# Supplementary material for: 2D Synthetic dataset of numerical simulations of long-period seismicity in a volcanic edifice and related sensitivity kernels
Source: Data Brief. 2021 Jan 25;34:106673. doi: 10.1016/j.dib.2020.106673 (PMC7841316; doi:10.1016/j.dib.2020.106673)
Supplement: Supplementary Data S1 — Supplementary Raw Research Data. This is open data under the CC BY license http://creativecommons.org/licenses/by/4.0/ [file mmc1.zip › Dataset/OUTPUT_SEISMOGRAMS/9000_3000/disp_Z_homo_4000_1655_ISO7e-1Hz.semd]

-1.714286 0.0
-1.713286 0.0
-1.712286 0.0
-1.711286 0.0
-1.710286 0.0
-1.709286 0.0
-1.708286 0.0
-1.707286 0.0
-1.706286 4.1230474000000003e-35
-1.705286 6.974855e-34
-1.704286 6.2322139e-33
-1.703286 3.9174955999999995e-32
-1.702286 1.9428537999999999e-31
-1.701286 8.087769899999999e-31
-1.700286 2.9370005999999998e-30
-1.699286 9.549851299999999e-30
-1.698286 2.8329303e-29
-1.697286 7.775053499999999e-29
-1.696286 1.9957003e-28
-1.695286 4.8320349e-28
-1.694286 1.1112501999999999e-27
-1.693286 2.4412318e-27
-1.692286 5.1472855e-27
-1.691286 1.0458128999999999e-26
-1.690286 2.0545382e-26
-1.689286 3.9140816e-26
-1.688286 7.2494093e-26
-1.687286 1.3082605e-25
-1.686286 2.3048873e-25
-1.685286 3.9711443e-25
-1.684286 6.7012432e-25
-1.683286 1.1090742999999999e-24
-1.682286 1.8024446e-24
-1.681286 2.8796273e-24
-1.680286 4.5270444e-24
-1.679286 7.009510499999999e-24
-1.678286 1.0698178e-23
-1.677286 1.6106619e-23
-1.676286 2.3936835e-23
-1.675286 3.5137203e-23
-1.674286 5.0974609e-23
-1.673286 7.312317600000001e-23
-1.672286 1.0377213999999999e-22
-1.671286 1.4575551e-22
-1.670286 2.0270611e-22
-1.669286 2.7923641e-22
-1.668286 3.8114836e-22
-1.667286 5.1567396e-22
-1.666286 6.917471600000001e-22
-1.665286 9.2030785e-22
-1.664286 1.2146356e-21
-1.663286 1.5907120000000001e-21
-1.662286 2.0676052000000003e-21
-1.661286 2.6678714e-21
-1.660286 3.4179636e-21
-1.659286 4.3486339e-21
-1.658286 5.4953168000000005e-21
-1.657286 6.8984712e-21
-1.656286 8.6038629e-21
-1.655286 1.0662754e-20
-1.654286 1.3131972999999999e-20
-1.653286 1.6073836e-20
-1.652286 1.9555864e-20
-1.651286 2.365027e-20
-1.650286 2.8433152e-20
-1.649286 3.3983367999999996e-20
-1.648286 4.0381005000000004e-20
-1.647286 4.7705415e-20
-1.646286 5.6032762e-20
-1.645286 6.543299500000001e-20
-1.644286 7.596622e-20
-1.643286 8.767841900000001e-20
-1.642286 1.0059644000000001e-19
-1.641286 1.1472227e-19
-1.640286 1.3002644e-19
-1.639286 1.4644071e-19
-1.638286 1.6384979e-19
-1.637286 1.8208230000000002e-19
-1.636286 2.0090084999999998e-19
-1.635286 2.1999119e-19
-1.634286 2.3895071e-19
-1.633286 2.5727599e-19
-1.632286 2.7434976e-19
-1.631286 2.8942712e-19
-1.630286 3.0162129e-19
-1.629286 3.0988882e-19
-1.628286 3.1301455e-19
-1.627286 3.0959638e-19
-1.626286 2.9802996e-19
-1.625286 2.7649364e-19
-1.624286 2.4293372e-19
-1.623286 1.9505034e-19
-1.622286 1.3028422e-19
-1.621286 4.5804576000000004e-20
-1.620286 -6.1501515e-20
-1.619286 -1.9503792e-19
-1.618286 -3.5850601e-19
-1.617286 -5.5590863e-19
-1.616286 -7.915507e-19
-1.615286 -1.0700364e-18
-1.614286 -1.3962615000000001e-18
-1.613286 -1.7754011999999998e-18
-1.612286 -2.2128918e-18
-1.611286 -2.7144055000000004e-18
-1.610286 -3.2858179e-18
-1.609286 -3.9331668999999995e-18
-1.608286 -4.6626006e-18
-1.607286 -5.4803165e-18
-1.606286 -6.3924854e-18
-1.605286 -7.4051632e-18
-1.604286 -8.524188599999999e-18
-1.603286 -9.7550618e-18
-1.602286 -1.1102806000000001e-17
-1.601286 -1.2571810999999999e-17
-1.600286 -1.4165654e-17
-1.599286 -1.5886895e-17
-1.598286 -1.7736859e-17
-1.597286 -1.9715382e-17
-1.596286 -2.1820544e-17
-1.595286 -2.4048365999999997e-17
-1.594286 -2.639249e-17
-1.593286 -2.8843832e-17
-1.592286 -3.139022e-17
-1.591286 -3.4015993e-17
-1.590286 -3.6701608e-17
-1.589286 -3.9423219e-17
-1.588286 -4.2152245e-17
-1.587286 -4.4854943999999994e-17
-1.586286 -4.7491986e-17
-1.585286 -5.0018045000000004e-17
-1.584286 -5.2381393e-17
-1.583286 -5.4523548e-17
-1.582286 -5.6378961e-17
-1.581286 -5.7874736e-17
-1.580286 -5.8930435e-17
-1.579286 -5.945797499999999e-17
-1.578286 -5.9361588e-17
-1.577286 -5.8537918e-17
-1.576286 -5.6876225e-17
-1.575286 -5.4258762e-17
-1.574286 -5.0561255e-17
-1.573286 -4.5653582e-17
-1.572286 -3.9400639e-17
-1.571286 -3.1663373e-17
-1.570286 -2.2300023999999998e-17
-1.569286 -1.116759e-17
-1.568286 1.8765295000000002e-18
-1.567286 1.6972648e-17
-1.566286 3.4256721e-17
-1.565286 5.3858060999999994e-17
-1.564286 7.5896851e-17
-1.563286 1.0048152e-16
-1.562286 1.2770589999999998e-16
-1.561286 1.5764632e-16
-1.560286 1.9035856e-16
-1.559286 2.2587467e-16
-1.558286 2.6419996000000004e-16
-1.557286 3.0530976e-16
-1.556286 3.491464e-16
-1.555286 3.9561621000000005e-16
-1.554286 4.4458679e-16
-1.553286 4.958844400000001e-16
-1.552286 5.492918100000001e-16
-1.551286 6.0454598e-16
-1.550286 6.613369e-16
-1.549286 7.1930633e-16
-1.548286 7.7804708e-16
-1.547286 8.3710322e-16
-1.546286 8.9597044e-16
-1.545286 9.5409725e-16
-1.544286 1.0108868000000001e-15
-1.543286 1.0656997e-15
-1.542286 1.1178568e-15
-1.541286 1.1666435e-15
-1.540286 1.2113143e-15
-1.539286 1.251098e-15
-1.538286 1.2852038e-15
-1.537286 1.3128277e-15
-1.536286 1.3331592999999999e-15
-1.535286 1.3453896e-15
-1.534286 1.3487187e-15
-1.533286 1.342364e-15
-1.532286 1.325568e-15
-1.531286 1.2976069e-15
-1.530286 1.2577986e-15
-1.529286 1.2055103999999999e-15
-1.528286 1.1401666e-15
-1.527286 1.0612559e-15
-1.526286 9.683365000000001e-16
-1.525286 8.6104307e-16
-1.524286 7.390904300000001e-16
-1.523286 6.0227748e-16
-1.522286 4.5048963e-16
-1.521286 2.8370012e-16
-1.520286 1.0197001000000001e-16
-1.519286 -9.455306200000001e-17
-1.518286 -3.0563732e-16
-1.517286 -5.3097079e-16
-1.516286 -7.7016636e-16
-1.515286 -1.0227678999999998e-15
-1.514286 -1.2882575e-15
-1.513286 -1.5660637e-15
-1.512286 -1.8555701e-15
-1.511286 -2.1561253e-15
-1.510286 -2.4670520999999997e-15
-1.509286 -2.7876569e-15
-1.508286 -3.1172396999999998e-15
-1.507286 -3.4551025999999996e-15
-1.506286 -3.8005578e-15
-1.505286 -4.152934e-15
-1.504286 -4.5115824e-15
-1.503286 -4.8758787e-15
-1.502286 -5.2452254e-15
-1.501286 -5.6190498e-15
-1.500286 -5.9967994e-15
-1.499286 -6.3779363999999995e-15
-1.498286 -6.7619262000000005e-15
-1.497286 -7.1482235e-15
-1.496286 -7.5362579e-15
-1.495286 -7.925409999999999e-15
-1.494286 -8.3149916e-15
-1.493286 -8.7042158e-15
-1.492286 -9.0921714e-15
-1.491286 -9.4777865e-15
-1.490286 -9.8597977e-15
-1.489286 -1.0236713e-14
-1.488286 -1.0606774e-14
-1.487286 -1.0967922e-14
-1.486286 -1.1317755e-14
-1.485286 -1.16535e-14
-1.484286 -1.1971974e-14
-1.483286 -1.2269554e-14
-1.482286 -1.2542153e-14
-1.481286 -1.2785199000000001e-14
-1.480286 -1.2993615999999999e-14
-1.479286 -1.3161824e-14
-1.478286 -1.3283731e-14
-1.477286 -1.3352748e-14
-1.476286 -1.3361811000000001e-14
-1.475286 -1.3303406e-14
-1.474286 -1.3169614e-14
-1.473286 -1.2952169e-14
-1.472286 -1.264252e-14
-1.471286 -1.2231918e-14
-1.470286 -1.1711505e-14
-1.469286 -1.1072419e-14
-1.468286 -1.0305915e-14
-1.467286 -9.4034944e-15
-1.466286 -8.3570474e-15
-1.465286 -7.1590014e-15
-1.464286 -5.8024808e-15
-1.463286 -4.2814726e-15
-1.462286 -2.5909967e-15
-1.461286 -7.272782900000001e-16
-1.460286 1.3120793000000001e-15
-1.459286 3.5279243e-15
-1.458286 5.919391199999999e-15
-1.457286 8.483745e-15
-1.456286 1.1216236000000001e-14
-1.455286 1.4109964000000001e-14
-1.454286 1.7155770999999997e-14
-1.453286 2.0342145e-14
-1.452286 2.365515e-14
-1.451286 2.7078385999999997e-14
-1.450286 3.0592969e-14
-1.449286 3.4177557000000004e-14
-1.448286 3.7808397999999997e-14
-1.447286 4.145942e-14
-1.446286 4.5102355000000004e-14
-1.445286 4.8706904000000004e-14
-1.444286 5.2240936999999995e-14
-1.443286 5.5670743e-14
-1.442286 5.8961302e-14
-1.441286 6.207660900000001e-14
-1.440286 6.4980021e-14
-1.439286 6.7634649e-14
-1.438286 7.000377400000001e-14
-1.437286 7.205127500000001e-14
-1.436286 7.3742117e-14
-1.435286 7.5042805e-14
-1.434286 7.5921903e-14
-1.433286 7.635051200000001e-14
-1.432286 7.630276600000001e-14
-1.431286 7.575633500000001e-14
-1.430286 7.4692885e-14
-1.429286 7.3098525e-14
-1.428286 7.0964246e-14
-1.427286 6.8286282e-14
-1.426286 6.5066466e-14
-1.425286 6.1312496e-14
-1.424286 5.7038182e-14
-1.423286 5.22636e-14
-1.422286 4.7015178e-14
-1.421286 4.132571e-14
-1.420286 3.5234296999999995e-14
-1.419286 2.878619e-14
-1.418286 2.2032558000000002e-14
-1.417286 1.5030159e-14
-1.416286 7.8409277e-15
-1.415286 5.3147579e-16
-1.414286 -6.8274919000000005e-15
-1.413286 -1.4161847e-14
-1.412286 -2.1394776e-14
-1.411286 -2.8447599000000004e-14
-1.410286 -3.5240639e-14
-1.409286 -4.1694154e-14
-1.408286 -4.7729317000000005e-14
-1.407286 -5.3269209e-14
-1.406286 -5.8239873e-14
-1.405286 -6.257132999999999e-14
-1.404286 -6.6198637e-14
-1.403286 -6.9062884e-14
-1.402286 -7.1112201e-14
-1.401286 -7.230269e-14
-1.400286 -7.2599316e-14
-1.399286 -7.1976704e-14
-1.398286 -7.0419873e-14
-1.397286 -6.7924858e-14
-1.396286 -6.4499224e-14
-1.395286 -6.016246900000001e-14
-1.394286 -5.4946265e-14
-1.393286 -4.8894606e-14
-1.392286 -4.2063781e-14
-1.391286 -3.4522202e-14
-1.390286 -2.6350094e-14
-1.389286 -1.7639022e-14
-1.388286 -8.491273e-15
-1.387286 9.809063399999999e-16
-1.386286 1.0656218e-14
-1.385286 2.0405349e-14
-1.384286 3.0092128999999996e-14
-1.383286 3.9574802999999996e-14
-1.382286 4.8707396000000003e-14
-1.381286 5.7341171e-14
-1.380286 6.532613e-14
-1.379286 7.251259e-14
-1.378286 7.8752772e-14
-1.377286 8.3902409e-14
-1.376286 8.7822335e-14
-1.375286 9.0380046e-14
-1.374286 9.1451214e-14
-1.373286 9.0921152e-14
-1.372286 8.868615e-14
-1.371286 8.4654744e-14
-1.370286 7.8748865e-14
-1.369286 7.0904832e-14
-1.368286 6.1074204e-14
-1.367286 4.9224509999999993e-14
-1.366286 3.5339768e-14
-1.365286 1.9420888000000002e-14
-1.364286 1.4858602e-15
-1.363286 -1.843019e-14
-1.362286 -4.0275133e-14
-1.361286 -6.398012e-14
-1.360286 -8.946002e-14
-1.359286 -1.1661399e-13
-1.358286 -1.4532616e-13
-1.357286 -1.7546649e-13
-1.356286 -2.0689161e-13
-1.355286 -2.3944588e-13
-1.354286 -2.7296236e-13
-1.353286 -3.0726391e-13
-1.352286 -3.421643e-13
-1.351286 -3.7746926e-13
-1.350286 -4.1297756e-13
-1.349286 -4.4848201e-13
-1.348286 -4.8377042e-13
-1.347286 -5.1862658e-13
-1.346286 -5.528309200000001e-13
-1.345286 -5.8616124e-13
-1.344286 -6.1839339e-13
-1.343286 -6.493016999999999e-13
-1.342286 -6.786594e-13
-1.341286 -7.0623888e-13
-1.340286 -7.318119e-13
-1.339286 -7.5514978e-13
-1.338286 -7.760233e-13
-1.337286 -7.942029099999999e-13
-1.336286 -8.094584799999999e-13
-1.335286 -8.215596199999999e-13
-1.334286 -8.302753299999999e-13
-1.333286 -8.3537447e-13
-1.332286 -8.3662579e-13
-1.331286 -8.3379814e-13
-1.330286 -8.2666121e-13
-1.329286 -8.1498613e-13
-1.328286 -7.9854632e-13
-1.327286 -7.771188500000001e-13
-1.326286 -7.504856799999999e-13
-1.325286 -7.1843564e-13
-1.324286 -6.8076644e-13
-1.323286 -6.3728718e-13
-1.322286 -5.87821e-13
-1.321286 -5.3220842e-13
-1.320286 -4.7031055e-13
-1.319286 -4.0201302e-13
-1.318286 -3.2722998e-13
-1.317286 -2.4590837999999997e-13
-1.316286 -1.5803246e-13
-1.315286 -6.362848499999999e-14
-1.314286 3.7230611e-14
-1.313286 1.4442039e-13
-1.312286 2.5776022e-13
-1.311286 3.7700873000000004e-13
-1.310286 5.0185944e-13
-1.309286 6.3193681e-13
-1.308286 7.6679258e-13
-1.307286 9.0590284e-13
-1.306286 1.0486656e-12
-1.305286 1.1943988000000002e-12
-1.304286 1.34234e-12
-1.303286 1.4916459e-12
-1.302286 1.641394e-12
-1.301286 1.7905843e-12
-1.300286 1.9381427e-12
-1.299286 2.0829258e-12
-1.298286 2.2237268e-12
-1.297286 2.3592819e-12
-1.296286 2.4882797e-12
-1.295286 2.6093704e-12
-1.294286 2.7211765e-12
-1.293286 2.822306e-12
-1.292286 2.9113644000000003e-12
-1.291286 2.9869705e-12
-1.290286 3.0477706000000004e-12
-1.289286 3.0924556000000002e-12
-1.288286 3.1197775e-12
-1.287286 3.1285667000000004e-12
-1.286286 3.1177501e-12
-1.285286 3.0863682e-12
-1.284286 3.0335933e-12
-1.283286 2.9587470999999996e-12
-1.282286 2.8613163e-12
-1.281286 2.7409692999999998e-12
-1.280286 2.5975712e-12
-1.279286 2.4311965e-12
-1.278286 2.2421409e-12
-1.277286 2.0309319e-12
-1.276286 1.7983358e-12
-1.275286 1.5453637000000001e-12
-1.274286 1.2732742e-12
-1.273286 9.835738999999998e-13
-1.272286 6.7801443e-13
-1.271286 3.5858737e-13
-1.270286 2.7515333e-14
-1.269286 -3.1275971999999997e-13
-1.268286 -6.5959137e-13
-1.267286 -1.0101468e-12
-1.266286 -1.3614278e-12
-1.265286 -1.7102949e-12
-1.264286 -2.0534942e-12
-1.263286 -2.3876866e-12
-1.262286 -2.7094804e-12
-1.261286 -3.0154641e-12
-1.260286 -3.3022425999999998e-12
-1.259286 -3.5664756e-12
-1.258286 -3.8049140000000005e-12
-1.257286 -4.0144395e-12
-1.256286 -4.1921043e-12
-1.255286 -4.3351688e-12
-1.254286 -4.4411411e-12
-1.253286 -4.5078120999999996e-12
-1.252286 -4.5332922e-12
-1.251286 -4.5160432e-12
-1.250286 -4.4549095e-12
-1.249286 -4.3491442e-12
-1.248286 -4.198433e-12
-1.247286 -4.0029140999999995e-12
-1.246286 -3.7631929e-12
-1.245286 -3.4803523e-12
-1.244286 -3.1559584e-12
-1.243286 -2.7920601e-12
-1.242286 -2.391185e-12
-1.241286 -1.9563271e-12
-1.240286 -1.4909316e-12
-1.239286 -9.9887224e-13
-1.238286 -4.844242e-13
-1.237286 4.7768846999999994e-14
-1.236286 5.9273248e-13
-1.235286 1.1452042e-12
-1.234286 1.6996805000000002e-12
-1.233286 2.2504681e-12
-1.232286 2.7917383000000002e-12
-1.231286 3.3175844000000002e-12
-1.230286 3.8220823999999996e-12
-1.229286 4.2993515e-12
-1.228286 4.7436179e-12
-1.227286 5.1492769e-12
-1.226286 5.5109559e-12
-1.225286 5.823575800000001e-12
-1.224286 6.0824101e-12
-1.223286 6.2831427e-12
-1.222286 6.4219212000000005e-12
-1.221286 6.4954064000000004e-12
-1.220286 6.5008173e-12
-1.219286 6.4359711e-12
-1.218286 6.2993163e-12
-1.217286 6.0899616000000006e-12
-1.216286 5.8076956e-12
-1.215286 5.4530019e-12
-1.214286 5.0270636e-12
-1.213286 4.5317648e-12
-1.212286 3.9696806e-12
-1.211286 3.3440617000000004e-12
-1.210286 2.6588108e-12
-1.209286 1.9184524e-12
-1.208286 1.1280951e-12
-1.207286 2.9338784e-13
-1.206286 -5.7953012e-13
-1.205286 -1.4840846e-12
-1.204286 -2.4133268e-12
-1.203286 -3.3599978e-12
-1.202286 -4.3165958000000004e-12
-1.201286 -5.2754472e-12
-1.200286 -6.2287788e-12
-1.199286 -7.1687908e-12
-1.198286 -8.087729399999999e-12
-1.197286 -8.9779597e-12
-1.196286 -9.8320373e-12
-1.195286 -1.0642774999999999e-11
-1.194286 -1.1403307999999999e-11
-1.193286 -1.2107156e-11
-1.192286 -1.2748278e-11
-1.191286 -1.3321127e-11
-1.190286 -1.3820688e-11
-1.189286 -1.4242524e-11
-1.188286 -1.4582805e-11
-1.187286 -1.4838331e-11
-1.186286 -1.5006556e-11
-1.185286 -1.5085592e-11
-1.184286 -1.5074218e-11
-1.183286 -1.4971875e-11
-1.182286 -1.4778655e-11
-1.181286 -1.4495287999999999e-11
-1.180286 -1.4123117e-11
-1.179286 -1.3664069e-11
-1.178286 -1.3120624e-11
-1.177286 -1.2495783999999998e-11
-1.176286 -1.179302e-11
-1.175286 -1.1016243e-11
-1.174286 -1.0169748e-11
-1.173286 -9.258173100000001e-12
-1.172286 -8.2864522e-12
-1.171286 -7.2597676e-12
-1.170286 -6.1835059e-12
-1.169286 -5.0632122999999995e-12
-1.168286 -3.9045519e-12
-1.167286 -2.7132695e-12
-1.166286 -1.495156e-12
-1.165286 -2.5601649e-13
-1.164286 9.9835589e-13
-1.163286 2.2622031e-12
-1.162286 3.5298197000000002e-12
-1.161286 4.7955668000000005e-12
-1.160286 6.0538814e-12
-1.159286 7.2992807e-12
-1.158286 8.526365800000001e-12
-1.157286 9.7298173e-12
-1.156286 1.0904392e-11
-1.155286 1.2044918e-11
-1.154286 1.3146283000000001e-11
-1.153286 1.4203427999999998e-11
-1.152286 1.5211338e-11
-1.151286 1.6165033e-11
-1.150286 1.7059564999999998e-11
-1.149286 1.7890011e-11
-1.148286 1.8651473e-11
-1.147286 1.9339087999999998e-11
-1.146286 1.9948026999999998e-11
-1.145286 2.0473517e-11
-1.144286 2.0910857e-11
-1.143286 2.1255447e-11
-1.142286 2.1502822e-11
-1.141286 2.1648684e-11
-1.140286 2.1688959e-11
-1.139286 2.1619842e-11
-1.138286 2.1437863e-11
-1.137286 2.1139946000000002e-11
-1.136286 2.0723481e-11
-1.135286 2.0186398e-11
-1.134286 1.9527247e-11
-1.133286 1.8745273e-11
-1.132286 1.7840497e-11
-1.131286 1.6813796e-11
-1.130286 1.5666983e-11
-1.129286 1.4402872e-11
-1.128286 1.3025358000000001e-11
-1.127286 1.1539467e-11
-1.126286 9.9514133e-12
-1.125286 8.2686387e-12
-1.124286 6.4998462e-12
-1.123286 4.6550108000000004e-12
-1.122286 2.7453835e-12
-1.121286 7.834752399999999e-13
-1.120286 -1.2169759e-12
-1.119286 -3.241055e-12
-1.118286 -5.2727411e-12
-1.117286 -7.294996e-12
-1.116286 -9.2898725e-12
-1.115286 -1.1238643e-11
-1.114286 -1.3121946e-11
-1.113286 -1.4919951000000003e-11
-1.112286 -1.6612545e-11
-1.111286 -1.8179524e-11
-1.110286 -1.9600809e-11
-1.109286 -2.085667e-11
-1.108286 -2.1927962e-11
-1.107286 -2.2796364000000003e-11
-1.106286 -2.3444627999999998e-11
-1.105286 -2.385682e-11
-1.104286 -2.401858e-11
-1.103286 -2.3917354000000004e-11
-1.102286 -2.3542625999999998e-11
-1.101286 -2.2886147e-11
-1.100286 -2.194214e-11
-1.099286 -2.0707484999999998e-11
-1.098286 -1.9181888e-11
-1.097286 -1.7368026e-11
-1.096286 -1.5271654e-11
-1.095286 -1.2901698e-11
-1.094286 -1.0270296e-11
-1.093286 -7.3928175e-12
-1.092286 -4.2878407e-12
-1.091286 -9.770924799999999e-13
-1.090286 2.5146514e-12
-1.089286 6.1597056e-12
-1.088286 9.927653700000001e-12
-1.087286 1.3785566999999998e-11
-1.086286 1.7698255000000002e-11
-1.085286 2.1628562999999998e-11
-1.084286 2.5537696e-11
-1.083286 2.9385571e-11
-1.082286 3.3131202e-11
-1.081286 3.6733111e-11
-1.080286 4.0149759999999996e-11
-1.079286 4.3339987e-11
-1.078286 4.6263465e-11
-1.077286 4.8881157e-11
-1.076286 5.1155791999999995e-11
-1.075286 5.30523e-11
-1.074286 5.4538275e-11
-1.073286 5.5584384e-11
-1.072286 5.616479e-11
-1.071286 5.6257516e-11
-1.070286 5.5844798e-11
-1.069286 5.4913387e-11
-1.068286 5.345481e-11
-1.067286 5.1465585999999996e-11
-1.066286 4.8947397e-11
-1.065286 4.5907202e-11
-1.064286 4.2357274e-11
-1.063286 3.8315217e-11
-1.062286 3.3803881e-11
-1.061286 2.8851256999999998e-11
-1.060286 2.3490273e-11
-1.059286 1.7758563e-11
-1.058286 1.1698157e-11
-1.057286 5.3551222e-12
-1.056286 -1.2208425000000001e-12
-1.055286 -7.9768691e-12
-1.054286 -1.4857419999999998e-11
-1.053286 -2.1804829e-11
-1.052286 -2.8759878e-11
-1.051286 -3.5662388e-11
-1.050286 -4.2451849e-11
-1.049286 -4.9068041e-11
-1.048286 -5.5451672e-11
-1.047286 -6.1545013e-11
-1.046286 -6.7292526e-11
-1.045286 -7.264147e-11
-1.044286 -7.754247e-11
-1.043286 -8.1950083e-11
-1.042286 -8.5823286e-11
-1.041286 -8.912596100000001e-11
-1.040286 -9.182729400000001e-11
-1.039286 -9.390213200000001e-11
-1.038286 -9.533127299999999e-11
-1.037286 -9.6101696e-11
-1.036286 -9.6206734e-11
-1.035286 -9.5646126e-11
-1.034286 -9.4426051e-11
-1.033286 -9.255906599999999e-11
-1.032286 -9.0063981e-11
-1.031286 -8.6965634e-11
-1.030286 -8.3294634e-11
-1.029286 -7.9087008e-11
-1.028286 -7.438381e-11
-1.027286 -6.9230646e-11
-1.026286 -6.3677172e-11
-1.025286 -5.7776543e-11
-1.024286 -5.15848e-11
-1.023286 -4.5160257e-11
-1.022286 -3.8562846e-11
-1.021286 -3.1853451e-11
-1.020286 -2.5093236e-11
-1.019286 -1.8342984000000002e-11
-1.018286 -1.1662424999999999e-11
-1.017286 -5.109608e-12
-1.016286 1.2597226e-12
-1.015286 7.392701e-12
-1.014286 1.3239877999999998e-11
-1.013286 1.8755714e-11
-1.012286 2.3899009e-11
-1.011286 2.8633283e-11
-1.010286 3.2927086999999995e-11
-1.009286 3.6754248000000005e-11
-1.008286 4.009404e-11
-1.007286 4.2931302999999997e-11
-1.006286 4.5256458e-11
-1.005286 4.7065482e-11
-1.004286 4.8359792e-11
-1.003286 4.9146077000000003e-11
-1.002286 4.9436051999999995e-11
-1.001286 4.924616500000001e-11
-1.000286 4.8597243000000004e-11
-0.9992857 4.7514098000000006e-11
-0.9982857 4.6025076e-11
-0.9972857 4.4161587e-11
-0.9962857 4.1957602e-11
-0.9952857 3.9449124e-11
-0.9942857 3.6673667000000005e-11
-0.9932857 3.3669714e-11
-0.9922857 3.0476183e-11
-0.9912857 2.7131920999999998e-11
-0.9902857 2.3675202e-11
-0.9892857 2.0143268999999998e-11
-0.9882857 1.6571898999999998e-11
-0.9872857 1.2995015e-11
-0.9862857 9.4443523e-12
-0.9852857 5.949161e-12
-0.9842857 2.5359809e-12
-0.9832857 -7.7153665e-13
-0.9822857 -3.9527413e-12
-0.9812857 -6.9900371e-12
-0.9802857 -9.8688744e-12
-0.9792857 -1.2577684000000001e-11
-0.9782857 -1.5107753e-11
-0.9772857 -1.7453045e-11
-0.9762857 -1.960998e-11
-0.9752857 -2.157716e-11
-0.9742857 -2.3355062e-11
-0.9732857 -2.49457e-11
-0.9722857 -2.6352263000000002e-11
-0.9712857 -2.7578733999999996e-11
-0.9702857 -2.8629505e-11
-0.9692857 -2.9508993000000004e-11
-0.9682857 -3.0221260000000004e-11
-0.9672857 -3.0769655e-11
-0.9662857 -3.1156474e-11
-0.9652857 -3.1382663e-11
-0.9642857 -3.1447552e-11
-0.9632857 -3.1348646e-11
-0.9622857 -3.108145e-11
-0.9612857 -3.0639372e-11
-0.9602857 -3.0013673e-11
-0.9592857 -2.9193491e-11
-0.9582857 -2.8165914e-11
-0.9572857 -2.6916143e-11
-0.9562857 -2.5427699e-11
-0.9552857 -2.3682704999999997e-11
-0.9542857 -2.1662232e-11
-0.9532857 -1.9346684e-11
-0.9522857 -1.6716251000000002e-11
-0.9512857 -1.3751401e-11
-0.9502857 -1.0433406e-11
-0.9492857 -6.7448922e-12
-0.9482857 -2.6704225999999997e-12
-0.9472857 1.8029278e-12
-0.9462857 6.6849866e-12
-0.9452857 1.1981917e-11
-0.9442857 1.769567e-11
-0.9432857 2.3823478e-11
-0.9422857 3.0357384e-11
-0.9412857 3.7283832e-11
-0.9402857 4.4583318e-11
-0.9392857 5.2230121999999996e-11
-0.9382857 6.0192124e-11
-0.9372857 6.8430689e-11
-0.9362857 7.6900677e-11
-0.9352857 8.5550528e-11
-0.9342857 9.432247699999999e-11
-0.9332857 1.0315284e-10
-0.9322857 1.1197242e-10
-0.9312857 1.2070708e-10
-0.9302857 1.2927826e-10
-0.9292857 1.3760378e-10
-0.9282857 1.455986e-10
-0.9272857 1.531757e-10
-0.9262857 1.6024703999999999e-10
-0.9252857 1.6672459999999999e-10
-0.9242857 1.7252138999999998e-10
-0.9232857 1.7755263e-10
-0.9222857 1.8173681999999998e-10
-0.9212857 1.8499687e-10
-0.9202857 1.8726127e-10
-0.9192857 1.8846515e-10
-0.9182857 1.8855132e-10
-0.9172857 1.8747131e-10
-0.9162857 1.8518626e-10
-0.9152857 1.8166782999999998e-10
-0.9142857 1.7689885e-10
-0.9132857 1.7087399e-10
-0.9122857 1.6360027e-10
-0.9112857 1.550974e-10
-0.9102857 1.4539796e-10
-0.9092857 1.3454753e-10
-0.9082857 1.2260452999999999e-10
-0.9072857 1.0963999e-10
-0.9062857 9.5737112e-11
-0.9052857 8.0990694e-11
-0.9042857 6.5506362e-11
-0.9032857 4.9399699e-11
-0.9022857 3.2795183000000004e-11
-0.9012857 1.5825012e-11
-0.9002857 -1.3721935e-12
-0.8992857 -1.8652803999999998e-11
-0.8982857 -3.5869685e-11
-0.8972857 -5.2873775e-11
-0.8962857 -6.9515726e-11
-0.8952857 -8.5647581e-11
-0.8942857 -1.0112445e-10
-0.8932857 -1.1580623e-10
-0.8922857 -1.2955923e-10
-0.8912857 -1.4225782e-10
-0.8902857 -1.5378595e-10
-0.8892857 -1.6403861e-10
-0.8882857 -1.7292319e-10
-0.8872857 -1.8036069e-10
-0.8862857 -1.8628677e-10
-0.8852857 -1.9065272e-10
-0.8842857 -1.9342611000000001e-10
-0.8832857 -1.9459141e-10
-0.8822857 -1.9415027e-10
-0.8812857 -1.9212171000000002e-10
-0.8802857 -1.8854205999999998e-10
-0.8792857 -1.8346466e-10
-0.8782857 -1.7695937000000001e-10
-0.8772857 -1.6911192e-10
-0.8762857 -1.6002298e-10
-0.8752857 -1.4980711e-10
-0.8742857 -1.3859147e-10
-0.8732857 -1.2651446e-10
-0.8722857 -1.1372406999999999e-10
-0.8712857 -1.0037626e-10
-0.8702857 -8.6633126e-11
-0.8692857 -7.266100200000001e-11
-0.8682857 -5.8628536e-11
-0.8672857 -4.4704675e-11
-0.8662857 -3.1056692000000004e-11
-0.8652857 -1.7848178e-11
-0.8642857 -5.2371095e-12
-0.8632857 6.626044e-12
-0.8622857 1.7600111e-11
-0.8612857 2.7554903e-11
-0.8602857 3.6372763e-11
-0.8592857 4.3949957e-11
-0.8582857 5.0197894e-11
-0.8572857 5.5044169e-11
-0.8562857 5.8433374e-11
-0.8552857 6.0327725e-11
-0.8542857 6.0707445e-11
-0.8532857 5.957093e-11
-0.8522857 5.6934682000000005e-11
-0.8512857 5.2833015e-11
-0.8502857 4.7317520999999995e-11
-0.8492857 4.0456337e-11
-0.8482857 3.2333193999999995e-11
-0.8472857 2.3046265000000003e-11
-0.8462857 1.2706841000000001e-11
-0.8452857 1.4378399999999999e-12
-0.8442857 -1.0627826e-11
-0.8432857 -2.3349004e-11
-0.8422857 -3.6578152000000004e-11
-0.8412857 -5.0163254e-11
-0.8402857 -6.3949789e-11
-0.8392857 -7.7782713e-11
-0.8382857 -9.1508441e-11
-0.8372857 -1.0497676999999999e-10
-0.8362857 -1.1804277e-10
-0.8352857 -1.3056857e-10
-0.8342857 -1.4242504e-10
-0.8332857 -1.5349329e-10
-0.8322857 -1.6366613e-10
-0.8312857 -1.7284922000000002e-10
-0.8302857 -1.8096213999999998e-10
-0.8292857 -1.8793912e-10
-0.8282857 -1.9372975e-10
-0.8272857 -1.9829929999999999e-10
-0.8262857 -2.0162884e-10
-0.8252857 -2.0371528e-10
-0.8242857 -2.0457095e-10
-0.8232857 -2.0422316e-10
-0.8222857 -2.0271344999999998e-10
-0.8212857 -2.0009664e-10
-0.8202857 -1.9643978e-10
-0.8192857 -1.9182078e-10
-0.8182857 -1.8632708e-10
-0.8172857 -1.8005405e-10
-0.8162857 -1.7310334999999998e-10
-0.8152857 -1.6558119999999998e-10
-0.8142857 -1.5759661e-10
-0.8132857 -1.4925959e-10
-0.8122857 -1.4067931e-10
-0.8112857 -1.3196240000000002e-10
-0.8102857 -1.2321121000000002e-10
-0.8092857 -1.1452218e-10
-0.8082857 -1.0598438e-10
-0.8072857 -9.7678061e-11
-0.8062857 -8.9673489e-11
-0.8052857 -8.2029874e-11
-0.8042857 -7.4794505e-11
-0.8032857 -6.8002098e-11
-0.8022857 -6.1674347e-11
-0.8012857 -5.5819693e-11
-0.8002857 -5.0433328e-11
-0.7992857 -4.5497410999999996e-11
-0.7982857 -4.0981506e-11
-0.7972857 -3.6843253e-11
-0.7962857 -3.3029219e-11
-0.7952857 -2.9475954999999996e-11
-0.7942857 -2.6111226e-11
-0.7932857 -2.2855399000000002e-11
-0.7922857 -1.9622974e-11
-0.7912857 -1.6324211e-11
-0.7902857 -1.2866866999999999e-11
-0.7892857 -9.1579718e-12
-0.7882857 -5.1056547000000005e-12
-0.7872857 -6.2096519e-13
-0.7862857 4.3803272e-12
-0.7852857 9.9759875e-12
-0.7842857 1.6235651e-11
-0.7832857 2.3219268000000002e-11
-0.7822857 3.097568e-11
-0.7812857 3.9541363e-11
-0.7802857 4.8939336e-11
-0.7792857 5.917829199999999e-11
-0.7782857 7.0251915e-11
-0.7772857 8.2138452e-11
-0.7762857 9.4800502e-11
-0.7752857 1.0818508e-10
-0.7742857 1.2222389e-10
-0.7732857 1.3683388e-10
-0.7722857 1.5191803e-10
-0.7712857 1.6736634e-10
-0.7702857 1.8305711e-10
-0.7692857 1.9885836e-10
-0.7682857 2.1462945999999999e-10
-0.7672857 2.3022298e-10
-0.7662857 2.4548655e-10
-0.7652857 2.6026499e-10
-0.7642857 2.744024e-10
-0.7632857 2.8774444e-10
-0.7622857 3.0014047e-10
-0.7612857 3.1144581e-10
-0.7602857 3.2152395e-10
-0.7592857 3.3024855e-10
-0.7582857 3.3750552e-10
-0.7572857 3.4319492000000003e-10
-0.7562857 3.4723256999999997e-10
-0.7552857 3.4955162e-10
-0.7542857 3.501038e-10
-0.7532857 3.4886052e-10
-0.7522857 3.4581366e-10
-0.7512857 3.4097605000000003e-10
-0.7502857 3.3438183e-10
-0.7492857 3.2608628999999997e-10
-0.7482857 3.1616558e-10
-0.7472857 3.047161e-10
-0.7462857 2.9185359e-10
-0.7452857 2.7771186000000003e-10
-0.7442857 2.6244144e-10
-0.7432857 2.4620779e-10
-0.7422857 2.2918939e-10
-0.7412857 2.1157558999999998e-10
-0.7402857 1.9356432999999998e-10
-0.7392857 1.7535962e-10
-0.7382857 1.5716899e-10
-0.7372857 1.3920084e-10
-0.7362857 1.216617e-10
-0.7352857 1.0475355000000001e-10
-0.7342857 8.8671117e-11
-0.7332857 7.3599243e-11
-0.7322857 5.971039099999999e-11
-0.7312857 4.7162242000000004e-11
-0.7302857 3.6095497e-11
-0.7292857 2.6631868000000002e-11
-0.7282857 1.8872293e-11
-0.7272857 1.2895421999999999e-11
-0.7262857 8.756381299999999e-12
-0.7252857 6.4858302e-12
-0.7242857 6.0893382e-12
-0.7232857 7.547088e-12
-0.7222857 1.0813911e-11
-0.7212857 1.5819655e-11
-0.7202857 2.2469887e-11
-0.7192857 3.0646921e-11
-0.7182857 4.0211156000000004e-11
-0.7172857 5.1002719000000004e-11
-0.7162857 6.2843377e-11
-0.7152857 7.553871299999999e-11
-0.7142857 8.8880514e-11
-0.7132857 1.0264937999999999e-10
-0.7122857 1.1661745e-10
-0.7112857 1.3055131e-10
-0.7102857 1.4421497e-10
-0.7092857 1.5737285e-10
-0.7082857 1.6979284e-10
-0.7072857 1.8124928999999999e-10
-0.7062857 1.9152594000000002e-10
-0.7052857 2.0041872000000003e-10
-0.7042857 2.0773845e-10
-0.7032857 2.1331331e-10
-0.7022857 2.1699112e-10
-0.7012857 2.1864132e-10
-0.7002857 2.1815681e-10
-0.6992857 2.1545528e-10
-0.6982857 2.1048044000000003e-10
-0.6972857 2.0320273e-10
-0.6962857 1.9361984e-10
-0.6952857 1.8175671e-10
-0.6942857 1.6766539e-10
-0.6932857 1.5142432e-10
-0.6922857 1.3313744e-10
-0.6912857 1.1293287000000001e-10
-0.6902857 9.096137499999999e-11
-0.6892857 6.739437599999999e-11
-0.6882857 4.2421870999999995e-11
-0.6872857 1.6250019e-11
-0.6862857 -1.0901464000000001e-11
-0.6852857 -3.8802081e-11
-0.6842857 -6.7213444e-11
-0.6832857 -9.5892283e-11
-0.6822857 -1.2459351e-10
-0.6812857 -1.5307325e-10
-0.6802857 -1.810919e-10
-0.6792857 -2.0841714e-10
-0.6782857 -2.348267e-10
-0.6772857 -2.6011118e-10
-0.6762857 -2.8407649e-10
-0.6752857 -3.0654621999999995e-10
-0.6742857 -3.273637e-10
-0.6732857 -3.4639377e-10
-0.6722857 -3.6352430999999997e-10
-0.6712857 -3.7866736999999996e-10
-0.6702857 -3.9176005999999996e-10
-0.6692857 -4.0276505999999996e-10
-0.6682857 -4.1167074e-10
-0.6672857 -4.1849093999999997e-10
-0.6662857 -4.2326450999999997e-10
-0.6652857 -4.2605442e-10
-0.6642857 -4.269465e-10
-0.6632857 -4.2604804000000005e-10
-0.6622857 -4.2348594e-10
-0.6612857 -4.1940469999999997e-10
-0.6602857 -4.1396413000000003e-10
-0.6592857 -4.0733692e-10
-0.6582857 -3.9970601e-10
-0.6572857 -3.9126185e-10
-0.6562857 -3.8219961e-10
-0.6552857 -3.7271621999999994e-10
-0.6542857 -3.6300760999999997e-10
-0.6532857 -3.5326577e-10
-0.6522857 -3.4367605999999997e-10
-0.6512857 -3.3441459e-10
-0.6502857 -3.2564561e-10
-0.6492857 -3.175193e-10
-0.6482857 -3.1016963999999997e-10
-0.6472857 -3.0371261e-10
-0.6462857 -2.9824452e-10
-0.6452857 -2.938408e-10
-0.6442857 -2.9055497e-10
-0.6432857 -2.8841807e-10
-0.6422857 -2.8743824e-10
-0.6412857 -2.8760076e-10
-0.6402857 -2.8886839e-10
-0.6392857 -2.9118199e-10
-0.6382857 -2.9446157e-10
-0.6372857 -2.9860746999999996e-10
-0.6362857 -3.0350199e-10
-0.6352857 -3.0901115e-10
-0.6342857 -3.1498673e-10
-0.6332857 -3.2126849e-10
-0.6322857 -3.2768662e-10
-0.6312857 -3.3406421999999996e-10
-0.6302857 -3.4021994999999997e-10
-0.6292857 -3.4597073e-10
-0.6282857 -3.5113444e-10
-0.6272857 -3.5553255e-10
-0.6262857 -3.5899280999999997e-10
-0.6252857 -3.6135177e-10
-0.6242857 -3.6245715999999997e-10
-0.6232857 -3.621701e-10
-0.6222857 -3.603672e-10
-0.6212857 -3.5694232e-10
-0.6202857 -3.518081e-10
-0.6192857 -3.4489735e-10
-0.6182857 -3.3616393e-10
-0.6172857 -3.2558353000000004e-10
-0.6162857 -3.1315397e-10
-0.6152857 -2.9889536999999997e-10
-0.6142857 -2.8284981e-10
-0.6132857 -2.6508077e-10
-0.6122857 -2.4567234e-10
-0.6112857 -2.2472798e-10
-0.6102857 -2.0236914999999998e-10
-0.6092857 -1.787336e-10
-0.6082857 -1.5397348e-10
-0.6072857 -1.2825322999999999e-10
-0.6062857 -1.0174736e-10
-0.6052857 -7.463799e-11
-0.6042857 -4.711239e-11
-0.6032857 -1.9360434e-11
-0.6022857 8.4279982e-12
-0.6012857 3.6065579e-11
-0.6002857 6.337005e-11
-0.5992857 9.0166644e-11
-0.5982857 1.1629039e-10
-0.5972857 1.4158827e-10
-0.5962857 1.6592119e-10
-0.5952857 1.8916572000000002e-10
-0.5942857 2.1121557e-10
-0.5932857 2.3198292000000001e-10
-0.5922857 2.5139931e-10
-0.5912857 2.6941637e-10
-0.5902857 2.8600616e-10
-0.5892857 3.0116129e-10
-0.5882857 3.1489468e-10
-0.5872857 3.2723897e-10
-0.5862857 3.3824575e-10
-0.5852857 3.4798445e-10
-0.5842857 3.5654093e-10
-0.5832857 3.6401589000000004e-10
-0.5822857 3.7052300999999994e-10
-0.5812857 3.7618702e-10
-0.5802857 3.8114134e-10
-0.5792857 3.8552599e-10
-0.5782857 3.8948493e-10
-0.5772857 3.931638e-10
-0.5762857 3.9670728000000005e-10
-0.5752857 4.0025674e-10
-0.5742857 4.0394775000000004e-10
-0.5732857 4.0790769e-10
-0.5722857 4.1225369e-10
-0.5712857 4.1709041e-10
-0.5702857 4.2250821e-10
-0.5692857 4.2858156e-10
-0.5682857 4.3536758e-10
-0.5672857 4.4290483e-10
-0.5662857 4.5121249999999996e-10
-0.5652857 4.6028975000000004e-10
-0.5642857 4.701155300000001e-10
-0.5632857 4.8064846e-10
-0.5622857 4.918272400000001e-10
-0.5612857 5.0357127e-10
-0.5602857 5.1578156e-10
-0.5592857 5.2834191e-10
-0.5582857 5.411203599999999e-10
-0.5572857 5.539710600000001e-10
-0.5562857 5.6673598e-10
-0.5552857 5.7924724e-10
-0.5542857 5.9132929e-10
-0.5532857 6.0280132e-10
-0.5522857 6.1347988e-10
-0.5512857 6.2318141e-10
-0.5502857 6.3172484e-10
-0.5492857 6.3893422e-10
-0.5482857 6.446412e-10
-0.5472857 6.4868753e-10
-0.5462857 6.5092745e-10
-0.5452857 6.5122976e-10
-0.5442857 6.494799099999999e-10
-0.5432857 6.4558168e-10
-0.5422857 6.3945876e-10
-0.5412857 6.3105606e-10
-0.5402857 6.2034063e-10
-0.5392857 6.0730236e-10
-0.5382857 5.9195431e-10
-0.5372857 5.743328099999999e-10
-0.5362857 5.544972e-10
-0.5352857 5.3252927e-10
-0.5342857 5.0853228e-10
-0.5332857 4.8262986e-10
-0.5322857 4.5496454e-10
-0.5312857 4.2569598e-10
-0.5302857 3.9499900999999996e-10
-0.5292857 3.6306149e-10
-0.5282857 3.3008193000000003e-10
-0.5272857 2.9626692e-10
-0.5262857 2.618286e-10
-0.5252857 2.2698191e-10
-0.5242857 1.9194184000000001e-10
-0.5232857 1.569207e-10
-0.5222857 1.2212538000000002e-10
-0.5212857 8.775474399999999e-11
-0.5202857 5.3997074e-11
-0.5192857 2.10277e-11
-0.5182857 -1.0993232e-11
-0.5172857 -4.1922737e-11
-0.5162857 -7.1636767e-11
-0.5152857 -1.0003169e-10
-0.5142857 -1.2702555e-10
-0.5132857 -1.5255891999999999e-10
-0.5122857 -1.7659558e-10
-0.5112857 -1.9912273e-10
-0.5102857 -2.20151e-10
-0.5092857 -2.3971402e-10
-0.5082857 -2.5786774999999996e-10
-0.5072857 -2.7468952e-10
-0.5062857 -2.9027661e-10
-0.5052857 -3.0474477e-10
-0.5042857 -3.1822627999999997e-10
-0.5032857 -3.3086793e-10
-0.5022857 -3.4282865000000003e-10
-0.5012857 -3.5427711e-10
-0.5002857 -3.6538906e-10
-0.4992857 -3.7634456999999995e-10
-0.4982857 -3.8732537000000005e-10
-0.4972857 -3.9851182e-10
-0.4962857 -4.1008026e-10
-0.4952857 -4.2220012e-10
-0.4942857 -4.3503130999999994e-10
-0.4932857 -4.4872152999999997e-10
-0.4922857 -4.6340391999999996e-10
-0.4912857 -4.7919485e-10
-0.4902857 -4.9619185e-10
-0.4892857 -5.144718e-10
-0.4882857 -5.3408948e-10
-0.4872857 -5.5507634e-10
-0.4862857 -5.7743957e-10
-0.4852857 -6.0116153e-10
-0.4842857 -6.2619944e-10
-0.4832857 -6.5248553e-10
-0.4822857 -6.799273e-10
-0.4812857 -7.0840842e-10
-0.4802857 -7.377896e-10
-0.4792857 -7.679101299999999e-10
-0.4782857 -7.9858915e-10
-0.4772857 -8.2962803e-10
-0.4762857 -8.6081212e-10
-0.4752857 -8.9191328e-10
-0.4742857 -9.226923e-10
-0.4732857 -9.5290173e-10
-0.4722857 -9.8228838e-10
-0.4712857 -1.0105966e-09
-0.4702857 -1.0375709e-09
-0.4692857 -1.0629587999999998e-09
-0.4682857 -1.086514e-09
-0.4672857 -1.107999e-09
-0.4662857 -1.1271878e-09
-0.4652857 -1.1438684e-09
-0.4642857 -1.1578457e-09
-0.4632857 -1.1689428e-09
-0.4622857 -1.1770038e-09
-0.4612857 -1.181895e-09
-0.4602857 -1.1835067e-09
-0.4592857 -1.1817538e-09
-0.4582857 -1.1765775000000001e-09
-0.4572857 -1.167945e-09
-0.4562857 -1.1558502e-09
-0.4552857 -1.1403134999999998e-09
-0.4542857 -1.1213813e-09
-0.4532857 -1.0991256e-09
-0.4522857 -1.0736426e-09
-0.4512857 -1.0450517e-09
-0.4502857 -1.013494e-09
-0.4492857 -9.7913015e-10
-0.4482857 -9.421388099999999e-10
-0.4472857 -9.027143600000001e-10
-0.4462857 -8.6106434e-10
-0.4452857 -8.174074300000001e-10
-0.4442857 -7.719704200000001e-10
-0.4432857 -7.24986e-10
-0.4422857 -6.766900000000001e-10
-0.4412857 -6.2731873e-10
-0.4402857 -5.771065e-10
-0.4392857 -5.262831e-10
-0.4382857 -4.7507133e-10
-0.4372857 -4.2368479e-10
-0.4362857 -3.7232578e-10
-0.4352857 -3.2118339999999997e-10
-0.4342857 -2.7043183e-10
-0.4332857 -2.2022878e-10
-0.4322857 -1.7071434e-10
-0.4312857 -1.2200991e-10
-0.4302857 -7.4217493e-11
-0.4292857 -2.7419232e-11
-0.4282857 1.832279e-11
-0.4272857 6.2966489e-11
-0.4262857 1.0648946e-10
-0.4252857 1.4888838e-10
-0.4242857 1.9017821e-10
-0.4232857 2.3039116000000002e-10
-0.4222857 2.6957542000000003e-10
-0.4212857 3.0779372e-10
-0.4202857 3.4512176000000003e-10
-0.4192857 3.8164640999999995e-10
-0.4182857 4.1746394e-10
-0.4172857 4.5267796e-10
-0.4162857 4.8739749e-10
-0.4152857 5.2173491e-10
-0.4142857 5.5580384e-10
-0.4132857 5.8971721e-10
-0.4122857 6.2358512e-10
-0.4112857 6.575130199999999e-10
-0.4102857 6.915999e-10
-0.4092857 7.259365e-10
-0.4082857 7.6060373e-10
-0.4072857 7.9567125e-10
-0.4062857 8.3119622e-10
-0.4052857 8.672222699999999e-10
-0.4042857 9.0377835e-10
-0.4032857 9.4087836e-10
-0.4022857 9.785204800000001e-10
-0.4012857 1.0166867e-09
-0.4002857 1.0553431e-09
-0.3992857 1.0944395999999999e-09
-0.3982857 1.1339102e-09
-0.3972857 1.1736737e-09
-0.3962857 1.2136344999999999e-09
-0.3952857 1.2536827e-09
-0.3942857 1.2936955e-09
-0.3932857 1.3335384e-09
-0.3922857 1.3730657e-09
-0.3912857 1.4121226e-09
-0.3902857 1.4505458e-09
-0.3892857 1.4881651000000001e-09
-0.3882857 1.5248055e-09
-0.3872857 1.5602869999999999e-09
-0.3862857 1.5944275e-09
-0.3852857 1.627044e-09
-0.3842857 1.6579531e-09
-0.3832857 1.6869731e-09
-0.3822857 1.7139248e-09
-0.3812857 1.7386332e-09
-0.3802857 1.7609278999999998e-09
-0.3792857 1.7806444e-09
-0.3782857 1.7976248999999997e-09
-0.3772857 1.8117194e-09
-0.3762857 1.8227858e-09
-0.3752857 1.8306908e-09
-0.3742857 1.8353099e-09
-0.3732857 1.8365283000000001e-09
-0.3722857 1.8342407e-09
-0.3712857 1.8283517000000001e-09
-0.3702857 1.8187753e-09
-0.3692857 1.8054355e-09
-0.3682857 1.7882657e-09
-0.3672857 1.7672086000000001e-09
-0.3662857 1.7422163e-09
-0.3652857 1.7132492e-09
-0.3642857 1.6802768000000001e-09
-0.3632857 1.6432763e-09
-0.3622857 1.6022331000000001e-09
-0.3612857 1.55714e-09
-0.3602857 1.5079969e-09
-0.3592857 1.4548106e-09
-0.3582857 1.3975948e-09
-0.3572857 1.3363696e-09
-0.3562857 1.2711612e-09
-0.3552857 1.2020022e-09
-0.3542857 1.1289311e-09
-0.3532857 1.0519925e-09
-0.3522857 9.7123733e-10
-0.3512857 8.8672247e-10
-0.3502857 7.985112600000001e-10
-0.3492857 7.0667361e-10
-0.3482857 6.1128607e-10
-0.3472857 5.124321999999999e-10
-0.3462857 4.1020285999999996e-10
-0.3452857 3.0469648000000003e-10
-0.3442857 1.9601924e-10
-0.3432857 8.428551899999999e-11
-0.3422857 -3.0381923e-11
-0.3412857 -1.4785169000000002e-10
-0.3402857 -2.6798351e-10
-0.3392857 -3.9062811e-10
-0.3382857 -5.1562712e-10
-0.3372857 -6.4281289e-10
-0.3362857 -7.7200867e-10
-0.3352857 -9.030286899999999e-10
-0.3342857 -1.0356781e-09
-0.3332857 -1.1697538e-09
-0.3322857 -1.3050441000000001e-09
-0.3312857 -1.4413297e-09
-0.3302857 -1.578384e-09
-0.3292857 -1.7159735e-09
-0.3282857 -1.8538591e-09
-0.3272857 -1.9917963e-09
-0.3262857 -2.1295365e-09
-0.3252857 -2.2668277000000002e-09
-0.3242857 -2.4034155e-09
-0.3232857 -2.5390441e-09
-0.3222857 -2.6734576e-09
-0.3212857 -2.8064008e-09
-0.3202857 -2.9376202999999997e-09
-0.3192857 -3.0668658999999997e-09
-0.3182857 -3.1938913e-09
-0.3172857 -3.3184558999999997e-09
-0.3162857 -3.4403243999999997e-09
-0.3152857 -3.5592685e-09
-0.3142857 -3.6750685999999998e-09
-0.3132857 -3.787513e-09
-0.3122857 -3.8963999e-09
-0.3112857 -4.0015369000000005e-09
-0.3102857 -4.1027425e-09
-0.3092857 -4.1998457e-09
-0.3082857 -4.292686e-09
-0.3072857 -4.3811146e-09
-0.3062857 -4.4649933e-09
-0.3052857 -4.5441945e-09
-0.3042857 -4.6186013e-09
-0.3032857 -4.6881068e-09
-0.3022857 -4.7526131999999996e-09
-0.3012857 -4.8120317e-09
-0.3002857 -4.8662813e-09
-0.2992857 -4.9152880000000005e-09
-0.2982857 -4.9589836000000005e-09
-0.2972857 -4.9973053e-09
-0.2962857 -5.030194e-09
-0.2952857 -5.0575925000000005e-09
-0.2942857 -5.0794466e-09
-0.2932857 -5.0957009e-09
-0.2922857 -5.1063001e-09
-0.2912857 -5.1111858e-09
-0.2902857 -5.1102973e-09
-0.2892857 -5.1035686e-09
-0.2882857 -5.0909294e-09
-0.2872857 -5.0723023e-09
-0.2862857 -5.047602600000001e-09
-0.2852857 -5.0167381000000004e-09
-0.2842857 -4.979608e-09
-0.2832857 -4.9361022e-09
-0.2822857 -4.8861012e-09
-0.2812857 -4.8294757e-09
-0.2802857 -4.7660872e-09
-0.2792857 -4.6957865e-09
-0.2782857 -4.6184154000000005e-09
-0.2772857 -4.5338063000000006e-09
-0.2762857 -4.4417831000000005e-09
-0.2752857 -4.3421607e-09
-0.2742857 -4.2347469e-09
-0.2732857 -4.1193427e-09
-0.2722857 -3.9957433e-09
-0.2712857 -3.8637392e-09
-0.2702857 -3.7231165999999996e-09
-0.2692857 -3.5736591e-09
-0.2682857 -3.4151491000000003e-09
-0.2672857 -3.2473683e-09
-0.2662857 -3.0700989999999997e-09
-0.2652857 -2.8831258999999997e-09
-0.2642857 -2.6862363e-09
-0.2632857 -2.4792222e-09
-0.2622857 -2.2618806000000002e-09
-0.2612857 -2.034015e-09
-0.2602857 -1.795436e-09
-0.2592857 -1.5459625e-09
-0.2582857 -1.2854216e-09
-0.2572857 -1.0136504e-09
-0.2562857 -7.3049596e-10
-0.2552857 -4.3581535999999996e-10
-0.2542857 -1.2947669e-10
-0.2532857 1.8864112e-10
-0.2522857 5.1864832e-10
-0.2512857 8.606441899999999e-10
-0.2502857 1.2147172e-09
-0.2492857 1.5809453e-09
-0.2482857 1.9593962e-09
-0.2472857 2.3501274e-09
-0.2462857 2.7531873e-09
-0.2452857 3.1686154e-09
-0.2442857 3.5964426e-09
-0.2432857 4.0366918e-09
-0.2422857 4.4893794e-09
-0.2412857 4.9545142e-09
-0.2402857 5.4320999e-09
-0.2392857 5.9221343e-09
-0.2382857 6.4246095e-09
-0.2372857 6.9395129e-09
-0.2362857 7.4668279e-09
-0.2352857 8.006534299999999e-09
-0.2342857 8.558608e-09
-0.2332857 9.1230204e-09
-0.2322857 9.6997396e-09
-0.2312857 1.028873e-08
-0.2302857 1.0889950000000001e-08
-0.2292857 1.1503357e-08
-0.2282857 1.2128899e-08
-0.2272857 1.2766524e-08
-0.2262857 1.3416168e-08
-0.2252857 1.4077765e-08
-0.2242857 1.4751241e-08
-0.2232857 1.5436509e-08
-0.2222857 1.6133479e-08
-0.2212857 1.6842049000000002e-08
-0.2202857 1.7562102e-08
-0.2192857 1.8293515e-08
-0.2182857 1.9036152e-08
-0.2172857 1.978986e-08
-0.2162857 2.0554475000000002e-08
-0.2152857 2.1329816e-08
-0.2142857 2.211569e-08
-0.2132857 2.2911886e-08
-0.2122857 2.3718180000000002e-08
-0.2112857 2.4534330000000002e-08
-0.2102857 2.5360081000000003e-08
-0.2092857 2.6195160000000002e-08
-0.2082857 2.7039279e-08
-0.2072857 2.7892140999999998e-08
-0.2062857 2.875343e-08
-0.2052857 2.9622824e-08
-0.2042857 3.0499983e-08
-0.2032857 3.1384567e-08
-0.2022857 3.2276221e-08
-0.2012857 3.3174585e-08
-0.2002857 3.40793e-08
-0.1992857 3.4990002999999995e-08
-0.1982857 3.5906331e-08
-0.1972857 3.6827924e-08
-0.1962857 3.775443e-08
-0.1952857 3.8685508e-08
-0.1942857 3.9620821e-08
-0.1932857 4.0560053e-08
-0.1922857 4.1502901e-08
-0.1912857 4.2449082999999995e-08
-0.1902857 4.3398338e-08
-0.1892857 4.4350426e-08
-0.1882857 4.5305137e-08
-0.1872857 4.6262288e-08
-0.1862857 4.7221727e-08
-0.1852857 4.818333e-08
-0.1842857 4.9147013999999994e-08
-0.1832857 5.0112724999999995e-08
-0.1822857 5.1080445e-08
-0.1812857 5.2050192e-08
-0.1802857 5.302202e-08
-0.1792857 5.3996024e-08
-0.1782857 5.4972332000000004e-08
-0.1772857 5.5951105e-08
-0.1762857 5.6932542000000004e-08
-0.1752857 5.7916871000000004e-08
-0.1742857 5.8904359e-08
-0.1732857 5.989529399999999e-08
-0.1722857 6.0889999e-08
-0.1712857 6.1888816e-08
-0.1702857 6.289211400000001e-08
-0.1692857 6.3900274e-08
-0.1682857 6.491370800000001e-08
-0.1672857 6.593282e-08
-0.1662857 6.6958045e-08
-0.1652857 6.7989814e-08
-0.1642857 6.9028561e-08
-0.1632857 7.0074724e-08
-0.1622857 7.1128736e-08
-0.1612857 7.219102e-08
-0.1602857 7.3261991e-08
-0.1592857 7.434205499999999e-08
-0.1582857 7.54316e-08
-0.1572857 7.6530998e-08
-0.1562857 7.764059999999999e-08
-0.1552857 7.8760731e-08
-0.1542857 7.9891699e-08
-0.1532857 8.1033785e-08
-0.1522857 8.2187235e-08
-0.1512857 8.3352281e-08
-0.1502857 8.4529117e-08
-0.1492857 8.5717916e-08
-0.1482857 8.6918822e-08
-0.1472857 8.8131957e-08
-0.1462857 8.935741e-08
-0.1452857 9.0595248e-08
-0.1442857 9.184551999999999e-08
-0.1432857 9.3108254e-08
-0.1422857 9.4383457e-08
-0.1412857 9.5671127e-08
-0.1402857 9.6971253e-08
-0.1392857 9.8283803e-08
-0.1382857 9.9608743e-08
-0.1372857 1.0094604000000001e-07
-0.1362857 1.0229565e-07
-0.1352857 1.0365755e-07
-0.1342857 1.0503171e-07
-0.1332857 1.0641811000000001e-07
-0.1322857 1.0781676000000001e-07
-0.1312857 1.0922767000000001e-07
-0.1302857 1.1065087999999999e-07
-0.1292857 1.1208642999999999e-07
-0.1282857 1.1353442e-07
-0.1272857 1.1499494e-07
-0.1262857 1.1646814e-07
-0.1252857 1.1795416999999999e-07
-0.1242857 1.1945325e-07
-0.1232857 1.2096559e-07
-0.1222857 1.2249147e-07
-0.1212857 1.240312e-07
-0.1202857 1.2558509e-07
-0.1192857 1.2715351e-07
-0.1182857 1.2873687e-07
-0.1172857 1.3033559e-07
-0.1162857 1.3195014000000002e-07
-0.1152857 1.3358101e-07
-0.1142857 1.3522872e-07
-0.1132857 1.3689381e-07
-0.1122857 1.3857685e-07
-0.1112857 1.4027842999999998e-07
-0.1102857 1.4199917e-07
-0.1092857 1.4373968e-07
-0.1082857 1.455006e-07
-0.1072857 1.4728258999999998e-07
-0.1062857 1.4908629e-07
-0.1052857 1.5091237e-07
-0.1042857 1.527615e-07
-0.1032857 1.5463435e-07
-0.1022857 1.5653158e-07
-0.1012857 1.5845384e-07
-0.1002857 1.604018e-07
-9.9285714E-02 1.6237610000000002e-07
-9.8285712E-02 1.6437739e-07
-9.7285718E-02 1.6640629e-07
-9.6285716E-02 1.6846341e-07
-9.5285714E-02 1.7054937e-07
-9.4285712E-02 1.7266476000000002e-07
-9.3285717E-02 1.7481016e-07
-9.2285715E-02 1.7698614e-07
-9.1285713E-02 1.7919325e-07
-9.0285711E-02 1.8143205e-07
-8.9285716E-02 1.8370304999999998e-07
-8.8285714E-02 1.860068e-07
-8.7285712E-02 1.8834381e-07
-8.6285718E-02 1.9071457999999998e-07
-8.5285716E-02 1.9311961e-07
-8.4285714E-02 1.9555941e-07
-8.3285712E-02 1.9803448e-07
-8.2285717E-02 2.0054531e-07
-8.1285715E-02 2.0309239e-07
-8.0285713E-02 2.0567621000000002e-07
-7.9285711E-02 2.0829729e-07
-7.8285716E-02 2.1095614e-07
-7.7285714E-02 2.1365325e-07
-7.6285712E-02 2.1638915e-07
-7.5285718E-02 2.1916435e-07
-7.4285716E-02 2.2197940999999998e-07
-7.3285714E-02 2.2483485999999998e-07
-7.2285712E-02 2.2773123000000003e-07
-7.1285717E-02 2.3066911e-07
-7.0285715E-02 2.3364905999999998e-07
-6.9285713E-02 2.3667166e-07
-6.8285711E-02 2.3973752e-07
-6.7285717E-02 2.4284720999999997e-07
-6.6285715E-02 2.4600133e-07
-6.5285712E-02 2.492005e-07
-6.4285718E-02 2.5244533e-07
-6.3285716E-02 2.5573641e-07
-6.2285714E-02 2.5907436e-07
-6.1285716E-02 2.6245979e-07
-6.0285714E-02 2.6589329000000003e-07
-5.9285715E-02 2.6937546e-07
-5.8285713E-02 2.729069e-07
-5.7285715E-02 2.7648817000000004e-07
-5.6285713E-02 2.8011984e-07
-5.5285715E-02 2.8380247e-07
-5.4285713E-02 2.8753662e-07
-5.3285714E-02 2.9132277e-07
-5.2285716E-02 2.9516143e-07
-5.1285714E-02 2.9905307e-07
-5.0285716E-02 3.0299816e-07
-4.9285714E-02 3.0699714e-07
-4.8285715E-02 3.1105041000000003e-07
-4.7285713E-02 3.1515837e-07
-4.6285715E-02 3.1932139e-07
-4.5285713E-02 3.2353982e-07
-4.4285715E-02 3.2781398e-07
-4.3285713E-02 3.3214418e-07
-4.2285714E-02 3.3653071e-07
-4.1285716E-02 3.4097386999999997e-07
-4.0285714E-02 3.4547392e-07
-3.9285716E-02 3.5003112e-07
-3.8285714E-02 3.5464569e-07
-3.7285715E-02 3.5931791e-07
-3.6285713E-02 3.6404800999999996e-07
-3.5285715E-02 3.6883624999999996e-07
-3.4285713E-02 3.7368286e-07
-3.3285715E-02 3.7858814000000003e-07
-3.2285713E-02 3.8355234999999996e-07
-3.1285714E-02 3.8857579e-07
-3.0285714E-02 3.9365884e-07
-2.9285714E-02 3.9880179e-07
-2.8285714E-02 4.0400501000000003e-07
-2.7285714E-02 4.0926893e-07
-2.6285714E-02 4.14594e-07
-2.5285713E-02 4.1998072e-07
-2.4285715E-02 4.2542959999999994e-07
-2.3285715E-02 4.3094119e-07
-2.2285715E-02 4.3651616e-07
-2.1285715E-02 4.4215516e-07
-2.0285714E-02 4.4785886000000004e-07
-1.9285714E-02 4.5362807e-07
-1.8285714E-02 4.5946361999999996e-07
-1.7285714E-02 4.6536632e-07
-1.6285714E-02 4.7133714999999997e-07
-1.5285715E-02 4.7737698e-07
-1.4285714E-02 4.8348689e-07
-1.3285714E-02 4.8966795e-07
-1.2285714E-02 4.9592122e-07
-1.1285714E-02 5.022478e-07
-1.0285715E-02 5.086489e-07
-9.2857145E-03 5.151257200000001e-07
-8.2857143E-03 5.216795e-07
-7.2857141E-03 5.2831148e-07
-6.2857145E-03 5.3502296e-07
-5.2857143E-03 5.4181521e-07
-4.2857141E-03 5.4868954e-07
-3.2857142E-03 5.5564726e-07
-2.2857143E-03 5.6268972e-07
-1.2857143E-03 5.698181900000001e-07
-2.8571428E-04 5.7703398e-07
7.1428571E-04 5.8433836e-07
1.7142857E-03 5.9173266e-07
2.7142856E-03 5.992180999999999e-07
3.7142858E-03 6.0679595e-07
4.7142855E-03 6.1446741e-07
5.7142857E-03 6.2223373e-07
6.7142858E-03 6.3009602e-07
7.7142855E-03 6.380554300000001e-07
8.7142857E-03 6.4611303e-07
9.7142858E-03 6.5426993e-07
1.0714286E-02 6.6252714e-07
1.1714286E-02 6.708857e-07
1.2714285E-02 6.793466199999999e-07
1.3714286E-02 6.879107900000001e-07
1.4714286E-02 6.9657919e-07
1.5714286E-02 7.053527099999999e-07
1.6714286E-02 7.1423223e-07
1.7714286E-02 7.232186e-07
1.8714286E-02 7.3231265e-07
1.9714287E-02 7.415152500000001e-07
2.0714285E-02 7.508272199999999e-07
2.1714285E-02 7.602492900000001e-07
2.2714285E-02 7.6978237e-07
2.3714285E-02 7.7942728e-07
2.4714286E-02 7.8918481e-07
2.5714286E-02 7.9905575e-07
2.6714286E-02 8.0904101e-07
2.7714286E-02 8.1914147e-07
2.8714286E-02 8.2935809e-07
2.9714286E-02 8.396916900000001e-07
3.0714286E-02 8.501433300000001e-07
3.1714287E-02 8.6071399e-07
3.2714285E-02 8.714047299999999e-07
3.3714287E-02 8.822166099999999e-07
3.4714285E-02 8.9315071e-07
3.5714287E-02 9.042082600000001e-07
3.6714286E-02 9.1539052e-07
3.7714284E-02 9.266987200000001e-07
3.8714286E-02 9.381340999999999e-07
3.9714284E-02 9.4969819e-07
4.0714286E-02 9.613923e-07
4.1714285E-02 9.7321786e-07
4.2714287E-02 9.8517647e-07
4.3714285E-02 9.9726964e-07
4.4714287E-02 1.009499e-06
4.5714285E-02 1.0218661e-06
4.6714287E-02 1.0343726e-06
4.7714286E-02 1.0470203e-06
4.8714284E-02 1.059811e-06
4.9714286E-02 1.0727463e-06
5.0714284E-02 1.0858281000000001e-06
5.1714286E-02 1.0990582e-06
5.2714285E-02 1.1124383000000002e-06
5.3714287E-02 1.1259703999999999e-06
5.4714285E-02 1.1396563999999999e-06
5.5714287E-02 1.153498e-06
5.6714285E-02 1.1674972e-06
5.7714287E-02 1.1816558e-06
5.8714285E-02 1.1959757e-06
5.9714288E-02 1.2104587e-06
6.0714286E-02 1.2251066e-06
6.1714284E-02 1.2399213000000002e-06
6.2714286E-02 1.2549047000000002e-06
6.3714288E-02 1.2700585000000001e-06
6.4714283E-02 1.2853845999999998e-06
6.5714285E-02 1.3008846e-06
6.6714287E-02 1.3165605e-06
6.7714289E-02 1.3324136999999999e-06
6.8714283E-02 1.3484463000000001e-06
6.9714285E-02 1.3646598999999998e-06
7.0714287E-02 1.3810562e-06
7.1714282E-02 1.3976369e-06
7.2714284E-02 1.4144038e-06
7.3714286E-02 1.4313585e-06
7.4714288E-02 1.4485027e-06
7.5714283E-02 1.4658383e-06
7.6714285E-02 1.4833668999999998e-06
7.7714287E-02 1.5010901e-06
7.8714289E-02 1.5190098e-06
7.9714283E-02 1.5371278e-06
8.0714285E-02 1.5554456000000002e-06
8.1714287E-02 1.5739651e-06
8.2714289E-02 1.5926883e-06
8.3714284E-02 1.6116168000000001e-06
8.4714286E-02 1.6307526000000001e-06
8.5714288E-02 1.6500977e-06
8.6714283E-02 1.6696536999999998e-06
8.7714285E-02 1.6894229999999999e-06
8.8714287E-02 1.7094072e-06
8.9714289E-02 1.7296084999999998e-06
9.0714283E-02 1.7500289e-06
9.1714285E-02 1.7706707e-06
9.2714287E-02 1.791536e-06
9.3714289E-02 1.812627e-06
9.4714284E-02 1.8339460000000001e-06
9.5714286E-02 1.8554951e-06
9.6714288E-02 1.8772768000000001e-06
9.7714283E-02 1.8992934999999999e-06
9.8714285E-02 1.9215475e-06
9.9714287E-02 1.9440414e-06
0.1007143 1.9667775e-06
0.1017143 1.9897584e-06
0.1027143 2.0129865999999997e-06
0.1037143 2.0364647e-06
0.1047143 2.0601951999999997e-06
0.1057143 2.084181e-06
0.1067143 2.1084245e-06
0.1077143 2.1329285e-06
0.1087143 2.1576957e-06
0.1097143 2.1827287e-06
0.1107143 2.20803e-06
0.1117143 2.2336026e-06
0.1127143 2.2594491999999997e-06
0.1137143 2.2855723e-06
0.1147143 2.3119746e-06
0.1157143 2.3386589e-06
0.1167143 2.3656277e-06
0.1177143 2.3928838e-06
0.1187143 2.4204297000000003e-06
0.1197143 2.4482683e-06
0.1207143 2.4764018e-06
0.1217143 2.5048333000000002e-06
0.1227143 2.5335652e-06
0.1237143 2.5625999e-06
0.1247143 2.5919403999999997e-06
0.1257143 2.6215888e-06
0.1267143 2.6515481e-06
0.1277143 2.6818208e-06
0.1287143 2.7124095e-06
0.1297143 2.7433169e-06
0.1307143 2.7745454000000002e-06
0.1317143 2.8060977999999998e-06
0.1327143 2.8379766e-06
0.1337143 2.8701845999999997e-06
0.1347143 2.9027245e-06
0.1357143 2.9355988e-06
0.1367143 2.9688104e-06
0.1377143 3.0023621e-06
0.1387143 3.0362564e-06
0.1397143 3.0704963999999997e-06
0.1407143 3.1050849e-06
0.1417143 3.1400248e-06
0.1427143 3.1753189e-06
0.1437143 3.2109703e-06
0.1447143 3.2469821e-06
0.1457143 3.2833575999999997e-06
0.1467143 3.3200993999999997e-06
0.1477143 3.357211e-06
0.1487143 3.3946957000000004e-06
0.1497143 3.4325570000000003e-06
0.1507143 3.4707977e-06
0.1517143 3.5094214e-06
0.1527143 3.5484315999999996e-06
0.1537143 3.5878315e-06
0.1547143 3.6276250999999998e-06
0.1557143 3.6678156e-06
0.1567143 3.7084064e-06
0.1577143 3.7494015e-06
0.1587143 3.7908045e-06
0.1597143 3.8326192e-06
0.1607143 3.8748492e-06
0.1617143 3.917498499999999e-06
0.1627143 3.9605709e-06
0.1637143 4.004070300000001e-06
0.1647143 4.0480007000000005e-06
0.1657143 4.0923658999999995e-06
0.1667143 4.1371703e-06
0.1677143 4.1824173e-06
0.1687143 4.2281112e-06
0.1697143 4.274256299999999e-06
0.1707143 4.3208566e-06
0.1717143 4.3679162000000005e-06
0.1727143 4.415439e-06
0.1737143 4.4634294e-06
0.1747143 4.5118913e-06
0.1757143 4.5608292000000005e-06
0.1767143 4.6102471e-06
0.1777143 4.6601496e-06
0.1787143 4.7105406e-06
0.1797143 4.7614243e-06
0.1807143 4.8128051e-06
0.1817143 4.8646871e-06
0.1827143 4.9170747e-06
0.1837143 4.9699725e-06
0.1847143 5.0233844e-06
0.1857143 5.0773149e-06
0.1867143 5.1317684e-06
0.1877143 5.1867492e-06
0.1887143 5.2422617e-06
0.1897143 5.2983108e-06
0.1907143 5.3549005e-06
0.1917143 5.4120353e-06
0.1927143 5.4697196e-06
0.1937143 5.5279582e-06
0.1947143 5.5867555999999995e-06
0.1957143 5.6461165e-06
0.1967143 5.7060451e-06
0.1977143 5.7665464e-06
0.1987143 5.827625e-06
0.1997143 5.8892855e-06
0.2007143 5.9515326e-06
0.2017143 6.0143712e-06
0.2027143 6.0778056e-06
0.2037143 6.1418412e-06
0.2047143 6.206482800000001e-06
0.2057143 6.2717348e-06
0.2067143 6.3376021e-06
0.2077143 6.4040897e-06
0.2087143 6.4712019e-06
0.2097143 6.5389436e-06
0.2107143 6.6073198e-06
0.2117143 6.6763355999999995e-06
0.2127143 6.7459958e-06
0.2137143 6.8163053999999995e-06
0.2147143 6.8872687e-06
0.2157143 6.958890699999999e-06
0.2167143 7.0311764000000005e-06
0.2177143 7.1041306e-06
0.2187143 7.1777585e-06
0.2197143 7.2520642e-06
0.2207143 7.3270527e-06
0.2217143 7.4027291e-06
0.2227143 7.4790975e-06
0.2237143 7.556163700000001e-06
0.2247143 7.633931899999999e-06
0.2257143 7.7124064e-06
0.2267143 7.7915928e-06
0.2277143 7.8714955e-06
0.2287143 7.95212e-06
0.2297143 8.0334701e-06
0.2307143 8.1155513e-06
0.2317143 8.1983686e-06
0.2327143 8.2819263e-06
0.2337143 8.3662293e-06
0.2347143 8.4512827e-06
0.2357143 8.5370914e-06
0.2367143 8.6236604e-06
0.2377143 8.710993899999999e-06
0.2387143 8.7990976e-06
0.2397143 8.8879766e-06
0.2407143 8.977635699999999e-06
0.2417143 9.06808e-06
0.2427143 9.1593144e-06
0.2437143 9.2513446e-06
0.2447143 9.3441756e-06
0.2457143 9.437813e-06
0.2467143 9.5322619e-06
0.2477143 9.6275279e-06
0.2487143 9.723616e-06
0.2497143 9.820531900000001e-06
0.2507143 9.918282e-06
0.2517143 1.0016871e-05
0.2527143 1.0116306e-05
0.2537143 1.0216591e-05
0.2547143 1.0317734000000001e-05
0.2557143 1.0419739e-05
0.2567143 1.0522614e-05
0.2577143 1.0626363e-05
0.2587143 1.0730993e-05
0.2597143 1.0836511e-05
0.2607143 1.0942922e-05
0.2617143 1.1050232e-05
0.2627143 1.1158448e-05
0.2637143 1.1267576999999999e-05
0.2647143 1.1377625000000001e-05
0.2657143 1.1488598e-05
0.2667143 1.1600503e-05
0.2677143 1.1713345e-05
0.2687143 1.1827132e-05
0.2697143 1.194187e-05
0.2707143 1.2057565e-05
0.2717143 1.2174222999999999e-05
0.2727143 1.2291852e-05
0.2737143 1.2410456999999998e-05
0.2747143 1.2530046e-05
0.2757143 1.2650624000000001e-05
0.2767143 1.2772196e-05
0.2777143 1.289477e-05
0.2787143 1.3018352000000001e-05
0.2797143 1.3142949000000002e-05
0.2807143 1.3268566e-05
0.2817143 1.3395208e-05
0.2827143 1.3522882999999999e-05
0.2837143 1.3651595999999999e-05
0.2847143 1.3781353999999999e-05
0.2857143 1.3912164e-05
0.2867143 1.4044028999999999e-05
0.2877143 1.4176957999999998e-05
0.2887143 1.4310955e-05
0.2897143 1.4446026e-05
0.2907143 1.4582177000000001e-05
0.2917143 1.4719416e-05
0.2927143 1.4857746e-05
0.2937143 1.4997174e-05
0.2947143 1.5137707000000002e-05
0.2957143 1.5279348e-05
0.2967143 1.5422104e-05
0.2977143 1.5565981999999997e-05
0.2987143 1.5710987e-05
0.2997143 1.5857125e-05
0.3007143 1.6004402e-05
0.3017143 1.6152823000000002e-05
0.3027143 1.6302396e-05
0.3037143 1.6453123e-05
0.3047143 1.6605013e-05
0.3057143 1.6758071999999998e-05
0.3067143 1.6912306e-05
0.3077143 1.706772e-05
0.3087143 1.7224322e-05
0.3097143 1.7382118e-05
0.3107143 1.7541113e-05
0.3117143 1.7701315e-05
0.3127143 1.786273e-05
0.3137143 1.8025365e-05
0.3147143 1.8189226e-05
0.3157143 1.8354321000000002e-05
0.3167143 1.8520656e-05
0.3177143 1.8688239000000002e-05
0.3187143 1.8857077e-05
0.3197143 1.9027176e-05
0.3207143 1.9198544e-05
0.3217143 1.9371187e-05
0.3227143 1.9545114e-05
0.3237143 1.9720331e-05
0.3247143 1.9896845e-05
0.3257143 2.0074665e-05
0.3267143 2.0253798e-05
0.3277143 2.0434250000000002e-05
0.3287143 2.0616029e-05
0.3297143 2.0799142e-05
0.3307143 2.0983596e-05
0.3317143 2.1169399e-05
0.3327143 2.1356558e-05
0.3337143 2.1545081e-05
0.3347143 2.1734974e-05
0.3357143 2.1926245e-05
0.3367143 2.2118901e-05
0.3377143 2.2312949e-05
0.3387143 2.2508397e-05
0.3397143 2.2705251e-05
0.3407143 2.2903518e-05
0.3417143 2.3103206e-05
0.3427143 2.3304321e-05
0.3437143 2.3506871e-05
0.3447143 2.3710862e-05
0.3457143 2.3916303e-05
0.3467143 2.4123199e-05
0.3477143 2.4331555e-05
0.3487143 2.4541382000000003e-05
0.3497143 2.4752679999999996e-05
0.3507143 2.4965462e-05
0.3517143 2.517973e-05
0.3527143 2.5395493999999998e-05
0.3537143 2.5612758e-05
0.3547143 2.5831527999999998e-05
0.3557143 2.6051810999999997e-05
0.3567143 2.6273614e-05
0.3577143 2.6496943e-05
0.3587143 2.6721804000000003e-05
0.3597143 2.6948203000000002e-05
0.3607143 2.7176145000000002e-05
0.3617143 2.7405638999999997e-05
0.3627143 2.7636690000000002e-05
0.3637143 2.7869302e-05
0.3647143 2.8103483000000003e-05
0.3657143 2.8339238e-05
0.3667143 2.8576576e-05
0.3677143 2.8815501e-05
0.3687143 2.9056018999999996e-05
0.3697143 2.9298135e-05
0.3707143 2.9541856999999998e-05
0.3717143 2.9787191e-05
0.3727143 3.0034140999999996e-05
0.3737143 3.0282715e-05
0.3747143 3.0532919e-05
0.3757143 3.0784759e-05
0.3767143 3.103824e-05
0.3777143 3.1293371e-05
0.3787143 3.1550152e-05
0.3797143 3.1808594e-05
0.3807143 3.2068701e-05
0.3817143 3.2330479e-05
0.3827143 3.2593937e-05
0.3837143 3.2859077e-05
0.3847143 3.3125909e-05
0.3857143 3.3394434e-05
0.3867143 3.3664662e-05
0.3877143 3.3936594999999996e-05
0.3887143 3.4210242e-05
0.3897143 3.4485609e-05
0.3907143 3.4762698e-05
0.3917143 3.5041518e-05
0.3927143 3.5322071e-05
0.3937143 3.5604367e-05
0.3947143 3.5888408e-05
0.3957143 3.6174200000000003e-05
0.3967143 3.6461748e-05
0.3977143 3.6751058e-05
0.3987143 3.7042136e-05
0.3997143 3.7334985e-05
0.4007143 3.7629613e-05
0.4017143 3.7926020000000004e-05
0.4027143 3.8224215e-05
0.4037143 3.85242e-05
0.4047143 3.8825982e-05
0.4057143 3.9129563e-05
0.4067143 3.9434948e-05
0.4077143 3.9742142e-05
0.4087143 4.0051148e-05
0.4097143 4.0361974e-05
0.4107143 4.0674618e-05
0.4117143 4.098909e-05
0.4127143 4.1305393e-05
0.4137143 4.1623528e-05
0.4147143 4.19435e-05
0.4157143 4.2265313e-05
0.4167143 4.2588971e-05
0.4177143 4.2914479e-05
0.4187143 4.324184e-05
0.4197143 4.357106e-05
0.4207143 4.3902139e-05
0.4217143 4.4235082e-05
0.4227143 4.4569896000000004e-05
0.4237143 4.4906579000000004e-05
0.4247143 4.5245139000000005e-05
0.4257143 4.5585577e-05
0.4267143 4.5927899e-05
0.4277143 4.6272106e-05
0.4287143 4.6618203e-05
0.4297143 4.6966193e-05
0.4307143 4.7316075e-05
0.4317143 4.7667857e-05
0.4327143 4.8021542e-05
0.4337143 4.8377126e-05
0.4347143 4.8734619999999994e-05
0.4357143 4.9094024e-05
0.4367143 4.9455338e-05
0.4377143 4.9818561000000004e-05
0.4387143 5.0183701e-05
0.4397143 5.0550761000000004e-05
0.4407143 5.0919743000000004e-05
0.4417143 5.1290646999999995e-05
0.4427143 5.1663477e-05
0.4437143 5.2038234000000006e-05
0.4447143 5.2414919000000004e-05
0.4457143 5.279353e-05
0.4467143 5.3174074e-05
0.4477143 5.3556556e-05
0.4487143 5.3940971000000005e-05
0.4497143 5.4327325e-05
0.4507143 5.4715616000000006e-05
0.4517143 5.5105845999999996e-05
0.4527143 5.5498015e-05
0.4537143 5.5892127e-05
0.4547143 5.6288184000000004e-05
0.4557143 5.6686183999999996e-05
0.4567143 5.7086129e-05
0.4577143 5.7488018e-05
0.4587143 5.789185e-05
0.4597143 5.8297626999999996e-05
0.4607143 5.8705348e-05
0.4617143 5.9115013e-05
0.4627143 5.9526621e-05
0.4637143 5.9940174e-05
0.4647143 6.0355666e-05
0.4657143 6.0773101e-05
0.4667143 6.1192475e-05
0.4677143 6.1613787e-05
0.4687143 6.2037037e-05
0.4697143 6.246222e-05
0.4707143 6.2889336e-05
0.4717143 6.331838399999999e-05
0.4727143 6.374936e-05
0.4737143 6.4182262e-05
0.4747143 6.4617092e-05
0.4757143 6.5053842e-05
0.4767143 6.5492515e-05
0.4777143 6.5933108e-05
0.4787143 6.6375623e-05
0.4797143 6.6820053e-05
0.4807143 6.726639299999999e-05
0.4817143 6.7714643e-05
0.4827143 6.8164803e-05
0.4837143 6.8616868e-05
0.4847143 6.907083e-05
0.4857143 6.9526692e-05
0.4867143 6.9984452e-05
0.4877143 7.0444099e-05
0.4887143 7.0905634e-05
0.4897143 7.136905e-05
0.4907143 7.1834347e-05
0.4917143 7.2301521e-05
0.4927143 7.277056399999999e-05
0.4937143 7.3241472e-05
0.4947143 7.371424400000001e-05
0.4957143 7.418887000000001e-05
0.4967143 7.4665348e-05
0.4977143 7.5143669e-05
0.4987143 7.5623831e-05
0.4997143 7.6105823e-05
0.5007143 7.6589646e-05
0.5017143 7.707528799999999e-05
0.5027143 7.7562743e-05
0.5037143 7.8052011e-05
0.5047143 7.8543081e-05
0.5057143 7.9035948e-05
0.5067143 7.9530599e-05
0.5077143 8.0027036e-05
0.5087143 8.0525245e-05
0.5097143 8.102522900000001e-05
0.5107143 8.1526974e-05
0.5117143 8.2030471e-05
0.5127143 8.2535718e-05
0.5137143 8.3042704e-05
0.5147143 8.3551419e-05
0.5157143 8.4061855e-05
0.5167143 8.4574003e-05
0.5177143 8.5087856e-05
0.5187143 8.5603403e-05
0.5197143 8.6120633e-05
0.5207143 8.6639534e-05
0.5217143 8.716009999999999e-05
0.5227143 8.768231500000001e-05
0.5237143 8.8206173e-05
0.5247143 8.8731656e-05
0.5257143 8.9258754e-05
0.5267143 8.9787454e-05
0.5277143 9.0317747e-05
0.5287143 9.0849619e-05
0.5297143 9.1383055e-05
0.5307143 9.191804800000001e-05
0.5317143 9.2454582e-05
0.5327143 9.2992639e-05
0.5337143 9.353220800000001e-05
0.5347143 9.407327799999999e-05
0.5357143 9.4615831e-05
0.5367143 9.5159851e-05
0.5377143 9.5705332e-05
0.5387143 9.625225599999999e-05
0.5397143 9.680060199999999e-05
0.5407143 9.735035699999999e-05
0.5417143 9.7901511e-05
0.5427143 9.845405200000001e-05
0.5437143 9.900795700000001e-05
0.5447143 9.9563215e-05
0.5457143 0.0001001198
0.5467143 0.00010067771
0.5477143 0.00010123691
0.5487143 0.00010179739999999999
0.5497143 0.00010235915
0.5507143 0.00010292215000000001
0.5517143 0.00010348638
0.5527143 0.00010405182
0.5537143 0.00010461845
0.5547143 0.00010518625
0.5557143 0.0001057552
0.5567143 0.00010632529
0.5577143 0.00010689648000000001
0.5587143 0.00010746877
0.5597143 0.00010804213
0.5607143 0.00010861653
0.5617143 0.00010919196
0.5627143 0.00010976839
0.5637143 0.00011034580999999999
0.5647143 0.00011092419000000001
0.5657143 0.0001115035
0.5667143 0.00011208374
0.5677143 0.00011266486000000001
0.5687143 0.00011324686
0.5697143 0.00011382971
0.5707143 0.00011441338
0.5717143 0.00011499784999999999
0.5727143 0.00011558311
0.5737143 0.00011616912000000001
0.5747143 0.00011675586
0.5757143 0.0001173433
0.5767143 0.00011793143000000001
0.5777143 0.00011852021000000001
0.5787143 0.00011910963
0.5797143 0.00011969965
0.5807143 0.00012029024999999999
0.5817143 0.00012088138000000001
0.5827143 0.00012147304
0.5837143 0.00012206519
0.5847143 0.00012265781
0.5857143 0.00012325086
0.5867143 0.0001238443
0.5877143 0.00012443812
0.5887143 0.00012503228
0.5897143 0.00012562675
0.5907143 0.00012622149
0.5917143 0.00012681649
0.5927143 0.00012741169
0.5937143 0.00012800708
0.5947143 0.00012860263
0.5957143 0.00012919829
0.5967143 0.00012979405000000001
0.5977143 0.00013038986
0.5987143 0.00013098569
0.5997143 0.00013158151000000002
0.6007143 0.00013217728999999998
0.6017143 0.00013277297999999998
0.6027143 0.00013336855999999999
0.6037143 0.000133964
0.6047143 0.00013455925
0.6057143 0.00013515429000000002
0.6067143 0.00013574908
0.6077143 0.00013634358
0.6087143 0.00013693776
0.6097143 0.00013753159
0.6107143 0.00013812503
0.6117143 0.00013871804
0.6127143 0.00013931059
0.6137143 0.00013990263999999998
0.6147143 0.00014049414
0.6157143 0.00014108506
0.6167143 0.00014167537
0.6177143 0.00014226503
0.6187143 0.00014285399
0.6197143 0.00014344222000000002
0.6207143 0.00014402967
0.6217143 0.00014461631
0.6227143 0.00014520209
0.6237143 0.00014578698
0.6247143 0.00014637092
0.6257143 0.00014695387
0.6267143 0.0001475358
0.6277143 0.00014811666
0.6287143 0.00014869642
0.6297143 0.00014927501
0.6307143 0.00014985242000000002
0.6317143 0.00015042858000000002
0.6327143 0.00015100346
0.6337143 0.00015157701
0.6347143 0.00015214919
0.6357143 0.00015271993999999998
0.6367143 0.00015328923
0.6377143 0.000153857
0.6387143 0.00015442323
0.6397143 0.00015498786000000002
0.6407143 0.00015555083
0.6417143 0.00015611212
0.6427143 0.00015667166
0.6437143 0.00015722942
0.6447143 0.00015778534
0.6457143 0.00015833938
0.6467143 0.00015889149
0.6477143 0.00015944161000000002
0.6487143 0.00015998968999999998
0.6497143 0.00016053569000000001
0.6507143 0.00016107956
0.6517143 0.00016162123
0.6527143 0.00016216067
0.6537143 0.00016269779
0.6547143 0.00016323257
0.6557143 0.00016376495
0.6567143 0.00016429485
0.6577143 0.00016482225
0.6587143 0.00016534707
0.6597143 0.00016586927
0.6607143 0.00016638878
0.6617143 0.00016690557000000001
0.6627143 0.00016741956
0.6637143 0.0001679307
0.6647143 0.00016843895
0.6657143 0.00016894425
0.6667143 0.00016944654
0.6677143 0.00016994575999999999
0.6687143 0.00017044184999999998
0.6697143 0.00017093478
0.6707143 0.00017142446
0.6717143 0.00017191086
0.6727143 0.0001723939
0.6737143 0.00017287354
0.6747143 0.0001733497
0.6757143 0.00017382234
0.6767143 0.00017429139000000002
0.6777143 0.00017475679
0.6787143 0.00017521849
0.6797143 0.0001756764
0.6807143 0.00017613049
0.6817143 0.00017658069
0.6827143 0.00017702694
0.6837143 0.00017746916
0.6847143 0.00017790729
0.6857143 0.00017834128
0.6867143 0.00017877106
0.6877143 0.00017919656000000002
0.6887143 0.00017961772
0.6897143 0.00018003448
0.6907143 0.00018044676
0.6917143 0.00018085452
0.6927143 0.00018125767999999998
0.6937143 0.00018165617
0.6947143 0.00018204994
0.6957143 0.00018243892
0.6967143 0.00018282303
0.6977143 0.00018320222
0.6987143 0.00018357642
0.6997143 0.00018394556000000001
0.7007143 0.00018430959
0.7017143 0.00018466841999999998
0.7027143 0.00018502199
0.7037143 0.00018537023
0.7047143 0.00018571308
0.7057143 0.00018605045000000001
0.7067143 0.00018638229
0.7077143 0.00018670851999999998
0.7087143 0.00018702906
0.7097143 0.00018734385
0.7107143 0.00018765281
0.7117143 0.00018795588
0.7127143 0.00018825298000000001
0.7137143 0.00018854403
0.7147143 0.00018882896
0.7157143 0.0001891077
0.7167143 0.00018938017
0.7177143 0.00018964630000000001
0.7187143 0.00018990602
0.7197143 0.00019015924
0.7207143 0.00019040590999999999
0.7217143 0.00019064593999999999
0.7227143 0.00019087925
0.7237143 0.00019110576
0.7247143 0.0001913254
0.7257143 0.00019153811
0.7267143 0.00019174378999999998
0.7277143 0.00019194238
0.7287143 0.0001921338
0.7297143 0.00019231798
0.7307143 0.00019249483
0.7317143 0.00019266429
0.7327143 0.00019282627
0.7337143 0.0001929807
0.7347143 0.00019312749000000002
0.7357143 0.00019326655999999997
0.7367143 0.00019339784
0.7377143 0.00019352124
0.7387143 0.00019363669999999998
0.7397143 0.00019374410999999997
0.7407143 0.0001938434
0.7417143 0.00019393450999999999
0.7427143 0.00019401734000000002
0.7437143 0.00019409182999999999
0.7447143 0.00019415787999999998
0.7457143 0.00019421543
0.7467143 0.00019426436
0.7477143 0.00019430463000000002
0.7487143 0.00019433614000000001
0.7497143 0.00019435881
0.7507143 0.00019437255
0.7517143 0.00019437728
0.7527143 0.00019437290999999997
0.7537143 0.00019435937999999999
0.7547143 0.0001943366
0.7557143 0.00019430446999999998
0.7567143 0.00019426292999999997
0.7577143 0.00019421188
0.7587143 0.00019415127
0.7597143 0.00019408099
0.7607143 0.00019400094999999997
0.7617143 0.00019391107
0.7627143 0.00019381127
0.7637143 0.00019370148000000001
0.7647143 0.00019358160000000003
0.7657143 0.00019345157
0.7667143 0.00019331128
0.7677143 0.00019316064000000002
0.7687143 0.0001929996
0.7697143 0.00019282803999999998
0.7707143 0.00019264589000000002
0.7717143 0.00019245308
0.7727143 0.00019224951
0.7737143 0.0001920351
0.7747143 0.00019180977
0.7757143 0.00019157342
0.7767143 0.00019132596999999997
0.7777143 0.00019106735000000002
0.7787143 0.00019079746
0.7797143 0.00019051622000000002
0.7807143 0.00019022353
0.7817143 0.00018991933
0.7827143 0.00018960352
0.7837143 0.00018927601
0.7847143 0.00018893671
0.7857143 0.00018858556
0.7867143 0.00018822244
0.7877143 0.00018784729
0.7887143 0.00018746000999999998
0.7897143 0.00018706053
0.7907143 0.00018664875
0.7917143 0.00018622461
0.7927143 0.00018578801
0.7937143 0.00018533885
0.7947143 0.00018487707
0.7957143 0.00018440257
0.7967143 0.00018391529
0.7977143 0.00018341511999999999
0.7987143 0.00018290199
0.7997143 0.00018237581000000002
0.8007143 0.00018183649999999998
0.8017143 0.00018128397
0.8027143 0.00018071815
0.8037143 0.00018013894
0.8047143 0.00017954626
0.8057143 0.00017894002000000002
0.8067143 0.00017832015
0.8077143 0.00017768654
0.8087143 0.00017703911
0.8097143 0.00017637778000000002
0.8107143 0.00017570247
0.8117143 0.00017501309
0.8127143 0.00017430955
0.8137143 0.00017359176
0.8147143 0.00017285965
0.8157143 0.00017211313
0.8167143 0.00017135211000000002
0.8177143 0.00017057652
0.8187143 0.00016978626
0.8197143 0.00016898125
0.8207143 0.00016816142
0.8217143 0.00016732668999999998
0.8227143 0.00016647696999999998
0.8237143 0.00016561218999999999
0.8247143 0.00016473226
0.8257143 0.0001638371
0.8267143 0.00016292663
0.8277143 0.00016200078
0.8287143 0.00016105945
0.8297143 0.00016010257000000002
0.8307143 0.00015913006
0.8317143 0.00015814184
0.8327143 0.00015713781
0.8337143 0.00015611791
0.8347143 0.00015508207
0.8357143 0.00015403018
0.8367143 0.00015296218000000002
0.8377143 0.00015187799
0.8387143 0.00015077752
0.8397143 0.00014966070999999998
0.8407143 0.00014852745000000001
0.8417143 0.00014737769
0.8427143 0.00014621135999999998
0.8437143 0.00014502837
0.8447143 0.00014382864
0.8457143 0.0001426121
0.8467143 0.00014137868000000002
0.8477143 0.0001401283
0.8487143 0.0001388609
0.8497143 0.0001375764
0.8507143 0.00013627472
0.8517143 0.00013495578999999999
0.8527143 0.00013361955
0.8537143 0.00013226593
0.8547143 0.00013089484
0.8557143 0.00012950622
0.8567143 0.00012810001
0.8577143 0.00012667613000000001
0.8587143 0.0001252345
0.8597143 0.00012377507
0.8607143 0.00012229775
0.8617143 0.00012080249000000001
0.8627143 0.0001192892
0.8637143 0.00011775782000000001
0.8647143 0.00011620827999999999
0.8657143 0.00011464051
0.8667143 0.00011305445000000001
0.8677143 0.00011145002999999999
0.8687143 0.00010982717
0.8697143 0.00010818582999999999
0.8707143 0.00010652592
0.8717143 0.00010484739
0.8727143 0.00010315017
0.8737143 0.0001014342
0.8747143 9.9699423e-05
0.8757143 9.794577e-05
0.8767143 9.6173176e-05
0.8777143 9.438159600000001e-05
0.8787143 9.257096800000001e-05
0.8797143 9.074123e-05
0.8807143 8.889233e-05
0.8817143 8.702421e-05
0.8827143 8.5136816e-05
0.8837143 8.3230088e-05
0.8847143 8.1303978e-05
0.8857143 7.9358426e-05
0.8867143 7.7393378e-05
0.8877143 7.5408786e-05
0.8887143 7.3404595e-05
0.8897143 7.1380754e-05
0.8907143 6.9337204e-05
0.8917143 6.7273902e-05
0.8927143 6.5190795e-05
0.8937143 6.3087828e-05
0.8947143 6.096495300000001e-05
0.8957143 5.8822127e-05
0.8967143 5.6659292000000006e-05
0.8977143 5.4476408e-05
0.8987143 5.2273424e-05
0.8997143 5.0050295000000004e-05
0.9007143 4.7806974999999996e-05
0.9017143 4.5543422e-05
0.9027143 4.325959e-05
0.9037143 4.0955436e-05
0.9047143 3.8630921e-05
0.9057143 3.6286008e-05
0.9067143 3.3920653999999996e-05
0.9077143 3.1534825e-05
0.9087143 2.9128483e-05
0.9097143 2.6701593000000003e-05
0.9107143 2.425412e-05
0.9117143 2.178603e-05
0.9127143 1.9297288e-05
0.9137143 1.6787861e-05
0.9147143 1.4257718000000002e-05
0.9157143 1.1706827e-05
0.9167143 9.135157299999999e-06
0.9177143 6.5426804e-06
0.9187143 3.9293659999999995e-06
0.9197143 1.2951860999999999e-06
0.9207143 -1.3598878e-06
0.9217143 -4.0358834e-06
0.9227143 -6.7328251e-06
0.9237143 -9.4507385e-06
0.9247143 -1.2189646e-05
0.9257143 -1.4949573000000001e-05
0.9267143 -1.7730540000000002e-05
0.9277143 -2.0532566e-05
0.9287143 -2.3355672e-05
0.9297143 -2.6199874000000002e-05
0.9307143 -2.9065188e-05
0.9317143 -3.1951632e-05
0.9327143 -3.4859212e-05
0.9337143 -3.7787945e-05
0.9347143 -4.0737837e-05
0.9357143 -4.3708894e-05
0.9367143 -4.6701126000000004e-05
0.9377143 -4.9714538000000004e-05
0.9387143 -5.274913e-05
0.9397143 -5.5804901e-05
0.9407143 -5.8881858e-05
0.9417143 -6.1980001e-05
0.9427143 -6.5099329e-05
0.9437143 -6.8239842e-05
0.9447143 -7.1401536e-05
0.9457143 -7.4584409e-05
0.9467143 -7.7788462e-05
0.9477143 -8.1013684e-05
0.9487143 -8.4260074e-05
0.9497143 -8.7527627e-05
0.9507143 -9.0816337e-05
0.9517143 -9.412619899999999e-05
0.9527143 -9.74572e-05
0.9537143 -0.00010080933999999999
0.9547143 -0.0001041826
0.9557143 -0.00010757695
0.9567143 -0.0001109924
0.9577143 -0.00011442893
0.9587143 -0.00011788652
0.9597143 -0.00012136514
0.9607143 -0.00012486479
0.9617143 -0.00012838543
0.9627143 -0.00013192705
0.9637143 -0.00013548962
0.9647143 -0.00013907312
0.9657143 -0.00014267752
0.9667143 -0.00014630278
0.9677143 -0.00014994889
0.9687143 -0.0001536158
0.9697143 -0.00015730349
0.9707143 -0.00016101192
0.9717143 -0.00016474105
0.9727143 -0.00016849085
0.9737143 -0.00017226129
0.9747143 -0.00017605232
0.9757143 -0.00017986391
0.9767143 -0.00018369601999999999
0.9777143 -0.00018754861
0.9787143 -0.00019142162
0.9797143 -0.00019531502999999998
0.9807143 -0.00019922876999999998
0.9817143 -0.00020316281
0.9827143 -0.00020711709
0.9837143 -0.00021109156
0.9847143 -0.00021508615000000002
0.9857143 -0.00021910082
0.9867143 -0.00022313552
0.9877143 -0.00022719020999999997
0.9887143 -0.00023126478999999997
0.9897143 -0.00023535922
0.9907143 -0.00023947343
0.9917143 -0.00024360738
0.9927143 -0.000247761
0.9937143 -0.00025193419
0.9947143 -0.00025612692
0.9957143 -0.00026033911
0.9967143 -0.00026457067000000003
0.9977143 -0.00026882153
0.9987143 -0.00027309162999999997
0.9997143 -0.00027738088000000004
1.000714 -0.00028168919999999997
1.001714 -0.00028601653
1.002714 -0.00029036278
1.003714 -0.00029472785
1.004714 -0.00029911168
1.005714 -0.00030351418
1.006714 -0.00030793526
1.007714 -0.00031237482
1.008714 -0.0003168328
1.009714 -0.00032130908
1.010714 -0.00032580357999999996
1.011714 -0.0003303162
1.012714 -0.00033484685
1.013714 -0.00033939541
1.014714 -0.00034396182
1.015714 -0.00034854595
1.016714 -0.00035314772
1.017714 -0.000357767
1.018714 -0.00036240372
1.019714 -0.00036705774
1.020714 -0.00037172896999999996
1.021714 -0.00037641730000000003
1.022714 -0.00038112262000000003
1.023714 -0.00038584481
1.024714 -0.00039058376999999997
1.025714 -0.00039533938
1.026714 -0.00040011154999999995
1.027714 -0.00040490008
1.028714 -0.00040970494000000003
1.029714 -0.00041452595
1.030714 -0.000419363
1.031714 -0.00042421602
1.032714 -0.00042908482
1.033714 -0.00043396931
1.034714 -0.0004388693
1.035714 -0.00044378471
1.036714 -0.0004487154
1.037714 -0.00045366123
1.038714 -0.00045862207000000005
1.039714 -0.00046359778000000003
1.040714 -0.00046858822
1.041714 -0.00047359326000000006
1.042714 -0.00047861272
1.043714 -0.0004836465
1.044714 -0.00048869442
1.045714 -0.0004937564
1.046714 -0.0004988322
1.047714 -0.00050392173
1.048714 -0.0005090248100000001
1.049714 -0.00051414131
1.050714 -0.0005192710899999999
1.051714 -0.00052441396
1.052714 -0.00052956975
1.053714 -0.00053473832
1.054714 -0.00053991953
1.055714 -0.00054511315
1.056714 -0.0005503191
1.057714 -0.00055553714
1.058714 -0.00056076715
1.059714 -0.00056600893
1.060714 -0.00057126231
1.061714 -0.00057652715
1.062714 -0.00058180322
1.063714 -0.0005870903800000001
1.064714 -0.00059238846
1.065714 -0.00059769727
1.066714 -0.0006030166299999999
1.067714 -0.00060834636
1.068714 -0.00061368628
1.069714 -0.0006190361499999999
1.070714 -0.00062439585
1.071714 -0.00062976519
1.072714 -0.0006351439399999999
1.073714 -0.00064053197
1.074714 -0.00064592905
1.075714 -0.00065133499
1.076714 -0.00065674963
1.077714 -0.00066217272
1.078714 -0.00066760408
1.079714 -0.0006730435
1.080714 -0.00067849082
1.081714 -0.0006839457899999999
1.082714 -0.00068940822
1.083714 -0.00069487792
1.084714 -0.0007003546700000001
1.085714 -0.00070583828
1.086714 -0.00071132854
1.087714 -0.00071682521
1.088714 -0.0007223281
1.089714 -0.00072783696
1.090714 -0.0007333516400000001
1.091714 -0.00073887186
1.092714 -0.00074439745
1.093714 -0.00074992818
1.094714 -0.00075546382
1.095714 -0.00076100414
1.096714 -0.0007665489599999999
1.097714 -0.00077209797
1.098714 -0.00077765108
1.099714 -0.00078320791
1.100714 -0.00078876838
1.101714 -0.00079433221
1.102714 -0.00079989914
1.103714 -0.0008054689700000001
1.104714 -0.0008110414500000001
1.105714 -0.0008166163799999999
1.106714 -0.0008221934900000001
1.107714 -0.0008277725100000001
1.108714 -0.0008333532599999999
1.109714 -0.00083893556
1.110714 -0.0008445190400000001
1.111714 -0.0008501035199999999
1.112714 -0.00085568872
1.113714 -0.00086127448
1.114714 -0.0008668605000000001
1.115714 -0.00087244653
1.116714 -0.0008780322799999999
1.117714 -0.00088361758
1.118714 -0.0008892021499999999
1.119714 -0.00089478572
1.120714 -0.00090036801
1.121714 -0.00090594885
1.122714 -0.0009115279699999999
1.123714 -0.00091710508
1.124714 -0.00092267992
1.125714 -0.00092825221
1.126714 -0.0009338216799999999
1.127714 -0.0009393881599999999
1.128714 -0.00094495135
1.129714 -0.000950511
1.130714 -0.00095606683
1.131714 -0.00096161857
1.132714 -0.00096716594
1.133714 -0.00097270868
1.134714 -0.0009782465900000001
1.135714 -0.00098377932
1.136714 -0.00098930668
1.137714 -0.00099482832
1.138714 -0.001000344
1.139714 -0.0010058534999999999
1.140714 -0.0010113565
1.141714 -0.0010168526000000002
1.142714 -0.0010223417
1.143714 -0.0010278235
1.144714 -0.0010332976999999999
1.145714 -0.0010387639
1.146714 -0.001044222
1.147714 -0.0010496715999999998
1.148714 -0.0010551124000000001
1.149714 -0.0010605443
1.150714 -0.0010659669
1.151714 -0.0010713798
1.152714 -0.001076783
1.153714 -0.0010821759
1.154714 -0.0010875585
1.155714 -0.0010929303
1.156714 -0.0010982912
1.157714 -0.0011036407000000002
1.158714 -0.0011089786
1.159714 -0.0011143047
1.160714 -0.0011196186
1.161714 -0.0011249202
1.162714 -0.001130209
1.163714 -0.0011354848
1.164714 -0.0011407473
1.165714 -0.0011459961999999999
1.166714 -0.0011512312
1.167714 -0.0011564521
1.168714 -0.0011616586
1.169714 -0.0011668503
1.170714 -0.001172027
1.171714 -0.0011771884
1.172714 -0.0011823341
1.173714 -0.0011874639
1.174714 -0.0011925776
1.175714 -0.0011976747
1.176714 -0.0012027551
1.177714 -0.0012078183000000001
1.178714 -0.0012128642
1.179714 -0.0012178924
1.180714 -0.0012229027
1.181714 -0.0012278947
1.182714 -0.0012328682
1.183714 -0.0012378227
1.184714 -0.0012427582000000001
1.185714 -0.0012476742000000001
1.186714 -0.0012525705
1.187714 -0.0012574467
1.188714 -0.0012623026
1.189714 -0.0012671378999999999
1.190714 -0.0012719524
1.191714 -0.0012767456000000001
1.192714 -0.0012815172
1.193714 -0.0012862671
1.194714 -0.0012909948
1.195714 -0.0012957002
1.196714 -0.0013003829
1.197714 -0.0013050426000000002
1.198714 -0.001309679
1.199714 -0.0013142918999999999
1.200714 -0.0013188808
1.201714 -0.0013234457000000002
1.202714 -0.001327986
1.203714 -0.0013325016
1.204714 -0.0013369921
1.205714 -0.0013414573
1.206714 -0.0013458968
1.207714 -0.0013503104
1.208714 -0.0013546978
1.209714 -0.0013590587
1.210714 -0.0013633928
1.211714 -0.0013676997
1.212714 -0.0013719792
1.213714 -0.0013762311000000001
1.214714 -0.001380455
1.215714 -0.0013846506999999999
1.216714 -0.0013888178
1.217714 -0.0013929561
1.218714 -0.0013970652
1.219714 -0.0014011449
1.220714 -0.0014051949
1.221714 -0.0014092148999999999
1.222714 -0.0014132047
1.223714 -0.0014171639
1.224714 -0.0014210923
1.225714 -0.0014249895
1.226714 -0.0014288553
1.227714 -0.0014326894
1.228714 -0.0014364915
1.229714 -0.0014402613
1.230714 -0.0014439986000000001
1.231714 -0.0014477031
1.232714 -0.0014513745
1.233714 -0.0014550125
1.234714 -0.0014586170000000002
1.235714 -0.0014621874000000001
1.236714 -0.0014657237
1.237714 -0.0014692256
1.238714 -0.0014726927
1.239714 -0.0014761247000000001
1.240714 -0.0014795214999999999
1.241714 -0.0014828827
1.242714 -0.0014862081
1.243714 -0.0014894973
1.244714 -0.0014927501
1.245714 -0.0014959663000000002
1.246714 -0.0014991456000000001
1.247714 -0.0015022877
1.248714 -0.0015053924
1.249714 -0.0015084593
1.250714 -0.0015114882000000001
1.251714 -0.0015144789
1.252714 -0.0015174312
1.253714 -0.0015203446
1.254714 -0.0015232191
1.255714 -0.0015260543
1.256714 -0.0015288498999999997
1.257714 -0.0015316058
1.258714 -0.0015343217
1.259714 -0.0015369973
1.260714 -0.0015396325
1.261714 -0.0015422266999999999
1.262714 -0.0015447800000000002
1.263714 -0.001547292
1.264714 -0.0015497626
1.265714 -0.0015521914999999998
1.266714 -0.0015545786
1.267714 -0.0015569234
1.268714 -0.0015592259000000001
1.269714 -0.0015614856000000002
1.270714 -0.0015637023999999999
1.271714 -0.0015658761
1.272714 -0.0015680065
1.273714 -0.0015700933000000002
1.274714 -0.0015721362
1.275714 -0.0015741351
1.276714 -0.0015760896
1.277714 -0.0015779996999999999
1.278714 -0.0015798651000000002
1.279714 -0.0015816855000000002
1.280714 -0.0015834607
1.281714 -0.0015851905
1.282714 -0.0015868747
1.283714 -0.0015885131
1.284714 -0.0015901055999999998
1.285714 -0.0015916517
1.286714 -0.0015931514999999999
1.287714 -0.0015946047000000001
1.288714 -0.0015960111
1.289714 -0.0015973705
1.290714 -0.0015986827000000002
1.291714 -0.0015999474000000001
1.292714 -0.0016011645000000001
1.293714 -0.0016023339
1.294714 -0.0016034552999999998
1.295714 -0.0016045287
1.296714 -0.0016055537
1.297714 -0.0016065302
1.298714 -0.001607458
1.299714 -0.001608337
1.300714 -0.0016091668
1.301714 -0.0016099475
1.302714 -0.0016106787000000002
1.303714 -0.0016113605000000002
1.304714 -0.0016119925999999998
1.305714 -0.0016125746999999999
1.306714 -0.0016131066999999998
1.307714 -0.0016135886
1.308714 -0.0016140199999999999
1.309714 -0.0016144007999999998
1.310714 -0.0016147308999999999
1.311714 -0.0016150100999999999
1.312714 -0.0016152381999999998
1.313714 -0.0016154152
1.314714 -0.0016155408999999998
1.315714 -0.0016156151
1.316714 -0.0016156377
1.317714 -0.0016156086000000001
1.318714 -0.0016155275999999998
1.319714 -0.0016153946
1.320714 -0.0016152095
1.321714 -0.0016149721
1.322714 -0.0016146825
1.323714 -0.0016143404
1.324714 -0.0016139458
1.325714 -0.0016134984999999998
1.326714 -0.0016129984999999998
1.327714 -0.0016124455
1.328714 -0.0016118396
1.329714 -0.0016111806
1.330714 -0.0016104682999999998
1.331714 -0.0016097027
1.332714 -0.0016088836
1.333714 -0.001608011
1.334714 -0.0016070848
1.335714 -0.0016061049000000002
1.336714 -0.0016050712
1.337714 -0.0016039836
1.338714 -0.001602842
1.339714 -0.0016016464
1.340714 -0.0016003965
1.341714 -0.0015990923
1.342714 -0.0015977339
1.343714 -0.0015963211
1.344714 -0.0015948537
1.345714 -0.0015933318000000002
1.346714 -0.0015917552
1.347714 -0.0015901242000000001
1.348714 -0.0015884383
1.349714 -0.0015866977
1.350714 -0.0015849024
1.351714 -0.0015830521000000002
1.352714 -0.0015811471
1.353714 -0.0015791871000000002
1.354714 -0.0015771722
1.355714 -0.0015751022
1.356714 -0.0015729772999999998
1.357714 -0.0015707974000000002
1.358714 -0.0015685624
1.359714 -0.0015662723000000002
1.360714 -0.0015639271
1.361714 -0.0015615267
1.362714 -0.0015590712999999999
1.363714 -0.0015565607
1.364714 -0.001553995
1.365714 -0.001551374
1.366714 -0.0015486978999999998
1.367714 -0.0015459667
1.368714 -0.0015431804
1.369714 -0.0015403387999999999
1.370714 -0.0015374420000000002
1.371714 -0.0015344902000000002
1.372714 -0.0015314831999999998
1.373714 -0.0015284211
1.374714 -0.0015253038
1.375714 -0.0015221315
1.376714 -0.0015189042
1.377714 -0.0015156218
1.378714 -0.0015122844000000002
1.379714 -0.0015088922
1.380714 -0.001505445
1.381714 -0.0015019431
1.382714 -0.0014983864000000001
1.383714 -0.0014947749999999998
1.384714 -0.001491109
1.385714 -0.0014873885
1.386714 -0.0014836134
1.387714 -0.001479784
1.388714 -0.0014759002
1.389714 -0.0014719620999999999
1.390714 -0.0014679697
1.391714 -0.0014639233
1.392714 -0.0014598228
1.393714 -0.0014556681999999999
1.394714 -0.0014514597999999998
1.395714 -0.0014471975
1.396714 -0.0014428815
1.397714 -0.0014385118
1.398714 -0.0014340886
1.399714 -0.0014296119
1.400714 -0.0014250818
1.401714 -0.0014204984
1.402714 -0.0014158619000000001
1.403714 -0.0014111723000000001
1.404714 -0.0014064297
1.405714 -0.0014016343
1.406714 -0.0013967862
1.407714 -0.0013918855
1.408714 -0.0013869324
1.409714 -0.001381927
1.410714 -0.0013768693999999999
1.411714 -0.0013717598
1.412714 -0.0013665983
1.413714 -0.0013613851
1.414714 -0.0013561203
1.415714 -0.001350804
1.416714 -0.0013454365
1.417714 -0.0013400179
1.418714 -0.0013345484
1.419714 -0.0013290281
1.420714 -0.0013234569999999999
1.421714 -0.0013178356
1.422714 -0.0013121639
1.423714 -0.0013064421000000001
1.424714 -0.0013006704
1.425714 -0.0012948489
1.426714 -0.0012889777
1.427714 -0.0012830572
1.428714 -0.0012770874
1.429714 -0.0012710688
1.430714 -0.0012650013
1.431714 -0.0012588852
1.432714 -0.0012527206000000001
1.433714 -0.0012465080000000001
1.434714 -0.0012402473
1.435714 -0.0012339388
1.436714 -0.0012275829
1.437714 -0.0012211797
1.438714 -0.0012147294
1.439714 -0.0012082322
1.440714 -0.0012016885
1.441714 -0.0011950985
1.442714 -0.0011884624
1.443714 -0.0011817803
1.444714 -0.0011750527
1.445714 -0.0011682797
1.446714 -0.0011614615
1.447714 -0.0011545984
1.448714 -0.0011476906999999998
1.449714 -0.0011407386
1.450714 -0.0011337424
1.451714 -0.0011267022
1.452714 -0.0011196183999999999
1.453714 -0.0011124914
1.454714 -0.0011053212
1.455714 -0.0010981082
1.456714 -0.0010908526
1.457714 -0.0010835547
1.458714 -0.0010762147
1.459714 -0.001068833
1.460714 -0.0010614099
1.461714 -0.0010539456
1.462714 -0.0010464403
1.463714 -0.0010388945
1.464714 -0.0010313084
1.465714 -0.0010236824
1.466714 -0.0010160167
1.467714 -0.0010083117
1.468714 -0.0010005676000000002
1.469714 -0.00099278477
1.470714 -0.00098496357
1.471714 -0.00097710426
1.472714 -0.00096920721
1.473714 -0.00096127269
1.474714 -0.00095330106
1.475714 -0.00094529269
1.476714 -0.00093724784
1.477714 -0.00092916689
1.478714 -0.0009210501999999999
1.479714 -0.00091289803
1.480714 -0.0009047107600000001
1.481714 -0.00089648875
1.482714 -0.0008882322599999999
1.483714 -0.0008799416700000001
1.484714 -0.00087161734
1.485714 -0.00086325954
1.486714 -0.0008548687199999999
1.487714 -0.00084644516
1.488714 -0.0008379893199999999
1.489714 -0.0008295014600000001
1.490714 -0.00082098195
1.491714 -0.0008124311499999999
1.492714 -0.0008038494299999999
1.493714 -0.00079523725
1.494714 -0.00078659486
1.495714 -0.00077792274
1.496714 -0.00076922115
1.497714 -0.00076049055
1.498714 -0.00075173134
1.499714 -0.0007429438899999999
1.500714 -0.00073412857
1.501714 -0.00072528578
1.502714 -0.00071641589
1.503714 -0.0007075193
1.504714 -0.00069859643
1.505714 -0.00068964764
1.506714 -0.00068067334
1.507714 -0.0006716738899999999
1.508714 -0.0006626497
1.509714 -0.00065360118
1.510714 -0.0006445287499999999
1.511714 -0.0006354327499999999
1.512714 -0.00062631366
1.513714 -0.00061717183
1.514714 -0.0006080076700000001
1.515714 -0.0005988215900000001
1.516714 -0.00058961396
1.517714 -0.00058038522
1.518714 -0.0005711358
1.519714 -0.00056186609
1.520714 -0.00055257651
1.521714 -0.00054326752
1.522714 -0.00053393951
1.523714 -0.0005245929499999999
1.524714 -0.00051522825
1.525714 -0.0005058458599999999
1.526714 -0.0004964462299999999
1.527714 -0.00048702977000000006
1.528714 -0.0004775969
1.529714 -0.00046814812000000005
1.530714 -0.00045868383000000003
1.531714 -0.00044920443999999995
1.532714 -0.00043971044999999994
1.533714 -0.00043020227000000003
1.534714 -0.00042068032
1.535714 -0.00041114508
1.536714 -0.00040159698
1.537714 -0.00039203646
1.538714 -0.00038246399
1.539714 -0.00037287996
1.540714 -0.00036328483
1.541714 -0.00035367906999999996
1.542714 -0.00034406312
1.543714 -0.00033443744
1.544714 -0.00032480245
1.545714 -0.00031515863
1.546714 -0.00030550641
1.547714 -0.00029584623
1.548714 -0.00028617858
1.549714 -0.0002765039
1.550714 -0.00026682267
1.551714 -0.00025713534
1.552714 -0.00024744238
1.553714 -0.00023774425999999998
1.554714 -0.00022804143
1.555714 -0.00021833439
1.556714 -0.00020862360000000003
1.557714 -0.00019890954
1.558714 -0.00018919268
1.559714 -0.00017947350000000002
1.560714 -0.00016975248
1.561714 -0.00016003009
1.562714 -0.00015030681
1.563714 -0.00014058312000000001
1.564714 -0.00013085948
1.565714 -0.00012113637
1.566714 -0.00011141425
1.567714 -0.00010169358
1.568714 -9.197484e-05
1.569714 -8.2258487e-05
1.570714 -7.2544987e-05
1.571714 -6.2834795e-05
1.572714 -5.3128383e-05
1.573714 -4.3426218e-05
1.574714 -3.3728767e-05
1.575714 -2.4036495000000002e-05
1.576714 -1.4349870999999999e-05
1.577714 -4.6693629e-06
1.578714 5.0045564e-06
1.579714 1.4671414e-05
1.580714 2.4330728e-05
1.581714 3.3982022e-05
1.582714 4.3624814e-05
1.583714 5.3258623e-05
1.584714 6.288297e-05
1.585714 7.2497369e-05
1.586714 8.2101332e-05
1.587714 9.169438e-05
1.588714 0.00010127603
1.589714 0.0001108458
1.590714 0.00012040321000000001
1.591714 0.00012994776
1.592714 0.00013947899
1.593714 0.00014899642
1.594714 0.00015849957
1.595714 0.00016798797
1.596714 0.00017746114999999998
1.597714 0.00018691863
1.598714 0.00019635995
1.599714 0.00020578466
1.600714 0.00021519227
1.601714 0.00022458232
1.602714 0.00023395435000000001
1.603714 0.00024330789000000003
1.604714 0.00025264249
1.605714 0.00026195767
1.606714 0.00027125297
1.607714 0.00028052796
1.608714 0.00028978213
1.609714 0.00029901503
1.610714 0.00030822616
1.611714 0.00031741508
1.612714 0.00032658131
1.613714 0.00033572439
1.614714 0.00034484383
1.615714 0.00035393916
1.616714 0.00036300992
1.617714 0.00037205562
1.618714 0.00038107578
1.619714 0.00039006995
1.620714 0.00039903762
1.621714 0.00040797836
1.622714 0.00041689168
1.623714 0.00042577717000000004
1.624714 0.00043463433
1.625714 0.00044346270000000007
1.626714 0.00045226184000000003
1.627714 0.00046103128000000006
1.628714 0.00046977060999999994
1.629714 0.00047847939
1.630714 0.00048715714999999994
1.631714 0.00049580344
1.632714 0.00050441786
1.633714 0.00051299999
1.634714 0.00052154933
1.635714 0.00053006552
1.636714 0.00053854806
1.637714 0.0005469965300000001
1.638714 0.00055541054
1.639714 0.0005637896300000001
1.640714 0.0005721333299999999
1.641714 0.00058044125
1.642714 0.00058871292
1.643714 0.00059694789
1.644714 0.0006051457100000001
1.645714 0.00061330597
1.646714 0.0006214282600000001
1.647714 0.00062951208
1.648714 0.0006375570599999999
1.649714 0.0006455627
1.650714 0.0006535286
1.651714 0.00066145431
1.652714 0.0006693394
1.653714 0.00067718347
1.654714 0.00068498607
1.655714 0.00069274679
1.656714 0.00070046522
1.657714 0.0007081409399999999
1.658714 0.00071577356
1.659714 0.00072336265
1.660714 0.00073090787
1.661714 0.00073840874
1.662714 0.00074586492
1.663714 0.00075327594
1.664714 0.00076064148
1.665714 0.00076796114
1.666714 0.00077523446
1.667714 0.00078246112
1.668714 0.00078964076
1.669714 0.00079677293
1.670714 0.0008038572599999999
1.671714 0.0008108933799999999
1.672714 0.0008178809399999999
1.673714 0.00082481947
1.674714 0.00083170862
1.675714 0.00083854802
1.676714 0.0008453373100000001
1.677714 0.00085207612
1.678714 0.00085876409
1.679714 0.0008654007599999999
1.680714 0.00087198578
1.681714 0.00087851877
1.682714 0.0008849993700000001
1.683714 0.00089142732
1.684714 0.00089780215
1.685714 0.0009041235
1.686714 0.00091039101
1.687714 0.0009166044
1.688714 0.00092276332
1.689714 0.0009288673000000001
1.690714 0.00093491617
1.691714 0.0009409094699999999
1.692714 0.0009468469199999999
1.693714 0.00095272817
1.694714 0.00095855285
1.695714 0.0009643206800000001
1.696714 0.00097003131
1.697714 0.0009756844499999999
1.698714 0.00098127985
1.699714 0.00098681703
1.700714 0.00099229583
1.701714 0.00099771578
1.702714 0.0010030767000000001
1.703714 0.0010083781
1.704714 0.0010136199
1.705714 0.0010188017
1.706714 0.0010239231
1.707714 0.0010289838
1.708714 0.0010339835
1.709714 0.001038922
1.710714 0.0010437989000000002
1.711714 0.0010486139
1.712714 0.0010533667999999999
1.713714 0.0010580571
1.714714 0.0010626847
1.715714 0.0010672493
1.716714 0.0010717506
1.717714 0.0010761882000000001
1.718714 0.0010805619000000002
1.719714 0.0010848715
1.720714 0.0010891166
1.721714 0.001093297
1.722714 0.0010974125
1.723714 0.0011014627
1.724714 0.0011054475
1.725714 0.0011093666
1.726714 0.0011132198
1.727714 0.0011170067
1.728714 0.0011207272
1.729714 0.001124381
1.730714 0.0011279679
1.731714 0.0011314876
1.732714 0.0011349399
1.733714 0.0011383246
1.734714 0.0011416413
1.735714 0.00114489
1.736714 0.0011480703999999999
1.737714 0.0011511822
1.738714 0.0011542252
1.739714 0.0011571992
1.740714 0.0011601040000000001
1.741714 0.0011629393
1.742714 0.001165705
1.743714 0.0011684007
1.744714 0.0011710264999999999
1.745714 0.0011735819
1.746714 0.0011760667000000002
1.747714 0.0011784809
1.748714 0.0011808241
1.749714 0.0011830963
1.750714 0.0011852972
1.751714 0.0011874265999999999
1.752714 0.0011894842999999999
1.753714 0.0011914703
1.754714 0.0011933842
1.755714 0.001195226
1.756714 0.0011969953999999999
1.757714 0.0011986924
1.758714 0.0012003165999999999
1.759714 0.0012018681
1.760714 0.0012033464
1.761714 0.0012047517
1.762714 0.0012060837
1.763714 0.0012073422
1.764714 0.0012085271999999999
1.765714 0.0012096384
1.766714 0.0012106757
1.767714 0.0012116389
1.768714 0.0012125281
1.769714 0.0012133429000000002
1.770714 0.0012140833
1.771714 0.0012147491
1.772714 0.0012153403
1.773714 0.0012158566
1.774714 0.0012162981
1.775714 0.0012166644999999999
1.776714 0.0012169557999999999
1.777714 0.0012171718
1.778714 0.0012173125
1.779714 0.0012173777
1.780714 0.0012173674000000002
1.781714 0.0012172813999999999
1.782714 0.0012171198
1.783714 0.0012168824
1.784714 0.001216569
1.785714 0.0012161797
1.786714 0.0012157143
1.787714 0.0012151728
1.788714 0.001214555
1.789714 0.0012138609
1.790714 0.0012130905
1.791714 0.0012122436
1.792714 0.0012113202
1.793714 0.0012103202
1.794714 0.0012092436
1.795714 0.0012080904000000001
1.796714 0.0012068603999999998
1.797714 0.0012055535
1.798714 0.0012041698
1.799714 0.0012027092
1.800714 0.0012011717
1.801714 0.0011995571999999998
1.802714 0.0011978656
1.803714 0.0011960970000000001
1.804714 0.0011942513
1.805714 0.0011923285
1.806714 0.0011903286
1.807714 0.0011882515
1.808714 0.0011860972
1.809714 0.0011838658000000001
1.810714 0.0011815571
1.811714 0.0011791712
1.812714 0.0011767082000000001
1.813714 0.001174168
1.814714 0.0011715506
1.815714 0.001168856
1.816714 0.0011660843
1.817714 0.0011632354999999998
1.818714 0.0011603096
1.819714 0.0011573065
1.820714 0.0011542263999999999
1.821714 0.0011510691
1.822714 0.0011478349
1.823714 0.0011445237
1.824714 0.0011411355
1.825714 0.0011376704999999999
1.826714 0.0011341285
1.827714 0.0011305097
1.828714 0.0011268141
1.829714 0.0011230417
1.830714 0.0011191926
1.831714 0.0011152668999999998
1.832714 0.0011112646
1.833714 0.0011071857000000001
1.834714 0.0011030304
1.835714 0.0010987987999999998
1.836714 0.0010944909000000001
1.837714 0.0010901067
1.838714 0.0010856464
1.839714 0.0010811099
1.840714 0.0010764975
1.841714 0.0010718091
1.842714 0.001067045
1.843714 0.0010622051000000001
1.844714 0.0010572897000000001
1.845714 0.0010522986000000001
1.846714 0.0010472322
1.847714 0.0010420905
1.848714 0.0010368734
1.849714 0.0010315812999999998
1.850714 0.0010262142
1.851714 0.0010207721
1.852714 0.0010152552000000001
1.853714 0.0010096635999999998
1.854714 0.0010039975000000001
1.855714 0.00099825684
1.856714 0.00099244189
1.857714 0.00098655264
1.858714 0.0009805893599999999
1.859714 0.00097455204
1.860714 0.00096844087
1.861714 0.00096225604
1.862714 0.0009559976199999999
1.863714 0.00094966581
1.864714 0.00094326078
1.865714 0.00093678264
1.866714 0.00093023154
1.867714 0.00092360769
1.868714 0.0009169112700000001
1.869714 0.0009101424399999999
1.870714 0.00090330141
1.871714 0.00089638825
1.872714 0.0008894032400000001
1.873714 0.00088234656
1.874714 0.0008752183000000001
1.875714 0.00086801874
1.876714 0.00086074806
1.877714 0.00085340644
1.878714 0.0008459940499999999
1.879714 0.00083851119
1.880714 0.00083095792
1.881714 0.0008233345400000001
1.882714 0.0008156413099999999
1.883714 0.00080787831
1.884714 0.0008000458400000001
1.885714 0.00079214406
1.886714 0.00078417324
1.887714 0.00077613358
1.888714 0.00076802526
1.889714 0.00075984849
1.890714 0.00075160356
1.891714 0.00074329068
1.892714 0.0007349101
1.893714 0.00072646203
1.894714 0.0007179467499999999
1.895714 0.0007093644400000001
1.896714 0.00070071542
1.897714 0.00069199991
1.898714 0.0006832182
1.899714 0.00067437049
1.900714 0.00066545708
1.901714 0.00065647823
1.902714 0.00064743422
1.903714 0.00063832531
1.904714 0.0006291517400000001
1.905714 0.00061991382
1.906714 0.00061061178
1.907714 0.00060124594
1.908714 0.00059181652
1.909714 0.0005823238100000001
1.910714 0.00057276811
1.911714 0.0005631497100000001
1.912714 0.00055346886
1.913714 0.00054372586
1.914714 0.00053392096
1.915714 0.00052405449
1.916714 0.00051412671
1.917714 0.0005041379600000001
1.918714 0.00049408854
1.919714 0.00048397874
1.920714 0.00047380881
1.921714 0.00046357913999999997
1.922714 0.00045329002
1.923714 0.00044294178999999996
1.924714 0.00043253476
1.925714 0.00042206925000000005
1.926714 0.00041154562
1.927714 0.0004009642
1.928714 0.00039032529
1.929714 0.00037962932
1.930714 0.00036887659
1.931714 0.00035806747
1.932714 0.00034720235
1.933714 0.00033628157
1.934714 0.0003253055
1.935714 0.00031427448
1.936714 0.0003031889
1.937714 0.00029204912
1.938714 0.00028085553
1.939714 0.00026960847
1.940714 0.00025830834
1.941714 0.00024695551
1.942714 0.00023555033
1.943714 0.0002240932
1.944714 0.0002125845
1.945714 0.00020102458999999998
1.946714 0.00018941388
1.947714 0.00017775275
1.948714 0.00016604158
1.949714 0.00015428077
1.950714 0.00014247072
1.951714 0.00013061183
1.952714 0.00011870452
1.953714 0.00010674919
1.954714 9.4746275e-05
1.955714 8.2696198e-05
1.956714 7.0599395e-05
1.957714 5.8456300000000005e-05
1.958714 4.6267346e-05
1.959714 3.4032973000000004e-05
1.960714 2.1753635e-05
1.961714 9.4297832e-06
1.962714 -2.938132e-06
1.963714 -1.5349657e-05
1.964714 -2.7804330000000003e-05
1.965714 -4.03017e-05
1.966714 -5.2841300999999994e-05
1.967714 -6.5422671e-05
1.968714 -7.804535500000001e-05
1.969714 -9.070889699999999e-05
1.970714 -0.00010341283
1.971714 -0.0001161567
1.972714 -0.00012894002999999998
1.973714 -0.00014176236
1.974714 -0.00015462322000000002
1.975714 -0.00016752214
1.976714 -0.00018045865
1.977714 -0.00019343228999999998
1.978714 -0.00020644256000000003
1.979714 -0.00021948899000000003
1.980714 -0.0002325711
1.981714 -0.0002456884
1.982714 -0.00025884037
1.983714 -0.00027202655
1.984714 -0.00028524639
1.985714 -0.00029849941
1.986714 -0.00031178508000000003
1.987714 -0.00032510288
1.988714 -0.00033845229
1.989714 -0.00035183277
1.990714 -0.00036524376999999997
1.991714 -0.00037868476
1.992714 -0.0003921552
1.993714 -0.00040565451
1.994714 -0.00041918215
1.995714 -0.00043273757999999995
1.996714 -0.00044632025
1.997714 -0.00045992956
1.998714 -0.00047356502
1.999714 -0.00048722604
2.000714 -0.00050091203
2.001714 -0.00051462248
2.002714 -0.00052835676
2.003714 -0.00054211437
2.004714 -0.00055589471
2.005714 -0.00056969725
2.006714 -0.00058352139
2.007714 -0.00059736658
2.008714 -0.00061123224
2.009714 -0.00062511781
2.010714 -0.00063902271
2.011714 -0.0006529463
2.012714 -0.00066688804
2.013714 -0.00068084728
2.014714 -0.00069482344
2.015714 -0.00070881592
2.016714 -0.0007228241
2.017714 -0.00073684732
2.018714 -0.00075088496
2.019714 -0.0007649364299999999
2.020714 -0.00077900104
2.021714 -0.00079307811
2.022714 -0.000807167
2.023714 -0.0008212670799999999
2.024714 -0.0008353777
2.025714 -0.00084949816
2.026714 -0.00086362779
2.027714 -0.00087776589
2.028714 -0.0008919118
2.029714 -0.00090606491
2.030714 -0.0009202245600000001
2.031714 -0.00093439003
2.032714 -0.0009485606800000001
2.033714 -0.00096273588
2.034714 -0.00097691491
2.035714 -0.00099109711
2.036714 -0.0010052819
2.037714 -0.0010194684
2.038714 -0.0010336562
2.039714 -0.0010478445
2.040714 -0.0010620326
2.041714 -0.0010762198
2.042714 -0.0010904055
2.043714 -0.001104589
2.044714 -0.0011187694
2.045714 -0.0011329463
2.046714 -0.0011471187000000002
2.047714 -0.0011612861000000001
2.048714 -0.0011754478
2.049714 -0.0011896029
2.050714 -0.0012037507
2.051714 -0.0012178904
2.052714 -0.0012320214
2.053714 -0.0012461429
2.054714 -0.0012602541
2.055714 -0.0012743542000000002
2.056714 -0.0012884425999999999
2.057714 -0.0013025184
2.058714 -0.0013165808
2.059714 -0.0013306291
2.060714 -0.0013446626000000001
2.061714 -0.0013586805
2.062714 -0.001372682
2.063714 -0.0013866663
2.064714 -0.0014006327
2.065714 -0.0014145804
2.066714 -0.0014285087
2.067714 -0.0014424168
2.068714 -0.0014563038
2.069714 -0.0014701691000000002
2.070714 -0.0014840119
2.071714 -0.0014978313000000001
2.072714 -0.0015116266
2.073714 -0.0015253969
2.074714 -0.0015391415000000001
2.075714 -0.0015528596000000002
2.076714 -0.0015665502
2.077714 -0.0015802127
2.078714 -0.001593846
2.079714 -0.0016074495
2.080714 -0.0016210222
2.081714 -0.0016345635
2.082714 -0.0016480724
2.083714 -0.0016615479999999999
2.084714 -0.0016749895
2.085714 -0.001688396
2.086714 -0.0017017665
2.087714 -0.0017151002
2.088714 -0.0017283963000000002
2.089714 -0.001741654
2.090714 -0.0017548722
2.091714 -0.0017680502
2.092714 -0.0017811872000000001
2.093714 -0.0017942821000000002
2.094714 -0.001807334
2.095714 -0.0018203424
2.096714 -0.0018333060999999999
2.097714 -0.0018462244000000002
2.098714 -0.0018590963
2.099714 -0.0018719208999999999
2.100714 -0.0018846975
2.101714 -0.0018974251000000001
2.102714 -0.0019101029000000002
2.103714 -0.0019227298
2.104714 -0.001935305
2.105714 -0.0019478277
2.106714 -0.001960297
2.107714 -0.001972712
2.108714 -0.0019850717
2.109714 -0.0019973751
2.110714 -0.0020096215000000002
2.111714 -0.0020218098
2.112714 -0.002033939
2.113714 -0.0020460084
2.114714 -0.0020580168
2.115714 -0.0020699634
2.116714 -0.002081847
2.117714 -0.002093667
2.118714 -0.0021054222
2.119714 -0.0021171118
2.120714 -0.0021287346
2.121714 -0.0021402899
2.122714 -0.0021517764
2.123714 -0.0021631935
2.124714 -0.00217454
2.125714 -0.0021858152
2.126714 -0.0021970178
2.127714 -0.0022081470999999997
2.128714 -0.002219202
2.129714 -0.0022301816
2.130714 -0.002241085
2.131714 -0.0022519111
2.132714 -0.0022626589
2.133714 -0.0022733276999999997
2.134714 -0.0022839162
2.135714 -0.0022944234
2.136714 -0.0023048486
2.137714 -0.0023151906
2.138714 -0.0023254484
2.139714 -0.0023356211
2.140714 -0.0023457076
2.141714 -0.002355707
2.142714 -0.0023656181
2.143714 -0.0023754399000000003
2.144714 -0.0023851715
2.145714 -0.002394812
2.146714 -0.0024043600000000004
2.147714 -0.0024138148
2.148714 -0.0024231751
2.149714 -0.0024324401
2.150714 -0.0024416087
2.151714 -0.0024506799
2.152714 -0.0024596524
2.153714 -0.0024685254
2.154714 -0.0024772979
2.155714 -0.0024859686
2.156714 -0.0024945367999999997
2.157714 -0.0025030011
2.158714 -0.0025113608
2.159714 -0.0025196146
2.160714 -0.0025277617
2.161714 -0.0025358009000000003
2.162714 -0.0025437313999999997
2.163714 -0.0025515519
2.164714 -0.0025592615
2.165714 -0.0025668591
2.166714 -0.0025743437
2.167714 -0.0025817141999999998
2.168714 -0.0025889695999999998
2.169714 -0.002596109
2.170714 -0.0026031312
2.171714 -0.0026100352
2.172714 -0.0026168198
2.173714 -0.002623484
2.174714 -0.0026300268
2.175714 -0.0026364470999999997
2.176714 -0.0026427437
2.177714 -0.0026489156999999998
2.178714 -0.0026549618
2.179714 -0.0026608812
2.180714 -0.0026666727
2.181714 -0.0026723352
2.182714 -0.0026778675999999998
2.183714 -0.0026832689000000002
2.184714 -0.002688538
2.185714 -0.0026936737
2.186714 -0.0026986752
2.187714 -0.0027035414
2.188714 -0.0027082709
2.189714 -0.002712863
2.190714 -0.0027173165999999998
2.191714 -0.0027216305
2.192714 -0.0027258038
2.193714 -0.0027298354
2.194714 -0.0027337242
2.195714 -0.0027374692
2.196714 -0.0027410691
2.197714 -0.0027445232
2.198714 -0.0027478303
2.199714 -0.0027509894
2.200714 -0.0027539994
2.201714 -0.0027568592
2.202714 -0.0027595679
2.203714 -0.0027621243
2.204714 -0.0027645274
2.205714 -0.002766776
2.206714 -0.0027688691
2.207714 -0.0027708058
2.208714 -0.0027725848
2.209714 -0.0027742051
2.210714 -0.0027756658
2.211714 -0.0027769656
2.212714 -0.0027781038
2.213714 -0.0027790789000000002
2.214714 -0.0027798902
2.215714 -0.0027805365
2.216714 -0.0027810167
2.217714 -0.0027813296999999997
2.218714 -0.0027814746999999997
2.219714 -0.0027814505
2.220714 -0.0027812560999999998
2.221714 -0.0027808903
2.222714 -0.0027803522
2.223714 -0.0027796410000000002
2.224714 -0.0027787553
2.225714 -0.0027776943
2.226714 -0.002776457
2.227714 -0.0027750424
2.228714 -0.0027734493
2.229714 -0.0027716769
2.230714 -0.0027697242
2.231714 -0.0027675902
2.232714 -0.0027652737
2.233714 -0.0027627739
2.234714 -0.0027600898
2.235714 -0.0027572203
2.236714 -0.0027541644
2.237714 -0.0027509212
2.238714 -0.0027474896
2.239714 -0.0027438688
2.240714 -0.0027400574
2.241714 -0.0027360549000000002
2.242714 -0.00273186
2.243714 -0.0027274718000000002
2.244714 -0.0027228894
2.245714 -0.0027181119000000004
2.246714 -0.0027131382
2.247714 -0.0027079674
2.248714 -0.0027025984
2.249714 -0.0026970304999999997
2.250714 -0.0026912627
2.251714 -0.0026852938
2.252714 -0.0026791233
2.253714 -0.0026727498999999997
2.254714 -0.002666173
2.255714 -0.0026593914000000002
2.256714 -0.0026524045
2.257714 -0.0026452111
2.258714 -0.0026378106
2.259714 -0.0026302019
2.260714 -0.0026223843
2.261714 -0.0026143567
2.262714 -0.0026061185
2.263714 -0.0025976688
2.264714 -0.0025890064999999998
2.265714 -0.0025801310000000003
2.266714 -0.0025710411
2.267714 -0.0025617363
2.268714 -0.0025522155
2.269714 -0.0025424781
2.270714 -0.0025325231
2.271714 -0.0025223497
2.272714 -0.0025119571
2.273714 -0.0025013444
2.274714 -0.0024905108
2.275714 -0.0024794555000000004
2.276714 -0.0024681778
2.277714 -0.0024566767
2.278714 -0.0024449515
2.279714 -0.0024330015
2.280714 -0.0024208259
2.281714 -0.0024084238
2.282714 -0.0023957948
2.283714 -0.0023829380000000002
2.284714 -0.0023698524999999997
2.285714 -0.0023565379
2.286714 -0.0023429933
2.287714 -0.0023292179
2.288714 -0.0023152113
2.289714 -0.0023009727000000003
2.290714 -0.0022865013
2.291714 -0.0022717965999999997
2.292714 -0.0022568578
2.293714 -0.0022416843
2.294714 -0.0022262757
2.295714 -0.0022106311
2.296714 -0.00219475
2.297714 -0.0021786318
2.298714 -0.0021622758000000002
2.299714 -0.0021456814
2.300714 -0.0021288479
2.301714 -0.0021117748
2.302714 -0.0020944617
2.303714 -0.0020769079
2.304714 -0.0020591127
2.305714 -0.0020410756
2.306714 -0.0020227963
2.307714 -0.0020042738000000003
2.308714 -0.0019855081
2.309714 -0.0019664981999999998
2.310714 -0.0019472438
2.311714 -0.0019277444
2.312714 -0.0019079995999999998
2.313714 -0.0018880087999999999
2.314714 -0.0018677716
2.315714 -0.0018472876000000002
2.316714 -0.0018265561999999999
2.317714 -0.0018055773
2.318714 -0.0017843502000000002
2.319714 -0.0017628747000000002
2.320714 -0.0017411505
2.321714 -0.0017191771000000002
2.322714 -0.0016969541
2.323714 -0.0016744811999999999
2.324714 -0.0016517582
2.325714 -0.0016287845999999999
2.326714 -0.0016055600999999998
2.327714 -0.0015820845999999999
2.328714 -0.0015583577
2.329714 -0.001534379
2.330714 -0.0015101484000000001
2.331714 -0.0014856655
2.332714 -0.0014609301
2.333714 -0.0014359419000000001
2.334714 -0.0014107007999999998
2.335714 -0.0013852065
2.336714 -0.0013594587
2.337714 -0.0013334574
2.338714 -0.0013072023
2.339714 -0.0012806931
2.340714 -0.0012539298999999999
2.341714 -0.0012269124
2.342714 -0.0011996406
2.343714 -0.0011721143
2.344714 -0.0011443334000000001
2.345714 -0.0011162979000000001
2.346714 -0.0010880077
2.347714 -0.0010594627
2.348714 -0.001030663
2.349714 -0.0010016086
2.350714 -0.0009722994000000001
2.351714 -0.0009427355500000001
2.352714 -0.00091291704
2.353714 -0.00088284387
2.354714 -0.0008525161300000001
2.355714 -0.00082193401
2.356714 -0.0007910974999999999
2.357714 -0.0007600067
2.358714 -0.00072866173
2.359714 -0.00069706275
2.360714 -0.00066520988
2.361714 -0.00063310331
2.362714 -0.00060074312
2.363714 -0.0005681295500000001
2.364714 -0.00053526278
2.365714 -0.00050214298
2.366714 -0.00046877039000000004
2.367714 -0.00043514519
2.368714 -0.0004012677
2.369714 -0.00036713811000000003
2.370714 -0.00033275674
2.371714 -0.00029812386
2.372714 -0.00026323983
2.373714 -0.00022810493
2.374714 -0.00019271956
2.375714 -0.00015708406
2.376714 -0.00012119884
2.377714 -8.5064312e-05
2.378714 -4.8680903e-05
2.379714 -1.2049069999999999e-05
2.380714 2.4830717e-05
2.381714 6.195796800000001e-05
2.382714 9.9332181e-05
2.383714 0.00013695283
2.384714 0.00017481935
2.385714 0.00021293121999999999
2.386714 0.00025128784
2.387714 0.00028988864
2.388714 0.00032873299
2.389714 0.00036782030000000003
2.390714 0.00040714995000000004
2.391714 0.00044672129
2.392714 0.00048653365
2.393714 0.00052658634
2.394714 0.0005668787299999999
2.395714 0.0006074100800000001
2.396714 0.00064817968
2.397714 0.00068918685
2.398714 0.00073043075
2.399714 0.00077191071
2.400714 0.00081362587
2.401714 0.0008555753999999999
2.402714 0.0008977585800000001
2.403714 0.0009401745
2.404714 0.00098282226
2.405714 0.001025701
2.406714 0.0010688099
2.407714 0.0011121478999999998
2.408714 0.001155714
2.409714 0.0011995074
2.410714 0.0012435268999999999
2.411714 0.0012877716
2.412714 0.0013322405
2.413714 0.0013769324
2.414714 0.0014218464
2.415714 0.0014669811999999999
2.416714 0.0015123359
2.417714 0.0015579092999999998
2.418714 0.0016037002
2.419714 0.0016497075
2.420714 0.0016959299999999998
2.421714 0.0017423667
2.422714 0.0017890161
2.423714 0.0018358771
2.424714 0.0018829485
2.425714 0.0019302292000000002
2.426714 0.0019777177
2.427714 0.0020254128999999997
2.428714 0.0020733134
2.429714 0.0021214179
2.430714 0.0021697249
2.431714 0.0022182333999999997
2.432714 0.0022669417
2.433714 0.0023158487
2.434714 0.0023649529
2.435714 0.0024142528000000003
2.436714 0.0024637469
2.437714 0.0025134339
2.438714 0.0025633122
2.439714 0.0026133805
2.440714 0.002663637
2.441714 0.0027140801
2.442714 0.0027647084
2.443714 0.0028155202
2.444714 0.0028665139
2.445714 0.0029176879000000003
2.446714 0.0029690405
2.447714 0.00302057
2.448714 0.0030722746
2.449714 0.0031241529
2.450714 0.0031762029
2.451714 0.0032284228
2.452714 0.0032808107999999997
2.453714 0.0033333654
2.454714 0.0033860847999999995
2.455714 0.0034389668
2.456714 0.00349201
2.457714 0.0035452125
2.458714 0.0035985721999999996
2.459714 0.0036520876
2.460714 0.0037057565
2.461714 0.0037595772
2.462714 0.0038135477
2.463714 0.0038676661999999997
2.464714 0.0039219306999999995
2.465714 0.0039763388
2.466714 0.0040308889
2.467714 0.004085579000000001
2.468714 0.004140407
2.469714 0.0041953706
2.470714 0.0042504678
2.471714 0.0043056963
2.472714 0.0043610544
2.473714 0.0044165394
2.474714 0.0044721495000000005
2.475714 0.0045278823
2.476714 0.0045837358000000005
2.477714 0.0046397075000000005
2.478714 0.0046957954
2.479714 0.004751997
2.480714 0.0048083104
2.481714 0.0048647329
2.482714 0.0049212624
2.483714 0.0049778966
2.484714 0.0050346334
2.485714 0.0050914699
2.486714 0.0051484043
2.487714 0.005205434
2.488714 0.0052625564
2.489714 0.0053197695
2.490714 0.0053770706
2.491714 0.0054344571
2.492714 0.005491927
2.493714 0.0055494776
2.494714 0.0056071064999999995
2.495714 0.005664811
2.496714 0.0057225887000000005
2.497714 0.0057804373
2.498714 0.0058383539
2.499714 0.005896336
2.500714 0.005954381
2.501714 0.0060124861
2.502714 0.006070649
2.503714 0.0061288672
2.504714 0.006187137499999999
2.505714 0.0062454572
2.506714 0.0063038242
2.507714 0.006362235599999999
2.508714 0.006420688400000001
2.509714 0.006479179900000001
2.510714 0.0065377077
2.511714 0.0065962682
2.512714 0.0066548593000000005
2.513714 0.0067134787999999996
2.514714 0.006772123
2.515714 0.0068307891
2.516714 0.0068894748
2.517714 0.0069481765
2.518714 0.007006892000000001
2.519714 0.0070656184
2.520714 0.0071243528999999995
2.521714 0.0071830924
2.522714 0.0072418341
2.523714 0.007300575100000001
2.524714 0.007359312400000001
2.525714 0.007418043200000001
2.526714 0.0074767646000000005
2.527714 0.007535473599999999
2.528714 0.0075941673
2.529714 0.007652842
2.530714 0.0077114957
2.531714 0.0077701246
2.532714 0.0078287259
2.533714 0.0078872967
2.534714 0.0079458332
2.535714 0.0080043334
2.536714 0.0080627935
2.537714 0.0081212107
2.538714 0.0081795813
2.539714 0.0082379032
2.540714 0.0082961727
2.541714 0.0083543862
2.542714 0.008412541499999999
2.543714 0.0084706349
2.544714 0.008528662900000001
2.545714 0.0085866232
2.546714 0.0086445121
2.547714 0.008702326900000001
2.548714 0.0087600638
2.549714 0.0088177199
2.550714 0.0088752924
2.551714 0.0089327776
2.552714 0.0089901725
2.553714 0.0090474736
2.554714 0.0091046779
2.555714 0.0091617825
2.556714 0.0092187838
2.557714 0.0092756782
2.558714 0.0093324627
2.559714 0.0093891336
2.560714 0.0094456882
2.561714 0.0095021227
2.562714 0.0095584342
2.563714 0.0096146192
2.564714 0.0096706746
2.565714 0.0097265969
2.566714 0.009782382400000001
2.567714 0.0098380282
2.568714 0.0098935307
2.569714 0.0099488869
2.570714 0.010004092999999999
2.571714 0.010059146
2.572714 0.010114042
2.573714 0.010168779000000001
2.574714 0.010223351
2.575714 0.010277757
2.576714 0.010331994
2.577714 0.010386056
2.578714 0.010439943
2.579714 0.010493649
2.580714 0.010547171000000001
2.581714 0.010600507
2.582714 0.010653652999999999
2.583714 0.010706605
2.584714 0.010759359999999999
2.585714 0.010811915
2.586714 0.010864266
2.587714 0.01091641
2.588714 0.010968344
2.589714 0.011020064
2.590714 0.011071566
2.591714 0.011122847
2.592714 0.011173905
2.593714 0.011224735
2.594714 0.011275333
2.595714 0.011325697000000001
2.596714 0.011375824
2.597714 0.011425709999999999
2.598714 0.011475351
2.599714 0.011524744
2.600714 0.011573885
2.601714 0.011622772
2.602714 0.011671401
2.603714 0.011719768
2.604714 0.01176787
2.605714 0.011815703
2.606714 0.011863266
2.607714 0.011910553
2.608714 0.011957561
2.609714 0.012004288
2.610714 0.012050729999999999
2.611714 0.012096883000000001
2.612714 0.012142745
2.613714 0.012188312
2.614714 0.01223358
2.615714 0.012278547
2.616714 0.012323208
2.617714 0.012367561000000001
2.618714 0.012411601999999999
2.619714 0.012455328
2.620714 0.012498735
2.621714 0.01254182
2.622714 0.012584581
2.623714 0.012627014
2.624714 0.012669116
2.625714 0.012710883000000001
2.626714 0.012752312
2.627714 0.012793399
2.628714 0.012834143000000001
2.629714 0.012874539
2.630714 0.012914585
2.631714 0.012954275
2.632714 0.012993609
2.633714 0.013032582000000001
2.634714 0.013071191000000001
2.635714 0.013109433000000002
2.636714 0.013147306000000001
2.637714 0.013184804999999999
2.638714 0.013221927
2.639714 0.013258669
2.640714 0.013295028
2.641714 0.013331002000000002
2.642714 0.013366587999999999
2.643714 0.01340178
2.644714 0.013436578000000001
2.645714 0.013470976999999999
2.646714 0.013504975
2.647714 0.013538569
2.648714 0.013571756
2.649714 0.013604533000000002
2.650714 0.013636896999999999
2.651714 0.013668844
2.652714 0.013700373999999998
2.653714 0.013731481
2.654714 0.013762164
2.655714 0.013792418999999998
2.656714 0.013822243000000001
2.657714 0.013851633
2.658714 0.013880589
2.659714 0.013909105
2.660714 0.013937178
2.661714 0.013964808
2.662714 0.01399199
2.663714 0.014018721000000001
2.664714 0.014044999
2.665714 0.014070822
2.666714 0.014096186
2.667714 0.014121087999999999
2.668714 0.014145527
2.669714 0.014169498
2.670714 0.014192999999999999
2.671714 0.014216028
2.672714 0.014238582
2.673714 0.014260659000000002
2.674714 0.014282254999999999
2.675714 0.014303369
2.676714 0.014323997
2.677714 0.014344139
2.678714 0.01436379
2.679714 0.014382948999999999
2.680714 0.014401613
2.681714 0.014419779
2.682714 0.014437445
2.683714 0.014454609
2.684714 0.014471269999999998
2.685714 0.014487423
2.686714 0.014503067
2.687714 0.014518199999999998
2.688714 0.01453282
2.689714 0.014546924000000001
2.690714 0.014560509999999999
2.691714 0.014573576
2.692714 0.01458612
2.693714 0.014598138
2.694714 0.014609630000000002
2.695714 0.014620592000000002
2.696714 0.014631021999999999
2.697714 0.014640921
2.698714 0.014650283
2.699714 0.014659109
2.700714 0.014667395
2.701714 0.014675138999999999
2.702714 0.01468234
2.703714 0.014688996
2.704714 0.014695105
2.705714 0.014700663000000001
2.706714 0.014705672000000001
2.707714 0.014710128000000001
2.708714 0.014714029000000002
2.709714 0.014717375
2.710714 0.014720162
2.711714 0.014722389
2.712714 0.014724056
2.713714 0.014725160000000001
2.714714 0.0147257
2.715714 0.014725674000000001
2.716714 0.01472508
2.717714 0.014723918999999999
2.718714 0.014722187
2.719714 0.014719884
2.720714 0.014717007
2.721714 0.014713556
2.722714 0.01470953
2.723714 0.014704926
2.724714 0.014699744
2.725714 0.014693981
2.726714 0.014687638
2.727714 0.014680711
2.728714 0.014673200999999999
2.729714 0.014665106
2.730714 0.014656424000000001
2.731714 0.014647156
2.732714 0.014637299
2.733714 0.014626852
2.734714 0.014615816
2.735714 0.014604187000000001
2.736714 0.014591966
2.737714 0.014579152
2.738714 0.014565744
2.739714 0.014551741
2.740714 0.014537142
2.741714 0.014521947
2.742714 0.014506154
2.743714 0.014489763000000001
2.744714 0.014472773
2.745714 0.014455184000000001
2.746714 0.014436996
2.747714 0.014418206
2.748714 0.014398815999999998
2.749714 0.014378825
2.750714 0.014358230999999999
2.751714 0.014337034
2.752714 0.014315234000000001
2.753714 0.014292830999999999
2.754714 0.014269825
2.755714 0.014246214
2.756714 0.014222
2.757714 0.014197179999999998
2.758714 0.014171755
2.759714 0.014145725
2.760714 0.014119089
2.761714 0.014091848
2.762714 0.014064001
2.763714 0.014035548999999998
2.764714 0.014006492
2.765714 0.013976827999999998
2.766714 0.013946558000000001
2.767714 0.013915684000000001
2.768714 0.013884204
2.769714 0.013852118
2.770714 0.013819426999999999
2.771714 0.013786132
2.772714 0.013752232
2.773714 0.013717728000000002
2.774714 0.013682620000000001
2.775714 0.013646908
2.776714 0.013610592999999999
2.777714 0.013573673999999999
2.778714 0.013536154
2.779714 0.013498032
2.780714 0.013459308
2.781714 0.013419984
2.782714 0.01338006
2.783714 0.013339535999999999
2.784714 0.013298413
2.785714 0.013256693
2.786714 0.013214376000000002
2.787714 0.013171462
2.788714 0.013127954
2.789714 0.013083851
2.790714 0.013039154999999998
2.791714 0.012993864999999999
2.792714 0.012947983
2.793714 0.01290151
2.794714 0.012854446999999998
2.795714 0.012806796
2.796714 0.012758558
2.797714 0.012709732
2.798714 0.01266032
2.799714 0.012610324000000001
2.800714 0.012559746
2.801714 0.012508585999999999
2.802714 0.012456845
2.803714 0.012404525000000001
2.804714 0.012351626
2.805714 0.012298151
2.806714 0.012244101
2.807714 0.012189476999999999
2.808714 0.012134282
2.809714 0.012078516000000001
2.810714 0.012022182000000001
2.811714 0.01196528
2.812714 0.011907813
2.813714 0.011849783000000001
2.814714 0.011791191
2.815714 0.011732039
2.816714 0.011672328000000001
2.817714 0.011612062
2.818714 0.01155124
2.819714 0.011489867
2.820714 0.011427943
2.821714 0.01136547
2.822714 0.011302451
2.823714 0.011238887
2.824714 0.01117478
2.825714 0.011110133
2.826714 0.011044948
2.827714 0.010979226
2.828714 0.010912971
2.829714 0.010846182999999999
2.830714 0.010778865
2.831714 0.01071102
2.832714 0.01064265
2.833714 0.010573757
2.834714 0.010504343999999999
2.835714 0.010434413
2.836714 0.010363965999999999
2.837714 0.010293007
2.838714 0.010221537
2.839714 0.01014956
2.840714 0.010077078
2.841714 0.010004092999999999
2.842714 0.0099306089
2.843714 0.009856627699999999
2.844714 0.0097821525
2.845714 0.0097071861
2.846714 0.009631731499999999
2.847714 0.009555790900000001
2.848714 0.009479367899999999
2.849714 0.009402465399999999
2.850714 0.0093250856
2.851714 0.009247232099999999
2.852714 0.0091689079
2.853714 0.0090901158
2.854714 0.009010858
2.855714 0.008931139
2.856714 0.0088509609
2.857714 0.0087703273
2.858714 0.0086892403
2.859714 0.0086077045
2.860714 0.0085257219
2.861714 0.0084432962
2.862714 0.0083604311
2.863714 0.0082771294
2.864714 0.008193394
2.865714 0.008109228699999999
2.866714 0.0080246369
2.867714 0.007939622399999999
2.868714 0.0078541882
2.869714 0.007768337700000001
2.870714 0.0076820746
2.871714 0.0075954027
2.872714 0.0075083248
2.873714 0.0074208452
2.874714 0.007332967699999999
2.875714 0.0072446957000000005
2.876714 0.0071560331000000005
2.877714 0.0070669834
2.878714 0.0069775502
2.879714 0.006887738
2.880714 0.006797550299999999
2.881714 0.0067069901
2.882714 0.0066160625
2.883714 0.006524770300000001
2.884714 0.0064331171999999995
2.885714 0.006341107699999999
2.886714 0.0062487459
2.887714 0.0061560349
2.888714 0.0060629791
2.889714 0.005969582
2.890714 0.005875848
2.891714 0.0057817808000000005
2.892714 0.0056873843
2.893714 0.005592663
2.894714 0.0054976204
2.895714 0.005402261
2.896714 0.0053065887
2.897714 0.0052106076
2.898714 0.0051143219
2.899714 0.0050177357
2.900714 0.0049208538
2.901714 0.0048236798
2.902714 0.0047262183000000004
2.903714 0.004628473500000001
2.904714 0.00453045
2.905714 0.0044321518
2.906714 0.0043335833
2.907714 0.0042347491999999995
2.908714 0.0041356536
2.909714 0.0040363011
2.910714 0.0039366958
2.911714 0.0038368424
2.912714 0.0037367452
2.913714 0.0036364086999999996
2.914714 0.0035358375
2.915714 0.003435036
2.916714 0.0033340085999999996
2.917714 0.0032327596
2.918714 0.0031312935
2.919714 0.0030296151
2.920714 0.0029277286
2.921714 0.0028256385
2.922714 0.0027233495999999997
2.923714 0.0026208663
2.924714 0.0025181930999999998
2.925714 0.0024153347
2.926714 0.0023122955
2.927714 0.0022090804
2.928714 0.002105694
2.929714 0.0020021407
2.930714 0.0018984256
2.931714 0.0017945531000000002
2.932714 0.0016905282
2.933714 0.0015863554
2.934714 0.0014820397
2.935714 0.0013775858
2.936714 0.0012729985000000002
2.937714 0.0011682825
2.938714 0.0010634428
2.939714 0.00095848418
2.940714 0.00085341144
2.941714 0.00074822933
2.942714 0.00064294272
2.943714 0.00053755639
2.944714 0.00043207515
2.945714 0.00032650379999999996
2.946714 0.00022084712
2.947714 0.00011510990000000001
2.948714 9.2969231e-06
2.949714 -9.6587041e-05
2.950714 -0.00020253722000000002
2.951714 -0.00030854881
2.952714 -0.00041461703
2.953714 -0.0005207371
2.954714 -0.00062690424
2.955714 -0.00073311362
2.956714 -0.0008393604699999999
2.957714 -0.00094563993
2.958714 -0.0010519471000000002
2.959714 -0.0011582772
2.960714 -0.0012646252
2.961714 -0.0013709863
2.962714 -0.0014773556999999999
2.963714 -0.0015837284
2.964714 -0.0016900995
2.965714 -0.0017964639000000002
2.966714 -0.001902817
2.967714 -0.0020091536000000003
2.968714 -0.0021154689
2.969714 -0.0022217577
2.970714 -0.0023280154
2.971714 -0.0024342369
2.972714 -0.0025404175000000003
2.973714 -0.0026465521
2.974714 -0.0027526359
2.975714 -0.0028586639
2.976714 -0.0029646315
2.977714 -0.0030705338
2.978714 -0.0031763659000000003
2.979714 -0.0032821226
2.980714 -0.0033877997
2.981714 -0.0034933924
2.982714 -0.0035988955999999997
2.983714 -0.0037043045999999996
2.984714 -0.0038096146
2.985714 -0.003914821
2.986714 -0.004019918900000001
2.987714 -0.0041249037
2.988714 -0.0042297703
2.989714 -0.0043345142
2.990714 -0.0044391305
2.991714 -0.0045436143
2.992714 -0.004647961
2.993714 -0.0047521658
2.994714 -0.0048562237000000005
2.995714 -0.0049601302
2.996714 -0.0050638802
2.997714 -0.0051674691
2.998714 -0.0052708921
2.999714 -0.005374144500000001
3.000714 -0.0054772219
3.001714 -0.005580119299999999
3.002714 -0.0056828318000000004
3.003714 -0.0057853547
3.004714 -0.0058876834
3.005714 -0.0059898135
3.006714 -0.0060917398999999995
3.007714 -0.0061934581
3.008714 -0.006294964300000001
3.009714 -0.0063962529
3.010714 -0.0064973203000000005
3.011714 -0.0065981614
3.012714 -0.0066987719
3.013714 -0.0067991473999999994
3.014714 -0.006899283500000001
3.015714 -0.0069991750999999994
3.016714 -0.007098818599999999
3.017714 -0.0071982089
3.018714 -0.007297342399999999
3.019714 -0.0073962138999999994
3.020714 -0.007494819099999999
3.021714 -0.0075931537
3.022714 -0.0076912132
3.023714 -0.007788994100000001
3.024714 -0.0078864912
3.025714 -0.007983700199999999
3.026714 -0.0080806167
3.027714 -0.0081772363
3.028714 -0.0082735554
3.029714 -0.008369569
3.030714 -0.0084652733
3.031714 -0.0085606633
3.032714 -0.0086557353
3.033714 -0.008750485
3.034714 -0.0088449087
3.035714 -0.008939001399999999
3.036714 -0.0090327601
3.037714 -0.0091261798
3.038714 -0.009219256799999999
3.039714 -0.0093119867
3.040714 -0.0094043658
3.041714 -0.0094963907
3.042714 -0.0095880569
3.043714 -0.009679360699999999
3.044714 -0.009770297800000001
3.045714 -0.0098608645
3.046714 -0.0099510573
3.047714 -0.010040872
3.048714 -0.010130304
3.049714 -0.010219351
3.050714 -0.010308008
3.051714 -0.010396273000000001
3.052714 -0.010484140999999999
3.053714 -0.010571607
3.054714 -0.010658669999999999
3.055714 -0.010745324
3.056714 -0.010831567
3.057714 -0.010917395
3.058714 -0.011002804
3.059714 -0.01108779
3.060714 -0.011172349
3.061714 -0.011256480000000001
3.062714 -0.011340177
3.063714 -0.011423438000000001
3.064714 -0.011506259000000001
3.065714 -0.011588636000000001
3.066714 -0.011670565999999999
3.067714 -0.011752046
3.068714 -0.011833072
3.069714 -0.011913641999999999
3.070714 -0.011993752
3.071714 -0.012073397999999999
3.072714 -0.012152578
3.073714 -0.012231288
3.074714 -0.012309524999999998
3.075714 -0.012387286
3.076714 -0.012464567999999999
3.077714 -0.012541369
3.078714 -0.012617685
3.079714 -0.012693512
3.080714 -0.012768849
3.081714 -0.012843692
3.082714 -0.012918038
3.083714 -0.012991884
3.084714 -0.013065229
3.085714 -0.013138067000000002
3.086714 -0.013210397
3.087714 -0.013282216999999999
3.088714 -0.013353523
3.089714 -0.013424314
3.090714 -0.013494585
3.091714 -0.013564333
3.092714 -0.013633558
3.093714 -0.013702256999999999
3.094714 -0.013770425
3.095714 -0.013838062
3.096714 -0.013905166
3.097714 -0.013971732
3.098714 -0.014037758000000001
3.099714 -0.014103243
3.100714 -0.014168184
3.101714 -0.014232578999999999
3.102714 -0.014296426
3.103714 -0.014359721999999998
3.104714 -0.014422466
3.105714 -0.014484655
3.106714 -0.014546287
3.107714 -0.014607359
3.108714 -0.014667871999999998
3.109714 -0.014727822
3.110714 -0.014787205
3.111714 -0.014846023
3.112714 -0.014904271
3.113714 -0.014961947
3.114714 -0.015019052000000001
3.115714 -0.015075582
3.116714 -0.015131535
3.117714 -0.015186910000000001
3.118714 -0.015241705000000001
3.119714 -0.015295918
3.120714 -0.015349548
3.121714 -0.015402593
3.122714 -0.015455051000000001
3.123714 -0.015506921
3.124714 -0.015558202
3.125714 -0.015608892000000001
3.126714 -0.01565899
3.127714 -0.015708494
3.128714 -0.015757403
3.129714 -0.015805716
3.130714 -0.015853429999999998
3.131714 -0.015900545000000002
3.132714 -0.01594706
3.133714 -0.015992972
3.134714 -0.016038283
3.135714 -0.016082989
3.136714 -0.016127092
3.137714 -0.016170587
3.138714 -0.016213476
3.139714 -0.016255757
3.140714 -0.016297429000000002
3.141714 -0.016338492
3.142714 -0.016378943
3.143714 -0.016418783
3.144714 -0.016458010999999998
3.145714 -0.016496623999999998
3.146714 -0.016534625
3.147714 -0.016572011
3.148714 -0.01660878
3.149714 -0.016644935
3.150714 -0.016680472
3.151714 -0.016715392
3.152714 -0.016749695
3.153714 -0.01678338
3.154714 -0.016816446
3.155714 -0.016848893
3.156714 -0.016880721
3.157714 -0.016911929
3.158714 -0.016942517
3.159714 -0.016972485
3.160714 -0.017001831999999998
3.161714 -0.017030559
3.162714 -0.017058665
3.163714 -0.017086149000000002
3.164714 -0.017113012
3.165714 -0.017139253
3.166714 -0.017164873
3.167714 -0.017189873
3.168714 -0.017214252
3.169714 -0.01723801
3.170714 -0.017261146
3.171714 -0.017283660000000003
3.172714 -0.017305554
3.173714 -0.017326826
3.174714 -0.017347478000000003
3.175714 -0.017367509
3.176714 -0.017386919
3.177714 -0.01740571
3.178714 -0.017423881
3.179714 -0.017441434000000002
3.180714 -0.017458368000000002
3.181714 -0.017474683
3.182714 -0.017490382
3.183714 -0.017505462
3.184714 -0.017519926999999998
3.185714 -0.017533775999999997
3.186714 -0.017547009
3.187714 -0.017559627
3.188714 -0.017571633
3.189714 -0.017583024
3.190714 -0.017593802
3.191714 -0.01760397
3.192714 -0.017613526
3.193714 -0.017622473
3.194714 -0.017630811
3.195714 -0.017638541
3.196714 -0.017645664000000002
3.197714 -0.01765218
3.198714 -0.017658090999999997
3.199714 -0.017663398
3.200714 -0.017668102
3.201714 -0.017672204
3.202714 -0.017675705
3.203714 -0.017678605
3.204714 -0.017680907000000003
3.205714 -0.017682611
3.206714 -0.017683719
3.207714 -0.017684231
3.208714 -0.017684149
3.209714 -0.017683476
3.210714 -0.017682211
3.211714 -0.017680357
3.212714 -0.017677915000000002
3.213714 -0.017674887
3.214714 -0.017671273
3.215714 -0.017667074
3.216714 -0.017662294
3.217714 -0.017656935
3.218714 -0.017650996
3.219714 -0.01764448
3.220714 -0.017637388
3.221714 -0.017629722
3.222714 -0.017621485
3.223714 -0.017612676
3.224714 -0.017603299000000003
3.225714 -0.017593356
3.226714 -0.017582846
3.227714 -0.017571774000000002
3.228714 -0.017560140000000002
3.229714 -0.017547946000000002
3.230714 -0.017535195
3.231714 -0.017521887
3.232714 -0.017508025
3.233714 -0.017493611
3.234714 -0.017478647
3.235714 -0.017463135
3.236714 -0.017447077
3.237714 -0.017430475
3.238714 -0.017413330999999997
3.239714 -0.017395648
3.240714 -0.017377427
3.241714 -0.017358671
3.242714 -0.017339381
3.243714 -0.01731956
3.244714 -0.017299211000000002
3.245714 -0.017278334
3.246714 -0.017256933999999998
3.247714 -0.017235012
3.248714 -0.01721257
3.249714 -0.017189611
3.250714 -0.017166138
3.251714 -0.017142152
3.252714 -0.017117656999999998
3.253714 -0.017092653
3.254714 -0.017067145
3.255714 -0.017041135
3.256714 -0.017014626
3.257714 -0.016987619000000002
3.258714 -0.016960118
3.259714 -0.016932124
3.260714 -0.016903642
3.261714 -0.016874672
3.262714 -0.016845217
3.263714 -0.016815280999999998
3.264714 -0.016784864
3.265714 -0.016753972
3.266714 -0.016722606
3.267714 -0.016690767
3.268714 -0.016658461
3.269714 -0.016625687
3.270714 -0.01659245
3.271714 -0.016558754000000002
3.272714 -0.016524599
3.273714 -0.01648999
3.274714 -0.016454929
3.275714 -0.016419418
3.276714 -0.016383461
3.277714 -0.016347061
3.278714 -0.016310222
3.279714 -0.016272944
3.280714 -0.016235233
3.281714 -0.016197091
3.282714 -0.016158519
3.283714 -0.016119523
3.284714 -0.016080105
3.285714 -0.016040265999999997
3.286714 -0.016000011
3.287714 -0.015959343
3.288714 -0.015918264
3.289714 -0.015876778
3.290714 -0.015834888000000002
3.291714 -0.015792596
3.292714 -0.015749905
3.293714 -0.015706818
3.294714 -0.015663338
3.295714 -0.015619470000000002
3.296714 -0.015575215
3.297714 -0.015530576999999999
3.298714 -0.015485559
3.299714 -0.015440163
3.300714 -0.015394393
3.301714 -0.015348253000000001
3.302714 -0.015301744999999999
3.303714 -0.015254872000000001
3.304714 -0.015207638
3.305714 -0.015160046
3.306714 -0.015112098
3.307714 -0.015063800999999998
3.308714 -0.015015155
3.309714 -0.014966165
3.310714 -0.014916832
3.311714 -0.014867160999999999
3.312714 -0.014817154
3.313714 -0.014766816
3.314714 -0.014716151
3.315714 -0.014665159999999998
3.316714 -0.014613847
3.317714 -0.014562215
3.318714 -0.014510268
3.319714 -0.014458008999999999
3.320714 -0.014405441
3.321714 -0.014352569
3.322714 -0.014299393999999998
3.323714 -0.014245920000000002
3.324714 -0.014192151
3.325714 -0.014138089
3.326714 -0.014083739000000001
3.327714 -0.014029103000000001
3.328714 -0.013974184
3.329714 -0.013918985
3.330714 -0.013863512
3.331714 -0.013807765
3.332714 -0.013751749
3.333714 -0.013695467999999999
3.334714 -0.013638923999999998
3.335714 -0.013582120000000001
3.336714 -0.013525061000000001
3.337714 -0.013467749999999999
3.338714 -0.013410188
3.339714 -0.01335238
3.340714 -0.013294331000000001
3.341714 -0.013236041999999998
3.342714 -0.013177517
3.343714 -0.013118761
3.344714 -0.013059776
3.345714 -0.013000566
3.346714 -0.012941132999999999
3.347714 -0.012881481
3.348714 -0.012821612
3.349714 -0.012761531999999999
3.350714 -0.012701243000000001
3.351714 -0.01264075
3.352714 -0.012580054
3.353714 -0.012519157999999999
3.354714 -0.012458068
3.355714 -0.012396784000000001
3.356714 -0.012335311
3.357714 -0.012273652999999999
3.358714 -0.012211812
3.359714 -0.012149791
3.360714 -0.012087595
3.361714 -0.012025226
3.362714 -0.011962688
3.363714 -0.011899983
3.364714 -0.011837116
3.365714 -0.011774088
3.366714 -0.011710904999999999
3.367714 -0.011647568
3.368714 -0.011584082
3.369714 -0.011520449
3.370714 -0.011456672
3.371714 -0.011392755999999999
3.372714 -0.011328702
3.373714 -0.011264515
3.374714 -0.011200198
3.375714 -0.011135754
3.376714 -0.011071187
3.377714 -0.011006498
3.378714 -0.010941692999999999
3.379714 -0.010876773
3.380714 -0.010811742
3.381714 -0.010746603
3.382714 -0.010681359999999999
3.383714 -0.010616015999999999
3.384714 -0.010550573
3.385714 -0.010485035
3.386714 -0.010419406
3.387714 -0.010353687
3.388714 -0.010287882
3.389714 -0.010221995000000001
3.390714 -0.010156028000000001
3.391714 -0.010089984
3.392714 -0.010023867
3.393714 -0.0099576791
3.394714 -0.0098914235
3.395714 -0.0098251032
3.396714 -0.009758721
3.397714 -0.0096922806
3.398714 -0.0096257842
3.399714 -0.0095592353
3.400714 -0.009492637
3.401714 -0.0094259922
3.402714 -0.0093593037
3.403714 -0.0092925744
3.404714 -0.0092258073
3.405714 -0.0091590053
3.406714 -0.009092171199999999
3.407714 -0.0090253081
3.408714 -0.0089584195
3.409714 -0.008891507600000001
3.410714 -0.0088245753
3.411714 -0.008757625599999999
3.412714 -0.0086906621
3.413714 -0.0086236869
3.414714 -0.008556703
3.415714 -0.0084897132
3.416714 -0.0084227206
3.417714 -0.0083557279
3.418714 -0.008288737400000001
3.419714 -0.008221752799999999
3.420714 -0.0081547762
3.421714 -0.0080878097
3.422714 -0.0080208563
3.423714 -0.007953919
3.424714 -0.0078870005
3.425714 -0.0078201032
3.426714 -0.007753229100000001
3.427714 -0.0076863813000000005
3.428714 -0.0076195625
3.429714 -0.0075527743
3.430714 -0.0074860203
3.431714 -0.0074193027
3.432714 -0.0073526244000000004
3.433714 -0.0072859875000000004
3.434714 -0.0072193943
3.435714 -0.0071528477
3.436714 -0.0070863505000000005
3.437714 -0.007019905
3.438714 -0.0069535134
3.439714 -0.0068871785000000005
3.440714 -0.006820903200000001
3.441714 -0.0067546898
3.442714 -0.0066885405
3.443714 -0.0066224579999999995
3.444714 -0.0065564447000000005
3.445714 -0.0064905034
3.446714 -0.0064246364
3.447714 -0.006358845700000001
3.448714 -0.0062931336
3.449714 -0.006227503
3.450714 -0.0061619561
3.451714 -0.0060964943
3.452714 -0.0060311206
3.453714 -0.0059658367
3.454714 -0.0059006448
3.455714 -0.0058355468
3.456714 -0.0057705452
3.457714 -0.0057056419
3.458714 -0.0056408386
3.459714 -0.0055761375
3.460714 -0.0055115408
3.461714 -0.005447050399999999
3.462714 -0.0053826683
3.463714 -0.0053183969
3.464714 -0.0052542378
3.465714 -0.0051901934
3.466714 -0.0051262658
3.467714 -0.0050624563000000004
3.468714 -0.0049987677
3.469714 -0.0049352017
3.470714 -0.0048717604
3.471714 -0.0048084461
3.472714 -0.0047452606
3.473714 -0.0046822057
3.474714 -0.0046192836
3.475714 -0.0045564961
3.476714 -0.004493845
3.477714 -0.0044313325
3.478714 -0.0043689600999999995
3.479714 -0.0043067295
3.480714 -0.0042446427000000005
3.481714 -0.004182701400000001
3.482714 -0.0041209074
3.483714 -0.0040592618
3.484714 -0.0039977664999999996
3.485714 -0.0039364233
3.486714 -0.0038752331999999997
3.487714 -0.0038141981000000004
3.488714 -0.0037533195000000004
3.489714 -0.0036925982999999997
3.490714 -0.0036320365
3.491714 -0.0035716355
3.492714 -0.0035113968000000002
3.493714 -0.0034513218
3.494714 -0.0033914122
3.495714 -0.0033316694000000003
3.496714 -0.0032720945
3.497714 -0.0032126896
3.498714 -0.0031534561000000003
3.499714 -0.0030943953
3.500714 -0.003035509
3.501714 -0.0029767985
3.502714 -0.0029182656
3.503714 -0.0028599115
3.504714 -0.0028017378999999998
3.505714 -0.0027437462
3.506714 -0.0026859376
3.507714 -0.0026283136
3.508714 -0.0025708756
3.509714 -0.0025136248999999998
3.510714 -0.0024565627
3.511714 -0.0023996901
3.512714 -0.0023430086
3.513714 -0.002286519
3.514714 -0.0022302223
3.515714 -0.0021741198
3.516714 -0.0021182124
3.517714 -0.002062501
3.518714 -0.0020069865
3.519714 -0.0019516699
3.520714 -0.0018965520000000001
3.521714 -0.0018416338
3.522714 -0.0017869163
3.523714 -0.0017324001
3.524714 -0.0016780863
3.525714 -0.0016239757
3.526714 -0.0015700694
3.527714 -0.0015163683
3.528714 -0.0014628733
3.529714 -0.0014095855
3.530714 -0.0013565057
3.531714 -0.0013036351
3.532714 -0.0012509745
3.533714 -0.001198525
3.534714 -0.0011462877
3.535714 -0.0010942633
3.536714 -0.0010424529
3.537714 -0.00099085737
3.538714 -0.00093947756
3.539714 -0.0008883143000000001
3.540714 -0.00083736841
3.541714 -0.00078664061
3.542714 -0.0007361316
3.543714 -0.000685842
3.544714 -0.0006357724
3.545714 -0.00058592341
3.546714 -0.00053629547
3.547714 -0.00048688907999999996
3.548714 -0.00043770469000000003
3.549714 -0.00038874273
3.550714 -0.00034000359
3.551714 -0.00029148766
3.552714 -0.00024319534
3.553714 -0.000195127
3.554714 -0.00014728305999999998
3.555714 -9.966394099999999e-05
3.556714 -5.2270053e-05
3.557714 -5.1018478e-06
3.558714 4.1840204e-05
3.559714 8.8555618e-05
3.560714 0.0001350439
3.561714 0.00018130453
3.562714 0.00022733697999999998
3.563714 0.00027314072
3.564714 0.00031871525
3.565714 0.00036406006999999997
3.566714 0.00040917465999999996
3.567714 0.00045405859000000005
3.568714 0.00049871146
3.569714 0.00054313282
3.570714 0.00058732235
3.571714 0.00063127973
3.572714 0.00067500473
3.573714 0.00071849718
3.574714 0.00076175688
3.575714 0.00080478376
3.576714 0.00084757767
3.577714 0.0008901386500000001
3.578714 0.00093246681
3.579714 0.00097456204
3.580714 0.0010164244999999999
3.581714 0.0010580543
3.582714 0.0010994514
3.583714 0.001140616
3.584714 0.0011815479
3.585714 0.0012222475
3.586714 0.0012627146
3.587714 0.0013029493
3.588714 0.0013429515
3.589714 0.0013827212
3.590714 0.0014222582
3.591714 0.0014615624
3.592714 0.0015006339
3.593714 0.0015394722000000001
3.594714 0.0015780774
3.595714 0.0016164493
3.596714 0.0016545879
3.597714 0.0016924926999999999
3.598714 0.001730164
3.599714 0.0017676014999999999
3.600714 0.0018048053
3.601714 0.0018417753
3.602714 0.0018785116
3.603714 0.0019150143999999997
3.604714 0.0019512838000000001
3.605714 0.0019873200000000003
3.606714 0.0020231233
3.607714 0.0020586940000000002
3.608714 0.0020940326
3.609714 0.0021291395
3.610714 0.0021640149
3.611714 0.0021986594
3.612714 0.0022330734
3.613714 0.0022672574999999997
3.614714 0.002301212
3.615714 0.0023349373999999997
3.616714 0.0023684341
3.617714 0.0024017025
3.618714 0.0024347428
3.619714 0.0024675555000000004
3.620714 0.0025001409
3.621714 0.0025324991
3.622714 0.0025646304
3.623714 0.0025965351999999997
3.624714 0.0026282134
3.625714 0.0026596652
3.626714 0.0026908909
3.627714 0.0027218905
3.628714 0.0027526643
3.629714 0.0027832124
3.630714 0.0028135351000000003
3.631714 0.0028436329
3.632714 0.0028735058
3.633714 0.0029031542
3.634714 0.0029325784999999997
3.635714 0.0029617793
3.636714 0.0029907569
3.637714 0.003019512
3.638714 0.0030480452999999998
3.639714 0.0030763570999999997
3.640714 0.0031044485000000003
3.641714 0.0031323198
3.642714 0.0031599720000000005
3.643714 0.0031874057
3.644714 0.0032146214
3.645714 0.0032416199
3.646714 0.003268402
3.647714 0.0032949683000000002
3.648714 0.0033213193
3.649714 0.0033474556
3.650714 0.0033733781
3.651714 0.0033990869000000003
3.652714 0.0034245826
3.653714 0.0034498655
3.654714 0.0034749358999999996
3.655714 0.0034997942
3.656714 0.0035244408
3.657714 0.0035488762999999995
3.658714 0.0035731009
3.659714 0.0035971148000000005
3.660714 0.0036209189
3.661714 0.0036445133
3.662714 0.0036678986
3.663714 0.0036910751
3.664714 0.0037140434999999995
3.665714 0.0037368045
3.666714 0.0037593589000000003
3.667714 0.0037817073
3.668714 0.0038038506000000003
3.669714 0.0038257894999999997
3.670714 0.0038475249
3.671714 0.0038690578
3.672714 0.0038903887000000005
3.673714 0.0039115188
3.674714 0.003932449199999999
3.675714 0.0039531806
3.676714 0.0039737137
3.677714 0.0039940496
3.678714 0.0040141891
3.679714 0.0040341329
3.680714 0.0040538816
3.681714 0.0040734358
3.682714 0.0040927964
3.683714 0.0041119638
3.684714 0.0041309388
3.685714 0.0041497216
3.686714 0.0041683128
3.687714 0.004186713
3.688714 0.0042049224999999996
3.689714 0.0042229418
3.690714 0.0042407712
3.691714 0.0042584117
3.692714 0.0042758635
3.693714 0.0042931271
3.694714 0.0043102034000000004
3.695714 0.004327093099999999
3.696714 0.0043437969
3.697714 0.0043603159
3.698714 0.0043766504
3.699714 0.0043928016
3.700714 0.0044087701
3.701714 0.0044245571000000004
3.702714 0.0044401637
3.703714 0.0044555904999999995
3.704714 0.0044708388
3.705714 0.0044859094
3.706714 0.0045008037
3.707714 0.0045155222
3.708714 0.0045300658
3.709714 0.0045444354000000005
3.710714 0.0045586319
3.711714 0.0045726560000000005
3.712714 0.0045865083
3.713714 0.0046001896
3.714714 0.0046137007
3.715714 0.0046270423
3.716714 0.0046402147
3.717714 0.0046532183
3.718714 0.0046660538
3.719714 0.004678722
3.720714 0.0046912231
3.721714 0.0047035581000000005
3.722714 0.0047157271
3.723714 0.004727731000000001
3.724714 0.0047395701
3.725714 0.0047512453999999996
3.726714 0.0047627578
3.727714 0.0047741076
3.728714 0.0047852958000000004
3.729714 0.0047963236
3.730714 0.0048071917
3.731714 0.0048179012
3.732714 0.0048284528
3.733714 0.0048388476
3.734714 0.0048490867000000005
3.735714 0.0048591708
3.736714 0.0048691014
3.737714 0.0048788792
3.738714 0.0048885049
3.739714 0.0048979797
3.740714 0.0049073041999999996
3.741714 0.0049164795
3.742714 0.0049255061
3.743714 0.0049343849
3.744714 0.004943116399999999
3.745714 0.0049517017
3.746714 0.0049601407
3.747714 0.0049684346
3.748714 0.0049765833
3.749714 0.0049845876
3.750714 0.0049924482
3.751714 0.0050001654
3.752714 0.00500774
3.753714 0.0050151724
3.754714 0.0050224633
3.755714 0.0050296130000000005
3.756714 0.0050366223
3.757714 0.0050434923
3.758714 0.0050502233
3.759714 0.005056816400000001
3.760714 0.005063272299999999
3.761714 0.0050695922
3.762714 0.0050757768
3.763714 0.0050818267
3.764714 0.0050877436
3.765714 0.0050935279
3.766714 0.0050991806
3.767714 0.0051047027
3.768714 0.0051100949
3.769714 0.0051153584
3.770714 0.0051204937
3.771714 0.0051255021
3.772714 0.0051303839
3.773714 0.0051351399
3.774714 0.0051397707
3.775714 0.005144277
3.776714 0.0051486592999999995
3.777714 0.0051529179
3.778714 0.0051570536
3.779714 0.0051610667
3.780714 0.0051649575
3.781714 0.0051687268000000005
3.782714 0.0051723749
3.783714 0.0051759023
3.784714 0.005179309700000001
3.785714 0.0051825973
3.786714 0.005185766
3.787714 0.0051888164
3.788714 0.005191749
3.789714 0.0051945648
3.790714 0.0051972642
3.791714 0.0051998482
3.792714 0.0052023181000000005
3.793714 0.005204674
3.794714 0.0052069172
3.795714 0.005209048700000001
3.796714 0.0052110692
3.797714 0.0052129795
3.798714 0.0052147807
3.799714 0.0052164734
3.800714 0.0052180585
3.801714 0.0052195366
3.802714 0.0052209085
3.803714 0.0052221749
3.804714 0.0052233361
3.805714 0.005224393
3.806714 0.0052253457
3.807714 0.0052261951999999995
3.808714 0.005226941400000001
3.809714 0.0052275849
3.810714 0.0052281262
3.811714 0.0052285657
3.812714 0.0052289037
3.813714 0.0052291405
3.814714 0.0052292769
3.815714 0.0052293133
3.816714 0.00522925
3.817714 0.0052290874
3.818714 0.0052288262
3.819714 0.0052284671
3.820714 0.0052280109
3.821714 0.005227458
3.822714 0.0052268093
3.823714 0.0052260657
3.824714 0.0052252274999999996
3.825714 0.0052242958
3.826714 0.0052232714
3.827714 0.0052221549
3.828714 0.0052209471000000006
3.829714 0.0052196487
3.830714 0.0052182604
3.831714 0.005216783
3.832714 0.0052152169
3.833714 0.0052135627
3.834714 0.0052118208
3.835714 0.005209992
3.836714 0.0052080766
3.837714 0.0052060746
3.838714 0.0052039868
3.839714 0.0052018135
3.840714 0.005199555
3.841714 0.0051972118
3.842714 0.0051947842
3.843714 0.0051922721
3.844714 0.0051896764
3.845714 0.0051869971
3.846714 0.0051842348000000005
3.847714 0.0051813899
3.848714 0.0051784627
3.849714 0.005175453799999999
3.850714 0.0051723637
3.851714 0.0051691932
3.852714 0.0051659426
3.853714 0.0051626128
3.854714 0.0051592044
3.855714 0.005155718100000001
3.856714 0.0051521543000000005
3.857714 0.0051485142
3.858714 0.005144798
3.859714 0.0051410061
3.860714 0.0051371397
3.861714 0.0051331986
3.862714 0.0051291841
3.863714 0.0051250965
3.864714 0.0051209357
3.865714 0.005116703
3.866714 0.0051123981
3.867714 0.0051080217
3.868714 0.0051035735
3.869714 0.0050990544
3.870714 0.0050944644
3.871714 0.0050898037
3.872714 0.005085072600000001
3.873714 0.0050802715000000005
3.874714 0.0050754006
3.875714 0.0050704599
3.876714 0.00506545
3.877714 0.005060371
3.878714 0.0050552237
3.879714 0.0050500083000000005
3.880714 0.0050447248
3.881714 0.0050393744
3.882714 0.0050339571
3.883714 0.005028474
3.884714 0.005022925
3.885714 0.0050173112
3.886714 0.0050116327
3.887714 0.0050058905
3.888714 0.0050000850000000005
3.889714 0.0049942169
3.890714 0.0049882867
3.891714 0.0049822946
3.892714 0.0049762413
3.893714 0.0049701273
3.894714 0.004963953
3.895714 0.0049577186
3.896714 0.0049514245
3.897714 0.0049450711
3.898714 0.0049386585
3.899714 0.0049321872
3.900714 0.004925657
3.901714 0.0049190683
3.902714 0.004912421399999999
3.903714 0.0049057162
3.904714 0.0048989532
3.905714 0.0048921323
3.906714 0.004885254
3.907714 0.0048783182000000005
3.908714 0.0048713253
3.909714 0.0048642756
3.910714 0.0048571699
3.911714 0.0048500081999999995
3.912714 0.0048427908
3.913714 0.0048355181
3.914714 0.0048281909
3.915714 0.0048208094
3.916714 0.0048133741
3.917714 0.0048058857
3.918714 0.0047983445
3.919714 0.004790751
3.920714 0.0047831058000000004
3.921714 0.0047754093
3.922714 0.0047676618
3.923714 0.0047598638
3.924714 0.0047520156
3.925714 0.0047441175
3.926714 0.0047361696
3.927714 0.0047281723
3.928714 0.004720125800000001
3.929714 0.0047120302
3.930714 0.0047038859
3.931714 0.0046956928
3.932714 0.0046874509
3.933714 0.0046791607
3.934714 0.004670822099999999
3.935714 0.0046624355
3.936714 0.0046540008
3.937714 0.0046455181
3.938714 0.0046369882
3.939714 0.004628410899999999
3.940714 0.0046197867
3.941714 0.0046111159
3.942714 0.004602399
3.943714 0.0045936362
3.944714 0.0045848279
3.945714 0.0045759745
3.946714 0.0045670768
3.947714 0.0045581346
3.948714 0.0045491488
3.949714 0.0045401197
3.950714 0.004531048
3.951714 0.0045219338
3.952714 0.004512777700000001
3.953714 0.0045035798
3.954714 0.0044943405
3.955714 0.00448506
3.956714 0.0044757384
3.957714 0.004466376
3.958714 0.004456973
3.959714 0.0044475295
3.960714 0.0044380457000000005
3.961714 0.0044285214
3.962714 0.0044189568
3.963714 0.0044093522
3.964714 0.0043997075
3.965714 0.0043900232
3.966714 0.0043802993
3.967714 0.0043705357
3.968714 0.0043607328
3.969714 0.004350891
3.970714 0.0043410102
3.971714 0.0043310909
3.972714 0.0043211337
3.973714 0.0043111388
3.974714 0.0043011062999999995
3.975714 0.0042910367
3.976714 0.0042809304
3.977714 0.0042707878
3.978714 0.0042606094
3.979714 0.0042503954
3.980714 0.0042401465
3.981714 0.0042298629999999995
3.982714 0.004219545
3.983714 0.0042091928
3.984714 0.0041988071
3.985714 0.0041883875
3.986714 0.0041779349
3.987714 0.0041674492
3.988714 0.004156930299999999
3.989714 0.0041463787
3.990714 0.0041357944
3.991714 0.0041251777
3.992714 0.0041145282
3.993714 0.0041038464
3.994714 0.0040931325
3.995714 0.0040823863
3.996714 0.0040716081000000005
3.997714 0.0040607982
3.998714 0.0040499566
3.999714 0.0040390838
4.000714 0.0040281797000000005
4.001714 0.0040172446
4.002714 0.0040062791
4.003714 0.0039952829
4.004714 0.0039842569
4.005714 0.0039732015
4.006714 0.0039621165
4.007714 0.0039510029
4.008714 0.0039398608
4.009714 0.0039286908
4.010714 0.0039174927
4.011714 0.0039062674
4.012714 0.0038950151
4.013714 0.0038837359000000004
4.014714 0.0038724301999999997
4.015714 0.0038610982
4.016714 0.0038497401
4.017715 0.0038383561000000003
4.018714 0.0038269463
4.019714 0.0038155111
4.020714 0.0038040504
4.021714 0.0037925642000000005
4.022714 0.0037810529
4.023714 0.0037695160999999997
4.024714 0.0037579543
4.025714 0.0037463677000000003
4.026714 0.0037347563
4.027714 0.0037231202000000004
4.028714 0.0037114598
4.029714 0.003699775
4.030715 0.0036880661
4.031714 0.0036763337
4.032714 0.0036645779000000003
4.033714 0.0036527991999999996
4.034714 0.003640998
4.035714 0.0036291745
4.036714 0.0036173289
4.037714 0.0036054618
4.038714 0.003593574
4.039714 0.0035816654
4.040714 0.0035697364999999997
4.041714 0.0035577876
4.042714 0.003545819
4.043715 0.0035338311
4.044714 0.0035218243
4.045714 0.0035097985999999995
4.046714 0.0034977539999999996
4.047714 0.0034856908
4.048714 0.0034736095
4.049714 0.0034615098999999996
4.050714 0.0034493922
4.051714 0.0034372562
4.052714 0.0034251020999999998
4.053714 0.0034129302
4.054714 0.0034007404
4.055714 0.0033885332
4.056714 0.0033763085
4.057714 0.0033640663
4.058714 0.0033518069999999996
4.059714 0.0033395307
4.060714 0.0033272375999999996
4.061714 0.0033149281
4.062714 0.0033026026
4.063715 0.0032902615
4.064714 0.0032779047999999997
4.065714 0.0032655330999999998
4.066714 0.0032531469
4.067714 0.0032407463999999998
4.068714 0.0032283322000000005
4.069714 0.0032159049
4.070714 0.0032034644
4.071714 0.0031910113
4.072714 0.0031785457
4.073714 0.0031660682
4.074714 0.003153579
4.075714 0.0031410782
4.076715 0.0031285660999999998
4.077714 0.0031160431
4.078714 0.0031035092
4.079714 0.0030909642999999995
4.080714 0.0030784089
4.081714 0.003065843
4.082714 0.0030532664999999995
4.083714 0.0030406794
4.084714 0.0030280822
4.085714 0.0030154748
4.086714 0.0030028576
4.087714 0.0029902305
4.088714 0.0029775938
4.089714 0.0029649478
4.090714 0.0029522927
4.091714 0.0029396289
4.092714 0.0029269568
4.093714 0.0029142768
4.094714 0.0029015891
4.095714 0.0028888942
4.096714 0.0028761926000000003
4.097714 0.0028634846
4.098714 0.0028507706
4.099714 0.0028380511
4.100714 0.0028253266
4.101714 0.0028125971
4.102714 0.0027998633
4.103714 0.0027871252
4.104714 0.0027743834
4.105714 0.0027616379000000003
4.106714 0.002748889
4.107714 0.0027361368
4.108714 0.0027233815
4.109715 0.0027106232999999998
4.110714 0.0026978621
4.111714 0.0026850983
4.112714 0.0026723317
4.113714 0.0026595626
4.114714 0.0026467911
4.115714 0.0026340174
4.116714 0.0026212416
4.117714 0.0026084637
4.118714 0.0025956842
4.119714 0.0025829032999999998
4.120714 0.0025701213
4.121714 0.0025573383000000002
4.122715 0.0025445548
4.123714 0.0025317713
4.124714 0.0025189879999999998
4.125714 0.0025062053999999998
4.126714 0.0024934241
4.127714 0.0024806443000000003
4.128714 0.0024678665999999998
4.129714 0.0024550913
4.130714 0.0024423189
4.131714 0.0024295497
4.132714 0.0024167841
4.133714 0.0024040224
4.134714 0.0023912649
4.135714 0.0023785118
4.136714 0.0023657632
4.137714 0.0023530196
4.138714 0.0023402808
4.139714 0.0023275472
4.140714 0.0023148186
4.141714 0.0023020953
4.142715 0.0022893773
4.143714 0.0022766648
4.144714 0.0022639577
4.145714 0.0022512562
4.146714 0.0022385606
4.147714 0.0022258708
4.148714 0.0022131871
4.149714 0.0022005099
4.150714 0.0021878393
4.151714 0.0021751757
4.152714 0.0021625194
4.153714 0.0021498707
4.154714 0.00213723
4.155715 0.0021245978
4.156714 0.0021119748
4.157714 0.002099361
4.158714 0.0020867572
4.159714 0.0020741636
4.160714 0.0020615806999999997
4.161714 0.0020490092
4.162714 0.002036449
4.163714 0.0020239009
4.164714 0.002011365
4.165714 0.0019988414
4.166714 0.0019863306
4.167714 0.0019738327000000003
4.168715 0.0019613479
4.169714 0.0019488762
4.170714 0.0019364177
4.171714 0.0019239727
4.172714 0.0019115412
4.173714 0.0018991232999999998
4.174714 0.0018867191
4.175714 0.0018743286999999998
4.176714 0.0018619523
4.177714 0.0018495899
4.178714 0.0018372419
4.179714 0.0018249084
4.180714 0.0018125897
4.181714 0.0018002857999999998
4.182714 0.0017879974999999999
4.183714 0.0017757249
4.184714 0.0017634684
4.185714 0.0017512284000000002
4.186714 0.0017390055000000002
4.187714 0.0017268001000000002
4.188715 0.0017146125
4.189714 0.0017024433
4.190714 0.0016902926000000001
4.191714 0.0016781612000000001
4.192714 0.0016660492999999998
4.193714 0.0016539570000000002
4.194714 0.001641885
4.195714 0.0016298332
4.196714 0.0016178021
4.197714 0.0016057917
4.198714 0.0015938022
4.199714 0.0015818336
4.200714 0.0015698861
4.201715 0.0015579597
4.202714 0.0015460544
4.203714 0.0015341704
4.204714 0.0015223077000000001
4.205714 0.0015104663
4.206714 0.0014986463999999999
4.207714 0.0014868479
4.208714 0.0014750713
4.209714 0.0014633164
4.210714 0.0014515836
4.211714 0.0014398733
4.212714 0.0014281856
4.213714 0.001416521
4.214714 0.0014048797
4.215714 0.0013932623
4.216714 0.0013816691
4.217714 0.0013701006
4.218714 0.0013585571999999999
4.219714 0.0013470393
4.220714 0.0013355475
4.221714 0.001324082
4.222714 0.0013126433000000002
4.223714 0.0013012318
4.224714 0.0012898478
4.225714 0.0012784913
4.226714 0.0012671629
4.227714 0.0012558626
4.228714 0.0012445906
4.229714 0.0012333469
4.230714 0.0012221318
4.231714 0.0012109451
4.232714 0.0011997868999999999
4.233714 0.0011886574
4.234715 0.0011775563999999999
4.235714 0.0011664839000000001
4.236714 0.0011554401
4.237714 0.001144425
4.238714 0.0011334388
4.239714 0.0011224814
4.240714 0.0011115532
4.241714 0.0011006543
4.242714 0.0010897849
4.243714 0.0010789454
4.244714 0.001068136
4.245714 0.0010573572
4.246714 0.0010466091999999998
4.247715 0.0010358926
4.248714 0.0010252078
4.249714 0.0010145551
4.250714 0.0010039349
4.251714 0.0009933476599999999
4.252714 0.0009827937
4.253714 0.00097227339
4.254714 0.0009617870099999999
4.255714 0.00095133482
4.256714 0.0009409170200000001
4.257714 0.0009305338600000001
4.258714 0.00092018536
4.259714 0.00090987169
4.260714 0.0008995928499999999
4.261714 0.0008893488500000001
4.262714 0.00087913968
4.263714 0.00086896534
4.264714 0.00085882584
4.265714 0.0008487210799999999
4.266714 0.0008386510700000001
4.267715 0.00082861588
4.268714 0.00081861554
4.269714 0.00080865002
4.270714 0.00079871952
4.271714 0.0007888241300000001
4.272714 0.00077896402
4.273714 0.00076913948
4.274714 0.00075935077
4.275714 0.00074959821
4.276714 0.00073988213
4.277714 0.00073020283
4.278714 0.0007205607699999999
4.279714 0.0007109562800000001
4.280715 0.00070138976
4.281714 0.00069186162
4.282714 0.00068237218
4.283714 0.00067292176
4.284714 0.0006635106299999999
4.285714 0.0006541390600000001
4.286714 0.00064480728
4.287714 0.00063551543
4.288714 0.00062626359
4.289714 0.00061705186
4.290714 0.00060788029
4.291714 0.00059874883
4.292714 0.00058965747
4.293715 0.00058060614
4.294714 0.00057159477
4.295714 0.00056262334
4.296714 0.00055369173
4.297714 0.00054479992
4.298714 0.0005359478600000001
4.299714 0.0005271355799999999
4.300714 0.00051836309
4.301714 0.00050963054
4.302714 0.0005009379900000001
4.303714 0.00049228565
4.304714 0.00048367373999999997
4.305714 0.00047510248
4.306714 0.00046657214999999995
4.307714 0.0004580831
4.308714 0.00044963566999999997
4.309714 0.00044123017
4.310714 0.00043286694999999996
4.311714 0.00042454635000000005
4.312714 0.00041626868
4.313715 0.00040803425
4.314714 0.00039984334
4.315714 0.00039169618
4.316714 0.00038359293999999997
4.317714 0.00037553376999999996
4.318714 0.00036751874
4.319714 0.00035954790000000003
4.320714 0.00035162125
4.321714 0.00034373875
4.322714 0.00033590031000000004
4.323714 0.00032810583
4.324714 0.00032035518
4.325714 0.00031264826
4.326715 0.00030498491
4.327714 0.000297365
4.328714 0.00028978845
4.329714 0.00028225518
4.330714 0.00027476512999999997
4.331714 0.0002673183
4.332714 0.00025991471
4.333714 0.00025255447
4.334714 0.0002452377
4.335714 0.00023796456
4.336714 0.00023073526000000002
4.337714 0.00022355005
4.338714 0.00021640917
4.339714 0.00020931293
4.340714 0.00020226161999999998
4.341714 0.00019525552999999997
4.342714 0.00018829494
4.343714 0.00018138012
4.344714 0.00017451132
4.345714 0.00016768873
4.346714 0.00016091254
4.347714 0.00015418286
4.348714 0.00014749976
4.349714 0.00014086328
4.350714 0.0001342734
4.351714 0.00012773007
4.352714 0.00012123319
4.353714 0.00011478262999999999
4.354714 0.00010837824
4.355714 0.00010201985999999999
4.356714 9.570732099999999e-05
4.357714 8.9440454e-05
4.358714 8.3219095e-05
4.359715 7.704311399999999e-05
4.360714 7.091240900000001e-05
4.361714 6.4826901e-05
4.362714 5.8786554e-05
4.363714 5.2791381e-05
4.364714 4.6841433e-05
4.365714 4.0936806e-05
4.366714 3.5077633e-05
4.367714 2.9264086e-05
4.368714 2.3496364e-05
4.369714 1.7774687999999998e-05
4.370714 1.2099295999999999e-05
4.371714 6.470429500000001e-06
4.372715 8.883248800000001e-07
4.373714 -4.6467921e-06
4.374714 -1.0134718e-05
4.375714 -1.557528e-05
4.376714 -2.0968339e-05
4.377714 -2.6313801999999997e-05
4.378714 -3.1611614e-05
4.379714 -3.6861772000000003e-05
4.380714 -4.2064315e-05
4.381714 -4.7219331e-05
4.382714 -5.2326942e-05
4.383714 -5.7387314e-05
4.384714 -6.240063e-05
4.385714 -6.7367102e-05
4.386714 -7.2286952e-05
4.387714 -7.716040500000001e-05
4.388714 -8.1987673e-05
4.389714 -8.676896600000001e-05
4.390714 -9.1504455e-05
4.391714 -9.619429899999999e-05
4.392715 -0.0001008386
4.393714 -0.00010543743999999999
4.394714 -0.00010999083000000001
4.395714 -0.00011449879
4.396714 -0.00011896124
4.397714 -0.00012337809
4.398714 -0.00012774924
4.399714 -0.00013207451
4.400714 -0.00013635374
4.401714 -0.00014058675
4.402714 -0.00014477334
4.403714 -0.00014891335
4.404714 -0.00015300661
4.405715 -0.00015705298
4.406714 -0.00016105234
4.407714 -0.00016500464
4.408714 -0.00016890984
4.409714 -0.00017276795
4.410714 -0.00017657904
4.411714 -0.00018034322
4.412714 -0.00018406059999999998
4.413714 -0.0001877314
4.414714 -0.00019135582000000002
4.415714 -0.00019493408999999998
4.416714 -0.00019846648
4.417714 -0.00020195325
4.418715 -0.00020539467
4.419714 -0.00020879097
4.420714 -0.00021214240999999998
4.421714 -0.0002154492
4.422714 -0.00021871150999999998
4.423714 -0.00022192949
4.424714 -0.00022510321000000002
4.425714 -0.00022823275999999998
4.426714 -0.00023131815
4.427714 -0.00023435935
4.428714 -0.00023735629000000002
4.429714 -0.00024030889999999999
4.430714 -0.00024321705
4.431714 -0.00024608064
4.432714 -0.00024889951
4.433714 -0.00025167350999999997
4.434714 -0.00025440252
4.435714 -0.00025708641
4.436714 -0.00025972511000000003
4.437714 -0.00026231853000000004
4.438715 -0.00026486669
4.439714 -0.00026736957
4.440714 -0.00026982724999999997
4.441714 -0.00027223984
4.442714 -0.00027460751000000003
4.443714 -0.00027693043
4.444714 -0.0002792088
4.445714 -0.00028144290999999996
4.446714 -0.00028363302
4.447714 -0.0002857794
4.448714 -0.00028788238
4.449714 -0.00028994223
4.450714 -0.00029195924
4.451715 -0.00029393368
4.452714 -0.00029586577
4.453714 -0.00029775571999999997
4.454714 -0.00029960372
4.455714 -0.00030140989
4.456714 -0.00030317431000000003
4.457714 -0.00030489705
4.458714 -0.00030657814
4.459714 -0.00030821757
4.460714 -0.00030981528000000003
4.461714 -0.00031137124000000003
4.462714 -0.00031288537
4.463714 -0.00031435756999999997
4.464714 -0.00031578779000000003
4.465714 -0.00031717595
4.466714 -0.00031852203
4.467714 -0.00031982599000000004
4.468714 -0.00032108787
4.469714 -0.00032230769000000004
4.470714 -0.00032348555
4.471714 -0.00032462158
4.472714 -0.00032571593
4.473714 -0.0003267688
4.474714 -0.00032778046
4.475714 -0.00032875116
4.476714 -0.00032968118999999996
4.477714 -0.00033057086
4.478714 -0.00033142046
4.479714 -0.00033223034
4.480714 -0.00033300082
4.481714 -0.00033373217
4.482714 -0.00033442468
4.483714 -0.00033507861
4.484715 -0.00033569418000000003
4.485714 -0.00033627157
4.486714 -0.00033681092
4.487714 -0.00033731235
4.488714 -0.00033777594
4.489714 -0.00033820174
4.490714 -0.00033858976
4.491714 -0.00033893998
4.492714 -0.00033925241
4.493714 -0.00033952699
4.494714 -0.00033976371
4.495714 -0.00033996252999999996
4.496714 -0.00034012342
4.497715 -0.00034024638
4.498714 -0.00034033146000000004
4.499714 -0.00034037873
4.500714 -0.00034038826
4.501714 -0.0003403602
4.502714 -0.00034029472000000004
4.503714 -0.00034019199
4.504714 -0.00034005229
4.505714 -0.00033987587
4.506714 -0.00033966303
4.507714 -0.00033941408
4.508714 -0.00033912936
4.509714 -0.0003388092
4.510714 -0.00033845391999999996
4.511714 -0.00033806386
4.512714 -0.00033763934000000003
4.513714 -0.00033718063
4.514714 -0.00033668798
4.515714 -0.00033616163
4.516714 -0.00033560179
4.517715 -0.00033500862
4.518714 -0.00033438223
4.519714 -0.00033372271
4.520714 -0.00033303015
4.521714 -0.00033230457999999997
4.522714 -0.00033154602
4.523714 -0.00033075446
4.524714 -0.00032992994
4.525714 -0.00032907241999999997
4.526714 -0.00032818193
4.527714 -0.00032725852
4.528714 -0.00032630221
4.529714 -0.00032531306999999997
4.530715 -0.00032429118
4.531714 -0.00032323671
4.532714 -0.0003221498
4.533714 -0.00032103063999999997
4.534714 -0.00031987949999999997
4.535714 -0.00031869661
4.536714 -0.00031748225
4.537714 -0.00031623674
4.538714 -0.00031496043
4.539714 -0.00031365362
4.540714 -0.00031231666
4.541714 -0.00031094989
4.542714 -0.00030955366000000003
4.543715 -0.00030812826
4.544714 -0.00030667396999999996
4.545714 -0.00030519109000000003
4.546714 -0.00030367983
4.547714 -0.00030214042
4.548714 -0.00030057302
4.549714 -0.00029897781
4.550714 -0.00029735488
4.551714 -0.00029570435
4.552714 -0.00029402629
4.553714 -0.00029232078
4.554714 -0.00029058785
4.555714 -0.00028882756999999996
4.556714 -0.00028703998000000004
4.557714 -0.00028522513000000003
4.558714 -0.00028338311
4.559714 -0.00028151401000000003
4.560714 -0.00027961794
4.561714 -0.00027769506
4.562714 -0.00027574551
4.563715 -0.00027376952
4.564714 -0.00027176732
4.565714 -0.00026973914
4.566714 -0.00026768528
4.567714 -0.00026560604
4.568714 -0.00026350171999999997
4.569714 -0.00026137263000000003
4.570714 -0.00025921913
4.571714 -0.00025704153
4.572714 -0.00025484016999999996
4.573714 -0.00025261531000000004
4.574714 -0.00025036728999999996
4.575714 -0.00024809635
4.576715 -0.00024580274
4.577714 -0.00024348669
4.578714 -0.0002411484
4.579714 -0.00023878801999999998
4.580714 -0.00023640568999999998
4.581714 -0.00023400153
4.582714 -0.00023157562999999998
4.583714 -0.00022912809
4.584714 -0.00022665897
4.585714 -0.00022416834
4.586714 -0.00022165625
4.587714 -0.00021912281000000002
4.588714 -0.00021656805999999997
4.589714 -0.00021399214000000002
4.590714 -0.00021139517000000002
4.591714 -0.00020877728000000002
4.592714 -0.00020613863
4.593714 -0.00020347943
4.594714 -0.0002007999
4.595714 -0.00019810029000000002
4.596714 -0.00019538086000000002
4.597714 -0.00019264191
4.598714 -0.00018988375
4.599714 -0.00018710667
4.600714 -0.00018431102
4.601714 -0.00018149711
4.602714 -0.00017866528000000002
4.603714 -0.00017581581999999999
4.604714 -0.00017294905
4.605714 -0.00017006523
4.606714 -0.00016716464999999998
4.607714 -0.00016424754
4.608714 -0.00016131411000000002
4.609715 -0.00015836457
4.610714 -0.00015539908
4.611714 -0.00015241781
4.612714 -0.00014942086000000002
4.613714 -0.00014640838
4.614714 -0.00014338045
4.615714 -0.00014033718999999998
4.616714 -0.0001372787
4.617714 -0.00013420506
4.618714 -0.00013111638
4.619714 -0.00012801279
4.620714 -0.00012489442000000002
4.621714 -0.00012176140999999999
4.622715 -0.00011861395000000001
4.623714 -0.00011545221
4.624714 -0.00011227642
4.625714 -0.00010908681
4.626714 -0.00010588361999999999
4.627714 -0.00010266714000000001
4.628714 -9.9437636e-05
4.629714 -9.619541299999999e-05
4.630714 -9.2940769e-05
4.631714 -8.9674006e-05
4.632714 -8.6395426e-05
4.633714 -8.310532300000001e-05
4.634714 -7.9803982e-05
4.635714 -7.6491671e-05
4.636714 -7.316864399999999e-05
4.637714 -6.9835136e-05
4.638714 -6.649136700000001e-05
4.639714 -6.3137531e-05
4.640714 -5.9773804999999994e-05
4.641714 -5.6400341e-05
4.642715 -5.3017288e-05
4.643714 -4.9624770999999994e-05
4.644714 -4.6222905e-05
4.645714 -4.2811803e-05
4.646714 -3.9391571000000005e-05
4.647714 -3.5962321e-05
4.648714 -3.252417e-05
4.649714 -2.9077236e-05
4.650714 -2.5621657e-05
4.651714 -2.2157582e-05
4.652714 -1.8685175e-05
4.653714 -1.5204618e-05
4.654714 -1.1716111999999999e-05
4.655715 -8.2198731e-06
4.656714 -4.7161336e-06
4.657714 -1.2051406e-06
4.658714 2.3128468e-06
4.659714 5.8375614999999995e-06
4.660714 9.3687312e-06
4.661714 1.2906082e-05
4.662714 1.6449341e-05
4.663714 1.9998241e-05
4.664714 2.3552522e-05
4.665714 2.7111937999999998e-05
4.666714 3.0676253e-05
4.667714 3.4245247000000004e-05
4.668715 3.7818713999999996e-05
4.669714 4.139647e-05
4.670714 4.4978340999999995e-05
4.671714 4.8564169e-05
4.672714 5.2153803e-05
4.673714 5.5747114e-05
4.674714 5.9343967e-05
4.675714 6.2944241e-05
4.676714 6.6547813e-05
4.677714 7.0154556e-05
4.678714 7.376434e-05
4.679714 7.7377024e-05
4.680714 8.0992453e-05
4.681714 8.4610463e-05
4.682714 8.823087699999999e-05
4.683714 9.185350199999999e-05
4.684714 9.547812900000001e-05
4.685714 9.910453400000001e-05
4.686714 0.00010273249
4.687714 0.00010636174
4.688715 0.00010999205
4.689714 0.00011362314
4.690714 0.00011725475
4.691714 0.00012088663
4.692714 0.00012451849999999998
4.693714 0.00012815011
4.694714 0.00013178123
4.695714 0.00013541163
4.696714 0.00013904109
4.697714 0.00014266941000000001
4.698714 0.0001462964
4.699714 0.00014992188999999998
4.700714 0.00015354574
4.701715 0.00015716779
4.702714 0.00016078793
4.703714 0.00016440603
4.704714 0.00016802197
4.705714 0.00017163567
4.706714 0.00017524699999999998
4.707714 0.00017885586000000001
4.708714 0.00018246213
4.709714 0.00018606571
4.710714 0.00018966645
4.711714 0.00019326421
4.712714 0.00019685885
4.713714 0.0002004502
4.714714 0.00020403807
4.715714 0.00020762226999999998
4.716714 0.00021120259000000002
4.717714 0.00021477882999999999
4.718714 0.00021835078
4.719714 0.00022191821
4.720714 0.00022548088000000002
4.721714 0.00022903856999999998
4.722714 0.00023259106
4.723714 0.00023613813
4.724714 0.00023967961999999998
4.725714 0.00024321528000000001
4.726714 0.00024674493
4.727714 0.00025026843
4.728714 0.00025378560999999997
4.729714 0.0002572963
4.730714 0.00026080038
4.731714 0.00026429773000000004
4.732714 0.00026778821
4.733714 0.00027127173
4.734715 0.00027474819
4.735714 0.00027821745000000003
4.736714 0.00028167942
4.737714 0.00028513398
4.738714 0.00028858099
4.739714 0.00029202033
4.740714 0.00029545187999999997
4.741714 0.00029887547
4.742714 0.00030229091
4.743714 0.00030569806
4.744714 0.00030909673000000003
4.745714 0.00031248671
4.746714 0.00031586781
4.747715 0.0003192398
4.748714 0.00032260248
4.749714 0.0003259556
4.750714 0.00032929899999999997
4.751714 0.00033263243
4.752714 0.0003359557
4.753714 0.00033926863
4.754714 0.00034257105000000003
4.755714 0.00034586278
4.756714 0.00034914367
4.757714 0.00035241358
4.758714 0.00035567239
4.759714 0.00035891998999999997
4.760714 0.00036215627
4.761714 0.00036538114999999996
4.762714 0.00036859458
4.763714 0.00037179645
4.764714 0.00037498669
4.765714 0.00037816524
4.766714 0.00038133201000000003
4.767715 0.00038448693000000004
4.768714 0.00038762987000000006
4.769714 0.00039076076000000003
4.770714 0.00039387951
4.771714 0.00039698593
4.772714 0.00040007989999999994
4.773714 0.00040316127000000003
4.774714 0.00040622986
4.775714 0.00040928553
4.776714 0.00041232806
4.777714 0.00041535723000000004
4.778714 0.00041837284
4.779714 0.00042137472
4.780715 0.00042436268
4.781714 0.00042733649999999996
4.782714 0.000430296
4.783714 0.00043324103
4.784714 0.00043617142
4.785714 0.00043908703
4.786714 0.00044198773000000003
4.787714 0.00044487342
4.788714 0.00044774401
4.789714 0.00045059942
4.790714 0.00045343959
4.791714 0.00045626448
4.792714 0.000459074
4.793715 0.00046186815
4.794714 0.00046464684
4.795714 0.00046741006000000006
4.796714 0.00047015778
4.797714 0.00047288995
4.798714 0.00047560648000000003
4.799714 0.00047830731000000003
4.800714 0.00048099237
4.801714 0.00048366150999999994
4.802714 0.00048631464
4.803714 0.0004889516299999999
4.804714 0.0004915723400000001
4.805714 0.00049417663
4.806714 0.0004967643199999999
4.807714 0.00049933524
4.808714 0.00050188924
4.809714 0.0005044260900000001
4.810714 0.0005069456599999999
4.811714 0.00050944782
4.812714 0.00051193238
4.813715 0.0005143992
4.814714 0.00051684815
4.815714 0.00051927914
4.816714 0.00052169207
4.817714 0.00052408691
4.818714 0.00052646355
4.819714 0.00052882197
4.820714 0.0005311621
4.821714 0.00053348394
4.822714 0.0005357875099999999
4.823714 0.0005380728
4.824714 0.00054033976
4.825714 0.0005425884
4.826715 0.0005448187
4.827714 0.00054703064
4.828714 0.00054922421
4.829714 0.00055139931
4.830714 0.0005535559
4.831714 0.0005556939
4.832714 0.0005578132
4.833714 0.00055991368
4.834714 0.0005619952399999999
4.835714 0.0005640577
4.836714 0.00056610093
4.837714 0.00056812473
4.838714 0.00057012894
4.839714 0.00057211341
4.840714 0.0005740780100000001
4.841714 0.00057602256
4.842714 0.00057794687
4.843714 0.00057985089
4.844714 0.00058173446
4.845714 0.0005835975100000001
4.846714 0.00058544001
4.847714 0.00058726187
4.848714 0.00058906303
4.849714 0.0005908435499999999
4.850714 0.00059260342
4.851714 0.00059434265
4.852714 0.0005960612700000001
4.853714 0.00059775934
4.854714 0.00059943691
4.855714 0.00060109401
4.856714 0.00060273069
4.857714 0.00060434695
4.858714 0.0006059428399999999
4.859715 0.00060751836
4.860714 0.0006090735
4.861714 0.00061060823
4.862714 0.00061212249
4.863714 0.0006136162000000001
4.864714 0.0006150893099999999
4.865714 0.0006165416800000001
4.866714 0.00061797318
4.867714 0.00061938372
4.868714 0.0006207731099999999
4.869714 0.00062214126
4.870714 0.00062348799
4.871714 0.00062481322
4.872715 0.0006261168000000001
4.873714 0.00062739859
4.874714 0.00062865852
4.875714 0.00062989652
4.876714 0.00063111256
4.877714 0.00063230659
4.878714 0.00063347861
4.879714 0.0006346286199999999
4.880714 0.0006357566699999999
4.881714 0.00063686284
4.882714 0.00063794714
4.883714 0.00063900966
4.884714 0.00064005048
4.885714 0.0006410697100000001
4.886714 0.00064206738
4.887714 0.00064304359
4.888714 0.0006439983699999999
4.889714 0.00064493183
4.890714 0.00064584392
4.891714 0.00064673468
4.892715 0.00064760411
4.893714 0.00064845217
4.894714 0.00064927881
4.895714 0.00065008394
4.896714 0.00065086747
4.897714 0.00065162926
4.898714 0.00065236927
4.899714 0.0006530873600000001
4.900714 0.0006537834
4.901714 0.00065445729
4.902714 0.0006551088999999999
4.903714 0.00065573818
4.904714 0.0006563450400000001
4.905715 0.00065692943
4.906714 0.00065749132
4.907714 0.00065803074
4.908714 0.00065854765
4.909714 0.00065904214
4.910714 0.00065951426
4.911714 0.00065996405
4.912714 0.00066039165
4.913714 0.0006607972
4.914714 0.00066118077
4.915714 0.00066154253
4.916714 0.0006618825399999999
4.917714 0.0006622010000000001
4.918715 0.00066249795
4.919714 0.00066277353
4.920714 0.00066302778
4.921714 0.00066326079
4.922714 0.00066347257
4.923714 0.0006636631499999999
4.924714 0.0006638325
4.925714 0.00066398061
4.926714 0.00066410739
4.927714 0.0006642128
4.928714 0.00066429679
4.929714 0.00066435923
4.930714 0.00066440002
4.931714 0.00066441912
4.932714 0.00066441639
4.933714 0.0006643917900000001
4.934714 0.00066434523
4.935714 0.00066427669
4.936714 0.00066418615
4.937714 0.0006640736
4.938715 0.00066393909
4.939714 0.0006637826999999999
4.940714 0.00066360449
4.941714 0.00066340453
4.942714 0.00066318298
4.943714 0.0006629400100000001
4.944714 0.0006626757099999999
4.945714 0.00066239027
4.946714 0.00066208386
4.947714 0.00066175667
4.948714 0.00066140883
4.949714 0.00066104049
4.950714 0.0006606517699999999
4.951715 0.00066024281
4.952714 0.00065981367
4.953714 0.00065936442
4.954714 0.0006588950800000001
4.955714 0.00065840568
4.956714 0.00065789623
4.957714 0.00065736667
4.958714 0.00065681697
4.959714 0.00065624708
4.960714 0.00065565696
4.961714 0.00065504651
4.962714 0.0006544156300000001
4.963714 0.0006537643
4.964714 0.00065309246
4.965714 0.00065240006
4.966714 0.0006516870600000001
4.967714 0.00065095351
4.968714 0.0006501994
4.969714 0.0006494248299999999
4.970714 0.0006486298400000001
4.971714 0.00064781457
4.972714 0.00064697915
4.973714 0.00064612373
4.974714 0.00064524843
4.975714 0.0006443534900000001
4.976714 0.00064343908
4.977714 0.00064250539
4.978714 0.00064155261
4.979714 0.00064058095
4.980714 0.00063959055
4.981714 0.00063858156
4.982714 0.0006375541500000001
4.983714 0.00063650841
4.984715 0.00063544444
4.985714 0.00063436228
4.986714 0.00063326197
4.987714 0.00063214356
4.988714 0.00063100701
4.989714 0.00062985232
4.990714 0.00062867944
4.991714 0.00062748832
4.992714 0.00062627896
4.993714 0.00062505128
4.994714 0.0006238052700000001
4.995714 0.00062254089
4.996714 0.00062125814
4.997715 0.00061995702
4.998714 0.00061863757
4.999714 0.00061729988
5.000714 0.00061594405
5.001714 0.00061457017
5.002714 0.00061317837
5.003714 0.0006117688400000001
5.004714 0.0006103417500000001
5.005714 0.00060889734
5.006714 0.0006074357800000001
5.007714 0.0006059573500000001
5.008714 0.00060446223
5.009714 0.00060295065
5.010714 0.0006014228299999999
5.011714 0.00059987897
5.012714 0.00059831923
5.013714 0.00059674376
5.014714 0.00059515269
5.015714 0.0005935461599999999
5.016714 0.0005919242499999999
5.017715 0.00059028703
5.018714 0.0005886345200000001
5.019714 0.0005869667300000001
5.020714 0.00058528367
5.021714 0.00058358532
5.022714 0.00058187165
5.023714 0.00058014261
5.024714 0.0005783982
5.025714 0.00057663842
5.026714 0.00057486327
5.027714 0.0005730727
5.028714 0.00057126681
5.029714 0.00056944559
5.030715 0.00056760919
5.031714 0.00056575764
5.032714 0.00056389113
5.033714 0.00056200979
5.034714 0.00056011381
5.035714 0.00055820342
5.036714 0.00055627879
5.037714 0.0005543402
5.038714 0.00055238784
5.039714 0.00055042196
5.040714 0.00054844281
5.041714 0.00054645066
5.042714 0.00054444567
5.043715 0.00054242805
5.044714 0.00054039797
5.045714 0.0005383555600000001
5.046714 0.00053630101
5.047714 0.00053423437
5.048714 0.00053215572
5.049714 0.00053006515
5.050714 0.00052796267
5.051714 0.00052584828
5.052714 0.00052372197
5.053714 0.00052158375
5.054714 0.00051943362
5.055714 0.0005172715600000001
5.056714 0.0005150975999999999
5.057714 0.0005129117200000001
5.058714 0.00051071393
5.059714 0.00050850426
5.060714 0.00050628282
5.061714 0.00050404969
5.062714 0.00050180497
5.063715 0.00049954883
5.064714 0.00049728142
5.065714 0.00049500291
5.066714 0.00049271353
5.067714 0.0004904135
5.068714 0.00048810307000000003
5.069714 0.00048578248999999997
5.070714 0.000483452
5.071714 0.00048111183000000004
5.072714 0.00047876223999999994
5.073714 0.00047640342
5.074714 0.0004740356
5.075714 0.000471659
5.076715 0.00046927375
5.077714 0.00046688001
5.078714 0.0004644779
5.079714 0.00046206746
5.080714 0.00045964885
5.081714 0.00045722204
5.082714 0.0004547871
5.083714 0.00045234405999999995
5.084714 0.00044989292000000003
5.085714 0.00044743369
5.086714 0.00044496637
5.087714 0.00044249099999999993
5.088714 0.00044000753
5.089714 0.00043751606
5.090714 0.00043501664000000003
5.091714 0.0004325093
5.092714 0.00042999412999999997
5.093714 0.00042747129
5.094714 0.00042494089
5.095714 0.00042240313000000004
5.096714 0.00041985818
5.097714 0.00041730623
5.098714 0.0004147475
5.099714 0.00041218223000000003
5.100714 0.00040961066999999996
5.101714 0.00040703307999999996
5.102714 0.00040444966000000005
5.103714 0.00040186064
5.104714 0.00039926626
5.105714 0.0003966667
5.106714 0.00039406213999999996
5.107714 0.00039145280000000003
5.108714 0.00038883877
5.109715 0.00038622019999999996
5.110714 0.00038359717
5.111714 0.00038096975
5.112714 0.00037833801999999996
5.113714 0.00037570198000000003
5.114714 0.0003730617
5.115714 0.00037041716
5.116714 0.00036776837
5.117714 0.00036511535
5.118714 0.0003624581
5.119714 0.00035979665
5.120714 0.00035713103
5.121714 0.00035446130000000003
5.122715 0.00035178753
5.123714 0.00034910977
5.124714 0.00034642817
5.125714 0.00034374284
5.126714 0.00034105396
5.127714 0.0003383617
5.128714 0.00033566625
5.129714 0.00033296785
5.130714 0.0003302667
5.131714 0.00032756304
5.132714 0.00032485711
5.133714 0.00032214916
5.134714 0.00031943941
5.135714 0.00031672812
5.136714 0.00031401546
5.137714 0.00031130164
5.138714 0.00030858685
5.139714 0.00030587121
5.140714 0.00030315487
5.141714 0.00030043793
5.142715 0.00029772048
5.143714 0.00029500259
5.144714 0.00029228429
5.145714 0.00028956563
5.146714 0.00028684663
5.147714 0.00028412728
5.148714 0.0002814076
5.149714 0.00027868759000000004
5.150714 0.00027596727
5.151714 0.00027324666
5.152714 0.00027052577
5.153714 0.00026780465
5.154714 0.00026508339
5.155715 0.00026236205
5.156714 0.00025964075
5.157714 0.00025691959
5.158714 0.00025419874
5.159714 0.00025147835
5.160714 0.0002487586
5.161714 0.00024603969
5.162714 0.00024332181999999999
5.163714 0.00024060521
5.164714 0.00023789005
5.165714 0.00023517657000000003
5.166714 0.00023246496
5.167714 0.00022975541
5.168715 0.0002270481
5.169714 0.00022434319
5.170714 0.00022164083000000002
5.171714 0.00021894116
5.172714 0.00021624426000000003
5.173714 0.00021355020000000003
5.174714 0.00021085907000000003
5.175714 0.0002081709
5.176714 0.00020548573
5.177714 0.00020280355999999997
5.178714 0.00020012441999999999
5.179714 0.00019744830000000002
5.180714 0.00019477518
5.181714 0.00019210509
5.182714 0.00018943801
5.183714 0.00018677398
5.184714 0.00018411301
5.185714 0.00018145516
5.186714 0.00017880049
5.187714 0.00017614907
5.188715 0.00017350101
5.189714 0.00017085642
5.190714 0.00016821546
5.191714 0.00016557826
5.192714 0.00016294499999999998
5.193714 0.00016031586
5.194714 0.00015769102
5.195714 0.00015507067
5.196714 0.00015245499
5.197714 0.00014984419
5.198714 0.00014723842
5.199714 0.00014463785
5.200714 0.00014204264
5.201715 0.00013945292
5.202714 0.00013686882
5.203714 0.00013429042000000002
5.204714 0.0001317178
5.205714 0.00012915101
5.206714 0.0001265901
5.207714 0.00012403508
5.208714 0.00012148595999999999
5.209714 0.00011894273
5.210714 0.00011640536999999999
5.211714 0.00011387389000000001
5.212714 0.00011134823
5.213714 0.00010882841
5.214714 0.00010631440999999999
5.215714 0.00010380621
5.216714 0.00010130386
5.217714 9.8807379e-05
5.218714 9.6316819e-05
5.219714 9.383224399999999e-05
5.220714 9.1353752e-05
5.221714 8.8881444e-05
5.222714 8.6415446e-05
5.223714 8.395589899999999e-05
5.224714 8.1502964e-05
5.225714 7.905679799999999e-05
5.226714 7.6617579e-05
5.227714 7.4185482e-05
5.228714 7.1760678e-05
5.229714 6.934333199999999e-05
5.230714 6.693360900000001e-05
5.231714 6.4531656e-05
5.232714 6.2137605e-05
5.233714 5.9751574e-05
5.234715 5.7373654e-05
5.235714 5.5003920000000005e-05
5.236714 5.2642423e-05
5.237714 5.0289190999999995e-05
5.238714 4.7944241e-05
5.239714 4.5607558e-05
5.240714 4.3279121e-05
5.241714 4.0958892e-05
5.242714 3.8646825999999995e-05
5.243714 3.6342868e-05
5.244714 3.4046965e-05
5.245714 3.1759063e-05
5.246714 2.9479115999999997e-05
5.247715 2.7207088e-05
5.248714 2.4942955e-05
5.249714 2.2686707e-05
5.250714 2.0438354e-05
5.251714 1.819792e-05
5.252714 1.5965453e-05
5.253714 1.3741017e-05
5.254714 1.1524695e-05
5.255714 9.316586600000001e-06
5.256714 7.1168052999999995e-06
5.257714 4.9254765999999995e-06
5.258714 2.742733e-06
5.259714 5.6871179e-07
5.260714 -1.596449e-06
5.261714 -3.7526146000000003e-06
5.262714 -5.8996573e-06
5.263714 -8.0374591e-06
5.264714 -1.0165915e-05
5.265714 -1.2284939e-05
5.266714 -1.4394458e-05
5.267715 -1.649442e-05
5.268714 -1.8584792e-05
5.269714 -2.0665561e-05
5.270714 -2.2736732e-05
5.271714 -2.4798325e-05
5.272714 -2.6850375e-05
5.273714 -2.8892926999999996e-05
5.274714 -3.0926034e-05
5.275714 -3.2949754e-05
5.276714 -3.4964143e-05
5.277714 -3.6969254e-05
5.278714 -3.8965137999999995e-05
5.279714 -4.0951829e-05
5.280715 -4.2929355e-05
5.281714 -4.4897718e-05
5.282714 -4.6856911000000005e-05
5.283714 -4.8806908e-05
5.284714 -5.0747660999999995e-05
5.285714 -5.2679104e-05
5.286714 -5.460115600000001e-05
5.287714 -5.6513727e-05
5.288714 -5.8416707999999994e-05
5.289714 -6.0309986e-05
5.290714 -6.2193442e-05
5.291714 -6.4066955e-05
5.292714 -6.5930413e-05
5.293715 -6.7783708e-05
5.294714 -6.9626736e-05
5.295714 -7.1459419e-05
5.296714 -7.328169400000001e-05
5.297714 -7.5093516e-05
5.298714 -7.6894861e-05
5.299714 -7.868573600000001e-05
5.300714 -8.0466162e-05
5.301714 -8.2236187e-05
5.302714 -8.3995872e-05
5.303714 -8.574530699999999e-05
5.304714 -8.748459699999999e-05
5.305714 -8.9213847e-05
5.306714 -9.093318500000001e-05
5.307714 -9.2642728e-05
5.308714 -9.4342596e-05
5.309714 -9.6032909e-05
5.310714 -9.771376900000001e-05
5.311714 -9.9385261e-05
5.312714 -0.00010104746
5.313715 -0.00010270043
5.314714 -0.00010434418
5.315714 -0.00010597871999999999
5.316714 -0.00010760404999999998
5.317714 -0.0001092201
5.318714 -0.00011082684
5.319714 -0.00011242417
5.320714 -0.000114012
5.321714 -0.00011559023000000001
5.322714 -0.00011715872000000002
5.323714 -0.00011871737
5.324714 -0.00012026605000000001
5.325714 -0.00012180467000000001
5.326715 -0.00012333312
5.327714 -0.00012485132
5.328714 -0.00012635919
5.329714 -0.0001278567
5.330714 -0.00012934382
5.331714 -0.00013082057
5.332714 -0.00013228696
5.333714 -0.00013374304
5.334714 -0.00013518890000000002
5.335714 -0.00013662461000000001
5.336714 -0.00013805031
5.337714 -0.00013946611
5.338714 -0.00014087215
5.339714 -0.00014226853999999998
5.340714 -0.00014365544
5.341714 -0.00014503297000000002
5.342714 -0.00014640126000000001
5.343714 -0.00014776041000000002
5.344714 -0.00014911051
5.345714 -0.00015045163
5.346714 -0.0001517838
5.347714 -0.00015310706
5.348714 -0.00015442141
5.349714 -0.00015572683
5.350714 -0.00015702328
5.351714 -0.0001583107
5.352714 -0.00015958900999999998
5.353714 -0.00016085815999999998
5.354714 -0.00016211802
5.355714 -0.00016336853999999998
5.356714 -0.00016460963
5.357714 -0.00016584122
5.358714 -0.00016706325000000001
5.359715 -0.00016827568
5.360714 -0.00016947847999999999
5.361714 -0.00017067168
5.362714 -0.0001718553
5.363714 -0.00017302939
5.364714 -0.00017419403
5.365714 -0.00017534931999999999
5.366714 -0.00017649537999999998
5.367714 -0.00017763236000000002
5.368714 -0.00017876041000000002
5.369714 -0.00017987969
5.370714 -0.00018099037
5.371714 -0.00018209259
5.372715 -0.00018318655
5.373714 -0.00018427236999999999
5.374714 -0.00018535019
5.375714 -0.00018642011000000002
5.376714 -0.00018748223
5.377714 -0.00018853660000000001
5.378714 -0.00018958326999999998
5.379714 -0.00019062225
5.380714 -0.00019165350000000002
5.381714 -0.00019267699999999998
5.382714 -0.00019369270000000002
5.383714 -0.00019470051
5.384714 -0.00019570034
5.385714 -0.0001966921
5.386714 -0.00019767568999999997
5.387714 -0.00019865101
5.388714 -0.00019961799
5.389714 -0.00020057655000000002
5.390714 -0.00020152663000000003
5.391714 -0.00020246823
5.392715 -0.00020340132999999998
5.393714 -0.00020432594
5.394714 -0.00020524215
5.395714 -0.00020615
5.396714 -0.00020704964999999998
5.397714 -0.00020794120999999998
5.398714 -0.00020882485
5.399714 -0.00020970074000000003
5.400714 -0.00021056908
5.401714 -0.00021143005
5.402714 -0.00021228386000000002
5.403714 -0.00021313069
5.404714 -0.00021397071999999998
5.405715 -0.00021480413999999998
5.406714 -0.00021563105
5.407714 -0.00021645162
5.408714 -0.00021726592000000002
5.409714 -0.00021807399999999999
5.410714 -0.0002188759
5.411714 -0.00021967162
5.412714 -0.00022046114999999997
5.413714 -0.00022124443
5.414714 -0.00022202139
5.415714 -0.00022279194
5.416714 -0.00022355598
5.417714 -0.00022431341
5.418715 -0.00022506413
5.419714 -0.00022580805
5.420714 -0.0002265451
5.421714 -0.0002272752
5.422714 -0.00022799831999999998
5.423714 -0.00022871445000000002
5.424714 -0.00022942363
5.425714 -0.00023012587
5.426714 -0.0002308213
5.427714 -0.00023150999000000002
5.428714 -0.00023219209
5.429714 -0.00023286776999999998
5.430714 -0.00023353721000000003
5.431714 -0.00023420062
5.432714 -0.00023485820000000002
5.433714 -0.00023551017
5.434714 -0.00023615676
5.435714 -0.00023679816000000002
5.436714 -0.00023743455000000002
5.437714 -0.0002380661
5.438715 -0.00023869294999999998
5.439714 -0.00023931523
5.440714 -0.000239933
5.441714 -0.00024054632
5.442714 -0.0002411552
5.443714 -0.00024175965
5.444714 -0.00024235965
5.445714 -0.00024295509000000001
5.446714 -0.00024354592
5.447714 -0.00024413207
5.448714 -0.00024471342
5.449714 -0.00024528985999999997
5.450714 -0.00024586132
5.451715 -0.00024642768
5.452714 -0.00024698891
5.453714 -0.00024754497
5.454714 -0.00024809583
5.455714 -0.00024864153
5.456714 -0.00024918209
5.457714 -0.00024971760000000004
5.458714 -0.00025024817
5.459714 -0.00025077393
5.460714 -0.00025129505
5.461714 -0.00025181171
5.462714 -0.00025232412
5.463714 -0.00025283248
5.464714 -0.00025333702
5.465714 -0.00025383792
5.466714 -0.00025433542
5.467714 -0.00025482966
5.468714 -0.00025532083
5.469714 -0.00025580905
5.470714 -0.00025629442
5.471714 -0.00025677703
5.472714 -0.0002572569
5.473714 -0.00025773403999999997
5.474714 -0.00025820843
5.475714 -0.00025868003
5.476714 -0.00025914874000000003
5.477714 -0.00025961447
5.478714 -0.00026007708
5.479714 -0.00026053649
5.480714 -0.00026099258
5.481714 -0.00026144522999999996
5.482714 -0.00026189437
5.483714 -0.0002623399
5.484715 -0.0002627818
5.485714 -0.00026322004
5.486714 -0.00026365465
5.487714 -0.00026408566
5.488714 -0.00026451316000000003
5.489714 -0.00026493728
5.490714 -0.00026535818
5.491714 -0.00026577602
5.492714 -0.00026619100000000004
5.493714 -0.00026660334
5.494714 -0.00026701329999999997
5.495714 -0.00026742107
5.496714 -0.00026782689
5.497715 -0.000268231
5.498714 -0.00026863356
5.499714 -0.00026903479
5.500714 -0.0002694348
5.501714 -0.00026983373
5.502714 -0.00027023164
5.503714 -0.00027062856
5.504714 -0.00027102451
5.505714 -0.00027141944
5.506714 -0.00027181329
5.507714 -0.00027220597
5.508714 -0.00027259737
5.509714 -0.00027298736
5.510714 -0.00027337578
5.511714 -0.00027376252
5.512714 -0.00027414742
5.513714 -0.00027453038
5.514714 -0.00027491128
5.515714 -0.00027529006
5.516714 -0.00027566666
5.517715 -0.00027604108
5.518714 -0.00027641331
5.519714 -0.00027678345
5.520714 -0.00027715159000000003
5.521714 -0.00027751785
5.522714 -0.00027788237
5.523714 -0.00027824537
5.524714 -0.00027860704
5.525714 -0.00027896758
5.526714 -0.00027932722
5.527714 -0.00027968617
5.528714 -0.00028004465
5.529714 -0.00028040286
5.530715 -0.00028076091999999997
5.531714 -0.00028111901
5.532714 -0.00028147724
5.533714 -0.00028183565000000003
5.534714 -0.00028219428999999997
5.535714 -0.00028255312999999997
5.536714 -0.00028291214999999996
5.537714 -0.00028327129
5.538714 -0.00028363042
5.539714 -0.00028398945
5.540714 -0.00028434822
5.541714 -0.00028470661
5.542714 -0.00028506445
5.543715 -0.00028542161
5.544714 -0.00028577797
5.545714 -0.00028613342
5.546714 -0.00028648788
5.547714 -0.00028684128
5.548714 -0.00028719364
5.549714 -0.00028754496
5.550714 -0.00028789527
5.551714 -0.0002882447
5.552714 -0.00028859333
5.553714 -0.00028894135000000004
5.554714 -0.00028928891
5.555714 -0.00028963620000000003
5.556714 -0.00028998343
5.557714 -0.00029033079
5.558714 -0.00029067849
5.559714 -0.00029102671
5.560714 -0.00029137564
5.561714 -0.00029172541
5.562714 -0.00029207612999999997
5.563715 -0.00029242788
5.564714 -0.00029278071
5.565714 -0.00029313462000000003
5.566714 -0.00029348957
5.567714 -0.00029384551
5.568714 -0.00029420232
5.569714 -0.00029455989000000003
5.570714 -0.00029491807
5.571714 -0.00029527671
5.572714 -0.00029563562
5.573714 -0.00029599464
5.574714 -0.0002963536
5.575714 -0.00029671237
5.576715 -0.00029707082
5.577714 -0.00029742887
5.578714 -0.00029778646
5.579714 -0.00029814355
5.580714 -0.00029850019
5.581714 -0.00029885638999999997
5.582714 -0.00029921225
5.583714 -0.00029956791
5.584714 -0.0002999235
5.585714 -0.0003002792
5.586714 -0.0003006352
5.587714 -0.0003009917
5.588714 -0.00030134888
5.589714 -0.00030170697000000003
5.590714 -0.00030206613
5.591714 -0.00030242653999999996
5.592714 -0.00030278832
5.593714 -0.00030315157
5.594714 -0.00030351636999999997
5.595714 -0.00030388273
5.596714 -0.00030425065
5.597714 -0.00030462008
5.598714 -0.00030499093
5.599714 -0.0003053631
5.600714 -0.0003057364
5.601714 -0.00030611068
5.602714 -0.00030648578
5.603714 -0.00030686147000000003
5.604714 -0.00030723759
5.605714 -0.00030761393999999997
5.606714 -0.00030799034999999997
5.607714 -0.0003083667
5.608714 -0.00030874285
5.609715 -0.00030911872
5.610714 -0.00030949427
5.611714 -0.00030986951
5.612714 -0.00031024445000000004
5.613714 -0.00031061912999999996
5.614714 -0.00031099371
5.615714 -0.00031136826
5.616714 -0.00031174297
5.617714 -0.000312118
5.618714 -0.00031249351
5.619714 -0.0003128697
5.620714 -0.00031324676
5.621714 -0.00031362481
5.622715 -0.00031400402
5.623714 -0.00031438451
5.624714 -0.00031476636
5.625714 -0.00031514962
5.626714 -0.00031553429
5.627714 -0.00031592037
5.628714 -0.0003163078
5.629714 -0.00031669645
5.630714 -0.00031708621000000003
5.631714 -0.00031747693
5.632714 -0.00031786844
5.633714 -0.00031826055
5.634714 -0.00031865306
5.635714 -0.00031904578
5.636714 -0.00031943853
5.637714 -0.00031983116000000003
5.638714 -0.00032022349
5.639714 -0.00032061544
5.640714 -0.00032100691000000003
5.641714 -0.00032139787
5.642715 -0.0003217883
5.643714 -0.00032217822
5.644714 -0.00032256769
5.645714 -0.00032295679
5.646714 -0.00032334564999999995
5.647714 -0.00032373439
5.648714 -0.00032412315
5.649714 -0.00032451212
5.650714 -0.00032490143
5.651714 -0.00032529124
5.652714 -0.00032568166
5.653714 -0.00032607280999999997
5.654714 -0.00032646477999999997
5.655715 -0.00032685762
5.656714 -0.00032725133999999997
5.657714 -0.00032764592
5.658714 -0.0003280413
5.659714 -0.00032843741
5.660714 -0.00032883408
5.661714 -0.00032923122
5.662714 -0.00032962860000000004
5.663714 -0.00033002605
5.664714 -0.00033042336
5.665714 -0.00033082033
5.666714 -0.00033121676
5.667714 -0.00033161245
5.668715 -0.00033200724
5.669714 -0.00033240099
5.670714 -0.00033279357
5.671714 -0.00033318489999999997
5.672714 -0.00033357494000000004
5.673714 -0.00033396366
5.674714 -0.0003343511
5.675714 -0.00033473734
5.676714 -0.00033512244
5.677714 -0.00033550652
5.678714 -0.00033588969
5.679714 -0.00033627214
5.680714 -0.00033665397
5.681714 -0.00033703534
5.682714 -0.0003374164
5.683714 -0.00033779727000000004
5.684714 -0.00033817803
5.685714 -0.00033855874
5.686714 -0.00033893946
5.687714 -0.00033932017
5.688715 -0.00033970086
5.689714 -0.00034008144
5.690714 -0.00034046182
5.691714 -0.00034084183000000003
5.692714 -0.00034122133
5.693714 -0.00034160012
5.694714 -0.00034197801
5.695714 -0.00034235477
5.696714 -0.00034273021
5.697714 -0.0003431041
5.698714 -0.00034347627
5.699714 -0.00034384652
5.700714 -0.00034421471
5.701715 -0.00034458074
5.702714 -0.00034494449
5.703714 -0.00034530591999999997
5.704714 -0.00034566501
5.705714 -0.00034602178
5.706714 -0.00034637631
5.707714 -0.00034672862
5.708714 -0.00034707884
5.709714 -0.00034742711000000003
5.710714 -0.00034777352
5.711714 -0.00034811821
5.712714 -0.00034846132
5.713714 -0.00034880295
5.714714 -0.00034914322
5.715714 -0.00034948221
5.716714 -0.00034981995
5.717714 -0.00035015648
5.718714 -0.00035049177
5.719714 -0.00035082578
5.720714 -0.00035115845
5.721714 -0.00035148964
5.722714 -0.00035181922
5.723714 -0.00035214703
5.724714 -0.00035247288
5.725714 -0.00035279656
5.726714 -0.00035311789
5.727714 -0.00035343667
5.728714 -0.00035375269
5.729714 -0.00035406579
5.730714 -0.00035437579
5.731714 -0.00035468256000000003
5.732714 -0.00035498601
5.733714 -0.00035528606
5.734715 -0.00035558264
5.735714 -0.00035587577
5.736714 -0.00035616544999999997
5.737714 -0.00035645173
5.738714 -0.00035673468
5.739714 -0.00035701438999999997
5.740714 -0.00035729097000000004
5.741714 -0.00035756455
5.742714 -0.00035783520999999995
5.743714 -0.00035810306
5.744714 -0.0003583682
5.745714 -0.0003586307
5.746714 -0.00035889063000000003
5.747715 -0.00035914802
5.748714 -0.00035940284
5.749714 -0.00035965506
5.750714 -0.00035990463
5.751714 -0.00036015144
5.752714 -0.00036039537
5.753714 -0.00036063627
5.754714 -0.00036087396999999997
5.755714 -0.00036110828
5.756714 -0.00036133902
5.757714 -0.00036156598
5.758714 -0.00036178899
5.759714 -0.00036200786
5.760714 -0.00036222243
5.761714 -0.00036243255
5.762714 -0.00036263812
5.763714 -0.00036283902
5.764714 -0.00036303522
5.765714 -0.0003632267
5.766714 -0.00036341344
5.767715 -0.0003635955
5.768714 -0.00036377292
5.769714 -0.00036394579
5.770714 -0.00036411420000000003
5.771714 -0.00036427825000000003
5.772714 -0.00036443807
5.773714 -0.00036459376
5.774714 -0.00036474539
5.775714 -0.00036489306999999997
5.776714 -0.00036503684
5.777714 -0.00036517673999999996
5.778714 -0.0003653128
5.779714 -0.000365445
5.780715 -0.00036557326
5.781714 -0.00036569754
5.782714 -0.00036581771
5.783714 -0.00036593365
5.784714 -0.00036604519999999997
5.785714 -0.00036615220000000003
5.786714 -0.00036625447
5.787714 -0.00036635181
5.788714 -0.00036644406
5.789714 -0.00036653103
5.790714 -0.00036661254
5.791714 -0.00036668846
5.792714 -0.00036675867
5.793715 -0.00036682306
5.794714 -0.00036688157
5.795714 -0.00036693416
5.796714 -0.00036698082
5.797714 -0.00036702155999999997
5.798714 -0.00036705644
5.799714 -0.00036708552
5.800714 -0.0003671089
5.801714 -0.00036712665
5.802714 -0.00036713891
5.803714 -0.00036714578
5.804714 -0.00036714737
5.805714 -0.00036714378
5.806714 -0.00036713507
5.807714 -0.00036712131000000005
5.808714 -0.00036710255
5.809714 -0.00036707879
5.810714 -0.00036705003
5.811714 -0.00036701619999999997
5.812714 -0.00036697725
5.813715 -0.00036693307
5.814714 -0.00036688352
5.815714 -0.0003668285
5.816714 -0.00036676784
5.817714 -0.00036670136999999997
5.818714 -0.00036662896
5.819714 -0.0003665504
5.820714 -0.00036646557
5.821714 -0.00036637432
5.822714 -0.00036627655
5.823714 -0.00036617214000000004
5.824714 -0.000366061
5.825714 -0.00036594310999999997
5.826715 -0.00036581841
5.827714 -0.00036568692
5.828714 -0.00036554868
5.829714 -0.00036540371
5.830714 -0.00036525207
5.831714 -0.00036509387
5.832714 -0.00036492916
5.833714 -0.00036475806
5.834714 -0.00036458063999999997
5.835714 -0.00036439698999999996
5.836714 -0.00036420718
5.837714 -0.00036401125
5.838714 -0.00036380924999999996
5.839714 -0.00036360118
5.840714 -0.00036338703999999996
5.841714 -0.00036316677999999997
5.842714 -0.00036294036
5.843714 -0.00036270769
5.844714 -0.00036246868
5.845714 -0.00036222318
5.846714 -0.00036197109
5.847714 -0.00036171227
5.848714 -0.00036144659
5.849714 -0.0003611739
5.850714 -0.00036089407
5.851714 -0.00036060699
5.852714 -0.00036031256
5.853714 -0.00036001072
5.854714 -0.0003597014
5.855714 -0.00035938456
5.856714 -0.00035906021
5.857714 -0.00035872836
5.858714 -0.00035838906999999996
5.859715 -0.00035804239
5.860714 -0.00035768842
5.861714 -0.00035732726
5.862714 -0.000356959
5.863714 -0.00035658377
5.864714 -0.00035620167
5.865714 -0.00035581279
5.866714 -0.00035541723
5.867714 -0.00035501506999999997
5.868714 -0.00035460636999999997
5.869714 -0.00035419116
5.870714 -0.00035376945
5.871714 -0.00035334124
5.872715 -0.00035290645000000004
5.873714 -0.00035246508
5.874714 -0.00035201699
5.875714 -0.00035156213
5.876714 -0.00035110036
5.877714 -0.00035063154
5.878714 -0.00035015555
5.879714 -0.00034967227
5.880714 -0.00034918157
5.881714 -0.00034868333
5.882714 -0.00034817745
5.883714 -0.00034766383
5.884714 -0.00034714242
5.885714 -0.00034661318
5.886714 -0.00034607608
5.887714 -0.00034553113
5.888714 -0.00034497837
5.889714 -0.00034441784
5.890714 -0.00034384962
5.891714 -0.00034327379
5.892715 -0.00034269046
5.893714 -0.00034209972
5.894714 -0.00034150169
5.895714 -0.00034089646
5.896714 -0.00034028415
5.897714 -0.00033966483
5.898714 -0.00033903857
5.899714 -0.00033840543
5.900714 -0.00033776544
5.901714 -0.00033711863
5.902714 -0.00033646497
5.903714 -0.00033580445
5.904714 -0.000335137
5.905715 -0.00033446256
5.906714 -0.00033378105
5.907714 -0.00033309238
5.908714 -0.00033239646
5.909714 -0.0003316932
5.910714 -0.00033098249
5.911714 -0.00033026424
5.912714 -0.00032953839999999996
5.913714 -0.00032880489
5.914714 -0.00032806367
5.915714 -0.00032731473
5.916714 -0.00032655805000000003
5.917714 -0.00032579364
5.918715 -0.00032502157
5.919714 -0.00032424191
5.920714 -0.0003234547
5.921714 -0.00032266004999999997
5.922714 -0.00032185807999999996
5.923714 -0.00032104888
5.924714 -0.00032023256
5.925714 -0.00031940924
5.926714 -0.00031857901
5.927714 -0.00031774196
5.928714 -0.00031689814999999997
5.929714 -0.00031604766
5.930714 -0.00031519050000000003
5.931714 -0.00031432671
5.932714 -0.0003134563
5.933714 -0.00031257923
5.934714 -0.00031169545
5.935714 -0.00031080492
5.936714 -0.00030990757
5.937714 -0.0003090033
5.938715 -0.00030809204
5.939714 -0.0003071737
5.940714 -0.00030624819
5.941714 -0.00030531545999999996
5.942714 -0.00030437543
5.943714 -0.00030342806
5.944714 -0.00030247328999999997
5.945714 -0.00030151114
5.946714 -0.00030054159
5.947714 -0.0002995647
5.948714 -0.00029858052
5.949714 -0.00029758912
5.950714 -0.00029659059000000003
5.951715 -0.00029558505
5.952714 -0.0002945726
5.953714 -0.00029355338
5.954714 -0.00029252749
5.955714 -0.00029149507999999997
5.956714 -0.00029045625
5.957714 -0.00028941112999999997
5.958714 -0.0002883598
5.959714 -0.00028730233
5.960714 -0.00028623879
5.961714 -0.00028516922
5.962714 -0.00028409365
5.963714 -0.00028301206
5.964714 -0.00028192441999999997
5.965714 -0.0002808307
5.966714 -0.00027973084999999997
5.967714 -0.00027862479
5.968714 -0.00027751246
5.969714 -0.00027639377999999997
5.970714 -0.00027526868999999996
5.971714 -0.0002741371
5.972714 -0.00027299895
5.973714 -0.00027185422
5.974714 -0.00027070284
5.975714 -0.00026954485
5.976714 -0.00026838022
5.977714 -0.00026720899999999997
5.978714 -0.00026603122
5.979714 -0.00026484697
5.980714 -0.00026365633
5.981714 -0.00026245939
5.982714 -0.00026125629
5.983714 -0.00026004714
5.984715 -0.00025883207
5.985714 -0.00025761124
5.986714 -0.00025638474
5.987714 -0.00025515269
5.988714 -0.00025391521
5.989714 -0.00025267238
5.990714 -0.00025142431
5.991714 -0.00025017101999999996
5.992714 -0.00024891256
5.993714 -0.00024764895
5.994714 -0.00024638018
5.995714 -0.00024510623000000004
5.996714 -0.00024382707
5.997715 -0.00024254266000000002
5.998714 -0.00024125295
5.999714 -0.00023995788000000001
6.000714 -0.00023865739
6.001714 -0.00023735142000000001
6.002714 -0.00023603995
6.003714 -0.00023472292000000002
6.004714 -0.00023340031
6.005714 -0.00023207213
6.006714 -0.00023073836999999998
6.007714 -0.00022939909999999998
6.008714 -0.00022805436000000002
6.009714 -0.00022670421999999998
6.010714 -0.00022534875
6.011714 -0.00022398808
6.012714 -0.00022262231999999998
6.013714 -0.00022125157000000003
6.014714 -0.00021987601000000002
6.015714 -0.00021849571
6.016714 -0.00021711085000000003
6.017715 -0.0002157215
6.018714 -0.00021432782
6.019714 -0.00021292985
6.020714 -0.00021152771
6.021714 -0.00021012145
6.022714 -0.00020871109
6.023714 -0.00020729669
6.024714 -0.00020587825000000003
6.025714 -0.00020445573
6.026714 -0.00020302912
6.027714 -0.00020159837
6.028714 -0.00020016343999999998
6.029714 -0.00019872424999999998
6.030715 -0.00019728079
6.031714 -0.00019583299
6.032714 -0.00019438080000000002
6.033714 -0.00019292419999999998
6.034714 -0.00019146316000000002
6.035714 -0.0001899977
6.036714 -0.00018852782
6.037714 -0.00018705356
6.038714 -0.00018557498000000002
6.039714 -0.00018409218
6.040714 -0.00018260523
6.041714 -0.00018111425
6.042714 -0.00017961937000000001
6.043715 -0.00017812074
6.044714 -0.00017661848
6.045714 -0.00017511276
6.046714 -0.0001736037
6.047714 -0.00017209145
6.048714 -0.00017057614
6.049714 -0.00016905789
6.050714 -0.00016753678
6.051714 -0.00016601291000000002
6.052714 -0.00016448633
6.053714 -0.00016295709
6.054714 -0.00016142519
6.055714 -0.00015989066
6.056714 -0.00015835344999999998
6.057714 -0.00015681356000000002
6.058714 -0.00015527094
6.059714 -0.00015372552
6.060714 -0.00015217728
6.061714 -0.00015062614000000001
6.062714 -0.00014907206
6.063715 -0.00014751499
6.064714 -0.00014595493
6.065714 -0.00014439182
6.066714 -0.0001428257
6.067714 -0.00014125657
6.068714 -0.00013968448
6.069714 -0.00013810949
6.070714 -0.00013653166
6.071714 -0.00013495111
6.072714 -0.00013336794
6.073714 -0.00013178227
6.074714 -0.00013019422999999998
6.075714 -0.00012860397
6.076715 -0.00012701162
6.077714 -0.0001254173
6.078714 -0.00012382114
6.079714 -0.00012222329
6.080714 -0.00012062383
6.081714 -0.00011902283999999999
6.082714 -0.00011742041999999999
6.083714 -0.0001158166
6.084714 -0.00011421143
6.085714 -0.00011260493
6.086714 -0.00011099707999999999
6.087714 -0.00010938787000000001
6.088714 -0.00010777729
6.089714 -0.00010616528999999999
6.090714 -0.00010455184
6.091714 -0.00010293688
6.092714 -0.00010132037999999998
6.093714 -9.970229899999999e-05
6.094714 -9.8082614e-05
6.095714 -9.646130399999999e-05
6.096714 -9.4838367e-05
6.097714 -9.3213828e-05
6.098714 -9.1587719e-05
6.099714 -8.996009300000001e-05
6.100714 -8.833102399999999e-05
6.101714 -8.6700595e-05
6.102714 -8.506891e-05
6.103714 -8.3436089e-05
6.104714 -8.180225600000001e-05
6.105714 -8.0167541e-05
6.106714 -7.8532082e-05
6.107714 -7.689600900000001e-05
6.108714 -7.5259453e-05
6.109715 -7.3622533e-05
6.110714 -7.1985363e-05
6.111714 -7.0348028e-05
6.112714 -6.8710614e-05
6.113714 -6.707317100000001e-05
6.114714 -6.543574499999999e-05
6.115714 -6.3798359e-05
6.116714 -6.2161013e-05
6.117714 -6.0523695000000004e-05
6.118714 -5.8886383e-05
6.119714 -5.7249042e-05
6.120714 -5.5611622e-05
6.121714 -5.3974082000000006e-05
6.122715 -5.2336372000000006e-05
6.123714 -5.0698446e-05
6.124714 -4.906026999999999e-05
6.125714 -4.7421814999999995e-05
6.126714 -4.5783071e-05
6.127714 -4.4144039e-05
6.128714 -4.250474e-05
6.129714 -4.0865213999999995e-05
6.130714 -3.9225517e-05
6.131714 -3.7585726999999995e-05
6.132714 -3.5945934000000004e-05
6.133714 -3.4306245e-05
6.134714 -3.2666784e-05
6.135714 -3.1027679e-05
6.136714 -2.9389062000000002e-05
6.137714 -2.7751071e-05
6.138714 -2.6113841000000003e-05
6.139714 -2.4477501e-05
6.140714 -2.2842173e-05
6.141714 -2.1207960999999998e-05
6.142715 -1.9574961e-05
6.143714 -1.7943245e-05
6.144714 -1.6312873e-05
6.145714 -1.4683884000000001e-05
6.146714 -1.30563e-05
6.147714 -1.1430123e-05
6.148714 -9.8053413e-06
6.149714 -8.181927299999999e-06
6.150714 -6.5598428e-06
6.151714 -4.9390422e-06
6.152714 -3.3194755e-06
6.153714 -1.701091e-06
6.154714 -8.384052299999999e-08
6.155715 1.5323171999999998e-06
6.156714 3.1474144000000003e-06
6.157714 4.7614709e-06
6.158714 6.3744913e-06
6.159714 7.9864641e-06
6.160714 9.5973618e-06
6.161714 1.1207138e-05
6.162714 1.2815730999999998e-05
6.163714 1.4423061000000001e-05
6.164714 1.6029037e-05
6.165714 1.7633555e-05
6.166714 1.9236501e-05
6.167714 2.0837759e-05
6.168715 2.2437209e-05
6.169714 2.403473e-05
6.170714 2.5630212e-05
6.171714 2.7223543999999998e-05
6.172714 2.8814634e-05
6.173714 3.0403399e-05
6.174714 3.1989771e-05
6.175714 3.3573696e-05
6.176714 3.5155139e-05
6.177714 3.6734082e-05
6.178714 3.831052e-05
6.179714 3.9884466e-05
6.180714 4.1455939e-05
6.181714 4.3024974e-05
6.182714 4.4591607e-05
6.183714 4.6155881e-05
6.184714 4.7717839e-05
6.185714 4.927752e-05
6.186714 5.0834949999999993e-05
6.187714 5.2390163e-05
6.188715 5.3943165e-05
6.189714 5.5493956e-05
6.190714 5.7042519e-05
6.191714 5.8588823999999996e-05
6.192714 6.0132821999999995e-05
6.193714 6.1674456e-05
6.194714 6.3213645e-05
6.195714 6.4750304e-05
6.196714 6.6284338e-05
6.197714 6.7815637e-05
6.198714 6.934408799999999e-05
6.199714 7.0869589e-05
6.200714 7.239202700000001e-05
6.201715 7.3911298e-05
6.202714 7.5427306e-05
6.203714 7.6939966e-05
6.204714 7.844921e-05
6.205714 7.9954975e-05
6.206714 8.1457227e-05
6.207714 8.2955933e-05
6.208714 8.4451085e-05
6.209714 8.5942685e-05
6.210714 8.7430755e-05
6.211714 8.8915323e-05
6.212714 9.0396424e-05
6.213714 9.1874108e-05
6.214714 9.3348422e-05
6.215714 9.481941599999999e-05
6.216714 9.6287135e-05
6.217714 9.7751627e-05
6.218714 9.9212912e-05
6.219714 0.00010067101
6.220714 0.00010212594
6.221714 0.00010357770000000001
6.222714 0.00010502627
6.223714 0.00010647159
6.224714 0.00010791364000000001
6.225714 0.00010935233
6.226714 0.00011078761
6.227714 0.00011221937
6.228714 0.00011364751
6.229714 0.00011507195000000001
6.230714 0.00011649258000000001
6.231714 0.00011790928999999999
6.232714 0.00011932199
6.233714 0.00012073057
6.234715 0.00012213495
6.235714 0.00012353506
6.236714 0.00012493083
6.237714 0.00012632222000000002
6.238714 0.00012770919000000002
6.239714 0.00012909171999999998
6.240714 0.00013046981000000002
6.241714 0.00013184347
6.242714 0.00013321271
6.243714 0.00013457757
6.244714 0.00013593808
6.245714 0.00013729429999999998
6.246714 0.00013864624999999998
6.247715 0.00013999398
6.248714 0.00014133755
6.249714 0.00014267698
6.250714 0.0001440123
6.251714 0.00014534353
6.252714 0.00014667067
6.253714 0.00014799373
6.254714 0.00014931268
6.255714 0.00015062748
6.256714 0.00015193809
6.257714 0.00015324446
6.258714 0.00015454651
6.259714 0.00015584418
6.260714 0.00015713737
6.261714 0.000158426
6.262714 0.00015970996
6.263714 0.00016098919
6.264714 0.00016226360000000002
6.265714 0.0001635331
6.266714 0.00016479764000000002
6.267715 0.00016605715
6.268714 0.00016731158
6.269714 0.00016856089000000002
6.270714 0.00016980507
6.271714 0.0001710441
6.272714 0.00017227798
6.273714 0.00017350671
6.274714 0.00017473034
6.275714 0.00017594888
6.276714 0.00017716236999999998
6.277714 0.00017837085
6.278714 0.00017957436
6.279714 0.00018077295
6.280715 0.00018196664
6.281714 0.00018315547999999998
6.282714 0.00018433947000000002
6.283714 0.00018551863
6.284714 0.00018669296
6.285714 0.00018786244000000002
6.286714 0.00018902706
6.287714 0.00019018678
6.288714 0.00019134156
6.289714 0.00019249135
6.290714 0.00019363606
6.291714 0.00019477563
6.292714 0.00019591
6.293715 0.00019703907
6.294714 0.00019816275
6.295714 0.00019928098000000002
6.296714 0.00020039367000000002
6.297714 0.00020150078000000002
6.298714 0.00020260225
6.299714 0.00020369800000000001
6.300714 0.00020478803
6.301714 0.00020587229
6.302714 0.00020695076999999997
6.303714 0.00020802347000000002
6.304714 0.0002090904
6.305714 0.00021015160000000002
6.306714 0.00021120709
6.307714 0.0002122569
6.308714 0.00021330106
6.309714 0.00021433964
6.310714 0.00021537267
6.311714 0.00021640019
6.312714 0.00021742226
6.313715 0.00021843889000000002
6.314714 0.00021945011000000002
6.315714 0.00022045595000000001
6.316714 0.00022145639
6.317714 0.00022245141999999998
6.318714 0.00022344104
6.319714 0.00022442517999999998
6.320714 0.00022540382
6.321714 0.00022637689
6.322714 0.00022734434
6.323714 0.00022830608999999997
6.324714 0.00022926204000000002
6.325714 0.00023021209
6.326715 0.00023115619999999998
6.327714 0.00023209425000000002
6.328714 0.00023302618999999997
6.329714 0.00023395191
6.330714 0.00023487137000000003
6.331714 0.00023578449999999999
6.332714 0.00023669127
6.333714 0.00023759161999999998
6.334714 0.00023848556000000002
6.335714 0.00023937307
6.336714 0.00024025414
6.337714 0.00024112881
6.338714 0.00024199708
6.339714 0.00024285901000000001
6.340714 0.00024371461
6.341714 0.00024456396999999997
6.342714 0.00024540708999999997
6.343714 0.00024624403
6.344714 0.00024707485000000003
6.345714 0.00024789956
6.346714 0.00024871822
6.347714 0.00024953083
6.348714 0.00025033742
6.349714 0.00025113795
6.350714 0.00025193244000000004
6.351714 0.00025272086
6.352714 0.00025350316000000004
6.353714 0.0002542793
6.354714 0.00025504924
6.355714 0.00025581289
6.356714 0.00025657018
6.357714 0.00025732104
6.358714 0.00025806536999999996
6.359715 0.00025880311000000004
6.360714 0.00025953418
6.361714 0.00026025850000000004
6.362714 0.00026097603
6.363714 0.00026168671
6.364714 0.00026239047
6.365714 0.0002630873
6.366714 0.0002637772
6.367714 0.00026446014
6.368714 0.00026513614999999996
6.369714 0.00026580521999999997
6.370714 0.00026646737
6.371714 0.00026712266
6.372715 0.00026777113
6.373714 0.00026841280000000005
6.374714 0.00026904775
6.375714 0.00026967598
6.376714 0.00027029755
6.377714 0.00027091251
6.378714 0.00027152087
6.379714 0.00027212263
6.380714 0.00027271783
6.381714 0.00027330643
6.382714 0.00027388842
6.383714 0.00027446374
6.384714 0.00027503236
6.385714 0.0002755942
6.386714 0.00027614919
6.387714 0.00027669728
6.388714 0.00027723833999999996
6.389714 0.0002777723
6.390714 0.00027829906
6.391714 0.00027881852
6.392715 0.00027933061
6.393714 0.00027983522
6.394714 0.0002803323
6.395714 0.00028082179000000004
6.396714 0.00028130364
6.397714 0.00028177781
6.398714 0.00028224429
6.399714 0.00028270305999999996
6.400714 0.00028315415000000003
6.401714 0.00028359759
6.402714 0.00028403339999999997
6.403714 0.00028446163
6.404714 0.00028488233999999997
6.405715 0.0002852956
6.406714 0.00028570144
6.407714 0.00028609991
6.408714 0.00028649108
6.409714 0.00028687498
6.410714 0.00028725167
6.411714 0.00028762115
6.412714 0.00028798343
6.413714 0.00028833849
6.414714 0.00028868633
6.415714 0.00028902689
6.416714 0.0002893601
6.417714 0.00028968593
6.418715 0.00029000428
6.419714 0.00029031503
6.420714 0.00029061812
6.421714 0.00029091343000000003
6.422714 0.00029120085
6.423714 0.0002914803
6.424714 0.00029175163999999997
6.425714 0.00029201481
6.426714 0.00029226971
6.427714 0.0002925163
6.428714 0.00029275452
6.429714 0.00029298432999999997
6.430714 0.00029320572
6.431714 0.00029341868000000004
6.432714 0.00029362322
6.433714 0.00029381938
6.434714 0.00029400719
6.435714 0.0002941867
6.436714 0.00029435796000000004
6.437714 0.00029452103
6.438715 0.00029467599
6.439714 0.00029482286999999997
6.440714 0.00029496173
6.441714 0.0002950926
6.442714 0.00029521552
6.443714 0.00029533051000000003
6.444714 0.00029543753
6.445714 0.00029553657
6.446714 0.00029562759
6.447714 0.00029571054000000004
6.448714 0.00029578532000000004
6.449714 0.00029585185
6.450714 0.00029591001
6.451715 0.00029595969
6.452714 0.00029600078
6.453714 0.00029603316000000003
6.454714 0.00029605669
6.455714 0.00029607127
6.456714 0.00029607679000000003
6.457714 0.00029607315
6.458714 0.00029606026
6.459714 0.00029603805
6.460714 0.00029600649
6.461714 0.00029596554
6.462714 0.00029591517000000003
6.463714 0.00029585542
6.464714 0.0002957863
6.465714 0.00029570783
6.466714 0.00029562009
6.467714 0.00029552314
6.468714 0.00029541702
6.469714 0.00029530183
6.470714 0.00029517762
6.471714 0.00029504445
6.472714 0.00029490236
6.473714 0.00029475138
6.474714 0.00029459156
6.475714 0.00029442288
6.476714 0.0002942453
6.477714 0.0002940588
6.478714 0.00029386333
6.479714 0.00029365879
6.480714 0.00029344508
6.481714 0.00029322209
6.482714 0.00029298968999999996
6.483714 0.00029274777
6.484715 0.00029249618
6.485714 0.00029223477
6.486714 0.00029196342
6.487714 0.000291682
6.488714 0.00029139042000000004
6.489714 0.00029108854999999997
6.490714 0.00029077632
6.491714 0.00029045367999999997
6.492714 0.00029012058
6.493714 0.00028977699
6.494714 0.00028942293000000003
6.495714 0.0002890584
6.496714 0.00028868346000000003
6.497715 0.00028829816
6.498714 0.00028790253000000003
6.499714 0.00028749664000000003
6.500714 0.00028708057
6.501714 0.0002866544
6.502714 0.00028621819
6.503714 0.00028577193999999997
6.504714 0.00028531574
6.505714 0.00028484958
6.506714 0.00028437346
6.507714 0.00028388736
6.508714 0.00028339123
6.509714 0.000282885
6.510714 0.00028236859
6.511714 0.00028184188
6.512714 0.00028130473
6.513714 0.00028075703999999997
6.514714 0.00028019863
6.515714 0.00027962935
6.516714 0.00027904905
6.517715 0.00027845758
6.518714 0.00027785479
6.519714 0.00027724057
6.520714 0.00027661479
6.521714 0.00027597734999999996
6.522714 0.00027532819
6.523714 0.00027466726
6.524714 0.00027399453
6.525714 0.00027331
6.526714 0.00027261369
6.527714 0.00027190563
6.528714 0.00027118587999999997
6.529714 0.00027045450999999996
6.530715 0.00026971156
6.531714 0.00026895714
6.532714 0.0002681913
6.533714 0.00026741409
6.534714 0.0002666256
6.535714 0.00026582584
6.536714 0.00026501484
6.537714 0.00026419259
6.538714 0.00026335908
6.539714 0.00026251425
6.540714 0.00026165800999999997
6.541714 0.00026079028
6.542714 0.00025991094
6.543715 0.00025901984
6.544714 0.00025811682
6.545714 0.00025720174
6.546714 0.00025627439
6.547714 0.00025533463
6.548714 0.0002543823
6.549714 0.00025341724
6.550714 0.00025243928
6.551714 0.0002514483
6.552714 0.00025044419
6.553714 0.0002494269
6.554714 0.00024839633
6.555714 0.00024735245
6.556714 0.00024629526
6.557714 0.00024522476
6.558714 0.00024414101
6.559714 0.00024304402000000001
6.560714 0.00024193387
6.561714 0.00024081064
6.562714 0.00023967438999999998
6.563715 0.00023852518999999998
6.564714 0.00023736313
6.565714 0.00023618824999999997
6.566714 0.00023500056
6.567714 0.00023380012
6.568714 0.0002325869
6.569714 0.0002313609
6.570714 0.00023012203
6.571714 0.00022887025
6.572714 0.00022760543999999998
6.573714 0.00022632746000000002
6.574714 0.00022503618
6.575714 0.00022373147
6.576715 0.00022241311000000002
6.577714 0.00022108095
6.578714 0.00021973481
6.579714 0.0002183745
6.580714 0.00021699988999999997
6.581714 0.00021561079
6.582714 0.0002142071
6.583714 0.0002127887
6.584714 0.0002113555
6.585714 0.00020990741999999998
6.586714 0.00020844445
6.587714 0.00020696657
6.588714 0.00020547378999999998
6.589714 0.00020396614999999997
6.590714 0.00020244368
6.591714 0.00020090644999999998
6.592714 0.00019935453
6.593714 0.00019778799
6.594714 0.00019620691
6.595714 0.00019461132999999998
6.596714 0.00019300135
6.597714 0.00019137694000000003
6.598714 0.00018973817
6.599714 0.000188085
6.600714 0.00018641741
6.601714 0.00018473532
6.602714 0.00018303866
6.603714 0.00018132731
6.604714 0.00017960115000000001
6.605714 0.00017786
6.606714 0.00017610371
6.607714 0.0001743321
6.608714 0.00017254499
6.609715 0.00017074218
6.610714 0.00016892351
6.611714 0.0001670888
6.612714 0.0001652379
6.613714 0.00016337067
6.614714 0.00016148701
6.615714 0.00015958684
6.616714 0.00015767009999999998
6.617714 0.00015573676
6.618714 0.0001537868
6.619714 0.00015182026
6.620714 0.00014983717
6.621714 0.00014783759
6.622715 0.00014582159
6.623714 0.00014378926
6.624714 0.00014174066
6.625714 0.00013967588
6.626714 0.00013759499
6.627714 0.00013549804
6.628714 0.00013338508
6.629714 0.00013125613
6.630714 0.00012911117
6.631714 0.00012695019
6.632714 0.00012477311
6.633714 0.00012257985
6.634714 0.00012037032
6.635714 0.00011814435000000001
6.636714 0.00011590181
6.637714 0.00011364252999999999
6.638714 0.00011136634
6.639714 0.00010907304
6.640714 0.00010676246
6.641714 0.00010443441
6.642715 0.00010208875
6.643714 9.972529800000001e-05
6.644714 9.734394600000001e-05
6.645714 9.4944573e-05
6.646714 9.2527102e-05
6.647714 9.009147e-05
6.648714 8.7637653e-05
6.649714 8.5165652e-05
6.650714 8.267548400000001e-05
6.651714 8.0167189e-05
6.652714 7.7640829e-05
6.653714 7.5096472e-05
6.654714 7.2534198e-05
6.655715 6.9954092e-05
6.656714 6.7356228e-05
6.657714 6.4740681e-05
6.658714 6.2107506e-05
6.659714 5.9456744e-05
6.660714 5.6788411e-05
6.661714 5.410250300000001e-05
6.662714 5.139899e-05
6.663714 4.8677816e-05
6.664714 4.5938904e-05
6.665714 4.3182146e-05
6.666714 4.0407416999999995e-05
6.667714 3.7614572e-05
6.668715 3.4803455e-05
6.669714 3.19739e-05
6.670714 2.9125738e-05
6.671714 2.6258803e-05
6.672714 2.3372937000000002e-05
6.673714 2.0467993999999998e-05
6.674714 1.7543843e-05
6.675714 1.4600376e-05
6.676714 1.1637508e-05
6.677714 8.6551786e-06
6.678714 5.6533562e-06
6.679714 2.6320347e-06
6.680714 -4.0876689e-07
6.681714 -3.4690061e-06
6.682714 -6.5486198e-06
6.683714 -9.647529e-06
6.684714 -1.2765645e-05
6.685714 -1.590287e-05
6.686714 -1.9059108e-05
6.687714 -2.2234265e-05
6.688715 -2.5428258e-05
6.689714 -2.864102e-05
6.690714 -3.1872497e-05
6.691714 -3.5122662000000004e-05
6.692714 -3.8391505e-05
6.693714 -4.1679049999999995e-05
6.694714 -4.4985339e-05
6.695714 -4.8310442999999995e-05
6.696714 -5.1654456000000005e-05
6.697714 -5.5017495e-05
6.698714 -5.8399689e-05
6.699714 -6.1801177e-05
6.700714 -6.5222105e-05
6.701715 -6.8662632e-05
6.702714 -7.212290099999999e-05
6.703714 -7.5603054e-05
6.704714 -7.9103216e-05
6.705714 -8.2623495e-05
6.706714 -8.6163982e-05
6.707714 -8.9724739e-05
6.708714 -9.330580600000001e-05
6.709714 -9.6907195e-05
6.710714 -0.00010052888999999999
6.711714 -0.00010417085999999999
6.712714 -0.00010783303
6.713714 -0.00011151534
6.714714 -0.00011521769
6.715714 -0.00011893998
6.716714 -0.00012268209
6.717714 -0.00012644392
6.718714 -0.00013022537
6.719714 -0.00013402636
6.720714 -0.00013784678
6.721714 -0.0001416866
6.722714 -0.00014554577
6.723714 -0.00014942426
6.724714 -0.00015332209
6.725714 -0.00015723929
6.726714 -0.00016117589999999998
6.727714 -0.00016513200000000002
6.728714 -0.00016910767
6.729714 -0.00017310302
6.730714 -0.00017711817
6.731714 -0.00018115322
6.732714 -0.00018520831
6.733714 -0.00018928353
6.734715 -0.00019337897
6.735714 -0.00019749473
6.736714 -0.00020163087999999999
6.737714 -0.00020578746
6.738714 -0.00020996449
6.739714 -0.00021416196999999998
6.740714 -0.00021837986000000002
6.741714 -0.00022261811
6.742714 -0.00022687663999999998
6.743714 -0.00023115533000000001
6.744714 -0.00023545410000000002
6.745714 -0.00023977282000000002
6.746714 -0.00024411133000000002
6.747715 -0.00024846952
6.748714 -0.00025284723999999996
6.749714 -0.00025724435
6.750714 -0.00026166073999999996
6.751714 -0.0002660963
6.752714 -0.00027055096
6.753714 -0.00027502465
6.754714 -0.00027951733
6.755714 -0.00028402893999999996
6.756714 -0.00028855952
6.757714 -0.00029310908999999997
6.758714 -0.00029767766
6.759714 -0.00030226531
6.760714 -0.00030687210999999997
6.761714 -0.00031149811999999996
6.762714 -0.00031614343
6.763714 -0.00032080809
6.764714 -0.00032549219000000003
6.765714 -0.00033019578
6.766714 -0.00033491888000000003
6.767715 -0.00033966153
6.768714 -0.00034442373
6.769714 -0.00034920545
6.770714 -0.00035400665
6.771714 -0.00035882724
6.772714 -0.00036366714
6.773714 -0.00036852623
6.774714 -0.00037340436999999996
6.775714 -0.00037830142999999996
6.776714 -0.00038321723000000004
6.777714 -0.00038815165
6.778714 -0.00039310448
6.779714 -0.00039807559999999995
6.780715 -0.00040306481000000003
6.781714 -0.00040807199000000003
6.782714 -0.00041309704
6.783714 -0.00041813983
6.784714 -0.00042320021
6.785714 -0.00042827819
6.786714 -0.00043337368
6.787714 -0.00043848663
6.788714 -0.00044361705
6.789714 -0.00044876488
6.790714 -0.00045393017
6.791714 -0.00045911297
6.792714 -0.00046431323000000005
6.793715 -0.00046953101000000004
6.794714 -0.00047476633
6.795714 -0.00048001916000000005
6.796714 -0.00048528955
6.797714 -0.00049057739
6.798714 -0.0004958827
6.799714 -0.0005012054299999999
6.800714 -0.0005065454399999999
6.801714 -0.00051190264
6.802714 -0.00051727689
6.803714 -0.00052266805
6.804714 -0.000528076
6.805714 -0.0005335005
6.806714 -0.00053894137
6.807714 -0.00054439843
6.808714 -0.00054987149
6.809714 -0.00055536034
6.810714 -0.00056086474
6.811714 -0.00056638455
6.812714 -0.0005719195499999999
6.813715 -0.0005774696500000001
6.814714 -0.00058303467
6.815714 -0.0005886144700000001
6.816714 -0.00059420895
6.817714 -0.00059981803
6.818714 -0.00060544166
6.819714 -0.0006110797599999999
6.820714 -0.00061673227
6.821714 -0.00062239915
6.822714 -0.00062808035
6.823714 -0.00063377588
6.824714 -0.00063948569
6.825714 -0.00064520973
6.826715 -0.00065094791
6.827714 -0.00065670019
6.828714 -0.0006624664799999999
6.829714 -0.0006682466799999999
6.830714 -0.00067404067
6.831714 -0.00067984824
6.832714 -0.00068566928
6.833714 -0.00069150356
6.834714 -0.00069735088
6.835714 -0.00070321098
6.836714 -0.00070908368
6.837714 -0.0007149687
6.838714 -0.00072086582
6.839714 -0.00072677481
6.840714 -0.0007326953900000001
6.841714 -0.0007386273
6.842714 -0.00074457034
6.843714 -0.0007505243
6.844714 -0.0007564890000000001
6.845714 -0.00076246424
6.846714 -0.0007684498100000001
6.847714 -0.0007744456499999999
6.848714 -0.00078045159
6.849714 -0.00078646744
6.850714 -0.0007924931200000001
6.851714 -0.00079852862
6.852714 -0.00080457376
6.853714 -0.00081062844
6.854714 -0.00081669259
6.855714 -0.00082276601
6.856714 -0.0008288487199999999
6.857714 -0.0008349405100000001
6.858714 -0.0008410412199999999
6.859715 -0.0008471507500000001
6.860714 -0.0008532688300000001
6.861714 -0.00085939537
6.862714 -0.00086553009
6.863714 -0.0008716728200000001
6.864714 -0.0008778232800000001
6.865714 -0.0008839811899999999
6.866714 -0.0008901462
6.867714 -0.0008963181200000001
6.868714 -0.0009024966900000001
6.869714 -0.00090868161
6.870714 -0.0009148725400000001
6.871714 -0.0009210691999999999
6.872715 -0.00092727141
6.873714 -0.0009334788
6.874714 -0.0009396911999999999
6.875714 -0.0009459083200000001
6.876714 -0.00095212999
6.877714 -0.00095835594
6.878714 -0.0009645860700000001
6.879714 -0.00097082011
6.880714 -0.00097705797
6.881714 -0.00098329947
6.882714 -0.00098954442
6.883714 -0.0009957926500000001
6.884714 -0.001002044
6.885714 -0.0010082983
6.886714 -0.0010145554
6.887714 -0.0010208150999999998
6.888714 -0.0010270772
6.889714 -0.0010333414
6.890714 -0.0010396075999999999
6.891714 -0.0010458753
6.892715 -0.0010521445
6.893714 -0.0010584147
6.894714 -0.0010646857000000001
6.895714 -0.0010709572
6.896714 -0.0010772288
6.897714 -0.0010835002
6.898714 -0.0010897711
6.899714 -0.0010960412000000001
6.900714 -0.00110231
6.901714 -0.0011085774
6.902714 -0.0011148428999999999
6.903714 -0.0011211063
6.904714 -0.0011273672
6.905715 -0.0011336256
6.906714 -0.0011398810000000001
6.907714 -0.0011461332
6.908714 -0.001152382
6.909714 -0.0011586271
6.910714 -0.0011648684
6.911714 -0.0011711058
6.912714 -0.0011773388
6.913714 -0.0011835673999999999
6.914714 -0.0011897912
6.915714 -0.0011960103
6.916714 -0.0012022242
6.917714 -0.0012084328
6.918715 -0.0012146357
6.919714 -0.0012208327999999999
6.920714 -0.0012270238
6.921714 -0.0012332082
6.922714 -0.001239386
6.923714 -0.0012455566
6.924714 -0.0012517198000000002
6.925714 -0.0012578752
6.926714 -0.0012640224
6.927714 -0.001270161
6.928714 -0.0012762907
6.929714 -0.0012824111999999999
6.930714 -0.001288522
6.931714 -0.0012946227999999999
6.932714 -0.0013007132
6.933714 -0.0013067929
6.934714 -0.0013128616
6.935714 -0.0013189189
6.936714 -0.0013249646
6.937714 -0.0013309983999999998
6.938715 -0.00133702
6.939714 -0.0013430291
6.940714 -0.0013490255
6.941714 -0.0013550089
6.942714 -0.0013609791
6.943714 -0.0013669358
6.944714 -0.0013728788
6.945714 -0.0013788079
6.946714 -0.0013847227000000001
6.947714 -0.0013906229
6.948714 -0.0013965084
6.949714 -0.0014023787000000002
6.950714 -0.0014082336
6.951715 -0.0014140726
6.952714 -0.0014198955
6.953714 -0.0014257018
6.954714 -0.0014314912
6.955714 -0.0014372631999999999
6.956714 -0.0014430175
6.957714 -0.0014487537
6.958714 -0.0014544713
6.959714 -0.00146017
6.960714 -0.0014658494
6.961714 -0.0014715091
6.962714 -0.0014771487
6.963714 -0.0014827679
6.964714 -0.0014883663
6.965714 -0.0014939437
6.966714 -0.0014994996
6.967714 -0.0015050337999999999
6.968714 -0.001510546
6.969714 -0.0015160358999999999
6.970714 -0.0015215032999999999
6.971714 -0.0015269479
6.972714 -0.0015323694000000001
6.973714 -0.0015377676000000002
6.974714 -0.0015431422
6.975714 -0.0015484928000000001
6.976714 -0.0015538191
6.977714 -0.0015591208999999999
6.978714 -0.001564398
6.979714 -0.0015696497999999998
6.980714 -0.0015748761
6.981714 -0.0015800766
6.982714 -0.0015852509
6.983714 -0.0015903985000000002
6.984715 -0.0015955188999999999
6.985714 -0.0016006119000000001
6.986714 -0.0016056770999999998
6.987714 -0.0016107138
6.988714 -0.0016157219
6.989714 -0.0016207005999999999
6.990714 -0.0016256499
6.991714 -0.0016305692
6.992714 -0.0016354580999999998
6.993714 -0.0016403163
6.994714 -0.0016451433
6.995714 -0.0016499390999999998
6.996714 -0.0016547030000000002
6.997715 -0.0016594348999999999
6.998714 -0.0016641345
6.999714 -0.0016688015
7.000714 -0.0016734355
7.001714 -0.0016780365
7.002714 -0.0016826041
7.003714 -0.0016871381
7.004714 -0.0016916383
7.005714 -0.0016961043
7.006714 -0.0017005357
7.007714 -0.0017049323999999999
7.008714 -0.0017092939999999999
7.009714 -0.0017136201
7.010714 -0.0017179105
7.011714 -0.0017221647999999998
7.012714 -0.0017263826999999999
7.013714 -0.0017305636
7.014714 -0.0017347073000000001
7.015714 -0.0017388131
7.016714 -0.0017428807
7.017715 -0.0017469097999999999
7.018714 -0.0017508998999999999
7.019714 -0.0017548505999999998
7.020714 -0.0017587613999999999
7.021714 -0.0017626319999999999
7.022714 -0.0017664618999999999
7.023714 -0.0017702509
7.024714 -0.0017739984999999999
7.025714 -0.0017777045
7.026714 -0.0017813685000000001
7.027714 -0.0017849903
7.028714 -0.0017885695
7.029714 -0.0017921060000000001
7.030715 -0.0017955993999999999
7.031714 -0.0017990495
7.032714 -0.0018024561
7.033714 -0.001805819
7.034714 -0.0018091379
7.035714 -0.0018124126999999998
7.036714 -0.0018156428000000002
7.037714 -0.0018188282
7.038714 -0.0018219685
7.039714 -0.0018250636
7.040714 -0.0018281128999999999
7.041714 -0.0018311162
7.042714 -0.0018340732
7.043715 -0.0018369834
7.044714 -0.0018398463
7.045714 -0.0018426617
7.046714 -0.0018454291
7.047714 -0.0018481482
7.048714 -0.0018508183999999999
7.049714 -0.0018534396
7.050714 -0.0018560113000000002
7.051714 -0.0018585331000000001
7.052714 -0.0018610048000000001
7.053714 -0.0018634259
7.054714 -0.001865796
7.055714 -0.001868115
7.056714 -0.0018703826
7.057714 -0.0018725984999999998
7.058714 -0.0018747625000000003
7.059714 -0.0018768743999999999
7.060714 -0.0018789339999999999
7.061714 -0.0018809411
7.062714 -0.0018828955999999999
7.063715 -0.0018847972
7.064714 -0.0018866458000000002
7.065714 -0.0018884410999999999
7.066714 -0.0018901830000000001
7.067714 -0.0018918714
7.068714 -0.0018935058
7.069714 -0.0018950860999999999
7.070714 -0.001896612
7.071714 -0.0018980834
7.072714 -0.0018994999000000001
7.073714 -0.001900861
7.074714 -0.0019021664999999998
7.075714 -0.0019034159999999998
7.076715 -0.0019046090999999999
7.077714 -0.0019057456000000001
7.078714 -0.0019068249
7.079714 -0.0019078468999999998
7.080714 -0.0019088111
7.081714 -0.0019097173000000001
7.082714 -0.001910565
7.083714 -0.0019113539999999999
7.084714 -0.0019120842
7.085714 -0.001912755
7.086714 -0.0019133665999999999
7.087714 -0.0019139185
7.088714 -0.0019144104999999998
7.089714 -0.0019148426999999997
7.090714 -0.0019152147000000002
7.091714 -0.0019155264
7.092714 -0.001915778
7.093714 -0.0019159692
7.094714 -0.0019160998
7.095714 -0.0019161698000000002
7.096714 -0.0019161790999999999
7.097714 -0.0019161274
7.098714 -0.0019160147000000002
7.099714 -0.0019158408
7.100714 -0.0019156053999999998
7.101714 -0.0019153085
7.102714 -0.0019149498
7.103714 -0.0019145291
7.104714 -0.0019140460000000002
7.105714 -0.0019135003
7.106714 -0.0019128915999999999
7.107714 -0.0019122198999999998
7.108714 -0.0019114847
7.109715 -0.0019106858
7.110714 -0.0019098226
7.111714 -0.0019088953000000002
7.112714 -0.0019079034000000002
7.113714 -0.0019068468
7.114714 -0.0019057252000000001
7.115714 -0.0019045385
7.116714 -0.0019032864999999999
7.117714 -0.0019019689999999999
7.118714 -0.0019005860000000001
7.119714 -0.0018991375000000001
7.120714 -0.0018976234
7.121714 -0.0018960436
7.122715 -0.0018943982000000001
7.123714 -0.001892687
7.124714 -0.0018909101
7.125714 -0.0018890674
7.126714 -0.0018871590999999998
7.127714 -0.0018851850000000002
7.128714 -0.0018831450000000001
7.129714 -0.0018810391000000002
7.130714 -0.0018788674000000001
7.131714 -0.0018766297
7.132714 -0.0018743257999999999
7.133714 -0.0018719556
7.134714 -0.0018695189
7.135714 -0.0018670155999999999
7.136714 -0.0018644454
7.137714 -0.0018618082
7.138714 -0.0018591038
7.139714 -0.001856332
7.140714 -0.0018534925
7.141714 -0.0018505852000000001
7.142715 -0.0018476101
7.143714 -0.0018445668
7.144714 -0.0018414553999999998
7.145714 -0.0018382755999999999
7.146714 -0.0018350273999999998
7.147714 -0.0018317109
7.148714 -0.0018283258999999999
7.149714 -0.0018248726000000002
7.150714 -0.001821351
7.151714 -0.0018177610000000002
7.152714 -0.0018141029
7.153714 -0.0018103767
7.154714 -0.0018065824
7.155715 -0.0018027204
7.156714 -0.0017987904
7.157714 -0.0017947927
7.158714 -0.0017907272
7.159714 -0.0017865943
7.160714 -0.0017823936999999998
7.161714 -0.0017781256000000002
7.162714 -0.0017737898999999999
7.163714 -0.0017693865000000001
7.164714 -0.0017649154
7.165714 -0.0017603767
7.166714 -0.0017557701999999999
7.167714 -0.001751096
7.168715 -0.0017463537000000002
7.169714 -0.0017415433999999998
7.170714 -0.0017366649
7.171714 -0.0017317181
7.172714 -0.0017267032
7.173714 -0.0017216198
7.174714 -0.0017164680999999999
7.175714 -0.0017112481
7.176714 -0.0017059598
7.177714 -0.0017006032
7.178714 -0.0016951783999999998
7.179714 -0.0016896856
7.180714 -0.0016841247999999998
7.181714 -0.0016784963000000001
7.182714 -0.0016728003000000002
7.183714 -0.0016670368
7.184714 -0.0016612062999999998
7.185714 -0.0016553087
7.186714 -0.0016493444
7.187714 -0.0016433138
7.188715 -0.0016372167
7.189714 -0.0016310536000000001
7.190714 -0.0016248245000000001
7.191714 -0.0016185297
7.192714 -0.0016121692
7.193714 -0.0016057433
7.194714 -0.0015992518
7.195714 -0.0015926948999999998
7.196714 -0.0015860727
7.197714 -0.0015793854
7.198714 -0.0015726327999999999
7.199714 -0.0015658148
7.200714 -0.0015589318
7.201715 -0.0015519835999999998
7.202714 -0.0015449703
7.203714 -0.0015378921
7.204714 -0.0015307487
7.205714 -0.0015235405999999999
7.206714 -0.0015162677
7.207714 -0.0015089303
7.208714 -0.0015015285
7.209714 -0.0014940624
7.210714 -0.0014865324
7.211714 -0.0014789388
7.212714 -0.0014712818
7.213714 -0.0014635617000000002
7.214714 -0.0014557789
7.215714 -0.0014479336
7.216714 -0.0014400262
7.217714 -0.001432057
7.218714 -0.0014240263
7.219714 -0.0014159345
7.220714 -0.0014077819
7.221714 -0.0013995687
7.222714 -0.0013912952000000001
7.223714 -0.0013829617
7.224714 -0.0013745683
7.225714 -0.0013661151999999998
7.226714 -0.0013576026
7.227714 -0.0013490307
7.228714 -0.0013403996
7.229714 -0.0013317096000000001
7.230714 -0.0013229607
7.231714 -0.0013141531
7.232714 -0.0013052869
7.233714 -0.0012963623
7.234715 -0.0012873794
7.235714 -0.0012783385
7.236714 -0.0012692398
7.237714 -0.0012600836
7.238714 -0.0012508702
7.239714 -0.0012415998
7.240714 -0.0012322728
7.241714 -0.0012228896999999998
7.242714 -0.0012134507
7.243714 -0.0012039562
7.244714 -0.0011944066999999999
7.245714 -0.0011848027
7.246714 -0.0011751446
7.247715 -0.0011654327
7.248714 -0.0011556676
7.249714 -0.0011458497
7.250714 -0.0011359794
7.251714 -0.0011260571
7.252714 -0.0011160831
7.253714 -0.0011060579
7.254714 -0.0010959817
7.255714 -0.0010858549000000001
7.256714 -0.0010756778
7.257714 -0.0010654506000000001
7.258714 -0.0010551737
7.259714 -0.0010448472
7.260714 -0.0010344713999999998
7.261714 -0.0010240466
7.262714 -0.001013573
7.263714 -0.0010030509
7.264714 -0.00099248055
7.265714 -0.0009818622900000002
7.266714 -0.00097119637
7.267715 -0.00096048325
7.268714 -0.0009497232
7.269714 -0.00093891658
7.270714 -0.0009280638600000001
7.271714 -0.0009171654699999999
7.272714 -0.0009062218899999999
7.273714 -0.0008952336400000001
7.274714 -0.0008842012000000001
7.275714 -0.0008731251
7.276714 -0.0008620058
7.277714 -0.0008508439399999999
7.278714 -0.00083963996
7.279714 -0.00082839442
7.280715 -0.00081710778
7.281714 -0.0008057805599999999
7.282714 -0.00079441334
7.283714 -0.00078300645
7.284714 -0.0007715603700000001
7.285714 -0.00076007555
7.286714 -0.00074855234
7.287714 -0.00073699116
7.288714 -0.00072539237
7.289714 -0.00071375634
7.290714 -0.0007020834300000001
7.291714 -0.00069037396
7.292714 -0.00067862829
7.293715 -0.00066684674
7.294714 -0.00065502973
7.295714 -0.00064317755
7.296714 -0.00063129069
7.297714 -0.0006193694800000001
7.298714 -0.0006074144
7.299714 -0.0005954259
7.300714 -0.00058340443
7.301714 -0.0005713505299999999
7.302714 -0.00055926475
7.303714 -0.0005471476
7.304714 -0.0005349996599999999
7.305714 -0.00052282148
7.306714 -0.00051061365
7.307714 -0.00049837681
7.308714 -0.0004861115
7.309714 -0.00047381832
7.310714 -0.00046149785
7.311714 -0.00044915064
7.312714 -0.00043677723999999997
7.313715 -0.00042437819
7.314714 -0.00041195403
7.315714 -0.00039950523000000003
7.316714 -0.00038703228999999997
7.317714 -0.00037453563
7.318714 -0.0003620157
7.319714 -0.00034947293
7.320714 -0.00033690776
7.321714 -0.00032432058
7.322714 -0.00031171182000000003
7.323714 -0.00029908188
7.324714 -0.00028643118999999997
7.325714 -0.00027376019999999997
7.326715 -0.00026106934
7.327714 -0.00024835908
7.328714 -0.00023562991
7.329714 -0.00022288233999999998
7.330714 -0.00021011687999999997
7.331714 -0.00019733408999999998
7.332714 -0.00018453453
7.333714 -0.00017171879999999999
7.334714 -0.00015888749
7.335714 -0.00014604119999999998
7.336714 -0.00013318058
7.337714 -0.00012030624
7.338714 -0.0001074188
7.339714 -9.451890199999999e-05
7.340714 -8.1607141e-05
7.341714 -6.868413e-05
7.342714 -5.5750462e-05
7.343714 -4.2806704e-05
7.344714 -2.9853416e-05
7.345714 -1.6891138e-05
7.346714 -3.9203918e-06
7.347714 9.0583207e-06
7.348714 2.2044511999999998e-05
7.349714 3.5037709e-05
7.350714 4.8037447000000004e-05
7.351714 6.1043266e-05
7.352714 7.4054719e-05
7.353714 8.7071345e-05
7.354714 0.00010009269
7.355714 0.00011311829
7.356714 0.00012614768
7.357714 0.00013918035
7.358714 0.00015221581
7.359715 0.00016525353
7.360714 0.00017829298
7.361714 0.00019133357999999998
7.362714 0.00020437478000000003
7.363714 0.00021741598
7.364714 0.00023045657
7.365714 0.00024349595
7.366714 0.00025653346
7.367714 0.0002695685
7.368714 0.00028260044
7.369714 0.00029562866
7.370714 0.00030865251
7.371714 0.0003216714
7.372715 0.00033468473
7.373714 0.00034769191
7.374714 0.00036069237
7.375714 0.00037368554
7.376714 0.00038667094
7.377714 0.00039964798000000003
7.378714 0.00041261619
7.379714 0.00042557508000000004
7.380714 0.00043852415000000003
7.381714 0.00045146294
7.382714 0.00046439100000000003
7.383714 0.00047730782
7.384714 0.00049021301
7.385714 0.000503106
7.386714 0.0005159864
7.387714 0.00052885366
7.388714 0.00054170732
7.389714 0.0005545468400000001
7.390714 0.0005673716699999999
7.391714 0.00058018131
7.392715 0.00059297518
7.393714 0.00060575271
7.394714 0.00061851338
7.395714 0.00063125653
7.396714 0.00064398164
7.397714 0.0006566881
7.398714 0.00066937528
7.399714 0.00068204263
7.400714 0.00069468956
7.401714 0.00070731548
7.402714 0.00071991981
7.403714 0.00073250203
7.404714 0.0007450616099999999
7.405715 0.00075759804
7.406714 0.00077011082
7.407714 0.00078259945
7.408714 0.0007950634399999999
7.409714 0.00080750233
7.410714 0.00081991566
7.411714 0.00083230298
7.412714 0.00084466383
7.413714 0.00085699776
7.414714 0.0008693043100000001
7.415714 0.00088158313
7.416714 0.00089383366
7.417714 0.0009060555399999999
7.418715 0.00091824822
7.419714 0.00093041135
7.420714 0.0009425442800000001
7.421714 0.00095464666
7.422714 0.0009667178299999999
7.423714 0.00097875736
7.424714 0.00099076469
7.425714 0.0010027393
7.426714 0.0010146807
7.427714 0.0010265882
7.428714 0.0010384615
7.429714 0.0010502999
7.430714 0.0010621028
7.431714 0.0010738699
7.432714 0.0010856004999999999
7.433714 0.0010972943
7.434714 0.0011089505999999998
7.435714 0.0011205691000000001
7.436714 0.0011321494
7.437714 0.001143691
7.438715 0.0011551933
7.439714 0.0011666562000000001
7.440714 0.0011780790999999999
7.441714 0.0011894617
7.442714 0.0012008035999999998
7.443714 0.0012121044
7.444714 0.0012233637000000001
7.445714 0.0012345811
7.446714 0.0012457564000000001
7.447714 0.0012568889000000001
7.448714 0.0012679784
7.449714 0.0012790244
7.450714 0.0012900265999999999
7.451715 0.0013009843
7.452714 0.0013118974
7.453714 0.0013227652000000001
7.454714 0.0013335874
7.455714 0.0013443633999999998
7.456714 0.0013550927999999999
7.457714 0.0013657752000000001
7.458714 0.0013764101
7.459714 0.0013869971
7.460714 0.0013975357000000001
7.461714 0.0014080255
7.462714 0.0014184661
7.463714 0.0014288571
7.464714 0.0014391981
7.465714 0.0014494887
7.466714 0.0014597286
7.467714 0.0014699174
7.468714 0.0014800548
7.469714 0.0014901405
7.470714 0.0015001741
7.471714 0.0015101554000000001
7.472714 0.0015200839999999999
7.473714 0.0015299596
7.474714 0.0015397820000000002
7.475714 0.0015495507
7.476714 0.0015592654000000001
7.477714 0.0015689258000000001
7.478714 0.0015785317
7.479714 0.0015880827
7.480714 0.0015975785999999999
7.481714 0.0016070186999999998
7.482714 0.0016164029
7.483714 0.0016257308999999998
7.484715 0.0016350020999999998
7.485714 0.0016442161999999998
7.486714 0.0016533729999999999
7.487714 0.0016624718999999999
7.488714 0.0016715127999999998
7.489714 0.0016804954
7.490714 0.0016894192
7.491714 0.0016982838
7.492714 0.001707089
7.493714 0.0017158347
7.494714 0.0017245204
7.495714 0.0017331458
7.496714 0.0017417109000000001
7.497715 0.0017502154
7.498714 0.001758659
7.499714 0.0017670414000000001
7.500714 0.0017753627999999998
7.501714 0.0017836226
7.502714 0.0017918208
7.503714 0.001799957
7.504714 0.0018080311000000001
7.505714 0.0018160429999999998
7.506714 0.0018239924000000001
7.507714 0.0018318789000000002
7.508714 0.0018397026000000001
7.509714 0.001847463
7.510714 0.0018551598000000002
7.511714 0.0018627929000000001
7.512714 0.0018703618000000001
7.513714 0.0018778665000000001
7.514714 0.0018853064999999997
7.515714 0.0018926817999999998
7.516714 0.0018999919
7.517715 0.0019072366
7.518714 0.0019144158
7.519714 0.0019215291
7.520714 0.0019285764
7.521714 0.0019355573000000002
7.522714 0.0019424719
7.523714 0.0019493198
7.524714 0.001956101
7.525714 0.0019628153000000002
7.526714 0.0019694626
7.527714 0.0019760428
7.528714 0.0019825558
7.529714 0.0019890016
7.530715 0.0019953801
7.531714 0.0020016911000000004
7.532714 0.0020079346
7.533714 0.0020141104
7.534714 0.0020202186
7.535714 0.0020262589000000003
7.536714 0.0020322314
7.537714 0.0020381358
7.538714 0.0020439720000000002
7.539714 0.00204974
7.540714 0.0020554395000000002
7.541714 0.0020610703
7.542714 0.0020666324000000002
7.543715 0.0020721256
7.544714 0.0020775497
7.545714 0.0020829045999999998
7.546714 0.00208819
7.547714 0.002093406
7.548714 0.0020985522
7.549714 0.0021036287
7.550714 0.0021086353
7.551714 0.0021135718
7.552714 0.0021184384
7.553714 0.0021232348
7.554714 0.0021279613
7.555714 0.0021326176
7.556714 0.0021372037999999997
7.557714 0.0021417199999999997
7.558714 0.0021461661
7.559714 0.0021505422
7.560714 0.0021548482999999997
7.561714 0.0021590846
7.562714 0.0021632507999999996
7.563715 0.0021673471999999997
7.564714 0.0021713737
7.565714 0.0021753302999999997
7.566714 0.0021792172000000003
7.567714 0.0021830341
7.568714 0.0021867812
7.569714 0.0021904585
7.570714 0.0021940659
7.571714 0.0021976033000000003
7.572714 0.0022010706999999997
7.573714 0.0022044680000000002
7.574714 0.0022077951
7.575714 0.002211052
7.576715 0.0022142385
7.577714 0.0022173547999999998
7.578714 0.0022204006999999998
7.579714 0.0022233762
7.580714 0.0022262812999999998
7.581714 0.0022291162000000002
7.582714 0.0022318808999999998
7.583714 0.0022345754
7.584714 0.0022371998
7.585714 0.0022397544
7.586714 0.0022422391
7.587714 0.0022446542
7.588714 0.0022469998000000002
7.589714 0.0022492760999999997
7.590714 0.0022514832
7.591714 0.0022536213
7.592714 0.0022556906
7.593714 0.0022576913
7.594714 0.0022596234
7.595714 0.0022614871
7.596714 0.0022632827
7.597714 0.0022650102
7.598714 0.0022666694
7.599714 0.0022682607
7.600714 0.0022697841
7.601714 0.0022712394999999997
7.602714 0.002272627
7.603714 0.0022739465
7.604714 0.0022751981
7.605714 0.0022763819
7.606714 0.0022774979
7.607714 0.0022785460000000002
7.608714 0.0022795262
7.609715 0.0022804388
7.610714 0.0022812839
7.611714 0.0022820615
7.612714 0.0022827719
7.613714 0.0022834149
7.614714 0.0022839909
7.615714 0.0022845003
7.616714 0.0022849432
7.617714 0.0022853199
7.618714 0.0022856306
7.619714 0.0022858756
7.620714 0.0022860553
7.621714 0.0022861699
7.622715 0.0022862198
7.623714 0.002286205
7.624714 0.0022861261
7.625714 0.0022859830999999997
7.626714 0.0022857763
7.627714 0.0022855058
7.628714 0.0022851720000000002
7.629714 0.0022847748999999997
7.630714 0.0022843147
7.631714 0.0022837916
7.632714 0.0022832057
7.633714 0.0022825569999999997
7.634714 0.0022818458
7.635714 0.002281072
7.636714 0.0022802358
7.637714 0.0022793374
7.638714 0.0022783767999999998
7.639714 0.0022773542
7.640714 0.0022762697
7.641714 0.0022751237000000002
7.642715 0.0022739163
7.643714 0.0022726477
7.644714 0.0022713181999999997
7.645714 0.0022699281999999997
7.646714 0.0022684777
7.647714 0.0022669672
7.648714 0.0022653972000000002
7.649714 0.002263768
7.650714 0.0022620798
7.651714 0.0022603332
7.652714 0.0022585284000000002
7.653714 0.0022566657
7.654714 0.0022547458
7.655715 0.0022527687
7.656714 0.0022507349
7.657714 0.0022486445
7.658714 0.0022464979
7.659714 0.0022442953
7.660714 0.0022420369
7.661714 0.0022397227000000002
7.662714 0.0022373531
7.663714 0.0022349283
7.664714 0.0022324482000000002
7.665714 0.0022299133
7.666714 0.0022273236
7.667714 0.0022246792
7.668715 0.0022219801
7.669714 0.0022192269
7.670714 0.0022164196999999997
7.671714 0.0022135586000000002
7.672714 0.0022106438
7.673714 0.0022076758
7.674714 0.0022046548
7.675714 0.0022015813
7.676714 0.0021984555
7.677714 0.0021952779
7.678714 0.0021920489
7.679714 0.0021887688
7.680714 0.0021854382999999997
7.681714 0.0021820577
7.682714 0.0021786276
7.683714 0.0021751484
7.684714 0.0021716205
7.685714 0.0021680442
7.686714 0.00216442
7.687714 0.0021607484
7.688715 0.0021570294999999997
7.689714 0.0021532636
7.690714 0.0021494511999999998
7.691714 0.0021455924
7.692714 0.0021416876
7.693714 0.0021377367
7.694714 0.0021337402
7.695714 0.0021296983
7.696714 0.0021256108
7.697714 0.0021214782
7.698714 0.0021173008
7.699714 0.0021130785
7.700714 0.0021088116999999997
7.701715 0.0021045004999999998
7.702714 0.0021001453
7.703714 0.0020957465
7.704714 0.0020913041
7.705714 0.0020868189
7.706714 0.002082291
7.707714 0.0020777208
7.708714 0.002073109
7.709714 0.0020684558
7.710714 0.0020637617
7.711714 0.0020590274
7.712714 0.0020542533
7.713714 0.0020494397
7.714714 0.0020445872
7.715714 0.0020396963000000002
7.716714 0.0020347674
7.717714 0.002029801
7.718714 0.0020247972999999997
7.719714 0.0020197567
7.720714 0.0020146797
7.721714 0.0020095665999999997
7.722714 0.0020044174
7.723714 0.0019992325
7.724714 0.0019940122
7.725714 0.0019887566
7.726714 0.0019834659
7.727714 0.0019781402
7.728714 0.00197278
7.729714 0.0019673853
7.730714 0.0019619563
7.731714 0.0019564934
7.732714 0.0019509966000000002
7.733714 0.0019454665
7.734715 0.0019399032999999999
7.735714 0.0019343073
7.736714 0.001928679
7.737714 0.0019230189000000002
7.738714 0.0019173272000000002
7.739714 0.0019116045
7.740714 0.0019058513999999998
7.741714 0.0019000682999999999
7.742714 0.0018942556999999999
7.743714 0.0018884142
7.744714 0.0018825442
7.745714 0.0018766461
7.746714 0.0018707206
7.747715 0.0018647679000000001
7.748714 0.0018587887
7.749714 0.0018527831
7.750714 0.0018467515
7.751714 0.0018406943
7.752714 0.0018346118
7.753714 0.0018285042
7.754714 0.0018223716
7.755714 0.0018162144000000002
7.756714 0.0018100327
7.757714 0.0018038267
7.758714 0.0017975965
7.759714 0.0017913424
7.760714 0.0017850645000000002
7.761714 0.0017787632
7.762714 0.0017724386
7.763714 0.0017660908000000002
7.764714 0.0017597204
7.765714 0.0017533274999999998
7.766714 0.0017469127
7.767715 0.0017404762
7.768714 0.0017340186
7.769714 0.0017275403
7.770714 0.0017210416000000002
7.771714 0.0017145232
7.772714 0.0017079855999999997
7.773714 0.0017014291999999998
7.774714 0.0016948547
7.775714 0.0016882623
7.776714 0.0016816528000000001
7.777714 0.0016750264
7.778714 0.0016683836
7.779714 0.0016617249000000001
7.780715 0.0016550504
7.781714 0.0016483606999999998
7.782714 0.0016416559
7.783714 0.0016349364000000002
7.784714 0.0016282023000000001
7.785714 0.0016214538999999998
7.786714 0.0016146911
7.787714 0.0016079142
7.788714 0.0016011234
7.789714 0.0015943189
7.790714 0.0015875008000000002
7.791714 0.0015806692000000001
7.792714 0.0015738244
7.793715 0.0015669664
7.794714 0.0015600957
7.795714 0.0015532125000000002
7.796714 0.0015463169
7.797714 0.0015394093
7.798714 0.0015324902
7.799714 0.0015255599
7.800714 0.001518619
7.801714 0.0015116677
7.802714 0.0015047067
7.803714 0.0014977363
7.804714 0.001490757
7.805714 0.0014837694000000002
7.806714 0.0014767738
7.807714 0.0014697707
7.808714 0.0014627605
7.809714 0.0014557436
7.810714 0.0014487204
7.811714 0.0014416911
7.812714 0.0014346559999999999
7.813715 0.0014276154
7.814714 0.0014205694000000001
7.815714 0.0014135183
7.816714 0.0014064621999999999
7.817714 0.0013994012
7.818714 0.0013923355
7.819714 0.0013852652000000002
7.820714 0.0013781903
7.821714 0.0013711111
7.822714 0.0013640276
7.823714 0.0013569399
7.824714 0.0013498483
7.825714 0.001342753
7.826715 0.0013356542
7.827714 0.0013285522
7.828714 0.0013214473
7.829714 0.0013143399000000002
7.830714 0.0013072303
7.831714 0.0013001189
7.832714 0.0012930061
7.833714 0.0012858923
7.834714 0.0012787779000000001
7.835714 0.0012716635
7.836714 0.0012645494
7.837714 0.0012574360999999998
7.838714 0.0012503238
7.839714 0.001243213
7.840714 0.001236104
7.841714 0.0012289970000000001
7.842714 0.0012218923000000001
7.843714 0.0012147902
7.844714 0.0012076906
7.845714 0.0012005938999999999
7.846714 0.0011935002
7.847714 0.0011864096
7.848714 0.001179322
7.849714 0.0011722374
7.850714 0.0011651561000000001
7.851714 0.0011580781000000001
7.852714 0.0011510033
7.853714 0.0011439319
7.854714 0.0011368639
7.855714 0.0011297996
7.856714 0.001122739
7.857714 0.0011156824
7.858714 0.00110863
7.859715 0.001101582
7.860714 0.0010945387
7.861714 0.0010875005
7.862714 0.0010804675999999999
7.863714 0.0010734405000000001
7.864714 0.0010664195999999999
7.865714 0.0010594051
7.866714 0.0010523974
7.867714 0.001045397
7.868714 0.0010384042
7.869714 0.0010314192999999999
7.870714 0.0010244425
7.871714 0.0010174741
7.872715 0.0010105144
7.873714 0.0010035635999999998
7.874714 0.00099662175
7.875714 0.0009896890299999999
7.876714 0.0009827655
7.877714 0.0009758512500000001
7.878714 0.00096894619
7.879714 0.0009620504899999999
7.880714 0.00095516407
7.881714 0.00094828692
7.882714 0.00094141906
7.883714 0.0009345605600000001
7.884714 0.0009277114299999999
7.885714 0.00092087166
7.886714 0.0009140414499999999
7.887714 0.00090722087
7.888714 0.00090041003
7.889714 0.0008936090999999999
7.890714 0.00088681836
7.891714 0.00088003799
7.892715 0.00087326825
7.893714 0.0008665095300000001
7.894714 0.0008597619900000001
7.895714 0.0008530260900000001
7.896714 0.00084630201
7.897714 0.0008395901199999999
7.898714 0.0008328907799999999
7.899714 0.00082620418
7.900714 0.0008195305800000001
7.901714 0.0008128702600000001
7.902714 0.0008062234
7.903714 0.00079959009
7.904714 0.00079297051
7.905715 0.00078636476
7.906714 0.00077977284
7.907714 0.00077319473
7.908714 0.00076663055
7.909714 0.00076008014
7.910714 0.00075354351
7.911714 0.00074702061
7.912714 0.0007405113999999999
7.913714 0.0007340158400000001
7.914714 0.00072753387
7.915714 0.0007210655
7.916714 0.0007146106800000001
7.917714 0.0007081695
7.918715 0.0007017419599999999
7.919714 0.00069532821
7.920714 0.00068892837
7.921714 0.00068254258
7.922714 0.00067617102
7.923714 0.00066981388
7.924714 0.00066347143
7.925714 0.00065714389
7.926714 0.0006508315
7.927714 0.0006445345200000001
7.928714 0.0006382531900000001
7.929714 0.0006319877199999999
7.930714 0.00062573831
7.931714 0.0006195051799999999
7.932714 0.00061328847
7.933714 0.0006070883
7.934714 0.00060090479
7.935714 0.000594738
7.936714 0.00058858791
7.937714 0.00058245455
7.938715 0.00057633788
7.939714 0.00057023785
7.940714 0.00056415442
7.941714 0.0005580874600000001
7.942714 0.0005520369099999999
7.943714 0.00054600264
7.944714 0.0005399846000000001
7.945714 0.00053398271
7.946714 0.00052799687
7.947714 0.00052202709
7.948714 0.00051607335
7.949714 0.00051013571
7.950714 0.00050421422
7.951715 0.00049830892
7.952714 0.00049241994
7.953714 0.00048654742
7.954714 0.00048069155
7.955714 0.00047485246
7.956714 0.00046903033000000004
7.957714 0.00046322538999999996
7.958714 0.00045743782
7.959714 0.0004516678
7.960714 0.00044591548
7.961714 0.00044018101999999997
7.962714 0.00043446453
7.963714 0.00042876613000000004
7.964714 0.00042308588
7.965714 0.00041742383000000004
7.966714 0.00041177996
7.967714 0.00040615423
7.968714 0.00040054665
7.969714 0.00039495708000000004
7.970714 0.00038938542
7.971714 0.00038383159
7.972714 0.00037829541
7.973714 0.00037277678000000004
7.974714 0.00036727554
7.975714 0.00036179158
7.976714 0.00035632479
7.977714 0.00035087508
7.978714 0.00034544239
7.979714 0.00034002667000000003
7.980714 0.00033462788
7.981714 0.00032924608999999996
7.982714 0.0003238813
7.983714 0.00031853358000000003
7.984715 0.00031320303
7.985714 0.00030788979
7.986714 0.00030259396
7.987714 0.00029731568000000003
7.988714 0.00029205510000000003
7.989714 0.00028681234
7.990714 0.00028158756
7.991714 0.00027638089
7.992714 0.0002711924
7.993714 0.0002660222
7.994714 0.00026087032
7.995714 0.00025573679
7.996714 0.00025062161000000003
7.997715 0.00024552473
7.998714 0.00024044612
7.999714 0.00023538566
8.000714 0.00023034327
8.001715 0.00022531879
8.002714 0.00022031206
8.003715 0.00021532296
8.004714 0.00021035131999999997
8.005714 0.00020539698999999997
8.006714 0.00020045979
8.007714 0.00019553963
8.008715 0.00019063638
8.009714 0.00018574993
8.010715 0.00018088023
8.011714 0.00017602721
8.012714 0.00017119087
8.013714 0.00016637120999999998
8.014714 0.00016156825
8.015715 0.00015678206
8.016714 0.00015201271
8.017715 0.00014726025
8.018714 0.0001425248
8.019714 0.00013780644
8.020715 0.00013310527
8.021714 0.00012842135999999998
8.022715 0.00012375478
8.023714 0.00011910561
8.024714 0.00011447386
8.025714 0.00010985954999999999
8.026714 0.00010526267
8.027715 0.00010068317000000001
8.028714 9.6120993e-05
8.029715 9.1576049e-05
8.030714 8.704822100000001e-05
8.031714 8.2537389e-05
8.032714 7.8043399e-05
8.033714 7.356609899999999e-05
8.034715 6.9105334e-05
8.035714 6.4660935e-05
8.036715 6.0232748e-05
8.037714 5.582063e-05
8.038714 5.1424445e-05
8.039714 4.7044074e-05
8.040714 4.2679426e-05
8.041715 3.8330424e-05
8.042714 3.3997022999999996e-05
8.043715 2.9679194e-05
8.044714 2.5376934e-05
8.045714 2.109026e-05
8.046714 1.6819206e-05
8.047714 1.2563822e-05
8.048715 8.324168e-06
8.049714 4.1003087e-06
8.050714 -1.076899e-07
8.051714 -4.2997662e-06
8.052714 -8.475867499999999e-06
8.053715 -1.2635954e-05
8.054714 -1.6780004e-05
8.055715 -2.0908014e-05
8.056714 -2.5020006e-05
8.057714 -2.9116020999999998e-05
8.058714 -3.3196127e-05
8.059714 -3.7260415e-05
8.060715 -4.1308996e-05
8.061714 -4.5342006e-05
8.062715 -4.9359591e-05
8.063714 -5.3361913000000004e-05
8.064714 -5.7349143e-05
8.065714 -6.1321452e-05
8.066714 -6.5279016e-05
8.067715 -6.922200000000001e-05
8.068714 -7.315056199999999e-05
8.069715 -7.7064846e-05
8.070714 -8.0964975e-05
8.071714 -8.4851052e-05
8.072714 -8.8723169e-05
8.073714 -9.2581382e-05
8.074715 -9.642573099999999e-05
8.075714 -0.00010025623999999999
8.076715 -0.0001040729
8.077714 -0.0001078757
8.078714 -0.00011166461
8.079714 -0.00011543957999999999
8.080714 -0.00011920057
8.081715 -0.00012294753
8.082714 -0.00012668041
8.083714 -0.00013039919
8.084714 -0.00013410382
8.085714 -0.0001377943
8.086715 -0.00014147063
8.087714 -0.00014513282999999998
8.088715 -0.00014878096
8.089714 -0.00015241508
8.090714 -0.00015603526
8.091714 -0.00015964163
8.092714 -0.00016323428
8.093715 -0.00016681337000000002
8.094714 -0.00017037903
8.095715 -0.00017393141
8.096714 -0.00017747069
8.097714 -0.00018099699
8.098714 -0.00018451049
8.099714 -0.0001880113
8.100715 -0.00019149957
8.101714 -0.00019497538
8.102715 -0.00019843887000000002
8.103714 -0.00020189011
8.104714 -0.00020532914
8.105714 -0.000208756
8.106714 -0.00021217074000000002
8.107715 -0.00021557335
8.108714 -0.00021896383000000001
8.109715 -0.00022234217000000002
8.110714 -0.00022570834999999999
8.111714 -0.00022906233
8.112714 -0.00023240408999999999
8.113714 -0.00023573361
8.114715 -0.00023905088
8.115714 -0.0002423559
8.116714 -0.00024564865
8.117714 -0.00024892918
8.118714 -0.00025219751
8.119715 -0.00025545373
8.120714 -0.0002586979
8.121715 -0.00026193009
8.122714 -0.00026515041999999997
8.123714 -0.00026835901
8.124714 -0.00027155596999999996
8.125714 -0.00027474143
8.126715 -0.00027791554999999997
8.127714 -0.00028107843
8.128715 -0.00028423024
8.129714 -0.00028737109
8.130714 -0.00029050109
8.131714 -0.00029362036
8.132714 -0.00029672897
8.133715 -0.000299827
8.134714 -0.00030291451
8.135715 -0.00030599153000000003
8.136714 -0.0003090581
8.137714 -0.00031211423
8.138714 -0.0003151599
8.139714 -0.00031819511
8.140715 -0.00032121984
8.141714 -0.00032423407
8.142715 -0.00032723774
8.143714 -0.00033023084
8.144714 -0.00033321337
8.145715 -0.00033618528
8.146714 -0.0003391466
8.147715 -0.00034209731000000004
8.148714 -0.00034503744
8.149714 -0.00034796703
8.150714 -0.00035088615
8.151714 -0.00035379484999999996
8.152715 -0.0003566932
8.153714 -0.00035958132999999997
8.154715 -0.00036245931
8.155714 -0.00036532729
8.156714 -0.00036818535
8.157714 -0.00037103364000000004
8.158714 -0.00037387229
8.159715 -0.00037670138
8.160714 -0.00037952107
8.161715 -0.00038233143
8.162714 -0.00038513253
8.163714 -0.0003879245
8.164714 -0.00039070737
8.165714 -0.0003934812
8.166715 -0.00039624601
8.167714 -0.00039900183
8.168715 -0.00040174864
8.169714 -0.00040448645000000006
8.170714 -0.00040721525
8.171714 -0.000409935
8.172714 -0.0004126457
8.173715 -0.00041534727
8.174714 -0.00041803969
8.175714 -0.00042072297
8.176714 -0.00042339707
8.177714 -0.00042606192999999996
8.178715 -0.00042871761
8.179714 -0.00043136411
8.180715 -0.00043400141
8.181714 -0.00043662958
8.182714 -0.00043924861
8.183714 -0.00044185857999999996
8.184714 -0.00044445959999999996
8.185715 -0.00044705170999999994
8.186714 -0.00044963498999999997
8.187715 -0.00045220954
8.188714 -0.00045477544999999997
8.189714 -0.00045733282
8.190714 -0.00045988168
8.191714 -0.00046242217
8.192715 -0.00046495434
8.193714 -0.00046747823
8.194715 -0.00046999388999999995
8.195714 -0.00047250142
8.196714 -0.00047500079999999995
8.197714 -0.00047749209
8.198714 -0.00047997528
8.199715 -0.00048245032999999997
8.200714 -0.00048491728999999994
8.201715 -0.00048737610999999997
8.202714 -0.00048982679
8.203714 -0.00049226928
8.204714 -0.00049470354
8.205714 -0.00049712958
8.206715 -0.0004995473799999999
8.207714 -0.0005019569
8.208714 -0.0005043581499999999
8.209714 -0.00050675112
8.210714 -0.00050913586
8.211715 -0.00051151233
8.212714 -0.00051388056
8.213715 -0.0005162406500000001
8.214714 -0.00051859261
8.215714 -0.00052093646
8.216714 -0.00052327232
8.217714 -0.00052560022
8.218715 -0.0005279201999999999
8.219714 -0.00053023236
8.220715 -0.00053253675
8.221714 -0.00053483341
8.222714 -0.00053712242
8.223714 -0.0005394038
8.224714 -0.00054167758
8.225715 -0.0005439438199999999
8.226714 -0.00054620245
8.227715 -0.00054845354
8.228714 -0.00055069709
8.229714 -0.00055293303
8.230714 -0.00055516134
8.231714 -0.00055738201
8.232715 -0.00055959495
8.233714 -0.00056180015
8.234715 -0.00056399758
8.235714 -0.0005661871500000001
8.236714 -0.00056836884
8.237714 -0.00057054262
8.238714 -0.0005727084499999999
8.239715 -0.00057486632
8.240714 -0.00057701618
8.241714 -0.00057915809
8.242714 -0.00058129199
8.243714 -0.00058341789
8.244715 -0.00058553583
8.245714 -0.00058764585
8.246715 -0.0005897479700000001
8.247714 -0.00059184226
8.248714 -0.00059392873
8.249714 -0.00059600743
8.250714 -0.00059807844
8.251715 -0.00060014177
8.252714 -0.00060219745
8.253715 -0.00060424554
8.254714 -0.00060628608
8.255714 -0.00060831908
8.256714 -0.0006103445200000001
8.257714 -0.0006123624600000001
8.258715 -0.00061437286
8.259714 -0.0006163757
8.260715 -0.00061837095
8.261714 -0.0006203585599999999
8.262714 -0.00062233853
8.263714 -0.00062431077
8.264714 -0.00062627528
8.265715 -0.00062823196
8.266714 -0.0006301808300000001
8.267715 -0.00063212178
8.268714 -0.00063405478
8.269714 -0.00063597981
8.270715 -0.00063789685
8.271714 -0.00063980583
8.272715 -0.0006417067200000001
8.273714 -0.0006435995600000001
8.274714 -0.0006454843099999999
8.275714 -0.00064736096
8.276714 -0.00064922956
8.277715 -0.00065109011
8.278714 -0.00065294262
8.279715 -0.0006547870699999999
8.280714 -0.0006566235199999999
8.281714 -0.0006584520199999999
8.282714 -0.0006602725100000001
8.283714 -0.00066208504
8.284715 -0.0006638896599999999
8.285714 -0.00066568637
8.286715 -0.00066747511
8.287714 -0.00066925595
8.288714 -0.00067102883
8.289714 -0.0006727937499999999
8.290714 -0.00067455067
8.291715 -0.0006762995299999999
8.292714 -0.00067804035
8.293715 -0.00067977303
8.294714 -0.00068149757
8.295714 -0.0006832138800000001
8.296714 -0.00068492191
8.297714 -0.00068662166
8.298715 -0.00068831305
8.299714 -0.0006899960199999999
8.300714 -0.00069167058
8.301714 -0.00069333664
8.302714 -0.0006949942
8.303715 -0.0006966432
8.304714 -0.00069828366
8.305715 -0.00069991556
8.306714 -0.00070153887
8.307714 -0.00070315364
8.308714 -0.0007047598
8.309714 -0.00070635738
8.310715 -0.0007079463999999999
8.311714 -0.00070952683
8.312715 -0.00071109871
8.313714 -0.00071266204
8.314714 -0.00071421678
8.315714 -0.00071576296
8.316714 -0.00071730055
8.317715 -0.00071882955
8.318714 -0.0007203499100000001
8.319715 -0.00072186158
8.320714 -0.00072336456
8.321714 -0.00072485882
8.322714 -0.0007263442500000001
8.323714 -0.00072782086
8.324715 -0.0007292885600000001
8.325714 -0.0007307473
8.326715 -0.00073219703
8.327714 -0.00073363767
8.328714 -0.00073506917
8.329714 -0.00073649148
8.330714 -0.0007379045199999999
8.331715 -0.00073930828
8.332714 -0.00074070267
8.333714 -0.0007420877
8.334714 -0.00074346331
8.335714 -0.0007448295
8.336715 -0.0007461862399999999
8.337714 -0.00074753352
8.338715 -0.0007488713400000001
8.339714 -0.00075019966
8.340714 -0.00075151852
8.341714 -0.0007528279200000001
8.342714 -0.0007541279
8.343715 -0.00075541843
8.344714 -0.0007566995000000001
8.345715 -0.00075797116
8.346714 -0.00075923335
8.347714 -0.0007604861400000001
8.348714 -0.00076172946
8.349714 -0.0007629632799999999
8.350715 -0.00076418764
8.351714 -0.00076540246
8.352715 -0.0007666077199999999
8.353714 -0.00076780343
8.354714 -0.0007689895
8.355714 -0.00077016584
8.356714 -0.0007713324499999999
8.357715 -0.00077248924
8.358714 -0.0007736362
8.359715 -0.00077477316
8.360714 -0.0007759001200000001
8.361714 -0.00077701707
8.362714 -0.00077812383
8.363714 -0.0007792205
8.364715 -0.0007803068900000001
8.365714 -0.0007813830999999999
8.366714 -0.0007824489300000001
8.367714 -0.00078350449
8.368714 -0.0007845496799999999
8.369715 -0.00078558451
8.370714 -0.00078660896
8.371715 -0.0007876230499999999
8.372714 -0.00078862677
8.373714 -0.0007896200300000001
8.374714 -0.00079060292
8.375714 -0.0007915753500000001
8.376715 -0.0007925374099999999
8.377714 -0.00079348902
8.378715 -0.0007944301600000001
8.379714 -0.0007953608499999999
8.380714 -0.00079628098
8.381714 -0.00079719066
8.382714 -0.00079808979
8.383715 -0.00079897827
8.384714 -0.00079985612
8.385715 -0.0008007233200000001
8.386714 -0.00080157979
8.387714 -0.0008024254399999999
8.388714 -0.00080326026
8.389714 -0.0008040841699999999
8.390715 -0.00080489708
8.391714 -0.0008056989800000001
8.392715 -0.00080648988
8.393714 -0.00080726959
8.394714 -0.0008080382
8.395715 -0.00080879563
8.396714 -0.00080954178
8.397715 -0.0008102767399999999
8.398714 -0.0008110004299999999
8.399714 -0.0008117128300000001
8.400714 -0.0008124138699999999
8.401714 -0.00081310363
8.402715 -0.0008137821199999999
8.403714 -0.0008144493200000001
8.404715 -0.00081510516
8.405714 -0.0008157497199999999
8.406714 -0.000816383
8.407714 -0.000817005
8.408714 -0.0008176157300000001
8.409715 -0.00081821518
8.410714 -0.00081880335
8.411715 -0.00081938024
8.412714 -0.0008199457600000001
8.413714 -0.00082049992
8.414714 -0.0008210427
8.415714 -0.00082157412
8.416715 -0.00082209408
8.417714 -0.0008226024900000001
8.418715 -0.00082309934
8.419714 -0.00082358465
8.420714 -0.00082405832
8.421714 -0.00082452025
8.422714 -0.0008249703599999999
8.423715 -0.00082540864
8.424714 -0.0008258351
8.425714 -0.0008262496499999999
8.426714 -0.00082665219
8.427714 -0.00082704273
8.428715 -0.00082742126
8.429714 -0.0008277877900000001
8.430715 -0.00082814231
8.431714 -0.00082848483
8.432714 -0.0008288153399999999
8.433714 -0.00082913384
8.434714 -0.0008294403399999999
8.435715 -0.00082973484
8.436714 -0.00083001732
8.437715 -0.0008302879000000001
8.438714 -0.00083054656
8.439714 -0.0008307933100000001
8.440714 -0.00083102814
8.441714 -0.0008312510499999999
8.442715 -0.0008314620599999999
8.443714 -0.0008316611500000001
8.444715 -0.0008318482300000001
8.445714 -0.0008320234
8.446714 -0.00083218656
8.447714 -0.0008323377199999999
8.448714 -0.00083247678
8.449715 -0.0008326036499999999
8.450714 -0.00083271834
8.451715 -0.00083282084
8.452714 -0.00083291106
8.453714 -0.0008329889199999999
8.454714 -0.0008330544
8.455714 -0.00083310742
8.456715 -0.0008331479000000001
8.457714 -0.00083317591
8.458714 -0.0008331913700000001
8.459714 -0.0008331941900000001
8.460714 -0.0008331844600000001
8.461715 -0.0008331621800000001
8.462714 -0.0008331272500000001
8.463715 -0.0008330797799999999
8.464714 -0.00083301975
8.465714 -0.0008329471700000001
8.466714 -0.0008328621300000001
8.467714 -0.00083276464
8.468715 -0.00083265477
8.469714 -0.0008325325299999999
8.470715 -0.0008323979299999999
8.471714 -0.0008322510400000001
8.472714 -0.00083209188
8.473714 -0.0008319204400000001
8.474714 -0.0008317367200000001
8.475715 -0.0008315407300000001
8.476714 -0.00083133255
8.477715 -0.00083111208
8.478714 -0.0008308792500000001
8.479714 -0.0008306341400000001
8.480714 -0.00083037667
8.481714 -0.00083010682
8.482715 -0.00082982451
8.483714 -0.0008295297399999999
8.484715 -0.00082922243
8.485714 -0.00082890256
8.486714 -0.0008285700500000001
8.487714 -0.00082822498
8.488714 -0.0008278671899999999
8.489715 -0.0008274967500000001
8.490714 -0.0008271136699999999
8.491714 -0.00082671795
8.492714 -0.0008263095000000001
8.493714 -0.0008258884900000001
8.494715 -0.00082545484
8.495714 -0.00082500865
8.496715 -0.0008245499
8.497714 -0.0008240786900000001
8.498714 -0.00082359502
8.499714 -0.0008230989800000001
8.500714 -0.00082259066
8.501715 -0.00082207007
8.502714 -0.0008215372
8.503715 -0.00082099214
8.504714 -0.0008204348899999999
8.505714 -0.0008198654500000001
8.506714 -0.0008192839200000001
8.507714 -0.00081869021
8.508715 -0.00081808439
8.509714 -0.0008174663899999999
8.510715 -0.0008168362000000001
8.511714 -0.00081619373
8.512714 -0.00081553908
8.513714 -0.00081487206
8.514714 -0.00081419275
8.515715 -0.0008135010799999999
8.516714 -0.00081279704
8.517715 -0.0008120805400000001
8.518714 -0.00081135158
8.519714 -0.0008106101599999999
8.520715 -0.0008098562799999999
8.521714 -0.00080908994
8.522715 -0.00080831114
8.523714 -0.0008075199700000001
8.524714 -0.0008067164299999999
8.525714 -0.0008059005300000001
8.526714 -0.00080507234
8.527715 -0.0008042319700000001
8.528714 -0.0008033795000000001
8.529715 -0.0008025150200000001
8.530714 -0.00080163854
8.531714 -0.00080075015
8.532714 -0.00079984993
8.533714 -0.0007989378899999999
8.534715 -0.0007980141200000001
8.535714 -0.0007970786999999999
8.536715 -0.00079613164
8.537714 -0.0007951730400000001
8.538714 -0.0007942027899999999
8.539714 -0.00079322099
8.540714 -0.00079222755
8.541715 -0.0007912224600000001
8.542714 -0.0007902057400000001
8.543715 -0.00078917737
8.544714 -0.00078813728
8.545714 -0.00078708545
8.546714 -0.00078602188
8.547714 -0.0007849465
8.548715 -0.0007838592900000001
8.549714 -0.00078276016
8.550714 -0.0007816492100000001
8.551714 -0.0007805264399999999
8.552714 -0.0007793917599999999
8.553715 -0.00077824534
8.554714 -0.0007770870999999999
8.555715 -0.00077591712
8.556714 -0.0007747355099999999
8.557714 -0.0007735423399999999
8.558714 -0.0007723377199999999
8.559714 -0.00077112172
8.560715 -0.0007698945399999999
8.561714 -0.00076865617
8.562715 -0.00076740671
8.563714 -0.00076614633
8.564714 -0.00076487513
8.565714 -0.00076359311
8.566714 -0.0007623004
8.567715 -0.00076099705
8.568714 -0.00075968314
8.569715 -0.00075835865
8.570714 -0.0007570236399999999
8.571714 -0.00075567809
8.572714 -0.00075432204
8.573714 -0.0007529554299999999
8.574715 -0.00075157823
8.575714 -0.00075019043
8.576715 -0.00074879199
8.577714 -0.0007473829099999999
8.578714 -0.00074596314
8.579714 -0.0007445326900000001
8.580714 -0.0007430914999999999
8.581715 -0.00074163959
8.582714 -0.00074017694
8.583714 -0.00073870356
8.584714 -0.00073721953
8.585714 -0.00073572487
8.586715 -0.0007342197
8.587714 -0.00073270403
8.588715 -0.00073117799
8.589714 -0.00072964167
8.590714 -0.00072809516
8.591714 -0.00072653861
8.592714 -0.00072497214
8.593715 -0.00072339581
8.594714 -0.00072180978
8.595715 -0.00072021412
8.596714 -0.00071860895
8.597714 -0.00071699433
8.598714 -0.00071537033
8.599714 -0.00071373697
8.600715 -0.00071209433
8.601714 -0.00071044242
8.602715 -0.00070878127
8.603714 -0.00070711085
8.604714 -0.00070543115
8.605714 -0.00070374217
8.606714 -0.00070204387
8.607715 -0.0007003362
8.608714 -0.00069861917
8.609715 -0.00069689277
8.610714 -0.00069515695
8.611714 -0.00069341177
8.612714 -0.00069165717
8.613714 -0.00068989325
8.614715 -0.00068812001
8.615714 -0.00068633753
8.616714 -0.0006845459200000001
8.617714 -0.0006827452099999999
8.618714 -0.00068093559
8.619715 -0.00067911715
8.620714 -0.00067729002
8.621715 -0.00067545434
8.622714 -0.00067361025
8.623714 -0.00067175793
8.624714 -0.0006698975099999999
8.625714 -0.0006680291299999999
8.626715 -0.00066615289
8.627714 -0.00066426896
8.628715 -0.0006623773999999999
8.629714 -0.00066047828
8.630714 -0.00065857171
8.631714 -0.00065665772
8.632714 -0.00065473632
8.633715 -0.0006528075100000001
8.634714 -0.00065087129
8.635715 -0.00064892761
8.636714 -0.0006469764699999999
8.637714 -0.00064501783
8.638714 -0.00064305164
8.639714 -0.00064107785
8.640715 -0.00063909642
8.641714 -0.00063710736
8.642715 -0.00063511061
8.643714 -0.00063310617
8.644714 -0.00063109405
8.645715 -0.0006290743399999999
8.646714 -0.00062704703
8.647715 -0.00062501226
8.648714 -0.00062297008
8.649714 -0.00062092063
8.650714 -0.00061886403
8.651714 -0.00061680043
8.652715 -0.00061473002
8.653714 -0.0006126529099999999
8.654715 -0.00061056926
8.655714 -0.00060847929
8.656714 -0.0006063830800000001
8.657714 -0.00060428083
8.658714 -0.00060217262
8.659715 -0.00060005859
8.660714 -0.00059793883
8.661715 -0.00059581344
8.662714 -0.00059368244
8.663714 -0.0005915458999999999
8.664714 -0.00058940382
8.665714 -0.00058725618
8.666715 -0.000585103
8.667714 -0.00058294427
8.668715 -0.0005807799
8.669714 -0.00057860989
8.670714 -0.00057643419
8.671714 -0.00057425277
8.672714 -0.00057206562
8.673715 -0.00056987274
8.674714 -0.00056767412
8.675714 -0.00056546978
8.676714 -0.0005632597999999999
8.677714 -0.0005610442300000001
8.678715 -0.0005588231900000001
8.679714 -0.0005565968
8.680715 -0.00055436512
8.681714 -0.00055212836
8.682714 -0.00054988668
8.683714 -0.00054764023
8.684714 -0.00054538923
8.685715 -0.00054313382
8.686714 -0.00054087413
8.687715 -0.0005386104
8.688714 -0.00053634271
8.689714 -0.0005340712500000001
8.690714 -0.0005317961
8.691714 -0.00052951737
8.692715 -0.00052723508
8.693714 -0.00052494934
8.694715 -0.00052266014
8.695714 -0.00052036748
8.696714 -0.0005180713299999999
8.697714 -0.00051577167
8.698714 -0.00051346851
8.699715 -0.00051116172
8.700714 -0.00050885128
8.701715 -0.0005065371600000001
8.702714 -0.00050421932
8.703714 -0.00050189769
8.704714 -0.0004995723
8.705714 -0.00049724313
8.706715 -0.00049491023
8.707714 -0.00049257364
8.708714 -0.0004902334699999999
8.709714 -0.00048788979
8.710714 -0.00048554275000000003
8.711715 -0.00048319247999999994
8.712714 -0.00048083912
8.713715 -0.00047848289
8.714714 -0.00047612393000000003
8.715714 -0.00047376247000000004
8.716714 -0.00047139870000000006
8.717714 -0.00046903283
8.718715 -0.00046666496
8.719714 -0.00046429532
8.720715 -0.00046192399
8.721714 -0.00045955112000000005
8.722714 -0.00045717683999999995
8.723714 -0.00045480115
8.724714 -0.00045242414000000003
8.725715 -0.00045004576
8.726714 -0.00044766607
8.727715 -0.00044528501
8.728714 -0.00044290255
8.729714 -0.00044051858
8.730714 -0.00043813307
8.731714 -0.00043574596000000004
8.732715 -0.00043335722000000003
8.733714 -0.00043096675
8.734715 -0.0004285745
8.735714 -0.00042618044000000005
8.736714 -0.0004237846
8.737714 -0.00042138699
8.738714 -0.00041898766
8.739715 -0.00041658668000000003
8.740714 -0.00041418416
8.741714 -0.00041178023
8.742714 -0.00040937507
8.743714 -0.00040696882
8.744715 -0.00040456165999999997
8.745714 -0.00040215377000000005
8.746715 -0.00039974539000000003
8.747714 -0.00039733667999999997
8.748714 -0.00039492788
8.749714 -0.00039251913000000005
8.750714 -0.00039011061000000005
8.751715 -0.00038770244999999996
8.752714 -0.00038529479
8.753715 -0.00038288772
8.754714 -0.00038048129000000004
8.755714 -0.00037807553999999997
8.756714 -0.00037567049
8.757714 -0.00037326614999999997
8.758715 -0.00037086247000000003
8.759714 -0.0003684594
8.760715 -0.00036605688000000003
8.761714 -0.00036365484
8.762714 -0.00036125321
8.763714 -0.00035885191
8.764714 -0.00035645089
8.765715 -0.00035405011999999997
8.766714 -0.00035164956
8.767715 -0.00034924922000000003
8.768714 -0.00034684911
8.769714 -0.00034444928999999996
8.770715 -0.00034204986
8.771714 -0.00033965091
8.772715 -0.00033725255
8.773714 -0.00033485496
8.774714 -0.00033245831
8.775714 -0.00033006277
8.776714 -0.00032766854
8.777715 -0.00032527585
8.778714 -0.00032288485
8.779715 -0.00032049577
8.780714 -0.00031810875
8.781714 -0.00031572395
8.782714 -0.00031334148
8.783714 -0.00031096146999999997
8.784715 -0.00030858398
8.785714 -0.00030620909
8.786715 -0.00030383676000000004
8.787714 -0.00030146700000000003
8.788714 -0.00029909979
8.789714 -0.00029673506
8.790714 -0.00029437272
8.791715 -0.00029201267
8.792714 -0.00028965483
8.793715 -0.0002872991
8.794714 -0.00028494539
8.795714 -0.00028259365000000004
8.796714 -0.00028024378
8.797714 -0.00027789576999999997
8.798715 -0.00027554955999999997
8.799714 -0.00027320523
8.800714 -0.00027086278
8.801714 -0.00026852231
8.802714 -0.00026618391
8.803715 -0.00026384773
8.804714 -0.00026151392
8.805715 -0.00025918268
8.806714 -0.00025685417
8.807714 -0.00025452862
8.808714 -0.00025220622000000003
8.809714 -0.00024988717000000004
8.810715 -0.00024757169000000004
8.811714 -0.00024525991
8.812715 -0.00024295202000000003
8.813714 -0.00024064816
8.814714 -0.00023834841
8.815714 -0.00023605285000000001
8.816714 -0.00023376149000000002
8.817715 -0.00023147438
8.818714 -0.00022919148
8.819715 -0.00022691273999999998
8.820714 -0.0002246381
8.821714 -0.00022236748000000001
8.822714 -0.00022010073999999998
8.823714 -0.00021783782999999999
8.824715 -0.00021557859999999998
8.825714 -0.00021332298
8.826715 -0.00021107087000000002
8.827714 -0.00020882220999999997
8.828714 -0.00020657696
8.829714 -0.00020433510999999998
8.830714 -0.00020209663
8.831715 -0.00019986162
8.832714 -0.00019763010999999998
8.833714 -0.00019540222999999999
8.834714 -0.00019317810999999998
8.835714 -0.00019095789
8.836715 -0.00018874175
8.837714 -0.00018652988
8.838715 -0.00018432248
8.839714 -0.00018211975
8.840714 -0.00017992188
8.841714 -0.00017772904
8.842714 -0.00017554139999999998
8.843715 -0.00017335909
8.844714 -0.00017118224
8.845715 -0.00016901090999999998
8.846714 -0.00016684517
8.847714 -0.00016468501000000001
8.848714 -0.00016253044
8.849714 -0.0001603814
8.850715 -0.00015823781
8.851714 -0.00015609958999999998
8.852715 -0.00015396662
8.853714 -0.00015183878
8.854714 -0.00014971593999999998
8.855714 -0.00014759796
8.856714 -0.00014548475
8.857715 -0.00014337619
8.858714 -0.0001412722
8.859715 -0.00013917273
8.860714 -0.00013707776
8.861714 -0.00013498727
8.862714 -0.00013290132
8.863714 -0.00013081998
8.864715 -0.00012874335
8.865714 -0.00012667156
8.866714 -0.00012460476
8.867714 -0.00012254313
8.868714 -0.00012048685999999999
8.869715 -0.00011843613000000001
8.870714 -0.00011639114
8.871715 -0.00011435209
8.872714 -0.00011231914
8.873714 -0.00011029244000000001
8.874714 -0.00010827213999999999
8.875714 -0.00010625832000000001
8.876715 -0.00010425107
8.877714 -0.00010225042
8.878715 -0.00010025637
8.879714 -9.826890199999999e-05
8.880714 -9.628794300000001e-05
8.881714 -9.4313407e-05
8.882714 -9.2345192e-05
8.883715 -9.0383173e-05
8.884714 -8.842722e-05
8.885715 -8.6477189e-05
8.886714 -8.4532957e-05
8.887714 -8.2594391e-05
8.888714 -8.0661391e-05
8.889714 -7.8733871e-05
8.890715 -7.681177300000001e-05
8.891714 -7.489507e-05
8.892715 -7.2983767e-05
8.893714 -7.1077903e-05
8.894714 -6.9177548e-05
8.895715 -6.7282809e-05
8.896714 -6.5393812e-05
8.897715 -6.351070899999999e-05
8.898714 -6.1633676e-05
8.899714 -5.976289099999999e-05
8.900714 -5.7898541e-05
8.901714 -5.6040813e-05
8.902715 -5.4189877000000005e-05
8.903714 -5.234589900000001e-05
8.904715 -5.0509021e-05
8.905714 -4.8679351e-05
8.906714 -4.6856974e-05
8.907714 -4.5041941e-05
8.908714 -4.3234268999999996e-05
8.909715 -4.1433938e-05
8.910714 -3.9640897999999996e-05
8.911715 -3.7855068e-05
8.912714 -3.6076341e-05
8.913714 -3.4304588e-05
8.914714 -3.2539665999999996e-05
8.915714 -3.0781425e-05
8.916715 -2.9029709e-05
8.917714 -2.7284375e-05
8.918715 -2.5545285e-05
8.919714 -2.3812321e-05
8.920714 -2.2085392000000002e-05
8.921714 -2.0364433e-05
8.922714 -1.8649411999999997e-05
8.923715 -1.6940329e-05
8.924714 -1.5237219e-05
8.925714 -1.3540151e-05
8.926714 -1.184922e-05
8.927714 -1.0164555000000001e-05
8.928715 -8.4863018e-06
8.929714 -6.8146264e-06
8.930715 -5.1497032e-06
8.931714 -3.4917115e-06
8.932714 -1.8408262e-06
8.933714 -1.9721214e-07
8.934714 1.4389825999999999e-06
8.935715 3.0676325e-06
8.936714 4.6886399e-06
8.937715 6.3019378e-06
8.938714 7.907493699999999e-06
8.939714 9.5053096e-06
8.940714 1.109542e-05
8.941714 1.2677895999999998e-05
8.942715 1.4252832e-05
8.943714 1.5820353e-05
8.944715 1.7380601e-05
8.945714 1.8933733e-05
8.946714 2.0479908999999998e-05
8.947714 2.2019293000000002e-05
8.948714 2.3552039e-05
8.949715 2.5078288e-05
8.950714 2.6598161000000002e-05
8.951715 2.8111753999999998e-05
8.952714 2.9619133000000003e-05
8.953714 3.1120334e-05
8.954714 3.2615353e-05
8.955714 3.4104158e-05
8.956715 3.5586683e-05
8.957714 3.706283e-05
8.958714 3.8532477e-05
8.959714 3.9995478999999996e-05
8.960714 4.1451675999999996e-05
8.961715 4.2900902e-05
8.962714 4.4342985e-05
8.963715 4.5777765e-05
8.964714 4.7205086e-05
8.965714 4.8624815e-05
8.966714 5.0036840000000005e-05
8.967714 5.1441083e-05
8.968715 5.2837493e-05
8.969714 5.4226052e-05
8.970715 5.5606779e-05
8.971714 5.6979729000000005e-05
8.972714 5.8344983000000005e-05
8.973714 5.970266e-05
8.974714 6.105289e-05
8.975715 6.2395827e-05
8.976714 6.3731642e-05
8.977715 6.506050499999999e-05
8.978714 6.638258e-05
8.979714 6.7698028e-05
8.980714 6.9006995e-05
8.981714 7.030960799999999e-05
8.982715 7.160595599999999e-05
8.983714 7.289611399999999e-05
8.984715 7.418011e-05
8.985714 7.545795e-05
8.986714 7.6729594e-05
8.987714 7.7994986e-05
8.988714 7.925402800000001e-05
8.989715 8.050660699999999e-05
8.990714 8.175258e-05
8.991714 8.2991801e-05
8.992714 8.4224115e-05
8.993714 8.5449363e-05
8.994715 8.6667399e-05
8.995714 8.787809000000001e-05
8.996715 8.9081317e-05
8.997714 9.027699e-05
8.998714 9.1465051e-05
8.999714 9.264546700000001e-05
9.000714 9.381825e-05
9.001715 9.4983432e-05
9.002714 9.614108200000001e-05
9.003715 9.729130900000001e-05
9.004714 9.843423599999999e-05
9.005714 9.957002499999999e-05
9.006714 0.00010069882000000001
9.007714 0.00010182081
9.008715 0.00010293617
9.009714 0.00010404506
9.010715 0.00010514765
9.011714 0.00010624408
9.012714 0.00010733445999999999
9.013714 0.0001084189
9.014714 0.00010949743
9.015715 0.00011057011
9.016714 0.00011163693
9.017715 0.00011269783
9.018714 0.00011375274999999999
9.019714 0.00011480161
9.020715 0.00011584427000000002
9.021714 0.00011688061000000001
9.022715 0.00011791046
9.023714 0.00011893369
9.024714 0.00011995013999999998
9.025714 0.00012095968000000001
9.026714 0.00012196217000000001
9.027715 0.00012295752000000002
9.028714 0.00012394564999999998
9.029715 0.00012492651
9.030714 0.00012590008
9.031714 0.00012686637000000001
9.032714 0.00012782544
9.033714 0.00012877739
9.034715 0.00012972231
9.035714 0.00013066034
9.036715 0.00013159163
9.037714 0.00013251635
9.038714 0.00013343467000000002
9.039714 0.00013434678
9.040714 0.00013525284000000002
9.041715 0.00013615302
9.042714 0.00013704743999999998
9.043715 0.00013793622
9.044714 0.00013881944
9.045714 0.00013969716999999999
9.046714 0.00014056942
9.047714 0.00014143619
9.048715 0.00014229744
9.049714 0.00014315309
9.050714 0.00014400306
9.051714 0.00014484723
9.052714 0.00014568547999999998
9.053715 0.00014651765
9.054714 0.00014734362
9.055715 0.00014816325000000001
9.056714 0.00014897640999999998
9.057714 0.000149783
9.058714 0.00015058292
9.059714 0.00015137613
9.060715 0.00015216258
9.061714 0.00015294228
9.062715 0.00015371526
9.063714 0.00015448159000000001
9.064714 0.00015524136
9.065714 0.00015599469
9.066714 0.00015674173000000002
9.067715 0.00015748263
9.068714 0.00015821757
9.069715 0.00015894673
9.070714 0.00015967025
9.071714 0.00016038832
9.072714 0.00016110109
9.073714 0.00016180867999999999
9.074715 0.0001625112
9.075714 0.00016320872
9.076715 0.00016390129000000002
9.077714 0.00016458893
9.078714 0.0001652716
9.079714 0.00016594928
9.080714 0.00016662189
9.081715 0.00016728933
9.082714 0.00016795149
9.083714 0.00016860823
9.084714 0.00016925944
9.085714 0.00016990498
9.086715 0.00017054471
9.087714 0.00017117852
9.088715 0.00017180633
9.089714 0.00017242807000000001
9.090714 0.00017304366999999998
9.091714 0.00017365312
9.092714 0.00017425645
9.093715 0.00017485369000000002
9.094714 0.00017544492
9.095715 0.00017603024
9.096714 0.00017660979
9.097714 0.00017718368999999998
9.098714 0.00017775211
9.099714 0.00017831521
9.100715 0.00017887318
9.101714 0.00017942615
9.102715 0.0001799743
9.103714 0.00018051776
9.104714 0.00018105663
9.105714 0.00018159103
9.106714 0.00018212100000000001
9.107715 0.00018264658999999999
9.108714 0.00018316779000000002
9.109715 0.00018368456999999998
9.110714 0.0001841969
9.111714 0.00018470470000000002
9.112714 0.00018520785
9.113714 0.00018570627
9.114715 0.00018619982
9.115714 0.00018668837999999998
9.116714 0.00018717185
9.117714 0.0001876501
9.118714 0.00018812302
9.119715 0.00018859056
9.120714 0.00018905265
9.121715 0.00018950927
9.122714 0.00018996043
9.123714 0.00019040615
9.124714 0.00019084647999999997
9.125714 0.00019128154
9.126715 0.00019171141000000002
9.127714 0.00019213624
9.128715 0.00019255616999999998
9.129714 0.00019297136
9.130714 0.00019338196999999998
9.131714 0.00019378817
9.132714 0.00019419015
9.133715 0.00019458801
9.134714 0.00019498189
9.135715 0.00019537188000000002
9.136714 0.00019575807
9.137714 0.00019614051
9.138714 0.00019651922999999998
9.139714 0.00019689421
9.140715 0.00019726544
9.141714 0.00019763283
9.142715 0.00019799631000000001
9.143714 0.00019835579
9.144714 0.00019871115
9.145715 0.00019906225999999998
9.146714 0.00019940901000000002
9.147715 0.0001997513
9.148714 0.00020008899
9.149714 0.00020042203000000003
9.150714 0.00020075032999999998
9.151714 0.00020107384
9.152715 0.00020139255
9.153714 0.00020170648
9.154715 0.00020201567000000003
9.155714 0.00020232013999999998
9.156714 0.00020262003
9.157714 0.00020291541
9.158714 0.00020320644999999998
9.159715 0.00020349325
9.160714 0.00020377599
9.161715 0.00020405479999999998
9.162714 0.00020432983000000002
9.163714 0.00020460122000000002
9.164714 0.00020486911999999997
9.165714 0.0002051336
9.166715 0.00020539478000000002
9.167714 0.00020565271000000002
9.168715 0.00020590742
9.169714 0.00020615892
9.170714 0.00020640719
9.171714 0.00020665219999999997
9.172714 0.00020689388
9.173715 0.00020713214000000002
9.174714 0.00020736690999999998
9.175714 0.00020759807999999998
9.176714 0.00020782552
9.177714 0.00020804914
9.178715 0.00020826885000000002
9.179714 0.00020848453999999997
9.180715 0.00020869616
9.181714 0.00020890363000000003
9.182714 0.00020910695
9.183714 0.00020930613
9.184714 0.00020950116999999998
9.185715 0.00020969212
9.186714 0.00020987907
9.187715 0.00021006208
9.188714 0.0002102413
9.189714 0.00021041683
9.190714 0.00021058881
9.191714 0.00021075739000000002
9.192715 0.00021092268999999998
9.193714 0.00021108488
9.194715 0.00021124404
9.195714 0.00021140030999999997
9.196714 0.00021155377
9.197714 0.00021170447000000002
9.198714 0.00021185244
9.199715 0.00021199773999999998
9.200714 0.00021214031999999998
9.201715 0.00021228016
9.202714 0.00021241719
9.203714 0.00021255137
9.204714 0.00021268258000000002
9.205714 0.00021281072999999997
9.206715 0.00021293572
9.207714 0.00021305743
9.208714 0.00021317578
9.209714 0.00021329067000000002
9.210714 0.00021340204000000002
9.211715 0.00021350982
9.212714 0.00021361395
9.213715 0.00021371444999999998
9.214714 0.00021381131
9.215714 0.00021390458
9.216714 0.0002139943
9.217714 0.00021408054999999998
9.218715 0.00021416342
9.219714 0.00021424305000000002
9.220715 0.00021431954
9.221714 0.00021439303000000002
9.222714 0.00021446365
9.223714 0.00021453152000000002
9.224714 0.00021459675000000002
9.225715 0.00021465949
9.226714 0.00021471978000000002
9.227715 0.00021477771999999998
9.228714 0.00021483334
9.229714 0.00021488668
9.230714 0.00021493775
9.231714 0.00021498652
9.232715 0.00021503292
9.233714 0.00021507694
9.234715 0.00021511846
9.235714 0.00021515741
9.236714 0.0002151937
9.237714 0.00021522721000000002
9.238714 0.00021525784
9.239715 0.00021528551
9.240714 0.00021531014
9.241714 0.00021533164999999998
9.242714 0.00021534999999999998
9.243714 0.00021536514
9.244715 0.00021537708
9.245714 0.00021538580999999997
9.246715 0.00021539140000000003
9.247714 0.00021539387999999998
9.248714 0.00021539332999999999
9.249714 0.00021538984999999999
9.250714 0.00021538356
9.251715 0.00021537452999999997
9.252714 0.00021536291000000003
9.253715 0.00021534878999999999
9.254714 0.00021533231000000003
9.255714 0.00021531352999999999
9.256714 0.00021529256
9.257714 0.00021526946
9.258715 0.00021524429000000002
9.259714 0.00021521707
9.260715 0.00021518780999999997
9.261714 0.0002151565
9.262714 0.00021512310000000001
9.263714 0.00021508756
9.264714 0.00021504981999999998
9.265715 0.0002150098
9.266714 0.00021496742
9.267715 0.00021492258
9.268714 0.00021487522
9.269714 0.00021482522000000002
9.270715 0.00021477254
9.271714 0.00021471708
9.272715 0.00021465883
9.273714 0.00021459773
9.274714 0.00021453378999999997
9.275714 0.00021446704
9.276714 0.00021439746
9.277715 0.00021432513
9.278714 0.00021425011999999998
9.279715 0.00021417252
9.280714 0.00021409241999999998
9.281714 0.00021400989999999999
9.282714 0.00021392511
9.283714 0.00021383812
9.284715 0.00021374906
9.285714 0.00021365799999999998
9.286715 0.00021356501999999998
9.287714 0.00021347021
9.288714 0.0002133736
9.289714 0.00021327523
9.290714 0.00021317512
9.291715 0.00021307324
9.292714 0.00021296955
9.293715 0.00021286403
9.294714 0.00021275659
9.295714 0.00021264718
9.296714 0.0002125357
9.297714 0.00021242206
9.298715 0.00021230617
9.299714 0.00021218793
9.300714 0.00021206727
9.301714 0.00021194412
9.302714 0.00021181843
9.303715 0.00021169014
9.304714 0.00021155927
9.305715 0.00021142578
9.306714 0.00021128968999999998
9.307714 0.00021115106
9.308714 0.00021100992999999998
9.309714 0.00021086635
9.310715 0.00021072042
9.311714 0.00021057222
9.312715 0.00021042183000000001
9.313714 0.00021026938000000002
9.314714 0.00021011491999999997
9.315714 0.00020995857999999998
9.316714 0.00020980040000000003
9.317715 0.00020964046
9.318714 0.00020947881999999998
9.319715 0.0002093155
9.320714 0.00020915052
9.321714 0.00020898387
9.322714 0.00020881555000000002
9.323714 0.00020864552
9.324715 0.00020847372
9.325714 0.00020830006999999999
9.326715 0.00020812452000000002
9.327714 0.00020794696
9.328714 0.00020776736
9.329714 0.00020758559
9.330714 0.00020740163
9.331715 0.00020721536
9.332714 0.00020702676000000002
9.333714 0.00020683578000000002
9.334714 0.00020664242999999998
9.335714 0.00020644666
9.336715 0.0002062485
9.337714 0.00020604798
9.338715 0.00020584514000000003
9.339714 0.00020564005
9.340714 0.00020543275
9.341714 0.00020522335999999998
9.342714 0.00020501195
9.343715 0.00020479857999999997
9.344714 0.00020458338000000002
9.345715 0.00020436639
9.346714 0.00020414769999999998
9.347714 0.00020392736
9.348714 0.00020370542
9.349714 0.00020348190999999998
9.350715 0.00020325684999999999
9.351714 0.00020303025000000002
9.352715 0.00020280208
9.353714 0.0002025723
9.354714 0.00020234086
9.355714 0.00020210771
9.356714 0.00020187276
9.357715 0.00020163595
9.358714 0.00020139721000000002
9.359715 0.00020115644
9.360714 0.00020091361
9.361714 0.00020066861
9.362714 0.00020042141
9.363714 0.00020017196000000003
9.364715 0.00019992026
9.365714 0.00019966626000000003
9.366714 0.00019940999
9.367714 0.00019915145999999998
9.368714 0.00019889071
9.369715 0.00019862780000000002
9.370714 0.00019836277
9.371715 0.00019809572
9.372714 0.00019782672
9.373714 0.00019755582
9.374714 0.00019728311000000002
9.375714 0.00019700867000000001
9.376715 0.00019673255
9.377714 0.00019645481
9.378715 0.00019617551
9.379714 0.00019589465
9.380714 0.00019561226
9.381714 0.00019532833
9.382714 0.00019504287
9.383715 0.00019475580999999998
9.384714 0.00019446711
9.385715 0.00019417673000000002
9.386714 0.0001938846
9.387714 0.00019359064999999997
9.388714 0.00019329479999999997
9.389714 0.00019299696
9.390715 0.0001926971
9.391714 0.00019239512000000003
9.392715 0.00019209101
9.393714 0.00019178469
9.394714 0.00019147617
9.395715 0.00019116539999999998
9.396714 0.00019085239
9.397715 0.00019053718
9.398714 0.00019021979
9.399714 0.00018990027
9.400714 0.00018957866
9.401714 0.00018925504
9.402715 0.00018892947
9.403714 0.00018860203999999998
9.404715 0.00018827282
9.405714 0.00018794186000000001
9.406714 0.00018760925000000002
9.407714 0.00018727502
9.408714 0.00018693923
9.409715 0.00018660191
9.410714 0.00018626307
9.411715 0.00018592271999999998
9.412714 0.00018558084
9.413714 0.0001852374
9.414714 0.00018489237
9.415714 0.00018454571
9.416715 0.00018419735
9.417714 0.00018384723
9.418715 0.00018349529
9.419714 0.00018314146
9.420714 0.00018278566999999998
9.421714 0.00018242788000000001
9.422714 0.00018206803
9.423715 0.00018170608000000002
9.424714 0.00018134201
9.425714 0.0001809758
9.426714 0.00018060746
9.427714 0.00018023699
9.428715 0.00017986442000000001
9.429714 0.0001794898
9.430715 0.00017911318000000002
9.431714 0.00017873462
9.432714 0.00017835416000000002
9.433714 0.00017797189000000002
9.434714 0.00017758786
9.435715 0.00017720214
9.436714 0.00017681479
9.437715 0.00017642585
9.438714 0.00017603537000000002
9.439714 0.00017564338
9.440714 0.00017524989
9.441714 0.00017485489
9.442715 0.00017445839000000002
9.443714 0.00017406035
9.444715 0.00017366073999999998
9.445714 0.00017325950999999998
9.446714 0.00017285662
9.447714 0.00017245200000000002
9.448714 0.00017204558
9.449715 0.00017163732
9.450714 0.00017122713
9.451715 0.000170815
9.452714 0.00017040085000000001
9.453714 0.00016998464999999998
9.454714 0.00016956639
9.455714 0.00016914603999999999
9.456715 0.00016872362
9.457714 0.00016829915
9.458714 0.00016787264
9.459714 0.00016744415
9.460714 0.00016701372
9.461715 0.00016658139999999998
9.462714 0.00016614728
9.463715 0.0001657114
9.464714 0.00016527384
9.465714 0.00016483467
9.466714 0.00016439394
9.467714 0.00016395171
9.468715 0.00016350801
9.469714 0.00016306287999999999
9.470715 0.00016261635
9.471714 0.00016216841
9.472714 0.00016171906
9.473714 0.00016126828
9.474714 0.00016081605
9.475715 0.00016036231
9.476714 0.00015990703
9.477715 0.00015945013999999998
9.478714 0.00015899160999999998
9.479714 0.00015853136
9.480714 0.00015806934
9.481714 0.00015760550000000001
9.482715 0.00015713980000000002
9.483714 0.00015667221
9.484715 0.00015620269
9.485714 0.00015573125
9.486714 0.00015525789
9.487714 0.00015478261
9.488714 0.00015430544
9.489715 0.00015382643000000002
9.490714 0.00015334562
9.491714 0.00015286306
9.492714 0.00015237882
9.493714 0.00015189296
9.494715 0.00015140554
9.495714 0.00015091663
9.496715 0.00015042627
9.497714 0.00014993453
9.498714 0.00014944144999999999
9.499714 0.00014894705
9.500714 0.00014845134000000002
9.501715 0.00014795434
9.502714 0.00014745603
9.503715 0.00014695639999999998
9.504714 0.00014645542
9.505714 0.00014595305
9.506714 0.00014544925
9.507714 0.00014494395
9.508715 0.00014443712
9.509714 0.00014392867
9.510715 0.00014341858
9.511714 0.00014290679
9.512714 0.00014239325
9.513714 0.00014187794
9.514714 0.00014136084000000002
9.515715 0.00014084193
9.516714 0.00014032121
9.517715 0.0001397987
9.518714 0.00013927444
9.519714 0.00013874845
9.520715 0.00013822080000000002
9.521714 0.00013769152
9.522715 0.00013716068000000002
9.523714 0.00013662835
9.524714 0.0001360946
9.525714 0.00013555949
9.526714 0.00013502308
9.527715 0.00013448542
9.528714 0.00013394656
9.529715 0.00013340652
9.530714 0.00013286534
9.531714 0.00013232302
9.532714 0.00013177957
9.533714 0.00013123498
9.534715 0.00013068922
9.535714 0.00013014225
9.536715 0.00012959404999999998
9.537714 0.00012904457
9.538714 0.00012849375000000002
9.539714 0.00012794156
9.540714 0.00012738795
9.541715 0.00012683288000000002
9.542714 0.0001262763
9.543715 0.0001257182
9.544714 0.00012515856
9.545714 0.00012459735
9.546714 0.00012403461
9.547714 0.00012347034
9.548715 0.00012290458
9.549714 0.00012233736
9.550714 0.00012176873000000001
9.551714 0.00012119875
9.552714 0.00012062748
9.553715 0.00012005497
9.554714 0.0001194813
9.555715 0.00011890652
9.556714 0.00011833071000000001
9.557714 0.00011775389
9.558714 0.00011717613999999999
9.559714 0.00011659745999999999
9.560715 0.00011601788
9.561714 0.00011543743
9.562715 0.00011485608
9.563714 0.00011427384
9.564714 0.00011369067
9.565714 0.00011310653
9.566714 0.0001125214
9.567715 0.00011193522
9.568714 0.00011134794
9.569715 0.00011075950000000001
9.570714 0.00011016988
9.571714 0.00010957901
9.572714 0.00010898686
9.573714 0.00010839340999999999
9.574715 0.00010779862
9.575714 0.00010720249999999999
9.576715 0.00010660505
9.577714 0.00010600627
9.578714 0.00010540621
9.579714 0.00010480489000000002
9.580714 0.00010420238
9.581715 0.00010359870999999999
9.582714 0.00010299397000000001
9.583714 0.0001023882
9.584714 0.00010178147999999999
9.585714 0.00010117388
9.586715 0.00010056546999999999
9.587714 9.995629899999999e-05
9.588715 9.9346414e-05
9.589714 9.8735859e-05
9.590714 9.812466699999999e-05
9.591714 9.751285e-05
9.592714 9.690041899999999e-05
9.593715 9.6287363e-05
9.594714 9.567367e-05
9.595715 9.5059312e-05
9.596714 9.444426e-05
9.597714 9.382847599999999e-05
9.598714 9.321191799999999e-05
9.599714 9.2594541e-05
9.600715 9.197630700000001e-05
9.601714 9.1357174e-05
9.602715 9.073710900000001e-05
9.603714 9.0116089e-05
9.604714 8.9494097e-05
9.605714 8.887112699999999e-05
9.606714 8.8247185e-05
9.607715 8.7622294e-05
9.608714 8.699647700000001e-05
9.609715 8.6369778e-05
9.610714 8.5742249e-05
9.611714 8.5113942e-05
9.612714 8.448492400000001e-05
9.613714 8.3855264e-05
9.614715 8.3225024e-05
9.615714 8.2594278e-05
9.616714 8.1963083e-05
9.617714 8.1331501e-05
9.618714 8.0699584e-05
9.619715 8.0067372e-05
9.620714 7.9434898e-05
9.621715 7.8802174e-05
9.622714 7.8169211e-05
9.623714 7.7536009e-05
9.624714 7.6902546e-05
9.625714 7.6268805e-05
9.626715 7.5634745e-05
9.627714 7.5000332e-05
9.628715 7.4365522e-05
9.629714 7.3730274e-05
9.630714 7.3094537e-05
9.631714 7.2458278e-05
9.632714 7.1821455e-05
9.633715 7.118404699999999e-05
9.634714 7.0546037e-05
9.635715 6.9907412e-05
9.636714 6.9268174e-05
9.637714 6.8628344e-05
9.638714 6.7987946e-05
9.639714 6.734702e-05
9.640715 6.6705616e-05
9.641714 6.606379099999999e-05
9.642715 6.5421602e-05
9.643714 6.477912399999999e-05
9.644714 6.4136424e-05
9.645715 6.3493565e-05
9.646714 6.285062e-05
9.647715 6.2207647e-05
9.648714 6.1564702e-05
9.649714 6.0921832e-05
9.650714 6.0279069e-05
9.651714 5.9636437000000005e-05
9.652715 5.8993948e-05
9.653714 5.83516e-05
9.654715 5.7709383e-05
9.655714 5.7067274e-05
9.656714 5.6425245000000006e-05
9.657714 5.5783266e-05
9.658714 5.5141287999999994e-05
9.659715 5.4499275999999996e-05
9.660714 5.3857184000000006e-05
9.661715 5.3214973000000004e-05
9.662714 5.2572607999999994e-05
9.663714 5.1930061000000006e-05
9.664714 5.1287316e-05
9.665714 5.064436e-05
9.666715 5.0001198999999995e-05
9.667714 4.9357850999999996e-05
9.668715 4.8714338e-05
9.669714 4.80707e-05
9.670714 4.7426985000000004e-05
9.671714 4.6783254e-05
9.672714 4.6139567e-05
9.673715 4.5495997e-05
9.674714 4.4852618e-05
9.675714 4.4209503e-05
9.676714 4.3566723e-05
9.677714 4.2924344e-05
9.678715 4.2282429e-05
9.679714 4.1641027e-05
9.680715 4.1000186e-05
9.681714 4.0359932999999996e-05
9.682714 3.9720291e-05
9.683714 3.9081266e-05
9.684714 3.8442855e-05
9.685715 3.7805043e-05
9.686714 3.7167811e-05
9.687715 3.6531125e-05
9.688714 3.5894948e-05
9.689714 3.5259242e-05
9.690714 3.4623966e-05
9.691714 3.3989082e-05
9.692715 3.3354553e-05
9.693714 3.2720351e-05
9.694715 3.2086452999999997e-05
9.695714 3.1452845e-05
9.696714 3.0819527e-05
9.697714 3.0186507e-05
9.698714 2.9553806e-05
9.699715 2.8921457e-05
9.700714 2.82895e-05
9.701715 2.7657987e-05
9.702714 2.7026974e-05
9.703714 2.6396529000000003e-05
9.704714 2.5766717999999998e-05
9.705714 2.5137609000000003e-05
9.706715 2.4509268000000002e-05
9.707714 2.3881762e-05
9.708714 2.3255147000000002e-05
9.709714 2.2629473e-05
9.710714 2.2004781e-05
9.711715 2.1381102e-05
9.712714 2.0758454999999998e-05
9.713715 2.0136847e-05
9.714714 1.9516273e-05
9.715714 1.8896719e-05
9.716714 1.8278163e-05
9.717714 1.7660571e-05
9.718715 1.7043907e-05
9.719714 1.6428126e-05
9.720715 1.5813187e-05
9.721714 1.5199048e-05
9.722714 1.4585669e-05
9.723714 1.3973018e-05
9.724714 1.3361067999999999e-05
9.725715 1.2749804e-05
9.726714 1.2139219000000001e-05
9.727715 1.152932e-05
9.728714 1.0920126e-05
9.729714 1.0311664999999999e-05
9.730714 9.7039809e-06
9.731714 9.0971234e-06
9.732715 8.4911541e-06
9.733714 7.886141200000001e-06
9.734715 7.2821564e-06
9.735714 6.6792751000000005e-06
9.736714 6.0775726e-06
9.737714 5.4771217e-06
9.738714 4.8779906e-06
9.739715 4.2802412000000005e-06
9.740714 3.6839268000000002e-06
9.741714 3.0890899e-06
9.742714 2.4957627e-06
9.743714 1.9039651999999999e-06
9.744715 1.3137057e-06
9.745714 7.2498119e-07
9.746715 1.377781e-07
9.747714 -4.479265e-07
9.748714 -1.0321629000000001e-06
9.749714 -1.614967e-06
9.750714 -2.1963782e-06
9.751715 -2.7764367e-06
9.752714 -3.3551816999999998e-06
9.753715 -3.9326483000000006e-06
9.754714 -4.5088661999999995e-06
9.755714 -5.0838571999999995e-06
9.756714 -5.6576337000000005e-06
9.757714 -6.2301979e-06
9.758715 -6.801541e-06
9.759714 -7.3716421000000005e-06
9.760715 -7.9404707e-06
9.761714 -8.507984e-06
9.762714 -9.074131700000001e-06
9.763714 -9.6388554e-06
9.764714 -1.0202091e-05
9.765715 -1.0763769e-05
9.766714 -1.1323822e-05
9.767715 -1.1882181000000001e-05
9.768714 -1.2438780999999998e-05
9.769714 -1.2993563e-05
9.770715 -1.3546475e-05
9.771714 -1.4097473e-05
9.772715 -1.4646527e-05
9.773714 -1.5193613000000002e-05
9.774714 -1.5738722000000002e-05
9.775714 -1.6281853999999998e-05
9.776714 -1.682302e-05
9.777715 -1.7362242e-05
9.778714 -1.7899551e-05
9.779715 -1.8434979e-05
9.780714 -1.8968566e-05
9.781714 -1.9500355e-05
9.782714 -2.0030384e-05
9.783714 -2.0558694e-05
9.784715 -2.1085316e-05
9.785714 -2.1610276e-05
9.786715 -2.2133592e-05
9.787714 -2.2655271e-05
9.788714 -2.3175310999999998e-05
9.789714 -2.3693693e-05
9.790714 -2.4210391000000003e-05
9.791715 -2.4725367000000002e-05
9.792714 -2.5238574999999997e-05
9.793715 -2.5749955e-05
9.794714 -2.6259443e-05
9.795714 -2.6766969e-05
9.796714 -2.7272463e-05
9.797714 -2.7775855e-05
9.798715 -2.8277069e-05
9.799714 -2.877604e-05
9.800714 -2.9272709e-05
9.801714 -2.9767022999999998e-05
9.802714 -3.0258937e-05
9.803715 -3.0748421e-05
9.804714 -3.1235455999999996e-05
9.805715 -3.1720029e-05
9.806714 -3.2202146e-05
9.807714 -3.268182e-05
9.808714 -3.3159071e-05
9.809714 -3.3633933e-05
9.810715 -3.4106438e-05
9.811714 -3.457663e-05
9.812715 -3.5044548e-05
9.813714 -3.5510234000000004e-05
9.814714 -3.597373e-05
9.815714 -3.6435065e-05
9.816714 -3.6894266e-05
9.817715 -3.7351353e-05
9.818714 -3.7806330999999996e-05
9.819715 -3.8259194e-05
9.820714 -3.8709931e-05
9.821714 -3.9158513e-05
9.822714 -3.9604905e-05
9.823714 -4.0049059e-05
9.824715 -4.0490923e-05
9.825714 -4.0930433e-05
9.826715 -4.1367525e-05
9.827714 -4.1802127e-05
9.828714 -4.2234171000000004e-05
9.829714 -4.2663592e-05
9.830714 -4.3090327e-05
9.831715 -4.3514318999999996e-05
9.832714 -4.3935518e-05
9.833714 -4.4353887999999996e-05
9.834714 -4.4769398999999996e-05
9.835714 -4.5182034e-05
9.836715 -4.5591787000000004e-05
9.837714 -4.5998664e-05
9.838715 -4.6402678e-05
9.839714 -4.6803856e-05
9.840714 -4.7202229e-05
9.841714 -4.7597834e-05
9.842714 -4.7990709999999995e-05
9.843715 -4.8380899999999996e-05
9.844714 -4.8768442e-05
9.845715 -4.9153379999999995e-05
9.846714 -4.9535743e-05
9.847714 -4.9915553e-05
9.848714 -5.0292829e-05
9.849714 -5.066758000000001e-05
9.850715 -5.1039802000000004e-05
9.851714 -5.1409484e-05
9.852715 -5.1776595e-05
9.853714 -5.2141104000000006e-05
9.854714 -5.2502962999999994e-05
9.855714 -5.2862129e-05
9.856714 -5.321853700000001e-05
9.857715 -5.357212599999999e-05
9.858714 -5.3922832e-05
9.859715 -5.4270589e-05
9.860714 -5.4615339e-05
9.861714 -5.4957025e-05
9.862714 -5.5295595e-05
9.863714 -5.5631011e-05
9.864715 -5.5963238000000004e-05
9.865714 -5.6292254e-05
9.866714 -5.6618046000000005e-05
9.867714 -5.6940614999999996e-05
9.868714 -5.7259967e-05
9.869715 -5.7576125e-05
9.870714 -5.7889109999999995e-05
9.871715 -5.8198964e-05
9.872714 -5.8505719e-05
9.873714 -5.8809422e-05
9.874714 -5.9110118e-05
9.875714 -5.9407840999999996e-05
9.876715 -5.9702637e-05
9.877714 -5.9994534e-05
9.878715 -6.0283560000000004e-05
9.879714 -6.0569732e-05
9.880714 -6.0853057000000004e-05
9.881714 -6.1133528e-05
9.882714 -6.1411129e-05
9.883715 -6.168583000000001e-05
9.884714 -6.1957599e-05
9.885715 -6.2226388e-05
9.886714 -6.2492148e-05
9.887714 -6.275481600000001e-05
9.888714 -6.3014323e-05
9.889714 -6.3270608e-05
9.890715 -6.3523601e-05
9.891714 -6.377323999999999e-05
9.892715 -6.4019463e-05
9.893714 -6.4262213e-05
9.894714 -6.450145e-05
9.895715 -6.4737139e-05
9.896714 -6.496925400000001e-05
9.897715 -6.5197776e-05
9.898714 -6.5422705e-05
9.899714 -6.5644048e-05
9.900714 -6.5861826e-05
9.901714 -6.6076063e-05
9.902715 -6.6286793e-05
9.903714 -6.6494061e-05
9.904715 -6.669790799999999e-05
9.905714 -6.6898383e-05
9.906714 -6.7095527e-05
9.907714 -6.7289392e-05
9.908714 -6.7480011e-05
9.909715 -6.7667412e-05
9.910714 -6.785163e-05
9.911715 -6.8032671e-05
9.912714 -6.8210545e-05
9.913714 -6.8385248e-05
9.914714 -6.8556761e-05
9.915714 -6.8725063e-05
9.916715 -6.8890114e-05
9.917714 -6.9051873e-05
9.918715 -6.921029e-05
9.919714 -6.936531300000001e-05
9.920714 -6.9516886e-05
9.921714 -6.966495199999999e-05
9.922714 -6.9809454e-05
9.923715 -6.995034e-05
9.924714 -7.008756600000001e-05
9.925714 -7.0221091e-05
9.926714 -7.0350887e-05
9.927714 -7.0476932e-05
9.928715 -7.059921399999999e-05
9.929714 -7.0717732e-05
9.930715 -7.0832493e-05
9.931714 -7.094352e-05
9.932714 -7.1050835e-05
9.933714 -7.1154477e-05
9.934714 -7.1254487e-05
9.935715 -7.1350905e-05
9.936714 -7.144377599999999e-05
9.937715 -7.1533151e-05
9.938714 -7.161907e-05
9.939714 -7.1701567e-05
9.940714 -7.1780676e-05
9.941714 -7.1856419e-05
9.942715 -7.1928815e-05
9.943714 -7.1997863e-05
9.944715 -7.2063563e-05
9.945714 -7.2125891e-05
9.946714 -7.2184827e-05
9.947714 -7.2240329e-05
9.948714 -7.2292357e-05
9.949715 -7.2340862e-05
9.950714 -7.2385785e-05
9.951715 -7.2427071e-05
9.952714 -7.2464661e-05
9.953714 -7.2498494e-05
9.954714 -7.252851900000001e-05
9.955714 -7.255468999999999e-05
9.956715 -7.2576961e-05
9.957714 -7.2595304e-05
9.958714 -7.2609697e-05
9.959714 -7.2620122e-05
9.960714 -7.2626585e-05
9.961715 -7.2629098e-05
9.962714 -7.2627677e-05
9.963715 -7.262235600000001e-05
9.964714 -7.2613176e-05
9.965714 -7.2600182e-05
9.966714 -7.258343e-05
9.967714 -7.2562966e-05
9.968715 -7.2538853e-05
9.969714 -7.2511142e-05
9.970715 -7.2479884e-05
9.971714 -7.2445118e-05
9.972714 -7.2406885e-05
9.973714 -7.2365214e-05
9.974714 -7.2320125e-05
9.975715 -7.2271621e-05
9.976714 -7.221970599999999e-05
9.977715 -7.216435699999999e-05
9.978714 -7.2105559e-05
9.979714 -7.2043275e-05
9.980714 -7.1977462e-05
9.981714 -7.1908073e-05
9.982715 -7.1835063e-05
9.983714 -7.175837e-05
9.984715 -7.167794799999999e-05
9.985714 -7.159374e-05
9.986714 -7.150570099999999e-05
9.987714 -7.1413791e-05
9.988714 -7.1317982e-05
9.989715 -7.1218244e-05
9.990714 -7.1114562e-05
9.991714 -7.100694e-05
9.992714 -7.0895385e-05
9.993714 -7.0779913e-05
9.994715 -7.0660553e-05
9.995714 -7.0537345e-05
9.996715 -7.0410334e-05
9.997714 -7.0279572e-05
9.998714 -7.0145109e-05
9.999714 -7.000700700000001e-05
10.00071 -6.986532e-05
10.00171 -6.9720102e-05
10.00271 -6.957139899999999e-05
10.00371 -6.9419252e-05
10.00471 -6.92637e-05
10.00571 -6.910476000000001e-05
10.00671 -6.894244399999999e-05
10.00771 -6.8776757e-05
10.00871 -6.8607682e-05
10.00971 -6.843520699999999e-05
10.01071 -6.825929999999999e-05
10.01171 -6.8079925e-05
10.01271 -6.7897031e-05
10.01371 -6.7710573e-05
10.01471 -6.75205e-05
10.01571 -6.732676100000001e-05
10.01671 -6.7129298e-05
10.01771 -6.6928067e-05
10.01871 -6.6723027e-05
10.01971 -6.651414999999999e-05
10.02071 -6.6301408e-05
10.02171 -6.608478899999999e-05
10.02271 -6.5864288e-05
10.02371 -6.563992099999999e-05
10.02471 -6.5411706e-05
10.02571 -6.5179677e-05
10.02671 -6.4943873e-05
10.02771 -6.4704352e-05
10.02871 -6.446117e-05
10.02971 -6.4214385e-05
10.03071 -6.3964069e-05
10.03171 -6.3710286e-05
10.03271 -6.345309799999999e-05
10.03371 -6.3192567e-05
10.03471 -6.2928746e-05
10.03571 -6.266167799999999e-05
10.03671 -6.2391399e-05
10.03771 -6.2117925e-05
10.03871 -6.184127400000001e-05
10.03971 -6.1561445e-05
10.04071 -6.1278422e-05
10.04171 -6.0992180999999997e-05
10.04271 -6.0702695000000004e-05
10.04371 -6.0409917000000006e-05
10.04471 -6.0113797000000006e-05
10.04571 -5.9814283e-05
10.04671 -5.9511325e-05
10.04771 -5.9204865e-05
10.04871 -5.8894858e-05
10.04971 -5.8581253e-05
10.05071 -5.8264015e-05
10.05171 -5.7943123e-05
10.05271 -5.7618553e-05
10.05371 -5.7290299e-05
10.05471 -5.6958373e-05
10.05571 -5.6622792e-05
10.05671 -5.628359600000001e-05
10.05771 -5.594082499999999e-05
10.05871 -5.5594535e-05
10.05971 -5.5244789e-05
10.06071 -5.4891655000000005e-05
10.06171 -5.4535212e-05
10.06271 -5.417553e-05
10.06371 -5.3812687000000005e-05
10.06471 -5.3446757e-05
10.06571 -5.3077804000000006e-05
10.06671 -5.270588299999999e-05
10.06771 -5.2331039999999994e-05
10.06871 -5.1953316e-05
10.06971 -5.1572732e-05
10.07071 -5.1189306000000004e-05
10.07171 -5.0803026999999995e-05
10.07271 -5.0413887999999996e-05
10.07371 -5.0021862e-05
10.07471 -4.9626913999999996e-05
10.07571 -4.9228998e-05
10.07671 -4.8828070000000006e-05
10.07771 -4.8424084e-05
10.07871 -4.8016983e-05
10.07971 -4.7606719000000005e-05
10.08071 -4.7193245000000004e-05
10.08171 -4.6776529e-05
10.08271 -4.6356541e-05
10.08371 -4.5933263e-05
10.08471 -4.5506692e-05
10.08571 -4.5076837e-05
10.08671 -4.4643721e-05
10.08771 -4.4207377000000003e-05
10.08871 -4.3767855e-05
10.08971 -4.3325213e-05
10.09071 -4.2879518000000004e-05
10.09171 -4.2430846999999996e-05
10.09271 -4.1979277000000004e-05
10.09371 -4.1524893e-05
10.09471 -4.1067776e-05
10.09571 -4.0608001e-05
10.09671 -4.0145639e-05
10.09771 -3.9680756e-05
10.09871 -3.9213401e-05
10.09971 -3.8743613e-05
10.10071 -3.8271421e-05
10.10171 -3.7796832e-05
10.10271 -3.7319846999999997e-05
10.10371 -3.6840450000000004e-05
10.10471 -3.6358611000000005e-05
10.10571 -3.5874291e-05
10.10671 -3.5387441e-05
10.10771 -3.4898005000000004e-05
10.10871 -3.4405929e-05
10.10971 -3.3911148999999995e-05
10.11071 -3.3413613e-05
10.11171 -3.2913269e-05
10.11271 -3.2410074e-05
10.11371 -3.1903994e-05
10.11471 -3.1395012e-05
10.11571 -3.0883123e-05
10.11671 -3.0368338000000003e-05
10.11771 -2.9850682e-05
10.11871 -2.9330195e-05
10.11971 -2.8806937e-05
10.12071 -2.8280979e-05
10.12171 -2.7752404e-05
10.12271 -2.7221301e-05
10.12371 -2.6687772000000002e-05
10.12471 -2.6151915e-05
10.12571 -2.5613835e-05
10.12671 -2.5073629000000003e-05
10.12771 -2.4531391000000002e-05
10.12871 -2.3987207e-05
10.12971 -2.3441149e-05
10.13071 -2.2893278e-05
10.13171 -2.2343639e-05
10.13271 -2.1792259e-05
10.13371 -2.1239153e-05
10.13471 -2.0684315000000002e-05
10.13571 -2.0127729e-05
10.13671 -1.956936e-05
10.13771 -1.9009165000000002e-05
10.13871 -1.8447093e-05
10.13971 -1.7883086e-05
10.14071 -1.7317083e-05
10.14171 -1.6749022999999998e-05
10.14271 -1.6178849e-05
10.14371 -1.5606513000000003e-05
10.14471 -1.5031974e-05
10.14571 -1.4455205e-05
10.14671 -1.3876192000000001e-05
10.14771 -1.3294938000000001e-05
10.14871 -1.2711459999999999e-05
10.14971 -1.2125793e-05
10.15071 -1.1537986e-05
10.15171 -1.0948103000000001e-05
10.15271 -1.0356221e-05
10.15371 -9.7624287e-06
10.15471 -9.1668184e-06
10.15571 -8.5694886e-06
10.15671 -7.9705387e-06
10.15771 -7.370066199999999e-06
10.15871 -6.7681619e-06
10.15971 -6.1649075000000006e-06
10.16071 -5.5603749e-06
10.16171 -4.9546212e-06
10.16271 -4.3476884e-06
10.16371 -3.7396028e-06
10.16471 -3.1303730999999995e-06
10.16571 -2.5199933e-06
10.16671 -1.9084409e-06
10.16771 -1.2956808e-06
10.16871 -6.8166681e-07
10.16971 -6.6344474e-08
10.17071 5.5034572e-07
10.17171 1.168465e-06
10.17271 1.7880724000000001e-06
10.17371 2.4092216e-06
10.17471 3.0319573e-06
10.17571 3.6563126e-06
10.17671 4.282305400000001e-06
10.17771 4.9099381e-06
10.17871 5.5391947e-06
10.17971 6.1700405e-06
10.18071 6.802422799999999e-06
10.18171 7.4362717e-06
10.18271 8.0715004e-06
10.18371 8.7080089e-06
10.18471 9.345686200000001e-06
10.18571 9.9844144e-06
10.18671 1.0624071e-05
10.18771 1.1264532e-05
10.18871 1.1905679999999999e-05
10.18971 1.2547403000000001e-05
10.19071 1.3189602e-05
10.19171 1.3832189000000001e-05
10.19271 1.4475097e-05
10.19371 1.5118275e-05
10.19471 1.576169e-05
10.19571 1.6405333e-05
10.19671 1.7049214e-05
10.19771 1.7693361e-05
10.19871 1.8337818000000002e-05
10.19971 1.8982644e-05
10.20071 1.9627909e-05
10.20171 2.0273690999999997e-05
10.20271 2.0920069000000002e-05
10.20371 2.1567124e-05
10.20471 2.2214928e-05
10.20571 2.286355e-05
10.20671 2.3513041e-05
10.20771 2.4163441e-05
10.20871 2.4814766999999998e-05
10.20971 2.5467019999999997e-05
10.21071 2.6120179e-05
10.21171 2.6774202e-05
10.21271 2.7429026999999998e-05
10.21371 2.8084573999999998e-05
10.21471 2.8740746e-05
10.21571 2.9397431999999998e-05
10.21671 3.0054511000000002e-05
10.21771 3.0711854e-05
10.21871 3.1369333e-05
10.21971 3.2026821e-05
10.22071 3.2684198e-05
10.22171 3.3341351e-05
10.22271 3.3998182e-05
10.22371 3.4654613e-05
10.22471 3.531058e-05
10.22571 3.5966042e-05
10.22671 3.6620975e-05
10.22771 3.7275379e-05
10.22871 3.7929271e-05
10.22971 3.8582687e-05
10.23071 3.9235675e-05
10.23171 3.98883e-05
10.23271 4.054063e-05
10.23371 4.1192737e-05
10.23471 4.1844694e-05
10.23571 4.2496569e-05
10.23671 4.3148418000000004e-05
10.23771 4.380029e-05
10.23871 4.4452213e-05
10.23971 4.5104197999999995e-05
10.24071 4.5756241e-05
10.24171 4.6408312e-05
10.24271 4.706036e-05
10.24371 4.7712319e-05
10.24471 4.8364097e-05
10.24571 4.9015597000000004e-05
10.24671 4.9666698000000005e-05
10.24771 5.0317277000000004e-05
10.24871 5.0967202e-05
10.24971 5.1616348e-05
10.25071 5.226458499999999e-05
10.25171 5.2911798000000005e-05
10.25271 5.3557881e-05
10.25371 5.4202740999999994e-05
10.25471 5.4846316e-05
10.25571 5.548855e-05
10.25671 5.6129413999999997e-05
10.25771 5.6768909e-05
10.25871 5.7407043999999995e-05
10.25971 5.8043860999999995e-05
10.26071 5.867941e-05
10.26171 5.931376e-05
10.26271 5.9946996e-05
10.26371 6.0579196999999996e-05
10.26471 6.121046e-05
10.26571 6.1840865e-05
10.26671 6.2470491e-05
10.26771 6.3099401e-05
10.26871 6.372765100000001e-05
10.26971 6.4355265e-05
10.27071 6.498226e-05
10.27171 6.5608617e-05
10.27271 6.6234298e-05
10.27371 6.6859241e-05
10.27471 6.748335899999999e-05
10.27571 6.8106544e-05
10.27671 6.8728673e-05
10.27771 6.9349608e-05
10.27871 6.9969195e-05
10.27971 7.0587288e-05
10.28071 7.1203726e-05
10.28171 7.1818368e-05
10.28271 7.2431067e-05
10.28371 7.3041701e-05
10.28471 7.365017e-05
10.28571 7.4256383e-05
10.28671 7.4860282e-05
10.28771 7.5461827e-05
10.28871 7.606101299999999e-05
10.28971 7.6657852e-05
10.29071 7.7252389e-05
10.29171 7.784468e-05
10.29271 7.84348e-05
10.29371 7.9022846e-05
10.29471 7.960891300000001e-05
10.29571 8.019310900000001e-05
10.29671 8.0775538e-05
10.29771 8.135629600000001e-05
10.29871 8.1935468e-05
10.29971 8.2513122e-05
10.30071 8.3089304e-05
10.30171 8.366404799999999e-05
10.30271 8.423735400000001e-05
10.30371 8.4809199e-05
10.30471 8.5379537e-05
10.30571 8.5948295e-05
10.30671 8.6515377e-05
10.30771 8.7080667e-05
10.30871 8.7644042e-05
10.30971 8.820536e-05
10.31071 8.8764477e-05
10.31171 8.9321247e-05
10.31271 8.987552199999999e-05
10.31371 9.042717e-05
10.31471 9.0976073e-05
10.31571 9.1522128e-05
10.31671 9.206525e-05
10.31771 9.2605381e-05
10.31871 9.3142495e-05
10.31971 9.367657299999999e-05
10.32071 9.4207638e-05
10.32171 9.4735731e-05
10.32271 9.5260907e-05
10.32371 9.5783241e-05
10.32471 9.630282400000001e-05
10.32571 9.6819747e-05
10.32671 9.73341e-05
10.32771 9.7845987e-05
10.32871 9.8355486e-05
10.32971 9.8862665e-05
10.33071 9.936758299999999e-05
10.33171 9.9870283e-05
10.33271 0.00010037077
10.33371 0.00010086901
10.33471 0.00010136499
10.33571 0.00010185862999999999
10.33671 0.00010234985000000001
10.33771 0.00010283852
10.33871 0.00010332452999999998
10.33971 0.00010380774
10.34071 0.00010428798
10.34171 0.00010476512
10.34271 0.00010523898
10.34371 0.00010570944
10.34471 0.00010617637
10.34571 0.00010663964
10.34671 0.00010709917
10.34771 0.00010755489
10.34871 0.00010800676000000001
10.34971 0.00010845476
10.35071 0.00010889893
10.35171 0.00010933928
10.35271 0.00010977591
10.35371 0.00011020888
10.35471 0.00011063833000000002
10.35571 0.00011106433
10.35671 0.00011148704000000001
10.35771 0.00011190658000000001
10.35871 0.00011232305999999999
10.35971 0.00011273659999999999
10.36071 0.00011314728000000001
10.36171 0.00011355518999999999
10.36271 0.00011396037
10.36371 0.00011436284
10.36471 0.00011476259
10.36571 0.00011515957999999999
10.36671 0.00011555376
10.36771 0.00011594502
10.36871 0.00011633326
10.36971 0.00011671834
10.37071 0.0001171001
10.37171 0.00011747838
10.37271 0.00011785303
10.37371 0.00011822385999999999
10.37471 0.00011859073
10.37571 0.00011895348999999999
10.37671 0.00011931202
10.37771 0.00011966621
10.37871 0.00012001598000000001
10.37971 0.00012036129
10.38071 0.00012070212
10.38171 0.00012103849
10.38271 0.00012137041999999999
10.38371 0.00012169799000000001
10.38471 0.00012202127000000001
10.38571 0.00012234037
10.38671 0.00012265542
10.38771 0.00012296654
10.38871 0.00012327386
10.38971 0.00012357749
10.39071 0.00012387754
10.39171 0.00012417413
10.39271 0.00012446731
10.39371 0.00012475713999999998
10.39471 0.00012504364
10.39571 0.00012532681
10.39671 0.00012560662
10.39771 0.00012588299
10.39871 0.00012615585
10.39971 0.00012642508
10.40071 0.00012669055
10.40171 0.00012695211
10.40271 0.00012720960999999998
10.40371 0.00012746291
10.40471 0.00012771184
10.40571 0.00012795624999999998
10.40671 0.00012819603
10.40771 0.00012843105
10.40871 0.00012866125
10.40971 0.00012888654
10.41071 0.00012910691
10.41171 0.00012932236
10.41271 0.00012953291
10.41371 0.00012973862
10.41471 0.00012993958
10.41571 0.00013013588
10.41671 0.00013032765
10.41771 0.000130515
10.41871 0.00013069808
10.41971 0.00013087703
10.42071 0.00013105196
10.42171 0.00013122298999999999
10.42271 0.00013139021
10.42371 0.00013155369
10.42471 0.00013171348
10.42571 0.00013186958999999998
10.42671 0.00013202201
10.42771 0.0001321707
10.42871 0.00013231559
10.42971 0.00013245656
10.43071 0.00013259349000000002
10.43171 0.00013272626
10.43271 0.0001328547
10.43371 0.00013297865
10.43471 0.00013309796
10.43571 0.00013321245
10.43671 0.00013332199999999998
10.43771 0.00013342648
10.43871 0.00013352577
10.43971 0.00013361980999999998
10.44071 0.00013370855
10.44171 0.00013379197
10.44271 0.00013387008
10.44371 0.00013394294
10.44471 0.00013401062
10.44571 0.00013407322
10.44671 0.00013413086
10.44771 0.00013418368
10.44871 0.00013423183
10.44971 0.00013427547000000002
10.45071 0.00013431473
10.45171 0.00013434977
10.45271 0.00013438071
10.45371 0.00013440765
10.45471 0.00013443067
10.45571 0.00013444982
10.45671 0.00013446512000000002
10.45771 0.00013447656
10.45871 0.00013448408
10.45971 0.00013448762000000002
10.46071 0.00013448707
10.46171 0.00013448230999999999
10.46271 0.00013447317999999998
10.46371 0.00013445954
10.46471 0.00013444121
10.46571 0.00013441804
10.46671 0.00013438985999999998
10.46771 0.00013435653
10.46871 0.00013431792000000002
10.46971 0.00013427393
10.47071 0.00013422449
10.47171 0.00013416955
10.47271 0.0001341091
10.47371 0.00013404316
10.47471 0.00013397179999999998
10.47571 0.00013389508
10.47671 0.00013381313
10.47771 0.00013372605999999998
10.47871 0.00013363403
10.47971 0.00013353721
10.48071 0.00013343573
10.48171 0.00013332975
10.48271 0.00013321943
10.48371 0.00013310488999999999
10.48471 0.00013298624
10.48571 0.00013286356
10.48671 0.0001327369
10.48771 0.00013260627
10.48871 0.00013247168
10.48971 0.00013233308
10.49071 0.00013219039
10.49171 0.00013204352000000002
10.49271 0.00013189235
10.49371 0.00013173674
10.49471 0.00013157653
10.49571 0.00013141158
10.49671 0.00013124173
10.49771 0.00013106685000000001
10.49871 0.00013088679000000002
10.49971 0.00013070146
10.50071 0.00013051077
10.50171 0.00013031467
10.50271 0.00013011313
10.50371 0.00012990616
10.50471 0.00012969381999999998
10.50571 0.00012947615
10.50671 0.00012925328
10.50771 0.00012902533
10.50871 0.00012879244
10.50971 0.00012855477
10.51071 0.00012831248
10.51171 0.00012806573
10.51271 0.00012781469
10.51371 0.0001275595
10.51471 0.00012730029
10.51571 0.00012703716
10.51671 0.00012677018
10.51771 0.0001264994
10.51871 0.00012622482
10.51971 0.00012594643
10.52071 0.00012566416
10.52171 0.00012537793
10.52271 0.00012508763
10.52371 0.00012479312
10.52471 0.00012449427
10.52571 0.00012419091
10.52671 0.00012388288999999999
10.52771 0.00012357004000000001
10.52871 0.00012325224
10.52971 0.00012292936
10.53071 0.00012260128
10.53171 0.00012226794
10.53271 0.0001219293
10.53371 0.00012158534
10.53471 0.0001212361
10.53571 0.00012088162000000001
10.53671 0.00012052201
10.53771 0.00012015738000000001
10.53871 0.00011978788999999999
10.53971 0.00011941368
10.54071 0.00011903493
10.54171 0.00011865183
10.54271 0.00011826455
10.54371 0.00011787328000000001
10.54471 0.00011747815
10.54571 0.00011707931
10.54671 0.00011667687
10.54771 0.00011627091
10.54871 0.00011586146
10.54971 0.00011544856
10.55071 0.00011503219
10.55171 0.00011461227000000001
10.55271 0.00011418874000000001
10.55371 0.00011376148
10.55471 0.00011333036
10.55571 0.00011289524
10.55671 0.00011245595999999999
10.55771 0.00011201238
10.55871 0.00011156434
10.55971 0.00011111171000000001
10.56071 0.00011065436000000001
10.56171 0.00011019220999999999
10.56271 0.00010972518
10.56371 0.00010925326
10.56471 0.00010877644000000001
10.56571 0.00010829475999999999
10.56671 0.00010780828
10.56771 0.00010731711
10.56871 0.00010682138000000001
10.56971 0.00010632123
10.57071 0.00010581683000000001
10.57171 0.00010530837000000001
10.57271 0.00010479602999999999
10.57371 0.00010427998
10.57471 0.0001037604
10.57571 0.00010323743999999999
10.57671 0.00010271123
10.57771 0.00010218187
10.57871 0.00010164943999999999
10.57971 0.00010111396999999999
10.58071 0.00010057547999999998
10.58171 0.00010003395
10.58271 9.9489296e-05
10.58371 9.894145e-05
10.58471 9.8390285e-05
10.58571 9.7835675e-05
10.58671 9.7277473e-05
10.58771 9.671554200000001e-05
10.58871 9.614972199999999e-05
10.58971 9.5579878e-05
10.59071 9.5005879e-05
10.59171 9.4427622e-05
10.59271 9.384503399999999e-05
10.59371 9.3258063e-05
10.59471 9.266669299999999e-05
10.59571 9.2070945e-05
10.59671 9.1470878e-05
10.59771 9.0866575e-05
10.59871 9.025815800000001e-05
10.59971 8.964577199999999e-05
10.60071 8.9029584e-05
10.60171 8.8409774e-05
10.60271 8.7786538e-05
10.60371 8.7160061e-05
10.60471 8.653053099999999e-05
10.60571 8.5898125e-05
10.60671 8.5262997e-05
10.60771 8.4625276e-05
10.60871 8.398506000000001e-05
10.60971 8.3342422e-05
10.61071 8.2697397e-05
10.61171 8.2049979e-05
10.61271 8.140014e-05
10.61371 8.0747805e-05
10.61471 8.0092883e-05
10.61571 7.943525600000001e-05
10.61671 7.8774787e-05
10.61771 7.811132699999999e-05
10.61871 7.744473e-05
10.61971 7.677484199999999e-05
10.62071 7.6101531e-05
10.62171 7.542467399999999e-05
10.62271 7.4744173e-05
10.62371 7.4059955e-05
10.62471 7.3371984e-05
10.62571 7.268025699999999e-05
10.62671 7.1984806e-05
10.62771 7.1285695e-05
10.62871 7.058302500000001e-05
10.62971 6.9876927e-05
10.63071 6.9167561e-05
10.63171 6.8455097e-05
10.63271 6.7739722e-05
10.63371 6.7021642e-05
10.63471 6.6301044e-05
10.63571 6.557812099999999e-05
10.63671 6.485304899999999e-05
10.63771 6.4125982e-05
10.63871 6.3397044e-05
10.63971 6.266633399999999e-05
10.64071 6.1933918e-05
10.64171 6.1199825e-05
10.64271 6.0464049e-05
10.64371 5.9726551000000004e-05
10.64471 5.8987257e-05
10.64571 5.8246076e-05
10.64671 5.7502882000000005e-05
10.64771 5.6757546e-05
10.64871 5.6009918e-05
10.64971 5.5259852000000005e-05
10.65071 5.4507211e-05
10.65171 5.3751864e-05
10.65271 5.2993704e-05
10.65371 5.2232644999999995e-05
10.65471 5.146862300000001e-05
10.65571 5.0701624e-05
10.65671 4.9931651e-05
10.65771 4.9158757e-05
10.65871 4.8383021000000005e-05
10.65971 4.7604556e-05
10.66071 4.6823504e-05
10.66171 4.6040032e-05
10.66271 4.5254325e-05
10.66371 4.4466576999999996e-05
10.66471 4.3676991e-05
10.66571 4.2885762e-05
10.66671 4.209308e-05
10.66771 4.1299117e-05
10.66871 4.050402e-05
10.66971 3.9707911e-05
10.67071 3.8910878e-05
10.67171 3.8112978e-05
10.67271 3.7314229e-05
10.67371 3.6514612000000004e-05
10.67471 3.5714081e-05
10.67571 3.4912554e-05
10.67671 3.4109928e-05
10.67771 3.3306074e-05
10.67871 3.2500853e-05
10.67971 3.169412e-05
10.68071 3.0885727e-05
10.68171 3.0075532e-05
10.68271 2.9263413e-05
10.68371 2.8449264000000004e-05
10.68471 2.763301e-05
10.68571 2.6814604e-05
10.68671 2.5994031999999996e-05
10.68771 2.517132e-05
10.68871 2.4346525000000003e-05
10.68971 2.3519739e-05
10.69071 2.269109e-05
10.69171 2.186073e-05
10.69271 2.1028836e-05
10.69371 2.0195601e-05
10.69471 1.9361229e-05
10.69571 1.8525927e-05
10.69671 1.7689892e-05
10.69771 1.6853318e-05
10.69871 1.6016371999999998e-05
10.69971 1.5179204e-05
10.70071 1.434193e-05
10.70171 1.3504636000000001e-05
10.70271 1.2667370999999999e-05
10.70371 1.1830149e-05
10.70471 1.0992949e-05
10.70571 1.0155718000000001e-05
10.70671 9.3183701e-06
10.70771 8.4807979e-06
10.70871 7.6428734e-06
10.70971 6.8044557000000005e-06
10.71071 5.9653999e-06
10.71171 5.1255622e-06
10.71271 4.2848082e-06
10.71371 3.4430196999999998e-06
10.71471 2.6000999e-06
10.71571 1.7559797e-06
10.71671 9.1062144e-07
10.71771 6.4021571e-08
10.71871 -7.8378797e-07
10.71971 -1.6327399999999999e-06
10.72071 -2.4827337e-06
10.72171 -3.3336377e-06
10.72271 -4.1852939e-06
10.72371 -5.0375238e-06
10.72471 -5.8901342e-06
10.72571 -6.7429241e-06
10.72671 -7.595691899999999e-06
10.72771 -8.4482437e-06
10.72871 -9.3003983e-06
10.72971 -1.0151996e-05
10.73071 -1.1002900999999999e-05
10.73171 -1.1853009999999999e-05
10.73271 -1.270225e-05
10.73371 -1.3550585999999999e-05
10.73471 -1.4398017e-05
10.73571 -1.5244578000000001e-05
10.73671 -1.6090333e-05
10.73771 -1.6935375e-05
10.73871 -1.7779821e-05
10.73971 -1.8623804e-05
10.74071 -1.9467466e-05
10.74171 -2.0310951e-05
10.74271 -2.1154399e-05
10.74371 -2.1997941e-05
10.74471 -2.2841687e-05
10.74571 -2.3685722e-05
10.74671 -2.4530104000000002e-05
10.74771 -2.5374857000000002e-05
10.74871 -2.6219971e-05
10.74971 -2.70654e-05
10.75071 -2.7911062e-05
10.75171 -2.8756840999999998e-05
10.75271 -2.9602595e-05
10.75371 -3.0448152e-05
10.75471 -3.1293325e-05
10.75571 -3.2137916e-05
10.75671 -3.2981716999999996e-05
10.75771 -3.3824523000000004e-05
10.75871 -3.4666141e-05
10.75971 -3.5506392e-05
10.76071 -3.6345122e-05
10.76171 -3.7182204e-05
10.76271 -3.8017541e-05
10.76371 -3.8851073e-05
10.76471 -3.9682774e-05
10.76571 -4.051266e-05
10.76671 -4.1340775e-05
10.76771 -4.2167196e-05
10.76871 -4.2992028e-05
10.76971 -4.3815399e-05
10.77071 -4.4637454e-05
10.77171 -4.5458341000000004e-05
10.77271 -4.6278217e-05
10.77371 -4.7097222e-05
10.77471 -4.7915495e-05
10.77571 -4.8733142000000004e-05
10.77671 -4.9550255e-05
10.77771 -5.036689e-05
10.77871 -5.1183071e-05
10.77971 -5.1998785e-05
10.78071 -5.2813988e-05
10.78171 -5.3628588e-05
10.78271 -5.4442478000000006e-05
10.78371 -5.5255504e-05
10.78471 -5.6067500999999994e-05
10.78571 -5.6878280999999995e-05
10.78671 -5.7687646e-05
10.78771 -5.8495391e-05
10.78871 -5.9301317e-05
10.78971 -6.010523099999999e-05
10.79071 -6.0906967e-05
10.79171 -6.170637300000001e-05
10.79271 -6.2503329e-05
10.79371 -6.329774499999999e-05
10.79471 -6.4089568e-05
10.79571 -6.4878776e-05
10.79671 -6.566539200000001e-05
10.79771 -6.6449462e-05
10.79871 -6.7231065e-05
10.79971 -6.8010308e-05
10.80071 -6.878731800000001e-05
10.80171 -6.9562236e-05
10.80271 -7.0335204e-05
10.80371 -7.1106365e-05
10.80471 -7.187585999999999e-05
10.80571 -7.264380900000001e-05
10.80671 -7.341032e-05
10.80771 -7.4175466e-05
10.80871 -7.4939288e-05
10.80971 -7.5701803e-05
10.81071 -7.6462993e-05
10.81171 -7.7222796e-05
10.81271 -7.7981122e-05
10.81371 -7.873785000000001e-05
10.81471 -7.9492833e-05
10.81571 -8.02459e-05
10.81671 -8.099687e-05
10.81771 -8.1745549e-05
10.81871 -8.2491744e-05
10.81971 -8.3235273e-05
10.82071 -8.397595399999999e-05
10.82171 -8.4713639e-05
10.82271 -8.5448198e-05
10.82371 -8.6179529e-05
10.82471 -8.6907562e-05
10.82571 -8.763227e-05
10.82671 -8.8353653e-05
10.82771 -8.907175e-05
10.82871 -8.978663599999999e-05
10.82971 -9.0498401e-05
10.83071 -9.120717e-05
10.83171 -9.1913085e-05
10.83271 -9.261629e-05
10.83371 -9.3316942e-05
10.83471 -9.4015189e-05
10.83571 -9.4711169e-05
10.83671 -9.540500499999999e-05
10.83771 -9.609679e-05
10.83871 -9.678659600000001e-05
10.83971 -9.7474469e-05
10.84071 -9.816039899999999e-05
10.84171 -9.884435e-05
10.84271 -9.952625499999999e-05
10.84371 -0.00010020601
10.84471 -0.00010088348
10.84571 -0.00010155851
10.84671 -0.00010223092000000001
10.84771 -0.00010290051
10.84871 -0.00010356708
10.84971 -0.00010423042
10.85071 -0.00010489035
10.85171 -0.00010554669000000002
10.85271 -0.00010619927
10.85371 -0.00010684797
10.85471 -0.00010749269
10.85571 -0.00010813336
10.85671 -0.00010876996
10.85771 -0.00010940248999999999
10.85871 -0.00011003099
10.85971 -0.00011065553
10.86071 -0.00011127622000000001
10.86171 -0.00011189319000000001
10.86271 -0.00011250658000000001
10.86371 -0.00011311653999999999
10.86471 -0.00011372323
10.86571 -0.0001143268
10.86671 -0.00011492741000000001
10.86771 -0.00011552518
10.86871 -0.0001161202
10.86971 -0.00011671255999999999
10.87071 -0.00011730227999999999
10.87171 -0.00011788940000000001
10.87271 -0.00011847387000000001
10.87371 -0.00011905564
10.87471 -0.00011963461
10.87571 -0.00012021068
10.87671 -0.00012078367
10.87771 -0.00012135343
10.87871 -0.00012191979
10.87971 -0.00012248255
10.88071 -0.00012304154000000001
10.88171 -0.00012359658
10.88271 -0.00012414752
10.88371 -0.00012469420999999998
10.88471 -0.00012523656
10.88571 -0.00012577447
10.88671 -0.00012630790000000002
10.88771 -0.00012683684
10.88871 -0.00012736129999999998
10.88971 -0.00012788134000000001
10.89071 -0.00012839705
10.89171 -0.00012890853
10.89271 -0.0001294159
10.89371 -0.00012991932
10.89471 -0.00013041893
10.89571 -0.00013091486999999998
10.89671 -0.00013140731
10.89771 -0.00013189637
10.89871 -0.00013238215
10.89971 -0.00013286474
10.90071 -0.0001333442
10.90171 -0.00013382055
10.90271 -0.00013429378
10.90371 -0.00013476385
10.90471 -0.00013523069
10.90571 -0.00013569418000000002
10.90671 -0.00013615418
10.90771 -0.00013661054
10.90871 -0.00013706309
10.90971 -0.00013751165
10.91071 -0.00013795604
10.91171 -0.00013839608
10.91271 -0.00013883159
10.91371 -0.00013926243
10.91471 -0.00013968847
10.91571 -0.00014010961
10.91671 -0.00014052580000000002
10.91771 -0.00014093699
10.91871 -0.0001413432
10.91971 -0.00014174445
10.92071 -0.00014214085
10.92171 -0.00014253246000000002
10.92271 -0.00014291944
10.92371 -0.00014330192
10.92471 -0.00014368006
10.92571 -0.00014405404000000002
10.92671 -0.00014442401
10.92771 -0.00014479013999999998
10.92871 -0.00014515256
10.92971 -0.0001455114
10.93071 -0.00014586675
10.93171 -0.00014621867999999998
10.93271 -0.00014656722
10.93371 -0.00014691237
10.93471 -0.00014725409
10.93571 -0.00014759231
10.93671 -0.00014792693
10.93771 -0.00014825781
10.93871 -0.00014858481000000002
10.93971 -0.00014890776
10.94071 -0.00014922648
10.94171 -0.00014954079
10.94271 -0.00014985053
10.94371 -0.00015015553
10.94471 -0.00015045563999999999
10.94571 -0.00015075075000000002
10.94671 -0.00015104075
10.94771 -0.00015132561
10.94871 -0.00015160526
10.94971 -0.00015187975
10.95071 -0.0001521491
10.95171 -0.00015241337
10.95271 -0.00015267269
10.95371 -0.00015292717
10.95471 -0.00015317695
10.95571 -0.00015342218
10.95671 -0.00015366304
10.95771 -0.00015389967000000002
10.95871 -0.00015413223
10.95971 -0.00015436083999999998
10.96071 -0.00015458563
10.96171 -0.00015480668
10.96271 -0.00015502405
10.96371 -0.00015523777
10.96471 -0.00015544783
10.96571 -0.00015565419
10.96671 -0.00015585678
10.96771 -0.0001560555
10.96871 -0.00015625022
10.96971 -0.00015644082000000002
10.97071 -0.00015662712
10.97171 -0.00015680896
10.97271 -0.00015698619000000002
10.97371 -0.00015715863999999998
10.97471 -0.00015732617
10.97571 -0.00015748866
10.97671 -0.00015764601
10.97771 -0.00015779815
10.97871 -0.00015794503
10.97971 -0.00015808665
10.98071 -0.00015822304
10.98171 -0.00015835426
10.98271 -0.00015848038000000001
10.98371 -0.00015860153
10.98471 -0.00015871784
10.98571 -0.00015882946
10.98671 -0.00015893655
10.98771 -0.00015903928
10.98871 -0.0001591378
10.98971 -0.00015923226
10.99071 -0.0001593228
10.99171 -0.00015940952000000001
10.99271 -0.0001594925
10.99371 -0.00015957179
10.99471 -0.0001596474
10.99571 -0.00015971932
10.99671 -0.00015978751000000002
10.99771 -0.00015985188
10.99871 -0.00015991233000000002
10.99971 -0.00015996872
11.00071 -0.0001600209
11.00171 -0.00016006871
11.00271 -0.00016011201
11.00371 -0.0001601506
11.00471 -0.00016018435000000002
11.00571 -0.0001602131
11.00671 -0.00016023674
11.00771 -0.00016025518
11.00871 -0.00016026836
11.00971 -0.00016027623999999998
11.01071 -0.00016027882
11.01171 -0.00016027614
11.01271 -0.00016026827
11.01371 -0.00016025531
11.01471 -0.00016023737
11.01571 -0.00016021461
11.01671 -0.00016018718000000002
11.01771 -0.00016015525
11.01871 -0.000160119
11.01971 -0.00016007857999999998
11.02071 -0.00016003415
11.02171 -0.00015998586
11.02271 -0.00015993380000000002
11.02371 -0.00015987806999999998
11.02471 -0.00015981873
11.02571 -0.0001597558
11.02671 -0.00015968927
11.02771 -0.00015961911
11.02871 -0.00015954522
11.02971 -0.00015946753
11.03071 -0.00015938590000000002
11.03171 -0.0001593002
11.03271 -0.00015921029
11.03371 -0.00015911601
11.03471 -0.0001590172
11.03571 -0.00015891372
11.03671 -0.00015880545
11.03771 -0.00015869227
11.03871 -0.00015857411
11.03971 -0.00015845091
11.04071 -0.00015832263
11.04171 -0.0001581893
11.04271 -0.00015805094
11.04371 -0.00015790763
11.04471 -0.00015775946
11.04571 -0.00015760656
11.04671 -0.00015744907
11.04771 -0.00015728714999999998
11.04871 -0.00015712094
11.04971 -0.00015695061
11.05071 -0.00015677633
11.05171 -0.00015659823
11.05271 -0.00015641643
11.05371 -0.00015623104
11.05471 -0.00015604213
11.05571 -0.00015584975
11.05671 -0.00015565391
11.05771 -0.00015545459999999998
11.05871 -0.00015525177
11.05971 -0.00015504535
11.06071 -0.00015483523
11.06171 -0.00015462131
11.06271 -0.00015440344
11.06371 -0.00015418149
11.06471 -0.00015395531
11.06571 -0.00015372475
11.06671 -0.0001534897
11.06771 -0.00015325004
11.06871 -0.00015300568
11.06971 -0.00015275656
11.07071 -0.00015250264000000002
11.07171 -0.00015224392
11.07271 -0.00015198043
11.07371 -0.00015171223
11.07471 -0.00015143941
11.07571 -0.00015116207
11.07671 -0.00015088036
11.07771 -0.00015059444
11.07871 -0.00015030447
11.07971 -0.00015001064
11.08071 -0.00014971309000000001
11.08171 -0.00014941201
11.08271 -0.00014910752
11.08371 -0.00014879976999999998
11.08471 -0.00014848885999999998
11.08571 -0.00014817484999999999
11.08671 -0.00014785782
11.08771 -0.00014753775
11.08871 -0.00014721464
11.08971 -0.00014688844
11.09071 -0.00014655908
11.09171 -0.00014622645
11.09271 -0.00014589044
11.09371 -0.00014555092
11.09471 -0.00014520773000000002
11.09571 -0.00014486073
11.09671 -0.00014450981
11.09771 -0.00014415481
11.09871 -0.00014379562999999998
11.09971 -0.00014343218000000002
11.10071 -0.0001430644
11.10171 -0.00014269226
11.10271 -0.00014231575
11.10371 -0.0001419349
11.10471 -0.00014154977999999998
11.10571 -0.00014116046
11.10671 -0.00014076705
11.10771 -0.00014036971
11.10871 -0.00013996856
11.10971 -0.00013956378
11.11071 -0.00013915553
11.11171 -0.00013874397
11.11271 -0.00013832927
11.11371 -0.00013791155999999999
11.11471 -0.00013749097
11.11571 -0.0001370676
11.11671 -0.00013664153
11.11771 -0.00013621279000000002
11.11871 -0.00013578141
11.11971 -0.00013534735
11.12071 -0.00013491059
11.12171 -0.00013447105
11.12271 -0.00013402865000000002
11.12371 -0.00013358327
11.12471 -0.00013313479999999998
11.12571 -0.00013268309999999998
11.12671 -0.00013222806
11.12771 -0.00013176954
11.12871 -0.00013130742999999998
11.12971 -0.00013084166
11.13071 -0.00013037213000000001
11.13171 -0.00012989881999999998
11.13271 -0.0001294217
11.13371 -0.00012894078
11.13471 -0.00012845611
11.13571 -0.00012796776000000002
11.13671 -0.00012747580999999998
11.13771 -0.0001269804
11.13871 -0.00012648167
11.13971 -0.00012597976
11.14071 -0.00012547484000000002
11.14171 -0.00012496708
11.14271 -0.00012445664
11.14371 -0.00012394366
11.14471 -0.0001234283
11.14571 -0.00012291065
11.14671 -0.00012239082
11.14771 -0.00012186886
11.14871 -0.00012134482
11.14971 -0.0001208187
11.15071 -0.00012029047000000001
11.15171 -0.00011976009000000001
11.15271 -0.00011922748000000001
11.15371 -0.00011869254999999999
11.15471 -0.00011815517
11.15571 -0.00011761524
11.15671 -0.00011707261000000001
11.15771 -0.00011652716999999999
11.15871 -0.00011597879000000001
11.15971 -0.00011542736
11.16071 -0.00011487280000000001
11.16171 -0.00011431504
11.16271 -0.00011375403
11.16371 -0.00011318976000000002
11.16471 -0.00011262226
11.16571 -0.00011205157000000001
11.16671 -0.00011147775
11.16771 -0.00011090092
11.16871 -0.0001103212
11.16971 -0.00010973872000000001
11.17071 -0.00010915364
11.17171 -0.00010856613
11.17271 -0.00010797635
11.17371 -0.00010738445
11.17471 -0.00010679059
11.17571 -0.00010619491
11.17671 -0.00010559752
11.17771 -0.0001049985
11.17871 -0.00010439793
11.17971 -0.00010379584
11.18071 -0.00010319224999999999
11.18171 -0.00010258710999999999
11.18271 -0.00010198040000000001
11.18371 -0.00010137203
11.18471 -0.00010076192
11.18571 -0.00010014996
11.18671 -9.9536044e-05
11.18771 -9.892004300000001e-05
11.18871 -9.8301848e-05
11.18971 -9.768134499999999e-05
11.19071 -9.705844399999999e-05
11.19171 -9.6433064e-05
11.19271 -9.5805149e-05
11.19371 -9.517467e-05
11.19471 -9.4541622e-05
11.19571 -9.3906039e-05
11.19671 -9.326796499999999e-05
11.19771 -9.2627488e-05
11.19871 -9.1984714e-05
11.19971 -9.1339768e-05
11.20071 -9.0692794e-05
11.20171 -9.004394299999999e-05
11.20271 -8.9393376e-05
11.20371 -8.8741257e-05
11.20471 -8.808773399999999e-05
11.20571 -8.743296000000001e-05
11.20671 -8.6777055e-05
11.20771 -8.612012699999999e-05
11.20871 -8.5462267e-05
11.20971 -8.480352599999999e-05
11.21071 -8.4143932e-05
11.21171 -8.3483485e-05
11.21271 -8.2822163e-05
11.21371 -8.2159909e-05
11.21471 -8.1496654e-05
11.21571 -8.0832302e-05
11.21671 -8.0166751e-05
11.21771 -7.949988100000001e-05
11.21871 -7.883157900000001e-05
11.21971 -7.816173000000001e-05
11.22071 -7.7490233e-05
11.22171 -7.6816991e-05
11.22271 -7.6141936e-05
11.22371 -7.5465016e-05
11.22471 -7.4786209e-05
11.22571 -7.4105515e-05
11.22671 -7.3422967e-05
11.22771 -7.2738624e-05
11.22871 -7.205256300000001e-05
11.22971 -7.13649e-05
11.23071 -7.0675759e-05
11.23171 -6.9985276e-05
11.23271 -6.9293611e-05
11.23371 -6.8600917e-05
11.23471 -6.790735400000001e-05
11.23571 -6.7213074e-05
11.23671 -6.6518214e-05
11.23771 -6.5822894e-05
11.23871 -6.512722200000001e-05
11.23971 -6.4431271e-05
11.24071 -6.3735092e-05
11.24171 -6.3038715e-05
11.24271 -6.234213900000001e-05
11.24371 -6.1645335e-05
11.24471 -6.0948253e-05
11.24571 -6.0250818e-05
11.24671 -5.9552945999999996e-05
11.24771 -5.8854532999999994e-05
11.24871 -5.8155479e-05
11.24971 -5.7455668e-05
11.25071 -5.6754999000000005e-05
11.25171 -5.6053375e-05
11.25271 -5.5350722e-05
11.25371 -5.464697800000001e-05
11.25471 -5.3942102e-05
11.25571 -5.3236084e-05
11.25671 -5.2528935e-05
11.25771 -5.18207e-05
11.25871 -5.1111448e-05
11.25971 -5.0401269e-05
11.26071 -4.9690277000000005e-05
11.26171 -4.8978603e-05
11.26271 -4.8266395e-05
11.26371 -4.7553806e-05
11.26471 -4.6840992e-05
11.26571 -4.612811e-05
11.26671 -4.5415308e-05
11.26771 -4.4702719e-05
11.26871 -4.3990462e-05
11.26971 -4.3278632e-05
11.27071 -4.2567302e-05
11.27171 -4.1856521e-05
11.27271 -4.1146302e-05
11.27371 -4.0436639999999994e-05
11.27471 -3.9727504e-05
11.27571 -3.9018835e-05
11.27671 -3.8310557e-05
11.27771 -3.7602581e-05
11.27871 -3.6894804e-05
11.27971 -3.6187117e-05
11.28071 -3.5479414e-05
11.28171 -3.4771591e-05
11.28271 -3.4063558e-05
11.28371 -3.3355235000000005e-05
11.28471 -3.2646565e-05
11.28571 -3.1937515e-05
11.28671 -3.1228072000000004e-05
11.28771 -3.0518251e-05
11.28871 -2.9808095e-05
11.28971 -2.9097671e-05
11.29071 -2.8387068999999996e-05
11.29171 -2.7676400999999998e-05
11.29271 -2.6965799000000003e-05
11.29371 -2.6255398e-05
11.29471 -2.554535e-05
11.29571 -2.4835802e-05
11.29671 -2.4126902e-05
11.29771 -2.3418788e-05
11.29871 -2.2711585e-05
11.29971 -2.2005401e-05
11.30071 -2.1300322e-05
11.30171 -2.059641e-05
11.30271 -1.9893703e-05
11.30371 -1.9192213e-05
11.30471 -1.8491923999999997e-05
11.30571 -1.77928e-05
11.30671 -1.7094781e-05
11.30771 -1.6397792e-05
11.30871 -1.5701740999999998e-05
11.30971 -1.500653e-05
11.31071 -1.4312056e-05
11.31171 -1.3618218e-05
11.31271 -1.2924921999999999e-05
11.31371 -1.2232086e-05
11.31471 -1.1539643e-05
11.31571 -1.0847549e-05
11.31671 -1.015578e-05
11.31771 -9.464338299999999e-06
11.31871 -8.7732516e-06
11.31971 -8.0825735e-06
11.32071 -7.3923821999999995e-06
11.32171 -6.702778399999999e-06
11.32271 -6.0138817e-06
11.32371 -5.3258269000000005e-06
11.32471 -4.6387601e-06
11.32571 -3.9528324e-06
11.32671 -3.2681956999999995e-06
11.32771 -2.5849964000000003e-06
11.32871 -1.9033714999999998e-06
11.32971 -1.2234432e-06
11.33071 -5.4531517e-07
11.33171 1.3093099e-07
11.33271 8.052378299999999e-07
11.33371 1.4775734999999998e-06
11.33471 2.1479323e-06
11.33571 2.8163332999999997e-06
11.33671 3.4828194e-06
11.33771 4.1474536e-06
11.33871 4.8103161e-06
11.33971 5.4714999e-06
11.34071 6.1311063e-06
11.34171 6.7892386999999995e-06
11.34271 7.4459983e-06
11.34371 8.1014797e-06
11.34471 8.755764500000001e-06
11.34571 9.4089181e-06
11.34671 1.0060985e-05
11.34771 1.0711990000000001e-05
11.34871 1.1361929e-05
11.34971 1.2010776999999999e-05
11.35071 1.2658482e-05
11.35171 1.3304971e-05
11.35271 1.3950147e-05
11.35371 1.4593898e-05
11.35471 1.5236098000000001e-05
11.35571 1.587661e-05
11.35671 1.6515293999999998e-05
11.35771 1.7152010999999998e-05
11.35871 1.7786628e-05
11.35971 1.8419023e-05
11.36071 1.9049087e-05
11.36171 1.967673e-05
11.36271 2.0301887e-05
11.36371 2.0924512999999998e-05
11.36471 2.1544586999999998e-05
11.36571 2.2162114e-05
11.36671 2.2777122000000003e-05
11.36771 2.3389661e-05
11.36871 2.3999797000000002e-05
11.36971 2.4607612999999997e-05
11.37071 2.5213197000000003e-05
11.37171 2.5816649e-05
11.37271 2.6418064000000002e-05
11.37371 2.7017535000000003e-05
11.37471 2.7615146999999998e-05
11.37571 2.8210965e-05
11.37671 2.8805041999999998e-05
11.37771 2.9397404000000002e-05
11.37871 2.9988061e-05
11.37971 3.0576992999999996e-05
11.38071 3.116416e-05
11.38171 3.1749491e-05
11.38271 3.23329e-05
11.38371 3.2914278000000004e-05
11.38471 3.3493501e-05
11.38571 3.4070433e-05
11.38671 3.464493e-05
11.38771 3.5216848e-05
11.38871 3.5786047e-05
11.38971 3.6352392e-05
11.39071 3.6915765e-05
11.39171 3.7476059e-05
11.39271 3.8033192999999994e-05
11.39371 3.8587106e-05
11.39471 3.9137762999999995e-05
11.39571 3.9685153e-05
11.39671 4.0229290000000004e-05
11.39771 4.0770208999999996e-05
11.39871 4.130797e-05
11.39971 4.1842651000000004e-05
11.40071 4.2374339000000005e-05
11.40171 4.2903132999999996e-05
11.40271 4.3429137e-05
11.40371 4.3952451e-05
11.40471 4.4473177000000003e-05
11.40571 4.4991395000000004e-05
11.40671 4.5507178000000003e-05
11.40771 4.6020577e-05
11.40871 4.6531625e-05
11.40971 4.7040328e-05
11.41071 4.7546669000000005e-05
11.41171 4.805060599999999e-05
11.41271 4.8552073e-05
11.41371 4.9050982000000006e-05
11.41471 4.9547231e-05
11.41571 5.00407e-05
11.41671 5.0531257999999994e-05
11.41771 5.101877e-05
11.41871 5.1503099e-05
11.41971 5.1984114e-05
11.42071 5.2461684e-05
11.42171 5.2935701e-05
11.42271 5.3406075e-05
11.42371 5.3872725e-05
11.42471 5.4335601000000005e-05
11.42571 5.4794680000000004e-05
11.42671 5.5249956e-05
11.42771 5.5701452e-05
11.42871 5.6149207e-05
11.42971 5.6593279e-05
11.43071 5.7033748e-05
11.43171 5.747070299999999e-05
11.43271 5.7904242e-05
11.43371 5.8334462e-05
11.43471 5.8761452000000005e-05
11.43571 5.9185305000000004e-05
11.43671 5.96061e-05
11.43771 6.0023892999999994e-05
11.43871 6.0438731e-05
11.43971 6.085063e-05
11.44071 6.125959e-05
11.44171 6.1665588e-05
11.44271 6.2068568e-05
11.44371 6.2468467e-05
11.44471 6.286518899999999e-05
11.44571 6.3258631e-05
11.44671 6.3648673e-05
11.44771 6.4035186e-05
11.44871 6.4418043e-05
11.44971 6.4797115e-05
11.45071 6.5172281e-05
11.45171 6.5543435e-05
11.45271 6.5910478e-05
11.45371 6.6273333e-05
11.45471 6.6631947e-05
11.45571 6.6986286e-05
11.45671 6.7336339e-05
11.45771 6.7682117e-05
11.45871 6.8023661e-05
11.45971 6.8361027e-05
11.46071 6.869428799999999e-05
11.46171 6.9023531e-05
11.46271 6.9348857e-05
11.46371 6.9670358e-05
11.46471 6.9988141e-05
11.46571 7.030229800000001e-05
11.46671 7.0612913e-05
11.46771 7.0920061e-05
11.46871 7.1223792e-05
11.46971 7.152414100000001e-05
11.47071 7.182111400000001e-05
11.47171 7.211469899999999e-05
11.47271 7.2404856e-05
11.47371 7.2691523e-05
11.47471 7.297462e-05
11.47571 7.3254046e-05
11.47671 7.3529685e-05
11.47771 7.3801414e-05
11.47871 7.4069101e-05
11.47971 7.4332615e-05
11.48071 7.459182700000001e-05
11.48171 7.4846616e-05
11.48271 7.5096881e-05
11.48371 7.534253000000001e-05
11.48471 7.55835e-05
11.48571 7.5819747e-05
11.48671 7.6051248e-05
11.48771 7.6278008e-05
11.48871 7.6500049e-05
11.48971 7.671743e-05
11.49071 7.6930218e-05
11.49171 7.7138503e-05
11.49271 7.734238399999999e-05
11.49371 7.7541972e-05
11.49471 7.7737377e-05
11.49571 7.792871199999999e-05
11.49671 7.8116074e-05
11.49771 7.8299558e-05
11.49871 7.8479246e-05
11.49971 7.865518799999999e-05
11.50071 7.882742899999999e-05
11.50171 7.8995976e-05
11.50271 7.9160822e-05
11.50371 7.932193300000001e-05
11.50471 7.9479253e-05
11.50571 7.9632701e-05
11.50671 7.9782188e-05
11.50771 7.992760499999999e-05
11.50871 8.0068833e-05
11.50971 8.0205746e-05
11.51071 8.0338225e-05
11.51171 8.046615700000001e-05
11.51271 8.0589427e-05
11.51371 8.0707946e-05
11.51471 8.0821633e-05
11.51571 8.0930437e-05
11.51671 8.1034318e-05
11.51771 8.113326500000001e-05
11.51871 8.1227296e-05
11.51971 8.131643799999999e-05
11.52071 8.1400742e-05
11.52171 8.1480283e-05
11.52271 8.1555146e-05
11.52371 8.162542700000001e-05
11.52471 8.169122299999999e-05
11.52571 8.175264299999999e-05
11.52671 8.180977599999999e-05
11.52771 8.1862714e-05
11.52871 8.191153699999999e-05
11.52971 8.1956301e-05
11.53071 8.1997047e-05
11.53171 8.2033796e-05
11.53271 8.2066543e-05
11.53371 8.2095266e-05
11.53471 8.2119919e-05
11.53571 8.2140434e-05
11.53671 8.2156726e-05
11.53771 8.2168702e-05
11.53871 8.2176251e-05
11.53971 8.2179264e-05
11.54071 8.2177621e-05
11.54171 8.217122100000001e-05
11.54271 8.215996e-05
11.54371 8.2143754e-05
11.54471 8.2122534e-05
11.54571 8.209625e-05
11.54671 8.2064878e-05
11.54771 8.2028413e-05
11.54871 8.1986872e-05
11.54971 8.19403e-05
11.55071 8.1888766e-05
11.55171 8.1832349e-05
11.55271 8.177115099999999e-05
11.55371 8.1705286e-05
11.55471 8.1634875e-05
11.55571 8.1560034e-05
11.55671 8.1480886e-05
11.55771 8.139754200000001e-05
11.55871 8.13101e-05
11.55971 8.1218644e-05
11.56071 8.1123238e-05
11.56171 8.1023921e-05
11.56271 8.0920711e-05
11.56371 8.0813606e-05
11.56471 8.0702569e-05
11.56571 8.0587552e-05
11.56671 8.0468476e-05
11.56771 8.0345251e-05
11.56871 8.021777399999999e-05
11.56971 8.008592500000001e-05
11.57071 7.9949587e-05
11.57171 7.9808643e-05
11.57271 7.9662982e-05
11.57371 7.9512495e-05
11.57471 7.9357096e-05
11.57571 7.9196718e-05
11.57671 7.903130900000001e-05
11.57771 7.8860842e-05
11.57871 7.8685321e-05
11.57971 7.850476299999999e-05
11.58071 7.8319215e-05
11.58171 7.8128744e-05
11.58271 7.793343600000001e-05
11.58371 7.7733392e-05
11.58471 7.752872200000001e-05
11.58571 7.7319544e-05
11.58671 7.7105983e-05
11.58771 7.6888153e-05
11.58871 7.6666163e-05
11.58971 7.6440114e-05
11.59071 7.6210085e-05
11.59171 7.5976135e-05
11.59271 7.5738308e-05
11.59371 7.5496621e-05
11.59471 7.5251069e-05
11.59571 7.5001628e-05
11.59671 7.474824899999999e-05
11.59771 7.4490862e-05
11.59871 7.4229393e-05
11.59971 7.3963753e-05
11.60071 7.3693843e-05
11.60171 7.3419562e-05
11.60271 7.3140819e-05
11.60371 7.285752900000001e-05
11.60471 7.2569611e-05
11.60571 7.227701e-05
11.60671 7.1979684e-05
11.60771 7.1677619e-05
11.60871 7.1370812e-05
11.60971 7.105929299999999e-05
11.61071 7.0743118e-05
11.61171 7.0422351e-05
11.61271 7.009708700000001e-05
11.61371 6.976743e-05
11.61471 6.9433491e-05
11.61571 6.9095404e-05
11.61671 6.875328599999999e-05
11.61771 6.840726299999999e-05
11.61871 6.8057449e-05
11.61971 6.770395100000001e-05
11.62071 6.7346861e-05
11.62171 6.698624e-05
11.62271 6.6622141e-05
11.62371 6.6254592e-05
11.62471 6.5883592e-05
11.62571 6.550912399999999e-05
11.62671 6.5131138e-05
11.62771 6.4749577e-05
11.62871 6.436436000000001e-05
11.62971 6.3975403e-05
11.63071 6.3582598e-05
11.63171 6.3185848e-05
11.63271 6.2785057e-05
11.63371 6.2380127e-05
11.63471 6.1970979e-05
11.63571 6.1557546e-05
11.63671 6.1139781e-05
11.63771 6.0717662e-05
11.63871 6.0291183e-05
11.63971 5.9860372000000004e-05
11.64071 5.9425275e-05
11.64171 5.8985961e-05
11.64271 5.8542525000000006e-05
11.64371 5.8095083e-05
11.64471 5.7643751e-05
11.64571 5.718867399999999e-05
11.64671 5.6729988e-05
11.64771 5.6267834e-05
11.64871 5.5802349e-05
11.64971 5.5333662999999994e-05
11.65071 5.4861891e-05
11.65171 5.4387129000000006e-05
11.65271 5.3909451e-05
11.65371 5.3428914e-05
11.65471 5.2945545999999996e-05
11.65571 5.2459346999999996e-05
11.65671 5.1970305999999996e-05
11.65771 5.1478378e-05
11.65871 5.0983505e-05
11.65971 5.0485613000000006e-05
11.66071 4.9984618e-05
11.66171 4.9480428e-05
11.66271 4.8972947e-05
11.66371 4.8462084e-05
11.66471 4.7947759e-05
11.66571 4.7429899e-05
11.66671 4.6908451e-05
11.66771 4.6383383e-05
11.66871 4.5854682e-05
11.66971 4.5322361e-05
11.67071 4.4786452000000004e-05
11.67171 4.4247017e-05
11.67271 4.3704136e-05
11.67371 4.3157914e-05
11.67471 4.2608462999999996e-05
11.67571 4.2055913e-05
11.67671 4.15004e-05
11.67771 4.0942064000000004e-05
11.67871 4.0381042e-05
11.67971 3.9817462e-05
11.68071 3.9251447e-05
11.68171 3.8683098e-05
11.68271 3.8112498e-05
11.68371 3.7539715000000003e-05
11.68471 3.6964789e-05
11.68571 3.6387738e-05
11.68671 3.5808554e-05
11.68771 3.5227214e-05
11.68871 3.4643674e-05
11.68971 3.4057871e-05
11.69071 3.3469732e-05
11.69171 3.2879177e-05
11.69271 3.2286121e-05
11.69371 3.1690485e-05
11.69471 3.1092193e-05
11.69571 3.0491185e-05
11.69671 2.9887414e-05
11.69771 2.9280852e-05
11.69871 2.8671494e-05
11.69971 2.8059355e-05
11.70071 2.744448e-05
11.70171 2.6826933000000003e-05
11.70271 2.6206806e-05
11.70371 2.5584205000000002e-05
11.70471 2.4959257e-05
11.70571 2.4332104e-05
11.70671 2.3702893e-05
11.70771 2.3071779e-05
11.70871 2.2438913999999998e-05
11.70971 2.1804446e-05
11.71071 2.1168512e-05
11.71171 2.0531233e-05
11.71271 1.9892714e-05
11.71371 1.9253036e-05
11.71471 1.8612259e-05
11.71571 1.7970417e-05
11.71671 1.732752e-05
11.71771 1.6683553e-05
11.71871 1.6038484e-05
11.71971 1.5392258e-05
11.72071 1.4744809e-05
11.72171 1.4096058e-05
11.72271 1.3445921e-05
11.72371 1.2794314e-05
11.72471 1.2141157e-05
11.72571 1.1486380000000001e-05
11.72671 1.0829925e-05
11.72771 1.0171753e-05
11.72871 9.5118459e-06
11.72971 8.850207e-06
11.73071 8.1868656e-06
11.73171 7.5218743e-06
11.73271 6.855309899999999e-06
11.73371 6.1872719e-06
11.73471 5.5178777e-06
11.73571 4.8472618e-06
11.73671 4.1755694e-06
11.73771 3.5029525999999998e-06
11.73871 2.8295659e-06
11.73971 2.1555608999999998e-06
11.74071 1.4810809e-06
11.74171 8.0625702e-07
11.74271 1.3120421e-07
11.74371 -5.4398237e-07
11.74471 -1.2192294e-06
11.74571 -1.8944872e-06
11.74671 -2.5697302e-06
11.74771 -3.2449559e-06
11.74871 -3.9201836e-06
11.74971 -4.5954518e-06
11.75071 -5.2708153e-06
11.75171 -5.9463403e-06
11.75271 -6.6221006e-06
11.75371 -7.298172e-06
11.75471 -7.9746286e-06
11.75571 -8.6515357e-06
11.75671 -9.3289479e-06
11.75771 -1.0006904e-05
11.75871 -1.0685421e-05
11.75971 -1.1364497000000001e-05
11.76071 -1.2044102999999999e-05
11.76171 -1.2724188999999999e-05
11.76271 -1.340468e-05
11.76371 -1.4085477000000001e-05
11.76471 -1.4766461e-05
11.76571 -1.5447499e-05
11.76671 -1.6128441999999998e-05
11.76771 -1.6809132999999998e-05
11.76871 -1.7489414e-05
11.76971 -1.8169126e-05
11.77071 -1.8848117e-05
11.77171 -1.9526246e-05
11.77271 -2.0203387e-05
11.77371 -2.0879435e-05
11.77471 -2.1554304e-05
11.77571 -2.2227933999999997e-05
11.77671 -2.2900288e-05
11.77771 -2.3571353e-05
11.77871 -2.4241137000000002e-05
11.77971 -2.4909676000000004e-05
11.78071 -2.5577014999999997e-05
11.78171 -2.6243217e-05
11.78271 -2.6908353000000003e-05
11.78371 -2.75725e-05
11.78471 -2.8235732000000002e-05
11.78571 -2.8898123e-05
11.78671 -2.9559729e-05
11.78771 -3.0220596000000002e-05
11.78871 -3.088075e-05
11.78971 -3.1540199e-05
11.79071 -3.2198923e-05
11.79171 -3.2856880000000006e-05
11.79271 -3.3514002e-05
11.79371 -3.4170199000000004e-05
11.79471 -3.4825359e-05
11.79571 -3.5479354e-05
11.79671 -3.6132036e-05
11.79771 -3.6783250999999997e-05
11.79871 -3.7432841e-05
11.79971 -3.8080643e-05
11.80071 -3.8726498e-05
11.80171 -3.9370261e-05
11.80271 -4.0011795e-05
11.80371 -4.0650988e-05
11.80471 -4.1287743000000005e-05
11.80571 -4.1921987e-05
11.80671 -4.2553674e-05
11.80771 -4.3182777e-05
11.80871 -4.38093e-05
11.80971 -4.4433261e-05
11.81071 -4.5054705e-05
11.81171 -4.5673684e-05
11.81271 -4.629027e-05
11.81371 -4.6904535e-05
11.81471 -4.7516554e-05
11.81571 -4.8126401e-05
11.81671 -4.8734142e-05
11.81771 -4.9339826e-05
11.81871 -4.9943485999999995e-05
11.81971 -5.0545139999999994e-05
11.82071 -5.1144781e-05
11.82171 -5.174237e-05
11.82271 -5.2337856e-05
11.82371 -5.2931164999999997e-05
11.82471 -5.3522189e-05
11.82571 -5.4110808e-05
11.82671 -5.4696886e-05
11.82771 -5.5280276e-05
11.82871 -5.5860817999999995e-05
11.82971 -5.6438358e-05
11.83071 -5.7012737999999994e-05
11.83171 -5.7583816e-05
11.83271 -5.8151453999999995e-05
11.83371 -5.8715534e-05
11.83471 -5.9275953000000004e-05
11.83571 -5.9832638000000004e-05
11.83671 -6.0385531000000005e-05
11.83771 -6.093461e-05
11.83871 -6.1479864e-05
11.83971 -6.2021314e-05
11.84071 -6.2558996e-05
11.84171 -6.3092966e-05
11.84271 -6.3623287e-05
11.84371 -6.4150032e-05
11.84471 -6.4673276e-05
11.84571 -6.5193097e-05
11.84671 -6.5709565e-05
11.84771 -6.6222736e-05
11.84871 -6.6732645e-05
11.84971 -6.7239318e-05
11.85071 -6.774275199999999e-05
11.85171 -6.8242917e-05
11.85271 -6.8739769e-05
11.85371 -6.9233232e-05
11.85471 -6.9723211e-05
11.85571 -7.0209592e-05
11.85671 -7.0692238e-05
11.85771 -7.1171002e-05
11.85871 -7.1645729e-05
11.85971 -7.2116262e-05
11.86071 -7.2582446e-05
11.86171 -7.3044129e-05
11.86271 -7.350116700000001e-05
11.86371 -7.3953436e-05
11.86471 -7.4400833e-05
11.86571 -7.484327399999999e-05
11.86671 -7.5280701e-05
11.86771 -7.5713081e-05
11.86871 -7.6140407e-05
11.86971 -7.656269100000001e-05
11.87071 -7.6979973e-05
11.87171 -7.7392309e-05
11.87271 -7.7799768e-05
11.87371 -7.820243000000001e-05
11.87471 -7.860038e-05
11.87571 -7.8993702e-05
11.87671 -7.938248199999999e-05
11.87771 -7.9766789e-05
11.87871 -8.014668000000001e-05
11.87971 -8.0522199e-05
11.88071 -8.0893358e-05
11.88171 -8.1260157e-05
11.88271 -8.1622562e-05
11.88371 -8.1980522e-05
11.88471 -8.2333963e-05
11.88571 -8.268278300000001e-05
11.88671 -8.3026873e-05
11.88771 -8.3366098e-05
11.88871 -8.370031400000001e-05
11.88971 -8.4029381e-05
11.89071 -8.435315e-05
11.89171 -8.467147300000001e-05
11.89271 -8.4984219e-05
11.89371 -8.5291271e-05
11.89471 -8.5592524e-05
11.89571 -8.5887893e-05
11.89671 -8.617732300000001e-05
11.89771 -8.6460778e-05
11.89871 -8.673824800000001e-05
11.89971 -8.7009744e-05
11.90071 -8.727529899999999e-05
11.90171 -8.7534971e-05
11.90271 -8.7788823e-05
11.90371 -8.8036933e-05
11.90471 -8.8279387e-05
11.90571 -8.851627099999999e-05
11.90671 -8.8747663e-05
11.90771 -8.8973638e-05
11.90871 -8.9194259e-05
11.90971 -8.9409565e-05
11.91071 -8.9619579e-05
11.91171 -8.982429999999999e-05
11.91271 -9.0023707e-05
11.91371 -9.0217748e-05
11.91471 -9.040635400000001e-05
11.91571 -9.058943e-05
11.91671 -9.0766866e-05
11.91771 -9.0938534e-05
11.91871 -9.1104295e-05
11.91971 -9.1264008e-05
11.92071 -9.1417525e-05
11.92171 -9.1564709e-05
11.92271 -9.1705431e-05
11.92371 -9.183956400000001e-05
11.92471 -9.1967013e-05
11.92571 -9.208770300000001e-05
11.92671 -9.2201572e-05
11.92771 -9.230859100000001e-05
11.92871 -9.2408754e-05
11.92971 -9.2502086e-05
11.93071 -9.2588624e-05
11.93171 -9.266843200000001e-05
11.93271 -9.274159e-05
11.93371 -9.280819300000001e-05
11.93471 -9.2868345e-05
11.93571 -9.2922147e-05
11.93671 -9.2969702e-05
11.93771 -9.3011107e-05
11.93871 -9.3046441e-05
11.93971 -9.3075778e-05
11.94071 -9.3099163e-05
11.94171 -9.311662e-05
11.94271 -9.3128148e-05
11.94371 -9.3133724e-05
11.94471 -9.3133303e-05
11.94571 -9.3126818e-05
11.94671 -9.3114176e-05
11.94771 -9.3095264e-05
11.94871 -9.306996800000001e-05
11.94971 -9.3038159e-05
11.95071 -9.2999699e-05
11.95171 -9.2954463e-05
11.95271 -9.2902326e-05
11.95371 -9.2843175e-05
11.95471 -9.2776918e-05
11.95571 -9.2703471e-05
11.95671 -9.2622787e-05
11.95771 -9.2534833e-05
11.95871 -9.2439603e-05
11.95971 -9.233711999999999e-05
11.96071 -9.2227424e-05
11.96171 -9.2110582e-05
11.96271 -9.198666899999999e-05
11.96371 -9.185578700000001e-05
11.96471 -9.1718033e-05
11.96571 -9.157352e-05
11.96671 -9.1422351e-05
11.96771 -9.1264633e-05
11.96871 -9.1100452e-05
11.96971 -9.0929882e-05
11.97071 -9.075298e-05
11.97171 -9.0569779e-05
11.97271 -9.0380297e-05
11.97371 -9.018451100000001e-05
11.97471 -8.998239300000001e-05
11.97571 -8.9773874e-05
11.97671 -8.9558881e-05
11.97771 -8.933731099999999e-05
11.97871 -8.9109051e-05
11.97971 -8.8873981e-05
11.98071 -8.8631981e-05
11.98171 -8.8382922e-05
11.98271 -8.8126694e-05
11.98371 -8.786319099999999e-05
11.98471 -8.7592321e-05
11.98571 -8.7314015e-05
11.98671 -8.702822400000001e-05
11.98771 -8.6734929e-05
11.98871 -8.6434136e-05
11.98971 -8.6125874e-05
11.99071 -8.5810194e-05
11.99171 -8.5487176e-05
11.99271 -8.5156915e-05
11.99371 -8.4819521e-05
11.99471 -8.4475113e-05
11.99571 -8.412382e-05
11.99671 -8.3765769e-05
11.99771 -8.3401085e-05
11.99871 -8.302987500000001e-05
11.99971 -8.265224100000001e-05
12.00071 -8.2268264e-05
12.00171 -8.187800500000001e-05
12.00271 -8.1481494e-05
12.00371 -8.1078747e-05
12.00471 -8.0669741e-05
12.00571 -8.0254443e-05
12.00671 -7.983279e-05
12.00771 -7.9404708e-05
12.00871 -7.8970095e-05
12.00971 -7.8528853e-05
12.01071 -7.8080865e-05
12.01171 -7.762602600000001e-05
12.01271 -7.7164225e-05
12.01371 -7.6695375e-05
12.01471 -7.6219385e-05
12.01571 -7.5736199e-05
12.01671 -7.5245777e-05
12.01771 -7.4748107e-05
12.01871 -7.424319500000001e-05
12.01971 -7.3731076e-05
12.02071 -7.3211811e-05
12.02171 -7.268548600000001e-05
12.02271 -7.215221e-05
12.02371 -7.1612095e-05
12.02471 -7.1065278e-05
12.02571 -7.0511896e-05
12.02671 -6.9952091e-05
12.02771 -6.938599299999999e-05
12.02871 -6.8813733e-05
12.02971 -6.8235425e-05
12.03071 -6.765116e-05
12.03171 -6.706101199999999e-05
12.03271 -6.646503199999999e-05
12.03371 -6.5863242e-05
12.03471 -6.5255642e-05
12.03571 -6.4642205e-05
12.03671 -6.4022879e-05
12.03771 -6.339759600000001e-05
12.03871 -6.276627000000001e-05
12.03971 -6.21288e-05
12.04071 -6.1485088e-05
12.04171 -6.0835021e-05
12.04271 -6.0178502e-05
12.04371 -5.9515435000000005e-05
12.04471 -5.884574e-05
12.04571 -5.816936e-05
12.04671 -5.7486261e-05
12.04771 -5.6796425999999995e-05
12.04871 -5.6099872999999994e-05
12.04971 -5.539664e-05
12.05071 -5.4686790999999995e-05
12.05171 -5.3970421999999994e-05
12.05271 -5.3247646e-05
12.05371 -5.2518595e-05
12.05471 -5.1783411e-05
12.05571 -5.1042247e-05
12.05671 -5.0295261999999995e-05
12.05771 -4.954260900000001e-05
12.05871 -4.8784431999999994e-05
12.05971 -4.8020871e-05
12.06071 -4.7252036e-05
12.06171 -4.6478020999999995e-05
12.06271 -4.5698903e-05
12.06371 -4.4914725e-05
12.06471 -4.4125505e-05
12.06571 -4.3331238e-05
12.06671 -4.2531894e-05
12.06771 -4.1727424e-05
12.06871 -4.0917755e-05
12.06971 -4.0102805e-05
12.07071 -3.9282486e-05
12.07171 -3.8456702e-05
12.07271 -3.7625364e-05
12.07371 -3.678839e-05
12.07471 -3.5945709e-05
12.07571 -3.5097273e-05
12.07671 -3.424305e-05
12.07771 -3.3383036999999997e-05
12.07871 -3.2517258e-05
12.07971 -3.164576e-05
12.08071 -3.0768621e-05
12.08171 -2.9885942e-05
12.08271 -2.8997851999999998e-05
12.08371 -2.8104492e-05
12.08471 -2.7206022000000004e-05
12.08571 -2.630261e-05
12.08671 -2.5394428000000002e-05
12.08771 -2.4481647999999997e-05
12.08871 -2.3564434e-05
12.08971 -2.2642936e-05
12.09071 -2.1717290999999998e-05
12.09171 -2.0787611e-05
12.09271 -1.9853985e-05
12.09371 -1.8916474e-05
12.09471 -1.7975113e-05
12.09571 -1.7029907e-05
12.09671 -1.6080841e-05
12.09771 -1.5127872999999999e-05
12.09871 -1.4170939e-05
12.09971 -1.3209966000000001e-05
12.10071 -1.2244864e-05
12.10171 -1.1275544e-05
12.10271 -1.0301915e-05
12.10371 -9.323893100000001e-06
12.10471 -8.341408600000001e-06
12.10571 -7.3544079e-06
12.10671 -6.362859e-06
12.10771 -5.3667545e-06
12.10871 -4.3661149e-06
12.10971 -3.3609886e-06
12.11071 -2.3514522e-06
12.11171 -1.3376096e-06
12.11271 -3.1958888999999996e-07
12.11371 7.0246053e-07
12.11471 1.7283728e-06
12.11571 2.7579702e-06
12.11671 3.7910695e-06
12.11771 4.8274867e-06
12.11871 5.8670437e-06
12.11971 6.9095734e-06
12.12071 7.954926e-06
12.12171 9.0029708e-06
12.12271 1.0053603e-05
12.12371 1.1106744e-05
12.12471 1.2162343e-05
12.12571 1.3220378000000001e-05
12.12671 1.4280853e-05
12.12771 1.5343797e-05
12.12871 1.640926e-05
12.12971 1.7477309e-05
12.13071 1.8548025e-05
12.13171 1.962149e-05
12.13271 2.0697792e-05
12.13371 2.1777008e-05
12.13471 2.2859207e-05
12.13571 2.394444e-05
12.13671 2.5032736e-05
12.13771 2.6124097999999997e-05
12.13871 2.7218505e-05
12.13971 2.8315901e-05
12.14071 2.9416205000000002e-05
12.14171 3.0519305e-05
12.14271 3.1625063e-05
12.14371 3.2733317e-05
12.14471 3.3843889e-05
12.14571 3.4956585e-05
12.14671 3.6071202e-05
12.14771 3.7187539e-05
12.14871 3.8305395999999997e-05
12.14971 3.9424586e-05
12.15071 4.0544936e-05
12.15171 4.1666294e-05
12.15271 4.2788531e-05
12.15371 4.391155e-05
12.15471 4.5035279e-05
12.15571 4.6159681000000006e-05
12.15671 4.7284743e-05
12.15771 4.8410482e-05
12.15871 4.9536935999999995e-05
12.15971 5.066417e-05
12.16071 5.1792256e-05
12.16171 5.292128e-05
12.16271 5.4051333e-05
12.16371 5.5182488e-05
12.16471 5.6314832e-05
12.16571 5.7448415e-05
12.16671 5.8583277e-05
12.16771 5.9719433999999996e-05
12.16871 6.0856877e-05
12.16971 6.199555900000001e-05
12.17071 6.3135411e-05
12.17171 6.4276333e-05
12.17271 6.541818599999999e-05
12.17371 6.6560824e-05
12.17471 6.7704065e-05
12.17571 6.884772000000001e-05
12.17671 6.9991586e-05
12.17771 7.113546300000001e-05
12.17871 7.2279141e-05
12.17971 7.3422433e-05
12.18071 7.456515599999999e-05
12.18171 7.5707152e-05
12.18271 7.6848283e-05
12.18371 7.7988443e-05
12.18471 7.912755100000001e-05
12.18571 8.0265562e-05
12.18671 8.1402459e-05
12.18771 8.2538247e-05
12.18871 8.3672967e-05
12.18971 8.480668000000001e-05
12.19071 8.5939456e-05
12.19171 8.7071379e-05
12.19271 8.820254e-05
12.19371 8.9333025e-05
12.19471 9.0462919e-05
12.19571 9.1592278e-05
12.19671 9.2721149e-05
12.19771 9.3849553e-05
12.19871 9.497748e-05
12.19971 9.610489500000002e-05
12.20071 9.7231714e-05
12.20171 9.835783899999999e-05
12.20271 9.9483145e-05
12.20371 0.00010060746
12.20471 0.00010173062
12.20571 0.0001028524
12.20671 0.0001039726
12.20771 0.000105091
12.20871 0.00010620737000000001
12.20971 0.00010732149999999999
12.21071 0.0001084332
12.21171 0.00010954228000000001
12.21271 0.00011064859
12.21371 0.000111752
12.21471 0.00011285242
12.21571 0.00011394977999999999
12.21671 0.00011504405
12.21771 0.00011613523
12.21871 0.00011722335
12.21971 0.00011830847
12.22071 0.00011939067000000001
12.22171 0.00012047001999999999
12.22271 0.00012154663
12.22371 0.0001226206
12.22471 0.00012369202
12.22571 0.00012476097
12.22671 0.00012582752
12.22771 0.00012689171999999998
12.22871 0.00012795358
12.22971 0.00012901307
12.23071 0.00013007016
12.23171 0.00013112475
12.23271 0.00013217674
12.23371 0.00013322598000000001
12.23471 0.00013427231
12.23571 0.00013531553
12.23671 0.00013635545
12.23771 0.00013739184
12.23871 0.00013842449
12.23971 0.0001394532
12.24071 0.00014047775
12.24171 0.00014149797
12.24271 0.00014251369
12.24371 0.00014352479
12.24471 0.00014453116
12.24571 0.00014553273
12.24671 0.00014652946
12.24771 0.00014752137
12.24871 0.00014850847
12.24971 0.0001494908
12.25071 0.00015046846
12.25171 0.00015144153
12.25271 0.00015241010999999998
12.25371 0.00015337431000000002
12.25471 0.00015433424
12.25571 0.00015528999
12.25671 0.00015624164000000001
12.25771 0.00015718924
12.25871 0.00015813282
12.25971 0.00015907237
12.26071 0.00016000787
12.26171 0.00016093923
12.26271 0.00016186635
12.26371 0.0001627891
12.26471 0.00016370733
12.26571 0.00016462084
12.26671 0.00016552942
12.26771 0.00016643287000000002
12.26871 0.00016733095
12.26971 0.00016822345
12.27071 0.00016911016
12.27171 0.00016999088999999998
12.27271 0.00017086547000000002
12.27371 0.00017173376
12.27471 0.00017259563
12.27571 0.00017345102
12.27671 0.00017429987
12.27771 0.00017514218999999998
12.27871 0.00017597799000000001
12.27971 0.00017680733999999999
12.28071 0.00017763031
12.28171 0.000178447
12.28271 0.00017925753
12.28371 0.00018006203
12.28471 0.00018086063
12.28571 0.00018165342000000002
12.28671 0.00018244052
12.28771 0.00018322201000000002
12.28871 0.00018399794
12.28971 0.00018476834
12.29071 0.00018553321000000002
12.29171 0.0001862925
12.29271 0.00018704615
12.29371 0.00018779402
12.29471 0.000188536
12.29571 0.00018927191
12.29671 0.00019000155
12.29771 0.00019072472
12.29871 0.00019144122
12.29971 0.00019215083000000003
12.30071 0.00019285334999999998
12.30171 0.00019354857
12.30271 0.00019423633
12.30371 0.00019491647000000002
12.30471 0.00019558888
12.30571 0.00019625346999999998
12.30671 0.0001969102
12.30771 0.00019755903000000003
12.30871 0.0001982
12.30971 0.00019883314
12.31071 0.00019945854999999998
12.31171 0.00020007635000000002
12.31271 0.00020068664999999997
12.31371 0.00020128957
12.31471 0.00020188527
12.31571 0.00020247385000000002
12.31671 0.00020305545000000002
12.31771 0.00020363018
12.31871 0.00020419809
12.31971 0.00020475927
12.32071 0.00020531369999999999
12.32171 0.0002058614
12.32271 0.00020640226999999999
12.32371 0.00020693626
12.32471 0.00020746323999999998
12.32571 0.00020798307
12.32671 0.00020849553999999999
12.32771 0.0002090005
12.32871 0.00020949768999999998
12.32971 0.00020998696
12.33071 0.00021046808
12.33171 0.00021094086
12.33271 0.00021140510999999998
12.33371 0.0002118607
12.33471 0.00021230749
12.33571 0.00021274540999999998
12.33671 0.00021317439
12.33771 0.00021359442
12.33871 0.00021400554
12.33971 0.00021440777999999998
12.34071 0.00021480123
12.34171 0.00021518601
12.34271 0.00021556226999999999
12.34371 0.00021593013999999998
12.34471 0.00021628978000000002
12.34571 0.00021664134
12.34671 0.00021698496999999998
12.34771 0.00021732080000000001
12.34871 0.00021764894999999997
12.34971 0.00021796948
12.35071 0.00021828245999999999
12.35171 0.00021858788999999998
12.35271 0.00021888577000000003
12.35371 0.00021917604
12.35471 0.00021945858999999999
12.35571 0.00021973330999999999
12.35671 0.00022000003999999998
12.35771 0.00022025863
12.35871 0.00022050888
12.35971 0.00022075057999999999
12.36071 0.00022098354000000002
12.36171 0.00022120756999999998
12.36271 0.00022142251
12.36371 0.00022162818999999997
12.36471 0.00022182448
12.36571 0.00022201132
12.36671 0.0002221886
12.36771 0.00022235633
12.36871 0.00022251454
12.36971 0.00022266324000000002
12.37071 0.00022280255999999998
12.37171 0.00022293259
12.37271 0.00022305348
12.37371 0.00022316540000000002
12.37471 0.00022326849
12.37571 0.00022336294
12.37671 0.00022344893
12.37771 0.0002235266
12.37871 0.00022359609
12.37971 0.0002236575
12.38071 0.00022371094
12.38171 0.00022375643
12.38271 0.00022379401999999998
12.38371 0.00022382364
12.38471 0.00022384525
12.38571 0.00022385875
12.38671 0.000223864
12.38771 0.00022386089
12.38871 0.0002238492
12.38971 0.00022382878
12.39071 0.00022379945
12.39171 0.00022376103000000002
12.39271 0.00022371332
12.39371 0.00022365621
12.39471 0.00022358956000000002
12.39571 0.00022351328
12.39671 0.00022342728999999998
12.39771 0.00022333158999999998
12.39871 0.00022322617
12.39971 0.00022311112000000002
12.40071 0.0002229865
12.40171 0.00022285244
12.40271 0.00022270910000000003
12.40371 0.00022255665
12.40471 0.00022239525999999998
12.40571 0.00022222512
12.40671 0.00022204642
12.40771 0.00022185936
12.40871 0.0002216641
12.40971 0.00022146077999999998
12.41071 0.0002212495
12.41171 0.00022103038000000002
12.41271 0.00022080344000000002
12.41371 0.00022056868
12.41471 0.00022032606999999998
12.41571 0.00022007555000000002
12.41671 0.00021981703
12.41771 0.00021955037999999997
12.41871 0.00021927544
12.41971 0.00021899207
12.42071 0.00021870007
12.42171 0.00021839928
12.42271 0.00021808953
12.42371 0.00021777066000000002
12.42471 0.00021744256
12.42571 0.00021710512
12.42671 0.00021675828000000002
12.42771 0.00021640201
12.42871 0.00021603632
12.42971 0.00021566125
12.43071 0.0002152769
12.43171 0.00021488336
12.43271 0.00021448080999999998
12.43371 0.00021406943000000002
12.43471 0.00021364938000000003
12.43571 0.00021322087
12.43671 0.00021278413
12.43771 0.00021233934
12.43871 0.00021188669
12.43971 0.00021142635
12.44071 0.00021095848
12.44171 0.00021048317999999998
12.44271 0.00021000053
12.44371 0.00020951056
12.44471 0.00020901327
12.44571 0.00020850864
12.44671 0.0002079966
12.44771 0.00020747705
12.44871 0.00020694985999999998
12.44971 0.00020641487
12.45071 0.00020587195
12.45171 0.00020532093
12.45271 0.00020476166000000002
12.45371 0.00020419400000000002
12.45471 0.00020361780999999997
12.45571 0.00020303301000000002
12.45671 0.00020243951
12.45771 0.00020183731999999998
12.45871 0.00020122641
12.45971 0.00020060681
12.46071 0.00019997863000000002
12.46171 0.00019934198
12.46271 0.00019869701000000003
12.46371 0.00019804390000000002
12.46471 0.00019738286
12.46571 0.00019671408999999998
12.46671 0.00019603779000000002
12.46771 0.00019535421
12.46871 0.00019466356000000001
12.46971 0.00019396603
12.47071 0.00019326178000000002
12.47171 0.00019255097000000002
12.47271 0.00019183367
12.47371 0.00019110998
12.47471 0.00019037993
12.47571 0.00018964352
12.47671 0.00018890069000000002
12.47771 0.00018815138
12.47871 0.00018739547
12.47971 0.00018663286
12.48071 0.00018586339
12.48171 0.00018508692
12.48271 0.0001843033
12.48371 0.00018351238
12.48471 0.00018271404
12.48571 0.00018190817
12.48671 0.00018109471
12.48771 0.00018027361
12.48871 0.00017944485
12.48971 0.00017860849
12.49071 0.00017776458
12.49171 0.00017691324
12.49271 0.00017605461
12.49371 0.00017518886
12.49471 0.00017431619
12.49571 0.00017343681
12.49671 0.00017255095
12.49771 0.00017165884
12.49871 0.0001707607
12.49971 0.00016985674
12.50071 0.00016894716
12.50171 0.00016803211
12.50271 0.00016711174
12.50371 0.00016618613
12.50471 0.00016525536
12.50571 0.00016431944000000001
12.50671 0.00016337837
12.50771 0.00016243207999999998
12.50871 0.00016148051
12.50971 0.00016052355
12.51071 0.00015956108
12.51171 0.00015859296
12.51271 0.00015761906000000001
12.51371 0.00015663925
12.51471 0.00015565339999999998
12.51571 0.00015466142
12.51671 0.00015366321
12.51771 0.00015265875
12.51871 0.00015164802
12.51971 0.00015063105000000002
12.52071 0.00014960789
12.52171 0.00014857865999999998
12.52271 0.00014754347999999999
12.52371 0.00014650254
12.52471 0.00014545603
12.52571 0.00014440417
12.52671 0.00014334717999999998
12.52771 0.0001422853
12.52871 0.00014121878
12.52971 0.00014014782
12.53071 0.00013907267
12.53171 0.00013799348
12.53271 0.00013691042
12.53371 0.00013582361
12.53471 0.00013473314
12.53571 0.00013363906
12.53671 0.00013254138
12.53771 0.00013144007000000002
12.53871 0.00013033507999999998
12.53971 0.00012922633
12.54071 0.0001281137
12.54171 0.00012699707
12.54271 0.00012587631
12.54371 0.0001247513
12.54471 0.00012362191
12.54571 0.00012248803
12.54671 0.00012134957999999999
12.54771 0.00012020650999999999
12.54871 0.00011905878000000001
12.54971 0.00011790639999999999
12.55071 0.00011674944000000001
12.55171 0.00011558797
12.55271 0.00011442211
12.55371 0.00011325202
12.55471 0.00011207788000000001
12.55571 0.00011089991
12.55671 0.00010971830999999999
12.55771 0.00010853335
12.55871 0.00010734524000000001
12.55971 0.00010615421999999999
12.56071 0.00010496052000000001
12.56171 0.00010376432
12.56271 0.0001025658
12.56371 0.00010136511
12.56471 0.00010016234
12.56571 9.895759399999999e-05
12.56671 9.7750876e-05
12.56771 9.6542192e-05
12.56871 9.5331512e-05
12.56971 9.4118764e-05
12.57071 9.2903861e-05
12.57171 9.1686695e-05
12.57271 9.0467154e-05
12.57371 8.9245106e-05
12.57471 8.8020437e-05
12.57571 8.679304000000001e-05
12.57671 8.556282300000001e-05
12.57771 8.432972399999999e-05
12.57871 8.309371e-05
12.57971 8.1854773e-05
12.58071 8.061294900000001e-05
12.58171 7.9368317e-05
12.58271 7.8120979e-05
12.58371 7.6871078e-05
12.58471 7.5618783e-05
12.58571 7.4364289e-05
12.58671 7.3107816e-05
12.58771 7.1849593e-05
12.58871 7.0589857e-05
12.58971 6.9328837e-05
12.59071 6.8066754e-05
12.59171 6.680381300000001e-05
12.59271 6.55402e-05
12.59371 6.4276065e-05
12.59471 6.3011532e-05
12.59571 6.174668700000001e-05
12.59671 6.0481580000000006e-05
12.59771 5.9216222e-05
12.59871 5.7950598e-05
12.59971 5.6684650000000006e-05
12.60071 5.5418303e-05
12.60171 5.415145700000001e-05
12.60271 5.2883996000000006e-05
12.60371 5.1615802e-05
12.60471 5.0346762e-05
12.60571 4.907676e-05
12.60671 4.7805701999999994e-05
12.60771 4.6533508999999995e-05
12.60871 4.526014e-05
12.60971 4.3985574e-05
12.61071 4.2709834e-05
12.61171 4.1432975e-05
12.61271 4.0155086e-05
12.61371 3.8876294e-05
12.61471 3.7596757e-05
12.61571 3.6316661e-05
12.61671 3.5036211e-05
12.61771 3.3755632e-05
12.61871 3.2475151e-05
12.61971 3.1195003e-05
12.62071 2.9915411999999998e-05
12.62171 2.8636592e-05
12.62271 2.7358735000000002e-05
12.62371 2.6082009e-05
12.62471 2.4806548e-05
12.62571 2.3532453e-05
12.62671 2.2259793e-05
12.62771 2.0988597e-05
12.62871 1.9718860000000002e-05
12.62971 1.8450544e-05
12.63071 1.7183582e-05
12.63171 1.5917885e-05
12.63271 1.4653345e-05
12.63371 1.3389841999999998e-05
12.63471 1.2127255000000002e-05
12.63571 1.0865465e-05
12.63671 9.6043635e-06
12.63771 8.3438607e-06
12.63871 7.0838901e-06
12.63971 5.8244122e-06
12.64071 4.56542e-06
12.64171 3.3069405000000004e-06
12.64271 2.0490358e-06
12.64371 7.918019099999999e-07
12.64471 -4.6463290999999997e-07
12.64571 -1.7201119e-06
12.64671 -2.9744545e-06
12.64771 -4.2274618e-06
12.64871 -5.4789233e-06
12.64971 -6.7286244e-06
12.65071 -7.9763517e-06
12.65171 -9.2219018e-06
12.65271 -1.0465088e-05
12.65371 -1.1705745e-05
12.65471 -1.2943731999999999e-05
12.65571 -1.4178944000000001e-05
12.65671 -1.5411305e-05
12.65771 -1.6640776e-05
12.65871 -1.7867347000000003e-05
12.65971 -1.9091046e-05
12.66071 -2.0311924e-05
12.66171 -2.153006e-05
12.66271 -2.2745552e-05
12.66371 -2.3958506e-05
12.66471 -2.5169038e-05
12.66571 -2.6377262000000002e-05
12.66671 -2.758328e-05
12.66771 -2.8787184e-05
12.66871 -2.9989043999999997e-05
12.66971 -3.1188904e-05
12.67071 -3.2386774e-05
12.67171 -3.3582637e-05
12.67271 -3.4776443e-05
12.67371 -3.5968102e-05
12.67471 -3.7157500000000005e-05
12.67571 -3.8344483999999995e-05
12.67671 -3.9528888e-05
12.67771 -4.0710518e-05
12.67871 -4.1889169e-05
12.67971 -4.3064631e-05
12.68071 -4.4236691000000005e-05
12.68171 -4.540515e-05
12.68271 -4.6569815000000004e-05
12.68371 -4.7730521000000004e-05
12.68471 -4.8887119e-05
12.68571 -5.0039499999999994e-05
12.68671 -5.118758400000001e-05
12.68771 -5.2331325e-05
12.68871 -5.3470706000000006e-05
12.68971 -5.4605749e-05
12.69071 -5.5736513e-05
12.69171 -5.6863070000000006e-05
12.69271 -5.7985523e-05
12.69371 -5.9103991e-05
12.69471 -6.0218599000000004e-05
12.69571 -6.1329473e-05
12.69671 -6.2436743e-05
12.69771 -6.3540517e-05
12.69871 -6.4640892e-05
12.69971 -6.5737947e-05
12.70071 -6.6831723e-05
12.70171 -6.7922235e-05
12.70271 -6.9009468e-05
12.70371 -7.0093375e-05
12.70471 -7.117387199999999e-05
12.70571 -7.2250845e-05
12.70671 -7.3324156e-05
12.70771 -7.4393648e-05
12.70871 -7.5459138e-05
12.70971 -7.6520439e-05
12.71071 -7.7577357e-05
12.71171 -7.8629705e-05
12.71271 -7.9677307e-05
12.71371 -8.0719991e-05
12.71471 -8.1757616e-05
12.71571 -8.2790064e-05
12.71671 -8.381724699999999e-05
12.71771 -8.4839104e-05
12.71871 -8.5855612e-05
12.71971 -8.6866771e-05
12.72071 -8.7872621e-05
12.72171 -8.8873225e-05
12.72271 -8.9868666e-05
12.72371 -9.0859044e-05
12.72471 -9.184447e-05
12.72571 -9.282507e-05
12.72671 -9.3800952e-05
12.72771 -9.477223000000001e-05
12.72871 -9.573899400000001e-05
12.72971 -9.670131900000001e-05
12.73071 -9.7659256e-05
12.73171 -9.8612827e-05
12.73271 -9.956203300000001e-05
12.73371 -0.00010050683
12.73471 -0.00010144714
12.73571 -0.00010238289
12.73671 -0.00010331392999999999
12.73771 -0.00010424012000000001
12.73871 -0.00010516130999999999
12.73971 -0.00010607733
12.74071 -0.00010698799000000001
12.74171 -0.00010789310999999999
12.74271 -0.00010879253000000001
12.74371 -0.00010968608
12.74471 -0.00011057364999999999
12.74571 -0.0001114551
12.74671 -0.00011233035000000001
12.74771 -0.00011319936
12.74871 -0.00011406211
12.74971 -0.00011491859
12.75071 -0.00011576885
12.75171 -0.00011661297000000001
12.75271 -0.00011745102000000001
12.75371 -0.00011828313
12.75471 -0.0001191094
12.75571 -0.00011993000000000001
12.75671 -0.00012074503
12.75771 -0.00012155464
12.75871 -0.00012235894
12.75971 -0.00012315802
12.76071 -0.00012395197
12.76171 -0.00012474086
12.76271 -0.00012552468
12.76371 -0.00012630346
12.76471 -0.00012707715
12.76571 -0.00012784567
12.76671 -0.00012860895
12.76771 -0.00012936687
12.76871 -0.00013011928
12.76971 -0.00013086604
12.77071 -0.000131607
12.77171 -0.00013234198
12.77271 -0.00013307083000000002
12.77371 -0.0001337934
12.77471 -0.00013450957
12.77571 -0.00013521922
12.77671 -0.00013592226
12.77771 -0.00013661862000000002
12.77871 -0.00013730829
12.77971 -0.00013799125
12.78071 -0.00013866754
12.78171 -0.00013933721
12.78271 -0.00014000035
12.78371 -0.00014065704
12.78471 -0.0001413074
12.78571 -0.00014195155
12.78671 -0.00014258962
12.78771 -0.00014322175
12.78871 -0.00014384804
12.78971 -0.00014446859
12.79071 -0.00014508350000000001
12.79171 -0.00014569283
12.79271 -0.00014629661
12.79371 -0.00014689485
12.79471 -0.00014748754
12.79571 -0.00014807461
12.79671 -0.00014865599
12.79771 -0.00014923159999999998
12.79871 -0.0001498013
12.79971 -0.00015036497
12.80071 -0.00015092247
12.80171 -0.00015147364
12.80271 -0.00015201833
12.80371 -0.00015255642
12.80471 -0.00015308777
12.80571 -0.00015361229
12.80671 -0.00015412988
12.80771 -0.00015464049
12.80871 -0.00015514406999999998
12.80971 -0.00015564065
12.81071 -0.00015613024
12.81171 -0.00015661290000000002
12.81271 -0.0001570887
12.81371 -0.00015755775
12.81471 -0.00015802016
12.81571 -0.00015847606
12.81671 -0.00015892560000000002
12.81771 -0.0001593689
12.81871 -0.00015980611
12.81971 -0.00016023733000000001
12.82071 -0.00016066268
12.82171 -0.00016108223
12.82271 -0.00016149605
12.82371 -0.00016190418
12.82471 -0.00016230662
12.82571 -0.00016270334000000001
12.82671 -0.00016309431
12.82771 -0.00016347946
12.82871 -0.00016385869
12.82971 -0.00016423190000000002
12.83071 -0.00016459898
12.83171 -0.00016495977
12.83271 -0.00016531418
12.83371 -0.00016566206
12.83471 -0.0001660033
12.83571 -0.00016633782
12.83671 -0.00016666551
12.83771 -0.00016698632
12.83871 -0.00016730023
12.83971 -0.00016760723
12.84071 -0.00016790733
12.84171 -0.00016820059
12.84271 -0.00016848705
12.84371 -0.00016876684000000002
12.84471 -0.00016904004
12.84571 -0.00016930678
12.84671 -0.0001695672
12.84771 -0.00016982142
12.84871 -0.00017006957
12.84971 -0.00017031178
12.85071 -0.00017054815
12.85171 -0.00017077876
12.85271 -0.00017100368999999998
12.85371 -0.00017122298
12.85471 -0.00017143666
12.85571 -0.00017164471
12.85671 -0.0001718471
12.85771 -0.00017204379
12.85871 -0.00017223468
12.85971 -0.0001724197
12.86071 -0.00017259872
12.86171 -0.00017277164999999998
12.86271 -0.00017293836
12.86371 -0.00017309872999999999
12.86471 -0.00017325266
12.86571 -0.00017340004
12.86671 -0.00017354081
12.86771 -0.0001736749
12.86871 -0.00017380229
12.86971 -0.00017392296
12.87071 -0.00017403692
12.87171 -0.00017414422
12.87271 -0.00017424494
12.87371 -0.00017433914
12.87471 -0.00017442694
12.87571 -0.00017450847
12.87671 -0.00017458383
12.87771 -0.00017465318
12.87871 -0.00017471665
12.87971 -0.00017477436
12.88071 -0.00017482642999999999
12.88171 -0.00017487297000000002
12.88271 -0.00017491406
12.88371 -0.00017494975
12.88471 -0.00017498011
12.88571 -0.00017500513
12.88671 -0.00017502480999999999
12.88771 -0.00017503910999999998
12.88871 -0.00017504799
12.88971 -0.00017505137
12.89071 -0.00017504915
12.89171 -0.00017504125
12.89271 -0.00017502757
12.89371 -0.00017500801
12.89471 -0.00017498246000000002
12.89571 -0.00017495084
12.89671 -0.00017491309
12.89771 -0.00017486914
12.89871 -0.00017481896
12.89971 -0.00017476253000000001
12.90071 -0.00017469988
12.90171 -0.00017463103
12.90271 -0.00017455604
12.90371 -0.000174475
12.90471 -0.00017438799
12.90571 -0.00017429514
12.90671 -0.00017419657
12.90771 -0.00017409239
12.90871 -0.00017398276
12.90971 -0.00017386778
12.91071 -0.00017374759
12.91171 -0.00017362229
12.91271 -0.00017349197
12.91371 -0.0001733567
12.91471 -0.00017321655
12.91571 -0.00017307153
12.91671 -0.00017292166
12.91771 -0.00017276691
12.91871 -0.00017260725
12.91971 -0.00017244263
12.92071 -0.00017227297
12.92171 -0.0001720982
12.92271 -0.00017191823
12.92371 -0.00017173296
12.92471 -0.00017154231
12.92571 -0.0001713462
12.92671 -0.00017114455
12.92771 -0.00017093732000000002
12.92871 -0.00017072447000000002
12.92971 -0.00017050597
12.93071 -0.00017028184
12.93171 -0.00017005209
12.93271 -0.00016981678
12.93371 -0.00016957597000000002
12.93471 -0.00016932975
12.93571 -0.00016907821
12.93671 -0.00016882148000000002
12.93771 -0.00016855965
12.93871 -0.00016829288000000001
12.93971 -0.00016802126
12.94071 -0.00016774492
12.94171 -0.00016746395
12.94271 -0.00016717846
12.94371 -0.00016688853000000002
12.94471 -0.00016659419999999998
12.94571 -0.00016629551
12.94671 -0.00016599249
12.94771 -0.00016568513
12.94871 -0.0001653734
12.94971 -0.00016505727
12.95071 -0.00016473667999999998
12.95171 -0.00016441157
12.95271 -0.00016408187
12.95371 -0.00016374751
12.95471 -0.00016340839
12.95571 -0.00016306446
12.95671 -0.00016271567
12.95771 -0.00016236195999999999
12.95871 -0.00016200329
12.95971 -0.00016163966
12.96071 -0.00016127108
12.96171 -0.00016089756
12.96271 -0.00016051915
12.96371 -0.00016013593
12.96471 -0.00015974796
12.96571 -0.00015935535
12.96671 -0.00015895821
12.96771 -0.00015855666
12.96871 -0.00015815080999999998
12.96971 -0.00015774078000000002
12.97071 -0.0001573267
12.97171 -0.00015690866
12.97271 -0.00015648677
12.97371 -0.00015606112
12.97471 -0.00015563176
12.97571 -0.00015519873
12.97671 -0.00015476209
12.97771 -0.00015432180999999998
12.97871 -0.00015387791
12.97971 -0.00015343034
12.98071 -0.00015297906
12.98171 -0.00015252402
12.98271 -0.00015206516
12.98371 -0.0001516024
12.98471 -0.00015113567
12.98571 -0.0001506649
12.98671 -0.00015019003
12.98771 -0.00014971101
12.98871 -0.0001492278
12.98971 -0.00014874036000000001
12.99071 -0.00014824868
12.99171 -0.00014775279
12.99271 -0.00014725272
12.99371 -0.00014674849
12.99471 -0.00014624019
12.99571 -0.00014572788
12.99671 -0.00014521165999999998
12.99771 -0.00014469164
12.99871 -0.00014416789999999999
12.99971 -0.00014364057
13.00071 -0.00014310974
13.00171 -0.00014257553
13.00271 -0.000142038
13.00371 -0.00014149726
13.00471 -0.00014095336
13.00571 -0.00014040637
13.00671 -0.00013985631
13.00771 -0.0001393032
13.00871 -0.00013874705
13.00971 -0.00013818785
13.01071 -0.00013762557
13.01171 -0.00013706016
13.01271 -0.00013649159
13.01371 -0.0001359198
13.01471 -0.00013534474
13.01571 -0.00013476634
13.01671 -0.00013418459
13.01771 -0.00013359941
13.01871 -0.00013301078
13.01971 -0.0001324187
13.02071 -0.00013182315
13.02171 -0.00013122415
13.02271 -0.00013062172
13.02371 -0.00013001592000000002
13.02471 -0.00012940679
13.02571 -0.00012879442
13.02671 -0.00012817887
13.02771 -0.00012756025
13.02871 -0.00012693863
13.02971 -0.00012631412999999998
13.03071 -0.00012568684
13.03171 -0.00012505684000000002
13.03271 -0.00012442422
13.03371 -0.00012378906
13.03471 -0.00012315141000000002
13.03571 -0.00012251134
13.03671 -0.00012186885000000001
13.03771 -0.00012122397
13.03871 -0.00012057671
13.03971 -0.00011992706
13.04071 -0.00011927499
13.04171 -0.00011862045999999999
13.04271 -0.00011796343
13.04371 -0.00011730384999999999
13.04471 -0.00011664167
13.04571 -0.00011597683
13.04671 -0.00011530929000000001
13.04771 -0.00011463900000000001
13.04871 -0.00011396594
13.04971 -0.00011329007
13.05071 -0.00011261139
13.05171 -0.00011192990999999999
13.05271 -0.00011124564999999999
13.05371 -0.00011055863
13.05471 -0.00010986892
13.05571 -0.00010917655000000001
13.05671 -0.00010848161
13.05771 -0.00010778417
13.05871 -0.00010708432
13.05971 -0.00010638213000000001
13.06071 -0.00010567769999999999
13.06171 -0.00010497112
13.06271 -0.00010426244999999999
13.06371 -0.00010355177
13.06471 -0.00010283915
13.06571 -0.00010212461999999999
13.06671 -0.00010140824
13.06771 -0.00010069001
13.06871 -9.996994099999999e-05
13.06971 -9.9248041e-05
13.07071 -9.8524276e-05
13.07171 -9.779863600000001e-05
13.07271 -9.707108600000001e-05
13.07371 -9.634158e-05
13.07471 -9.5610073e-05
13.07571 -9.4876532e-05
13.07671 -9.414091e-05
13.07771 -9.3403173e-05
13.07871 -9.2663288e-05
13.07971 -9.1921237e-05
13.08071 -9.1177009e-05
13.08171 -9.0430603e-05
13.08271 -8.9682038e-05
13.08371 -8.893133e-05
13.08471 -8.8178524e-05
13.08571 -8.7423666e-05
13.08671 -8.6666807e-05
13.08771 -8.5908016e-05
13.08871 -8.514736e-05
13.08971 -8.4384914e-05
13.09071 -8.3620745e-05
13.09171 -8.285492800000001e-05
13.09271 -8.2087524e-05
13.09371 -8.131859799999999e-05
13.09471 -8.054819899999999e-05
13.09571 -7.9776373e-05
13.09671 -7.9003149e-05
13.09771 -7.822855000000001e-05
13.09871 -7.745258599999999e-05
13.09971 -7.6675252e-05
13.10071 -7.5896543e-05
13.10171 -7.511644099999999e-05
13.10271 -7.4334918e-05
13.10371 -7.3551939e-05
13.10471 -7.2767477e-05
13.10571 -7.1981498e-05
13.10671 -7.1193972e-05
13.10771 -7.0404872e-05
13.10871 -6.9614168e-05
13.10971 -6.882185100000001e-05
13.11071 -6.8027913e-05
13.11171 -6.7232361e-05
13.11271 -6.64352e-05
13.11371 -6.5636459e-05
13.11471 -6.4836166e-05
13.11571 -6.403435599999999e-05
13.11671 -6.3231079e-05
13.11771 -6.2426392e-05
13.11871 -6.1620347e-05
13.11971 -6.0812999e-05
13.12071 -6.0004407e-05
13.12171 -5.9194627999999994e-05
13.12271 -5.8383716000000005e-05
13.12371 -5.7571713999999995e-05
13.12471 -5.675866500000001e-05
13.12571 -5.5944593999999997e-05
13.12671 -5.5129527e-05
13.12771 -5.4313472e-05
13.12871 -5.3496432999999995e-05
13.12971 -5.2678405e-05
13.13071 -5.1859377e-05
13.13171 -5.1039331e-05
13.13271 -5.0218239e-05
13.13371 -4.9396067e-05
13.13471 -4.8572792e-05
13.13571 -4.7748381e-05
13.13671 -4.6922807e-05
13.13771 -4.6096045000000004e-05
13.13871 -4.5268078e-05
13.13971 -4.4438892000000004e-05
13.14071 -4.3608483e-05
13.14171 -4.2776855e-05
13.14271 -4.194402e-05
13.14371 -4.1109999e-05
13.14471 -4.0274821e-05
13.14571 -3.9438524000000004e-05
13.14671 -3.8601149e-05
13.14771 -3.7762743e-05
13.14871 -3.6923356e-05
13.14971 -3.6083037e-05
13.15071 -3.5241837e-05
13.15171 -3.4399804e-05
13.15271 -3.3556984e-05
13.15371 -3.2713416e-05
13.15471 -3.1869132e-05
13.15571 -3.102416e-05
13.15671 -3.0178518e-05
13.15771 -2.9332213e-05
13.15871 -2.8485246e-05
13.15971 -2.7637614000000003e-05
13.16071 -2.6789303e-05
13.16171 -2.5940298e-05
13.16271 -2.5090574000000002e-05
13.16371 -2.4240109e-05
13.16471 -2.3388873000000002e-05
13.16571 -2.2536842e-05
13.16671 -2.1683995e-05
13.16771 -2.0830308e-05
13.16871 -1.9975766e-05
13.16971 -1.9120361e-05
13.17071 -1.8264087e-05
13.17171 -1.7406948e-05
13.17271 -1.6548954e-05
13.17371 -1.5690119e-05
13.17471 -1.4830468999999998e-05
13.17571 -1.3970029999999999e-05
13.17671 -1.3108837e-05
13.17771 -1.2246923e-05
13.17871 -1.1384328e-05
13.17971 -1.0521089e-05
13.18071 -9.657242100000001e-06
13.18171 -8.7928221e-06
13.18271 -7.92786e-06
13.18371 -7.0623813e-06
13.18471 -6.1964066e-06
13.18571 -5.3299502e-06
13.18671 -4.4630202e-06
13.18771 -3.5956186999999996e-06
13.18871 -2.7277423e-06
13.18971 -1.8593818e-06
13.19071 -9.9052357e-07
13.19171 -1.2115061e-07
13.19271 7.4875626e-07
13.19371 1.6192168e-06
13.19471 2.4902501e-06
13.19571 3.361874e-06
13.19671 4.2341025e-06
13.19771 5.106946e-06
13.19871 5.980410100000001e-06
13.19971 6.8544949e-06
13.20071 7.7291944e-06
13.20171 8.6044977e-06
13.20271 9.4803866e-06
13.20371 1.0356838e-05
13.20471 1.1233824e-05
13.20571 1.2111316000000001e-05
13.20671 1.2989278000000001e-05
13.20771 1.3867678e-05
13.20871 1.4746479999999999e-05
13.20971 1.5625652e-05
13.21071 1.6505165e-05
13.21171 1.7384991e-05
13.21271 1.8265111e-05
13.21371 1.9145509e-05
13.21471 2.0026175e-05
13.21571 2.0907108e-05
13.21671 2.1788307999999998e-05
13.21771 2.2669787999999998e-05
13.21871 2.355156e-05
13.21971 2.4433643e-05
13.22071 2.5316061e-05
13.22171 2.6198833e-05
13.22271 2.708199e-05
13.22371 2.7965552e-05
13.22471 2.8849541e-05
13.22571 2.973398e-05
13.22671 3.0618878e-05
13.22771 3.1504248e-05
13.22871 3.2390093e-05
13.22971 3.327641e-05
13.23071 3.416319e-05
13.23171 3.5050417e-05
13.23271 3.5938069e-05
13.23371 3.682612e-05
13.23471 3.771454e-05
13.23571 3.8603294999999996e-05
13.23671 3.9492352e-05
13.23771 4.0381673e-05
13.23871 4.1271224000000005e-05
13.23971 4.2160974e-05
13.24071 4.3050895000000004e-05
13.24171 4.394096e-05
13.24271 4.4831154e-05
13.24371 4.5721464e-05
13.24471 4.6611882e-05
13.24571 4.7502411e-05
13.24671 4.8393053e-05
13.24771 4.928383e-05
13.24871 5.0174748e-05
13.24971 5.1065831e-05
13.25071 5.1957107e-05
13.25171 5.2848594000000004e-05
13.25271 5.374032e-05
13.25371 5.4632301e-05
13.25471 5.5524560999999993e-05
13.25571 5.6417116e-05
13.25671 5.7309973000000005e-05
13.25771 5.820313e-05
13.25871 5.9096595e-05
13.25971 5.999035e-05
13.26071 6.0884382999999996e-05
13.26171 6.1778667e-05
13.26271 6.267317800000001e-05
13.26371 6.356788200000001e-05
13.26471 6.4462745e-05
13.26571 6.5357727e-05
13.26671 6.625279e-05
13.26771 6.7147897e-05
13.26871 6.804301100000001e-05
13.26971 6.8938107e-05
13.27071 6.983315200000001e-05
13.27171 7.0728129e-05
13.27271 7.162302e-05
13.27371 7.2517821e-05
13.27471 7.3412531e-05
13.27571 7.4307155e-05
13.27671 7.5201712e-05
13.27771 7.6096211e-05
13.27871 7.6990682e-05
13.27971 7.7885147e-05
13.28071 7.877963e-05
13.28171 7.9674163e-05
13.28271 8.056877e-05
13.28371 8.146348000000001e-05
13.28471 8.2358304e-05
13.28571 8.325326299999999e-05
13.28671 8.414836e-05
13.28771 8.5043598e-05
13.28871 8.5938967e-05
13.28971 8.683445e-05
13.29071 8.773002900000001e-05
13.29171 8.8625677e-05
13.29271 8.9521359e-05
13.29371 9.041702899999999e-05
13.29471 9.1312654e-05
13.29571 9.2208182e-05
13.29671 9.310358e-05
13.29771 9.399879600000001e-05
13.29871 9.4893795e-05
13.29971 9.578855000000001e-05
13.30071 9.6683027e-05
13.30171 9.7577197e-05
13.30271 9.847106e-05
13.30371 9.9364604e-05
13.30471 0.00010025783
13.30571 0.00010115076
13.30671 0.00010204341
13.30771 0.00010293579
13.30871 0.00010382794
13.30971 0.00010471988
13.31071 0.00010561165000000001
13.31171 0.00010650328
13.31271 0.00010739481
13.31371 0.00010828624
13.31471 0.00010917761
13.31571 0.00011006891999999999
13.31671 0.0001109602
13.31771 0.00011185142
13.31871 0.00011274258999999999
13.31971 0.00011363368
13.32071 0.00011452465
13.32171 0.00011541548
13.32271 0.00011630611
13.32371 0.0001171965
13.32471 0.00011808659
13.32571 0.00011897631999999999
13.32671 0.00011986565
13.32771 0.00012075451
13.32871 0.00012164286
13.32971 0.00012253064
13.33071 0.00012341782000000002
13.33171 0.00012430436
13.33271 0.00012519025
13.33371 0.00012607547
13.33471 0.00012696001
13.33571 0.00012784388
13.33671 0.00012872709
13.33771 0.00012960967000000002
13.33871 0.00013049163
13.33971 0.00013137301
13.34071 0.00013225383
13.34171 0.00013313413999999999
13.34271 0.00013401395
13.34371 0.00013489330999999998
13.34471 0.00013577222
13.34571 0.00013665069999999998
13.34671 0.00013752876
13.34771 0.00013840640000000002
13.34871 0.00013928361
13.34971 0.00014016036
13.35071 0.00014103664
13.35171 0.00014191239
13.35271 0.00014278758
13.35371 0.00014366213
13.35471 0.00014453602
13.35571 0.00014540917
13.35671 0.00014628151
13.35771 0.000147153
13.35871 0.00014802358000000002
13.35971 0.0001488932
13.36071 0.00014976181
13.36171 0.00015062938
13.36271 0.00015149587
13.36371 0.00015236128999999998
13.36471 0.00015322562000000001
13.36571 0.00015408885
13.36671 0.00015495101
13.36771 0.0001558121
13.36871 0.00015667215
13.36971 0.00015753119
13.37071 0.00015838925000000002
13.37171 0.00015924637
13.37271 0.00016010257000000002
13.37371 0.00016095787
13.37471 0.0001618123
13.37571 0.00016266586
13.37671 0.00016351855
13.37771 0.00016437036999999999
13.37871 0.00016522131
13.37971 0.00016607133
13.38071 0.00016692039999999998
13.38171 0.00016776847000000002
13.38271 0.00016861549
13.38371 0.00016946137
13.38471 0.00017030607999999998
13.38571 0.00017114952
13.38671 0.00017199163
13.38771 0.00017283234
13.38871 0.00017367156
13.38971 0.00017450925
13.39071 0.00017534534
13.39171 0.00017617979
13.39271 0.00017701255999999998
13.39371 0.00017784361
13.39471 0.00017867293
13.39571 0.00017950051
13.39671 0.00018032637
13.39771 0.00018115048999999998
13.39871 0.00018197292
13.39971 0.00018279366000000002
13.40071 0.00018361274
13.40171 0.00018443019
13.40271 0.00018524604
13.40371 0.00018606031
13.40471 0.00018687302
13.40571 0.00018768420000000001
13.40671 0.00018849383
13.40771 0.00018930192
13.40871 0.00019010844
13.40971 0.00019091335
13.41071 0.00019171664000000002
13.41171 0.00019251824999999998
13.41271 0.00019331812
13.41371 0.00019411618
13.41471 0.00019491238
13.41571 0.00019570662000000002
13.41671 0.00019649883000000002
13.41771 0.00019728893
13.41871 0.00019807684999999998
13.41971 0.00019886252
13.42071 0.00019964586
13.42171 0.00020042685000000001
13.42271 0.00020120542
13.42371 0.00020198154000000001
13.42471 0.00020275515000000002
13.42571 0.00020352627
13.42671 0.00020429488
13.42771 0.000205061
13.42871 0.00020582463
13.42971 0.00020658579
13.43071 0.00020734449
13.43171 0.00020810078
13.43271 0.00020885466
13.43371 0.00020960614999999998
13.43471 0.00021035528
13.43571 0.00021110206
13.43671 0.00021184648999999998
13.43771 0.00021258857000000002
13.43871 0.00021332826
13.43971 0.00021406554
13.44071 0.00021480037
13.44171 0.00021553269
13.44271 0.00021626245000000002
13.44371 0.00021698956999999998
13.44471 0.00021771395
13.44571 0.00021843555
13.44671 0.00021915425
13.44771 0.00021986998
13.44871 0.00022058264000000003
13.44971 0.00022129216
13.45071 0.00022199845
13.45171 0.00022270144
13.45271 0.00022340107
13.45371 0.00022409729
13.45471 0.00022479004999999998
13.45571 0.00022547932999999998
13.45671 0.00022616509
13.45771 0.00022684733
13.45871 0.00022752605999999998
13.45971 0.00022820126999999998
13.46071 0.00022887295
13.46171 0.00022954115999999997
13.46271 0.00023020586000000002
13.46371 0.00023086711
13.46471 0.00023152488
13.46571 0.00023217920000000001
13.46671 0.00023283005
13.46771 0.00023347745
13.46871 0.00023412135
13.46971 0.00023476175
13.47071 0.00023539858
13.47171 0.00023603178999999998
13.47271 0.00023666133999999999
13.47371 0.00023728717
13.47471 0.00023790917000000001
13.47571 0.00023852728999999997
13.47671 0.00023914141999999998
13.47771 0.00023975149
13.47871 0.00024035742000000002
13.47971 0.00024095912000000002
13.48071 0.00024155652
13.48171 0.00024214952999999998
13.48271 0.00024273811
13.48371 0.00024332221
13.48471 0.00024390176
13.48571 0.00024447675
13.48671 0.00024504714
13.48771 0.00024561293
13.48871 0.00024617408999999996
13.48971 0.00024673063
13.49071 0.00024728256
13.49171 0.00024782987
13.49271 0.00024837259
13.49371 0.00024891069
13.49471 0.0002494442
13.49571 0.00024997312
13.49671 0.00025049742
13.49771 0.0002510171
13.49871 0.00025153213
13.49971 0.00025204247
13.50071 0.00025254808
13.50171 0.00025304889
13.50271 0.00025354484000000003
13.50371 0.00025403585
13.50471 0.00025452184
13.50571 0.00025500274
13.50671 0.00025547842999999997
13.50771 0.00025594884
13.50871 0.00025641386
13.50971 0.00025687341
13.51071 0.00025732737999999996
13.51171 0.00025777571999999996
13.51271 0.00025821832
13.51371 0.00025865512999999996
13.51471 0.0002590861
13.51571 0.00025951117
13.51671 0.00025993029
13.51771 0.00026034345
13.51871 0.00026075063
13.51971 0.00026115181
13.52071 0.00026154697999999997
13.52171 0.00026193616
13.52271 0.00026231933
13.52371 0.00026269647
13.52471 0.00026306761
13.52571 0.00026343275
13.52671 0.00026379187
13.52771 0.00026414496
13.52871 0.00026449197
13.52971 0.0002648329
13.53071 0.00026516771
13.53171 0.00026549633
13.53271 0.00026581872
13.53371 0.00026613482000000004
13.53471 0.00026644453999999997
13.53571 0.00026674782
13.53671 0.00026704454
13.53771 0.00026733464000000003
13.53871 0.00026761807
13.53971 0.00026789469000000003
13.54071 0.00026816444
13.54171 0.00026842724
13.54271 0.00026868302
13.54371 0.00026893169000000004
13.54471 0.00026917323
13.54571 0.00026940756000000003
13.54671 0.00026963464000000003
13.54771 0.00026985444
13.54871 0.00027006693
13.54971 0.00027027206000000003
13.55071 0.00027046985000000003
13.55171 0.00027066026000000003
13.55271 0.00027084327
13.55371 0.00027101889
13.55471 0.0002711871
13.55571 0.0002713479
13.55671 0.00027150124
13.55771 0.00027164713
13.55871 0.00027178551
13.55971 0.00027191634
13.56071 0.0002720396
13.56171 0.00027215524
13.56271 0.0002722632
13.56371 0.0002723634
13.56471 0.00027245578
13.56571 0.00027254027
13.56671 0.00027261681
13.56771 0.00027268529
13.56871 0.00027274566
13.56971 0.00027279784
13.57071 0.00027284176999999997
13.57171 0.00027287736
13.57271 0.00027290455
13.57371 0.00027292328
13.57471 0.00027293352000000003
13.57571 0.00027293518
13.57671 0.00027292824
13.57771 0.00027291269
13.57871 0.00027288846999999996
13.57971 0.00027285556999999996
13.58071 0.00027281395999999996
13.58171 0.00027276365000000004
13.58271 0.00027270457
13.58371 0.00027263675
13.58471 0.00027256015000000003
13.58571 0.00027247474
13.58671 0.00027238052
13.58771 0.00027227744999999996
13.58871 0.00027216552
13.58971 0.00027204464
13.59071 0.00027191479
13.59171 0.00027177591
13.59271 0.00027162796
13.59371 0.00027147087
13.59471 0.00027130454
13.59571 0.00027112893999999997
13.59671 0.00027094396999999997
13.59771 0.00027074957
13.59871 0.00027054566
13.59971 0.00027033216
13.60071 0.00027010901
13.60171 0.00026987616
13.60271 0.00026963353
13.60371 0.00026938105
13.60471 0.00026911869
13.60571 0.00026884638
13.60671 0.00026856412
13.60771 0.00026827185999999997
13.60871 0.00026796956
13.60971 0.0002676572
13.61071 0.00026733476000000004
13.61171 0.00026700222
13.61271 0.00026665959
13.61371 0.00026630685
13.61471 0.00026594394
13.61571 0.00026557088
13.61671 0.00026518764999999996
13.61771 0.0002647942
13.61871 0.00026439052
13.61971 0.00026397659
13.62071 0.00026355235
13.62171 0.00026311777
13.62271 0.00026267280000000004
13.62371 0.00026221742000000003
13.62471 0.00026175155
13.62571 0.00026127516
13.62671 0.00026078817
13.62771 0.00026029054
13.62871 0.00025978222
13.62971 0.00025926317
13.63071 0.00025873333
13.63171 0.00025819265000000003
13.63271 0.00025764111
13.63371 0.00025707866
13.63471 0.00025650525
13.63571 0.00025592085
13.63671 0.00025532545
13.63771 0.000254719
13.63871 0.0002541015
13.63971 0.00025347292
13.64071 0.00025283323
13.64171 0.00025218242
13.64271 0.00025152044
13.64371 0.00025084727999999997
13.64471 0.00025016293
13.64571 0.00024946733
13.64671 0.00024876046999999996
13.64771 0.00024804228
13.64871 0.00024731275999999996
13.64971 0.00024657184
13.65071 0.00024581947999999996
13.65171 0.00024505562
13.65271 0.00024428023
13.65371 0.00024349324
13.65471 0.00024269461
13.65571 0.0002418843
13.65671 0.00024106225
13.65771 0.00024022843
13.65871 0.00023938277999999998
13.65971 0.00023852529000000002
13.66071 0.0002376559
13.66171 0.00023677462
13.66271 0.00023588143
13.66371 0.0002349763
13.66471 0.00023405923
13.66571 0.00023313023
13.66671 0.00023218928999999998
13.66771 0.00023123641
13.66871 0.0002302716
13.66971 0.00022929485
13.67071 0.00022830616
13.67171 0.00022730553
13.67271 0.00022629297
13.67371 0.00022526845
13.67471 0.00022423196000000001
13.67571 0.00022318352000000002
13.67671 0.00022212307
13.67771 0.00022105062
13.67871 0.00021996610999999998
13.67971 0.00021886951
13.68071 0.00021776079
13.68171 0.00021663991
13.68271 0.00021550682000000002
13.68371 0.00021436147
13.68471 0.00021320384
13.68571 0.00021203389
13.68671 0.00021085159
13.68771 0.00020965690000000002
13.68871 0.00020844981999999999
13.68971 0.0002072303
13.69071 0.00020599834
13.69171 0.00020475395
13.69271 0.00020349709999999997
13.69371 0.00020222781
13.69471 0.0002009461
13.69571 0.00019965198
13.69671 0.00019834547000000002
13.69771 0.00019702657000000002
13.69871 0.00019569532
13.69971 0.00019435172
13.70071 0.00019299578
13.70171 0.00019162751
13.70271 0.00019024693
13.70371 0.00018885403
13.70471 0.00018744878999999999
13.70571 0.00018603121
13.70671 0.00018460127
13.70771 0.00018315893
13.70871 0.00018170418
13.70971 0.00018023699
13.71071 0.00017875732
13.71171 0.00017726513
13.71271 0.0001757604
13.71371 0.00017424309
13.71471 0.00017271316999999998
13.71571 0.00017117063
13.71671 0.00016961545
13.71771 0.00016804762
13.71871 0.00016646715
13.71971 0.00016487403
13.72071 0.00016326829
13.72171 0.00016164997
13.72271 0.00016001909
13.72371 0.00015837569
13.72471 0.00015671982
13.72571 0.00015505153
13.72671 0.00015337088
13.72771 0.00015167791000000001
13.72871 0.00014997267
13.72971 0.00014825523
13.73071 0.00014652561
13.73171 0.00014478385
13.73271 0.00014302998
13.73371 0.00014126401
13.73471 0.00013948596
13.73571 0.00013769584
13.73671 0.00013589363
13.73771 0.00013407931
13.73871 0.00013225288
13.73971 0.00013041428999999998
13.74071 0.00012856352
13.74171 0.00012670055
13.74271 0.00012482533
13.74371 0.00012293784
13.74471 0.00012103807
13.74571 0.00011912599
13.74671 0.00011720159999999999
13.74771 0.00011526491
13.74871 0.00011331592999999999
13.74971 0.00011135469000000001
13.75071 0.00010938122999999999
13.75171 0.00010739560000000001
13.75271 0.00010539787
13.75371 0.00010338812
13.75471 0.00010136640999999999
13.75571 9.933285099999999e-05
13.75671 9.7287523e-05
13.75771 9.5230513e-05
13.75871 9.316191300000001e-05
13.75971 9.108181300000001e-05
13.76071 8.8990288e-05
13.76171 8.6887411e-05
13.76271 8.4773245e-05
13.76371 8.2647841e-05
13.76471 8.0511234e-05
13.76571 7.836345e-05
13.76671 7.620450899999999e-05
13.76771 7.4034409e-05
13.76871 7.185314e-05
13.76971 6.9660689e-05
13.77071 6.7457034e-05
13.77171 6.5242153e-05
13.77271 6.3016023e-05
13.77371 6.0778621e-05
13.77471 5.8529929e-05
13.77571 5.6269943e-05
13.77671 5.3998662e-05
13.77771 5.1716096999999996e-05
13.77871 4.9422282999999996e-05
13.77971 4.7117257e-05
13.78071 4.4801075000000005e-05
13.78171 4.2473812e-05
13.78271 4.0135555e-05
13.78371 3.7786401000000004e-05
13.78471 3.5426459000000005e-05
13.78571 3.3055844e-05
13.78671 3.0674678e-05
13.78771 2.8283088e-05
13.78871 2.5881198e-05
13.78971 2.346913e-05
13.79071 2.1046996e-05
13.79171 1.8614902e-05
13.79271 1.6172942e-05
13.79371 1.3721197e-05
13.79471 1.1259733e-05
13.79571 8.788602899999999e-06
13.79671 6.307843100000001e-06
13.79771 3.8174775e-06
13.79871 1.3175184e-06
13.79971 -1.1920324e-06
13.80071 -3.7111807000000004e-06
13.80171 -6.2399358999999995e-06
13.80271 -8.778310000000001e-06
13.80371 -1.1326313e-05
13.80471 -1.3883948e-05
13.80571 -1.6451212e-05
13.80671 -1.9028087000000003e-05
13.80771 -2.1614545e-05
13.80871 -2.4210541e-05
13.80971 -2.6816011000000002e-05
13.81071 -2.9430873e-05
13.81171 -3.205503e-05
13.81271 -3.4688364e-05
13.81371 -3.7330744e-05
13.81471 -3.9982027e-05
13.81571 -4.2642057e-05
13.81671 -4.5310671e-05
13.81771 -4.7987702999999996e-05
13.81871 -5.0672992e-05
13.81971 -5.3366369e-05
13.82071 -5.6067681999999996e-05
13.82171 -5.8776782999999996e-05
13.82271 -6.149354e-05
13.82371 -6.4217835e-05
13.82471 -6.694957100000001e-05
13.82571 -6.968866699999999e-05
13.82671 -7.2435057e-05
13.82771 -7.518870000000001e-05
13.82871 -7.7949562e-05
13.82971 -8.0717626e-05
13.83071 -8.349289299999999e-05
13.83171 -8.6275361e-05
13.83271 -8.906504299999999e-05
13.83371 -9.1861943e-05
13.83471 -9.4666063e-05
13.83571 -9.7477403e-05
13.83671 -0.00010029595
13.83771 -0.00010312166000000001
13.83871 -0.00010595449999999999
13.83971 -0.00010879438
13.84071 -0.00011164122
13.84171 -0.00011449492
13.84271 -0.00011735534
13.84371 -0.00012022232
13.84471 -0.0001230957
13.84571 -0.00012597528
13.84671 -0.00012886088
13.84771 -0.00013175229
13.84871 -0.0001346493
13.84971 -0.00013755172
13.85071 -0.00014045933
13.85171 -0.00014337194
13.85271 -0.00014628938
13.85371 -0.0001492115
13.85471 -0.00015213814
13.85571 -0.00015506918
13.85671 -0.00015800453
13.85771 -0.0001609441
13.85871 -0.00016388785
13.85971 -0.00016683573
13.86071 -0.00016978771
13.86171 -0.00017274378
13.86271 -0.00017570395
13.86371 -0.00017866821000000002
13.86471 -0.00018163655000000002
13.86571 -0.00018460896999999998
13.86671 -0.00018758546999999998
13.86771 -0.00019056598
13.86871 -0.00019355048
13.86971 -0.00019653888999999998
13.87071 -0.00019953113000000002
13.87171 -0.00020252705
13.87271 -0.00020552654
13.87371 -0.00020852942
13.87471 -0.00021153551
13.87571 -0.00021454457
13.87671 -0.00021755643
13.87771 -0.00022057084
[truncated: 215,727 more chars]
