# Supplementary material for: 2D Synthetic dataset of numerical simulations of long-period seismicity in a volcanic edifice and related sensitivity kernels
Source: Data Brief. 2021 Jan 25;34:106673. doi: 10.1016/j.dib.2020.106673 (PMC7841316; doi:10.1016/j.dib.2020.106673)
Supplement: Supplementary Data S1 — Supplementary Raw Research Data. This is open data under the CC BY license http://creativecommons.org/licenses/by/4.0/ [file mmc1.zip › Dataset/OUTPUT_SEISMOGRAMS/9000_3000/disp_Z_homo_4000_1655_SVF7e-1Hz.semd]

-1.714286 0.0
-1.713286 0.0
-1.712286 0.0
-1.711286 0.0
-1.710286 0.0
-1.709286 0.0
-1.708286 0.0
-1.707286 0.0
-1.706286 0.0
-1.705286 0.0
-1.704286 0.0
-1.703286 0.0
-1.702286 0.0
-1.701286 0.0
-1.700286 0.0
-1.699286 0.0
-1.698286 0.0
-1.697286 0.0
-1.696286 0.0
-1.695286 0.0
-1.694286 0.0
-1.693286 0.0
-1.692286 0.0
-1.691286 0.0
-1.690286 0.0
-1.689286 0.0
-1.688286 0.0
-1.687286 0.0
-1.686286 0.0
-1.685286 0.0
-1.684286 0.0
-1.683286 0.0
-1.682286 0.0
-1.681286 0.0
-1.680286 0.0
-1.679286 0.0
-1.678286 0.0
-1.677286 0.0
-1.676286 0.0
-1.675286 0.0
-1.674286 0.0
-1.673286 0.0
-1.672286 0.0
-1.671286 0.0
-1.670286 0.0
-1.669286 0.0
-1.668286 0.0
-1.667286 0.0
-1.666286 0.0
-1.665286 0.0
-1.664286 0.0
-1.663286 0.0
-1.662286 0.0
-1.661286 0.0
-1.660286 0.0
-1.659286 0.0
-1.658286 0.0
-1.657286 0.0
-1.656286 0.0
-1.655286 0.0
-1.654286 0.0
-1.653286 0.0
-1.652286 0.0
-1.651286 0.0
-1.650286 0.0
-1.649286 -1.701214e-36
-1.648286 -3.2781018e-36
-1.647286 -4.1339784e-36
-1.646286 -3.2909354e-36
-1.645286 0.0
-1.644286 0.0
-1.643286 0.0
-1.642286 -2.7890139000000002e-36
-1.641286 -1.7422896e-36
-1.640286 3.5812275999999995e-36
-1.639286 1.6358302e-35
-1.638286 3.4571123e-35
-1.637286 5.8375852e-35
-1.636286 8.5347632e-35
-1.635286 1.1290522e-34
-1.634286 1.4316481e-34
-1.633286 1.7842708000000002e-34
-1.632286 2.2161807e-34
-1.631286 2.7359764e-34
-1.630286 3.3262472e-34
-1.629286 3.9596571e-34
-1.628286 4.6234346999999995e-34
-1.627286 5.3006308e-34
-1.626286 5.9675014e-34
-1.625286 6.5533186e-34
-1.624286 6.8876219999999995e-34
-1.623286 6.6926266e-34
-1.622286 5.5834145e-34
-1.621286 3.1048982000000003e-34
-1.620286 -1.23425e-34
-1.619286 -7.9315061e-34
-1.618286 -1.7489643e-33
-1.617286 -3.0431411e-33
-1.616286 -4.7345123999999995e-33
-1.615286 -6.895779299999999e-33
-1.614286 -9.6246131e-33
-1.613286 -1.3060259e-32
-1.612286 -1.7396574e-32
-1.611286 -2.2888999e-32
-1.610286 -2.9840647e-32
-1.609286 -3.8553473e-32
-1.608286 -4.9232238000000005e-32
-1.607286 -6.1836233e-32
-1.606286 -7.5885282e-32
-1.605286 -9.0241048e-32
-1.604286 -1.029008e-31
-1.603286 -1.108532e-31
-1.602286 -1.1005504999999999e-31
-1.601286 -9.558783e-32
-1.600286 -6.2042693e-32
-1.599286 -4.1593077e-33
-1.598286 8.228952700000001e-32
-1.597286 1.9941495999999998e-31
-1.596286 3.4601605999999997e-31
-1.595286 5.1638299e-31
-1.594286 6.992254000000001e-31
-1.593286 8.7685465e-31
-1.592286 1.0247534e-30
-1.591286 1.1116921e-30
-1.590286 1.1006247e-30
-1.589286 9.50728e-31
-1.588286 6.2113254e-31
-1.587286 7.7086734e-32
-1.586286 -7.005829499999999e-31
-1.585286 -1.701936e-30
-1.584286 -2.8699729999999998e-30
-1.583286 -4.0788908e-30
-1.582286 -5.1107027e-30
-1.581286 -5.6345e-30
-1.580286 -5.1950867e-30
-1.579286 -3.2200928e-30
-1.578286 9.4374762e-31
-1.577286 7.954493300000001e-30
-1.576286 1.8350943e-29
-1.575286 3.2378248999999997e-29
-1.574286 4.9770106e-29
-1.573286 6.9506835e-29
-1.572286 8.9583164e-29
-1.571286 1.0683379e-28
-1.570286 1.1687620999999999e-28
-1.569286 1.1423543e-28
-1.568286 9.2710478e-29
-1.567286 4.6026096000000005e-29
-1.566286 -3.121699e-29
-1.565286 -1.4232307e-28
-1.564286 -2.8709603999999997e-28
-1.563286 -4.6038746e-28
-1.562286 -6.50794e-28
-1.561286 -8.3974661e-28
-1.560286 -1.0012619e-27
-1.559286 -1.1026313e-27
-1.558286 -1.1062964e-27
-1.557286 -9.7309649e-28
-1.556286 -6.6697172999999995e-28
-1.555286 -1.6106260999999999e-28
-1.554286 5.5504902e-28
-1.553286 1.4674433999999998e-27
-1.552286 2.5300790999999996e-27
-1.551286 3.6581974e-27
-1.550286 4.724298e-27
-1.549286 5.5583391e-27
-1.548286 5.9539601e-27
-1.547286 5.6824791999999996e-27
-1.546286 4.5160442000000005e-27
-1.545286 2.2605437e-27
-1.544286 -1.202376e-27
-1.543286 -5.8665999e-27
-1.542286 -1.1550730999999999e-26
-1.541286 -1.7852134e-26
-1.540286 -2.4115035999999998e-26
-1.539286 -2.9423515e-26
-1.538286 -3.263068e-26
-1.537286 -3.2434049e-26
-1.536286 -2.7503753e-26
-1.535286 -1.6664242e-26
-1.534286 8.7789627e-28
-1.533286 2.5277350999999997e-26
-1.532286 5.5792698e-26
-1.531286 9.056592199999999e-26
-1.530286 1.2648391e-25
-1.529286 1.5916956e-25
-1.528286 1.8314673000000002e-25
-1.527286 1.9221220000000001e-25
-1.526286 1.8002886e-25
-1.525286 1.4092826e-25
-1.524286 7.087804e-26
-1.523286 -3.1464023e-26
-1.522286 -1.6372247999999997e-25
-1.521286 -3.1894403e-25
-1.520286 -4.8506448e-25
-1.519286 -6.4486621e-25
-1.518286 -7.7657494e-25
-1.517286 -8.5520927e-25
-1.516286 -8.547368800000001e-25
-1.515286 -7.510113e-25
-1.514286 -5.2536095e-25
-1.513286 -1.6858531e-25
-1.512286 3.1500824e-25
-1.511286 9.040138e-25
-1.510286 1.5573649e-24
-1.509286 2.2134431e-24
-1.508286 2.7914925e-24
-1.507286 3.1958875000000004e-24
-1.506286 3.323614e-24
-1.505286 3.0750125e-24
-1.504286 2.3674204000000003e-24
-1.503286 1.1508430000000001e-24
-1.502286 -5.757754e-25
-1.501286 -2.7496443e-24
-1.500286 -5.2329852e-24
-1.499286 -7.808285100000001e-24
-1.498286 -1.0182502000000001e-23
-1.497286 -1.2002319000000001e-23
-1.496286 -1.2881644e-23
-1.495286 -1.2441233999999999e-23
-1.494286 -1.0358599000000001e-23
-1.493286 -6.4244814e-24
-1.492286 -6.0028613e-25
-1.491286 6.930776000000001e-24
-1.490286 1.5727101000000002e-23
-1.489286 2.507512e-23
-1.488286 3.4006312e-23
-1.487286 4.1350237e-23
-1.486286 4.5825788e-23
-1.485286 4.6168538e-23
-1.484286 4.1287121e-23
-1.483286 3.0436443e-23
-1.482286 1.3390781e-23
-1.481286 -9.4038722e-24
-1.480286 -3.672093e-23
-1.479286 -6.6510421e-23
-1.478286 -9.5942141e-23
-1.477286 -1.2154931e-22
-1.476286 -1.3947909e-22
-1.475286 -1.4584574e-22
-1.474286 -1.371698e-22
-1.473286 -1.1087344e-22
-1.472286 -6.578886e-23
-1.471286 -2.6248145e-24
-1.470286 7.5671403e-23
-1.469286 1.6372326999999999e-22
-1.468286 2.5376852999999996e-22
-1.467286 3.3598852e-22
-1.466286 3.9915435000000003e-22
-1.465286 4.315909300000001e-22
-1.464286 4.2242282999999996e-22
-1.463286 3.63022e-22
-1.462286 2.4853315e-22
-1.461286 7.9312494e-23
-1.460286 -1.3791423000000001e-22
-1.459286 -3.8938064e-22
-1.458286 -6.5428975e-22
-1.457286 -9.0566076e-22
-1.456286 -1.1120977e-21
-1.455286 -1.2404705e-21
-1.454286 -1.2593831e-21
-1.453286 -1.1431768000000001e-21
-1.452286 -8.7609993e-22
-1.451286 -4.5617878e-22
-1.450286 1.017316e-22
-1.449286 7.642404000000001e-22
-1.448286 1.4795164e-21
-1.447286 2.1795168e-21
-1.446286 2.7844884e-21
-1.445286 3.2096379999999998e-21
-1.444286 3.3736071999999997e-21
-1.443286 3.2081165e-21
-1.442286 2.6679121e-21
-1.441286 1.7399761e-21
-1.440286 4.5086568e-22
-1.439286 -1.1289215e-21
-1.438286 -2.8845340000000004e-21
-1.437286 -4.6610197e-21
-1.436286 -6.2726034999999996e-21
-1.435286 -7.516882e-21
-1.434286 -8.193321399999999e-21
-1.433286 -8.1248868e-21
-1.432286 -7.1811176e-21
-1.431286 -5.3005136e-21
-1.430286 -2.5097407999999997e-21
-1.429286 1.0629464e-21
-1.428286 5.1825899e-21
-1.427286 9.5128617e-21
-1.426286 1.3633281000000002e-20
-1.425286 1.7068758000000002e-20
-1.424286 1.9330605000000002e-20
-1.423286 1.9966717e-20
-1.422286 1.8617105e-20
-1.421286 1.5069572999999998e-20
-1.420286 9.3093008e-21
-1.419286 1.5555528e-21
-1.418286 -7.7209881e-21
-1.417286 -1.7805757e-20
-1.416286 -2.7776227000000004e-20
-1.415286 -3.6567012e-20
-1.414286 -4.3061632e-20
-1.413286 -4.6204873e-20
-1.412286 -4.5126332e-20
-1.411286 -3.926293e-20
-1.410286 -2.8466601999999996e-20
-1.409286 -1.3083018e-20
-1.408286 6.0113353e-21
-1.407286 2.7423443e-20
-1.406286 4.9314676e-20
-1.405286 6.952803899999999e-20
-1.404286 8.576553300000001e-20
-1.403286 9.5803428e-20
-1.402286 9.772807699999999e-20
-1.401286 9.0171189e-20
-1.400286 7.2521091e-20
-1.399286 4.5086725e-20
-1.398286 9.1928385e-21
-1.397286 -3.2810967e-20
-1.396286 -7.7638999e-20
-1.395286 -1.2126019e-19
-1.394286 -1.5918670000000002e-19
-1.393286 -1.8684675000000001e-19
-1.392286 -2.0001902e-19
-1.391286 -1.9529655999999998e-19
-1.390286 -1.7054063e-19
-1.389286 -1.2527887000000001e-19
-1.388286 -6.0999925e-20
-1.387286 1.8701979e-20
-1.386286 1.0817196e-19
-1.385286 1.9995589e-19
-1.384286 2.8528712e-19
-1.383286 3.5478410999999996e-19
-1.382286 3.9931868999999996e-19
-1.381286 4.1098844000000005e-19
-1.380286 3.8410313e-19
-1.379286 3.1607934e-19
-1.378286 2.0813124e-19
-1.377286 6.565216499999999e-20
-1.376286 -1.0179695e-19
-1.375286 -2.8094176e-19
-1.374286 -4.5569618e-19
-1.373286 -6.084650499999999e-19
-1.372286 -7.2175103e-19
-1.371286 -7.799246100000001e-19
-1.370286 -7.7098565e-19
-1.369286 -6.8813284e-19
-1.368286 -5.3096295e-19
-1.367286 -3.0615118e-19
-1.366286 -2.7507443e-20
-1.365286 2.8463929e-19
-1.364286 6.0471503e-19
-1.363286 9.0375863e-19
-1.362286 1.1517366000000001e-18
-1.361286 1.3201471e-18
-1.360286 1.3847169999999998e-18
-1.359286 1.3279819e-18
-1.358286 1.1415395e-18
-1.357286 8.2776933e-19
-1.356286 4.0083577e-19
-1.355286 -1.1318856e-19
-1.354286 -6.7720057e-19
-1.353286 -1.2450159e-18
-1.352286 -1.7643884e-18
-1.351286 -2.1810065999999997e-18
-1.350286 -2.4432673e-18
-1.349286 -2.5075038e-18
-1.348286 -2.3432316e-18
-1.347286 -1.9378811e-18
-1.346286 -1.3004308e-18
-1.345286 -4.6337277e-19
-1.344286 5.174742600000001e-19
-1.343286 1.5656104e-18
-1.342286 2.5890214999999998e-18
-1.341286 3.4876293e-18
-1.340286 4.1624759e-18
-1.339286 4.5258085e-18
-1.338286 4.5110266e-18
-1.337286 4.0813628e-18
-1.336286 3.2362245999999998e-18
-1.335286 2.01432e-18
-1.334286 4.9302053000000005e-19
-1.333286 -1.2161772e-18
-1.332286 -2.9757829e-18
-1.331286 -4.6333294e-18
-1.330286 -6.0342554e-18
-1.329286 -7.0354503e-18
-1.328286 -7.5182491e-18
-1.327286 -7.3997671e-18
-1.326286 -6.6417007000000005e-18
-1.325286 -5.2559889999999996e-18
-1.324286 -3.3070018000000003e-18
-1.323286 -9.1013932e-19
-1.322286 1.7731263e-18
-1.321286 4.5436582e-18
-1.320286 7.1763618e-18
-1.319286 9.4349726e-18
-1.318286 1.1089554000000001e-17
-1.317286 1.1936077000000001e-17
-1.316286 1.1817022000000001e-17
-1.315286 1.0641492000000001e-17
-1.314286 8.4027824e-18
-1.313286 5.1910114000000005e-18
-1.312286 1.1983146e-18
-1.311286 -3.285637e-18
-1.310286 -7.8892538e-18
-1.309286 -1.2186062e-17
-1.308286 -1.5731903e-17
-1.307286 -1.8109362999999998e-17
-1.306286 -1.8975005000000002e-17
-1.305286 -1.8103861999999998e-17
-1.304286 -1.5425276999999998e-17
-1.303286 -1.1044675999999999e-17
-1.302286 -5.2472293e-18
-1.301286 1.5185067e-18
-1.300286 8.6762548e-18
-1.299286 1.5573615000000002e-17
-1.298286 2.1543968e-17
-1.297286 2.5971566000000002e-17
-1.296286 2.8352306e-17
-1.295286 2.8343419e-17
-1.294286 2.5797124e-17
-1.293286 2.0775676e-17
-1.292286 1.3547891e-17
-1.291286 4.5695283e-18
-1.290286 -5.5486468e-18
-1.289286 -1.6080783e-17
-1.288286 -2.6230122000000002e-17
-1.287286 -3.5175059e-17
-1.286286 -4.2116361e-17
-1.285286 -4.6326095000000006e-17
-1.284286 -4.7199401e-17
-1.283286 -4.4309377e-17
-1.282286 -3.7463467e-17
-1.281286 -2.6756847e-17
-1.280286 -1.2615167e-17
-1.279286 4.1832769e-18
-1.278286 2.2516606e-17
-1.277286 4.0968728e-17
-1.276286 5.792371000000001e-17
-1.275286 7.170335e-17
-1.274286 8.0737967e-17
-1.273286 8.3752642e-17
-1.272286 7.9944695e-17
-1.271286 6.9125374e-17
-1.270286 5.1800242e-17
-1.269286 2.9169151999999996e-17
-1.268286 3.0375242e-18
-1.267286 -2.4355981999999998e-17
-1.266286 -5.0576335e-17
-1.265286 -7.3262751e-17
-1.264286 -9.039513499999999e-17
-1.263286 -1.0051775e-16
-1.262286 -1.0288767999999999e-16
-1.261286 -9.7527965e-17
-1.260286 -8.5181379e-17
-1.259286 -6.717815e-17
-1.258286 -4.5245089000000004e-17
-1.257286 -2.129238e-17
-1.256286 2.7847006e-18
-1.255286 2.5259025e-17
-1.254286 4.4663333e-17
-1.253286 5.9821092e-17
-1.252286 6.983358100000001e-17
-1.251286 7.4051943e-17
-1.250286 7.2066338e-17
-1.249286 6.3737973e-17
-1.248286 4.9284351000000003e-17
-1.247286 2.9407132e-17
-1.246286 5.4302055e-18
-1.245286 -2.0601175e-17
-1.244286 -4.5915192999999996e-17
-1.243286 -6.7149416e-17
-1.242286 -8.0652478e-17
-1.241286 -8.2942057e-17
-1.240286 -7.1270745e-17
-1.239286 -4.4215016e-17
-1.238286 -2.1791041e-18
-1.237286 5.2299084e-17
-1.236286 1.1453337e-16
-1.235286 1.7801773000000002e-16
-1.234286 2.350905e-16
-1.233286 2.7786264e-16
-1.232286 2.9927984e-16
-1.231286 2.9415019999999997e-16
-1.230286 2.5996045e-16
-1.229286 1.9732987000000002e-16
-1.228286 1.1000941999999999e-16
-1.227286 4.4138196e-18
-1.226286 -1.1123706e-16
-1.225286 -2.2801451e-16
-1.224286 -3.3741258e-16
-1.223286 -4.3230415e-16
-1.222286 -5.0754673e-16
-1.221286 -5.6013917e-16
-1.220286 -5.8893072e-16
-1.219286 -5.9398769e-16
-1.218286 -5.7580696e-16
-1.217286 -5.3460778e-16
-1.216286 -4.6992135e-16
-1.215286 -3.8063163e-16
-1.214286 -2.6550818000000003e-16
-1.213286 -1.2414158e-16
-1.212286 4.1932231000000004e-17
-1.211286 2.2821338e-16
-1.210286 4.2663929e-16
-1.209286 6.2566147e-16
-1.208286 8.111258600000001e-16
-1.207286 9.6790844e-16
-1.206286 1.0820703e-15
-1.205286 1.1431389e-15
-1.204286 1.1460395e-15
-1.203286 1.0922130000000001e-15
-1.202286 9.8958098e-16
-1.201286 8.512348599999999e-16
-1.200286 6.9299037e-16
-1.199286 5.3021917e-16
-1.198286 3.7457112e-16
-1.197286 2.3129271e-16
-1.196286 9.778916800000001e-17
-1.195286 -3.6127206e-17
-1.194286 -1.861833e-16
-1.193286 -3.7004792999999995e-16
-1.192286 -6.028125900000001e-16
-1.191286 -8.9242986e-16
-1.190286 -1.2360781999999999e-15
-1.189286 -1.6183076000000001e-15
-1.188286 -2.0115148e-15
-1.187286 -2.3788462e-15
-1.186286 -2.6791169000000002e-15
-1.185286 -2.8728906000000003e-15
-1.184286 -2.9285588000000002e-15
-1.183286 -2.8272010999999997e-15
-1.182286 -2.5652098e-15
-1.181286 -2.1541006e-15
-1.180286 -1.6175268999999998e-15
-1.179286 -9.8614578e-16
-1.178286 -2.9149576e-16
-1.177286 4.3966391e-16
-1.176286 1.1891440000000001e-15
-1.175286 1.9482085e-15
-1.174286 2.7151593000000003e-15
-1.173286 3.4900285000000003e-15
-1.172286 4.2675482e-15
-1.171286 5.0301345999999995e-15
-1.170286 5.7428159e-15
-1.169286 6.3518054e-15
-1.168286 6.787745499999999e-15
-1.167286 6.9736838e-15
-1.166286 6.8367345e-15
-1.165286 6.3214061999999994e-15
-1.164286 5.4019639e-15
-1.163286 4.0910960000000005e-15
-1.162286 2.4426786e-15
-1.161286 5.4748516e-16
-1.160286 -1.4779029e-15
-1.159286 -3.5072448e-15
-1.158286 -5.4228806e-15
-1.157286 -7.1324178e-15
-1.156286 -8.5802916e-15
-1.155286 -9.7514933e-15
-1.154286 -1.0666296e-14
-1.153286 -1.1366717999999999e-14
-1.152286 -1.1897376e-14
-1.151286 -1.2284842e-14
-1.150286 -1.2520267e-14
-1.149286 -1.2549713999999999e-14
-1.148286 -1.2275257000000001e-14
-1.147286 -1.1567757000000001e-14
-1.146286 -1.028973e-14
-1.145286 -8.324330100000001e-15
-1.144286 -5.604819e-15
-1.143286 -2.1383466000000003e-15
-1.142286 1.9813692e-15
-1.141286 6.5758655e-15
-1.140286 1.1398778000000001e-14
-1.139286 1.6165028e-14
-1.138286 2.0586910999999998e-14
-1.137286 2.4409891e-14
-1.136286 2.7440699e-14
-1.135286 2.9561741e-14
-1.134286 3.0728780000000004e-14
-1.133286 3.0952519e-14
-1.132286 3.0268728e-14
-1.131286 2.8704488e-14
-1.130286 2.6249683000000002e-14
-1.129286 2.2842369e-14
-1.128286 1.8373933e-14
-1.127286 1.2715771e-14
-1.126286 5.7640440000000005e-15
-1.125286 -2.5056996e-15
-1.124286 -1.1985668e-14
-1.123286 -2.2397486e-14
-1.122286 -3.3279464e-14
-1.121286 -4.4006279e-14
-1.120286 -5.3841675999999996e-14
-1.119286 -6.2017926e-14
-1.118286 -6.782961000000001e-14
-1.117286 -7.072536600000001e-14
-1.116286 -7.0380402e-14
-1.115286 -6.6735481e-14
-1.114286 -5.9994089e-14
-1.113286 -5.0577682e-14
-1.112286 -3.9047570000000004e-14
-1.111286 -2.6009399000000002e-14
-1.110286 -1.2020214e-14
-1.109286 2.4816782e-15
-1.108286 1.7208378e-14
-1.107286 3.2008044e-14
-1.106286 4.6807315999999995e-14
-1.105286 6.152358699999999e-14
-1.104286 7.5968156e-14
-1.103286 8.976499399999999e-14
-1.102286 1.0230811000000001e-13
-1.101286 1.1277348e-13
-1.100286 1.2019017999999998e-13
-1.099286 1.2356232e-13
-1.098286 1.2202096e-13
-1.097286 1.149771e-13
-1.096286 1.0224359e-13
-1.095286 8.4098831e-14
-1.094286 6.1275216e-14
-1.093286 3.4870811e-14
-1.092286 6.1990853999999996e-15
-1.091286 -2.3394118e-14
-1.090286 -5.2708498999999996e-14
-1.089286 -8.0823513e-14
-1.088286 -1.071581e-13
-1.087286 -1.3144057e-13
-1.086286 -1.5359321e-13
-1.085286 -1.7355623e-13
-1.084286 -1.9109204999999997e-13
-1.083286 -2.0561915e-13
-1.082286 -2.1612181e-13
-1.081286 -2.2116945e-13
-1.080286 -2.1905746e-13
-1.079286 -2.0805502999999997e-13
-1.078286 -1.8672076999999999e-13
-1.077286 -1.5422797e-13
-1.076286 -1.1063437000000001e-13
-1.075286 -5.7037235e-14
-1.074286 4.4262411000000005e-15
-1.073286 7.074430799999999e-14
-1.072286 1.3833982e-13
-1.071286 2.0347124999999998e-13
-1.070286 2.6265288999999997e-13
-1.069286 3.1301567e-13
-1.068286 3.5254066e-13
-1.067286 3.8012285e-13
-1.066286 3.9545893000000004e-13
-1.065286 3.9879213e-13
-1.064286 3.9057922000000005e-13
-1.063286 3.7116572999999997e-13
-1.062286 3.4055635e-13
-1.061286 2.9834787e-13
-1.060286 2.4385767e-13
-1.059286 1.7643454e-13
-1.058286 9.5893119e-14
-1.057286 2.9776044e-15
-1.056286 -1.0025645e-13
-1.055286 -2.1024616e-13
-1.054286 -3.2198425999999997e-13
-1.053286 -4.2936425999999997e-13
-1.052286 -5.257719e-13
-1.051286 -6.048325200000001e-13
-1.050286 -6.6118337e-13
-1.049286 -6.911265e-13
-1.048286 -6.9303384e-13
-1.047286 -6.6742118e-13
-1.046286 -6.1667158e-13
-1.045286 -5.4446359e-13
-1.044286 -4.5502169e-13
-1.043286 -3.5235044000000003e-13
-1.042286 -2.3962153e-13
-1.041286 -1.1885509e-13
-1.040286 9.0244935e-15
-1.039286 1.4375984000000001e-13
-1.038286 2.8504719e-13
-1.037286 4.3169847e-13
-1.036286 5.8087948e-13
-1.035286 7.2762299e-13
-1.034286 8.6477041e-13
-1.033286 9.8341169e-13
-1.032286 1.0737912e-12
-1.031286 1.1265416e-12
-1.030286 1.1340299000000001e-12
-1.029286 1.0915603e-12
-1.028286 9.9819411e-13
-1.027286 8.570102300000001e-13
-1.026286 6.747424200000001e-13
-1.025286 4.6085009e-13
-1.024286 2.2620187999999998e-13
-1.023286 -1.8364726e-14
-1.022286 -2.6331258e-13
-1.021286 -5.012397499999999e-13
-1.020286 -7.271092600000001e-13
-1.019286 -9.3783556e-13
-1.018286 -1.1313373e-12
-1.017286 -1.3052978e-12
-1.016286 -1.4559548999999999e-12
-1.015286 -1.577257e-12
-1.014286 -1.6606587e-12
-1.013286 -1.6957007000000001e-12
-1.012286 -1.6713469e-12
-1.011286 -1.5778777e-12
-1.010286 -1.4089882e-12
-1.009286 -1.1636667e-12
-1.008286 -8.474358000000001e-13
-1.007286 -4.7263795e-13
-1.006286 -5.762659e-14
-1.005286 3.7506487999999995e-13
-1.004286 8.0128758e-13
-1.003286 1.1981241e-12
-1.002286 1.5464928e-12
-1.001286 1.8330132e-12
-1.000286 2.0507790999999998e-12
-0.9992857 2.1989005999999998e-12
-0.9982857 2.28094e-12
-0.9972857 2.3026016e-12
-0.9962857 2.2692138e-12
-0.9952857 2.1835954000000003e-12
-0.9942857 2.0448365e-12
-0.9932857 1.8483336e-12
-0.9922857 1.5871455999999998e-12
-0.9912857 1.254437e-12
-0.9902857 8.465121100000001e-13
-0.9892857 3.6576949000000004e-13
-0.9882857 -1.7711932e-13
-0.9872857 -7.623852200000001e-13
-0.9862857 -1.3620119e-12
-0.9852857 -1.9422455e-12
-0.9842857 -2.4673911e-12
-0.9832857 -2.9042324e-12
-0.9822857 -3.2262485e-12
-0.9812857 -3.4168021999999998e-12
-0.9802857 -3.4706626e-12
-0.9792857 -3.3935491e-12
-0.9782857 -3.1997937e-12
-0.9772857 -2.9086217e-12
-0.9762857 -2.5398612000000003e-12
-0.9752857 -2.1100406999999998e-12
-0.9742857 -1.6297688e-12
-0.9732857 -1.1030310000000002e-12
-0.9722857 -5.286275e-13
-0.9712857 9.6513443e-14
-0.9702857 7.728587799999999e-13
-0.9692857 1.4936590999999998e-12
-0.9682857 2.2413363999999998e-12
-0.9672857 2.9858635999999996e-12
-0.9662857 3.6857588e-12
-0.9652857 4.2917936e-12
-0.9642857 4.7529251e-12
-0.9632857 5.0234614e-12
-0.9622857 5.0701315e-12
-0.9612857 4.8776755e-12
-0.9602857 4.4517968e-12
-0.9592857 3.8187962e-12
-0.9582857 3.0218578e-12
-0.9572857 2.1146357e-12
-0.9562857 1.1533567000000002e-12
-0.9552857 1.8898546000000002e-13
-0.9542857 -7.3898712e-13
-0.9532857 -1.6058935e-12
-0.9522857 -2.4017301e-12
-0.9512857 -3.127597e-12
-0.9502857 -3.7895969e-12
-0.9492857 -4.3916446e-12
-0.9482857 -4.928925e-12
-0.9472857 -5.3836610999999995e-12
-0.9462857 -5.724391600000001e-12
-0.9452857 -5.9092163e-12
-0.9442857 -5.8925887e-12
-0.9432857 -5.6344083e-12
-0.9422857 -5.1095568e-12
-0.9412857 -4.3158192e-12
-0.9402857 -3.278336e-12
-0.9392857 -2.0493703e-12
-0.9382857 -7.0311197e-13
-0.9372857 6.737353e-13
-0.9362857 1.9939027e-12
-0.9352857 3.1817566e-12
-0.9342857 4.1833236000000005e-12
-0.9332857 4.9720804000000006e-12
-0.9322857 5.5492781000000005e-12
-0.9312857 5.9386950000000005e-12
-0.9302857 6.1768996999999995e-12
-0.9292857 6.3011139999999995e-12
-0.9282857 6.3373541e-12
-0.9272857 6.2915581000000004e-12
-0.9262857 6.1458636999999995e-12
-0.9252857 5.8611414e-12
-0.9242857 5.3855584999999995e-12
-0.9232857 4.6676008000000005e-12
-0.9222857 3.6709144e-12
-0.9212857 2.3877859e-12
-0.9202857 8.4819296e-13
-0.9192857 -8.778546999999999e-13
-0.9182857 -2.685662e-12
-0.9172857 -4.4482853e-12
-0.9162857 -6.0339482999999996e-12
-0.9152857 -7.325203299999999e-12
-0.9142857 -8.2361167e-12
-0.9132857 -8.724048400000001e-12
-0.9122857 -8.793606699999999e-12
-0.9112857 -8.4919437e-12
-0.9102857 -7.8963223e-12
-0.9092857 -7.0965654e-12
-0.9082857 -6.1760967000000004e-12
-0.9072857 -5.1956781e-12
-0.9062857 -4.183423899999999e-12
-0.9052857 -3.1333694e-12
-0.9042857 -2.0130358e-12
-0.9032857 -7.784227700000001e-13
-0.9022857 6.0686281e-13
-0.9012857 2.1527071e-12
-0.9002857 3.8283348e-12
-0.8992857 5.5565795e-12
-0.8982857 7.218576100000001e-12
-0.8972857 8.6686741e-12
-0.8962857 9.7571108e-12
-0.8952857 1.035616e-11
-0.8942857 1.0384466999999999e-11
-0.8932857 9.824397e-12
-0.8922857 8.7284258e-12
-0.8912857 7.2127281e-12
-0.8902857 5.4387074e-12
-0.8892857 3.5857673e-12
-0.8882857 1.8205752e-12
-0.8872857 2.6896151e-13
-0.8862857 -1.0037428e-12
-0.8852857 -1.999743e-12
-0.8842857 -2.781541e-12
-0.8832857 -3.4517501e-12
-0.8822857 -4.1240814e-12
-0.8812857 -4.8916278000000006e-12
-0.8802857 -5.7993175000000005e-12
-0.8792857 -6.8267359e-12
-0.8782857 -7.8854641e-12
-0.8772857 -8.8320918e-12
-0.8762857 -9.4947284e-12
-0.8752857 -9.7078317e-12
-0.8742857 -9.348212e-12
-0.8732857 -8.3645391e-12
-0.8722857 -6.79381e-12
-0.8712857 -4.7607577999999995e-12
-0.8702857 -2.4596941e-12
-0.8692857 -1.2198131e-13
-0.8682857 2.0245187e-12
-0.8672857 3.795783e-12
-0.8662857 5.0833269e-12
-0.8652857 5.8704560000000005e-12
-0.8642857 6.2293812e-12
-0.8632857 6.2995196e-12
-0.8622857 6.2513701e-12
-0.8612857 6.243591699999999e-12
-0.8602857 6.3826054e-12
-0.8592857 6.6937992e-12
-0.8582857 7.1111479000000005e-12
-0.8572857 7.4882862e-12
-0.8562857 7.6294805e-12
-0.8552857 7.3345159e-12
-0.8542857 6.4482118e-12
-0.8532857 4.9038695e-12
-0.8522857 2.7507754000000003e-12
-0.8512857 1.5886178999999998e-13
-0.8502857 -2.6017811e-12
-0.8492857 -5.2036056e-12
-0.8482857 -7.3187428e-12
-0.8472857 -8.679431399999999e-12
-0.8462857 -9.129466800000001e-12
-0.8452857 -8.6558006e-12
-0.8442857 -7.3931855e-12
-0.8432857 -5.6001143e-12
-0.8422857 -3.610216e-12
-0.8412857 -1.768463e-12
-0.8402857 -3.6494694e-13
-0.8392857 4.2024091e-13
-0.8382857 5.4950043e-13
-0.8372857 1.3058407e-13
-0.8362857 -6.1108353e-13
-0.8352857 -1.3851012e-12
-0.8342857 -1.9028592e-12
-0.8332857 -1.9442235e-12
-0.8322857 -1.4097105e-12
-0.8312857 -3.4652084e-13
-0.8302857 1.0578252e-12
-0.8292857 2.5136643e-12
-0.8282857 3.6916874000000005e-12
-0.8272857 4.2967789e-12
-0.8262857 4.1373819e-12
-0.8252857 3.1750319000000003e-12
-0.8242857 1.5425197e-12
-0.8232857 -4.7447355e-13
-0.8222857 -2.4897053e-12
-0.8212857 -4.0926938e-12
-0.8202857 -4.9335627e-12
-0.8192857 -4.7985612e-12
-0.8182857 -3.6597958999999995e-12
-0.8172857 -1.6876508e-12
-0.8162857 7.7805338e-13
-0.8152857 3.2934588999999998e-12
-0.8142857 5.3999709e-12
-0.8132857 6.719319199999999e-12
-0.8122857 7.0343999e-12
-0.8112857 6.3382866000000005e-12
-0.8102857 4.8399964e-12
-0.8092857 2.9243694e-12
-0.8082857 1.0730627999999999e-12
-0.8072857 -2.3788482e-13
-0.8062857 -6.4302807e-13
-0.8052857 2.7064428e-14
-0.8042857 1.6986182e-12
-0.8032857 4.0569021999999995e-12
-0.8022857 6.599112400000001e-12
-0.8012857 8.7285275e-12
-0.8002857 9.8716947e-12
-0.7992857 9.5951296e-12
-0.7982857 7.697518999999999e-12
-0.7972857 4.2579431e-12
-0.7962857 -3.7064544e-13
-0.7952857 -5.6222960000000005e-12
-0.7942857 -1.0821588e-11
-0.7932857 -1.5309032e-11
-0.7922857 -1.856269e-11
-0.7912857 -2.0290787999999998e-11
-0.7902857 -2.0475906e-11
-0.7892857 -1.9361304e-11
-0.7882857 -1.7382196e-11
-0.7872857 -1.5056592e-11
-0.7862857 -1.2859292e-11
-0.7852857 -1.110672e-11
-0.7842857 -9.8784709e-12
-0.7832857 -8.9940859e-12
-0.7822857 -8.051920900000001e-12
-0.7812857 -6.523613300000001e-12
-0.7802857 -3.8852378000000005e-12
-0.7792857 2.4247233e-13
-0.7782857 5.9754861e-12
-0.7772857 1.3096642e-11
-0.7762857 2.1052475e-11
-0.7752857 2.9021045999999997e-11
-0.7742857 3.6040249e-11
-0.7732857 4.1172938e-11
-0.7722857 4.3676605e-11
-0.7712857 4.3143253e-11
-0.7702857 3.9580202e-11
-0.7692857 3.3413834e-11
-0.7682857 2.5413679999999998e-11
-0.7672857 1.6550554e-11
-0.7662857 7.8163333e-12
-0.7652857 4.1437486999999996e-14
-0.7642857 -6.2528547999999995e-12
-0.7632857 -1.0936639e-11
-0.7622857 -1.427068e-11
-0.7612857 -1.6822279999999998e-11
-0.7602857 -1.9314649999999998e-11
-0.7592857 -2.2440945e-11
-0.7582857 -2.6682096e-11
-0.7572857 -3.2167425000000004e-11
-0.7562857 -3.8608786e-11
-0.7552857 -4.5324064e-11
-0.7542857 -5.1347284e-11
-0.7532857 -5.5604424999999996e-11
-0.7522857 -5.7119657e-11
-0.7512857 -5.5209776e-11
-0.7502857 -4.962633e-11
-0.7492857 -4.0615126999999996e-11
-0.7482857 -2.8879779e-11
-0.7472857 -1.5455868e-11
-0.7462857 -1.5212588e-12
-0.7452857 1.1818046e-11
-0.7442857 2.3721441e-11
-0.7432857 3.3745343e-11
-0.7422857 4.1884318e-11
-0.7412857 4.8512187e-11
-0.7402857 5.4235159e-11
-0.7392857 5.9688501e-11
-0.7382857 6.532144600000001e-11
-0.7372857 7.1218991e-11
-0.7362857 7.7002895e-11
-0.7352857 8.183848599999999e-11
-0.7342857 8.4552114e-11
-0.7332857 8.384047e-11
-0.7322857 7.853262300000001e-11
-0.7312857 6.7852858e-11
-0.7302857 5.1629968e-11
-0.7292857 3.0407661999999996e-11
-0.7282857 5.4292599e-12
-0.7272857 -2.1505501e-11
-0.7262857 -4.8288027999999995e-11
-0.7252857 -7.2807808e-11
-0.7242857 -9.3261e-11
-0.7232857 -1.0840191e-10
-0.7222857 -1.1768919e-10
-0.7212857 -1.2129983e-10
-0.7202857 -1.200103e-10
-0.7192857 -1.1497118e-10
-0.7182857 -1.0742393000000001e-10
-0.7172857 -9.841943900000001e-11
-0.7162857 -8.8598513e-11
-0.7152857 -7.8080614e-11
-0.7142857 -6.648467e-11
-0.7132857 -5.3077383e-11
-0.7122857 -3.7016904e-11
-0.7112857 -1.7638629e-11
-0.7102857 5.2801279000000004e-12
-0.7092857 3.1336744e-11
-0.7082857 5.944509699999999e-11
-0.7072857 8.7920789e-11
-0.7062857 1.1469782e-10
-0.7052857 1.3763647999999999e-10
-0.7042857 1.5486191e-10
-0.7032857 1.6506483e-10
-0.7022857 1.6770247e-10
-0.7012857 1.6305713e-10
-0.7002857 1.5213902e-10
-0.6992857 1.364525e-10
-0.6982857 1.1767374e-10
-0.6972857 9.7307622e-11
-0.6962857 7.6396983e-11
-0.6952857 5.5347838e-11
-0.6942857 3.3910431e-11
-0.6932857 1.1323724e-11
-0.6922857 -1.34042e-11
-0.6912857 -4.1137265000000004e-11
-0.6902857 -7.2250306e-11
-0.6892857 -1.0634520000000001e-10
-0.6882857 -1.4211042e-10
-0.6872857 -1.773629e-10
-0.6862857 -2.0927459e-10
-0.6852857 -2.3474896e-10
-0.6842857 -2.5088065e-10
-0.6832857 -2.5541331e-10
-0.6822857 -2.4710893000000003e-10
-0.6812857 -2.2595788e-10
-0.6802857 -1.9318908e-10
-0.6792857 -1.5107892e-10
-0.6782857 -1.0259654e-10
-0.6772857 -5.0955664e-11
-0.6762857 8.3980581e-13
-0.6752857 5.0368547000000004e-11
-0.6742857 9.6013703e-11
-0.6732857 1.3699686000000001e-10
-0.6722857 1.7322719e-10
-0.6712857 2.0500824999999998e-10
-0.6702857 2.3267536e-10
-0.6692857 2.5625105e-10
-0.6682857 2.7520289e-10
-0.6672857 2.8836497e-10
-0.6662857 2.9404953e-10
-0.6652857 2.9033234e-10
-0.6642857 2.7545646e-10
-0.6632857 2.4827026000000003e-10
-0.6622857 2.0860473e-10
-0.6612857 1.5750392999999998e-10
-0.6602857 9.725023500000001e-11
-0.6592857 3.1166575999999995e-11
-0.6582857 -3.6776322e-11
-0.6572857 -1.0247864000000001e-10
-0.6562857 -1.6225934e-10
-0.6552857 -2.1332817999999998e-10
-0.6542857 -2.540898e-10
-0.6532857 -2.8422074e-10
-0.6522857 -3.0450514e-10
-0.6512857 -3.1646467e-10
-0.6502857 -3.2186016e-10
-0.6492857 -3.2217076e-10
-0.6482857 -3.1816157999999997e-10
-0.6472857 -3.0963457000000003e-10
-0.6462857 -2.9542048e-10
-0.6452857 -2.7362045e-10
-0.6442857 -2.4205379000000004e-10
-0.6432857 -1.9882474999999998e-10
-0.6422857 -1.4289387e-10
-0.6412857 -7.4536487e-11
-0.6402857 4.410155e-12
-0.6392857 9.0568297e-11
-0.6382857 1.7931496999999999e-10
-0.6372857 2.6530256e-10
-0.6362857 3.4311121999999997e-10
-0.6352857 4.0791459e-10
-0.6342857 4.5603742000000005e-10
-0.6332857 4.853071899999999e-10
-0.6322857 4.9514399e-10
-0.6312857 4.8638593e-10
-0.6302857 4.6090176e-10
-0.6292857 4.2108413e-10
-0.6282857 3.6933928000000004e-10
-0.6272857 3.0768645e-10
-0.6262857 2.3755371e-10
-0.6252857 1.5981050000000002e-10
-0.6242857 7.502358100000001e-11
-0.6232857 -1.6130485e-11
-0.6222857 -1.1240077000000001e-10
-0.6212857 -2.1156642e-10
-0.6202857 -3.1022099e-10
-0.6192857 -4.0381279e-10
-0.6182857 -4.8696485e-10
-0.6172857 -5.5403798e-10
-0.6162857 -5.998471700000001e-10
-0.6152857 -6.204022499999999e-10
-0.6142857 -6.1353336e-10
-0.6132857 -5.7927617e-10
-0.6122857 -5.1993509e-10
-0.6112857 -4.3980214e-10
-0.6102857 -3.445743e-10
-0.6092857 -2.4057145e-10
-0.6082857 -1.3389556e-10
-0.6072857 -2.9684444e-11
-0.6062857 6.840637e-11
-0.6052857 1.5840426e-10
-0.6042857 2.3987717e-10
-0.6032857 3.1349112e-10
-0.6022857 3.8037004e-10
-0.6012857 4.4139974e-10
-0.6002857 4.9662752e-10
-0.5992857 5.4488853e-10
-0.5982857 5.8374256e-10
-0.5972857 6.097393e-10
-0.5962857 6.189628200000001e-10
-0.5952857 6.0774701e-10
-0.5942857 5.734171e-10
-0.5932857 5.1490743e-10
-0.5922857 4.3312878999999997e-10
-0.5912857 3.3101041e-10
-0.5902857 2.1320732e-10
-0.5892857 8.553173899999999e-11
-0.5882857 -4.5776935000000004e-11
-0.5872857 -1.7479811000000001e-10
-0.5862857 -2.9654541e-10
-0.5852857 -4.0733545000000006e-10
-0.5842857 -5.048489800000001e-10
-0.5832857 -5.8789111e-10
-0.5822857 -6.559241e-10
-0.5812857 -7.0849784e-10
-0.5802857 -7.4472616e-10
-0.5792857 -7.6295029e-10
-0.5782857 -7.606916e-10
-0.5772857 -7.349314699999999e-10
-0.5762857 -6.8268416e-10
-0.5752857 -6.0176044e-10
-0.5742857 -4.9156768e-10
-0.5732857 -3.5377597e-10
-0.5722857 -1.9269382e-10
-0.5712857 -1.5247122e-11
-0.5702857 1.6947281999999998e-10
-0.5692857 3.5104411e-10
-0.5682857 5.1880869e-10
-0.5672857 6.630505199999999e-10
-0.5662857 7.760610699999999e-10
-0.5652857 8.529145299999999e-10
-0.5642857 8.9182654e-10
-0.5632857 8.940469900000001e-10
-0.5622857 8.6332348e-10
-0.5612857 8.0505056e-10
-0.5602857 7.252740500000001e-10
-0.5592857 6.297424000000001e-10
-0.5582857 5.2317851e-10
-0.5572857 4.0889587999999995e-10
-0.5562857 2.888075e-10
-0.5552857 1.6379305e-10
-0.5542857 3.4316292e-11
-0.5532857 -9.886552300000001e-11
-0.5522857 -2.3407478e-10
-0.5512857 -3.6832135e-10
-0.5502857 -4.9724456e-10
-0.5492857 -6.1541371e-10
-0.5482857 -7.169321599999999e-10
-0.5472857 -7.962224600000001e-10
-0.5462857 -8.4882873e-10
-0.5452857 -8.720658700000001e-10
-0.5442857 -8.6537695e-10
-0.5432857 -8.3032001e-10
-0.5422857 -7.7018452e-10
-0.5412857 -6.893183499999999e-10
-0.5402857 -5.923094e-10
-0.5392857 -4.8319933e-10
-0.5382857 -3.6490410999999996e-10
-0.5372857 -2.3897384e-10
-0.5362857 -1.0575287999999999e-10
-0.5352857 3.508491e-11
-0.5342857 1.8373515e-10
-0.5332857 3.3936871999999997e-10
-0.5322857 4.9934679e-10
-0.5312857 6.5873531e-10
-0.5302857 8.1025846e-10
-0.5292857 9.4474706e-10
-0.5282857 1.0520434e-09
-0.5272857 1.122231e-09
-0.5262857 1.1469889999999999e-09
-0.5252857 1.1208407e-09
-0.5242857 1.0420742e-09
-0.5232857 9.1317214e-10
-0.5222857 7.4067107e-10
-0.5212857 5.3447012e-10
-0.5202857 3.0671054e-10
-0.5192857 7.041566800000001e-11
-0.5182857 -1.6188008e-10
-0.5172857 -3.7929356e-10
-0.5162857 -5.7337637e-10
-0.5152857 -7.384294600000001e-10
-0.5142857 -8.7135316e-10
-0.5132857 -9.711272600000001e-10
-0.5122857 -1.0380804e-09
-0.5112857 -1.0731399e-09
-0.5102857 -1.0772411e-09
-0.5092857 -1.0510251000000001e-09
-0.5082857 -9.9487996e-10
-0.5072857 -9.0929061e-10
-0.5062857 -7.9538719e-10
-0.5052857 -6.5553123e-10
-0.5042857 -4.9376328e-10
-0.5032857 -3.1596207999999997e-10
-0.5022857 -1.2962837e-10
-0.5012857 5.6710447e-11
-0.5002857 2.3439039e-10
-0.4992857 3.956383e-10
-0.4982857 5.345369500000001e-10
-0.4972857 6.4772853e-10
-0.4962857 7.346985899999999e-10
-0.4952857 7.975611499999999e-10
-0.4942857 8.403621499999999e-10
-0.4932857 8.680187599999999e-10
-0.4922857 8.850887e-10
-0.4912857 8.946080899999999e-10
-0.4902857 8.972305500000001e-10
-0.4892857 8.9085224e-10
-0.4882857 8.7081627e-10
-0.4872857 8.3068526e-10
-0.4862857 7.6345718e-10
-0.4852857 6.6301634e-10
-0.4842857 5.2555954e-10
-0.4832857 3.5073916e-10
-0.4822857 1.423116e-10
-0.4812857 -9.183175099999999e-11
-0.4802857 -3.4026464e-10
-0.4792857 -5.8915867e-10
-0.4782857 -8.237592e-10
-0.4772857 -1.0299603e-09
-0.4762857 -1.1957287e-09
-0.4752857 -1.3121644e-09
-0.4742857 -1.3740659e-09
-0.4732857 -1.3799657e-09
-0.4722857 -1.3317012e-09
-0.4712857 -1.2336680000000001e-09
-0.4702857 -1.0919474e-09
-0.4692857 -9.1349966e-10
-0.4682857 -7.0557995e-10
-0.4672857 -4.7545726e-10
-0.4662857 -2.3043451e-10
-0.4652857 2.1917144e-11
-0.4642857 2.7345360999999997e-10
-0.4632857 5.1525112e-10
-0.4622857 7.376458e-10
-0.4612857 9.3061045e-10
-0.4602857 1.0844767e-09
-0.4592857 1.1909192e-09
-0.4582857 1.2440401e-09
-0.4572857 1.2413445e-09
-0.4562857 1.1843923e-09
-0.4552857 1.078954e-09
-0.4542857 9.345789799999999e-10
-0.4532857 7.6358798e-10
-0.4522857 5.7961565e-10
-0.4512857 3.9591650000000004e-10
-0.4502857 2.2370531999999998e-10
-0.4492857 7.0809076e-11
-0.4482857 -5.9138388e-11
-0.4472857 -1.6681727e-10
-0.4462857 -2.5663447e-10
-0.4452857 -3.3552806999999996e-10
-0.4442857 -4.1137133e-10
-0.4432857 -4.9125309e-10
-0.4422857 -5.799305500000001e-10
-0.4412857 -6.7871637e-10
-0.4402857 -7.849805e-10
-0.4392857 -8.9233525e-10
-0.4382857 -9.9145128e-10
-0.4372857 -1.0713455e-09
-0.4362857 -1.1209074e-09
-0.4352857 -1.1304043e-09
-0.4342857 -1.0927264e-09
-0.4332857 -1.0041999e-09
-0.4322857 -8.648844699999999e-10
-0.4312857 -6.783783599999999e-10
-0.4302857 -4.5123844e-10
-0.4292857 -1.9218214e-10
-0.4282857 8.8742972e-11
-0.4272857 3.8086318e-10
-0.4262857 6.7335438e-10
-0.4252857 9.5546869e-10
-0.4242857 1.2165687e-09
-0.4232857 1.4460875e-09
-0.4222857 1.6335601e-09
-0.4212857 1.7688585e-09
-0.4202857 1.8427128e-09
-0.4192857 1.8475210999999998e-09
-0.4182857 1.7783653e-09
-0.4172857 1.6340694e-09
-0.4162857 1.4180904e-09
-0.4152857 1.1390207e-09
-0.4142857 8.105263899999999e-10
-0.4132857 4.5062088e-10
-0.4122857 8.028890599999999e-11
-0.4112857 -2.7840902e-10
-0.4102857 -6.0451761e-10
-0.4092857 -8.8035247e-10
-0.4082857 -1.0933331e-09
-0.4072857 -1.2372041e-09
-0.4062857 -1.3124554e-09
-0.4052857 -1.3258724e-09
-0.4042857 -1.2892892000000002e-09
-0.4032857 -1.2177364e-09
-0.4022857 -1.1272718000000001e-09
-0.4012857 -1.0328192e-09
-0.4002857 -9.463333800000001e-10
-0.3992857 -8.755360199999999e-10
-0.3982857 -8.2336802e-10
-0.3972857 -7.8817786e-10
-0.3962857 -7.645471899999999e-10
-0.3952857 -7.4456214e-10
-0.3942857 -7.1928527e-10
-0.3932857 -6.8018217e-10
-0.3922857 -6.2029622e-10
-0.3912857 -5.3503968e-10
-0.3902857 -4.2256008e-10
-0.3892857 -2.8372602e-10
-0.3882857 -1.2184028e-10
-0.3872857 5.7783335e-11
-0.3862857 2.4825024999999997e-10
-0.3852857 4.4143439e-10
-0.3842857 6.2821957e-10
-0.3832857 7.986713699999999e-10
-0.3822857 9.4222755e-10
-0.3812857 1.0480199e-09
-0.3802857 1.1054256e-09
-0.3792857 1.1049018e-09
-0.3782857 1.0390792e-09
-0.3772857 9.040130599999999e-10
-0.3762857 7.0040822e-10
-0.3752857 4.3459697999999997e-10
-0.3742857 1.1903685999999998e-10
-0.3732857 -2.2785742e-10
-0.3722857 -5.826502e-10
-0.3712857 -9.185753700000001e-10
-0.3702857 -1.2078424e-09
-0.3692857 -1.424305e-09
-0.3682857 -1.5461641e-09
-0.3672857 -1.5583440999999999e-09
-0.3662857 -1.4542144999999999e-09
-0.3652857 -1.2364112e-09
-0.3642857 -9.1663387e-10
-0.3632857 -5.144437e-10
-0.3622857 -5.5225594e-11
-0.3612857 4.3240744999999997e-10
-0.3602857 9.1942192e-10
-0.3592857 1.3790254e-09
-0.3582857 1.7888670000000001e-09
-0.3572857 2.1325523e-09
-0.3562857 2.4003612999999998e-09
-0.3552857 2.5891816e-09
-0.3542857 2.7017747e-09
-0.3532857 2.7455685e-09
-0.3522857 2.7311979e-09
-0.3512857 2.6710077e-09
-0.3502857 2.5776889e-09
-0.3492857 2.4631509e-09
-0.3482857 2.3376646e-09
-0.3472857 2.2092570999999998e-09
-0.3462857 2.0833001999999997e-09
-0.3452857 1.9622364e-09
-0.3442857 1.8454065999999999e-09
-0.3432857 1.7289812000000001e-09
-0.3422857 1.606042e-09
-0.3412857 1.4668933000000001e-09
-0.3402857 1.2996795e-09
-0.3392857 1.0913706e-09
-0.3382857 8.291161199999999e-10
-0.3372857 5.018957900000001e-10
-0.3362857 1.0231317000000001e-10
-0.3352857 -3.7168849000000003e-10
-0.3342857 -9.154493099999999e-10
-0.3332857 -1.5168131000000002e-09
-0.3322857 -2.1561539000000003e-09
-0.3312857 -2.8073224e-09
-0.3302857 -3.4395025000000003e-09
-0.3292857 -4.0198313000000006e-09
-0.3282857 -4.5165136000000005e-09
-0.3272857 -4.9020628e-09
-0.3262857 -5.156273e-09
-0.3252857 -5.2685304e-09
-0.3242857 -5.2391591e-09
-0.3232857 -5.0796187e-09
-0.3222857 -4.811513999999999e-09
-0.3212857 -4.4645419e-09
-0.3202857 -4.0736248e-09
-0.3192857 -3.6755786000000002e-09
-0.3182857 -3.3056974e-09
-0.3172857 -2.9946337000000004e-09
-0.3162857 -2.7658738e-09
-0.3152857 -2.6340210000000003e-09
-0.3142857 -2.6039788e-09
-0.3132857 -2.6710193e-09
-0.3122857 -2.8216211e-09
-0.3112857 -3.0349154e-09
-0.3102857 -3.2845438e-09
-0.3092857 -3.5407447999999998e-09
-0.3082857 -3.7725083e-09
-0.3072857 -3.9496864e-09
-0.3062857 -4.0449703000000004e-09
-0.3052857 -4.0356718e-09
-0.3042857 -3.9052522e-09
-0.3032857 -3.6445246000000004e-09
-0.3022857 -3.2524514000000003e-09
-0.3012857 -2.7364302000000003e-09
-0.3002857 -2.1119769e-09
-0.2992857 -1.4017361e-09
-0.2982857 -6.338044200000001e-10
-0.2972857 1.6057113e-10
-0.2962857 9.4976318e-10
-0.2952857 1.7047612e-09
-0.2942857 2.402082e-09
-0.2932857 3.0262445e-09
-0.2922857 3.5714761e-09
-0.2912857 4.0423810000000006e-09
-0.2902857 4.4534133000000005e-09
-0.2892857 4.8271422e-09
-0.2882857 5.1914584000000005e-09
-0.2872857 5.5760105e-09
-0.2862857 6.0082758e-09
-0.2852857 6.5097275e-09
-0.2842857 7.0925564e-09
-0.2832857 7.757342e-09
-0.2822857 8.4919481e-09
-0.2812857 9.271766e-09
-0.2802857 1.0061275e-08
-0.2792857 1.081672e-08
-0.2782857 1.1489599e-08
-0.2772857 1.2030583e-08
-0.2762857 1.2393474e-08
-0.2752857 1.2538797999999999e-08
-0.2742857 1.2436780999999999e-08
-0.2732857 1.2069454000000001e-08
-0.2722857 1.1431794e-08
-0.2712857 1.0531895000000001e-08
-0.2702857 9.3902087e-09
-0.2692857 8.037989699999999e-09
-0.2682857 6.5150628e-09
-0.2672857 4.867088000000001e-09
-0.2662857 3.1424789999999998e-09
-0.2652857 1.3891516e-09
-0.2642857 -3.4872196e-10
-0.2632857 -2.0337325999999998e-09
-0.2622857 -3.6378368999999998e-09
-0.2612857 -5.1443086e-09
-0.2602857 -6.548832300000001e-09
-0.2592857 -7.8595686e-09
-0.2582857 -9.0960899e-09
-0.2572857 -1.0287157e-08
-0.2562857 -1.1467476e-08
-0.2552857 -1.2673644e-08
-0.2542857 -1.393968e-08
-0.2532857 -1.5292526e-08
-0.2522857 -1.6748056e-08
-0.2512857 -1.8308e-08
-0.2502857 -1.9958186000000002e-08
-0.2492857 -2.1668323e-08
-0.2482857 -2.3393375999999997e-08
-0.2472857 -2.5076477000000002e-08
-0.2462857 -2.6652994e-08
-0.2452857 -2.8055341e-08
-0.2442857 -2.9218067000000002e-08
-0.2432857 -3.0082578e-08
-0.2422857 -3.0601077e-08
-0.2412857 -3.0739275e-08
-0.2402857 -3.0477665000000006e-08
-0.2392857 -2.981124e-08
-0.2382857 -2.8747799000000003e-08
-0.2372857 -2.7305029999999998e-08
-0.2362857 -2.5506760999999998e-08
-0.2352857 -2.3378668000000004e-08
-0.2342857 -2.0943952e-08
-0.2332857 -1.8219271e-08
-0.2322857 -1.5211293e-08
-0.2312857 -1.1914074999999999e-08
-0.2302857 -8.3074887e-09
-0.2292857 -4.3567285e-09
-0.2282857 -1.2974597e-11
-0.2272857 4.784806600000001e-09
-0.2262857 1.0107071999999999e-08
-0.2252857 1.6030066e-08
-0.2242857 2.2631581e-08
-0.2232857 2.9986333e-08
-0.2222857 3.8161299e-08
-0.2212857 4.7211413e-08
-0.2202857 5.7175986e-08
-0.2192857 6.8076261e-08
-0.2182857 7.9914436e-08
-0.2172857 9.2674329e-08
-0.2162857 1.0632371e-07
-0.2152857 1.2081824e-07
-0.2142857 1.3610664e-07
-0.2132857 1.5213669e-07
-0.2122857 1.6886155e-07
-0.2112857 1.862455e-07
-0.2102857 2.0426889e-07
-0.2092857 2.2293145e-07
-0.2082857 2.4225364e-07
-0.2072857 2.6227598e-07
-0.2062857 2.8305649e-07
-0.2052857 3.0466631e-07
-0.2042857 3.2718399e-07
-0.2032857 3.5068939e-07
-0.2022857 3.752572e-07
-0.2012857 4.0095141e-07
-0.2002857 4.2782076000000003e-07
-0.1992857 4.5589581000000005e-07
-0.1982857 4.8518776e-07
-0.1972857 5.156887800000001e-07
-0.1962857 5.4737437e-07
-0.1952857 5.8020722e-07
-0.1942857 6.1414154e-07
-0.1932857 6.4912871e-07
-0.1922857 6.8512276e-07
-0.1912857 7.2208581e-07
-0.1902857 7.5999278e-07
-0.1892857 7.988353100000001e-07
-0.1882857 8.3862446e-07
-0.1872857 8.793915800000001e-07
-0.1862857 9.211883699999999e-07
-0.1852857 9.6408428e-07
-0.1842857 1.0081632e-06
-0.1832857 1.0535183e-06
-0.1822857 1.1002461e-06
-0.1812857 1.1484399e-06
-0.1802857 1.1981831e-06
-0.1792857 1.2495429e-06
-0.1782857 1.3025660999999999e-06
-0.1772857 1.3572758e-06
-0.1762857 1.4136696e-06
-0.1752857 1.4717226e-06
-0.1742857 1.5313903e-06
-0.1732857 1.5926149e-06
-0.1722857 1.6553326000000002e-06
-0.1712857 1.7194809000000002e-06
-0.1702857 1.7850075e-06
-0.1692857 1.8518769e-06
-0.1682857 1.9200758e-06
-0.1672857 1.9896179e-06
-0.1662857 2.060543e-06
-0.1652857 2.1329168e-06
-0.1642857 2.2068255e-06
-0.1632857 2.2823706e-06
-0.1622857 2.3596613e-06
-0.1612857 2.4388057999999997e-06
-0.1602857 2.5199046e-06
-0.1592857 2.6030436e-06
-0.1582857 2.6882885e-06
-0.1572857 2.7756819e-06
-0.1562857 2.8652405e-06
-0.1552857 2.9569557e-06
-0.1542857 3.0507966e-06
-0.1532857 3.1467131e-06
-0.1522857 3.2446430000000004e-06
-0.1512857 3.3445176000000002e-06
-0.1502857 3.4462694e-06
-0.1492857 3.5498399e-06
-0.1482857 3.6551846e-06
-0.1472857 3.7622789999999996e-06
-0.1462857 3.8711217000000005e-06
-0.1452857 3.9817369e-06
-0.1442857 4.0941732e-06
-0.1432857 4.2085034e-06
-0.1422857 4.3248178e-06
-0.1412857 4.4432181e-06
-0.1402857 4.5638089e-06
-0.1392857 4.686688e-06
-0.1382857 4.8119368e-06
-0.1372857 4.9396128e-06
-0.1362857 5.0697451999999996e-06
-0.1352857 5.2023314000000006e-06
-0.1342857 5.337337e-06
-0.1332857 5.4746977e-06
-0.1322857 5.6143246e-06
-0.1312857 5.7561138e-06
-0.1302857 5.8999525e-06
-0.1292857 6.0457332e-06
-0.1282857 6.1933626e-06
-0.1272857 6.3427734000000006e-06
-0.1262857 6.4939272e-06
-0.1252857 6.646820300000001e-06
-0.1242857 6.8014799e-06
-0.1232857 6.9579634e-06
-0.1222857 7.1163555e-06
-0.1212857 7.276760500000001e-06
-0.1202857 7.4392943e-06
-0.1192857 7.6040727e-06
-0.1182857 7.7712066e-06
-0.1172857 7.940787600000001e-06
-0.1162857 8.1128832e-06
-0.1152857 8.287534600000001e-06
-0.1142857 8.4647525e-06
-0.1132857 8.6445198e-06
-0.1122857 8.8267939e-06
-0.1112857 9.0115087e-06
-0.1102857 9.1985839e-06
-0.1092857 9.3879315e-06
-0.1082857 9.5794654e-06
-0.1072857 9.773111700000001e-06
-0.1062857 9.9688172e-06
-0.1052857 1.0166557e-05
-0.1042857 1.036634e-05
-0.1032857 1.056821e-05
-0.1022857 1.0772248999999999e-05
-0.1012857 1.0978565e-05
-0.1002857 1.1187294e-05
-9.9285714E-02 1.1398586e-05
-9.8285712E-02 1.1612597e-05
-9.7285718E-02 1.1829479e-05
-9.6285716E-02 1.2049361e-05
-9.5285714E-02 1.2272348e-05
-9.4285712E-02 1.2498509000000002e-05
-9.3285717E-02 1.2727875e-05
-9.2285715E-02 1.2960443e-05
-9.1285713E-02 1.3196173e-05
-9.0285711E-02 1.3434999e-05
-8.9285716E-02 1.3676839000000001e-05
-8.8285714E-02 1.3921613e-05
-8.7285712E-02 1.4169242000000001e-05
-8.6285718E-02 1.4419672e-05
-8.5285716E-02 1.4672874e-05
-8.4285714E-02 1.4928857000000001e-05
-8.3285712E-02 1.5187671999999999e-05
-8.2285717E-02 1.544941e-05
-8.1285715E-02 1.5714201e-05
-8.0285713E-02 1.5982198e-05
-7.9285711E-02 1.6253574000000002e-05
-7.8285716E-02 1.6528512e-05
-7.7285714E-02 1.6807196e-05
-7.6285712E-02 1.7089806e-05
-7.5285718E-02 1.7376499000000003e-05
-7.4285716E-02 1.7667401e-05
-7.3285714E-02 1.7962599e-05
-7.2285712E-02 1.8262141e-05
-7.1285717E-02 1.8566034e-05
-7.0285715E-02 1.8874253e-05
-6.9285713E-02 1.9186743e-05
-6.8285711E-02 1.9503429e-05
-6.7285717E-02 1.982423e-05
-6.6285715E-02 2.0149062000000003e-05
-6.5285712E-02 2.047785e-05
-6.4285718E-02 2.0810545e-05
-6.3285716E-02 2.1147132e-05
-6.2285714E-02 2.1487634e-05
-6.1285716E-02 2.1832128e-05
-6.0285714E-02 2.2180734000000002e-05
-5.9285715E-02 2.2533608e-05
-5.8285713E-02 2.289093e-05
-5.7285715E-02 2.3252898e-05
-5.6285713E-02 2.3619708000000002e-05
-5.5285715E-02 2.3991549e-05
-5.4285713E-02 2.4368586e-05
-5.3285714E-02 2.4750951999999996e-05
-5.2285716E-02 2.5138735e-05
-5.1285714E-02 2.5531983e-05
-5.0285716E-02 2.5930693999999996e-05
-4.9285714E-02 2.6334823000000004e-05
-4.8285715E-02 2.6744297e-05
-4.7285713E-02 2.7159032e-05
-4.6285715E-02 2.7578938e-05
-4.5285713E-02 2.8003936000000003e-05
-4.4285715E-02 2.8433976e-05
-4.3285713E-02 2.8869042000000002e-05
-4.2285714E-02 2.9309152e-05
-4.1285716E-02 2.9754378e-05
-4.0285714E-02 3.0204831e-05
-3.9285716E-02 3.0660669e-05
-3.8285714E-02 3.1122084e-05
-3.7285715E-02 3.1589298e-05
-3.6285713E-02 3.2062547e-05
-3.5285715E-02 3.254207e-05
-3.4285713E-02 3.3028087e-05
-3.3285715E-02 3.3520793999999996e-05
-3.2285713E-02 3.4020351e-05
-3.1285714E-02 3.452688e-05
-3.0285714E-02 3.5040462999999996e-05
-2.9285714E-02 3.5561138000000005e-05
-2.8285714E-02 3.6088895e-05
-2.7285714E-02 3.6623686e-05
-2.6285714E-02 3.7165441e-05
-2.5285713E-02 3.7714079e-05
-2.4285715E-02 3.8269525e-05
-2.3285715E-02 3.8831728999999995e-05
-2.2285715E-02 3.9400678e-05
-2.1285715E-02 3.9976402e-05
-2.0285714E-02 4.0558989999999995e-05
-1.9285714E-02 4.1148576e-05
-1.8285714E-02 4.1745344e-05
-1.7285714E-02 4.2349520999999996e-05
-1.6285714E-02 4.2961381e-05
-1.5285715E-02 4.3581206999999994e-05
-1.4285714E-02 4.4209293e-05
-1.3285714E-02 4.4845916e-05
-1.2285714E-02 4.5491311e-05
-1.1285714E-02 4.6145661e-05
-1.0285715E-02 4.6809106e-05
-9.2857145E-03 4.7481743e-05
-8.2857143E-03 4.8163621999999994e-05
-7.2857141E-03 4.8854747e-05
-6.2857145E-03 4.9555081000000004e-05
-5.2857143E-03 5.0264561e-05
-4.2857141E-03 5.0983111999999996e-05
-3.2857142E-03 5.1710673999999995e-05
-2.2857143E-03 5.2447211e-05
-1.2857143E-03 5.319273e-05
-2.8571428E-04 5.3947281000000006e-05
7.1428571E-04 5.4710978000000005e-05
1.7142857E-03 5.5483963000000005e-05
2.7142856E-03 5.6266441e-05
3.7142858E-03 5.7058662000000006e-05
4.7142855E-03 5.7860899e-05
5.7142857E-03 5.867343599999999e-05
6.7142858E-03 5.949658000000001e-05
7.7142855E-03 6.0330614999999996e-05
8.7142857E-03 6.1175786e-05
9.7142858E-03 6.2032296e-05
1.0714286E-02 6.290030699999999e-05
1.1714286E-02 6.3779908e-05
1.2714285E-02 6.4671144e-05
1.3714286E-02 6.5574005e-05
1.4714286E-02 6.648844000000001e-05
1.5714286E-02 6.7414391e-05
1.6714286E-02 6.8351778e-05
1.7714286E-02 6.9300535e-05
1.8714286E-02 7.026062e-05
1.9714287E-02 7.1232017e-05
2.0714285E-02 7.2214789e-05
2.1714285E-02 7.3209054e-05
2.2714285E-02 7.4215012e-05
2.3714285E-02 7.5232924e-05
2.4714286E-02 7.6263098e-05
2.5714286E-02 7.7305862e-05
2.6714286E-02 7.8361575e-05
2.7714286E-02 7.943059500000001e-05
2.8714286E-02 8.0513257e-05
2.9714286E-02 8.1609886e-05
3.0714286E-02 8.2720771e-05
3.1714287E-02 8.384613999999999e-05
3.2714285E-02 8.4986141e-05
3.3714287E-02 8.6140864e-05
3.4714285E-02 8.7310332e-05
3.5714287E-02 8.8494545e-05
3.6714286E-02 8.9693475e-05
3.7714284E-02 9.0907122e-05
3.8714286E-02 9.2135491e-05
3.9714284E-02 9.3378611e-05
4.0714286E-02 9.4636522e-05
4.1714285E-02 9.590930899999999e-05
4.2714287E-02 9.7197153e-05
4.3714285E-02 9.8500311e-05
4.4714287E-02 9.981909000000001e-05
4.5714285E-02 0.00010115389
4.6714287E-02 0.00010250511999999999
4.7714286E-02 0.00010387321000000001
4.8714284E-02 0.00010525855
4.9714286E-02 0.00010666154000000001
5.0714284E-02 0.00010808254
5.1714286E-02 0.0001095219
5.2714285E-02 0.00011097989999999999
5.3714287E-02 0.00011245677
5.4714285E-02 0.00011395263999999999
5.5714287E-02 0.00011546755
5.6714285E-02 0.0001170015
5.7714287E-02 0.00011855449
5.8714285E-02 0.00012012648
5.9714288E-02 0.00012171753
6.0714286E-02 0.0001233277
6.1714284E-02 0.00012495709
6.2714286E-02 0.00012660581
6.3714288E-02 0.00012827405
6.4714283E-02 0.00012996207
6.5714285E-02 0.00013167023
6.6714287E-02 0.00013339895
6.7714289E-02 0.00013514873
6.8714283E-02 0.00013692005
6.9714285E-02 0.00013871337
7.0714287E-02 0.00014052914
7.1714282E-02 0.00014236774
7.2714284E-02 0.00014422951
7.3714286E-02 0.00014611477000000002
7.4714288E-02 0.00014802378
7.5714283E-02 0.00014995672
7.6714285E-02 0.00015191371
7.7714287E-02 0.00015389476
7.8714289E-02 0.00015589987
7.9714283E-02 0.00015792908
8.0714285E-02 0.00015998241000000002
8.1714287E-02 0.00016205993
8.2714289E-02 0.00016416175
8.3714284E-02 0.00016628805
8.4714286E-02 0.0001684391
8.5714288E-02 0.0001706152
8.6714283E-02 0.00017281673
8.7714285E-02 0.00017504412
8.8714287E-02 0.00017729791
8.9714289E-02 0.00017957864
9.0714283E-02 0.00018188686
9.1714285E-02 0.00018422312999999998
9.2714287E-02 0.00018658795
9.3714289E-02 0.00018898173999999998
9.4714284E-02 0.00019140484
9.5714286E-02 0.00019385755
9.6714288E-02 0.00019634008
9.7714283E-02 0.00019885258
9.8714285E-02 0.00020139523
9.9714287E-02 0.00020396816999999998
0.1007143 0.00020657148999999998
0.1017143 0.00020920527000000002
0.1027143 0.00021186966000000002
0.1037143 0.00021456480999999998
0.1047143 0.00021729102000000002
0.1057143 0.00022004867
0.1067143 0.00022283823
0.1077143 0.00022566018999999998
0.1087143 0.00022851510999999998
0.1097143 0.00023140358
0.1107143 0.00023432622000000002
0.1117143 0.00023728369
0.1127143 0.00024027663
0.1137143 0.00024330564
0.1147143 0.00024637127
0.1157143 0.00024947401
0.1167143 0.00025261418
0.1177143 0.00025579206999999996
0.1187143 0.0002590079
0.1197143 0.00026226189
0.1207143 0.00026555417
0.1217143 0.00026888488
0.1227143 0.00027225419000000004
0.1237143 0.00027566227000000004
0.1247143 0.00027910936999999997
0.1257143 0.00028259576
0.1267143 0.00028612185
0.1277143 0.00028968814
0.1287143 0.00029329528
0.1297143 0.0002969439
0.1307143 0.00030063472
0.1317143 0.00030436845
0.1327143 0.00030814576
0.1337143 0.00031196737
0.1347143 0.0003158339
0.1357143 0.00031974598
0.1367143 0.00032370415
0.1377143 0.00032770888
0.1387143 0.0003317605
0.1397143 0.00033585932
0.1407143 0.00034000557
0.1417143 0.00034419947
0.1427143 0.00034844127
0.1437143 0.00035273117000000003
0.1447143 0.00035706953
0.1457143 0.0003614567
0.1467143 0.00036589304
0.1477143 0.00037037903
0.1487143 0.00037491527
0.1497143 0.00037950242000000004
0.1507143 0.00038414128
0.1517143 0.00038883268000000003
0.1527143 0.00039357751
0.1537143 0.00039837651
0.1547143 0.00040323051999999996
0.1557143 0.00040814029
0.1567143 0.00041310654999999997
0.1577143 0.00041812991
0.1587143 0.00042321099
0.1597143 0.00042835036
0.1607143 0.00043354839
0.1617143 0.00043880545
0.1627143 0.00044412177
0.1637143 0.00044949769999999995
0.1647143 0.00045493362
0.1657143 0.00046042991999999995
0.1667143 0.00046598698
0.1677143 0.00047160534
0.1687143 0.00047728553999999994
0.1697143 0.00048302836
0.1707143 0.00048883462
0.1717143 0.00049470514
0.1727143 0.00050064086
0.1737143 0.0005066428
0.1747143 0.00051271204
0.1757143 0.00051884954
0.1767143 0.00052505616
0.1777143 0.0005313326700000001
0.1787143 0.00053767985
0.1797143 0.00054409838
0.1807143 0.0005505889
0.1817143 0.00055715204
0.1827143 0.00056378831
0.1837143 0.00057049806
0.1847143 0.00057728171
0.1857143 0.00058413966
0.1867143 0.00059107238
0.1877143 0.00059808044
0.1887143 0.0006051645
0.1897143 0.00061232527
0.1907143 0.00061956348
0.1917143 0.0006268799600000001
0.1927143 0.0006342756
0.1937143 0.00064175147
0.1947143 0.00064930855
0.1957143 0.00065694799
0.1967143 0.00066467101
0.1977143 0.0006724785599999999
0.1987143 0.00068037175
0.1997143 0.00068835147
0.2007143 0.0006964186000000001
0.2017143 0.00070457381
0.2027143 0.00071281779
0.2037143 0.00072115108
0.2047143 0.00072957423
0.2057143 0.00073808765
0.2067143 0.00074669183
0.2077143 0.00075538728
0.2087143 0.0007641745499999999
0.2097143 0.00077305449
0.2107143 0.00078202811
0.2117143 0.00079109659
0.2127143 0.0008002610200000001
0.2137143 0.0008095225
0.2147143 0.00081888229
0.2157143 0.00082834149
0.2167143 0.00083790119
0.2177143 0.00084756293
0.2187143 0.00085732781
0.2197143 0.0008671971
0.2207143 0.00087717162
0.2217143 0.00088725228
0.2227143 0.00089743999
0.2237143 0.00090773574
0.2247143 0.00091814054
0.2257143 0.0009286553
0.2267143 0.00093928074
0.2277143 0.0009500175100000001
0.2287143 0.0009608661499999999
0.2297143 0.0009718271
0.2307143 0.00098290129
0.2317143 0.0009940899
0.2327143 0.0010053941
0.2337143 0.0010168153
0.2347143 0.0010283547
0.2357143 0.0010400136
0.2367143 0.0010517932000000002
0.2377143 0.0010636953
0.2387143 0.0010757213999999999
0.2397143 0.0010878733
0.2407143 0.0011001522
0.2417143 0.0011125593
0.2427143 0.0011250956
0.2437143 0.0011377618
0.2447143 0.0011505586
0.2457143 0.0011634872
0.2467143 0.0011765486
0.2477143 0.001189744
0.2487143 0.0012030745
0.2497143 0.0012165407
0.2507143 0.0012301434
0.2517143 0.0012438838
0.2527143 0.0012577630999999999
0.2537143 0.0012717826
0.2547143 0.0012859441
0.2557143 0.001300249
0.2567143 0.0013146987
0.2577143 0.0013292943999999999
0.2587143 0.0013440373999999999
0.2597143 0.0013589293
0.2607143 0.001373972
0.2617143 0.0013891676
0.2627143 0.0014045177
0.2637143 0.0014200236999999999
0.2647143 0.0014356869
0.2657143 0.0014515078000000002
0.2667143 0.0014674877
0.2677143 0.0014836277
0.2687143 0.0014999288
0.2697143 0.0015163925
0.2707143 0.0015330196999999999
0.2717143 0.0015498117
0.2727143 0.0015667694
0.2737143 0.0015838938
0.2747143 0.0016011864999999998
0.2757143 0.0016186492
0.2767143 0.0016362842999999999
0.2777143 0.0016540934999999999
0.2787143 0.0016720786999999998
0.2797143 0.0016902415
0.2807143 0.0017085835
0.2817143 0.0017271062
0.2827143 0.0017458118000000002
0.2837143 0.001764702
0.2847143 0.0017837789
0.2857143 0.0018030438
0.2867143 0.0018224978999999998
0.2877143 0.0018421422
0.2887143 0.0018619783000000001
0.2897143 0.0018820076
0.2907143 0.0019022315999999999
0.2917143 0.0019226520000000002
0.2927143 0.0019432700000000002
0.2937143 0.0019640871000000002
0.2947143 0.0019851037
0.2957143 0.0020063217
0.2967143 0.0020277424
0.2977143 0.0020493688
0.2987143 0.0020712034
0.2997143 0.0020932483
0.3007143 0.002115505
0.3017143 0.0021379750000000003
0.3027143 0.00216066
0.3037143 0.002183562
0.3047143 0.0022066833
0.3057143 0.0022300263999999997
0.3067143 0.0022535934
0.3077143 0.0022773858
0.3087143 0.0023014045
0.3097143 0.0023256503
0.3107143 0.0023501245
0.3117143 0.0023748289
0.3127143 0.0023997658
0.3137143 0.0024249373
0.3147143 0.0024503451999999997
0.3157143 0.0024759902
0.3167143 0.0025018735
0.3177143 0.0025279969
0.3187143 0.002554363
0.3197143 0.0025809748
0.3207143 0.0026078349
0.3217143 0.0026349462
0.3227143 0.0026623107
0.3237143 0.0026899301
0.3247143 0.0027178061
0.3257143 0.0027459408
0.3267143 0.0027743363
0.3277143 0.0028029952
0.3287143 0.0028319197
0.3297143 0.0028611112
0.3307143 0.002890571
0.3317143 0.0029203009
0.3327143 0.002950302
0.3337143 0.0029805765999999997
0.3347143 0.0030111269
0.3357143 0.0030419555
0.3367143 0.0030730647
0.3377143 0.0031044567999999996
0.3387143 0.0031361335000000003
0.3397143 0.0031680967
0.3407143 0.0032003484999999997
0.3417143 0.0032328920000000002
0.3427143 0.0032657302999999998
0.3437143 0.0032988664
0.3447143 0.0033323024
0.3457143 0.0033660405999999996
0.3467143 0.0034000829999999995
0.3477143 0.0034344317
0.3487143 0.0034690885999999997
0.3497143 0.0035040561
0.3507143 0.0035393372
0.3517143 0.0035749337
0.3527143 0.0036108475
0.3537143 0.0036470807000000003
0.3547143 0.0036836354
0.3557143 0.0037205135999999997
0.3567143 0.0037577174
0.3577143 0.0037952494000000002
0.3587143 0.0038331119999999996
0.3597143 0.0038713079000000004
0.3607143 0.0039098399
0.3617143 0.0039487109
0.3627143 0.0039879236
0.3637143 0.0040274805000000006
0.3647143 0.004067384
0.3657143 0.0041076379
0.3667143 0.0041482443
0.3677143 0.0041892064
0.3687143 0.0042305266
0.3697143 0.0042722069
0.3707143 0.0043142503
0.3717143 0.0043566586
0.3727143 0.0043994336
0.3737143 0.0044425786
0.3747143 0.0044860957
0.3757143 0.0045299872
0.3767143 0.0045742552
0.3777143 0.004618903000000001
0.3787143 0.0046639329
0.3797143 0.0047093472
0.3807143 0.0047551493
0.3817143 0.0048013426
0.3827143 0.0048479290999999996
0.3837143 0.0048949121
0.3847143 0.0049422946
0.3857143 0.0049900795
0.3867143 0.005038271
0.3877143 0.0050868726
0.3887143 0.0051358864
0.3897143 0.0051853156
0.3907143 0.0052351628
0.3917143 0.0052854313
0.3927143 0.0053361233
0.3937143 0.0053872409000000005
0.3947143 0.005438787
0.3957143 0.0054907643
0.3967143 0.0055431748
0.3977143 0.005596020100000001
0.3987143 0.005649303400000001
0.3997143 0.005703028
0.4007143 0.0057571979
0.4017143 0.0058118163
0.4027143 0.0058668877
0.4037143 0.0059224145
0.4047143 0.0059783993
0.4057143 0.0060348447999999996
0.4067143 0.006091754
0.4077143 0.0061491308
0.4087143 0.0062069790000000005
0.4097143 0.0062653016
0.4107143 0.006324101600000001
0.4117143 0.0063833795
0.4127143 0.0064431384
0.4137143 0.006503381900000001
0.4147143 0.0065641143
0.4157143 0.006625339300000001
0.4167143 0.0066870605
0.4177143 0.0067492800999999995
0.4187143 0.0068119988999999995
0.4197143 0.006875218999999999
0.4207143 0.006938942500000001
0.4217143 0.0070031732
0.4227143 0.0070679162
0.4237143 0.007133175699999999
0.4247143 0.0071989554
0.4257143 0.0072652576
0.4267143 0.0073320844
0.4277143 0.0073994372
0.4287143 0.0074673218
0.4297143 0.0075357428
0.4307143 0.007604705
0.4317143 0.007674211500000001
0.4327143 0.0077442652
0.4337143 0.0078148674
0.4347143 0.0078860197
0.4357143 0.007957722799999999
0.4367143 0.008029981799999999
0.4377143 0.0081028018
0.4387143 0.0081761864
0.4397143 0.0082501399
0.4407143 0.0083246647
0.4417143 0.0083997606
0.4427143 0.008475430499999999
0.4437143 0.008551678200000001
0.4447143 0.0086285101
0.4457143 0.0087059314
0.4467143 0.0087839464
0.4477143 0.0088625566
0.4487143 0.008941764100000001
0.4497143 0.0090215712
0.4507143 0.0091019807
0.4517143 0.0091829977
0.4527143 0.0092646282
0.4537143 0.009346878500000001
0.4547143 0.0094297538
0.4557143 0.0095132542
0.4567143 0.0095973803
0.4577143 0.0096821328
0.4587143 0.0097675154
0.4597143 0.009853534
0.4607143 0.009940193600000001
0.4617143 0.010027499
0.4627143 0.010115451
0.4637143 0.010204052
0.4647143 0.010293301
0.4657143 0.010383202000000001
0.4667143 0.010473764
0.4677143 0.010564993
0.4687143 0.010656897
0.4697143 0.010749478
0.4707143 0.010842738
0.4717143 0.010936676999999999
0.4727143 0.011031296
0.4737143 0.0111266
0.4747143 0.011222593
0.4757143 0.011319283
0.4767143 0.011416675000000001
0.4777143 0.011514769999999999
0.4787143 0.011613571999999999
0.4797143 0.011713081
0.4807143 0.011813299
0.4817143 0.011914231
0.4827143 0.012015885
0.4837143 0.012118269
0.4847143 0.012221385
0.4857143 0.012325235
0.4867143 0.012429817999999999
0.4877143 0.012535135000000001
0.4887143 0.012641186
0.4897143 0.01274798
0.4907143 0.012855527
0.4917143 0.012963836000000001
0.4927143 0.013072908000000001
0.4937143 0.013182744
0.4947143 0.013293346
0.4957143 0.013404712
0.4967143 0.013516845999999999
0.4977143 0.013629756
0.4987143 0.013743446999999999
0.4997143 0.013857923999999999
0.5007143 0.013973193
0.5017143 0.014089254999999998
0.5027143 0.014206108
0.5037143 0.014323756000000002
0.5047143 0.014442205
0.5057143 0.014561463
0.5067143 0.014681534000000001
0.5077143 0.014802425
0.5087143 0.014924137
0.5097143 0.015046669000000002
0.5107143 0.015170017999999999
0.5117143 0.015294192000000002
0.5127143 0.015419197999999999
0.5137143 0.015545044
0.5147143 0.015671735
0.5157143 0.015799273000000003
0.5167143 0.015927662
0.5177143 0.0160569
0.5187143 0.01618699
0.5197143 0.016317936999999998
0.5207143 0.016449745
0.5217143 0.016582423
0.5227143 0.016715976
0.5237143 0.016850406
0.5247143 0.016985713
0.5257143 0.017121896
0.5267143 0.017258956
0.5277143 0.017396896
0.5287143 0.017535726999999997
0.5297143 0.017675456
0.5307143 0.017816089
0.5317143 0.017957628
0.5327143 0.018100071
0.5337143 0.018243416
0.5347143 0.018387662
0.5357143 0.018532817
0.5367143 0.018678889
0.5377143 0.018825888
0.5387143 0.018973817
0.5397143 0.019122675999999998
0.5407143 0.019272463
0.5417143 0.019423179
0.5427143 0.019574827
0.5437143 0.019727417
0.5447143 0.019880955999999998
0.5457143 0.020035446999999998
0.5467143 0.020190887
0.5477143 0.020347278
0.5487143 0.020504618
0.5497143 0.020662909
0.5507143 0.020822158
0.5517143 0.02098237
0.5527143 0.021143556
0.5537143 0.02130572
0.5547143 0.021468861
0.5557143 0.021632979
0.5567143 0.021798073
0.5577143 0.021964149
0.5587143 0.02213121
0.5597143 0.022299268
0.5607143 0.022468323
0.5617143 0.022638375
0.5627143 0.022809424
0.5637143 0.02298147
0.5647143 0.023154516
0.5657143 0.023328565
0.5667143 0.023503628999999998
0.5677143 0.023679716
0.5687143 0.023856829
0.5697143 0.024034965000000002
0.5707143 0.024214122
0.5717143 0.024394301
0.5727143 0.024575501000000003
0.5737143 0.024757726
0.5747143 0.024940987
0.5757143 0.02512529
0.5767143 0.025310635
0.5777143 0.025497022
0.5787143 0.025684448
0.5797143 0.025872915000000003
0.5807143 0.026062428000000002
0.5817143 0.026252993999999998
0.5827143 0.026444621999999997
0.5837143 0.026637324
0.5847143 0.026831101
0.5857143 0.027025942
0.5867143 0.027221846
0.5877143 0.027418815000000003
0.5887143 0.027616855
0.5897143 0.027815968
0.5907143 0.028016168
0.5917143 0.028217462000000002
0.5927143 0.028419847
0.5937143 0.02862332
0.5947143 0.02882788
0.5957143 0.029033521
0.5967143 0.029240252
0.5977143 0.029448079
0.5987143 0.029657013
0.5997143 0.029867058000000002
0.6007143 0.030078212
0.6017143 0.030290472
0.6027143 0.030503832
0.6037143 0.030718290000000002
0.6047143 0.030933856000000003
0.6057143 0.031150537
0.6067143 0.031368347
0.6077143 0.031587289
0.6087143 0.031807358
0.6097143 0.032028544
0.6107143 0.032250845
0.6117143 0.032474266
0.6127143 0.032698811
0.6137143 0.032924491
0.6147143 0.033151318
0.6157143 0.033379291
0.6167143 0.033608401999999996
0.6177143 0.033838637000000005
0.6187143 0.034069999999999996
0.6197143 0.034302502
0.6207143 0.034536154
0.6217143 0.034770957
0.6227143 0.035006920000000004
0.6237143 0.035244034
0.6247143 0.035482293
0.6257143 0.035721697999999996
0.6267143 0.035962256000000005
0.6277143 0.036203968999999996
0.6287143 0.03644684
0.6297143 0.03669087
0.6307143 0.036936055
0.6317143 0.03718239
0.6327143 0.037429875
0.6337143 0.037678509
0.6347143 0.037928298
0.6357143 0.038179243
0.6367143 0.038431349
0.6377143 0.038684621999999995
0.6387143 0.038939063
0.6397143 0.039194661
0.6407143 0.039451415
0.6417143 0.039709322
0.6427143 0.039968381
0.6437143 0.040228595
0.6447143 0.040489974
0.6457143 0.040752519
0.6467143 0.041016232
0.6477143 0.041281108999999996
0.6487143 0.041547138
0.6497143 0.041814317000000004
0.6507143 0.042082649
0.6517143 0.042352139000000004
0.6527143 0.04262279
0.6537143 0.042894596
0.6547143 0.043167554999999996
0.6557143 0.043441655
0.6567143 0.043716893
0.6577143 0.043993274
0.6587143 0.044270809
0.6597143 0.044549504000000004
0.6607143 0.044829366
0.6617143 0.045110384
0.6627143 0.045392543
0.6637143 0.045675834
0.6647143 0.045960251
0.6657143 0.046245795
0.6667143 0.046532473
0.6677143 0.046820287
0.6687143 0.047109238
0.6697143 0.047399322
0.6707143 0.047690523
0.6717143 0.047982830000000004
0.6727143 0.048276238
0.6737143 0.048570751
0.6747143 0.048866385000000005
0.6757143 0.049163151
0.6767143 0.049461052000000005
0.6777143 0.049760058999999995
0.6787143 0.050060154
0.6797143 0.050361326000000005
0.6807143 0.050663581
0.6817143 0.050966931
0.6827143 0.051271392000000006
0.6837143 0.051576976000000004
0.6847143 0.051883677999999996
0.6857143 0.052191474
0.6867143 0.052500342
0.6877143 0.052810279999999994
0.6887143 0.053121278
0.6897143 0.053433346
0.6907143 0.053746492
0.6917143 0.054060725999999996
0.6927143 0.054376037
0.6937143 0.054692401
0.6947143 0.05500979
0.6957143 0.055328204000000006
0.6967143 0.055647659
0.6977143 0.055968174
0.6987143 0.056289758999999995
0.6997143 0.056612416
0.7007143 0.056936126000000004
0.7017143 0.057260855
0.7027143 0.057586579000000006
0.7037143 0.057913287
0.7047143 0.058240984999999995
0.7057143 0.058569701
0.7067143 0.058899436
0.7077143 0.059230195000000006
0.7087143 0.05956196699999999
0.7097143 0.059894734
0.7107143 0.060228479999999994
0.7117143 0.060563203
0.7127143 0.060898915000000005
0.7137143 0.061235635
0.7147143 0.061573355999999996
0.7157143 0.06191206
0.7167143 0.062251707999999996
0.7177143 0.062592275
0.7187143 0.06293375600000001
0.7197143 0.063276163
0.7207143 0.063619512
0.7217143 0.063963822
0.7227143 0.064309093
0.7237143 0.064655306
0.7247143 0.065002433
0.7257143 0.065350451
0.7267143 0.065699359
0.7277143 0.066049176
0.7287143 0.0663999
0.7297143 0.066751533
0.7307143 0.067104044
0.7317143 0.067457417
0.7327143 0.067811628
0.7337143 0.06816668299999999
0.7347143 0.06852259399999999
0.7357143 0.068879372
0.7367143 0.069237029
0.7377143 0.06959554700000001
0.7387143 0.069954892
0.7397143 0.070315023
0.7407143 0.070675934
0.7417143 0.071037619
0.7427143 0.071400101
0.7437143 0.071763387
0.7447143 0.07212747
0.7457143 0.072492339
0.7467143 0.072857976
0.7477143 0.073224347
0.7487143 0.073591445
0.7497143 0.073959277
0.7507143 0.074327854
0.7517143 0.07469717499999999
0.7527143 0.075067231
0.7537143 0.075437984
0.7547143 0.075809401
0.7557143 0.076181465
0.7567143 0.076554163
0.7577143 0.076927501
0.7587143 0.077301497
0.7597143 0.077676139
0.7607143 0.078051409
0.7617143 0.078427291
0.7627143 0.078803761
0.7637143 0.079180818
0.7647143 0.07955846400000001
0.7657143 0.079936697
0.7667143 0.080315507
0.7677143 0.080694875
0.7687143 0.081074768
0.7697143 0.081455155
0.7707143 0.081836013
0.7717143 0.082217337
0.7727143 0.08259913299999999
0.7737143 0.08298141199999999
0.7747143 0.08336415600000001
0.7757143 0.083747355
0.7767143 0.084130978
0.7777143 0.084515003
0.7787143 0.084899424
0.7797143 0.08528422899999999
0.7807143 0.085669413
0.7817143 0.086054957
0.7827143 0.08644083899999999
0.7837143 0.086827029
0.7847143 0.087213505
0.7857143 0.08760024200000001
0.7867143 0.08798723600000001
0.7877143 0.088374485
0.7887143 0.088761991
0.7897143 0.089149759
0.7907143 0.089537771
0.7917143 0.089926011
0.7927143 0.09031443
0.7937143 0.090703001
0.7947143 0.091091689
0.7957143 0.091480499
0.7967143 0.091869436
0.7977143 0.092258508
0.7987143 0.09264768500000001
0.7997143 0.093036942
0.8007143 0.09342624100000001
0.8017143 0.093815569
0.8027143 0.094204908
0.8037143 0.094594265
0.8047143 0.094983622
0.8057143 0.095372961
0.8067143 0.09576226
0.8077143 0.096151477
0.8087143 0.096540584
0.8097143 0.096929551
0.8107143 0.097318378
0.8117143 0.097707077
0.8127143 0.09809566
0.8137143 0.098484126
0.8147143 0.09887244099999999
0.8157143 0.099260546
0.8167143 0.09964839599999999
0.8177143 0.10003598
0.8187143 0.10042329
0.8197143 0.10081034
0.8207143 0.1011971
0.8217143 0.10158356999999998
0.8227143 0.10196968999999999
0.8237143 0.10235541999999999
0.8247143 0.10274075999999999
0.8257143 0.1031257
0.8267143 0.10351025999999999
0.8277143 0.10389447
0.8287143 0.10427829
0.8297143 0.10466167
0.8307143 0.10504456000000001
0.8317143 0.10542691000000001
0.8327143 0.10580870999999999
0.8337143 0.10618995
0.8347143 0.10657061000000001
0.8357143 0.10695070999999999
0.8367143 0.10733021
0.8377143 0.10770909000000001
0.8387143 0.1080873
0.8397143 0.10846482
0.8407143 0.10884163999999999
0.8417143 0.10921778
0.8427143 0.10959323000000001
0.8437143 0.10996799
0.8447143 0.11034199000000001
0.8457143 0.11071522
0.8467143 0.11108761
0.8477143 0.11145911000000001
0.8487143 0.11182973
0.8497143 0.11219949
0.8507143 0.11256841000000001
0.8517143 0.11293647999999999
0.8527143 0.11330366
0.8537143 0.11366986
0.8547143 0.11403507
0.8557143 0.11439925999999999
0.8567143 0.11476241999999999
0.8577143 0.11512456
0.8587143 0.11548565000000001
0.8597143 0.11584568
0.8607143 0.11620459000000001
0.8617143 0.11656233
0.8627143 0.11691889
0.8637143 0.11727423
0.8647143 0.11762838
0.8657143 0.11798133999999999
0.8667143 0.11833312
0.8677143 0.1186837
0.8687143 0.11903301
0.8697143 0.11938098999999999
0.8707143 0.11972757
0.8717143 0.12007272000000001
0.8727143 0.12041642000000001
0.8737143 0.12075868
0.8747143 0.12109950000000001
0.8757143 0.12143886000000001
0.8767143 0.12177675
0.8777143 0.1221131
0.8787143 0.12244788000000001
0.8797143 0.12278106999999999
0.8807143 0.12311268
0.8817143 0.12344272
0.8827143 0.12377115
0.8837143 0.12409794
0.8847143 0.12442301
0.8857143 0.12474632
0.8867143 0.12506781
0.8877143 0.12538747
0.8887143 0.12570532
0.8897143 0.12602136
0.8907143 0.12633554
0.8917143 0.12664783
0.8927143 0.12695818
0.8937143 0.12726655
0.8947143 0.12757288
0.8957143 0.12787718
0.8967143 0.12817944
0.8977143 0.12847965
0.8987143 0.12877776
0.8997143 0.12907369999999999
0.9007143 0.12936740000000002
0.9017143 0.12965885
0.9027143 0.12994802
0.9037143 0.13023494000000002
0.9047143 0.13051962
0.9057143 0.13080202000000002
0.9067143 0.13108212
0.9077143 0.13135982000000002
0.9087143 0.13163509
0.9097143 0.1319079
0.9107143 0.1321782
0.9117143 0.13244598
0.9127143 0.13271122999999999
0.9137143 0.13297391
0.9147143 0.13323396
0.9157143 0.13349132
0.9167143 0.13374595
0.9177143 0.13399787
0.9187143 0.13424703
0.9197143 0.13449345000000001
0.9207143 0.13473713
0.9217143 0.13497806
0.9227143 0.1352162
0.9237143 0.13545146
0.9247143 0.1356838
0.9257143 0.13591317
0.9267143 0.1361395
0.9277143 0.1363628
0.9287143 0.13658303
0.9297143 0.13680018
0.9307143 0.1370142
0.9317143 0.13722505
0.9327143 0.13743270000000002
0.9337143 0.13763709
0.9347143 0.1378382
0.9357143 0.13803602
0.9367143 0.13823055
0.9377143 0.13842173
0.9387143 0.13860951
0.9397143 0.13879384
0.9407143 0.13897468
0.9417143 0.13915196999999999
0.9427143 0.13932572000000001
0.9437143 0.13949594
0.9447143 0.13966266
0.9457143 0.13982586
0.9467143 0.13998549999999998
0.9477143 0.14014149
0.9487143 0.14029372
0.9497143 0.1404422
0.9507143 0.14058689000000002
0.9517143 0.14072779000000002
0.9527143 0.14086486
0.9537143 0.14099805
0.9547143 0.14112731
0.9557143 0.14125259
0.9567143 0.14137384
0.9577143 0.14149105
0.9587143 0.14160425999999998
0.9597143 0.1417134
0.9607143 0.14181846
0.9617143 0.1419194
0.9627143 0.14201618
0.9637143 0.14210872
0.9647143 0.14219697
0.9657143 0.14228094
0.9667143 0.14236063999999998
0.9677143 0.14243604
0.9687143 0.14250713
0.9697143 0.14257384
0.9707143 0.14263613
0.9717143 0.14269394
0.9727143 0.14274727
0.9737143 0.14279609999999998
0.9747143 0.1428404
0.9757143 0.14288012
0.9767143 0.14291521
0.9777143 0.14294561
0.9787143 0.14297127
0.9797143 0.14299219000000002
0.9807143 0.1430084
0.9817143 0.14301986
0.9827143 0.14302655
0.9837143 0.14302843
0.9847143 0.14302549
0.9857143 0.14301764
0.9867143 0.14300485999999998
0.9877143 0.1429871
0.9887143 0.14296429
0.9897143 0.14293641
0.9907143 0.14290345
0.9917143 0.14286541
0.9927143 0.14282223
0.9937143 0.14277392
0.9947143 0.14272042
0.9957143 0.14266171
0.9967143 0.14259776999999998
0.9977143 0.14252856
0.9987143 0.14245408
0.9997143 0.14237426
1.000714 0.14228907
1.001714 0.14219844
1.002714 0.14210232
1.003714 0.14200067
1.004714 0.1418935
1.005714 0.14178081
1.006714 0.14166258
1.007714 0.14153878
1.008714 0.14140938
1.009714 0.14127431
1.010714 0.14113355
1.011714 0.14098708
1.012714 0.14083486
1.013714 0.14067685
1.014714 0.14051298
1.015714 0.14034322999999999
1.016714 0.14016755
1.017714 0.13998591999999999
1.018714 0.13979833
1.019714 0.13960476
1.020714 0.13940521
1.021714 0.13919963000000002
1.022714 0.13898801
1.023714 0.13877029000000002
1.024714 0.13854643
1.025714 0.13831641
1.026714 0.13808016
1.027714 0.13783763000000002
1.028714 0.13758884
1.029714 0.13733378
1.030714 0.13707248
1.031714 0.13680491
1.032714 0.136531
1.033714 0.13625069
1.034714 0.1359639
1.035714 0.13567061
1.036714 0.13537085999999998
1.037714 0.13506466
1.038714 0.13475199
1.039714 0.13443278
1.040714 0.13410692
1.041714 0.13377434000000002
1.042714 0.13343502000000002
1.043714 0.13308899999999999
1.044714 0.13273632999999999
1.045714 0.13237701
1.046714 0.13201102
1.047714 0.13163825
1.048714 0.13125862
1.049714 0.13087204
1.050714 0.13047848
1.051714 0.13007795
1.052714 0.12967046000000002
1.053714 0.12925606
1.054714 0.12883469
1.055714 0.1284063
1.056714 0.12797081000000002
1.057714 0.12752822
1.058714 0.12707851
1.059714 0.12662172000000002
1.060714 0.12615790000000002
1.061714 0.12568701000000002
1.062714 0.12520896
1.063714 0.12472365
1.064714 0.12423098999999999
1.065714 0.123731
1.066714 0.12322371
1.067714 0.12270916
1.068714 0.12218733999999999
1.069714 0.12165820999999999
1.070714 0.12112167
1.071714 0.12057761
1.072714 0.12002599
1.073714 0.11946681999999999
1.074714 0.11890010999999999
1.075714 0.11832590000000001
1.076714 0.11774418
1.077714 0.11715492000000001
1.078714 0.11655808000000001
1.079714 0.11595362
1.080714 0.11534153
1.081714 0.11472183999999999
1.082714 0.11409451
1.083714 0.11345954000000001
1.084714 0.11281687
1.085714 0.11216643
1.086714 0.11150816
1.087714 0.110842
1.088714 0.11016798
1.089714 0.10948611999999999
1.090714 0.10879645
1.091714 0.108099
1.092714 0.10739375
1.093714 0.10668067
1.094714 0.10595974
1.095714 0.10523089
1.096714 0.10449407999999999
1.097714 0.10374926000000001
1.098714 0.10299644000000001
1.099714 0.10223560000000001
1.100714 0.10146670999999999
1.101714 0.10068975000000001
1.102714 0.099904696
1.103714 0.099111523
1.104714 0.098310201
1.105714 0.097500748
1.106714 0.096683187
1.107714 0.095857494
1.108714 0.095023657
1.109714 0.094181625
1.110714 0.093331339
1.111714 0.09247277
1.112714 0.091605936
1.113714 0.090730871
1.114714 0.08984758799999999
1.115714 0.088956096
1.116714 0.088056369
1.117714 0.087148388
1.118714 0.086232089
1.119714 0.085307442
1.120714 0.084374414
1.121714 0.08343301
1.122714 0.082483265
1.123714 0.08152516700000001
1.124714 0.080558646
1.125714 0.079583668
1.126714 0.078600214
1.127714 0.077608303
1.128714 0.076607987
1.129714 0.07559933
1.130714 0.074582367
1.131714 0.073557039
1.132714 0.072523265
1.133714 0.071480958
1.134714 0.070430071
1.135714 0.069370627
1.136714 0.068302674
1.137714 0.067226286
1.138714 0.066141487
1.139714 0.065048225
1.140714 0.06394641200000001
1.141714 0.06283599100000001
1.142714 0.061716983
1.143714 0.060589449000000004
1.144714 0.059453479
1.145714 0.058309094
1.146714 0.057156256
1.147714 0.055994891000000005
1.148714 0.054824929
1.149714 0.053646334
1.150714 0.05245915400000001
1.151714 0.05126347
1.152714 0.050059374
1.153714 0.048846914000000005
1.154714 0.047626038
1.155714 0.04639666
1.156714 0.04515872
1.157714 0.043912216999999996
1.158714 0.042657211
1.159714 0.041393787
1.160714 0.040121953
1.161714 0.038841655
1.162714 0.037552818
1.163714 0.03625536
1.164714 0.034949285
1.165714 0.033634647999999996
1.166714 0.03231155
1.167714 0.030980063999999998
1.168714 0.029640205
1.169714 0.028291949999999996
1.170714 0.026935266
1.171714 0.025570125
1.172714 0.02419653
1.173714 0.022814548
1.174714 0.021424239
1.175714 0.020025644000000002
1.176714 0.018618754
1.177714 0.017203543
1.178714 0.015780011
1.179714 0.014348178
1.180714 0.012908089
1.181714 0.011459805
1.182714 0.010003353000000001
1.183714 0.008538701499999999
1.184714 0.007065814100000001
1.185714 0.0055846438
1.186714 0.004095164
1.187714 0.0025973914000000002
1.188714 0.0010913819
1.189714 -0.00042279185
1.190714 -0.0019450696
1.191714 -0.0034754040999999997
1.192714 -0.0050137754
1.193714 -0.0065601715
1.194714 -0.0081145656
1.195714 -0.0096769239
1.196714 -0.011247227
1.197714 -0.012825463
1.198714 -0.014411664999999999
1.199714 -0.016005854
1.200714 -0.017608037
1.201714 -0.019218175
1.202714 -0.020836235
1.203714 -0.022462165
1.204714 -0.024095911
1.205714 -0.025737437
1.206714 -0.027386687
1.207714 -0.029043597
1.208714 -0.030708112000000003
1.209714 -0.032380206
1.210714 -0.034059872
1.211714 -0.035747135
1.212714 -0.037442046
1.213714 -0.039144617
1.214714 -0.040854819
1.215714 -0.042572573999999995
1.216714 -0.044297797
1.217714 -0.046030432
1.218714 -0.047770463
1.219714 -0.049517886000000004
1.220714 -0.051272684000000006
1.221714 -0.053034804
1.222714 -0.05480416600000001
1.223714 -0.056580699000000005
1.224714 -0.058364356000000006
1.225714 -0.060155143999999994
1.226714 -0.061953097
1.227714 -0.063758279
1.228714 -0.065570686
1.229714 -0.067390228
1.230714 -0.06921674900000001
1.231714 -0.071050157
1.232714 -0.07289041
1.233714 -0.074737531
1.234714 -0.076591567
1.235714 -0.078452547
1.236714 -0.080320425
1.237714 -0.082195079
1.238714 -0.084076374
1.239714 -0.085964234
1.240714 -0.087858678
1.241714 -0.08975975800000001
1.242714 -0.091667532
1.243714 -0.093581981
1.244714 -0.09550296200000001
1.245714 -0.097430294
1.246714 -0.09936381799999999
1.247714 -0.10130352000000001
1.248714 -0.10324947
1.249714 -0.10520178
1.250714 -0.10716052000000001
1.251714 -0.10912564
1.252714 -0.11109695
1.253714 -0.11307423
1.254714 -0.11505735
1.255714 -0.1170463
1.256714 -0.11904114999999998
1.257714 -0.12104198
1.258714 -0.12304879
1.259714 -0.12506144
1.260714 -0.12707973
1.261714 -0.12910352
1.262714 -0.13113277
1.263714 -0.13316757
1.264714 -0.13520806000000002
1.265714 -0.1372543
1.266714 -0.13930624
1.267714 -0.14136363
1.268714 -0.14342614
1.269714 -0.1454936
1.270714 -0.14756597000000002
1.271714 -0.1496434
1.272714 -0.15172607
1.273714 -0.15381402
1.274714 -0.15590716
1.275714 -0.15800523
1.276714 -0.16010801
1.277714 -0.16221543000000002
1.278714 -0.16432756
1.279714 -0.16644459
1.280714 -0.16856658000000002
1.281714 -0.17069344
1.282714 -0.17282488
1.283714 -0.17496054
1.284714 -0.17710025
1.285714 -0.17924403
1.286714 -0.18139209
1.287714 -0.18354466
1.288714 -0.18570181
1.289714 -0.18786336
1.290714 -0.19002898
1.291714 -0.19219834
1.292714 -0.19437131
1.293714 -0.19654788
1.294714 -0.19872824
1.295714 -0.20091252
1.296714 -0.20310062
1.297714 -0.20529226999999997
1.298714 -0.20748717
1.299714 -0.20968516
1.300714 -0.21188628999999998
1.301714 -0.2140908
1.302714 -0.21629895
1.303714 -0.21851078999999998
1.304714 -0.22072613
1.305714 -0.22294454000000002
1.306714 -0.22516557999999998
1.307714 -0.22738904
1.308714 -0.22961495
1.309714 -0.23184353
1.310714 -0.23407495999999997
1.311714 -0.23630922999999998
1.312714 -0.23854608000000002
1.313714 -0.24078520999999997
1.314714 -0.24302641000000003
1.315714 -0.24526967000000002
1.316714 -0.24751518
1.317714 -0.24976318
1.318714 -0.25201372
1.319714 -0.25426657
1.320714 -0.25652123
1.321714 -0.25877731
1.322714 -0.26103461
1.323714 -0.26329323
1.324714 -0.2655535
1.325714 -0.26781571
1.326714 -0.27007981999999997
1.327714 -0.27234554
1.328714 -0.27461248
1.329714 -0.27688036
1.330714 -0.27914913
1.331714 -0.28141895
1.332714 -0.28369001
1.333714 -0.28596229
1.334714 -0.28823561
1.335714 -0.29050952
1.336714 -0.29278365
1.337714 -0.29505782
1.338714 -0.29733221
1.339714 -0.29960712
1.340714 -0.30188283
1.341714 -0.30415927
1.342714 -0.30643612
1.343714 -0.30871292
1.344714 -0.31098935
1.345714 -0.31326537
1.346714 -0.31554109999999996
1.347714 -0.31781678999999996
1.348714 -0.3200925
1.349714 -0.322368
1.350714 -0.32464294
1.351714 -0.32691695
1.352714 -0.32918991000000003
1.353714 -0.33146194
1.354714 -0.33373326999999997
1.355714 -0.33600399999999997
1.356714 -0.33827403
1.357714 -0.34054299
1.358714 -0.34281048
1.359714 -0.34507618
1.360714 -0.34734003999999996
1.361714 -0.34960231
1.362714 -0.35186328
1.363714 -0.35412302
1.364714 -0.35638139
1.365714 -0.35863803
1.366714 -0.36089257
1.367714 -0.36314481
1.368714 -0.36539482
1.369714 -0.36764278
1.370714 -0.36988873
1.371714 -0.37213257
1.372714 -0.37437396
1.373714 -0.37661251
1.374714 -0.37884794
1.375714 -0.38108025
1.376714 -0.38330969000000004
1.377714 -0.38553651
1.378714 -0.38776076000000004
1.379714 -0.38998225
1.380714 -0.39220056000000003
1.381714 -0.39441525
1.382714 -0.39662615999999995
1.383714 -0.39883335
1.384714 -0.40103700000000003
1.385714 -0.40323716
1.386714 -0.40543382000000006
1.387714 -0.40762671
1.388714 -0.40981545999999996
1.389714 -0.41199988
1.390714 -0.41417992
1.391714 -0.41635576999999996
1.392714 -0.41852766
1.393714 -0.42069554000000003
1.394714 -0.42285923999999997
1.395714 -0.42501832000000006
1.396714 -0.42717229
1.397714 -0.42932103
1.398714 -0.43146456999999994
1.399714 -0.43360307
1.400714 -0.43573672999999996
1.401714 -0.4378655
1.402714 -0.43998915
1.403714 -0.44210730000000004
1.404714 -0.44421963000000003
1.405714 -0.44632609999999995
1.406714 -0.44842687999999997
1.407714 -0.45052208
1.408714 -0.45261174
1.409714 -0.45469561999999997
1.410714 -0.45677334999999997
1.411714 -0.45884461
1.412714 -0.46090921
1.413714 -0.46296729999999997
1.414714 -0.46501895
1.415714 -0.46706442
1.416714 -0.46910364
1.417714 -0.47113635000000004
1.418714 -0.47316210999999997
1.419714 -0.47518066000000003
1.420714 -0.47719185
1.421714 -0.47919583000000004
1.422714 -0.48119267
1.423714 -0.4831824
1.424714 -0.48516486000000003
1.425714 -0.48713973
1.426714 -0.48910673000000005
1.427714 -0.49106572
1.428714 -0.49301670000000003
1.429714 -0.49495986
1.430714 -0.49689529000000004
1.431714 -0.49882294000000005
1.432714 -0.5007425799999999
1.433714 -0.50265389
1.434714 -0.50455653
1.435714 -0.50645042
1.436714 -0.50833556
1.437714 -0.5102120800000001
1.438714 -0.51207999
1.439714 -0.5139391400000001
1.440714 -0.51578921
1.441714 -0.51763006
1.442714 -0.51946146
1.443714 -0.52128336
1.444714 -0.52309586
1.445714 -0.52489894
1.446714 -0.52669272
1.447714 -0.5284769899999999
1.448714 -0.53025139
1.449714 -0.53201574
1.450714 -0.53376989
1.451714 -0.5355138300000001
1.452714 -0.53724768
1.453714 -0.53897146
1.454714 -0.54068509
1.455714 -0.54238834
1.456714 -0.54408088
1.457714 -0.54576257
1.458714 -0.54743327
1.459714 -0.54909308
1.460714 -0.55074207
1.461714 -0.55238018
1.462714 -0.55400725
1.463714 -0.55562304
1.464714 -0.55722734
1.465714 -0.5588199
1.466714 -0.56040077
1.467714 -0.56196996
1.468714 -0.56352746
1.469714 -0.56507322
1.470714 -0.56660715
1.471714 -0.56812903
1.472714 -0.5696387500000001
1.473714 -0.5711361300000001
1.474714 -0.57262117
1.475714 -0.57409387
1.476714 -0.5755543200000001
1.477714 -0.57700239
1.478714 -0.57843789
1.479714 -0.57986057
1.480714 -0.5812702200000001
1.481714 -0.58266679
1.482714 -0.58405017
1.483714 -0.58542048
1.484714 -0.5867776499999999
1.485714 -0.5881215900000001
1.486714 -0.5894521300000001
1.487714 -0.59076902
1.488714 -0.59207208
1.489714 -0.59336126
1.490714 -0.59463657
1.491714 -0.59589799
1.492714 -0.59714545
1.493714 -0.5983788999999999
1.494714 -0.59959819
1.495714 -0.60080313
1.496714 -0.60199355
1.497714 -0.60316934
1.498714 -0.60433052
1.499714 -0.60547721
1.500714 -0.6066094200000001
1.501714 -0.6077270499999999
1.502714 -0.60882983
1.503714 -0.60991752
1.504714 -0.6109898899999999
1.505714 -0.6120469
1.506714 -0.61308853
1.507714 -0.61411499
1.508714 -0.6151262200000001
1.509714 -0.61612208
1.510714 -0.61710239
1.511714 -0.61806687
1.512714 -0.61901533
1.513714 -0.61994777
1.514714 -0.6208643300000001
1.515714 -0.62176511
1.516714 -0.62265005
1.517714 -0.62351893
1.518714 -0.62437132
1.519714 -0.6252069
1.520714 -0.62602563
1.521714 -0.6268275400000001
1.522714 -0.62761288
1.523714 -0.6283818299999999
1.524714 -0.6291342400000001
1.525714 -0.6298699
1.526714 -0.6305883600000001
1.527714 -0.63128942
1.528714 -0.63197315
1.529714 -0.63263965
1.530714 -0.63328906
1.531714 -0.63392138
1.532714 -0.63453638
1.533714 -0.63513378
1.534714 -0.63571329
1.535714 -0.63627479
1.536714 -0.63681835
1.537714 -0.63734422
1.538714 -0.6378525399999999
1.539714 -0.63834321
1.540714 -0.63881595
1.541714 -0.6392703900000001
1.542714 -0.63970624
1.543714 -0.64012343
1.544714 -0.64052208
1.545714 -0.6409023899999999
1.546714 -0.64126439
1.547714 -0.64160796
1.548714 -0.6419327100000001
1.549714 -0.64223842
1.550714 -0.64252499
1.551714 -0.6427925999999999
1.552714 -0.6430414
1.553714 -0.64327149
1.554714 -0.64348276
1.555714 -0.64367494
1.556714 -0.6438476000000001
1.557714 -0.64400043
1.558714 -0.64413343
1.559714 -0.64424686
1.560714 -0.64434092
1.561714 -0.6444157100000001
1.562714 -0.64447122
1.563714 -0.64450712
1.564714 -0.64452305
1.565714 -0.64451876
1.566714 -0.64449427
1.567714 -0.64444975
1.568714 -0.64438535
1.569714 -0.6443008800000001
1.570714 -0.64419615
1.571714 -0.64407084
1.572714 -0.64392467
1.573714 -0.64375764
1.574714 -0.64356998
1.575714 -0.64336192
1.576714 -0.6431336999999999
1.577714 -0.6428853099999999
1.578714 -0.64261644
1.579714 -0.6423266599999999
1.580714 -0.6420156
1.581714 -0.6416831199999999
1.582714 -0.6413294
1.583714 -0.6409547800000001
1.584714 -0.64055934
1.585714 -0.64014299
1.586714 -0.63970531
1.587714 -0.63924603
1.588714 -0.6387651400000001
1.589714 -0.63826279
1.590714 -0.63773934
1.591714 -0.63719503
1.592714 -0.63662962
1.593714 -0.6360426100000001
1.594714 -0.63543348
1.595714 -0.6348019
1.596714 -0.63414793
1.597714 -0.63347188
1.598714 -0.63277408
1.599714 -0.63205468
1.600714 -0.63131363
1.601714 -0.63055051
1.602714 -0.6297649399999999
1.603714 -0.62895678
1.604714 -0.62812632
1.605714 -0.6272738299999999
1.606714 -0.6263996
1.607714 -0.62550339
1.608714 -0.62458473
1.609714 -0.62364307
1.610714 -0.62267827
1.611714 -0.62169037
1.612714 -0.62067979
1.613714 -0.61964691
1.614714 -0.61859195
1.615714 -0.61751474
1.616714 -0.61641489
1.617714 -0.61529195
1.618714 -0.61414558
1.619714 -0.61297584
1.620714 -0.61178305
1.621714 -0.61056758
1.622714 -0.6093295799999999
1.623714 -0.6080687
1.624714 -0.6067844600000001
1.625714 -0.60547646
1.626714 -0.6041445799999999
1.627714 -0.60278922
1.628714 -0.6014108699999999
1.629714 -0.60000988
1.630714 -0.59858612
1.631714 -0.5971391199999999
1.632714 -0.59566819
1.633714 -0.5941730000000001
1.634714 -0.59265359
1.635714 -0.59111048
1.636714 -0.58954423
1.637714 -0.58795502
1.638714 -0.58634263
1.639714 -0.58470662
1.640714 -0.5830464
1.641714 -0.58136191
1.642714 -0.5796534
1.643714 -0.57792137
1.644714 -0.57616616
1.645714 -0.5743877
1.646714 -0.57258559
1.647714 -0.57075918
1.648714 -0.56890803
1.649714 -0.56703216
1.650714 -0.56513203
1.651714 -0.56320829
1.652714 -0.56126132
1.653714 -0.55929092
1.654714 -0.5572964899999999
1.655714 -0.55527743
1.656714 -0.5532336
1.657714 -0.55116527
1.658714 -0.54907301
1.659714 -0.5469571799999999
1.660714 -0.54481779
1.661714 -0.5426542799999999
1.662714 -0.54046609
1.663714 -0.53825285
1.664714 -0.53601456
1.665714 -0.53375168
1.666714 -0.53146472
1.667714 -0.52915406
1.668714 -0.52681966
1.669714 -0.52446094
1.670714 -0.52207746
1.671714 -0.5196688700000001
1.672714 -0.51723537
1.673714 -0.51477761
1.674714 -0.51229601
1.675714 -0.5097906999999999
1.676714 -0.50726128
1.677714 -0.50470708
1.678714 -0.5021276
1.679714 -0.49952292000000004
1.680714 -0.49689352
1.681714 -0.49423994000000004
1.682714 -0.49156271999999995
1.683714 -0.48886174
1.684714 -0.48613650999999997
1.685714 -0.48338631000000004
1.686714 -0.48061092000000005
1.687714 -0.47781044
1.688714 -0.47498536
1.689714 -0.47213612000000005
1.690714 -0.46926284999999995
1.691714 -0.46636537
1.692714 -0.46344311
1.693714 -0.46049575000000004
1.694714 -0.45752334
1.695714 -0.4545263
1.696714 -0.45150514
1.697714 -0.44846009
1.698714 -0.4453911
1.699714 -0.44229776
1.700714 -0.43917946
1.701714 -0.43603592
1.702714 -0.43286723
1.703714 -0.42967387
1.704714 -0.42645638
1.705714 -0.4232151
1.706714 -0.41994982999999997
1.707714 -0.41666016999999994
1.708714 -0.41334569
1.709714 -0.41000623999999997
1.710714 -0.40664203
1.711714 -0.40325344999999996
1.712714 -0.39984076
1.713714 -0.39640394999999995
1.714714 -0.39294274
1.715714 -0.38945677
1.716714 -0.38594592
1.717714 -0.38241036
1.718714 -0.37885050000000003
1.719714 -0.37526682
1.720714 -0.37165959
1.721714 -0.36802881
1.722714 -0.364374
1.723714 -0.36069476
1.724714 -0.35699091
1.725714 -0.35326250000000003
1.726714 -0.34950979
1.727714 -0.34573304
1.728714 -0.34193234
1.729714 -0.33810751
1.730714 -0.33425828
1.731714 -0.33038454
1.732714 -0.32648642
1.733714 -0.32256425
1.734714 -0.31861842
1.735714 -0.31464918999999997
1.736714 -0.3106565
1.737714 -0.30664003
1.738714 -0.30259946
1.739714 -0.29853472999999997
1.740714 -0.29444608
1.741714 -0.29033381
1.742714 -0.28619807999999997
1.743714 -0.282039
1.744714 -0.2778565
1.745714 -0.27365037000000003
1.746714 -0.26942048999999996
1.747714 -0.26516691000000003
1.748714 -0.26088975999999997
1.749714 -0.25658919
1.750714 -0.25226523
1.751714 -0.24791784
1.752714 -0.24354693000000002
1.753714 -0.23915246
1.754714 -0.23473459000000002
1.755714 -0.23029350999999998
1.756714 -0.22582952
1.757714 -0.2213428
1.758714 -0.21683348
1.759714 -0.21230137999999998
1.760714 -0.20774645
1.761714 -0.2031686
1.762714 -0.19856775000000002
1.763714 -0.19394404999999998
1.764714 -0.18929752
1.765714 -0.18462813
1.766714 -0.17993591
1.767714 -0.17522092
1.768714 -0.17048327
1.769714 -0.16572316
1.770714 -0.16094076
1.771714 -0.15613618
1.772714 -0.15130957
1.773714 -0.14646093000000002
1.774714 -0.14159029
1.775714 -0.13669771
1.776714 -0.13178325000000002
1.777714 -0.12684687
1.778714 -0.12188853
1.779714 -0.11690825
1.780714 -0.11190602999999999
1.781714 -0.10688196999999999
1.782714 -0.10183621999999999
1.783714 -0.096768962
1.784714 -0.091680314
1.785714 -0.086570362
1.786714 -0.081439089
1.787714 -0.076286454
1.788714 -0.07111255500000001
1.789714 -0.065917487
1.790714 -0.060701458
1.791714 -0.055464665999999996
1.792714 -0.05020721
1.793714 -0.044929082
1.794714 -0.039630194
1.795714 -0.034310442000000003
1.796714 -0.02896993
1.797714 -0.023608869999999997
1.798714 -0.018227458
1.799714 -0.01282585
1.800714 -0.007404090099999999
1.801714 -0.0019621213
1.802714 0.0035000961
1.803714 0.0089824855
1.804714 0.014484848
1.805714 0.020006907
1.806714 0.025548416
1.807714 0.031109274
1.808714 0.036689476
1.809714 0.042289103
1.810714 0.047908121
1.811714 0.053546391
1.812714 0.059203687
1.813714 0.06487981300000001
1.814714 0.070574647
1.815714 0.07628821200000001
1.816714 0.082020584
1.817714 0.087771699
1.818714 0.093541434
1.819714 0.099329557
1.820714 0.10513583
1.821714 0.11096007999999999
1.822714 0.1168022
1.823714 0.12266218000000001
1.824714 0.12853999000000002
1.825714 0.13443556
1.826714 0.14034869
1.827714 0.1462792
1.828714 0.15222691
1.829714 0.15819167
1.830714 0.16417351000000002
1.831714 0.17017248
1.832714 0.17618859
1.833714 0.18222167
1.834714 0.18827146
1.835714 0.19433767
1.836714 0.20042012999999997
1.837714 0.20651871
1.838714 0.21263344999999997
1.839714 0.21876432
1.840714 0.22491123999999998
1.841714 0.23107387
1.842714 0.23725189
1.843714 0.243445
1.844714 0.24965310000000002
1.845714 0.2558762
1.846714 0.26211434
1.847714 0.26836754
1.848714 0.27463569
1.849714 0.28091848
1.850714 0.28721559999999996
1.851714 0.29352682
1.852714 0.29985204
1.853714 0.30619127
1.854714 0.31254452
1.855714 0.31891167
1.856714 0.32529244
1.857714 0.33168651
1.858714 0.33809359
1.859714 0.34451354
1.860714 0.35094636999999995
1.861714 0.35739206
1.862714 0.36385052
1.863714 0.37032154
1.864714 0.37680478
1.865714 0.38329994
1.866714 0.38980679
1.867714 0.39632521
1.868714 0.40285522000000007
1.869714 0.40939692000000005
1.870714 0.41595022
1.871714 0.42251488
1.872714 0.42909052999999997
1.873714 0.4356768
1.874714 0.44227340000000004
1.875714 0.4488802
1.876714 0.45549716
1.877714 0.46212416999999995
1.878714 0.46876110000000004
1.879714 0.47540762000000003
1.880714 0.48206346
1.881714 0.48872833
1.882714 0.49540205
1.883714 0.50208461
1.884714 0.50877598
1.885714 0.5154762
1.886714 0.52218502
1.887714 0.52890205
1.888714 0.53562685
1.889714 0.54235905
1.890714 0.54909848
1.891714 0.5558450199999999
1.892714 0.56259879
1.893714 0.56935959
1.894714 0.57612723
1.895714 0.58290139
1.896714 0.58968174
1.897714 0.59646806
1.898714 0.60326015
1.899714 0.61005782
1.900714 0.61686095
1.901714 0.6236692
1.902714 0.63048229
1.903714 0.63729989
1.904714 0.64412178
1.905714 0.65094777
1.906714 0.65777772
1.907714 0.66461163
1.908714 0.67144935
1.909714 0.67829071
1.910714 0.68513528
1.911714 0.69198282
1.912714 0.69883298
1.913714 0.70568547
1.914714 0.71254014
1.915714 0.71939672
1.916714 0.7262550799999999
1.917714 0.73311492
1.918714 0.7399759300000001
1.919714 0.7468378200000001
1.920714 0.75370027
1.921714 0.76056314
1.922714 0.7674262900000001
1.923714 0.77428957
1.924714 0.78115263
1.925714 0.7880151300000001
1.926714 0.79487655
1.927714 0.80173649
1.928714 0.8085947499999999
1.929714 0.8154512399999999
1.930714 0.8223056799999999
1.931714 0.8291580700000001
1.932714 0.83600814
1.933714 0.84285568
1.934714 0.8497003499999999
1.935714 0.85654184
1.936714 0.8633798
1.937714 0.87021384
1.938714 0.8770437000000001
1.939714 0.88386908
1.940714 0.8906897199999999
1.941714 0.8975052299999999
1.942714 0.90431543
1.943714 0.91111995
1.944714 0.9179186100000001
1.945714 0.92471121
1.946714 0.93149766
1.947714 0.9382777800000001
1.948714 0.9450512899999999
1.949714 0.9518176300000001
1.950714 0.95857624
1.951714 0.9653266500000001
1.952714 0.9720685
1.953714 0.9788014899999999
1.954714 0.98552546
1.955714 0.99224001
1.956714 0.99894498
1.957714 1.00564
1.958714 1.0123247
1.959714 1.0189991
1.960714 1.0256629
1.961714 1.0323158000000001
1.962714 1.0389578
1.963714 1.0455882
1.964714 1.0522068
1.965714 1.0588131
1.966714 1.0654063999999999
1.967714 1.0719862
1.968714 1.0785523
1.969714 1.0851045
1.970714 1.0916427
1.971714 1.0981667000000002
1.972714 1.1046761
1.973714 1.1111706000000001
1.974714 1.1176494000000001
1.975714 1.1241123
1.976714 1.1305589
1.977714 1.1369891
1.978714 1.1434023999999998
1.979714 1.1497986999999998
1.980714 1.1561775
1.981714 1.1625379999999998
1.982714 1.1688798999999999
1.983714 1.1752027999999999
1.984714 1.1815068
1.985714 1.1877919000000001
1.986714 1.1940578
1.987714 1.2003043
1.988714 1.2065307
1.989714 1.2127360999999999
1.990714 1.21892
1.991714 1.2250819
1.992714 1.2312217
1.993714 1.2373391
1.994714 1.2434339
1.995714 1.2495057999999999
1.996714 1.2555539
1.997714 1.2615778
1.998714 1.267577
1.999714 1.2735516
2.000714 1.2795017
2.001714 1.2854271000000002
2.002714 1.2913274000000001
2.003714 1.2972017
2.004714 1.3030488999999998
2.005714 1.3088682
2.006714 1.3146593
2.007714 1.3204225
2.008714 1.3261581
2.009714 1.3318658
2.010714 1.3375451
2.011714 1.3431949
2.012714 1.3488141
2.013714 1.3544025
2.014714 1.35996
2.015714 1.3654867
2.016714 1.3709827
2.017714 1.3764474
2.018714 1.3818796
2.019714 1.3872784
2.020714 1.3926429
2.021714 1.3979732
2.022714 1.4032697
2.023714 1.4085328
2.024714 1.4137623
2.025714 1.4189572
2.026714 1.4241163
2.027714 1.4292384999999999
2.028714 1.4343234999999999
2.029714 1.4393711
2.030714 1.4443818000000002
2.031714 1.4493553
2.032714 1.454291
2.033714 1.4591878
2.034714 1.4640445
2.035714 1.4688605000000001
2.036714 1.473636
2.037714 1.4783714
2.038714 1.4830670000000001
2.039714 1.4877224
2.040714 1.4923364
2.041714 1.4969074
2.042714 1.5014344000000002
2.043714 1.5059171
2.044714 1.5103559
2.045714 1.5147511
2.046714 1.5191028
2.047714 1.5234101999999998
2.048714 1.5276718999999999
2.049714 1.5318867999999999
2.050714 1.5360542
2.051714 1.5401743
2.052714 1.5442478000000002
2.053714 1.5482748
2.054714 1.5522547
2.055714 1.5561861
2.056714 1.5600673
2.057714 1.5638972
2.058714 1.5676758999999998
2.059714 1.5714039999999998
2.060714 1.5750819999999999
2.061714 1.5787097
2.062714 1.5822863
2.063714 1.5858106
2.064714 1.5892811
2.065714 1.5926969999999998
2.066714 1.5960583000000002
2.067714 1.5993655
2.068714 1.6026186000000002
2.069714 1.6058172999999998
2.070714 1.6089603000000001
2.071714 1.6120465
2.072714 1.6150748
2.073714 1.618045
2.074714 1.6209575999999999
2.075714 1.6238131
2.076714 1.6266109000000002
2.077714 1.6293503
2.078714 1.6320301
2.079714 1.6346486
2.080714 1.6372053000000002
2.081714 1.6397001000000002
2.082714 1.6421337
2.083714 1.6445061
2.084714 1.6468165
2.085714 1.649064
2.086714 1.6512474
2.087714 1.6533656
2.088714 1.6554186
2.089714 1.6574065999999998
2.090714 1.6593297999999999
2.091714 1.6611879999999999
2.092714 1.6629801999999998
2.093714 1.6647052
2.094714 1.6663618000000002
2.095714 1.6679497
2.096714 1.6694688999999998
2.097714 1.6709195
2.098714 1.6723017999999998
2.099714 1.6736148
2.100714 1.6748572
2.101714 1.6760278
2.102714 1.6771261
2.103714 1.6781518
2.104714 1.6791051000000001
2.105714 1.679986
2.106714 1.6807944
2.107714 1.6815292
2.108714 1.6821895
2.109714 1.6827741999999999
2.110714 1.683283
2.111714 1.6837161
2.112714 1.6840735
2.113714 1.6843549999999998
2.114714 1.6845595000000002
2.115714 1.6846864
2.116714 1.6847342
2.117714 1.6847026
2.118714 1.6845912
2.119714 1.6844001000000002
2.120714 1.6841292
2.121714 1.6837783
2.122714 1.6833467000000002
2.123714 1.6828336
2.124714 1.6822377
2.125714 1.6815586
2.126714 1.680796
2.127714 1.6799499999999998
2.128714 1.6790202
2.129714 1.6780061999999998
2.130714 1.6769072
2.131714 1.6757221999999998
2.132714 1.6744507
2.133714 1.6730927
2.134714 1.6716479999999998
2.135714 1.6701166
2.136714 1.6684979
2.137714 1.6667914
2.138714 1.6649961000000002
2.139714 1.6631112
2.140714 1.6611356000000002
2.141714 1.6590690000000001
2.142714 1.6569113
2.143714 1.6546628
2.144714 1.6523229000000001
2.145714 1.6498912000000001
2.146714 1.6473670999999999
2.147714 1.6447501
2.148714 1.6420397999999998
2.149714 1.6392356000000001
2.150714 1.6363373
2.151714 1.6333446
2.152714 1.6302573
2.153714 1.6270742
2.154714 1.6237944
2.155714 1.6204176000000001
2.156714 1.6169436
2.157714 1.6133722
2.158714 1.6097033
2.159714 1.6059367000000002
2.160714 1.6020718999999999
2.161714 1.5981082
2.162714 1.5940446000000001
2.163714 1.5898809
2.164714 1.5856164
2.165714 1.5812509
2.166714 1.5767841
2.167714 1.5722152
2.168714 1.5675439999999998
2.169714 1.5627704999999998
2.170714 1.5578939
2.171714 1.5529142
2.172714 1.5478313000000001
2.173714 1.5426449
2.174714 1.5373544
2.175714 1.5319589999999998
2.176714 1.5264583999999999
2.177714 1.5208515
2.178714 1.5151381
2.179714 1.5093176
2.180714 1.5033898
2.181714 1.4973545
2.182714 1.4912114
2.183714 1.4849603
2.184714 1.4786011
2.185714 1.4721334000000001
2.186714 1.4655569
2.187714 1.4588712
2.188714 1.4520757
2.189714 1.4451699
2.190714 1.4381536000000001
2.191714 1.4310264
2.192714 1.4237878000000002
2.193714 1.4164375999999999
2.194714 1.4089755000000002
2.195714 1.4014012
2.196714 1.3937145
2.197714 1.3859149
2.198714 1.3780021999999998
2.199714 1.3699762
2.200714 1.3618364
2.201714 1.3535824
2.202714 1.3452133
2.203714 1.3367289
2.204714 1.3281287
2.205714 1.3194129
2.206714 1.3105813
2.207714 1.3016342
2.208714 1.2925712
2.209714 1.283392
2.210714 1.2740962999999998
2.211714 1.2646837
2.212714 1.255154
2.213714 1.2455068
2.214714 1.2357417000000002
2.215714 1.2258585
2.216714 1.2158564
2.217714 1.2057353
2.218714 1.1954948
2.219714 1.1851349
2.220714 1.1746556
2.221714 1.164057
2.222714 1.1533392999999998
2.223714 1.1425019
2.224714 1.1315446
2.225714 1.1204668
2.226714 1.1092681
2.227714 1.0979479
2.228714 1.0865062
2.229714 1.0749431
2.230714 1.0632586
2.231714 1.0514524
2.232714 1.0395243
2.233714 1.027474
2.234714 1.0153014
2.235714 1.0030066
2.236714 0.99058961
2.237714 0.9780506600000001
2.238714 0.96538933
2.239714 0.95260506
2.240714 0.93969721
2.241714 0.9266655
2.242714 0.91350982
2.243714 0.9002306499999999
2.244714 0.8868281699999999
2.245714 0.8733026700000001
2.246714 0.85965395
2.247714 0.84588164
2.248714 0.83198547
2.249714 0.8179651600000001
2.250714 0.8038207
2.251714 0.7895521799999999
2.252714 0.77515957
2.253714 0.76064267
2.254714 0.74600107
2.255714 0.73123439
2.256714 0.71634264
2.257714 0.70132613
2.258714 0.68618529
2.259714 0.67092059
2.260714 0.65553212
2.261714 0.64001963
2.262714 0.6243826800000001
2.263714 0.60862089
2.264714 0.59273406
2.265714 0.57672239
2.266714 0.56058611
2.267714 0.54432536
2.268714 0.52794013
2.269714 0.51143025
2.270714 0.49479571
2.271714 0.47803661
2.272714 0.46115341
2.273714 0.44414666
2.274714 0.42701666
2.275714 0.4097634
2.276714 0.3923865
2.277714 0.37488551000000003
2.278714 0.35726014
2.279714 0.33951041
2.280714 0.32163672
2.281714 0.30363954
2.282714 0.28551924
2.283714 0.26727584
2.284714 0.2489093
2.285714 0.23041953999999998
2.286714 0.21180677999999997
2.287714 0.19307151
2.288714 0.17421431
2.289714 0.15523555
2.290714 0.13613525999999998
2.291714 0.11691320000000001
2.292714 0.09756905499999999
2.293714 0.07810285900000001
2.294714 0.058515015000000004
2.295714 0.038806220999999995
2.296714 0.018977163000000002
2.297714 -0.00097177635
2.298714 -0.021040585
2.299714 -0.041229484000000004
2.300714 -0.061538588000000005
2.301714 -0.08196769
2.302714 -0.10251624
2.303714 -0.1231836
2.304714 -0.1439693
2.305714 -0.16487317999999998
2.306714 -0.18589535
2.307714 -0.2070359
2.308714 -0.22829454
2.309714 -0.24967061000000002
2.310714 -0.27116311
2.311714 -0.29277124
2.312714 -0.31449455
2.313714 -0.33633306
2.314714 -0.35828699
2.315714 -0.38035640000000004
2.316714 -0.4025409
2.317714 -0.42483979
2.318714 -0.44725211
2.319714 -0.46977727
2.320714 -0.49241505999999996
2.321714 -0.5151655500000001
2.322714 -0.53802887
2.323714 -0.5610046900000001
2.324714 -0.58409213
2.325714 -0.60729012
2.326714 -0.6305976799999999
2.327714 -0.65401425
2.328714 -0.67753992
2.329714 -0.70117489
2.330714 -0.724919
2.331714 -0.7487715699999999
2.332714 -0.7727315600000001
2.333714 -0.79679778
2.334714 -0.82096942
2.335714 -0.84524639
2.336714 -0.8696286900000001
2.337714 -0.89411652
2.338714 -0.9187093900000001
2.339714 -0.9434063899999999
2.340714 -0.96820602
2.341714 -0.99310726
2.342714 -1.0181095
2.343714 -1.0432128
2.344714 -1.0684174
2.345714 -1.093723
2.346714 -1.1191288000000001
2.347714 -1.1446333
2.348714 -1.1702354
2.349714 -1.1959338
2.350714 -1.2217282
2.351714 -1.247619
2.352714 -1.2736061
2.353714 -1.2996888
2.354714 -1.3258659000000002
2.355714 -1.3521359
2.356714 -1.3784975
2.357714 -1.40495
2.358714 -1.4314936
2.359714 -1.4581284
2.360714 -1.4848544
2.361714 -1.5116705
2.362714 -1.5385749
2.363714 -1.5655661
2.364714 -1.5926429999999998
2.365714 -1.6198054
2.366714 -1.6470531
2.367714 -1.6743858999999999
2.368714 -1.7018031
2.369714 -1.7293033999999998
2.370714 -1.7568849000000002
2.371714 -1.7845463
2.372714 -1.8122872
2.373714 -1.8401077
2.374714 -1.8680075
2.375714 -1.8959865
2.376714 -1.9240430999999998
2.377714 -1.952176
2.378714 -1.9803833
2.379714 -2.0086637
2.380714 -2.0370167
2.381714 -2.0654419
2.382714 -2.0939393
2.383714 -2.1225082
2.384714 -2.1511468999999996
2.385714 -2.179854
2.386714 -2.2086276
2.387714 -2.2374665
2.388714 -2.2663710999999997
2.389714 -2.295341
2.390714 -2.3243761000000003
2.391714 -2.3534749
2.392714 -2.3826357
2.393714 -2.4118562999999997
2.394714 -2.4411354
2.395714 -2.4704725
2.396714 -2.4998676
2.397714 -2.5293205
2.398714 -2.5588303999999997
2.399714 -2.5883954
2.400714 -2.6180137
2.401714 -2.6476838
2.402714 -2.6774049
2.403714 -2.7071761
2.404714 -2.736997
2.405714 -2.7668668
2.406714 -2.796784
2.407714 -2.8267469
2.408714 -2.8567538
2.409714 -2.8868033
2.410714 -2.9168949
2.411714 -2.9470282
2.412714 -2.9772023
2.413714 -3.0074166
2.414714 -3.0376695
2.415714 -3.0679593
2.416714 -3.0982843
2.417714 -3.128643
2.418714 -3.1590350000000003
2.419714 -3.1894593999999996
2.420714 -3.2199152
2.421714 -3.2504007
2.422714 -3.2809142
2.423714 -3.3114545000000004
2.424714 -3.3420197999999997
2.425714 -3.3726092
2.426714 -3.4032226
2.427714 -3.433859
2.428714 -3.4645174
2.429714 -3.4951955
2.430714 -3.5258915
2.431714 -3.5566043
2.432714 -3.5873323999999998
2.433714 -3.6180757
2.434714 -3.6488332
2.435714 -3.6796032999999997
2.436714 -3.710385
2.437714 -3.7411761
2.438714 -3.7719748999999996
2.439714 -3.8027792999999996
2.440714 -3.833589
2.441714 -3.8644034
2.442714 -3.8952216999999996
2.443714 -3.9260417
2.444714 -3.9568609999999995
2.445714 -3.9876781
2.446714 -4.0184915000000005
2.447714 -4.0493004
2.448714 -4.080104100000001
2.449714 -4.1109022
2.450714 -4.1416927999999995
2.451714 -4.1724738
2.452714 -4.2032432
2.453714 -4.2339996
2.454714 -4.264741
2.455714 -4.2954672
2.456714 -4.3261778
2.457714 -4.3568712000000005
2.458714 -4.3875463
2.459714 -4.4182006000000005
2.460714 -4.4488318
2.461714 -4.4794388
2.462714 -4.5100208
2.463714 -4.5405764
2.464714 -4.5711055
2.465714 -4.6016064000000005
2.466714 -4.6320762
2.467714 -4.6625134
2.468714 -4.6929151000000005
2.469714 -4.7232803
2.470714 -4.7536086
2.471714 -4.783899300000001
2.472714 -4.8141509
2.473714 -4.8443619
2.474714 -4.8745304
2.475714 -4.9046539
2.476714 -4.9347311
2.477714 -4.9647607
2.478714 -4.9947422
2.479714 -5.0246737999999995
2.480714 -5.0545539999999995
2.481714 -5.084380899999999
2.482714 -5.1141527
2.483714 -5.1438673999999995
2.484714 -5.173523
2.485714 -5.2031189
2.486714 -5.232654500000001
2.487714 -5.262129
2.488714 -5.2915413000000004
2.489714 -5.3208895
2.490714 -5.350170299999999
2.491714 -5.3793807
2.492714 -5.4085199
2.493714 -5.4375868
2.494714 -5.4665811
2.495714 -5.4955023999999995
2.496714 -5.5243488
2.497714 -5.553116999999999
2.498714 -5.581804
2.499714 -5.6104079
2.500714 -5.6389283
2.501714 -5.6673661
2.502714 -5.6957208
2.503714 -5.7239908999999995
2.504714 -5.7521734
2.505714 -5.7802644
2.506714 -5.8082618
2.507714 -5.8361646
2.508714 -5.8639719999999995
2.509714 -5.8916844
2.510714 -5.9193004
2.511714 -5.946818
2.512714 -5.9742339
2.513714 -6.001545500000001
2.514714 -6.0287513
2.515714 -6.0558505
2.516714 -6.0828429
2.517714 -6.1097272
2.518714 -6.1365027
2.519714 -6.1631672
2.520714 -6.189717
2.521714 -6.2161501
2.522714 -6.2424649
2.523714 -6.268660700000001
2.524714 -6.294738499999999
2.525714 -6.3206978
2.526714 -6.3465357000000004
2.527714 -6.3722499
2.528714 -6.397836699999999
2.529714 -6.423293800000001
2.530714 -6.4486197999999995
2.531714 -6.4738162
2.532714 -6.4988814
2.533714 -6.523814799999999
2.534714 -6.5486133
2.535714 -6.573274
2.536714 -6.5977938
2.537714 -6.622172099999999
2.538714 -6.646408900000001
2.539714 -6.6705041000000005
2.540714 -6.6944569
2.541714 -6.718266000000001
2.542714 -6.741926800000001
2.543714 -6.765437100000001
2.544714 -6.788793999999999
2.545714 -6.8119965
2.546714 -6.8350457
2.547714 -6.857942
2.548714 -6.8806849
2.549714 -6.9032706
2.550714 -6.9256953999999995
2.551714 -6.947956199999999
2.552714 -6.9700517
2.553714 -6.9919839999999995
2.554714 -7.013753100000001
2.555714 -7.0353582999999995
2.556714 -7.0567958
2.557714 -7.078062
2.558714 -7.099153800000001
2.559714 -7.1200706
2.560714 -7.1408123
2.561714 -7.161379599999999
2.562714 -7.1817718
2.563714 -7.2019874999999995
2.564714 -7.2220244000000005
2.565714 -7.2418787
2.566714 -7.2615473999999995
2.567714 -7.2810299999999994
2.568714 -7.300326999999999
2.569714 -7.3194385
2.570714 -7.3383637
2.571714 -7.3570997
2.572714 -7.3756427
2.573714 -7.3939905
2.574714 -7.4121416
2.575714 -7.430096
2.576714 -7.4478537
2.577714 -7.4654154
2.578714 -7.482779000000001
2.579714 -7.499942900000001
2.580714 -7.5169033999999995
2.581714 -7.533658999999999
2.582714 -7.5502075
2.583714 -7.5665481
2.584714 -7.5826824
2.585714 -7.5986101999999995
2.586714 -7.6143295
2.587714 -7.629836399999999
2.588714 -7.645128700000001
2.589714 -7.6602042
2.590714 -7.6750629
2.591714 -7.6897062
2.592714 -7.7041358
2.593714 -7.718348499999999
2.594714 -7.732342200000001
2.595714 -7.746112300000001
2.596714 -7.759656
2.597714 -7.7729724000000004
2.598714 -7.7860624000000005
2.599714 -7.7989273
2.600714 -7.811565700000001
2.601714 -7.823975399999999
2.602714 -7.8361548
2.603714 -7.8481011
2.604714 -7.8598134
2.605714 -7.8712925
2.606714 -7.8825384
2.607714 -7.8935504000000005
2.608714 -7.9043277
2.609714 -7.914868
2.610714 -7.9251684000000004
2.611714 -7.935225999999999
2.612714 -7.9450406000000005
2.613714 -7.9546116
2.614714 -7.963939000000001
2.615714 -7.9730235
2.616714 -7.9818636
2.617714 -7.9904570999999995
2.618714 -7.998801
2.619714 -8.0068938
2.620714 -8.0147348
2.621714 -8.022325499999999
2.622714 -8.0296673
2.623714 -8.0367595
2.624714 -8.0435984
2.625714 -8.050180999999998
2.626714 -8.0565058
2.627714 -8.0625728
2.628714 -8.0683827
2.629714 -8.0739371
2.630714 -8.0792353
2.631714 -8.0842741
2.632714 -8.0890521
2.633714 -8.0935657
2.634714 -8.0978148
2.635714 -8.1017993
2.636714 -8.1055202
2.637714 -8.108976499999999
2.638714 -8.1121683
2.639714 -8.1150919
2.640714 -8.1177466
2.641714 -8.1201322
2.642714 -8.1222482
2.643714 -8.124095200000001
2.644714 -8.125674
2.645714 -8.1269838
2.646714 -8.128022399999999
2.647714 -8.128787599999999
2.648714 -8.129277799999999
2.649714 -8.1294924
2.650714 -8.1294313
2.651714 -8.1290953
2.652714 -8.1284851
2.653714 -8.1275985
2.654714 -8.1264339
2.655714 -8.124990799999999
2.656714 -8.123270400000001
2.657714 -8.121271400000001
2.658714 -8.1189938
2.659714 -8.1164375
2.660714 -8.113601099999999
2.661714 -8.1104822
2.662714 -8.1070811
2.663714 -8.1033967
2.664714 -8.099430100000001
2.665714 -8.095181
2.666714 -8.0906495
2.667714 -8.0858342
2.668714 -8.080733599999999
2.669714 -8.075347500000001
2.670714 -8.0696747
2.671714 -8.0637157
2.672714 -8.0574721
2.673714 -8.0509432
2.674714 -8.0441296
2.675714 -8.0370292
2.676714 -8.0296405
2.677714 -8.0219634
2.678714 -8.013998
2.679714 -8.0057457
2.680714 -7.9972073
2.681714 -7.9883836
2.682714 -7.9792723
2.683714 -7.9698712
2.684714 -7.960178699999999
2.685714 -7.9501942
2.686714 -7.939919099999999
2.687714 -7.9293557
2.688714 -7.918505400000001
2.689714 -7.9073668
2.690714 -7.8959376
2.691714 -7.8842163
2.692714 -7.8722022
2.693714 -7.859896900000001
2.694714 -7.8473032
2.695714 -7.834421799999999
2.696714 -7.8212529
2.697714 -7.8077942
2.698714 -7.7940434000000005
2.699714 -7.7799990999999995
2.700714 -7.7656619
2.701714 -7.7510357
2.702714 -7.736122600000001
2.703714 -7.7209234
2.704714 -7.7054366
2.705714 -7.6896593
2.706714 -7.6735877
2.707714 -7.657222399999999
2.708714 -7.6405667
2.709714 -7.6236241
2.710714 -7.6063983
2.711714 -7.588887199999999
2.712714 -7.5710885
2.713714 -7.552999300000001
2.714714 -7.5346179
2.715714 -7.5159453
2.716714 -7.4969850000000005
2.717714 -7.4777417
2.718714 -7.4582174000000006
2.719714 -7.4384093
2.720714 -7.418313599999999
2.721714 -7.397925900000001
2.722714 -7.3772459999999995
2.723714 -7.356277899999999
2.724714 -7.3350288
2.725714 -7.3135026000000005
2.726714 -7.291699899999999
2.727714 -7.2696157
2.728714 -7.2472453
2.729714 -7.2245851
2.730714 -7.2016366
2.731714 -7.1784072000000005
2.732714 -7.1549021
2.733714 -7.1311235
2.734714 -7.1070701
2.735714 -7.0827365
2.736714 -7.0581168
2.737714 -7.0332117
2.738714 -7.008025099999999
2.739714 -6.982564900000001
2.740714 -6.9568373
2.741714 -6.9308437000000005
2.742714 -6.9045781999999996
2.743714 -6.878034800000001
2.744714 -6.8512082
2.745714 -6.8241015
2.746714 -6.7967214
2.747714 -6.769076
2.748714 -6.7411691
2.749714 -6.7129992
2.750714 -6.6845603
2.751714 -6.6558465
2.752714 -6.6268571
2.753714 -6.5975957
2.754714 -6.568070500000001
2.755714 -6.538289
2.756714 -6.5082528
2.757714 -6.477958
2.758714 -6.4473979
2.759714 -6.416567400000001
2.760714 -6.3854679
2.761714 -6.354107000000001
2.762714 -6.3224934
2.763714 -6.290633199999999
2.764714 -6.258525700000001
2.765714 -6.226164499999999
2.766714 -6.1935417
2.767714 -6.1606549
2.768714 -6.1275084
2.769714 -6.0941114999999995
2.770714 -6.060474
2.771714 -6.0265984
2.772714 -5.9924815
2.773714 -5.958115299999999
2.774714 -5.9234947
2.775714 -5.8886196
2.776714 -5.853498
2.777714 -5.8181401
2.778714 -5.7825532
2.779714 -5.7467364
2.780714 -5.7106823
2.781714 -5.6743827
2.782714 -5.6378353
2.783714 -5.6010447
2.784714 -5.5640209
2.785714 -5.5267744
2.786714 -5.4893095
2.787714 -5.4516226
2.788714 -5.413705500000001
2.789714 -5.3755524999999995
2.790714 -5.3371642
2.791714 -5.2985470999999995
2.792714 -5.2597113
2.793714 -5.220664299999999
2.794714 -5.1814064
2.795714 -5.1419321
2.796714 -5.1022343
2.797714 -5.0623104
2.798714 -5.0221637
2.799714 -4.9818043
2.800714 -4.9412422
2.801714 -4.9004827
2.802714 -4.8595231000000005
2.803714 -4.818356
2.804714 -4.7769748
2.805714 -4.7353778
2.806714 -4.6935711
2.807714 -4.6515651
2.808714 -4.6093695
2.809714 -4.5669865
2.810714 -4.524412399999999
2.811714 -4.4816397
2.812714 -4.4386648
2.813714 -4.3954901
2.814714 -4.3521244
2.815714 -4.3085784
2.816714 -4.264858
2.817714 -4.220962200000001
2.818714 -4.176883800000001
2.819714 -4.1326154
2.820714 -4.0881552
2.821714 -4.0435091
2.822714 -3.9986875
2.823714 -3.9537005
2.824714 -3.9085519
2.825714 -3.8632393
2.826714 -3.8177557
2.827714 -3.7720956
2.828714 -3.7262596
2.829714 -3.6802553000000002
2.830714 -3.634093
2.831714 -3.5877809
2.832714 -3.5413198
2.833714 -3.4947049
2.834714 -3.4479290000000002
2.835714 -3.4009896
2.836714 -3.3538911
2.837714 -3.3066432999999997
2.838714 -3.2592565
2.839714 -3.2117359
2.840714 -3.164079
2.841714 -3.1162791
2.842714 -3.0683301
2.843714 -3.0202314
2.844714 -2.9719895
2.845714 -2.9236149
2.846714 -2.8751167
2.847714 -2.8264979
2.848714 -2.7777551000000003
2.849714 -2.7288826
2.850714 -2.6798764
2.851714 -2.6307392999999997
2.852714 -2.5814793999999996
2.853714 -2.5321066
2.854714 -2.4826271
2.855714 -2.4330404
2.856714 -2.3833409
2.857714 -2.3335231000000003
2.858714 -2.2835853999999998
2.859714 -2.2335334
2.860714 -2.1833769999999997
2.861714 -2.1331264
2.862714 -2.0827865
2.863714 -2.0323556
2.864714 -1.9818274
2.865714 -1.9311965
2.866714 -1.8804628
2.867714 -1.8296333000000002
2.868714 -1.7787173
2.869714 -1.7277230000000001
2.870714 -1.6766522
2.871714 -1.6255019
2.872714 -1.5742663000000001
2.873714 -1.522943
2.874714 -1.4715359000000001
2.875714 -1.4200539
2.876714 -1.3685073
2.877714 -1.3169017
2.878714 -1.2652362
2.879714 -1.2135053
2.880714 -1.1617028
2.881714 -1.1098276
2.882714 -1.0578850000000002
2.883714 -1.005885
2.884714 -0.95383711
2.885714 -0.90174582
2.886714 -0.8496091699999999
2.887714 -0.79742214
2.888714 -0.7451809
2.889714 -0.69288714
2.890714 -0.64054802
2.891714 -0.588173
2.892714 -0.53576883
2.893714 -0.48333644
2.894714 -0.43087145
2.895714 -0.37836833000000003
2.896714 -0.32582504
2.897714 -0.27324574
2.898714 -0.22063958
2.899714 -0.16801641
2.900714 -0.11538191
2.901714 -0.062735646
2.902714 -0.010072768000000001
2.903714 0.042611602
2.904714 0.095317943
2.905714 0.14804081
2.906714 0.20077125999999998
2.907714 0.25350114
2.908714 0.30622700999999997
2.909714 0.35895102
2.910714 0.41167797
2.911714 0.46441075000000004
2.912714 0.51714713
2.913714 0.56987978
2.914714 0.6225992
2.915714 0.67529879
2.916714 0.72797756
2.917714 0.78063938
2.918714 0.83328942
2.919714 0.8859296299999999
2.920714 0.93855606
2.921714 0.99116052
2.922714 1.043734
2.923714 1.096271
2.924714 1.1487718
2.925714 1.2012406999999998
2.926714 1.2536819
2.927714 1.3060953
2.928714 1.3584756
2.929714 1.4108140999999998
2.930714 1.4631033999999998
2.931714 1.5153404000000001
2.932714 1.5675273
2.933714 1.6196687
2.934714 1.6717678
2.935714 1.7238222
2.936714 1.7758243
2.937714 1.8277653
2.938714 1.8796386000000003
2.939714 1.9314433999999998
2.940714 1.9831834
2.941714 2.0348631
2.942714 2.0864839
2.943714 2.1380421
2.944714 2.1895297
2.945714 2.2409385
2.946714 2.2922637
2.947714 2.343506
2.948714 2.3946695
2.949714 2.4457579
2.950714 2.4967711
2.951714 2.5477037
2.952714 2.598547
2.953714 2.6492944
2.954714 2.6999429
2.955714 2.7504951
2.956714 2.8009556
2.957714 2.8513269
2.958714 2.9016066
2.959714 2.951788
2.960714 3.0018626
2.961714 3.0518243
2.962714 3.101672
2.963714 3.1514093
2.964714 3.2010399
2.965714 3.2505654
2.966714 3.2999821
2.967714 3.3492826000000004
2.968714 3.3984594
2.969714 3.4475092
2.970714 3.4964323
2.971714 3.5452325
2.972714 3.5939131
2.973714 3.6424737
2.974714 3.6909091999999997
2.975714 3.7392121
2.976714 3.787376
2.977714 3.8353983
2.978714 3.8832806
2.979714 3.9310262
2.980714 3.9786372
2.981714 4.0261131
2.982714 4.0734481
2.983714 4.120634900000001
2.984714 4.1676674
2.985714 4.2145438
2.986714 4.2612668
2.987714 4.3078404
2.988714 4.3542661
2.989714 4.4005424
2.990714 4.4466622
2.991714 4.4926189
2.992714 4.5384075
2.993714 4.5840282000000006
2.994714 4.6294849
2.995714 4.6747807
2.996714 4.7199167
2.997714 4.7648892
2.998714 4.809690600000001
2.999714 4.854314400000001
3.000714 4.8987567
3.001714 4.9430199
3.002714 4.9871076
3.003714 5.0310228
3.004714 5.0747644
3.005714 5.1183276
3.006714 5.1617052
3.007714 5.2048918
3.008714 5.2478853999999995
3.009714 5.2906886
3.010714 5.3333063
3.011714 5.3757403
3.012714 5.4179877
3.013714 5.4600428999999995
3.014714 5.5018988
3.015714 5.5435512
3.016714 5.5850007
3.017714 5.6262501
3.018714 5.6673031
3.019714 5.7081614
3.020714 5.7488209999999995
3.021714 5.7892762
3.022714 5.8295205
3.023714 5.8695503
3.024714 5.9093672999999995
3.025714 5.9489753
3.026714 5.9883785000000005
3.027714 6.0275756
3.028714 6.0665619
3.029714 6.105331
3.030714 6.1438773
3.031714 6.1821997
3.032714 6.2203009
3.033714 6.2581852
3.034714 6.2958546
3.035714 6.3333072
3.036714 6.3705385
3.037714 6.407542500000001
3.038714 6.4443149
3.039714 6.4808555000000005
3.040714 6.5171666
3.041714 6.553252800000001
3.042714 6.589115399999999
3.043714 6.624750799999999
3.044714 6.660153
3.045714 6.695317500000001
3.046714 6.7302413
3.047714 6.764926
3.048714 6.799376
3.049714 6.8335943
3.050714 6.8675801
3.051714 6.901330499999999
3.052714 6.934839499999999
3.053714 6.9681019
3.054714 7.0011168999999995
3.055714 7.033886799999999
3.056714 7.0664145
3.057714 7.098702299999999
3.058714 7.1307495
3.059714 7.1625516000000005
3.060714 7.1941033
3.061714 7.225401
3.062714 7.2564453
3.063714 7.2872392999999995
3.064714 7.317786699999999
3.065714 7.3480889
3.066714 7.378143099999999
3.067714 7.407943899999999
3.068714 7.4374877
3.069714 7.466771499999999
3.070714 7.4957982
3.071714 7.5245701
3.072714 7.5530902
3.073714 7.5813591
3.074714 7.609374100000001
3.075714 7.637129700000001
3.076714 7.6646224
3.077714 7.6918513
3.078714 7.7188171
3.079714 7.7455238
3.080714 7.771974800000001
3.081714 7.7981696000000005
3.082714 7.8241028
3.083714 7.8497708
3.084714 7.875169799999999
3.085714 7.9002999
3.086714 7.9251647
3.087714 7.949768
3.088714 7.9741127999999994
3.089714 7.9981968
3.090714 8.0220155
3.091714 8.0455638
3.092714 8.0688395
3.093714 8.091843899999999
3.094714 8.1145808
3.095714 8.1370547
3.096714 8.1592664
3.097714 8.1812136
3.098714 8.2028918
3.099714 8.2242958
3.100714 8.2454242
3.101714 8.2662791
3.102714 8.2868658
3.103714 8.307188
3.104714 8.3272472
3.105714 8.347038900000001
3.106714 8.3665587
3.107714 8.385801299999999
3.108714 8.4047668
3.109714 8.423458
3.110714 8.4418818
3.111714 8.4600411
3.112714 8.477936699999999
3.113714 8.495561799999999
3.114714 8.5129105
3.115714 8.5299797
3.116714 8.5467711
3.117714 8.563290499999999
3.118714 8.5795432
3.119714 8.595532200000001
3.120714 8.6112536
3.121714 8.6267032
3.122714 8.641874
3.123714 8.656765499999999
3.124714 8.6713806
3.125714 8.685725900000001
3.126714 8.6998068
3.127714 8.7136246
3.128714 8.7271757
3.129714 8.7404534
3.130714 8.7534532
3.131714 8.7661751
3.132714 8.7786235
3.133714 8.7908052
3.134714 8.8027231
3.135714 8.8143766
3.136714 8.8257611
3.137714 8.8368714
3.138714 8.8477038
3.139714 8.8582605
3.140714 8.8685475
3.141714 8.8785723
3.142714 8.888337
3.143714 8.897838700000001
3.144714 8.9070722
3.145714 8.9160331
3.146714 8.9247189
3.147714 8.9331336
3.148714 8.9412831
3.149714 8.9491725
3.150714 8.9568034
3.151714 8.9641735
3.152714 8.9712769
3.153714 8.9781083
3.154714 8.9846686
3.155714 8.9909635
3.156714 8.9969985
3.157714 9.0027772
3.158714 9.008299599999999
3.159714 9.0135604
3.160714 9.0185545
3.161714 9.0232812
3.162714 9.0277418
3.163714 9.0319432
3.164714 9.0358913
3.165714 9.0395883
3.166714 9.0430334
3.167714 9.0462215
3.168714 9.0491474
3.169714 9.051809500000001
3.170714 9.0542123
3.171714 9.056362499999999
3.172714 9.058264600000001
3.173714 9.0599202
3.174714 9.061324599999999
3.175714 9.0624735
3.176714 9.0633638
3.177714 9.0639971
3.178714 9.064377799999999
3.179714 9.064513400000001
3.180714 9.064407600000001
3.181714 9.0640604
3.182714 9.0634666
3.183714 9.0626217
3.184714 9.0615228
3.185714 9.060172
3.186714 9.058576799999999
3.187714 9.0567432
3.188714 9.0546742
3.189714 9.0523697
3.190714 9.0498246
3.191714 9.0470329
3.192714 9.0439945
3.193714 9.0407126
3.194714 9.0371951
3.195714 9.033449000000001
3.196714 9.029474899999999
3.197714 9.0252697
3.198714 9.0208262
3.199714 9.0161406
3.200714 9.0112135
3.201714 9.006052500000001
3.202714 9.0006649
3.203714 8.9950576
3.204714 8.989230500000001
3.205714 8.9831777
3.206714 8.9768924
3.207714 8.9703724
3.208714 8.9636207
3.209714 8.9566447
3.210714 8.9494526
3.211714 8.9420483
3.212714 8.9344278
3.213714 8.926585300000001
3.214714 8.918515600000001
3.215714 8.9102186
3.216714 8.9017004
3.217714 8.892969
3.218714 8.8840321
3.219714 8.874891
3.220714 8.865541200000001
3.221714 8.855974699999999
3.222714 8.8461868
3.223714 8.8361807
3.224714 8.825965199999999
3.225714 8.8155493
3.226714 8.8049375
3.227714 8.7941289
3.228714 8.7831162
3.229714 8.7718934
3.230714 8.7604597
3.231714 8.7488212
3.232714 8.736985899999999
3.233714 8.7249614
3.234714 8.7127492
3.235714 8.700344
3.236714 8.6877383
3.237714 8.6749278
3.238714 8.6619146
3.239714 8.6487062
3.240714 8.6353131
3.241714 8.6217418
3.242714 8.6079933
3.243714 8.594059900000001
3.244714 8.579934399999999
3.245714 8.5656151
3.246714 8.551106599999999
3.247714 8.536417
3.248714 8.5215554
3.249714 8.5065253
3.250714 8.4913217
3.251714 8.4759377
3.252714 8.4603667
3.253714 8.4446102
3.254714 8.4286772
3.255714 8.412578
3.256714 8.39632
3.257714 8.3799027
3.258714 8.3633192
3.259714 8.3465613
3.260714 8.3296262
3.261714 8.3125189
3.262714 8.2952499
3.263714 8.277827499999999
3.264714 8.260256100000001
3.265714 8.2425319
3.266714 8.224646700000001
3.267714 8.206593199999999
3.268714 8.188372900000001
3.269714 8.1699938
3.270714 8.1514671
3.271714 8.1327997
3.272714 8.113991500000001
3.273714 8.0950357
3.274714 8.075925
3.275714 8.0566548
3.276714 8.0372304
3.277714 8.0176622
3.278714 7.9979599
3.279714 7.978128600000001
3.280714 7.958166299999999
3.281714 7.9380639
3.282714 7.9178147
3.283714 7.897418
3.284714 7.8768804999999995
3.285714 7.8562133
3.286714 7.8354239
3.287714 7.814513100000001
3.288714 7.7934764
3.289714 7.772307100000001
3.290714 7.7509992
3.291714 7.7295564
3.292714 7.7079877
3.293714 7.6863028
3.294714 7.6645091
3.295714 7.6426044
3.296714 7.620582
3.297714 7.5984343999999995
3.298714 7.576157899999999
3.299714 7.5537592
3.300714 7.5312473
3.301714 7.5086318
3.302714 7.4859157
3.303714 7.463094600000001
3.304714 7.440161000000001
3.305714 7.4171089
3.306714 7.3939413
3.307714 7.3706664
3.308714 7.3472947
3.309714 7.323832800000001
3.310714 7.300280000000001
3.311714 7.2766288999999995
3.312714 7.2528711999999995
3.313714 7.2290063
3.314714 7.2050385
3.315714 7.1809784
3.316714 7.1568348
3.317714 7.1326107
3.318714 7.1083017
3.319714 7.0838995
3.320714 7.0593983
3.321714 7.0347995
3.322714 7.010112
3.323714 6.9853462
3.324714 6.960508999999999
3.325714 6.935598699999999
3.326714 6.9106109
3.327714 6.8855383
3.328714 6.8603776000000005
3.329714 6.8351351000000005
3.330714 6.8098195
3.331714 6.7844398
3.332714 6.758998300000001
3.333714 6.7334898
3.334714 6.707908999999999
3.335714 6.6822514
3.336714 6.6565171
3.337714 6.630713500000001
3.338714 6.604848100000001
3.339714 6.5789282
3.340714 6.5529533
3.341714 6.5269195
3.342714 6.5008208
3.343714 6.4746551
3.344714 6.4484261
3.345714 6.4221404
3.346714 6.3958064
3.347714 6.3694276
3.348714 6.3430034
3.349714 6.316527700000001
3.350714 6.289995499999999
3.351714 6.263406600000001
3.352714 6.2367655
3.353714 6.2100813
3.354714 6.1833598
3.355714 6.1566021
3.356714 6.1298043
3.357714 6.1029606
3.358714 6.0760673
3.359714 6.0491275
3.360714 6.0221482
3.361714 5.995136899999999
3.362714 5.9680987
3.363714 5.9410322
3.364714 5.9139322000000005
3.365714 5.8867943
3.366714 5.8596183
3.367714 5.8324084
3.368714 5.805171700000001
3.369714 5.777914399999999
3.370714 5.7506386
3.371714 5.7233408
3.372714 5.6960162
3.373714 5.6686614
3.374714 5.6412779
3.375714 5.6138717
3.376714 5.586450200000001
3.377714 5.5590174999999995
3.378714 5.5315737
3.379714 5.5041142
3.380714 5.4766353
3.381714 5.4491352
3.382714 5.4216169
3.383714 5.3940862
3.384714 5.3665493
3.385714 5.3390086000000005
3.386714 5.3114627
3.387714 5.2839074
3.388714 5.2563403
3.389714 5.2287616
3.390714 5.2011762
3.391714 5.1735893
3.392714 5.1460061
3.393714 5.1184259
3.394714 5.0908457
3.395714 5.0632622000000005
3.396714 5.0356738
3.397714 5.0080828
3.398714 4.9804941
3.399714 4.9529135
3.400714 4.925343799999999
3.401714 4.8977841
3.402714 4.8702318
3.403714 4.8426844
3.404714 4.8151422
3.405714 4.7876082
3.406714 4.7600869
3.407714 4.7325812
3.408714 4.705091899999999
3.409714 4.677617199999999
3.410714 4.650154
3.411714 4.6227016
3.412714 4.5952622
3.413714 4.5678403
3.414714 4.5404404000000005
3.415714 4.513064399999999
3.416714 4.485711500000001
3.417714 4.4583794
3.418714 4.4310667
3.419714 4.4037741
3.420714 4.3765035
3.421714 4.3492582
3.422714 4.3220405
3.423714 4.294851
3.424714 4.2676888
3.425714 4.2405527
3.426714 4.2134423
3.427714 4.1863594
3.428714 4.1593075
3.429714 4.1322893999999994
3.430714 4.1053064
3.431714 4.0783577
3.432714 4.0514413
3.433714 4.0245562999999995
3.434714 3.9977028999999997
3.435714 3.9708834
3.436714 3.9441004
3.437714 3.917357
3.438714 3.8906533
3.439714 3.8639883999999998
3.440714 3.8373616
3.441714 3.8107727000000002
3.442714 3.7842236000000002
3.443714 3.7577174999999996
3.444714 3.7312567
3.445714 3.7048418
3.446714 3.6784716000000004
3.447714 3.6521439000000004
3.448714 3.6258575
3.449714 3.5996139000000005
3.450714 3.5734158000000003
3.451714 3.5472661000000003
3.452714 3.5211667
3.453714 3.4951179999999997
3.454714 3.4691185
3.455714 3.443167
3.456714 3.4172636
3.457714 3.3914093
3.458714 3.3656072000000004
3.459714 3.3398598
3.460714 3.3141676
3.461714 3.2885294000000003
3.462714 3.2629433999999997
3.463714 3.2374088000000003
3.464714 3.2119269999999998
3.465714 3.1865008
3.466714 3.1611334999999996
3.467714 3.1358261
3.468714 3.1105785
3.469714 3.0853884000000003
3.470714 3.0602543
3.471714 3.0351756
3.472714 3.0101543
3.473714 2.9851932000000003
3.474714 2.9602949
3.475714 2.9354598
3.476714 2.910687
3.477714 2.8859744
3.478714 2.8613212
3.479714 2.8367283
3.480714 2.8121991
3.481714 2.7877368
3.482714 2.7633433999999997
3.483714 2.7390178
3.484714 2.7147576
3.485714 2.6905606
3.486714 2.6664259
3.487714 2.6423557
3.488714 2.6183534
3.489714 2.5944224
3.490714 2.5705624
3.491714 2.5467716
3.492714 2.5230471
3.493714 2.499387
3.494714 2.4757922000000003
3.495714 2.4522660000000003
3.496714 2.4288122
3.497714 2.4054324
3.498714 2.3821261
3.499714 2.3588905000000002
3.500714 2.3357229
3.501714 2.3126232
3.502714 2.2895938
3.503714 2.2666391
3.504714 2.2437625
3.505714 2.2209646
3.506714 2.198243
3.507714 2.1755936
3.508714 2.1530139999999998
3.509714 2.1305049
3.510714 2.1080691
3.511714 2.0857107
3.512714 2.063432
3.513714 2.041232
3.514714 2.0191073
3.515714 1.9970542
3.516714 1.9750716000000001
3.517714 1.9531621
3.518714 1.9313304
3.519714 1.9095807999999999
3.520714 1.8879149000000002
3.521714 1.8663303999999998
3.522714 1.8448224
3.523714 1.8233876999999998
3.524714 1.8020259
3.525714 1.7807409
3.526714 1.7595375
3.527714 1.7384190000000002
3.528714 1.7173845
3.529714 1.6964301000000002
3.530714 1.6755508
3.531714 1.6547445
3.532714 1.6340133
3.533714 1.6133623
3.534714 1.5927969
3.535714 1.5723191
3.536714 1.5519265
3.537714 1.5316137
3.538714 1.5113761
3.539714 1.4912128
3.540714 1.4711276
3.541714 1.4511262
3.542714 1.4312129999999998
3.543714 1.4113878
3.544714 1.3916459
3.545714 1.3719813
3.546714 1.3523904999999998
3.547714 1.3328747
3.548714 1.3134395
3.549714 1.2940913
3.550714 1.2748332
3.551714 1.2556626
3.552714 1.2365741
3.553714 1.217562
3.554714 1.1986248
3.555714 1.1797663
3.556714 1.1609931
3.557714 1.1423104
3.558714 1.123719
3.559714 1.1052139
3.560714 1.0867879
3.561714 1.068436
3.562714 1.0501588
3.563714 1.0319619
3.564714 1.0138525
3.565714 0.99583445
3.566714 0.97790603
3.567714 0.9600610500000001
3.568714 0.94229281
3.569714 0.92459871
3.570714 0.9069821800000001
3.571714 0.8894504
3.572714 0.87200981
3.573714 0.85466169
3.574714 0.83740121
3.575714 0.8202206300000001
3.576714 0.80311382
3.577714 0.78608058
3.578714 0.76912646
3.579714 0.75225928
3.580714 0.7354839200000001
3.581714 0.71879928
3.582714 0.70219883
3.583714 0.68567498
3.584714 0.66922419
3.585714 0.65284935
3.586714 0.63655777
3.587714 0.62035657
3.588714 0.604248
3.589714 0.58822772
3.590714 0.57228748
3.591714 0.55642044
3.592714 0.54062554
3.593714 0.52490793
3.594714 0.5092757800000001
3.595714 0.49373474999999994
3.596714 0.47828439
3.597714 0.46291822
3.598714 0.44762809
3.599714 0.43240944
3.600714 0.41726421999999996
3.601714 0.40219957
3.602714 0.38722297
3.603714 0.37233731999999997
3.604714 0.35753886
3.605714 0.34281954
3.606714 0.32817225
3.607714 0.31359526000000004
3.608714 0.29909343
3.609714 0.28467493
3.610714 0.27034592
3.611714 0.25610658
3.612714 0.24195095
3.613714 0.22787068
3.614714 0.21386039
3.615714 0.19992106
3.616714 0.18605903
3.617714 0.17228178
3.618714 0.15859278000000002
3.619714 0.14498919
3.620714 0.1314636
3.621714 0.11800888
3.622714 0.10462289000000001
3.623714 0.091309799
3.624714 0.078077358
3.625714 0.064931827
3.626714 0.051873817999999995
3.627714 0.038897857
3.628714 0.025995733
3.629714 0.013161666
3.630714 0.00039569203999999995
3.631714 -0.012296595
3.632714 -0.024908053
3.633714 -0.037434819
3.634714 -0.049878936
3.635714 -0.062247005
3.636714 -0.07454588200000001
3.637714 -0.086778228
3.638714 -0.09894081199999999
3.639714 -0.11102671000000001
3.640714 -0.12303008
3.641714 -0.13494996
3.642714 -0.14679108000000002
3.643714 -0.15856093000000002
3.644714 -0.17026495
3.645714 -0.18190328
3.646714 -0.19347081000000002
3.647714 -0.20496071999999999
3.648714 -0.21636891
3.649714 -0.2276967
3.650714 -0.23894995
3.651714 -0.25013515
3.652714 -0.26125542
3.653714 -0.27230862
3.654714 -0.28328919
3.655714 -0.29419211
3.656714 -0.30501643
3.657714 -0.3157662
3.658714 -0.32644791
3.659714 -0.33706643
3.660714 -0.34762197
3.661714 -0.35811008
3.662714 -0.36852474
3.663714 -0.37886221000000003
3.664714 -0.38912357000000003
3.665714 -0.39931387
3.666714 -0.40943873999999997
3.667714 -0.41950097999999997
3.668714 -0.42949887000000003
3.669714 -0.43942779
3.670714 -0.44928328
3.671714 -0.4590644
3.672714 -0.46877437
3.673714 -0.47841845
3.674714 -0.48800074
3.675714 -0.49752165
3.676714 -0.50697788
3.677714 -0.516365
3.678714 -0.52568037
3.679714 -0.53492528
3.680714 -0.54410398
3.681714 -0.55322107
3.682714 -0.5622786000000001
3.683714 -0.57127499
3.684714 -0.58020614
3.685714 -0.58906837
3.686714 -0.59786085
3.687714 -0.60658599
3.688714 -0.61524813
3.689714 -0.62385048
3.690714 -0.6323935
3.691714 -0.64087496
3.692714 -0.64929179
3.693714 -0.65764245
3.694714 -0.66592828
3.695714 -0.67415261
3.696714 -0.6823187700000001
3.697714 -0.69042798
3.698714 -0.69847857
3.699714 -0.70646731
3.700714 -0.71439152
3.701714 -0.72225081
3.702714 -0.73004751
3.703714 -0.7377849
3.704714 -0.74546537
3.705714 -0.7530889500000001
3.706714 -0.76065394
3.707714 -0.7681582600000001
3.708714 -0.77560116
3.709714 -0.7829840299999999
3.710714 -0.7903095299999999
3.711714 -0.79758009
3.712714 -0.80479626
3.713714 -0.81195664
3.714714 -0.8190590899999999
3.715714 -0.8261021199999999
3.716714 -0.8330863000000001
3.717714 -0.84001366
3.718714 -0.84688654
3.719714 -0.8537059600000001
3.720714 -0.8604711899999999
3.721714 -0.8671803400000001
3.722714 -0.87383175
3.723714 -0.88042542
3.724714 -0.8869627499999999
3.725714 -0.89344596
3.726714 -0.89987665
3.727714 -0.906255
3.728714 -0.91258008
3.729714 -0.9188507699999999
3.730714 -0.92506669
3.731714 -0.93122916
3.732714 -0.93734013
3.733714 -0.94340118
3.734714 -0.94941277
3.735714 -0.9553737
3.736714 -0.9612821
3.737714 -0.96713696
3.738714 -0.97293882
3.739714 -0.9786893600000001
3.740714 -0.98439055
3.741714 -0.99004339
3.742714 -0.99564735
3.743714 -1.001201
3.744714 -1.0067034000000001
3.745714 -1.0121544999999998
3.746714 -1.0175559
3.747714 -1.0229093
3.748714 -1.028216
3.749714 -1.0334754
3.750714 -1.0386863
3.751714 -1.043847
3.752714 -1.0489575
3.753714 -1.054019
3.754714 -1.0590339
3.755714 -1.0640041
3.756714 -1.0689303
3.757714 -1.0738117999999999
3.758714 -1.0786467
3.759714 -1.0834343
3.760714 -1.0881745999999999
3.761714 -1.0928693999999999
3.762714 -1.0975204
3.763714 -1.1021286
3.764714 -1.1066932999999999
3.765714 -1.1112126999999998
3.766714 -1.1156854
3.767714 -1.1201112
3.768714 -1.1244915
3.769714 -1.1288289
3.770714 -1.1331251
3.771714 -1.1373805000000001
3.772714 -1.1415939
3.773714 -1.1457636
3.774714 -1.1498886
3.775714 -1.1539695
3.776714 -1.158008
3.777714 -1.1620061
3.778714 -1.1659651
3.779714 -1.1698844
3.780714 -1.1737627000000002
3.781714 -1.1775986
3.782714 -1.1813916
3.783714 -1.1851428000000002
3.784714 -1.1888539
3.785714 -1.1925265
3.786714 -1.1961607
3.787714 -1.1997558
3.788714 -1.2033103
3.789714 -1.2068233
3.790714 -1.2102956
3.791714 -1.2137287
3.792714 -1.2171247
3.793714 -1.2204848000000001
3.794714 -1.2238093
3.795714 -1.2270971
3.796714 -1.2303472
3.797714 -1.2335585
3.798714 -1.2367315
3.799714 -1.2398671
3.800714 -1.2429664
3.801714 -1.2460293
3.802714 -1.2490556
3.803714 -1.2520442
3.804714 -1.2549948
3.805714 -1.2579076
3.806714 -1.2607838
3.807714 -1.2636249
3.808714 -1.2664320999999998
3.809714 -1.2692059
3.810714 -1.2719464
3.811714 -1.2746526
3.812714 -1.277324
3.813714 -1.2799603
3.814714 -1.2825617
3.815714 -1.2851288
3.816714 -1.2876621
3.817714 -1.2901625
3.818714 -1.2926297
3.819714 -1.2950636
3.820714 -1.2974638
3.821714 -1.2998302
3.822714 -1.3021633
3.823714 -1.3044639
3.824714 -1.3067331
3.825714 -1.3089716
3.826714 -1.3111793
3.827714 -1.3133558
3.828714 -1.3155001
3.829714 -1.3176118
3.830714 -1.3196907
3.831714 -1.321738
3.832714 -1.3237551
3.833714 -1.3257431
3.834714 -1.3277025
3.835714 -1.3296324
3.836714 -1.3315312
3.837714 -1.3333976
3.838714 -1.3352318
3.839714 -1.3370352
3.840714 -1.3388099
3.841714 -1.3405574999999998
3.842714 -1.342278
3.843714 -1.3439698999999998
3.844714 -1.3456313
3.845714 -1.3472612
3.846714 -1.3488606
3.847714 -1.3504317
3.848714 -1.351977
3.849714 -1.3534975
3.850714 -1.3549922
3.851714 -1.3564583
3.852714 -1.3578932
3.853714 -1.3592963
3.854714 -1.3606695
3.855714 -1.3620161
3.856714 -1.3633396
3.857714 -1.3646406
3.858714 -1.3659173
3.859714 -1.3671663
3.860714 -1.3683852
3.861714 -1.369574
3.862714 -1.3707357
3.863714 -1.3718738
3.864714 -1.3729907
3.865714 -1.3740855
3.866714 -1.3751549
3.867714 -1.3761947
3.868714 -1.3772034
3.869714 -1.3781828
3.870714 -1.3791375
3.871714 -1.3800721999999999
3.872714 -1.3809884
3.873714 -1.3818840000000001
3.874714 -1.3827543
3.875714 -1.3835947
3.876714 -1.3844047
3.877714 -1.3851875
3.878714 -1.3859485
3.879714 -1.386692
3.880714 -1.387418
3.881714 -1.3881221
3.882714 -1.3887989
3.883714 -1.3894453
3.884714 -1.3900625999999998
3.885714 -1.3906563
3.886714 -1.3912322
3.887714 -1.3917929
3.888714 -1.3923357
3.889714 -1.3928546
3.890714 -1.3933438
3.891714 -1.3938021
3.892714 -1.3942335
3.893714 -1.3946452
3.894714 -1.3950432000000001
3.895714 -1.3954281000000002
3.896714 -1.3957956
3.897714 -1.3961385
3.898714 -1.3964521
3.899714 -1.3967371
3.900714 -1.3969992
3.901714 -1.3972455
3.902714 -1.3974792
3.903714 -1.3976981
3.904714 -1.3978955
3.905714 -1.3980647000000002
3.906714 -1.3982033
3.907714 -1.3983156
3.908714 -1.3984093
3.909714 -1.3984914
3.910714 -1.3985637
3.911714 -1.3986211
3.912714 -1.3986558
3.913714 -1.3986615
3.914714 -1.3986381
3.915714 -1.3985910000000001
3.916714 -1.3985286
3.917714 -1.3984561
3.918714 -1.3983722
3.919714 -1.3982704000000001
3.920714 -1.3981429
3.921714 -1.3979861999999998
3.922714 -1.3978035
3.923714 -1.3976028999999999
3.924714 -1.3973924
3.925714 -1.3971746999999999
3.926714 -1.3969452
3.927714 -1.3966954999999999
3.928714 -1.3964184
3.929714 -1.3961126000000001
3.930714 -1.3957838
3.931714 -1.3954408
3.932714 -1.3950898999999999
3.933714 -1.3947311
3.934714 -1.3943574
3.935714 -1.3939603999999999
3.936714 -1.3935347
3.937714 -1.3930823
3.938714 -1.3926108
3.939714 -1.3921292
3.940714 -1.3916413
3.941714 -1.3911440000000002
3.942714 -1.3906289
3.943714 -1.3900883
3.944714 -1.3895201
3.945714 -1.3889294
3.946714 -1.3883253
3.947714 -1.3877149
3.948714 -1.3870991
3.949714 -1.3864717
3.950714 -1.3858233
3.951714 -1.3851476
3.952714 -1.3844452999999999
3.953714 -1.3837237
3.954714 -1.3829921
3.955714 -1.3822559
3.956714 -1.3815132
3.957714 -1.380756
3.958714 -1.3799762
3.959714 -1.3791703
3.960714 -1.3783418
3.961714 -1.3774993
3.962714 -1.3766505
3.963714 -1.3757972
3.964714 -1.3749342
3.965714 -1.3740527
3.966714 -1.3731455
3.967714 -1.3722126
3.968714 -1.3712604
3.969714 -1.3702980999999999
3.970714 -1.3693321
3.971714 -1.3683619
3.972714 -1.3673805
3.973714 -1.3663794
3.974714 -1.365354
3.975714 -1.3643064999999999
3.976714 -1.3632447
3.977714 -1.3621761
3.978714 -1.3611042
3.979714 -1.3600251
3.980714 -1.3589305
3.981714 -1.3578135
3.982714 -1.3566722999999998
3.983714 -1.3555122
3.984714 -1.3543416000000001
3.985714 -1.353167
3.986714 -1.3519888
3.987714 -1.3508012
3.988714 -1.349596
3.989714 -1.348368
3.990714 -1.3471183
3.991714 -1.3458537
3.992714 -1.3445820000000002
3.993714 -1.3433074999999999
3.994714 -1.342028
3.995714 -1.3407365
3.996714 -1.3394260999999998
3.997714 -1.338094
3.998714 -1.3367434
3.999714 -1.3353815
4.000714 -1.3340144
4.001714 -1.3326437
4.002714 -1.3312648999999999
4.003714 -1.3298710999999999
4.004714 -1.328457
4.005714 -1.3270227
4.006714 -1.3255739
4.007714 -1.3241178
4.008714 -1.3226594
4.009714 -1.3211977
4.010714 -1.3197273
4.011714 -1.3182417
4.012714 -1.316737
4.013714 -1.3152149
4.014714 -1.3136805
4.015714 -1.3121397
4.016714 -1.3105947999999998
4.017715 -1.3090431
4.018714 -1.3074789
4.019714 -1.3058973
4.020714 -1.3042971
4.021714 -1.3026824
4.022714 -1.3010594
4.023714 -1.2994331
4.024714 -1.2978042
4.025714 -1.2961691
4.026714 -1.2945219000000001
4.027714 -1.2928585
4.028714 -1.2911789
4.029714 -1.2894873
4.030715 -1.2877889
4.031714 -1.2860867999999999
4.032714 -1.2843798
4.033714 -1.2826635
4.034714 -1.2809331
4.035714 -1.2791865
4.036714 -1.2774257
4.037714 -1.2756557
4.038714 -1.2738812
4.039714 -1.2721037
4.040714 -1.270321
4.041714 -1.2685288
4.042714 -1.266723
4.043715 -1.2649028999999998
4.044714 -1.2630709
4.045714 -1.2612313
4.046714 -1.2593877999999998
4.047714 -1.2575405
4.048714 -1.2556866
4.049714 -1.253822
4.050714 -1.2519439
4.051714 -1.2500528
4.052714 -1.2481521
4.053714 -1.2462456
4.054714 -1.2443358999999998
4.055714 -1.2424224
4.056714 -1.2405021
4.057714 -1.2385714
4.058714 -1.2366286
4.059714 -1.2346746
4.060714 -1.2327128
4.061714 -1.2307464000000001
4.062714 -1.2287765000000002
4.063715 -1.2268017
4.064714 -1.224819
4.065714 -1.2228256
4.066714 -1.2208206
4.067714 -1.2188057
4.068714 -1.2167841000000001
4.069714 -1.2147586
4.070714 -1.2127301
4.071714 -1.210697
4.072714 -1.2086567
4.073714 -1.2066067999999999
4.074714 -1.2045474
4.075714 -1.2024803
4.076715 -1.2004083
4.077714 -1.1983334
4.078714 -1.1962555
4.079714 -1.1941725
4.080714 -1.1920817000000001
4.081714 -1.189981
4.082714 -1.1878708
4.083714 -1.1857533
4.084714 -1.1836312999999998
4.085714 -1.1815067000000001
4.086714 -1.1793794
4.087714 -1.1772473
4.088714 -1.1751082
4.089714 -1.1729607
4.090714 -1.1708056999999998
4.091714 -1.1686456
4.092714 -1.1664826
4.093714 -1.1643177
4.094714 -1.1621497
4.095714 -1.1599760000000001
4.096714 -1.1577942
4.097714 -1.155604
4.098714 -1.1534065
4.099714 -1.1512046999999999
4.100714 -1.1490008
4.101714 -1.1467956
4.102714 -1.1445879
4.103714 -1.1423755
4.104714 -1.1401568000000002
4.105714 -1.1379312000000001
4.106714 -1.1357004
4.107714 -1.1334667
4.108714 -1.1312316
4.109715 -1.1289949000000001
4.110714 -1.1267547
4.111714 -1.1245091
4.112714 -1.1222569999999998
4.113714 -1.119999
4.114714 -1.1177371999999999
4.115714 -1.1154739
4.116714 -1.1132103
4.117714 -1.1109457999999999
4.118714 -1.1086782
4.119714 -1.1064054
4.120714 -1.1041265
4.121714 -1.1018422
4.122715 -1.0995546999999999
4.123714 -1.0972663
4.124714 -1.0949777
4.125714 -1.0926881
4.126714 -1.0903958
4.127714 -1.0880993
4.128714 -1.0857985
4.129714 -1.0834949
4.130714 -1.0811902
4.131714 -1.0788856
4.132714 -1.0765809
4.133714 -1.0742743000000001
4.134714 -1.0719638999999999
4.135714 -1.0696488
4.136714 -1.0673294
4.137714 -1.0650078
4.138714 -1.0626862000000001
4.139714 -1.0603658999999999
4.140714 -1.0580466
4.141714 -1.055727
4.142715 -1.0534054
4.143714 -1.0510808999999999
4.144714 -1.0487539000000001
4.145714 -1.0464257
4.146714 -1.0440972
4.147714 -1.0417684
4.148714 -1.0394383999999999
4.149714 -1.0371059999999999
4.150714 -1.0347706
4.151714 -1.0324331
4.152714 -1.0300950999999998
4.153714 -1.0277585
4.154714 -1.0254242
4.155715 -1.0230922
4.156714 -1.0207612
4.157714 -1.0184298
4.158714 -1.0160972000000001
4.159714 -1.0137633
4.160714 -1.0114287
4.161714 -1.009094
4.162714 -1.0067592
4.163714 -1.0044241
4.164714 -1.0020885
4.165714 -0.99975206
4.166714 -0.99741565
4.167714 -0.9950801699999999
4.168715 -0.99274656
4.169714 -0.9904154599999999
4.170714 -0.9880865900000001
4.171714 -0.9857593099999999
4.172714 -0.98343315
4.173714 -0.9811080099999999
4.174714 -0.97878389
4.175714 -0.9764609900000001
4.176714 -0.9741392
4.177714 -0.97181844
4.178714 -0.96949842
4.179714 -0.96717924
4.180714 -0.96486146
4.181714 -0.9625457199999999
4.182714 -0.9602326
4.183714 -0.95792208
4.184714 -0.9556138000000001
4.185714 -0.95330728
4.186714 -0.95100245
4.187714 -0.9486997500000001
4.188715 -0.94640013
4.189714 -0.94410395
4.190714 -0.94181085
4.191714 -0.93951998
4.192714 -0.9372302299999999
4.193714 -0.9349412300000001
4.194714 -0.9326536200000001
4.195714 -0.93036871
4.196714 -0.9280876299999999
4.197714 -0.92581082
4.198714 -0.92353756
4.199714 -0.92126653
4.200714 -0.91899689
4.201715 -0.91672922
4.202714 -0.9144650799999999
4.203714 -0.91220615
4.204714 -0.90995338
4.205714 -0.907706
4.206714 -0.90546217
4.207714 -0.9032201
4.208714 -0.90097934
4.209714 -0.8987408100000001
4.210714 -0.89650676
4.211714 -0.89427885
4.212714 -0.89205727
4.213714 -0.88984072
4.214714 -0.8876267800000001
4.215714 -0.88541387
4.216714 -0.8832024399999999
4.217714 -0.8809946500000001
4.218714 -0.87879328
4.219714 -0.87660002
4.220714 -0.8744142899999999
4.221714 -0.87223351
4.222714 -0.8700550499999999
4.223714 -0.8678779
4.224714 -0.86570354
4.225714 -0.86353514
4.226714 -0.86137531
4.227714 -0.85922442
4.228714 -0.85708024
4.229714 -0.85493932
4.230714 -0.85279904
4.231714 -0.85065952
4.232714 -0.8485237099999999
4.233714 -0.84639564
4.234715 -0.8442779100000001
4.235714 -0.8421697699999999
4.236714 -0.8400681400000001
4.237714 -0.8379694099999999
4.238714 -0.8358719800000001
4.239714 -0.8337775199999999
4.240714 -0.8316899600000001
4.241714 -0.82961293
4.242714 -0.8275471600000001
4.243714 -0.8254899600000001
4.244714 -0.8234368599999999
4.245714 -0.82138432
4.246714 -0.8193322499999999
4.247715 -0.81728408
4.248714 -0.8152447599999999
4.249714 -0.8132176499999999
4.250714 -0.81120236
4.251714 -0.80919527
4.252714 -0.8071918000000001
4.253714 -0.8051896500000001
4.254714 -0.80319028
4.255714 -0.8011982799999999
4.256714 -0.79921819
4.257714 -0.7972514300000001
4.258714 -0.79529518
4.259714 -0.7933441499999999
4.260714 -0.7913938699999999
4.261714 -0.78944368
4.262714 -0.78749722
4.263714 -0.78556035
4.264714 -0.78363735
4.265714 -0.78172833
4.266714 -0.77982903
4.267715 -0.77793412
4.268714 -0.7760404599999999
4.269714 -0.77414946
4.270714 -0.77226628
4.271714 -0.77039618
4.272714 -0.76854122
4.273714 -0.7666985000000001
4.274714 -0.76486208
4.275714 -0.76302658
4.276714 -0.76119085
4.277714 -0.75935866
4.278714 -0.7575365199999999
4.279714 -0.7557294800000001
4.280715 -0.75393799
4.281714 -0.75215776
4.282714 -0.7503827599999999
4.283714 -0.74860929
4.284714 -0.74683856
4.285714 -0.74507594
4.286714 -0.74332752
4.287714 -0.74159591
4.288714 -0.73987842
4.289714 -0.73816869
4.290714 -0.7364607
4.291714 -0.7347527
4.292714 -0.73304842
4.293715 -0.73135467
4.294714 -0.72967694
4.295714 -0.72801593
4.296714 -0.72636716
4.297714 -0.72472407
4.298714 -0.72308225
4.299714 -0.72144261
4.300714 -0.7198108400000001
4.301714 -0.71819373
4.302714 -0.7165947500000001
4.303714 -0.71501164
4.304714 -0.7134380800000001
4.305714 -0.71186759
4.306714 -0.71029798
4.307714 -0.70873261
4.308714 -0.70717824
4.309714 -0.70564062
4.310714 -0.70412066
4.311714 -0.7026136900000001
4.312714 -0.70111263
4.313715 -0.6996125
4.314714 -0.69811391
4.315714 -0.69662253
4.316714 -0.6951457400000001
4.317714 -0.69368747
4.318714 -0.69224606
4.319714 -0.69081527
4.320714 -0.6893883
4.321714 -0.68796263
4.322714 -0.6865414799999999
4.323714 -0.68513174
4.324714 -0.6837395
4.325714 -0.6823660300000001
4.326715 -0.68100682
4.327714 -0.67965458
4.328714 -0.6783041200000001
4.329714 -0.67695556
4.330714 -0.67561441
4.331714 -0.67428784
4.332714 -0.67298003
4.333714 -0.67168945
4.334714 -0.6704097600000001
4.335714 -0.66913418
4.336714 -0.66785989
4.337714 -0.66659008
4.338714 -0.66533173
4.339714 -0.66409134
4.340714 -0.66287047
4.341714 -0.66166483
4.342714 -0.66046719
4.343714 -0.65927203
4.344714 -0.6580792799999999
4.345714 -0.65689418
4.346714 -0.65572388
4.347714 -0.65457271
4.348714 -0.6534392499999999
4.349714 -0.65231728
4.350714 -0.65120002
4.351714 -0.65008458
4.352714 -0.64897407
4.353714 -0.64787553
4.354714 -0.64679533
4.355714 -0.64573493
4.356714 -0.64468984
4.357714 -0.6436525799999999
4.358714 -0.64261751
4.359715 -0.6415844900000001
4.360714 -0.64055892
4.361714 -0.63954811
4.362714 -0.63855648
4.363714 -0.6375828800000001
4.364714 -0.63662133
4.365714 -0.63566519
4.366714 -0.63471161
4.367714 -0.63376362
4.368714 -0.6328278199999999
4.369714 -0.6319102400000001
4.370714 -0.63101202
4.371714 -0.63012866
4.372715 -0.6292527099999999
4.373714 -0.6283788
4.374714 -0.62750694
4.375714 -0.62664263
4.376714 -0.62579322
4.377714 -0.62496332
4.378714 -0.62415171
4.379714 -0.6233525
4.380714 -0.6225590599999999
4.381714 -0.62176837
4.382714 -0.62098308
4.383714 -0.62020971
4.384714 -0.61945417
4.385714 -0.6187176299999999
4.386714 -0.61799563
4.387714 -0.61728102
4.388714 -0.61656875
4.389714 -0.61585899
4.390714 -0.61515723
4.391714 -0.6144708
4.392715 -0.61380393
4.393714 -0.6131551199999999
4.394714 -0.61251828
4.395714 -0.61188675
4.396714 -0.61125779
4.397714 -0.6106342699999999
4.398714 -0.6100229
4.399714 -0.60942951
4.400714 -0.6088552500000001
4.401714 -0.60829576
4.402714 -0.60774395
4.403714 -0.60719484
4.404714 -0.6066486200000001
4.405715 -0.60611065
4.406714 -0.6055878
4.407714 -0.60508386
4.408714 -0.60459701
4.409714 -0.6041212
4.410714 -0.60365004
4.411714 -0.60318126
4.412714 -0.60271807
4.413714 -0.60226731
4.414714 -0.6018348
4.415714 -0.60142144
4.416714 -0.6010226900000001
4.417714 -0.60063135
4.418715 -0.60024243
4.419714 -0.59985612
4.420714 -0.59947763
4.421714 -0.59911367
4.422714 -0.5987677299999999
4.423714 -0.59843799
4.424714 -0.5981185
4.425714 -0.59780311
4.426714 -0.59748986
4.427714 -0.59718229
4.428714 -0.5968872000000001
4.429714 -0.59661022
4.430714 -0.59635206
4.431714 -0.59610801
4.432714 -0.59587094
4.433714 -0.59563597
4.434714 -0.5954036
4.435714 -0.5951792499999999
4.436714 -0.59496951
4.437714 -0.5947778499999999
4.438715 -0.59460206
4.439714 -0.59443596
4.440714 -0.5942734
4.441714 -0.5941123700000001
4.442714 -0.5939564199999999
4.443714 -0.59381225
4.444714 -0.59368536
4.445714 -0.59357625
4.446714 -0.59348028
4.447714 -0.5933906
4.448714 -0.59330277
4.449714 -0.5932176
4.450714 -0.59314067
4.451715 -0.59307851
4.452714 -0.59303422
4.453714 -0.59300545
4.454714 -0.59298575
4.455714 -0.59296885
4.456714 -0.59295283
4.457714 -0.59294128
4.458714 -0.5929409099999999
4.459714 -0.5929571100000001
4.460714 -0.59299041
4.461714 -0.59303609
4.462714 -0.59308745
4.463714 -0.59314026
4.464714 -0.59319548
4.465714 -0.59325872
4.466714 -0.5933363500000001
4.467714 -0.5934312500000001
4.468714 -0.59354072
4.469714 -0.59365821
4.470714 -0.5937776100000001
4.471714 -0.59389728
4.472714 -0.59402101
4.473714 -0.59415554
4.474714 -0.59430618
4.475714 -0.5944733
4.476714 -0.59465216
4.477714 -0.5948361
4.478714 -0.59502106
4.479714 -0.59520816
4.480714 -0.59540304
4.481714 -0.5956118899999999
4.482714 -0.59583732
4.483714 -0.5960764399999999
4.484715 -0.59632263
4.485714 -0.5965699
4.486714 -0.5968167
4.487714 -0.5970669
4.488714 -0.59732706
4.489714 -0.5976021300000001
4.490714 -0.59789214
4.491714 -0.5981923499999999
4.492714 -0.5984963799999999
4.493714 -0.5988006
4.494714 -0.5991065400000001
4.495714 -0.59941998
4.496714 -0.5997471
4.497715 -0.60009034
4.498714 -0.6004467099999999
4.499714 -0.60080979
4.500714 -0.6011736999999999
4.501714 -0.60153701
4.502714 -0.6019034000000001
4.503714 -0.60227918
4.504714 -0.60266894
4.505714 -0.6030723499999999
4.506714 -0.60348446
4.507714 -0.60389903
4.508714 -0.60431263
4.509714 -0.60472703
4.510714 -0.60514808
4.511714 -0.60558189
4.512714 -0.60603064
4.513714 -0.60649142
4.514714 -0.60695778
4.515714 -0.60742432
4.516714 -0.60788994
4.517715 -0.60835849
4.518714 -0.60883616
4.519714 -0.6093271499999999
4.520714 -0.60983081
4.521714 -0.61034202
4.522714 -0.61085448
4.523714 -0.61136493
4.524714 -0.6118753
4.525714 -0.61239125
4.526714 -0.61291871
4.527714 -0.61345962
4.528714 -0.61401105
4.529714 -0.61456701
4.530715 -0.61512254
4.531714 -0.6156770500000001
4.532714 -0.61623463
4.533714 -0.6168013
4.534714 -0.61738077
4.535714 -0.61797192
4.536714 -0.61856932
4.537714 -0.61916681
4.538714 -0.6197613200000001
4.539714 -0.6203549
4.540714 -0.62095318
4.541714 -0.62156161
4.542714 -0.62218201
4.543715 -0.62281131
4.544714 -0.6234438600000001
4.545714 -0.6240751600000001
4.546714 -0.62470501
4.547714 -0.62533761
4.548714 -0.62597864
4.549714 -0.62663131
4.550714 -0.62729414
4.551714 -0.62796166
4.552714 -0.6286278799999999
4.553714 -0.62929024
4.554714 -0.62995111
4.555714 -0.63061616
4.556714 -0.63129072
4.557714 -0.63197613
4.558714 -0.63266908
4.559714 -0.63336384
4.560714 -0.63405638
4.561714 -0.63474686
4.562714 -0.63543953
4.563715 -0.63613979
4.564714 -0.63685044
4.565714 -0.63756965
4.566714 -0.63829185
4.567714 -0.63901143
4.568714 -0.63972631
4.569714 -0.6404391500000001
4.570714 -0.64115548
4.571714 -0.64188023
4.572714 -0.64261435
4.573714 -0.64335437
4.574714 -0.6440948200000001
4.575714 -0.64483196
4.576715 -0.64556636
4.577714 -0.6463023800000001
4.578714 -0.64704544
4.579714 -0.6477981300000001
4.580714 -0.64855842
4.581714 -0.6493208500000001
4.582714 -0.6500800600000001
4.583714 -0.65083411
4.584714 -0.65158573
4.585714 -0.65234033
4.586714 -0.65310239
4.587714 -0.65387231
4.588714 -0.6546462000000001
4.589714 -0.6554185899999999
4.590714 -0.65618614
4.591714 -0.65694978
4.592714 -0.65771425
4.593714 -0.65848492
4.594714 -0.65926421
4.595714 -0.6600499200000001
4.596714 -0.66083646
4.597714 -0.6616187299999999
4.598714 -0.66239522
4.599714 -0.66316891
4.600714 -0.66394513
4.601714 -0.66472786
4.602714 -0.66551706
4.603714 -0.66630859
4.604714 -0.66709695
4.605714 -0.66787899
4.606714 -0.66865599
4.607714 -0.66943285
4.608714 -0.6702147900000001
4.609715 -0.67100381
4.610714 -0.67179753
4.611714 -0.67259055
4.612714 -0.67337826
4.613714 -0.67415969
4.614714 -0.6749383200000001
4.615714 -0.6757196
4.616714 -0.67650722
4.617714 -0.67730057
4.618714 -0.6780950800000001
4.619714 -0.67888508
4.620714 -0.67966748
4.621714 -0.68044374
4.622715 -0.68121864
4.623714 -0.681997
4.624714 -0.68278052
4.625714 -0.6835666
4.626714 -0.68435017
4.627714 -0.6851271299999999
4.628714 -0.68589714
4.629714 -0.6866640900000001
4.630714 -0.68743345
4.631714 -0.68820869
4.632714 -0.68898881
4.633714 -0.68976888
4.634714 -0.69054319
4.635714 -0.6913087800000001
4.636714 -0.69206725
4.637714 -0.69282334
4.638714 -0.69358186
4.639714 -0.69434438
4.640714 -0.6951083
4.641714 -0.6958685299999999
4.642715 -0.69662132
4.643714 -0.69736675
4.644714 -0.69810883
4.645714 -0.69885282
4.646714 -0.6996016899999999
4.647714 -0.70035402
4.648714 -0.70110466
4.649714 -0.7018479999999999
4.650714 -0.70258151
4.651714 -0.70330719
4.652714 -0.70403013
4.653714 -0.7047550300000001
4.654714 -0.70548323
4.655715 -0.7062118000000001
4.656714 -0.70693567
4.657714 -0.70765112
4.658714 -0.70835813
4.659714 -0.70906058
4.660714 -0.70976345
4.661714 -0.7104693
4.662714 -0.71117654
4.663714 -0.7118803
4.664714 -0.71257562
4.665714 -0.71326066
4.666714 -0.71393787
4.667714 -0.71461233
4.668715 -0.71528843
4.669714 -0.71596708
4.670714 -0.71664504
4.671714 -0.7173170799999999
4.672714 -0.71797944
4.673714 -0.71863211
4.674714 -0.71927882
4.675714 -0.71992441
4.676714 -0.72057145
4.677714 -0.72121872
4.678714 -0.72186193
4.679714 -0.72249677
4.680714 -0.72312169
4.681714 -0.72373915
4.682714 -0.72435397
4.683714 -0.7249698
4.684714 -0.7255869
4.685714 -0.72620157
4.686714 -0.72680851
4.687714 -0.72740405
4.688715 -0.7279884999999999
4.689714 -0.7285658700000001
4.690714 -0.7291411
4.691714 -0.72971703
4.692714 -0.73029259
4.693714 -0.73086373
4.694714 -0.7314261
4.695714 -0.73197824
4.696714 -0.73252232
4.697714 -0.73306262
4.698714 -0.73360251
4.699714 -0.7341419800000001
4.700714 -0.7346774
4.701715 -0.73520378
4.702714 -0.73571792
4.703714 -0.73622055
4.704714 -0.73671592
4.705714 -0.73720892
4.706714 -0.7377021
4.707714 -0.73819407
4.708714 -0.7386806
4.709714 -0.73915743
4.710714 -0.73962309
4.711714 -0.74007977
4.712714 -0.7405316900000001
4.713714 -0.74098231
4.714714 -0.74143182
4.715714 -0.7418769900000001
4.716714 -0.7423134100000001
4.717714 -0.7427381799999999
4.718714 -0.7431519200000001
4.719714 -0.7435581600000001
4.720714 -0.74396105
4.721714 -0.74436241
4.722714 -0.7447606
4.723714 -0.74515129
4.724714 -0.74553052
4.725714 -0.74589713
4.726714 -0.74625346
4.727714 -0.74660401
4.728714 -0.74695232
4.729714 -0.7472990500000001
4.730714 -0.7476414100000001
4.731714 -0.74797524
4.732714 -0.74829776
4.733714 -0.74860919
4.734715 -0.74891266
4.735714 -0.74921171
4.736714 -0.7495080599999999
4.737714 -0.74980012
4.738714 -0.75008427
4.739714 -0.75035696
4.740714 -0.75061722
4.741714 -0.75086728
4.742714 -0.7511111
4.743714 -0.75135175
4.744714 -0.75158961
4.745714 -0.75182188
4.746714 -0.75204461
4.747715 -0.75225499
4.748714 -0.7524532700000001
4.749714 -0.75264238
4.750714 -0.7528258999999999
4.751714 -0.7530056900000001
4.752714 -0.75318082
4.753714 -0.75334823
4.754714 -0.75350492
4.755714 -0.7536499799999999
4.756714 -0.75378497
4.757714 -0.75391298
4.758714 -0.75403643
4.759714 -0.7541554
4.760714 -0.7542675799999999
4.761714 -0.75436966
4.762714 -0.7544594800000001
4.763714 -0.7545373400000001
4.764714 -0.75460589
4.765714 -0.75466842
4.766714 -0.75472677
4.767715 -0.7547802800000001
4.768714 -0.7548261900000001
4.769714 -0.75486158
4.770714 -0.75488505
4.771714 -0.75489739
4.772714 -0.75490102
4.773714 -0.7548981300000001
4.774714 -0.7548892899999999
4.775714 -0.7548729900000001
4.776714 -0.75484682
4.777714 -0.75480915
4.778714 -0.75476025
4.779714 -0.75470214
4.780715 -0.7546373200000001
4.781714 -0.75456733
4.782714 -0.75449157
4.783714 -0.75440789
4.784714 -0.7543138199999999
4.785714 -0.75420793
4.786714 -0.75409068
4.787714 -0.7539640200000001
4.788714 -0.75383005
4.789714 -0.75368965
4.790714 -0.75354227
4.791714 -0.75338623
4.792714 -0.7532198
4.793715 -0.7530424299999999
4.794714 -0.752855
4.795714 -0.752659
4.796714 -0.75245569
4.797714 -0.75224503
4.798714 -0.75202589
4.799714 -0.7517966
4.800714 -0.7515560800000001
4.801714 -0.75130449
4.802714 -0.75104306
4.803714 -0.75077345
4.804714 -0.75049666
4.805714 -0.7502126
4.806714 -0.74992026
4.807714 -0.74961819
4.808714 -0.74930526
4.809714 -0.7489814
4.810714 -0.74864733
4.811714 -0.7483043699999999
4.812714 -0.7479534999999999
4.813715 -0.74759489
4.814714 -0.74722804
4.815714 -0.74685207
4.816714 -0.74646613
4.817714 -0.74607017
4.818714 -0.74566486
4.819714 -0.74525117
4.820714 -0.7448297500000001
4.821714 -0.74440027
4.822714 -0.74396171
4.823714 -0.74351258
4.824714 -0.7430517999999999
4.825714 -0.74257948
4.826715 -0.74209687
4.827714 -0.74160574
4.828714 -0.7411074400000001
4.829714 -0.7406021500000001
4.830714 -0.7400888
4.831714 -0.73956572
4.832714 -0.7390317000000001
4.833714 -0.73848674
4.834714 -0.73793214
4.835714 -0.73736948
4.836714 -0.73679974
4.837714 -0.73622246
4.838714 -0.73563596
4.839714 -0.73503838
4.840714 -0.7344288299999999
4.841714 -0.73380806
4.842714 -0.73317825
4.843714 -0.73254146
4.844714 -0.73189843
4.845714 -0.73124799
4.846714 -0.73058773
4.847714 -0.72991531
4.848714 -0.72923028
4.849714 -0.72853421
4.850714 -0.7278299
4.851714 -0.72711972
4.852714 -0.72640399
4.853714 -0.72568087
4.854714 -0.72494731
4.855714 -0.72420146
4.856714 -0.72344351
4.857714 -0.72267586
4.858714 -0.72190161
4.859715 -0.72112228
4.860714 -0.72033671
4.861714 -0.71954159
4.862714 -0.71873367
4.863714 -0.71791173
4.864714 -0.7170775899999999
4.865714 -0.71623507
4.866714 -0.71538761
4.867714 -0.7145362399999999
4.868714 -0.7136788199999999
4.869714 -0.7128114799999999
4.870714 -0.71193129
4.871714 -0.71103829
4.872715 -0.71013542
4.873714 -0.7092266300000001
4.874714 -0.70831422
4.875714 -0.7073971
4.876714 -0.70647136
4.877714 -0.70553259
4.878714 -0.70457882
4.879714 -0.70361197
4.880714 -0.70263655
4.881714 -0.70165703
4.882714 -0.70067472
4.883714 -0.6996871
4.884714 -0.69868951
4.885714 -0.69767809
4.886714 -0.69665257
4.887714 -0.69561657
4.888714 -0.6945750199999999
4.889714 -0.69353124
4.890714 -0.69248443
4.891714 -0.6914302699999999
4.892715 -0.69036363
4.893714 -0.6892819
4.894714 -0.68818694
4.895714 -0.68708393
4.896714 -0.68597803
4.897714 -0.6848709700000001
4.898714 -0.6837599
4.899714 -0.6826390499999999
4.900714 -0.68150372
4.901714 -0.6803532099999999
4.902714 -0.67919148
4.903714 -0.67802458
4.904714 -0.6768567
4.905715 -0.6756872899999999
4.906714 -0.67451145
4.907714 -0.67332317
4.908714 -0.67211925
4.909714 -0.67090173
4.910714 -0.66967644
4.911714 -0.66844947
4.912714 -0.66722301
4.913714 -0.66599385
4.914714 -0.6647557000000001
4.915714 -0.66350298
4.916714 -0.66223489
4.917714 -0.66095586
4.918715 -0.65967268
4.919714 -0.65839007
4.920714 -0.65710749
4.921714 -0.65581943
4.922714 -0.6545190200000001
4.923714 -0.65320255
4.924714 -0.65187197
4.925714 -0.6505338
4.926714 -0.64919465
4.927714 -0.64785704
4.928714 -0.64651757
4.929714 -0.64516924
4.930714 -0.64380607
4.931714 -0.64242701
4.932714 -0.64103696
4.933714 -0.6396435699999999
4.934714 -0.63825212
4.935714 -0.63686226
4.936714 -0.63546812
4.937714 -0.63406238
4.938715 -0.63264109
4.939714 -0.63120644
4.940714 -0.62976531
4.941714 -0.62832478
4.942714 -0.62688738
4.943714 -0.62544923
4.944714 -0.62400252
4.945714 -0.62254057
4.946714 -0.62106224
4.947714 -0.61957273
4.948714 -0.6180801
4.949714 -0.61659012
4.950714 -0.6151025600000001
4.951715 -0.61361133
4.952714 -0.61210874
4.953714 -0.61059082
4.954714 -0.6090599999999999
4.955714 -0.60752365
4.956714 -0.60598929
4.957714 -0.60445946
4.958714 -0.6029299499999999
4.959714 -0.60139252
4.960714 -0.59984024
4.961714 -0.59827212
4.962714 -0.59669376
4.963714 -0.59511382
4.964714 -0.59353844
4.965714 -0.5919671599999999
4.966714 -0.59039332
4.967714 -0.58880877
4.968714 -0.58720913
4.969714 -0.58559692
4.970714 -0.58397981
4.971714 -0.5823656
4.972714 -0.58075683
4.973714 -0.5791490899999999
4.974714 -0.5775336600000001
4.975714 -0.57590338
4.976714 -0.57425746
4.977714 -0.57260199
4.978714 -0.57094614
4.979714 -0.56929607
4.980714 -0.56765098
4.981714 -0.5660037
4.982714 -0.56434553
4.983714 -0.56267208
4.984715 -0.5609863900000001
4.985714 -0.55929702
4.986714 -0.5576123900000001
4.987714 -0.55593532
4.988714 -0.55426089
4.989714 -0.55257999
4.990714 -0.55088527
4.991714 -0.5491760099999999
4.992714 -0.5474586
4.993714 -0.54574236
4.994714 -0.54403325
4.995714 -0.54232986
4.996714 -0.54062433
4.997715 -0.53890748
4.998714 -0.53717508
4.999714 -0.53543067
5.000714 -0.53368346
5.001714 -0.53194235
5.002714 -0.5302100399999999
5.003714 -0.52848146
5.004714 -0.52674706
5.005714 -0.5249992
5.006714 -0.52323746
5.007714 -0.52146879
5.008714 -0.51970296
5.009714 -0.51794606
5.010714 -0.5161963399999999
5.011714 -0.5144453600000001
5.012714 -0.51268353
5.013714 -0.51090647
5.014714 -0.5091181
5.015714 -0.50732796
5.016714 -0.50554508
5.017715 -0.5037719399999999
5.018714 -0.5020028400000001
5.019714 -0.50022774
5.020714 -0.49843895000000005
5.021714 -0.49663647
5.022714 -0.49482803
5.023714 -0.49302415
5.024714 -0.49123125999999995
5.025714 -0.4894475
5.026714 -0.48766388000000005
5.027714 -0.48587042999999996
5.028714 -0.48406278
5.029714 -0.48224501999999997
5.030715 -0.48042713000000004
5.031714 -0.47861831
5.032714 -0.47682072000000003
5.033714 -0.47502811
5.034714 -0.47322982
5.035714 -0.47141789
5.036714 -0.46959249
5.037714 -0.46776188999999996
5.038714 -0.46593718999999995
5.039714 -0.46412498
5.040714 -0.46232315
5.041714 -0.46052215999999996
5.042714 -0.45871153
5.043715 -0.45688674
5.044714 -0.45505236
5.045714 -0.45321882
5.046714 -0.45139561
5.047714 -0.44958502999999994
5.048714 -0.44778040999999996
5.049714 -0.44597071
5.050714 -0.44414792
5.051714 -0.44231243000000003
5.052714 -0.44047297
5.053714 -0.4386411
5.054714 -0.43682367999999994
5.055714 -0.43501835
5.056714 -0.43321513
5.057714 -0.43140304999999995
5.058714 -0.42957743000000004
5.059714 -0.42774281000000003
5.060714 -0.42590997
5.061714 -0.42408872
5.062714 -0.42228131
5.063715 -0.42048073
5.064714 -0.4186756
5.065714 -0.41685766
5.066714 -0.41502746999999995
5.067714 -0.41319416000000003
5.068714 -0.41136970000000006
5.069714 -0.40956107
5.070714 -0.40776585000000004
5.071714 -0.40597371000000004
5.072714 -0.40417331999999995
5.073714 -0.4023599
5.074714 -0.40053814
5.075714 -0.39871917
5.076715 -0.39691306
5.077714 -0.39512221999999997
5.078714 -0.39333976000000004
5.079714 -0.39155403999999994
5.080714 -0.38975654
5.081714 -0.38794763
5.082714 -0.38613644
5.083714 -0.38433494
5.084714 -0.38255013
5.085714 -0.38077938
5.086714 -0.37901227000000004
5.087714 -0.37723738
5.088714 -0.3754498
5.089714 -0.37365444000000003
5.090714 -0.37186281
5.091714 -0.37008547
5.092714 -0.36832518000000003
5.093714 -0.36657511000000004
5.094714 -0.36482355
5.095714 -0.36306167
5.096714 -0.3612895
5.097714 -0.35951587
5.098714 -0.35775253
5.099714 -0.35600644000000004
5.100714 -0.35427513
5.101714 -0.3525483
5.102714 -0.35081464
5.103714 -0.34906925
5.104714 -0.34731701
5.105714 -0.34556945
5.106714 -0.34383717
5.107714 -0.34212305
5.108714 -0.34042038
5.109715 -0.33871741
5.110714 -0.3370051
5.111714 -0.33528302
5.112714 -0.33355963
5.113714 -0.33184662
5.114714 -0.3301512
5.115714 -0.32847129999999997
5.116714 -0.32679711
5.117714 -0.32511754
5.118714 -0.32342768
5.119714 -0.32173207
5.120714 -0.32004181
5.121714 -0.31836734
5.122715 -0.31671165
5.123714 -0.31506834
5.124714 -0.31342595
5.125714 -0.31177546
5.126714 -0.31011631
5.127714 -0.30845657
5.128714 -0.30680769
5.129714 -0.30517683
5.130714 -0.30356229
5.131714 -0.30195469
5.132714 -0.30034317
5.133714 -0.29872267
5.134714 -0.29709726
5.135714 -0.2954775
5.136714 -0.29387351
5.137714 -0.29228844
5.138714 -0.29071653
5.139714 -0.28914697
5.140714 -0.28757113
5.141714 -0.28598825
5.142715 -0.28440591
5.143714 -0.28283496
5.144714 -0.28128237
5.145714 -0.27974672
5.146714 -0.27821907
5.147714 -0.27668909
5.148714 -0.27515173
5.149714 -0.27361063
5.150714 -0.2720756
5.151714 -0.27055626
5.152714 -0.26905574
5.153714 -0.26756877
5.154714 -0.26608524
5.155715 -0.26459689000000003
5.156714 -0.26310277
5.157714 -0.26160984
5.158714 -0.26012822
5.159714 -0.25866467
5.160714 -0.25721814
5.161714 -0.2557806
5.162714 -0.25434239999999997
5.163714 -0.25289876
5.164714 -0.25145279000000004
5.165714 -0.25001344999999997
5.166714 -0.24858952999999998
5.167714 -0.24718388
5.168715 -0.24579164999999997
5.169714 -0.24440349000000003
5.170714 -0.24301182
5.171714 -0.24161576
5.172714 -0.24022183
5.173714 -0.23883961
5.174714 -0.23747557
5.175714 -0.23612902
5.176714 -0.23479273
5.177714 -0.23345788999999997
5.178714 -0.23211986
5.179714 -0.23078118000000003
5.180714 -0.22944973000000002
5.181714 -0.22813337999999997
5.182714 -0.22683463
5.183714 -0.22554900000000003
5.184714 -0.22426802
5.185714 -0.22298482
5.186714 -0.22169877999999998
5.187714 -0.22041595
5.188715 -0.21914509000000001
5.189714 -0.21789204
5.190714 -0.21665605999999998
5.191714 -0.21543043999999997
5.192714 -0.21420708000000002
5.193714 -0.21298177999999998
5.194714 -0.211757
5.195714 -0.21053999999999998
5.196714 -0.20933799
5.197714 -0.20815332
5.198714 -0.20698204
5.199714 -0.20581662999999997
5.200714 -0.20465103
5.201715 -0.20348471999999998
5.202714 -0.20232308
5.203714 -0.20117371
5.204714 -0.20004151999999997
5.205714 -0.19892540000000003
5.206714 -0.19781906000000002
5.207714 -0.19671526
5.208714 -0.19561062
5.209714 -0.19450781
5.210714 -0.19341381
5.211714 -0.19233525999999998
5.212714 -0.19127418
5.213714 -0.19022671
5.214714 -0.18918581
5.215714 -0.18814593999999998
5.216714 -0.18710673
5.217714 -0.18607309
5.218714 -0.18505184
5.219714 -0.18404708
5.220714 -0.18305755
5.221714 -0.18207742999999998
5.222714 -0.18110038
5.223714 -0.18012383
5.224714 -0.17915071999999999
5.225714 -0.17818767
5.226714 -0.17724053
5.227714 -0.17631063
5.228714 -0.17539385
5.229714 -0.17448337
5.230714 -0.17357416
5.231714 -0.17266626999999998
5.232714 -0.17176467
5.233714 -0.17087585
5.234715 -0.17000355
5.235714 -0.16914629
5.236714 -0.16829845
5.237714 -0.16745416000000002
5.238714 -0.16661128
5.239714 -0.16577292
5.240714 -0.16494537
5.241714 -0.16413396
5.242714 -0.16333951
5.243714 -0.16255772000000002
5.244714 -0.16178209999999998
5.245714 -0.16100826999999998
5.246714 -0.16023689
5.247715 -0.15947324999999998
5.248714 -0.15872375
5.249714 -0.1579916
5.250714 -0.15727472
5.251714 -0.15656704
5.252714 -0.15586247
5.253714 -0.15515895000000002
5.254714 -0.15445971
5.255714 -0.15377115
5.256714 -0.15309849
5.257714 -0.15244242
5.258714 -0.15179866
5.259714 -0.15116095999999998
5.260714 -0.15052536
5.261714 -0.14989299
5.262714 -0.14926948
5.263714 -0.14866125
5.264714 -0.14807121
5.265714 -0.14749673000000002
5.266714 -0.14693122
5.267715 -0.14636833
5.268714 -0.14580599
5.269714 -0.14524774
5.270714 -0.14470033
5.271714 -0.14416927000000002
5.272714 -0.1436552
5.273714 -0.1431536
5.274714 -0.14265786
5.275714 -0.14216379
5.276714 -0.14167259000000001
5.277714 -0.14119015999999998
5.278714 -0.14072326
5.279714 -0.14027505
5.280715 -0.13984283
5.281714 -0.13941973
5.282714 -0.1389991
5.283714 -0.13857881
5.284714 -0.13816261
5.285714 -0.13775771
5.286714 -0.13736995999999999
5.287714 -0.13700004000000002
5.288714 -0.13664294999999999
5.289714 -0.13629134
5.290714 -0.13594035999999998
5.291714 -0.13559097
5.292714 -0.13524940000000002
5.293715 -0.13492312
5.294714 -0.13461594999999998
5.295714 -0.13432552
5.296714 -0.13404473
5.297714 -0.13376643
5.298714 -0.13348801999999999
5.299714 -0.13321321
5.300714 -0.13294959
5.301714 -0.13270358
5.302714 -0.13247617
5.303714 -0.13226211
5.304714 -0.13205334999999999
5.305714 -0.13184417999999998
5.306714 -0.13163517
5.307714 -0.13143277
5.308714 -0.1312453
5.309714 -0.13107751
5.310714 -0.13092754
5.311714 -0.13078813
5.312714 -0.13065132999999998
5.313715 -0.13051373
5.314714 -0.13037871
5.315714 -0.13025417
5.316714 -0.13014734
5.317714 -0.13005987
5.318714 -0.12998666
5.319714 -0.12991896
5.320714 -0.1298501
5.321714 -0.12977979
5.322714 -0.12971445
5.323714 -0.12966311
5.324714 -0.12963159
5.325714 -0.12961878999999998
5.326715 -0.12961734
5.327714 -0.12961852999999998
5.328714 -0.1296179
5.329714 -0.12961825000000002
5.330714 -0.12962774999999999
5.331714 -0.12965461
5.332714 -0.1297016
5.333714 -0.12976413
5.334714 -0.12983305
5.335714 -0.12990062
5.336714 -0.12996549
5.337714 -0.13003371
5.338714 -0.1301148
5.339714 -0.13021562
5.340714 -0.13033593
5.341714 -0.13046843
5.342714 -0.13060356
5.343714 -0.13073558999999998
5.344714 -0.13086644
5.345714 -0.13100435
5.346714 -0.13115853
5.347714 -0.13133317
5.348714 -0.1315246
5.349714 -0.13172366
5.350714 -0.13192166
5.351714 -0.13211604
5.352714 -0.13231208
5.353714 -0.13251953
5.354714 -0.13274621
5.355714 -0.1329929
5.356714 -0.13325264
5.357714 -0.13351522999999998
5.358714 -0.13377373
5.359715 -0.13402898
5.360714 -0.13428912
5.361714 -0.13456433
5.362714 -0.13486024000000002
5.363714 -0.13517434
5.364714 -0.13549761
5.365714 -0.13582038
5.366714 -0.13613859
5.367714 -0.13645634
5.368714 -0.13678318
5.369714 -0.13712781
5.370714 -0.13749216
5.371714 -0.13787011
5.372715 -0.13825131
5.373714 -0.1386279
5.374714 -0.13899966
5.375714 -0.1393743
5.376714 -0.13976253
5.377714 -0.14017125
5.378714 -0.14059914
5.379714 -0.14103747
5.380714 -0.14147577
5.381714 -0.14190851999999998
5.382714 -0.14233857
5.383714 -0.14277516999999998
5.384714 -0.1432278
5.385714 -0.14369992
5.386714 -0.14418666
5.387714 -0.14467801
5.388714 -0.14516532999999998
5.389714 -0.14564712000000002
5.390714 -0.14613
5.391714 -0.14662454
5.392715 -0.14713837
5.393714 -0.14767123
5.394714 -0.14821502
5.395714 -0.148759
5.396714 -0.14929659
5.397714 -0.14982948
5.398714 -0.15036645
5.399714 -0.15091754999999998
5.400714 -0.15148759
5.401714 -0.15207306
5.402714 -0.15266442
5.403714 -0.15325244999999998
5.404714 -0.15383416
5.405715 -0.15441478
5.406714 -0.15500428
5.407714 -0.15561081000000002
5.408714 -0.1562354
5.409714 -0.15687119
5.410714 -0.15750787
5.411714 -0.15813828
5.412714 -0.15876305
5.413714 -0.15939007
5.414714 -0.16002939
5.415714 -0.16068667
5.416714 -0.16135954
5.417714 -0.16203922
5.418715 -0.16271616
5.419714 -0.1633862
5.420714 -0.16405314
5.421714 -0.16472610999999998
5.422714 -0.1654136
5.423714 -0.16611788
5.424714 -0.16683355
5.425714 -0.16755114999999998
5.426714 -0.16826325
5.427714 -0.16896930999999998
5.428714 -0.16967594
5.429714 -0.17039253999999998
5.430714 -0.17112521
5.431714 -0.17187275999999999
5.432714 -0.17262753
5.433714 -0.17338032
5.434714 -0.17412625
5.435714 -0.17486780000000002
5.436714 -0.17561301
5.437714 -0.1763701
5.438715 -0.17714215
5.439714 -0.17792517
5.440714 -0.17871074
5.441714 -0.17949155
5.442714 -0.18026610999999998
5.443714 -0.18103962
5.444714 -0.18182055
5.445714 -0.1826151
5.446714 -0.18342322
5.447714 -0.18423871
5.448714 -0.18505326
5.449714 -0.18586174
5.450714 -0.18666533
5.451715 -0.18747051
5.452714 -0.18828466000000002
5.453714 -0.18911124
5.454714 -0.18994759
5.455714 -0.19078676
5.456714 -0.19162210000000002
5.457714 -0.19245159
5.458714 -0.19327909000000001
5.459714 -0.19411169
5.460714 -0.19495515
5.461714 -0.19581020000000002
5.462714 -0.19667204
5.463714 -0.19753361
5.464714 -0.19838992
5.465714 -0.19924107
5.466714 -0.20009200000000002
5.467714 -0.20094895999999998
5.468714 -0.20181553
5.469714 -0.20269034000000002
5.470714 -0.20356821
5.471714 -0.20444364999999998
5.472714 -0.20531446
5.473714 -0.20618306
5.474714 -0.20705475
5.475714 -0.20793418
5.476714 -0.20882224
5.477714 -0.20971560999999997
5.478714 -0.21060875
5.479714 -0.21149747000000002
5.480714 -0.21238143
5.481714 -0.21326414
5.482714 -0.21415052
5.483714 -0.21504376
5.484715 -0.21594341
5.485714 -0.21684596
5.486714 -0.21774718
5.487714 -0.21864487999999999
5.488714 -0.21954007
5.489714 -0.22043604
5.490714 -0.22133603
5.491714 -0.22224099000000003
5.492714 -0.2231491
5.493714 -0.22405691
5.494714 -0.22496170999999998
5.495714 -0.22586315999999998
5.496714 -0.2267634
5.497715 -0.22766560000000002
5.498714 -0.22857196000000002
5.499714 -0.22948242000000002
5.500714 -0.23039485999999998
5.501714 -0.23130646
5.502714 -0.23221544
5.503714 -0.2331218
5.504714 -0.23402711
5.505714 -0.23493317
5.506714 -0.23584085999999999
5.507714 -0.23674974
5.508714 -0.2376585
5.509714 -0.23856597999999998
5.510714 -0.23947185999999998
5.511714 -0.24037668
5.512714 -0.24128142000000002
5.513714 -0.24218668999999998
5.514714 -0.24309237
5.515714 -0.24399774
5.516714 -0.24490189
5.517715 -0.24580418
5.518714 -0.24670441999999998
5.519714 -0.24760282
5.520714 -0.24849975
5.521714 -0.24939568
5.522714 -0.25029108
5.523714 -0.25118648000000005
5.524714 -0.25208213
5.525714 -0.25297778
5.526714 -0.25387262
5.527714 -0.25476539
5.528714 -0.25565501
5.529714 -0.25654119
5.530715 -0.25742464
5.531714 -0.25830662
5.532714 -0.25918807
5.533714 -0.26006883
5.534714 -0.26094771
5.535714 -0.26182318000000004
5.536714 -0.26269455
5.537714 -0.26356261
5.538714 -0.26442925
5.539714 -0.26529629
5.540714 -0.26616403
5.541714 -0.26703079
5.542714 -0.26789366
5.543715 -0.26875029
5.544714 -0.26960038000000003
5.545714 -0.27044604
5.546714 -0.27129061000000004
5.547714 -0.27213651
5.548714 -0.27298362
5.549714 -0.27382928
5.550714 -0.27466994
5.551714 -0.27550337999999996
5.552714 -0.2763303
5.553714 -0.27715378
5.554714 -0.27797722999999996
5.555714 -0.27880193999999997
5.556714 -0.27962604
5.557714 -0.28044542
5.558714 -0.28125641
5.559714 -0.28205832999999997
5.560714 -0.28285406999999996
5.561714 -0.28364842
5.562714 -0.28444498
5.563715 -0.28524376
5.564714 -0.28604084999999996
5.565714 -0.28683098
5.566714 -0.28761069
5.567714 -0.28838071
5.568714 -0.28914546
5.569714 -0.28991024
5.570714 -0.29067767
5.571714 -0.29144591999999997
5.572714 -0.29220986
5.573714 -0.29296435000000004
5.574714 -0.29370778
5.575714 -0.29444315
5.576715 -0.29517608
5.577714 -0.29591103
5.578714 -0.29664809999999997
5.579714 -0.29738257
5.580714 -0.29810783
5.581714 -0.29881957000000003
5.582714 -0.29951869999999997
5.583714 -0.30021083
5.584714 -0.30090292
5.585714 -0.30159876
5.586714 -0.30229661999999996
5.587714 -0.30299046
5.588714 -0.30367384
5.589714 -0.30434425
5.590714 -0.30500467000000003
5.591714 -0.30566149
5.592714 -0.30632010000000004
5.593714 -0.30698103000000004
5.594714 -0.30763932
5.595714 -0.30828753999999997
5.596714 -0.30892064999999996
5.597714 -0.30953935
5.598714 -0.31014991
5.599714 -0.31076008
5.600714 -0.31137429
5.601714 -0.31199064
5.602714 -0.31260219
5.603714 -0.3132015
5.604714 -0.31378539
5.605714 -0.31435705999999997
5.606714 -0.31492382
5.607714 -0.3154922
5.608714 -0.31606343
5.609715 -0.31663249000000004
5.610714 -0.31719136
5.611714 -0.31773432
5.612714 -0.31826179
5.613714 -0.31878017
5.614714 -0.31929759
5.615714 -0.31981868999999996
5.616714 -0.32034141
5.617714 -0.32085839
5.618714 -0.32136156
5.619714 -0.32184762
5.620714 -0.32232013
5.621714 -0.32278716
5.622715 -0.32325592
5.623714 -0.32372797999999997
5.624714 -0.32419816
5.625714 -0.32465784000000003
5.626714 -0.32510064
5.627714 -0.32552658
5.628714 -0.32594198999999996
5.629714 -0.32635529
5.630714 -0.32677129
5.631714 -0.32718796
5.632714 -0.32759786
5.633714 -0.32799302
5.634714 -0.32837037
5.635714 -0.32873387000000004
5.636714 -0.32909203
5.637714 -0.32945236
5.638714 -0.32981634
5.639714 -0.33017842
5.640714 -0.33052950000000003
5.641714 -0.33086287
5.642715 -0.3311784
5.643714 -0.33148247999999997
5.644714 -0.33178359999999996
5.645714 -0.33208663
5.646714 -0.33238959
5.647714 -0.33268491
5.648714 -0.33296461
5.649714 -0.33322563
5.650714 -0.33347213
5.651714 -0.33371274
5.652714 -0.33395491
5.653714 -0.33419996
5.654714 -0.33444222
5.655715 -0.33467265
5.656714 -0.33488476
5.657714 -0.3350788
5.658714 -0.33526155
5.659714 -0.3354416
5.660714 -0.33562374
5.661714 -0.33580563
5.662714 -0.33597942000000003
5.663714 -0.33613697000000003
5.664714 -0.33627527
5.665714 -0.33639846
5.666714 -0.33651507
5.667714 -0.33663232
5.668715 -0.33675139
5.669714 -0.33686652
5.670714 -0.33696895
5.671714 -0.33705265
5.672714 -0.33711847
5.673714 -0.33717351
5.674714 -0.33722636
5.675714 -0.33728133000000005
5.676714 -0.33733556
5.677714 -0.33738085
5.678714 -0.33740907
5.679714 -0.33741745
5.680714 -0.33741049
5.681714 -0.33739677
5.682714 -0.33738335999999997
5.683714 -0.33737101999999997
5.684714 -0.33735388
5.685714 -0.33732338
5.686714 -0.337274
5.687714 -0.33720704
5.688715 -0.33712978
5.689714 -0.33705055
5.690714 -0.336973
5.691714 -0.33689367000000003
5.692714 -0.3368041
5.693714 -0.33669632
5.694714 -0.33656815
5.695714 -0.33642459
5.696714 -0.33627446
5.697714 -0.33612461
5.698714 -0.3359755
5.699714 -0.33582095
5.700714 -0.33565247
5.701715 -0.33546499999999996
5.702714 -0.33526032
5.703714 -0.3350459
5.704714 -0.33482987999999997
5.705714 -0.33461552
5.706714 -0.33439886999999996
5.707714 -0.33417135
5.708714 -0.33392529
5.709714 -0.333659
5.710714 -0.33337786
5.711714 -0.33309076
5.712714 -0.33280412
5.713714 -0.33251774
5.714714 -0.33222490000000005
5.715714 -0.33191699
5.716714 -0.33158911
5.717714 -0.33124355
5.718714 -0.33088813
5.719714 -0.33053102
5.720714 -0.3301753
5.721714 -0.32981688
5.722714 -0.32944719
5.723714 -0.32905899
5.724714 -0.32865119
5.725714 -0.32822965
5.726714 -0.32780324
5.727714 -0.32737798
5.728714 -0.32695299
5.729714 -0.32652104
5.730714 -0.32607324
5.731714 -0.32560488
5.732714 -0.32511859
5.733714 -0.32462245
5.734715 -0.32412462999999997
5.735714 -0.32362803
5.736714 -0.32312837
5.737714 -0.32261717
5.738714 -0.32208744
5.739714 -0.32153842
5.740714 -0.32097623
5.741714 -0.32040963
5.742714 -0.31984432
5.743714 -0.31927899
5.744714 -0.31870606
5.745714 -0.31811669
5.746714 -0.31750660999999997
5.747715 -0.31687883
5.748714 -0.31624173
5.749714 -0.31560354
5.750714 -0.31496699
5.751714 -0.31432756
5.752714 -0.31367673
5.753714 -0.31300762
5.754714 -0.31231965
5.755714 -0.31161880999999997
5.756714 -0.31091364
5.757714 -0.31020944
5.758714 -0.30950464
5.759714 -0.30879173
5.760714 -0.30806223
5.761714 -0.30731224
5.762714 -0.30654507999999997
5.763714 -0.30576919999999996
5.764714 -0.30499264
5.765714 -0.30421787
5.766714 -0.30344033
5.767715 -0.30265152
5.768714 -0.3018447
5.769714 -0.30101924
5.770714 -0.30018102999999996
5.771714 -0.29933839
5.772714 -0.29849648
5.773714 -0.29765384
5.774714 -0.29680338
5.775714 -0.29593704
5.776714 -0.29505120999999995
5.777714 -0.29414922
5.778714 -0.29323909
5.779714 -0.29232833
5.780715 -0.29141904999999996
5.781714 -0.29050678
5.782714 -0.28958323
5.783714 -0.28864203
5.784714 -0.28768273
5.785714 -0.28671108
5.786714 -0.28573511999999995
5.787714 -0.28475984
5.788714 -0.283784
5.789714 -0.28280097
5.790714 -0.28180324
5.791714 -0.2807874
5.792714 -0.27975631
5.793715 -0.27871725999999997
5.794714 -0.27767699
5.795714 -0.27663736
5.796714 -0.27559404
5.797714 -0.27453955
5.798714 -0.27346811
5.799714 -0.27237954
5.800714 -0.27127932
5.801714 -0.27017503
5.802714 -0.26907134
5.803714 -0.26796707000000003
5.804714 -0.26685612
5.805714 -0.26573155000000004
5.806714 -0.26459014000000003
5.807714 -0.26343442
5.808714 -0.26227084
5.809714 -0.26110542999999997
5.810714 -0.25993977
5.811714 -0.25877
5.812714 -0.25758955
5.813715 -0.2563935
5.814714 -0.25518197000000004
5.815714 -0.25396
5.816714 -0.25273433
5.817714 -0.25150899000000004
5.818714 -0.25028280999999997
5.819714 -0.24905032
5.820714 -0.24780543
5.821714 -0.24654537
5.822714 -0.24527244
5.823714 -0.24399217
5.824714 -0.24270965
5.825714 -0.24142598
5.826715 -0.24013786999999998
5.827714 -0.23883975000000002
5.828714 -0.23752769999999998
5.829714 -0.23620205
5.830714 -0.23486724
5.831714 -0.23352881
5.832714 -0.23218985
5.833714 -0.23084902
5.834714 -0.22950167999999999
5.835714 -0.22814291999999997
5.836714 -0.22677078
5.837714 -0.22538744
5.838714 -0.22399754
5.839714 -0.22260505
5.840714 -0.22121074000000002
5.841714 -0.21981176
5.842714 -0.21840373999999999
5.843714 -0.21698386
5.844714 -0.21555286
5.845714 -0.21411434000000001
5.846714 -0.21267249
5.847714 -0.2112292
5.848714 -0.20978285000000002
5.849714 -0.20832955
5.850714 -0.20686563
5.851714 -0.20539009
5.852714 -0.20390509
5.853714 -0.20241449
5.854714 -0.20092118
5.855714 -0.19942533999999998
5.856714 -0.19792456
5.857714 -0.19641572
5.858714 -0.19489721000000002
5.859715 -0.19337010999999998
5.860714 -0.19183735000000002
5.861714 -0.19030165
5.862714 -0.18876353
5.863714 -0.18722101
5.864714 -0.18567087999999998
5.865714 -0.18411091000000002
5.866714 -0.18254130999999998
5.867714 -0.1809645
5.868714 -0.17938352
5.869714 -0.17780003
5.870714 -0.17621329
5.871714 -0.17462097999999998
5.872715 -0.17302096
5.873714 -0.17141283
5.874714 -0.16979818
5.875714 -0.16817943
5.876714 -0.166558
5.877714 -0.16493328
5.878714 -0.163303
5.879714 -0.1616649
5.880714 -0.16001833
5.881714 -0.15836491
5.882714 -0.15670739
5.883714 -0.1550479
5.884714 -0.15338649000000001
5.885714 -0.15172113
5.886714 -0.1500492
5.887714 -0.14836926
5.888714 -0.14668204999999998
5.889714 -0.14498996
5.890714 -0.14329525999999998
5.891714 -0.14159845999999998
5.892715 -0.13989799
5.893714 -0.13819134
5.894714 -0.13647702
5.895714 -0.13475582
5.896714 -0.13303055
5.897714 -0.13130418000000002
5.898714 -0.12957786
5.899714 -0.12784995
5.900714 -0.12611707
5.901714 -0.12437622999999999
5.902714 -0.12262683999999999
5.903714 -0.12087103999999999
5.904714 -0.11911234
5.905715 -0.11735319999999999
5.906714 -0.11559338999999999
5.907714 -0.11383026000000002
5.908714 -0.11206068
5.909714 -0.11028336999999999
5.910714 -0.10850006
5.911714 -0.10671443
5.912714 -0.10492968
5.913714 -0.10314622
5.914714 -0.10136123
5.915714 -0.099570293
5.916714 -0.097770337
5.917714 -0.095961709
5.918715 -0.094148051
5.919714 -0.09233402099999999
5.920714 -0.090522255
5.921714 -0.08871169400000001
5.922714 -0.086898339
5.923714 -0.08507804000000001
5.924714 -0.083249365
5.925714 -0.081414718
5.926714 -0.079578755
5.927714 -0.077745272
5.928714 -0.075914548
5.929714 -0.074083009
5.930714 -0.072245562
5.931714 -0.070399005
5.932714 -0.0685443
5.933714 -0.06668611299999999
5.934714 -0.064829818
5.935714 -0.062977982
5.936714 -0.061128626
5.937714 -0.059276464
5.938715 -0.057416386
5.939714 -0.055546896
5.940714 -0.053671183
5.941714 -0.051795103
5.942714 -0.049923389
5.943714 -0.048056536
5.944714 -0.046190526
5.945714 -0.04431956
5.946714 -0.042440012
5.947714 -0.04055296
5.948714 -0.038663563
5.949714 -0.036777648999999996
5.950714 -0.03489776
5.951715 -0.033021302
5.952714 -0.031142102999999997
5.953714 -0.029254428000000002
5.954714 -0.027356783
5.955714 -0.025453031
5.956714 -0.023550008
5.957714 -0.021653155
5.958714 -0.019763072
5.959714 -0.017875221
5.960714 -0.015983028
5.961714 -0.014082318
5.962714 -0.012174145
5.963714 -0.010264124
5.964714 -0.008358679800000001
5.965714 -0.0064607004
5.966714 -0.0045675137
5.967714 -0.0026725544
5.968714 -0.00076968336
5.969714 0.0011427057
5.970714 0.0030605119
5.971714 0.004976504
5.972714 0.0068850008
5.973714 0.008785558700000001
5.974714 0.010683227
5.975714 0.012585195
5.976714 0.014496014
5.977714 0.016414557
5.978714 0.018334725
5.979714 0.020249447
5.980714 0.022155341999999998
5.981714 0.024054931
5.982714 0.025954968000000002
5.983714 0.027861926000000002
5.984715 0.029777679999999997
5.985714 0.031698216
5.986714 0.033616228
5.987714 0.035525937
5.988714 0.037426912
5.989714 0.039324345
5.990714 0.041225587
5.991714 0.04313525
5.992714 0.04505206
5.993714 0.04696961
5.994714 0.048880494
5.995714 0.05078112
5.996714 0.052674056
5.997715 0.054566312
5.998714 0.056464737
5.999714 0.058371533
6.000714 0.060282868999999996
6.001714 0.062191475
6.002714 0.064091472
6.003714 0.065982266
6.004714 0.067868864
6.005714 0.069758447
6.006714 0.071655487
6.007714 0.073558604
6.008714 0.075461343
6.009714 0.077356311
6.010714 0.079239975
6.011714 0.081114977
6.012714 0.082988397
6.013714 0.08486713
6.014714 0.086753425
6.015714 0.088643498
6.016714 0.090530125
6.017715 0.092407456
6.018714 0.094274856
6.019714 0.096137257
6.020714 0.09800178200000001
6.021714 0.09987292599999999
6.022714 0.10174947999999999
6.023714 0.10362529
6.024714 0.10549327
6.025714 0.10735006
6.026714 0.10919825
6.027714 0.11104461
6.028714 0.1128956
6.029714 0.11475307
6.030715 0.11661302000000001
6.031714 0.11846824
6.032714 0.12031301
6.033714 0.12214687999999999
6.034714 0.12397482
6.035714 0.12580395
6.036714 0.12763878
6.037714 0.12947830000000002
6.038714 0.1313167
6.039714 0.13314731
6.040714 0.13496699
6.041714 0.13677817
6.042714 0.13858713
6.043715 0.14039974
6.044714 0.14221738
6.045714 0.14403593
6.046714 0.14584843
6.047714 0.14764966999999998
6.048714 0.14943957
6.049714 0.15122327000000002
6.050714 0.15300777
6.051714 0.15479736
6.052714 0.15659089
6.053714 0.15838266
6.054714 0.16016617
6.055714 0.16193844999999998
6.056714 0.16370189
6.057714 0.16546239999999998
6.058714 0.16722531999999998
6.059714 0.16899167
6.060714 0.17075741
6.061714 0.17251603
6.062714 0.17426297
6.063715 0.17599868999999999
6.064714 0.17772845
6.065714 0.17945893
6.066714 0.18119387
6.067714 0.18293167999999999
6.068714 0.18466659
6.069714 0.18639239000000002
6.070714 0.18810654000000002
6.071714 0.18981174
6.072714 0.19151384
6.073714 0.19321794
6.074714 0.19492478
6.075714 0.19663027
6.076715 0.19832824
6.077714 0.20001454000000002
6.078714 0.20168992
6.079714 0.20335947999999998
6.080714 0.20502924
6.081714 0.20670217999999999
6.082714 0.20837614000000002
6.083714 0.2100453
6.084714 0.21170399
6.085714 0.2133504
6.086714 0.21498778
6.087714 0.21662223
6.088714 0.21825861
6.089714 0.21989737
6.090714 0.22153416999999997
6.091714 0.22316289
6.092714 0.22477966
6.093714 0.22638538
6.094714 0.22798507
6.095714 0.22958436
6.096714 0.23118574000000003
6.097714 0.23278673
6.098714 0.2343816
6.099714 0.23596517000000003
6.100714 0.23753638
6.101714 0.23909905
6.102714 0.24065934
6.103714 0.24222169999999998
6.104714 0.24378592999999998
6.105714 0.24534718
6.106714 0.2468992
6.107714 0.24843831000000002
6.108714 0.24996581
6.109715 0.25148694
6.110714 0.25300737
6.111714 0.2545293
6.112714 0.25605001
6.113714 0.2575638
6.114714 0.25906584
6.115714 0.26055546
6.116714 0.26203678
6.117714 0.26351588000000004
6.118714 0.26499683
6.119714 0.26647877
6.120714 0.26795648
6.121714 0.26942365999999995
6.122715 0.27087703
6.123714 0.27231844
6.124714 0.27375366
6.125714 0.27518845000000003
6.126714 0.27662478
6.127714 0.2780596
6.128714 0.27948681
6.129714 0.28090150999999997
6.130714 0.28230322
6.131714 0.28369622
6.132714 0.28508673
6.133714 0.28647861999999996
6.134714 0.28787081
6.135714 0.28925787000000003
6.136714 0.29063362
6.137714 0.29199519
6.138714 0.29334496
6.139714 0.29468897
6.140714 0.29603296
6.141714 0.29737852000000004
6.142715 0.298722
6.143714 0.30005688
6.144714 0.30137808
6.145714 0.30268533
6.146714 0.30398325
6.147714 0.30527834
6.148714 0.3065746
6.149714 0.30787094
6.150714 0.30916177
6.151714 0.31044089999999996
6.152714 0.31170559
6.153714 0.31295839999999997
6.154714 0.31420549
6.155715 0.31545253
6.156714 0.3167009
6.157714 0.31794661
6.158714 0.31918301
6.159714 0.32040507
6.160714 0.32161274
6.161714 0.32281103
6.162714 0.32400670000000004
6.163714 0.3252038
6.164714 0.326401
6.165714 0.32759246000000003
6.166714 0.32877168
6.167714 0.32993575999999997
6.168715 0.33108729000000003
6.169714 0.33223249
6.170714 0.33337713999999996
6.171714 0.33452264
6.172714 0.33566507
6.173714 0.33679777
6.174714 0.33791583999999997
6.175714 0.33901939
6.176714 0.34011356000000004
6.177714 0.34120507
6.178714 0.34229788
6.179714 0.34339058
6.180714 0.34447712999999996
6.181714 0.34555094
6.182714 0.34660909
6.183714 0.34765427
6.184714 0.34869291999999996
6.185714 0.34973104
6.186714 0.35077021
6.187714 0.35180660999999996
6.188715 0.35283354
6.189714 0.35384588
6.190714 0.35484347
6.191714 0.35583116
6.192714 0.35681555000000004
6.193714 0.35780058
6.194714 0.35878485
6.195714 0.35976252999999997
6.196714 0.36072726
6.197714 0.36167635
6.198714 0.36261259
6.199714 0.36354256
6.200714 0.36447227
6.201715 0.36540327
6.202714 0.36633164
6.203714 0.36725041
6.204714 0.36815424
6.205714 0.36904262000000004
6.206714 0.36992028
6.207714 0.37079372
6.208714 0.37166709
6.209714 0.37253937
6.210714 0.37340515
6.211714 0.3742584
6.212714 0.37509659
6.213714 0.37592242
6.214714 0.37674215
6.215714 0.37756148
6.216714 0.37838176
6.217714 0.37919902
6.218714 0.38000641
6.219714 0.38079852
6.220714 0.38157487
6.221714 0.38234005
6.222714 0.38310066
6.223714 0.38386099
6.224714 0.38462034
6.225714 0.38537369
6.226714 0.38611513999999997
6.227714 0.38684197
6.228714 0.3875565
6.229714 0.38826447
6.230714 0.38897125000000005
6.231714 0.38967817
6.232714 0.39038154999999997
6.233714 0.39107502000000005
6.234715 0.39175362
6.235714 0.39241705
6.236714 0.39306977000000004
6.237714 0.39371816
6.238714 0.39436622
6.239714 0.39501325
6.240714 0.39565433000000005
6.241714 0.39628367
6.242714 0.39689838999999993
6.243714 0.39750049
6.244714 0.39809532
6.245714 0.39868811
6.246714 0.39928039000000004
6.247715 0.39986908000000004
6.248714 0.40044853999999996
6.249714 0.40101418000000005
6.250714 0.40156571
6.251714 0.402107
6.252714 0.40264372
6.253714 0.40317937000000004
6.254714 0.40371311
6.255714 0.40424028
6.256714 0.40475549
6.257714 0.40525612
6.258714 0.40574417999999995
6.259714 0.40622484000000003
6.260714 0.40670312
6.261714 0.40718079999999995
6.262714 0.40765515999999996
6.263714 0.40812106000000004
6.264714 0.40857424
6.265714 0.4090142
6.266714 0.40944437000000006
6.267715 0.40986966
6.268714 0.41029314
6.269714 0.41071390999999996
6.270714 0.41112782999999997
6.271714 0.41153017
6.272714 0.41191880999999997
6.273714 0.41229576
6.274714 0.41266577000000004
6.275714 0.41303332
6.276714 0.41339966
6.277714 0.41376217
6.278714 0.41411603
6.279714 0.41445750000000003
6.280715 0.41478621
6.281714 0.41510547000000003
6.282714 0.41541979
6.283714 0.41573201000000004
6.284714 0.4160414
6.285714 0.41634431
6.286714 0.41663665
6.287714 0.41691666000000005
6.288714 0.41718609
6.289714 0.41744890999999995
6.290714 0.41770861
6.291714 0.41796584000000003
6.292714 0.41821795
6.293715 0.41846065
6.294714 0.4186911
6.295714 0.41890955
6.296714 0.41911937
6.297714 0.41932478
6.298714 0.41952818
6.299714 0.41972864
6.300714 0.41992269000000004
6.301714 0.42010662
6.302714 0.42027901
6.303714 0.42044148000000003
6.304714 0.42059734000000004
6.305714 0.42074946999999996
6.306714 0.4208982
6.307714 0.42104111000000005
6.308714 0.42117494
6.309714 0.42129769
6.310714 0.42141028999999997
6.311714 0.42151604
6.312714 0.42161844
6.313715 0.42171887999999996
6.314714 0.42181583
6.315714 0.4219057
6.316714 0.42198524
6.317714 0.4220535
6.318714 0.42211232000000004
6.319714 0.42216488999999996
6.320714 0.42221365
6.321714 0.42225868
6.322714 0.42229779
6.323714 0.42232829
6.324714 0.42234897000000005
6.325714 0.42236102999999997
6.326715 0.42236731000000005
6.327714 0.42237042999999996
6.328714 0.42237085
6.329714 0.42236657000000005
6.330714 0.42235437000000003
6.331714 0.42233191999999997
6.332714 0.42229937
6.333714 0.42225914
6.334714 0.42221439
6.335714 0.42216694
6.336714 0.42211617999999995
6.337714 0.4220596
6.338714 0.42199451
6.339714 0.42191991
6.340714 0.42183721
6.341714 0.42174882
6.342714 0.42165676
6.343714 0.42156093
6.344714 0.42145917999999993
6.345714 0.42134896
6.346714 0.42122905
6.347714 0.42110062
6.348714 0.4209667
6.349714 0.42083012000000003
6.350714 0.42069186
6.351714 0.42055030000000004
6.352714 0.42040236
6.353714 0.42024543999999997
6.354714 0.42007891
6.355714 0.41990461999999995
6.356714 0.41972534
6.357714 0.41954284999999997
6.358714 0.41935671999999996
6.359715 0.41916467999999996
6.360714 0.41896445
6.361714 0.41875541
6.362714 0.4185393
6.363714 0.41831936999999997
6.364714 0.41809804
6.365714 0.41787545000000004
6.366714 0.41764919
6.367714 0.41741560999999994
6.368714 0.4171724
6.369714 0.41691992
6.370714 0.41666087
6.371714 0.41639861
6.372715 0.41613472
6.373714 0.41586817
6.374714 0.41559609000000003
6.375714 0.4153159
6.376714 0.41502713999999996
6.377714 0.41473205
6.378714 0.41443403
6.379714 0.41413535
6.380714 0.41383542000000006
6.381714 0.41353120000000004
6.382714 0.41321903
6.383714 0.41289711
6.384714 0.41256687
6.385714 0.41223186999999994
6.386714 0.41189575999999994
6.387714 0.41155969
6.388714 0.41122184999999994
6.389714 0.41087847
6.390714 0.41052662
6.391714 0.41016610000000003
6.392715 0.40979967
6.393714 0.4094311
6.394714 0.40906266999999996
6.395714 0.4086935
6.396714 0.40832018000000003
6.397714 0.40793899
6.398714 0.40754862
6.399714 0.40715103999999996
6.400714 0.40675038
6.401714 0.40635038
6.402714 0.40595164
6.403714 0.40555149
6.404714 0.40514553000000003
6.405715 0.40473057999999995
6.406714 0.40430683
6.407714 0.40387766999999997
6.408714 0.40344736000000003
6.409714 0.40301829999999994
6.410714 0.40258942000000003
6.411714 0.40215696
6.412714 0.40171701
6.413714 0.40126843000000006
6.414714 0.40081362
6.415714 0.40035712999999995
6.416714 0.3999026
6.417714 0.39945040000000004
6.418715 0.39899722
6.419714 0.39853817
6.420714 0.39807004
6.421714 0.39759339
6.422714 0.39711221999999996
6.423714 0.39663129
6.424714 0.3961531
6.425714 0.39567626
6.426714 0.39519649
6.427714 0.39470964
6.428714 0.39421455
6.429714 0.39371387
6.430714 0.39321254
6.431714 0.39271424
6.432714 0.39221910000000004
6.433714 0.39172345000000003
6.434714 0.39122216
6.435714 0.39071217
6.436714 0.39019446999999996
6.437714 0.38967363
6.438715 0.38915477000000004
6.439714 0.38864031
6.440714 0.38812843
6.441714 0.38761438000000004
6.442714 0.38709362999999997
6.443714 0.3865649
6.444714 0.38603102
6.445714 0.38549707
6.446714 0.38496689
6.447714 0.38444048
6.448714 0.38391403
6.449714 0.38338245000000004
6.450714 0.38284282000000003
6.451715 0.38229648
6.452714 0.38174835
6.453714 0.38120374
6.454714 0.38066495
6.455714 0.38012981
6.456714 0.37959310999999996
6.457714 0.37905005999999997
6.458714 0.37849934
6.459714 0.37794402
6.460714 0.37738937
6.461714 0.37683945
6.462714 0.37629434
6.463714 0.37575024
6.464714 0.37520211
6.465714 0.37464711
6.466714 0.37408671000000004
6.467714 0.37352582
6.468714 0.37296957000000003
6.469714 0.37241995
6.470714 0.3718745
6.471714 0.37132779
6.472714 0.37077502
6.473714 0.37021514
6.474714 0.36965145
6.475714 0.36908949
6.476714 0.36853352
6.477714 0.36798369
6.478714 0.36743613999999997
6.479714 0.36688577
6.480714 0.36632975
6.481714 0.36576944
6.482714 0.3652096
6.483714 0.36465526000000004
6.484715 0.36410827
6.485714 0.36356612
6.486714 0.36302356
6.487714 0.36247601
6.488714 0.36192263999999996
6.489714 0.36136699
6.490714 0.36081469
6.491714 0.36026975
6.492714 0.35973203
6.493714 0.35919745000000003
6.494714 0.35866068
6.495714 0.35811875000000004
6.496714 0.35757297
6.497715 0.35702812
6.498714 0.35648921
6.499714 0.35595824
6.500714 0.3554329
6.501714 0.35490827
6.502714 0.35438014
6.503714 0.353848
6.504714 0.35331545
6.505714 0.35278781
6.506714 0.35226869
6.507714 0.35175758
6.508714 0.35125017000000003
6.509714 0.35074118
6.510714 0.35022777
6.511714 0.34971148999999996
6.512714 0.34919714
6.513714 0.34868971
6.514714 0.34819113
6.515714 0.34769913
6.516714 0.34720898
6.517715 0.34671675
6.518714 0.34622203
6.519714 0.34572827
6.520714 0.34524049
6.521714 0.3447619
6.522714 0.34429182
6.523714 0.34382598999999997
6.524714 0.34335947
6.525714 0.3428899
6.526714 0.34241911
6.527714 0.34195199
6.528714 0.34149319
6.529714 0.34104434
6.530715 0.34060292000000003
6.531714 0.34016409999999997
6.532714 0.33972412
6.533714 0.33928277
6.534714 0.33884351
6.535714 0.33841112
6.536714 0.33798851
6.537714 0.33757476999999997
6.538714 0.3371659
6.539714 0.33675744
6.540714 0.33634759000000003
6.541714 0.33593844
6.542714 0.33553466000000004
6.543715 0.3351405
6.544714 0.33475700999999997
6.545714 0.33438136
6.546714 0.33400894999999997
6.547714 0.33363642
6.548714 0.33326393000000004
6.549714 0.33289504
6.550714 0.33253429
6.551714 0.33218425
6.552714 0.33184376
6.553714 0.33150883
6.554714 0.33117544
6.555714 0.33084219
6.556714 0.33051143
6.557714 0.33018761
6.558714 0.32987441
6.559714 0.32957227
6.560714 0.32927818000000003
6.561714 0.3289877
6.562714 0.32869801000000004
6.563715 0.32840974
6.564714 0.32812655
6.565714 0.32785274
6.566714 0.32759035999999997
6.567714 0.32733798000000003
6.568714 0.32709173
6.569714 0.32684810000000003
6.570714 0.32660631
6.571714 0.32636905
6.572714 0.32614064
6.573714 0.32592418
6.574714 0.32571948
6.575714 0.32552318
6.576715 0.32533098
6.577714 0.32514045
6.578714 0.3249527
6.579714 0.32477148
6.580714 0.32460084
6.581714 0.32444235
6.582714 0.32429427
6.583714 0.32415281
6.584714 0.32401483000000003
6.585714 0.32388021
6.586714 0.32375187
6.587714 0.32363392
6.588714 0.32352887
6.589714 0.3234359
6.590714 0.32335133
6.591714 0.32327110000000003
6.592714 0.32319333
6.593714 0.32311974
6.594714 0.3230544
6.595714 0.32300116
6.596714 0.32296116
6.597714 0.32293225999999997
6.598714 0.32291056
6.599714 0.32289326
6.600714 0.3228805
6.601714 0.3228754
6.602714 0.32288195000000003
6.603714 0.3229022
6.604714 0.32293494
6.605714 0.32297635999999996
6.606714 0.32302269
6.607714 0.3230728
6.608714 0.32312895999999997
6.609715 0.32319543
6.610714 0.32327575999999997
6.611714 0.32337035999999997
6.612714 0.32347639
6.613714 0.32358957
6.614714 0.32370714
6.615714 0.32382954
6.616714 0.32396030000000003
6.617714 0.32410349
6.618714 0.32426114
6.619714 0.32443188
6.620714 0.32461198999999996
6.621714 0.32479812
6.622715 0.32498955
6.623714 0.32518895000000003
6.624714 0.32540057
6.625714 0.32562736999999997
6.626714 0.32586905
6.627714 0.32612202
6.628714 0.32638181
6.629714 0.32664584
6.630714 0.32691527
6.631714 0.32719411
6.632714 0.32748673
6.633714 0.32779505000000003
6.634714 0.32811742
6.635714 0.32844993
6.636714 0.32878912
6.637714 0.32913445
6.638714 0.32948863
6.639714 0.32985581
6.640714 0.33023863000000003
6.641714 0.33063639
6.642715 0.33104545
6.643714 0.33146157000000004
6.644714 0.33188281
6.645714 0.33231094
6.646714 0.3327504
6.647714 0.33320554
6.648714 0.33367777000000004
6.649714 0.33416478
6.650714 0.33466199
6.651714 0.3351656
6.652714 0.33567501
6.653714 0.33619310999999996
6.654714 0.33672424
6.655715 0.33727128
6.656714 0.33783366
6.657714 0.33840784
6.658714 0.33898989
6.659714 0.33957823
6.660714 0.34017493
6.661714 0.34078453000000003
6.662714 0.34141105
6.663714 0.34205529
6.664714 0.34271425
6.665714 0.34338287
6.666714 0.34405736
6.667714 0.34473748
6.668715 0.34542673
6.669714 0.34612992000000004
6.670714 0.34685021
6.671714 0.34758695
6.672714 0.34833644
6.673714 0.34909449
6.674714 0.34985931
6.675714 0.3506328
6.676714 0.35141922999999997
6.677714 0.35222231000000004
6.678714 0.35304257
6.679714 0.35387692
6.680714 0.35472054000000003
6.681714 0.35557009
6.682714 0.35642595
6.683714 0.35729213
6.684714 0.35817367
6.685714 0.35907358
6.686714 0.35999098
6.687714 0.3609217
6.688715 0.3618611
6.689714 0.36280715999999996
6.690714 0.36376154
6.691714 0.36472841
6.692714 0.36571159000000003
6.693714 0.36671178
6.694714 0.36772627
6.695714 0.36875058
6.696714 0.36978165
6.697714 0.37081993999999996
6.698714 0.3718693
6.699714 0.37293448
6.700714 0.37401803
6.701715 0.37511857
6.702714 0.37623169
6.703714 0.3773527
6.704714 0.37847965
6.705714 0.37961451
6.706714 0.38076185
6.707714 0.3819258
6.708714 0.38310741
6.709714 0.38430411000000003
6.710714 0.38551155
6.711714 0.38672655
6.712714 0.38794931
6.713714 0.38918313000000004
6.714714 0.39043216999999997
6.715714 0.39169857999999996
6.716714 0.39298087
6.717714 0.39427485
6.718714 0.39557619
6.719714 0.39688338999999995
6.720714 0.39819875
6.721714 0.39952690999999996
6.722714 0.40087196999999997
6.723714 0.40223496
6.724714 0.40361321999999994
6.725714 0.40500229000000004
6.726714 0.40639881
6.727714 0.40780273
6.728714 0.40921709
6.729714 0.41064578
6.730714 0.41209077
6.731714 0.41355085999999996
6.732714 0.41502225
6.733714 0.41650124
6.734715 0.41798656
6.735714 0.41948054
6.736714 0.42098742
6.737714 0.42251078
6.738714 0.42405115000000004
6.739714 0.42560571
6.740714 0.42717014000000003
6.741714 0.42874133
6.742714 0.43031937000000003
6.743714 0.43190722000000004
6.744714 0.43350877000000004
6.745714 0.43512615
6.746714 0.43675830000000004
6.747715 0.4384018
6.748714 0.44005321999999997
6.749714 0.44171144
6.750714 0.44337828
6.751714 0.44505736000000007
6.752714 0.44675157
6.753714 0.44846106
6.754714 0.45018317
6.755714 0.45191399
6.756714 0.45365086
6.757714 0.45539425
6.758714 0.45714718
6.759714 0.45891348000000004
6.760714 0.46069509999999997
6.761714 0.46249102000000003
6.762714 0.46429792000000003
6.763714 0.46611247
6.764714 0.46793339
6.765714 0.46976223
6.766714 0.47160209999999997
6.767715 0.47345539
6.768714 0.47532208000000004
6.769714 0.47719972
6.770714 0.47908491000000003
6.771714 0.48097563
6.772714 0.48287264
6.773714 0.48477901
6.774714 0.48669814000000006
6.775714 0.48863152
6.776714 0.49057789
6.777714 0.49253404000000006
6.778714 0.49449685
6.779714 0.49646529
6.780715 0.49844091
6.781714 0.5004265299999999
6.782714 0.50242422
6.783714 0.5044337799999999
6.784714 0.50645294
6.785714 0.50847866
6.786714 0.51050945
6.787714 0.51254621
6.788714 0.51459181
6.789714 0.51664901
6.790714 0.5187188300000001
6.791714 0.52079968
6.792714 0.52288854
6.793715 0.52498276
6.794714 0.52708182
6.795714 0.52918741
6.796714 0.53130216
6.797714 0.53342786
6.798714 0.53556389
6.799714 0.5377078399999999
6.800714 0.53985701
6.801714 0.54201004
6.802714 0.54416787
6.803714 0.54633319
6.804714 0.54850834
6.805714 0.5506939700000001
6.806714 0.5528884900000001
6.807714 0.55508916
6.808714 0.55729393
6.809714 0.55950275
6.810714 0.56171748
6.811714 0.56394059
6.812714 0.56617334
6.813715 0.5684148499999999
6.814714 0.57066251
6.815714 0.5729136499999999
6.816714 0.57516722
6.817714 0.57742428
6.818714 0.5796873
6.819714 0.58195833
6.820714 0.5842376
6.821714 0.5865234
6.822714 0.5888131
6.823714 0.59110518
6.824714 0.5934
6.825714 0.59569967
6.826715 0.59800646
6.827714 0.60032131
6.828714 0.60264296
6.829714 0.6049687
6.830714 0.6072961299999999
6.831714 0.6096245299999999
6.832714 0.61195521
6.833714 0.61429059
6.834714 0.6166324
6.835714 0.61898036
6.836714 0.62133241
6.837714 0.62368596
6.838714 0.62603964
6.839714 0.6283941200000001
6.840714 0.63075176
6.841714 0.63311495
6.842714 0.6354843699999999
6.843714 0.63785859
6.844714 0.64023496
6.845714 0.64261123
6.846714 0.64498689
6.847714 0.64736363
6.848714 0.64974371
6.849714 0.6521285
6.850714 0.6545172499999999
6.851714 0.65690745
6.852714 0.65929643
6.853714 0.66168299
6.854714 0.66406829
6.855714 0.66645485
6.856714 0.66884495
6.857714 0.67123901
6.858714 0.6736354
6.859715 0.67603146
6.860714 0.67842505
6.861714 0.68081613
6.862714 0.6832066
6.863714 0.6855987499999999
6.864714 0.68799374
6.865714 0.69039054
6.866714 0.69278646
6.867714 0.69517884
6.868714 0.69756666
6.869714 0.69995113
6.870714 0.70233489
6.871714 0.70472015
6.872715 0.70710708
6.873714 0.7094936900000001
6.874714 0.71187704
6.875714 0.71425512
6.876714 0.71662823
6.877714 0.7189985799999999
6.878714 0.7213688
6.879714 0.72373995
6.880714 0.72611077
6.881714 0.72847842
6.882714 0.73084012
6.883714 0.73319487
6.884714 0.7355441300000001
6.885714 0.73789046
6.886714 0.74023581
6.887714 0.7425800899999999
6.888714 0.74492111
6.889714 0.74725593
6.890714 0.74958294
6.891714 0.75190268
6.892715 0.75421766
6.893714 0.75653065
6.894714 0.75884261
6.895714 0.76115211
6.896714 0.76345596
6.897714 0.7657514
6.898714 0.76803747
6.899714 0.7703155700000001
6.900714 0.77258828
6.901714 0.77485759
6.902714 0.77712322
6.903714 0.77938293
6.904714 0.7816338
6.905715 0.7838742799999999
6.906714 0.78610517
6.907714 0.7883288900000001
6.908714 0.7905482300000001
6.909714 0.7927639400000001
6.910714 0.79497434
6.911714 0.7971762699999999
6.912714 0.79936683
6.913714 0.8015454700000001
6.914714 0.8037138699999999
6.915714 0.80587473
6.916714 0.8080299000000001
6.917714 0.8101790200000001
6.918715 0.81231985
6.919714 0.81444941
6.920714 0.8165661200000001
6.921714 0.81867073
6.922714 0.8207656400000001
6.923714 0.8228533
6.924714 0.82493406
6.925714 0.82700634
6.926714 0.8290672699999999
6.927714 0.8311145000000001
6.928714 0.83314767
6.929714 0.8351685500000001
6.930714 0.8371797400000001
6.931714 0.8391830100000001
6.932714 0.8411778099999999
6.933714 0.8431616200000001
6.934714 0.84513156
6.935714 0.84708603
6.936714 0.8490255999999999
6.937714 0.8509526999999999
6.938715 0.8528694499999999
6.939714 0.8547765199999999
6.940714 0.8566723199999999
6.941714 0.85855406
6.942714 0.86041959
6.943714 0.86226882
6.944714 0.8641038999999999
6.945714 0.86592743
6.946714 0.86774072
6.947714 0.8695427299999999
6.948714 0.8713305899999999
6.949714 0.8731015
6.950714 0.8748540699999999
6.951715 0.87658931
6.952714 0.8783097400000001
6.953714 0.88001741
6.954714 0.8817126999999999
6.955714 0.88339383
6.956714 0.8850581
6.957714 0.8867036599999999
6.958714 0.88833086
6.959714 0.8899417700000001
6.960714 0.8915388999999999
6.961714 0.89312317
6.962714 0.89469319
6.963714 0.89624599
6.964714 0.89777885
6.965714 0.89929104
6.966714 0.90078386
6.967714 0.9022600000000001
6.968714 0.90372143
6.969714 0.9051679599999999
6.970714 0.90659754
6.971714 0.90800729
6.972714 0.9093958
6.973714 0.9107637199999999
6.974714 0.9121133
6.975714 0.91344668
6.976714 0.9147644
6.977714 0.9160646200000001
6.978714 0.9173444500000001
6.979714 0.91860155
6.980714 0.9198357399999999
6.981714 0.92104916
6.982714 0.9222444099999999
6.983714 0.9234231
6.984715 0.92458474
6.985714 0.9257266300000001
6.986714 0.92684599
6.987714 0.92794141
6.988714 0.92901392
6.989714 0.9300660299999999
6.990714 0.93109999
6.991714 0.93211588
6.992714 0.9331114600000001
6.993714 0.93408376
6.994714 0.9350307299999999
6.995714 0.93595283
6.996714 0.9368526699999999
6.997715 0.93773305
6.998714 0.9385951800000001
6.999714 0.9394374699999999
7.000714 0.9402567500000001
7.001714 0.9410499600000001
7.002714 0.94181625
7.003714 0.9425573099999999
7.004714 0.94327638
7.005714 0.9439757999999999
7.006714 0.94465539
7.007714 0.94531262
7.008714 0.94594425
7.009714 0.94654839
7.010714 0.947126
7.011714 0.94767995
7.012714 0.94821295
7.013714 0.9487257299999999
7.014714 0.94921608
7.015714 0.94968034
7.016714 0.95011536
7.017715 0.95052086
7.018714 0.9508995299999999
7.019714 0.9512551100000001
7.020714 0.9515901099999999
7.021714 0.95190387
7.022714 0.9521932300000001
7.023714 0.95245456
7.024714 0.952686
7.025714 0.95288856
7.026714 0.9530656000000001
7.027714 0.9532201100000001
7.028714 0.9533524499999999
7.029714 0.9534602099999999
7.030715 0.95353946
7.031714 0.95358752
7.032714 0.9536044699999999
7.033714 0.9535936599999999
7.034714 0.9535590199999999
7.035714 0.9535028600000001
7.036714 0.95342407
7.037714 0.9533188300000001
7.038714 0.95318276
7.039714 0.95301392
7.040714 0.9528139600000001
7.041714 0.9525868999999999
7.042714 0.9523361899999999
7.043715 0.95206248
7.044714 0.95176315
7.045714 0.9514340200000001
7.046714 0.95107192
7.047714 0.95067732
7.048714 0.95025357
7.049714 0.94980495
7.050714 0.94933379
7.051714 0.9488385199999999
7.052714 0.94831455
7.053714 0.94775725
7.054714 0.9471648399999999
7.055714 0.9465396399999999
7.056714 0.9458865000000001
7.057714 0.9452097099999999
7.058714 0.9445100099999999
7.059714 0.9437841400000001
7.060714 0.94302697
7.061714 0.9422349700000001
7.062714 0.9414080499999999
7.063715 0.9405500299999999
7.064714 0.93966555
7.065714 0.9387572300000001
7.066714 0.9378234900000001
7.067714 0.9368596599999999
7.068714 0.9358611899999999
7.069714 0.9348266799999999
7.070714 0.93375891
7.071714 0.93266312
7.072714 0.93154367
7.073714 0.93040112
7.074714 0.9292318500000001
7.075714 0.92802988
7.076715 0.92679122
7.077714 0.92551606
7.078714 0.92420839
7.079714 0.9228735199999999
7.080714 0.92151435
7.081714 0.92012938
7.082714 0.9187139599999999
7.083714 0.91726324
7.084714 0.91577563
7.085714 0.91425385
7.086714 0.91270311
7.087714 0.91112787
7.088714 0.9095287000000001
7.089714 0.90790177
7.090714 0.9062414099999999
7.091714 0.9045434200000001
7.092714 0.9028082700000001
7.093714 0.90104034
7.094714 0.8992454000000001
7.095714 0.89742672
7.096714 0.8955827
7.097714 0.89370823
7.098714 0.8917980799999999
7.099714 0.88985031
7.100714 0.88786744
7.101714 0.8858547499999999
7.102714 0.8838167399999999
7.103714 0.88175414
7.104714 0.87966342
7.105714 0.87753888
7.106714 0.8753768199999999
7.107714 0.8731776800000001
7.108714 0.87094614
7.109715 0.8686877799999999
7.110714 0.8664053899999999
7.111714 0.86409748
7.112714 0.86175883
7.113714 0.85938442
7.114714 0.85697221
7.115714 0.85452469
7.116714 0.85204719
7.117714 0.84954435
7.118714 0.84701711
7.119714 0.8444619400000001
7.120714 0.84187351
7.121714 0.8392482099999999
7.122715 0.8365864900000001
7.123714 0.83389264
7.124714 0.83117187
7.125714 0.82842689
7.126714 0.8256563
7.127714 0.8228552499999999
7.128714 0.82001882
7.129714 0.81714522
7.130714 0.81423698
7.131714 0.81129931
7.132714 0.80833668
7.133714 0.80534965
7.134714 0.80233496
7.135714 0.79928758
7.136714 0.7962041499999999
7.137714 0.79308525
7.138714 0.7899351400000001
7.139714 0.7867585899999999
7.140714 0.7835581899999999
7.141714 0.78033241
7.142715 0.77707693
7.143714 0.77378731
7.144714 0.77046216
7.145714 0.76710382
7.146714 0.76371683
7.147714 0.76030488
7.148714 0.75686844
7.149714 0.75340443
7.150714 0.74990862
7.151714 0.74637826
7.152714 0.74281422
7.153714 0.7392202999999999
7.154714 0.73560094
7.155715 0.73195826
7.156714 0.72829071
7.157714 0.72459439
7.158714 0.72086551
7.159714 0.71710302
7.160714 0.71330923
7.161714 0.7094882
7.162714 0.70564291
7.163714 0.70177345
7.164714 0.6978769800000001
7.165714 0.69394992
7.166714 0.6899903500000001
7.167714 0.68599945
7.168715 0.6819807
7.169714 0.67793773
7.170714 0.67387181
7.171714 0.6697813
7.172714 0.66566276
7.173714 0.6615134
7.174714 0.65733297
7.175714 0.6531239
7.176714 0.64888974
7.177714 0.64463271
7.178714 0.64035221
7.179714 0.6360455
7.180714 0.63170958
7.181714 0.62734331
7.182714 0.62294821
7.183714 0.61852764
7.184714 0.61408444
7.185714 0.60961917
7.186714 0.60512992
7.187714 0.6006137899999999
7.188715 0.5960691300000001
7.189714 0.59149661
7.190714 0.5868990000000001
7.191714 0.58227917
7.192714 0.57763816
7.193714 0.57297447
7.194714 0.56828517
7.195714 0.56356792
7.196714 0.5588227
7.197714 0.55405176
7.198714 0.54925834
7.199714 0.5444445600000001
7.200714 0.53961016
7.201715 0.5347528
7.202714 0.52986997
7.203714 0.52496078
7.204714 0.52002687
7.205714 0.5150713
7.206714 0.51009646
7.207714 0.50510243
7.208714 0.50008688
7.209714 0.49504689
7.210714 0.48998073
7.211714 0.48488951
7.212714 0.47977645999999996
7.213714 0.47464496
7.214714 0.46949638000000005
7.215714 0.46432922000000004
7.216714 0.45914021
7.217714 0.45392686000000004
7.218714 0.448689
7.219714 0.44342936
7.220714 0.43815156
7.221714 0.43285773
7.222714 0.42754724
7.223714 0.42221704
7.224714 0.41686394000000004
7.225714 0.41148691
7.226714 0.40608807
7.227714 0.40067146
7.228714 0.39524039999999994
7.229714 0.38979542
7.230714 0.38433385000000003
7.231714 0.37885168999999996
7.232714 0.37334636
7.233714 0.36781861
7.234715 0.36227221000000004
7.235714 0.35671161
7.236714 0.35113906
7.237714 0.34555332
7.238714 0.3399506
7.239714 0.33432726999999995
7.240714 0.3286825
7.241714 0.32301901
7.242714 0.31734144
7.243714 0.31165332
7.244714 0.30595462
7.245714 0.30024187
7.246714 0.29451032
7.247715 0.28875735999999996
7.248714 0.28298432
7.249714 0.27719589
7.250714 0.27139727
7.251714 0.26559079999999996
7.252714 0.25977471
7.253714 0.25394436
7.254714 0.24809544000000003
7.255714 0.24222708
7.256714 0.23634265999999998
7.257714 0.23044767
7.258714 0.22454618
7.259714 0.21863831
7.260714 0.21272008
7.261714 0.20678616
7.262714 0.20083357
7.263714 0.19486382
7.264714 0.1888821
7.265714 0.18289402000000002
7.266714 0.17690202
7.267715 0.17090383
7.268714 0.16489404
7.269714 0.1588678
7.270714 0.1528242
7.271714 0.14676715
7.272714 0.14070298
7.273714 0.13463657
7.274714 0.12856828
7.275714 0.12249392
7.276714 0.11640763999999999
7.277714 0.11030588
7.278714 0.10418989
7.279714 0.098064984
7.280715 0.09193712
7.281714 0.08580900600000001
7.282714 0.07967833099999999
7.283714 0.073539373
7.284714 0.06738686899999999
7.285714 0.061219709000000004
7.286714 0.055041933
7.287714 0.048860384
7.288714 0.042680517
7.289714 0.036503063
7.290714 0.030323760999999998
7.291714 0.024136289999999998
7.292714 0.017936513
7.293715 0.011725257999999999
7.294714 0.005507815100000001
7.295714 -0.0007094955
7.296714 -0.006923431600000001
7.297714 -0.013135887
7.298714 -0.019352518
7.299714 -0.025578853000000002
7.300714 -0.031816441
7.301714 -0.038061558999999995
7.302714 -0.044307351
7.303714 -0.05054804500000001
7.304714 -0.056782480999999996
7.305714 -0.063014694
7.306714 -0.069251133
7.307714 -0.075496355
7.308714 -0.081750017
7.309714 -0.088007055
7.310714 -0.094260933
7.311714 -0.10050785
7.312714 -0.1067491
7.313715 -0.11299000000000001
7.314714 -0.11923630000000002
7.315714 -0.12549015
7.316714 -0.13174851
7.317714 -0.13800489
7.318714 -0.14425338000000001
7.319714 -0.1504923
7.320714 -0.1567251
7.321714 -0.16295797
7.322714 -0.16919569
7.323714 -0.17543843
7.324714 -0.18168157000000001
7.325714 -0.18791864
7.326715 -0.19414533
7.327714 -0.2003622
7.328714 -0.20657401
7.329714 -0.21278649
7.330714 -0.21900241
7.331714 -0.22521966999999998
7.332714 -0.23143246999999997
7.333714 -0.23763499000000002
7.334714 -0.24382502
7.335714 -0.25000521
7.336714 -0.25618114
7.337714 -0.26235764
7.338714 -0.26853546
7.339714 -0.27471073
7.340714 -0.28087737
7.341714 -0.28703081999999996
7.342714 -0.29317082
7.343714 -0.29930132000000004
7.344714 -0.30542775
7.345714 -0.31155334
7.346714 -0.31767695
7.347714 -0.32379370999999996
7.348714 -0.32989813
7.349714 -0.33598749
7.350714 -0.3420634
7.351714 -0.34813057
7.352714 -0.35419362
7.353714 -0.36025392
7.354714 -0.36630859
7.355714 -0.37235222
7.356714 -0.37838018
7.357714 -0.38439145
7.358714 -0.39038898
7.359715 -0.39637773
7.360714 -0.40236114999999995
7.361714 -0.40833908
7.362714 -0.41430774000000004
7.363714 -0.42026215
7.364714 -0.42619924000000003
7.365714 -0.43211965999999996
7.366714 -0.43802707999999996
7.367714 -0.44392585
7.368714 -0.44981781
7.369714 -0.45570116
7.370714 -0.46157148000000003
7.371714 -0.46742427999999997
7.372715 -0.47325785
7.373714 -0.47907406
7.374714 -0.48487688999999995
7.375714 -0.49066986
7.376714 -0.49645356
7.377714 -0.50222534
7.378714 -0.50798082
7.379714 -0.51371674
7.380714 -0.5194327799999999
7.381714 -0.52513173
7.382714 -0.5308173599999999
7.383714 -0.5364920900000001
7.384714 -0.54215523
7.385714 -0.54780338
7.386714 -0.55343257
7.387714 -0.55904062
7.388714 -0.56462828
7.389714 -0.5701985700000001
7.390714 -0.5757546100000001
7.391714 -0.5812975100000001
7.392715 -0.58682566
7.393714 -0.59233559
7.394714 -0.5978241599999999
7.395714 -0.60329037
7.396714 -0.60873581
7.397714 -0.6141635599999999
7.398714 -0.61957613
7.399714 -0.62497379
7.400714 -0.63035456
7.401714 -0.63571511
7.402714 -0.64105298
7.403714 -0.6463679499999999
7.404714 -0.6516618200000001
7.405715 -0.65693716
7.406714 -0.66219564
7.407714 -0.66743665
7.408714 -0.67265779
7.409714 -0.6778562
7.410714 -0.68303025
7.411714 -0.6881805599999999
7.412714 -0.69330935
7.413714 -0.69841896
7.414714 -0.70351036
7.415714 -0.70858253
7.416714 -0.71363295
7.417714 -0.7186592599999999
7.418715 -0.7236605
7.419714 -0.7286375399999999
7.420714 -0.7335923599999999
7.421714 -0.7385266899999999
7.422714 -0.7434409599999999
7.423714 -0.74833389
7.424714 -0.7532031699999999
7.425714 -0.75804689
7.426714 -0.76286462
7.427714 -0.76765749
7.428714 -0.77242739
7.429714 -0.7771757899999999
7.430714 -0.78190267
7.431714 -0.7866066899999999
7.432714 -0.7912855599999999
7.433714 -0.7959377
7.434714 -0.8005628399999999
7.435714 -0.8051622700000001
7.436714 -0.8097376700000001
7.437714 -0.81429034
7.438715 -0.8188199300000001
7.439714 -0.8233249200000001
7.440714 -0.8278033699999999
7.441714 -0.8322539699999999
7.442714 -0.8366768199999999
7.443714 -0.8410735100000001
7.444714 -0.8454455099999999
7.445714 -0.84979394
7.446714 -0.85411826
7.447714 -0.8584166900000001
7.448714 -0.8626871700000001
7.449714 -0.8669287899999999
7.450714 -0.87114191
7.451715 -0.8753281999999999
7.452714 -0.8794892599999999
7.453714 -0.8836257300000001
7.454714 -0.88773668
7.455714 -0.89182043
7.456714 -0.8958752299999999
7.457714 -0.89990031
7.458714 -0.9038963400000001
7.459714 -0.9078651700000001
7.460714 -0.9118082
7.461714 -0.91572581
7.462714 -0.91961678
7.463714 -0.9234789800000001
7.464714 -0.92731072
7.465714 -0.93111163
7.466714 -0.93488321
7.467714 -0.93862731
7.468714 -0.9423455199999999
7.469714 -0.94603766
7.470714 -0.94970213
7.471714 -0.9533367100000001
7.472714 -0.95694
7.473714 -0.9605120899999999
7.474714 -0.96405428
7.475714 -0.9675687199999999
7.476714 -0.97105652
7.477714 -0.97451704
7.478714 -0.9779483999999999
7.479714 -0.9813487500000001
7.480714 -0.98471697
7.481714 -0.988054
7.482714 -0.99136187
7.483714 -0.9946424500000001
7.484715 -0.9978964
7.485714 -1.0011223
7.486714 -1.0043179
7.487714 -1.0074808
7.488714 -1.0106107
7.489714 -1.013709
7.490714 -1.0167778
7.491714 -1.0198193
7.492714 -1.0228332
7.493714 -1.0258181
7.494714 -1.0287716
7.495714 -1.0316921
7.496714 -1.0345801
7.497715 -1.0374373
7.498714 -1.0402659
7.499714 -1.0430668
7.500714 -1.0458392
7.501714 -1.0485807
7.502714 -1.0512888999999999
7.503714 -1.0539633
7.504714 -1.056605
7.505714 -1.0592166
7.506714 -1.0618004
7.507714 -1.0643568
7.508714 -1.0668844
7.509714 -1.0693805
7.510714 -1.0718431000000002
7.511714 -1.0742718
7.512714 -1.0766681999999999
7.513714 -1.0790346
7.514714 -1.0813727
7.515714 -1.0836823
7.516714 -1.0859614
7.517715 -1.0882078
7.518714 -1.0904201
7.519714 -1.0925993999999999
7.520714 -1.094748
7.521714 -1.0968682
7.522714 -1.0989611
7.523714 -1.1010255
7.524714 -1.1030586
7.525714 -1.1050577000000001
7.526714 -1.1070221999999998
7.527714 -1.1089534
7.528714 -1.110854
7.529714 -1.1127263
7.530715 -1.1145706
7.531714 -1.1163852
7.532714 -1.1181676
7.533714 -1.119916
7.534714 -1.1216306
7.535714 -1.1233138999999999
7.536714 -1.1249685
7.537714 -1.126596
7.538714 -1.1281954
7.539714 -1.1297642
7.540714 -1.1312996
7.541714 -1.1328003999999998
7.542714 -1.134268
7.543715 -1.1357051999999999
7.544714 -1.1371147
7.545714 -1.1384972
7.546714 -1.1398511
7.547714 -1.1411731
7.548714 -1.1424611
7.549714 -1.1437150999999999
7.550714 -1.1449371
7.551714 -1.1461302
7.552714 -1.1472964
7.553714 -1.1484354
7.554714 -1.1495446
7.555714 -1.1506211
7.556714 -1.1516634
7.557714 -1.1526725999999998
7.558714 -1.1536516
7.559714 -1.1546035
7.560714 -1.1555294
7.561714 -1.1564275000000002
7.562714 -1.1572949000000001
7.563715 -1.1581287
7.564714 -1.1589288
7.565714 -1.1596973
7.566714 -1.1604379
7.567714 -1.1611528
7.568714 -1.1618419
7.569714 -1.1625024
7.570714 -1.1631308999999999
7.571714 -1.1637257
7.572714 -1.1642879
7.573714 -1.1648204
7.574714 -1.1653267
7.575714 -1.1658079
7.576715 -1.1662627
7.577714 -1.1666876
7.578714 -1.1670800000000001
7.579714 -1.1674393
7.580714 -1.1677677
7.581714 -1.1680689
7.582714 -1.1683455
7.583714 -1.1685974
7.584714 -1.168822
7.585714 -1.1690156999999999
7.586714 -1.1691768
7.587714 -1.1693059000000001
7.588714 -1.1694065999999999
7.589714 -1.1694825
7.590714 -1.1695351
7.591714 -1.1695631
7.592714 -1.1695629
7.593714 -1.1695313
7.594714 -1.1694676
7.595714 -1.1693738
7.596714 -1.1692536999999998
7.597714 -1.1691098
7.598714 -1.1689424
7.599714 -1.1687488
7.600714 -1.1685258
7.601714 -1.168271
7.602714 -1.1679854
7.603714 -1.1676728
7.604714 -1.1673369
7.605714 -1.1669799
7.606714 -1.1666003
7.607714 -1.1661945
7.608714 -1.1657589
7.609715 -1.1652924
7.610714 -1.1647969
7.611714 -1.1642762
7.612714 -1.1637334
7.613714 -1.1631689
7.614714 -1.1625801
7.615714 -1.1619635
7.616714 -1.1613166
7.617714 -1.1606402
7.618714 -1.1599378
7.619714 -1.1592135
7.620714 -1.1584694
7.621714 -1.1577042
7.622715 -1.1569143
7.623714 -1.1560963
7.624714 -1.1552485
7.625714 -1.154373
7.626714 -1.1534739
7.627714 -1.1525546
7.628714 -1.151616
7.629714 -1.1506558999999998
7.630714 -1.1496705
7.631714 -1.1486569
7.632714 -1.1476158
7.633714 -1.1465503
7.634714 -1.1454644
7.635714 -1.1443605000000001
7.636714 -1.1432373
7.637714 -1.1420911
7.638714 -1.1409181
7.639714 -1.1397168
7.640714 -1.1384892
7.641714 -1.1372398000000001
7.642715 -1.1359721999999999
7.643714 -1.1346877
7.644714 -1.1333839
7.645714 -1.132057
7.646714 -1.1307036
7.647714 -1.1293239
7.648714 -1.127921
7.649714 -1.1264994000000002
7.650714 -1.1250615
7.651714 -1.1236069
7.652714 -1.1221318
7.653714 -1.1206322
7.654714 -1.1191065
7.655715 -1.1175565
7.656714 -1.1159867
7.657714 -1.1144011
7.658714 -1.1128010000000002
7.659714 -1.1111842
7.660714 -1.1095462
7.661714 -1.1078835
7.662714 -1.1061954
7.663714 -1.1044852
7.664714 -1.1027575
7.665714 -1.1010157
7.666714 -1.0992595
7.667714 -1.0974856
7.668715 -1.0956899
7.669714 -1.0938705
7.670714 -1.0920288999999999
7.671714 -1.0901691
7.672714 -1.0882957
7.673714 -1.0864099
7.674714 -1.0845099
7.675714 -1.0825908
7.676714 -1.080649
7.677714 -1.0786839
7.678714 -1.0766985
7.679714 -1.0746974
7.680714 -1.072684
7.681714 -1.0706587
7.682714 -1.0686183999999999
7.683714 -1.0665591
7.684714 -1.0644782
7.685714 -1.0623767
7.686714 -1.0602583
7.687714 -1.0581274999999999
7.688715 -1.0559862
7.689714 -1.053833
7.690714 -1.0516642
7.691714 -1.0494758
7.692714 -1.047267
7.693714 -1.0450398
7.694714 -1.0427983
7.695714 -1.0405464999999998
7.696714 -1.0382848999999998
7.697714 -1.0360109
7.698714 -1.0337205
7.699714 -1.0314109
7.700714 -1.0290825
7.701715 -1.0267387
7.702714 -1.0243838
7.703714 -1.0220202
7.704714 -1.0196473
7.705714 -1.0172617
7.706714 -1.0148597000000001
7.707714 -1.0124398
7.708714 -1.0100038
7.709714 -1.0075551
7.710714 -1.005097
7.711714 -1.0026308
7.712714 -1.0001546000000001
7.713714 -0.99766497
7.714714 -0.9951593400000001
7.715714 -0.99263769
7.716714 -0.9901025299999999
7.717714 -0.98755751
7.718714 -0.9850051300000001
7.719714 -0.98244539
7.720714 -0.9798755899999999
7.721714 -0.97729256
7.722714 -0.97469464
7.723714 -0.9720827499999999
7.724714 -0.96945968
7.725714 -0.9668286
7.726714 -0.9641908100000001
7.727714 -0.96154548
7.728714 -0.9588899099999999
7.729714 -0.95622176
7.730714 -0.9535403
7.731714 -0.95084691
7.732714 -0.9481444
7.733714 -0.945435
7.734715 -0.94271936
7.735714 -0.93999598
7.736714 -0.93726246
7.737714 -0.9345173800000001
7.738714 -0.93176104
7.739714 -0.92899557
7.740714 -0.9262234899999999
7.741714 -0.92344647
7.742714 -0.9206642399999999
7.743714 -0.9178748400000001
7.744714 -0.91507602
7.745714 -0.9122665
7.746714 -0.90944674
7.747715 -0.9066184999999999
7.748714 -0.90378383
7.749714 -0.90094414
7.750714 -0.89809913
7.751714 -0.8952477000000001
7.752714 -0.89238854
7.753714 -0.88952109
7.754714 -0.8866460099999999
7.755714 -0.88376496
7.756714 -0.88087954
7.757714 -0.8779901099999999
7.758714 -0.87509593
7.759714 -0.8721953299999999
7.760714 -0.8692869900000001
7.761714 -0.86637065
7.762714 -0.8634472299999999
7.763714 -0.86051859
7.764714 -0.85758632
7.765714 -0.85465135
7.766714 -0.85171331
7.767715 -0.84877107
7.768714 -0.84582344
7.769714 -0.8428695599999999
7.770714 -0.8399097200000001
7.771714 -0.83694514
7.772714 -0.8339772000000001
7.773714 -0.83100684
7.774714 -0.8280338700000001
7.775714 -0.82505709
7.776714 -0.82207518
7.777714 -0.81908777
7.778714 -0.8160954300000001
7.779714 -0.81310002
7.780715 -0.8101034
7.781714 -0.8071063999999999
7.782714 -0.8041081999999999
7.783714 -0.80110701
7.784714 -0.79810089
7.785714 -0.79508917
7.786714 -0.7920729
7.787714 -0.78905448
7.788714 -0.7860362500000001
7.789714 -0.7830194199999999
7.790714 -0.78000296
7.791714 -0.7769845400000001
7.792714 -0.77396184
7.793715 -0.77093421
7.794714 -0.76790289
7.795714 -0.7648706
7.796714 -0.76183961
7.797714 -0.7588103900000001
7.798714 -0.75578126
7.799714 -0.7527494800000001
7.800714 -0.74971314
7.801714 -0.74667279
7.802714 -0.74363113
7.803714 -0.74059167
7.804714 -0.73755658
7.805714 -0.73452522
7.806714 -0.7314944200000001
7.807714 -0.72846035
7.808714 -0.72542112
7.809714 -0.72237779
7.810714 -0.71933395
7.811714 -0.7162936
7.812714 -0.71325856
7.813715 -0.71022739
7.814714 -0.70719635
7.815714 -0.70416201
7.816714 -0.70112371
7.817714 -0.69808401
7.818714 -0.69504734
7.819714 -0.69201705
7.820714 -0.68899319
7.821714 -0.6859722500000001
7.822714 -0.68294941
7.823714 -0.67992159
7.824714 -0.67688976
7.825714 -0.67385826
7.826715 -0.67083235
7.827714 -0.66781491
7.828714 -0.66480464
7.829714 -0.66179684
7.830714 -0.65878662
7.831714 -0.65577207
7.832714 -0.65275561
7.833714 -0.6497425
7.834714 -0.64673736
7.835714 -0.64374111
7.836714 -0.6407504399999999
7.837714 -0.63775978
7.838714 -0.63476511
7.839714 -0.6317667699999999
7.840714 -0.62876926
7.841714 -0.62577878
7.842714 -0.6227990099999999
7.843714 -0.61982879
7.844714 -0.61686286
7.845714 -0.61389524
7.846714 -0.61092307
7.847714 -0.60794861
7.848714 -0.60497774
7.849714 -0.60201632
7.850714 -0.59906631
7.851714 -0.5961246299999999
7.852714 -0.5931851499999999
7.853714 -0.59024272
7.854714 -0.58729681
7.855714 -0.58435178
7.856714 -0.5814142999999999
7.857714 -0.57848883
7.858714 -0.57557477
7.859715 -0.5726666699999999
7.860714 -0.56975782
7.861714 -0.5668445999999999
7.862714 -0.56392904
7.863714 -0.5610174499999999
7.864714 -0.55811661
7.865714 -0.5552293300000001
7.866714 -0.5523527
7.867714 -0.54948023
7.868714 -0.54660589
7.869714 -0.54372824
7.870714 -0.54085134
7.871714 -0.53798207
7.872715 -0.5351257
7.873714 -0.53228228
7.874714 -0.5294465
7.875714 -0.52661132
7.876714 -0.52377246
7.877714 -0.52093146
7.878714 -0.5180947
7.879714 -0.5152693899999999
7.880714 -0.51245885
7.881714 -0.5096606
7.882714 -0.5068677500000001
7.883714 -0.50407369
7.884714 -0.50127637
7.885714 -0.49847956000000004
7.886714 -0.49569052999999996
7.887714 -0.49291509
7.888714 -0.49015400000000003
7.889714 -0.48740241
7.890714 -0.4846531
7.891714 -0.48190131999999997
7.892715 -0.47914786000000004
7.893714 -0.47639874
7.894714 -0.47366121
7.895714 -0.47093891
7.896714 -0.46822964
7.897714 -0.46552666000000004
7.898714 -0.46282317
7.899714 -0.4601167
7.900714 -0.45741084
7.901714 -0.45471275000000005
7.902714 -0.45202882
7.903714 -0.4493603
7.904714 -0.44670276999999997
7.905715 -0.44404902
7.906714 -0.44139377
7.907714 -0.43873717
7.908714 -0.43608466999999995
7.909714 -0.43344330000000003
7.910714 -0.43081702
7.911714 -0.42820415
7.912714 -0.4255984
7.913714 -0.42299312
7.914714 -0.42038569
7.915714 -0.41777929
7.916714 -0.41518086
7.917714 -0.41259662
7.918715 -0.41002813000000005
7.919714 -0.40747127
7.920714 -0.40491903
7.921714 -0.402366
7.922714 -0.39981189
7.923714 -0.39726164999999997
7.924714 -0.39472212
7.925714 -0.39219744999999995
7.926714 -0.38968653
7.927714 -0.38718372
7.928714 -0.38468277
7.929714 -0.38218095
7.930714 -0.37968084
7.931714 -0.37718865
7.932714 -0.37471023000000003
7.933714 -0.37224714
7.934714 -0.36979569
7.935714 -0.36734936
7.936714 -0.36490308
7.937714 -0.36245645
7.938715 -0.36001389
7.939714 -0.35758177
7.940714 -0.35516411999999997
7.941714 -0.35276022
7.942714 -0.35036504
7.943714 -0.34797273
7.944714 -0.34558049
7.945714 -0.34319032
7.946714 -0.34080772
7.947714 -0.33843800999999996
7.948714 -0.33608282
7.949714 -0.33373912
7.950714 -0.3314012
7.951715 -0.32906443999999996
7.952714 -0.32672826
7.953714 -0.32439649000000004
7.954714 -0.32207472
7.955714 -0.31976663
7.956714 -0.31747166
7.957714 -0.31518545000000003
7.958714 -0.31290276
7.959714 -0.31062094
7.960714 -0.30834156
7.961714 -0.30606941
7.962714 -0.30380932
7.963714 -0.30156295
7.964714 -0.29932781999999997
7.965714 -0.297099
7.966714 -0.29487235
7.967714 -0.29264721
7.968714 -0.29042671
7.969714 -0.28821565
7.970714 -0.28601729000000004
7.971714 -0.28383128999999996
7.972714 -0.28165395
7.973714 -0.27948070999999997
7.974714 -0.27730912
7.975714 -0.27514037
7.976714 -0.27297849
7.977714 -0.27082757999999996
7.978714 -0.26868919
7.979714 -0.26656138
7.980714 -0.26444008
7.981714 -0.26232181
7.982714 -0.26020592
7.983714 -0.25809503
7.984715 -0.25599324
7.985714 -0.2539034
7.986714 -0.25182519999999997
7.987714 -0.24975548000000003
7.988714 -0.24769022000000002
7.989714 -0.24562713
7.990714 -0.24356707
7.991714 -0.24151327000000003
7.992714 -0.2394693
7.993714 -0.23743662
7.994714 -0.23541388
7.995714 -0.23339786999999998
7.996714 -0.23138580999999997
7.997715 -0.22937725
7.998714 -0.22737426
7.999714 -0.22538009
8.000714 -0.2233969
8.001715 -0.22142434
8.002714 -0.21945964999999998
8.003715 -0.21749944000000002
8.004714 -0.2155418
8.005714 -0.21358735
8.006714 -0.21163882
8.007714 -0.20969920000000003
8.008715 -0.20776992000000002
8.009714 -0.20585002
8.010715 -0.20393697
8.011714 -0.20202841
8.012714 -0.20012369
8.013714 -0.19822419
8.014714 -0.19633232
8.015715 -0.19444976
8.016714 -0.19257633
8.017715 -0.1907101
8.018714 -0.18884863000000002
8.019714 -0.18699056
8.020715 -0.18513652
8.021714 -0.18328867
8.022715 -0.18144937
8.023714 -0.17961966999999998
8.024714 -0.17779873000000002
8.025714 -0.17598439
8.026714 -0.17417452
8.027715 -0.1723683
8.028714 -0.1705666
8.029715 -0.16877124
8.030714 -0.16698375
8.031714 -0.16520444
8.032714 -0.16343223
8.033714 -0.16166556
8.034715 -0.15990339
8.035714 -0.15814595
8.036715 -0.1563945
8.037714 -0.15465043
8.038714 -0.15291437
8.039714 -0.15118563
8.040714 -0.14946265
8.041715 -0.14774388
8.042714 -0.1460287
8.043715 -0.14431776999999998
8.044714 -0.14261258
8.045714 -0.14091457999999998
8.046714 -0.13922442000000002
8.047714 -0.13754168
8.048715 -0.1358652
8.049714 -0.13419387
8.050714 -0.13252719
8.051714 -0.13086543
8.052714 -0.12920926000000002
8.053715 -0.12755917
8.054714 -0.12591507
8.055715 -0.12427634
8.056714 -0.12264217999999999
8.057714 -0.12101220000000001
8.058714 -0.11938672
8.059714 -0.11776666
8.060715 -0.11615313000000001
8.061714 -0.11454682000000001
8.062715 -0.11294765000000001
8.063714 -0.11135478
8.064714 -0.10976704
8.065714 -0.10818341999999999
8.066714 -0.10660352
8.067715 -0.1050276
8.068714 -0.10345631999999999
8.069715 -0.10189036
8.070714 -0.10032997
8.071714 -0.09877492
8.072714 -0.097224681
8.073714 -0.095678837
8.074715 -0.09413743999999999
8.075714 -0.09260106
8.076715 -0.09107048400000001
8.077714 -0.08954619999999999
8.078714 -0.088028051
8.079714 -0.086515164
8.080714 -0.085006346
8.081715 -0.083500711
8.082714 -0.081998168
8.083714 -0.080499484
8.084714 -0.079005823
8.085714 -0.077518041
8.086715 -0.076036138
8.087714 -0.074559223
8.088715 -0.073086045
8.089714 -0.071615784
8.090714 -0.07014857299999999
8.091714 -0.068685488
8.092714 -0.067227852
8.093715 -0.06577638
8.094714 -0.06433066999999999
8.095715 -0.062889414
8.096714 -0.06145119600000001
8.097714 -0.060015427999999996
8.098714 -0.058582786
8.099714 -0.05715479500000001
8.100715 -0.055732828000000005
8.101714 -0.054317142
8.102715 -0.052906567
8.103714 -0.051499117
8.104714 -0.050093193
8.105714 -0.048688551999999996
8.106714 -0.047286515
8.107715 -0.045889139
8.108714 -0.044497923
8.109715 -0.043112854
8.110714 -0.041732422
8.111714 -0.040354629
8.112714 -0.038978332000000004
8.113714 -0.037604064
8.114715 -0.036233704
8.115714 -0.034869253
8.116714 -0.033511413
8.117714 -0.032158993000000004
8.118714 -0.030809524
8.119715 -0.029460748
8.120714 -0.028112052999999998
8.121715 -0.026764881
8.122714 -0.025421838000000002
8.123714 -0.024085044
8.124714 -0.022754772
8.125714 -0.021429276
8.126715 -0.02010594
8.127714 -0.018783005000000002
8.128715 -0.017460743
8.129714 -0.016141294
8.130714 -0.014827246
8.131714 -0.01351987
8.132714 -0.012218188
8.133715 -0.0109195
8.134714 -0.009621070800000001
8.135715 -0.008321893300000001
8.136714 -0.0070233604
8.137714 -0.005728392
8.138714 -0.004439546
8.139714 -0.0031573432
8.140715 -0.0018798941
8.141714 -0.00060410071
8.142715 0.0006723353200000001
8.143714 0.0019493991
8.144714 0.0032247528000000003
8.145715 0.0044952292
8.146714 0.0057588953
8.147715 0.007016325300000001
8.148714 0.0082702572
8.149714 0.0095238465
8.150714 0.010778645
8.151714 0.012033631
8.152715 0.013285926
8.153714 0.01453275
8.154715 0.015773304
8.155714 0.01700937
8.156714 0.018244180999999998
8.157714 0.019480316
8.158714 0.020717955
8.159715 0.021954679999999997
8.160714 0.023186955
8.161715 0.024412354
8.162714 0.025631103
8.163714 0.026845944
8.164714 0.028060417000000004
8.165714 0.029276672000000004
8.166715 0.030494195999999998
8.167714 0.031710291
8.168715 0.032921936
8.169714 0.034127827
8.170714 0.035329239
8.171714 0.036529149
8.172714 0.037730215
8.173715 0.038932954
8.174714 0.040135303
8.175714 0.041333883
8.176714 0.042526153000000004
8.177714 0.043712067
8.178715 0.044894134
8.179714 0.046075895000000006
8.180715 0.047259724999999995
8.181714 0.048445427
8.182714 0.049630447999999994
8.183714 0.050811586
8.184714 0.051987043
8.185715 0.053157547
8.186714 0.05432577500000001
8.187715 0.055494602
8.188714 0.056665216
8.189714 0.057836383
8.190714 0.059005310000000005
8.191714 0.060169521
8.192715 0.06132847599999999
8.193714 0.062483922
8.194715 0.06363875000000001
8.195714 0.06479512700000001
8.196714 0.06595309199999999
8.197714 0.067110523
8.198714 0.068264501
8.199715 0.069413148
8.200714 0.07055682399999999
8.201715 0.071697886
8.202714 0.072839245
8.203714 0.073982589
8.204714 0.07512746399999999
8.205714 0.07627164
8.206715 0.077412592
8.207714 0.078549067
8.208714 0.079681753
8.209714 0.080812682
8.210714 0.08194382
8.211715 0.08307579
8.212714 0.084207504
8.213715 0.085336913
8.214714 0.086462422
8.215714 0.08758395
8.216714 0.08870304999999999
8.217714 0.08982198799999999
8.218715 0.09094239800000001
8.219714 0.09206429199999999
8.220715 0.093186094
8.221714 0.094305573
8.222714 0.095421134
8.223714 0.096532668
8.224714 0.097641471
8.225715 0.098749413
8.226714 0.099857827
8.227715 0.10096681
8.228714 0.10207532
8.229714 0.10318191
8.230714 0.10428572
8.231714 0.10538692999999999
8.232715 0.10648663
8.233714 0.10758613000000002
8.234715 0.10868608
8.235714 0.10978607
8.236714 0.11088485
8.237714 0.11198098999999999
8.238714 0.11307376999999999
8.239715 0.11416358
8.240714 0.11525176000000001
8.241714 0.11633987
8.242714 0.1174289
8.243714 0.11851869000000001
8.244715 0.11960802000000001
8.245714 0.12069527999999999
8.246715 0.12177938
8.247714 0.12286031
8.248714 0.12393916
8.249714 0.12501752
8.250714 0.12609649
8.251715 0.12717613
8.252714 0.12825534
8.253715 0.12933256999999998
8.254714 0.13040673
8.255714 0.13147796
8.256714 0.1325476
8.257714 0.13361735
8.258715 0.13468822
8.259714 0.13575973
8.260715 0.13683013
8.261714 0.13789739
8.262714 0.13896046
8.263714 0.14002007
8.264714 0.14107843
8.265715 0.14213803
8.266714 0.1432001
8.267715 0.14426377999999998
8.268714 0.14532655
8.269714 0.14638576
8.270715 0.14744017
8.271714 0.14849082
8.272715 0.14954031
8.273714 0.1505912
8.274714 0.15164429999999998
8.275714 0.15269807000000002
8.276714 0.15374962
8.277715 0.1547966
8.278714 0.15583887
8.279715 0.15687873
8.280714 0.15791958
8.281714 0.15896378
8.282714 0.16001094999999999
8.283714 0.16105808
8.284715 0.16210125
8.285714 0.16313803999999998
8.286715 0.16416919
8.287714 0.16519813
8.288714 0.16622891
8.289714 0.16726365999999998
8.290714 0.16830114000000002
8.291715 0.16933755
8.292714 0.17036898
8.293715 0.17139396
8.294714 0.17241454
8.295714 0.17343498000000002
8.296714 0.17445895
8.297714 0.17548709
8.298715 0.17651635999999998
8.299714 0.177542
8.300714 0.17856051
8.301714 0.17957209000000002
8.302714 0.18058062
8.303715 0.18159132
8.304714 0.18260743
8.305715 0.18362803
8.306714 0.18464858
8.307714 0.1856637
8.308714 0.18667063
8.309714 0.18767097000000002
8.310715 0.18866968
8.311714 0.18967177000000002
8.312715 0.19067904
8.313714 0.19168886000000002
8.314714 0.19269583
8.315714 0.19369535
8.316714 0.19468679
8.317715 0.19567401999999998
8.318714 0.19666305999999997
8.319715 0.19765818000000002
8.320714 0.19865904
8.321714 0.19966077999999998
8.322714 0.20065699
8.323714 0.20164377
8.324715 0.20262217000000002
8.325714 0.20359751999999998
8.326715 0.20457601999999997
8.327714 0.20556068
8.328714 0.20654937
8.329714 0.20753632
8.330714 0.20851583999999998
8.331715 0.20948620999999998
8.332714 0.21045086999999998
8.333714 0.21141621000000002
8.334714 0.21238737
8.335714 0.21336481000000002
8.336715 0.21434383999999998
8.337714 0.21531751999999998
8.338715 0.21628106
8.339714 0.21723497
8.340714 0.21818469000000001
8.341714 0.21913724
8.342714 0.22009672
8.343715 0.22106161
8.344714 0.222026
8.345715 0.22298334999999997
8.346714 0.22393083
8.347714 0.22487112
8.348714 0.22581059
8.349714 0.22675515999999998
8.350715 0.22770625
8.351714 0.22865976
8.352715 0.22960862
8.353714 0.23054744000000002
8.354714 0.23147587
8.355714 0.23239900000000002
8.356714 0.23332406
8.357715 0.23425578000000002
8.358714 0.23519339
8.359715 0.23613111
8.360714 0.23706199
8.361714 0.23798232000000002
8.362714 0.23889408999999998
8.363714 0.2398036
8.364715 0.24071736000000002
8.365714 0.24163792999999997
8.366714 0.24256213
8.367714 0.2434832
8.368714 0.24439523000000002
8.369715 0.24529686
8.370714 0.24619221000000002
8.371715 0.24708807000000002
8.372714 0.24798948
8.373714 0.24889633
8.374714 0.24980355999999998
8.375714 0.25070431
8.376715 0.25159444000000003
8.377714 0.25247524
8.378715 0.25335259
8.379714 0.2542332
8.380714 0.25512031
8.381714 0.2560117
8.382714 0.25690116
8.383715 0.25778251999999996
8.384714 0.25865352
8.385715 0.25951718
8.386714 0.2603797
8.387714 0.26124625
8.388714 0.26211771
8.389714 0.26299004
8.390715 0.26385698
8.391714 0.26471424
8.392715 0.26556223
8.393714 0.26640579999999997
8.394714 0.26725114
8.395715 0.26810174000000003
8.396714 0.26895623
8.397715 0.26980927
8.398714 0.27065503
8.399714 0.27149081999999997
8.400714 0.27231874
8.401714 0.27314413
8.402715 0.2739721
8.403714 0.27480428
8.404715 0.27563777
8.405714 0.27646722999999995
8.406714 0.2772883
8.407714 0.27810044
8.408714 0.27890713
8.409715 0.27971359
8.410714 0.28052332
8.411715 0.28133602
8.412714 0.28214775999999997
8.413714 0.28295361
8.414714 0.28375079999999997
8.415714 0.2845404
8.416715 0.28532657
8.417714 0.28611377
8.418715 0.28690391
8.419714 0.28769516
8.420714 0.28848329
8.421714 0.28926425
8.422714 0.29003676
8.423715 0.29080298000000004
8.424714 0.29156698999999997
8.425714 0.29233219
8.426714 0.29309917999999996
8.427714 0.29386559
8.428715 0.29462771
8.429714 0.29538285000000003
8.430715 0.29613101000000003
8.431714 0.29687476
8.432714 0.29761747
8.433714 0.2983612
8.434714 0.29910539999999997
8.435715 0.29984729
8.436714 0.30058373
8.437715 0.30131316999999996
8.438714 0.30203639000000004
8.439714 0.30275604
8.440714 0.30347481
8.441714 0.30419384
8.442715 0.30491212
8.443714 0.30562712
8.444715 0.30633650999999995
8.445714 0.3070394
8.446714 0.3077369
8.447714 0.30843117
8.448714 0.30912429
8.449715 0.30981682
8.450714 0.31050781
8.451715 0.31119531
8.452714 0.31187767
8.453714 0.31255435
8.454714 0.31322616000000003
8.455714 0.31389471
8.456715 0.31456135
8.457714 0.31522643
8.458714 0.31588911000000003
8.459714 0.31654788
8.460714 0.31720148000000004
8.461715 0.31784964
8.462714 0.31849316
8.463715 0.31913361
8.464714 0.3197724
8.465714 0.32041005
8.466714 0.3210458
8.467714 0.32167799999999996
8.468715 0.3223049
8.469714 0.32292556
8.470715 0.32354037
8.471714 0.32415085
8.472714 0.32475882
8.473714 0.32536529
8.474714 0.32597003
8.475715 0.32657152
8.476714 0.32716806
8.477715 0.32775877
8.478714 0.32834432
8.479714 0.32892649
8.480714 0.32950712000000004
8.481714 0.33008689
8.482715 0.33066466
8.483714 0.33123794
8.484715 0.33180434
8.485714 0.33236318
8.486714 0.33291592
8.487714 0.33346545
8.488714 0.33401443999999997
8.489715 0.3345636
8.490714 0.33511117
8.491714 0.33565394
8.492714 0.33618924
8.493714 0.33671665
8.494715 0.33723826
8.495714 0.3377574
8.496715 0.33827645
8.497714 0.33879525
8.498714 0.33931108
8.499714 0.33982045
8.500714 0.34032138
8.501715 0.34081487
8.502714 0.34130437
8.503715 0.34179364
8.504714 0.34228423999999996
8.505714 0.34277441
8.506714 0.34325991
8.507714 0.34373663
8.508715 0.3442032
8.509714 0.34466193
8.510715 0.34511737
8.511714 0.34557348
8.512714 0.34603123
8.513714 0.34648776000000003
8.514714 0.3469384
8.515715 0.34737971
8.516714 0.34781171
8.517715 0.34823802
8.518714 0.34866342
8.519714 0.34909064
8.520715 0.34951845
8.521714 0.34994225
8.522715 0.35035689000000003
8.523714 0.35076019999999997
8.524714 0.35115434
8.525714 0.35154474999999996
8.526714 0.35193663
8.527715 0.35233171999999996
8.528714 0.35272704
8.529715 0.35311687
8.530714 0.35349629
8.531714 0.35386449
8.532714 0.35422512
8.533714 0.354584
8.534715 0.35494526
8.535714 0.35530848
8.536715 0.35566897
8.537714 0.3560208
8.538714 0.35636070999999997
8.539714 0.35669047
8.540714 0.35701573000000003
8.541715 0.35734251
8.542714 0.35767315
8.543715 0.3580048
8.544714 0.35833106
8.545714 0.35864615
8.546714 0.35894855000000003
8.547714 0.35924206000000003
8.548715 0.35953333000000004
8.549714 0.35982761
8.550714 0.36012528
8.551714 0.36042165000000004
8.552714 0.36071006
8.553715 0.36098622
8.554714 0.36125109
8.555715 0.36151023
8.556714 0.36177014
8.557714 0.36203390999999996
8.558714 0.3622992
8.559714 0.36255962
8.560715 0.36280884
8.561714 0.36304481
8.562715 0.36327117000000003
8.563714 0.36349492
8.564714 0.36372198
8.565714 0.36395327
8.566714 0.36418419
8.567715 0.36440752000000004
8.568714 0.36461814000000003
8.569715 0.36481624
8.570714 0.3650072
8.571714 0.36519798
8.572714 0.36539256
8.573714 0.36558935000000004
8.574715 0.36578227
8.575714 0.36596477
8.576715 0.36613424
8.577714 0.36629376
8.578714 0.36645012000000005
8.579714 0.36660947
8.580714 0.3667732
8.581715 0.36693702
8.582714 0.36709358
8.583714 0.36723728
8.584714 0.3673678
8.585714 0.36749030000000005
8.586715 0.36761204
8.587714 0.36773767999999996
8.588715 0.36786641
8.589714 0.36799246
8.590714 0.36810909
8.591714 0.36821289
8.592714 0.36830618
8.593715 0.36839526
8.594714 0.36848632000000003
8.595715 0.36858132
8.596714 0.36867657
8.597714 0.36876517999999997
8.598714 0.36884157
8.599714 0.36890503999999996
8.600715 0.36896036
8.601714 0.36901471
8.602715 0.36907301000000003
8.603714 0.36913482000000003
8.604714 0.36919478
8.605714 0.36924598000000003
8.606714 0.36928451
8.607715 0.36931189
8.608714 0.36933396
8.609715 0.36935697
8.610714 0.36938339
8.611714 0.36941047
8.612714 0.36943199
8.613714 0.36944246000000003
8.614715 0.36944076
8.615714 0.36943087
8.616714 0.36941932
8.617714 0.36941092000000003
8.618714 0.36940561
8.619715 0.36939853
8.620714 0.36938316
8.621715 0.3693555
8.622714 0.36931655
8.623714 0.36927164
8.624714 0.36922693
8.625714 0.36918542
8.626715 0.36914509
8.627714 0.36910039
8.628715 0.36904586
8.629714 0.36897976
8.630714 0.36890514
8.631714 0.36882777
8.632714 0.36875233
8.633715 0.36867927
8.634714 0.36860462
8.635715 0.36852260000000003
8.636714 0.36842937000000003
8.637714 0.36832561999999996
8.638714 0.36821598
8.639714 0.36810618
8.640715 0.36799922
8.641714 0.36789356
8.642715 0.36778415
8.643714 0.36766578
8.644714 0.3675363
8.645715 0.36739797999999996
8.646714 0.3672559
8.647715 0.36711455
8.648714 0.36697504
8.649714 0.36683441
8.650714 0.36668773
8.651714 0.36653131
8.652715 0.36636528
8.653714 0.36619338
8.654715 0.36602055
8.655714 0.3658497
8.656714 0.3656798
8.657714 0.36550662
8.658714 0.36532537000000004
8.659715 0.36513384000000004
8.660714 0.36493372
8.661715 0.36472939
8.662714 0.36452517
8.663714 0.36432252
8.664714 0.36411916
8.665714 0.36391076
8.666715 0.36369369
8.667714 0.36346749
8.668715 0.36323499
8.669714 0.36300044000000004
8.670714 0.36276672
8.671714 0.36253354
8.672714 0.36229761
8.673715 0.36205491
8.674714 0.36180327
8.675714 0.36154373
8.676714 0.36127992999999997
8.677714 0.36101560000000005
8.678715 0.36075232
8.679714 0.3604884
8.680715 0.36022016
8.681714 0.35994413999999997
8.682714 0.35965943
8.683714 0.35936811
8.684714 0.35907386
8.685715 0.35877954
8.686714 0.35848552
8.687715 0.35818948
8.688714 0.35788793999999996
8.689714 0.35757867
8.690714 0.35726205
8.691714 0.35694081
8.692715 0.3566182
8.693714 0.35629584
8.694715 0.35597279
8.695714 0.35564606000000004
8.696714 0.35531265
8.697714 0.35497141
8.698714 0.35462379
8.699715 0.35427283
8.700714 0.3539213
8.701715 0.35356996
8.702714 0.35321717
8.703714 0.35285999
8.704714 0.35249605
8.705714 0.3521251
8.706715 0.35174910000000004
8.707714 0.35137089
8.708714 0.35099231
8.709714 0.3506131
8.710714 0.35023107
8.711715 0.34984361999999997
8.712714 0.34944934
8.713715 0.34904897
8.714714 0.34864489
8.715714 0.3482396
8.716714 0.34783420000000004
8.717714 0.34742763000000004
8.718715 0.34701747
8.719714 0.34660145000000003
8.720715 0.34617886000000003
8.721714 0.34575106
8.722714 0.34532056
8.723714 0.34488942
8.724714 0.34445797
8.725715 0.34402462
8.726714 0.34358697
8.727715 0.34314326
8.728714 0.34269351
8.729714 0.34223951
8.730714 0.34178358
8.731714 0.34132712
8.732715 0.34086967
8.733714 0.34040927
8.734715 0.33994378
8.735714 0.33947225
8.736714 0.33899562
8.737714 0.3385161
8.738714 0.33803585
8.739715 0.33755552
8.740714 0.33707402000000003
8.741714 0.33658908
8.742714 0.33609869000000003
8.743714 0.33560242
8.744715 0.33510154999999997
8.745714 0.33459826000000004
8.746715 0.3340943
8.747714 0.33358973000000003
8.748714 0.333083
8.749714 0.33257199
8.750714 0.33205536
8.751715 0.33153351
8.752714 0.33100843
8.753715 0.33048233
8.754714 0.32995630000000004
8.755714 0.32942955999999995
8.756714 0.32890000999999996
8.757714 0.32836546
8.758715 0.32782517
8.759714 0.32728026000000005
8.760715 0.32673293999999997
8.761714 0.32618516
8.762714 0.32563736
8.763714 0.32508818
8.764714 0.32453535
8.765715 0.3239772
8.766714 0.32341380000000003
8.767715 0.32284688
8.768714 0.32227871
8.769714 0.32171074
8.770715 0.32114256
8.771714 0.32057221999999996
8.772715 0.31999755
8.773714 0.31941752
8.774714 0.31883307
8.775714 0.31824633
8.776714 0.31765946
8.777715 0.31707304999999997
8.778714 0.31648573999999996
8.779715 0.31589513999999996
8.780714 0.31529928
8.781714 0.31469800000000003
8.782714 0.31409301
8.783714 0.31348681
8.784715 0.31288106
8.785714 0.31227553
8.786715 0.31166843
8.787714 0.31105743
8.788714 0.31044139000000004
8.789714 0.30982106
8.790714 0.30919861000000004
8.791715 0.30857616
8.792714 0.30795436
8.793715 0.30733196
8.794714 0.30670655
8.795714 0.30607614
8.796714 0.30544051
8.797714 0.30480134000000003
8.798715 0.30416122
8.799714 0.30352186999999997
8.800714 0.30288317
8.801714 0.30224312
8.802714 0.30159932
8.803715 0.30095046
8.804714 0.30029725999999995
8.805715 0.29964186
8.806714 0.29898656
8.807714 0.29833221
8.808714 0.29767768
8.809714 0.29702061
8.810715 0.29635902
8.811714 0.29569264
8.812715 0.29502312999999997
8.813714 0.29435307
8.814714 0.29368415000000003
8.815714 0.29301608
8.816714 0.29234680999999996
8.817715 0.29167382
8.818714 0.29099579000000003
8.819715 0.29031353
8.820714 0.28962940000000004
8.821714 0.28894582999999996
8.822714 0.28826375000000004
8.823714 0.28758196
8.824715 0.28689803999999997
8.825714 0.28620988999999997
8.826715 0.28551721
8.827714 0.28482161
8.828714 0.28412552
8.829714 0.28343052
8.830714 0.28273631
8.831715 0.28204084
8.832714 0.28134179
8.833714 0.28063809
8.834714 0.27993072
8.835714 0.27922222
8.836715 0.27851493
8.837714 0.27780961
8.838715 0.27710483
8.839714 0.27639803
8.840714 0.27568706
8.841714 0.27497163999999996
8.842714 0.27425345
8.843715 0.27353490999999996
8.844714 0.27281761000000004
8.845715 0.27210116
8.846714 0.27138357999999996
8.847714 0.27066267
8.848714 0.26993749
8.849714 0.26920915
8.850715 0.26848002
8.851714 0.26775221
8.852715 0.26702608
8.853714 0.26630005
8.854714 0.26557157000000003
8.855714 0.2648389
8.856714 0.26410215000000004
8.857715 0.26336336
8.858714 0.26262507
8.859715 0.26188879000000004
8.860714 0.261154
8.861714 0.26041861
8.862714 0.25968037
8.863714 0.25893841
8.864715 0.25819375
8.865714 0.25744855
8.866714 0.25670452
8.867714 0.25596165
8.868714 0.25521826
8.869715 0.25447214
8.870714 0.25372196
8.871715 0.2529684
8.872714 0.2522137
8.873714 0.25146035
8.874714 0.25070943
8.875714 0.24996001999999998
8.876715 0.24920981
8.877714 0.24845662999999998
8.878715 0.24769992999999998
8.879714 0.24694095
8.880714 0.24618187
8.881714 0.24542427
8.882714 0.24466794
8.883715 0.24391119000000003
8.884714 0.24315198
8.885715 0.24238940999999997
8.886714 0.24162446999999998
8.887714 0.24085937
8.888714 0.24009612000000002
8.889714 0.23933519
8.890715 0.23857499
8.891714 0.23781306000000002
8.892715 0.23704759999999997
8.893714 0.23627863000000002
8.894714 0.23550794
8.895715 0.23473792000000002
8.896714 0.23396993
8.897715 0.23320344999999998
8.898714 0.23243658
8.899714 0.2316674
8.900714 0.23089538
8.901714 0.23012173
8.902715 0.22934861
8.903714 0.22857755000000002
8.904715 0.22780837
8.905714 0.22703919
8.906714 0.22626773
8.907714 0.22549278
8.908714 0.22471505
8.909715 0.22393678999999997
8.910714 0.2231603
8.911715 0.22238639999999998
8.912714 0.22161396
8.913714 0.22084066000000002
8.914714 0.22006466
8.915714 0.21928579
8.916715 0.21850567
8.917714 0.21772659000000003
8.918715 0.21694985
8.919714 0.21617482
8.920714 0.21539943
8.921714 0.21462149
8.922714 0.21384042
8.923715 0.21305755
8.924714 0.2122754
8.925714 0.21149597999999997
8.926714 0.21071937000000002
8.927714 0.20994372
8.928715 0.20916639
8.929714 0.20838578
8.930715 0.20760243999999997
8.931714 0.20681866
8.932714 0.20603694
8.933714 0.20525826
8.934714 0.20448142
8.935715 0.20370386
8.936714 0.20292341
8.937715 0.20213986
8.938714 0.20135513
8.939714 0.20057196000000002
8.940714 0.19979202
8.941714 0.19901481000000001
8.942715 0.19823785000000002
8.943714 0.19745838000000002
8.944715 0.1966753
8.945714 0.19588997
8.946714 0.19510537
8.947714 0.19432419
8.948714 0.19354695
8.949715 0.19277168
8.950714 0.19199516
8.951715 0.19121513
8.952714 0.19043178
8.953714 0.18964757999999998
8.954714 0.18886567999999998
8.955714 0.18808765
8.956715 0.18731243
8.957714 0.18653697
8.958714 0.18575835000000002
8.959714 0.18497579
8.960714 0.18419132
8.961715 0.18340853
8.962714 0.18263018
8.963715 0.18185631000000002
8.964714 0.18108414
8.965714 0.18030989
8.966714 0.17953127000000002
8.967714 0.17874900000000002
8.968715 0.17796636
8.969714 0.17718702
8.970715 0.17641254
8.971714 0.17564135
8.972714 0.17486975
8.973714 0.17409448
8.974714 0.17331499
8.975715 0.17253386
8.976714 0.17175522999999998
8.977715 0.17098194
8.978714 0.17021365000000002
8.979714 0.16944694
8.980714 0.16867751
8.981714 0.16790306
8.982715 0.16712478
8.983714 0.16634663
8.984715 0.16557275
8.985714 0.16480462
8.986714 0.16404013
8.987714 0.16327493
8.988714 0.16250542
8.989715 0.16173115
8.990714 0.16095525
8.991714 0.1601824
8.992714 0.15941566
8.993714 0.15865447000000002
8.994715 0.15789488
8.995714 0.15713222000000002
8.996715 0.15636414
8.997714 0.15559223
8.998714 0.15482103
8.999714 0.15405503
9.000714 0.15329567
9.001715 0.15254039
9.002714 0.15178426
9.003715 0.15102327000000002
9.004714 0.15025701
9.005714 0.14948896
9.006714 0.14872417000000002
9.007714 0.14796591
9.008715 0.14721343
9.009714 0.14646243
9.010715 0.14570791
9.011714 0.14494753000000002
9.012714 0.14418324
9.013714 0.14342006000000002
9.014714 0.14266283
9.015715 0.14191304
9.016714 0.1411678
9.017715 0.14042175999999998
9.018714 0.1396706
9.019714 0.13891385
9.020715 0.1381552
9.021714 0.13739994
9.022715 0.13665151
9.023714 0.13590913000000002
9.024714 0.13516834
9.025714 0.13442398
9.026714 0.13367367
9.027715 0.13291948
9.028714 0.13216661
9.029715 0.13142004999999998
9.030714 0.13068124
9.031714 0.12994714000000002
9.032714 0.12921211000000002
9.033714 0.12847171
9.034715 0.12772545
9.035714 0.12697717
9.036715 0.12623243
9.037714 0.12549486
9.038714 0.12476377
9.039714 0.12403472
9.040714 0.12330242
9.041715 0.12256433000000001
9.042714 0.12182238000000001
9.043715 0.12108163999999999
9.044714 0.12034700000000001
9.045714 0.11961993000000001
9.046714 0.11889744
9.047714 0.11817404000000001
9.048715 0.11744539000000001
9.049714 0.11671108999999999
9.050714 0.11597497999999999
9.051714 0.11524266
9.052714 0.11451778000000001
9.053715 0.11379973
9.054714 0.1130841
9.055715 0.11236559
9.056714 0.11164147
9.057714 0.11091332000000001
9.058714 0.11018597
9.059714 0.10946421
9.060715 0.10874963
9.061714 0.10803964999999999
9.062715 0.10732922
9.063714 0.10661425
9.064714 0.10589429
9.065714 0.10517288000000001
9.066714 0.10445521
9.067715 0.10374465
9.068714 0.10304062
9.069715 0.10233892
9.070714 0.10163448
9.071714 0.10092465
9.072714 0.10021082
9.073714 0.099497498
9.074715 0.09878925
9.075714 0.09808779000000001
9.076715 0.097390969
9.077714 0.096694269
9.078714 0.095993892
9.079714 0.095289224
9.080714 0.09458322300000001
9.081715 0.093880401
9.082714 0.093183829
9.083714 0.092493114
9.084714 0.091804733
9.085714 0.09111432600000001
9.086715 0.090419577
9.087714 0.089721638
9.088715 0.089024327
9.089714 0.08833158099999999
9.090714 0.08764487600000001
9.091714 0.08696235
9.092714 0.08628009199999999
9.093715 0.08559475
9.094714 0.084905693
9.095715 0.084215362
9.096714 0.083527603
9.097714 0.082845212
9.098714 0.082168152
9.099714 0.08149374
9.100715 0.080818479
9.101714 0.080140354
9.102715 0.079460046
9.103714 0.07878032600000001
9.104714 0.07810410500000001
9.105714 0.077432446
9.106714 0.07676392
9.107715 0.076095562
9.108714 0.075424917
9.109715 0.074751646
9.110714 0.07407777
9.111714 0.073406362
9.112714 0.072739623
9.113714 0.072077592
9.114715 0.071418262
9.115714 0.070758961
9.116714 0.070098013
9.117714 0.069435651
9.118714 0.068773632
9.119715 0.068113895
9.120714 0.067457225
9.121715 0.066802837
9.122714 0.066149014
9.123714 0.065494399
9.124714 0.06483894500000001
9.125714 0.064183964
9.126715 0.06353127
9.127714 0.062881992
9.128715 0.062235899
9.129714 0.061591592
9.130714 0.060947426
9.131714 0.060302472999999995
9.132714 0.059656968000000005
9.133715 0.05901198
9.134714 0.058368628
9.135715 0.057727406999999994
9.136714 0.057088048
9.137714 0.0564499
9.138714 0.055812497
9.139714 0.055175886
9.140715 0.054540497
9.141714 0.053906714
9.142715 0.053274521
9.143714 0.052643473999999996
9.144714 0.052013055999999995
9.145715 0.051383045999999995
9.146714 0.050753693
9.147715 0.050125498000000004
9.148714 0.049498846000000006
9.149714 0.048873747999999995
9.150714 0.048249919
9.151714 0.0476271
9.152715 0.047005335
9.153714 0.04638496
9.154715 0.045766277
9.155714 0.045149145
9.156714 0.044532903
9.157714 0.043916705
9.158714 0.043300132
9.159715 0.042683646
9.160714 0.042068475
9.161715 0.041455947
9.162714 0.040846659
9.163714 0.040240042000000004
9.164714 0.039634682
9.165714 0.0390292
9.166715 0.038423142
9.167714 0.037817276000000004
9.168715 0.037213022
9.169714 0.036611391
9.170714 0.03601218
9.171714 0.035414011999999995
9.172714 0.034815256
9.173715 0.034215234000000004
9.174714 0.03361491
9.175714 0.033016448000000004
9.176714 0.032421902999999995
9.177714 0.031831843
9.178715 0.031244857
9.179714 0.03065831
9.180715 0.03006999
9.181714 0.029479523
9.182714 0.028888643
9.183714 0.028300082000000004
9.184714 0.027715787
9.185715 0.02713562
9.186714 0.026557434
9.187715 0.02597853
9.188714 0.025397503999999998
9.189714 0.024815288
9.190714 0.024234589
9.191714 0.023658088
9.192715 0.023086552
9.193714 0.022518176
9.194715 0.021949621
9.195714 0.021378163
9.196714 0.020803537
9.197714 0.02022823
9.198714 0.019655972
9.199715 0.019089376999999998
9.200714 0.018528238
9.201715 0.017969645000000003
9.202714 0.017409863
9.203714 0.016846776
9.204714 0.016281272
9.205714 0.015716661
9.206715 0.015156451
9.207714 0.014601994000000002
9.208714 0.014051520000000001
9.209714 0.013501283
9.210714 0.012948053000000001
9.211715 0.012391325
9.212714 0.011833762000000001
9.213715 0.011279514000000001
9.214714 0.010731516
9.215714 0.010189495
9.216714 0.0096500618
9.217714 0.0091088434
9.218715 0.0085632993
9.219714 0.0080143742
9.220715 0.0074658958
9.221714 0.0069220951
9.222714 0.0063848624
9.223714 0.0058525457000000005
9.224714 0.0053210788
9.225715 0.0047867037000000005
9.226714 0.0042484837
9.227715 0.0037089460000000003
9.228714 0.0031724136
9.229714 0.0026421203
9.230714 0.002118018
9.231714 0.0015967371
9.232715 0.0010737504
9.233714 0.00054632887
9.234715 1.5348139e-05
9.235714 -0.0005152493899999999
9.236714 -0.0010409978
9.237714 -0.0015597952000000002
9.238714 -0.002073249
9.239715 -0.0025856007
9.240714 -0.0031009415000000005
9.241714 -0.0036205511
9.242714 -0.0041420968
9.243714 -0.004661211300000001
9.244715 -0.0051743882
9.245714 -0.0056812893
9.246715 -0.006184940900000001
9.247714 -0.0066897068
9.248714 -0.0071983821
9.249714 -0.007710333000000001
9.250714 -0.008221907799999999
9.251715 -0.008728835400000001
9.252714 -0.009229037099999999
9.253715 -0.009723999399999999
9.254714 -0.010217811
9.255714 -0.010714519
9.256714 -0.011215524000000001
9.257714 -0.011718731999999999
9.258715 -0.012219968
9.259714 -0.012715717999999999
9.260715 -0.013205371
9.261714 -0.013691522
9.262714 -0.014178168
9.263714 -0.014668025999999999
9.264714 -0.015160748
9.265715 -0.015653198
9.266714 -0.016141575
9.267715 -0.016623956999999998
9.268714 -0.017101571
9.269714 -0.017577992
9.270715 -0.018056798000000002
9.271714 -0.018539246
9.272715 -0.019023493
9.273714 -0.019505824999999997
9.274714 -0.019983058
9.275714 -0.02045454
9.276714 -0.020922444
9.277715 -0.021390237
9.278714 -0.021860373
9.279715 -0.022332747
9.280714 -0.022804889999999998
9.281714 -0.023273723
9.282714 -0.023737673
9.283714 -0.024197708
9.284715 -0.024656666
9.285714 -0.025117348
9.286715 -0.02558066
9.287714 -0.026045032
9.288714 -0.026507463
9.289714 -0.026965467
9.290714 -0.027418611
9.291715 -0.027868687
9.292714 -0.028318443
9.293715 -0.028769762
9.294714 -0.029222513
9.295714 -0.029674798000000002
9.296714 -0.030124321
9.297714 -0.030569952999999997
9.298715 -0.031012431
9.299714 -0.031453746
9.300714 -0.031895735
9.301714 -0.032338814
9.302714 -0.032781751000000005
9.303715 -0.033222543
9.304714 -0.033659785000000005
9.305715 -0.034093601
9.306714 -0.034525504
9.307714 -0.034957362
9.308714 -0.035390153
9.309714 -0.035823403999999996
9.310715 -0.036255608
9.311714 -0.036685294
9.312715 -0.037111971
9.313714 -0.037536342
9.314714 -0.037959669
9.315714 -0.038382797999999996
9.316714 -0.038805581
9.317715 -0.039227051
9.318714 -0.039646213
9.319715 -0.040062834
9.320714 -0.040477648
9.321714 -0.040891842
9.322714 -0.041306191
9.323714 -0.041720469
9.324715 -0.042133595
9.325714 -0.042544369
9.326715 -0.042952309
9.327714 -0.043357938
9.328714 -0.043762359
9.329714 -0.044166416
9.330714 -0.044570075
9.331715 -0.044972487000000005
9.332714 -0.045372694
9.333714 -0.045770453
9.334714 -0.046166551
9.335714 -0.046562304000000006
9.336715 -0.0469586
9.337714 -0.047355128
9.338715 -0.047750419
9.339714 -0.048142707
9.340714 -0.048531106000000004
9.341714 -0.04891624000000001
9.342714 -0.049299881000000004
9.343715 -0.049683783
9.344714 -0.05006851899999999
9.345715 -0.050453084999999995
9.346714 -0.050835643
9.347714 -0.051214849
9.348714 -0.051590898999999996
9.349714 -0.051965489
9.350715 -0.052340666
9.351714 -0.052717346000000005
9.352715 -0.053094489999999994
9.353714 -0.053469627
9.354714 -0.053840387
9.355714 -0.054206111
9.356714 -0.05456839
9.357715 -0.054930126999999995
9.358714 -0.055293686
9.359715 -0.055659335
9.360714 -0.056025037
9.361714 -0.056387798
9.362714 -0.056745671000000004
9.363714 -0.057099119
9.364715 -0.057450763
9.365714 -0.057803624
9.366714 -0.058159027999999995
9.367714 -0.058515620000000004
9.368714 -0.05887014
9.369715 -0.059219543
9.370714 -0.05956309
9.371715 -0.059902953
9.372714 -0.060242886
9.373714 -0.060585776
9.374714 -0.060931721
9.375714 -0.061277859000000004
9.376715 -0.061620184
9.377714 -0.061956170000000005
9.378715 -0.062286446
9.379714 -0.062614441
9.380714 -0.062944146
9.381714 -0.063277455
9.382714 -0.06361285900000001
9.383715 -0.063946383
9.384714 -0.064274215
9.385715 -0.064595247
9.386714 -0.064911885
9.387714 -0.065228553
9.388714 -0.065548765
9.389714 -0.065872766
9.390715 -0.066197303
9.391714 -0.066517689
9.392715 -0.06683087
9.393714 -0.067137467
9.394714 -0.067441427
9.395715 -0.067747501
9.396714 -0.06805810799999999
9.397715 -0.068371755
9.398714 -0.068683975
9.399714 -0.06899024
9.400714 -0.069288968
9.401714 -0.06958257899999999
9.402715 -0.069875928
9.403714 -0.070173084
9.404715 -0.070474611
9.405714 -0.070777122
9.406714 -0.071075442
9.407714 -0.071365957
9.408714 -0.071649021
9.409715 -0.071928749
9.410714 -0.072210381
9.411715 -0.072496885
9.412714 -0.072787039
9.413714 -0.073076267
9.414714 -0.07335965600000001
9.415714 -0.0736352
9.416715 -0.07390512599999999
9.417714 -0.07417443
9.418715 -0.074447546
9.419714 -0.074725394
9.420714 -0.075004698
9.421714 -0.07528006100000001
9.422714 -0.075547455
9.423715 -0.075806858
9.424714 -0.076062279
9.425714 -0.076319184
9.426714 -0.076580991
9.427714 -0.076846889
9.428715 -0.077112456
9.429714 -0.077372574
9.430715 -0.07762478199999999
9.431714 -0.077870855
9.432714 -0.078115566
9.433714 -0.07836349499999999
9.434714 -0.07861596500000001
9.435715 -0.078870123
9.436714 -0.079120789
9.437715 -0.079363817
9.438714 -0.079598848
9.439714 -0.07982956
9.440714 -0.080061296
9.441714 -0.08029766
9.442715 -0.08053822100000001
9.443714 -0.080778846
9.444715 -0.081014435
9.445714 -0.08124219
9.446714 -0.081463356
9.447714 -0.081682345
9.448714 -0.081903732
9.449715 -0.082129275
9.450714 -0.082356768
9.451715 -0.08258157799999999
9.452714 -0.082799693
9.453714 -0.083010364
9.454714 -0.083216594
9.455714 -0.083423144
9.456715 -0.083633431
9.457714 -0.08384730300000001
9.458714 -0.08406116400000001
9.459714 -0.08427031
9.460714 -0.084471988
9.461715 -0.084667112
9.462714 -0.084859622
9.463715 -0.085053913
9.464714 -0.085252029
9.465714 -0.085452443
9.466714 -0.085651188
9.467714 -0.085844478
9.468715 -0.086031156
9.469714 -0.08621334
9.470715 -0.08639489
9.471714 -0.086578768
9.472714 -0.086765061
9.473714 -0.086950924
9.474714 -0.08713246200000001
9.475715 -0.087307283
9.476714 -0.087476068
9.477715 -0.087642117
9.478714 -0.087809254
9.479714 -0.087979448
9.480714 -0.088151655
9.481714 -0.088322628
9.482715 -0.088489085
9.483714 -0.08864976100000001
9.484715 -0.088806066
9.485714 -0.088960968
9.486714 -0.08911693
9.487714 -0.08927426499999999
9.488714 -0.089430995
9.489715 -0.08958424999999999
9.490714 -0.089732179
9.491714 -0.089875213
9.492714 -0.09001574400000001
9.493714 -0.090156583
9.494715 -0.090299168
9.495714 -0.09044268500000001
9.496715 -0.09058471200000001
9.497714 -0.090722757
9.498714 -0.090855802
9.499714 -0.090984802
9.500714 -0.091111899
9.501715 -0.091238919
9.502714 -0.091366231
9.503715 -0.091492612
9.504714 -0.091616227
9.505714 -0.091735902
9.506714 -0.09185191000000001
9.507714 -0.091965753
9.508715 -0.092079095
9.509714 -0.09219269299999999
9.510715 -0.092305953
9.511714 -0.092417368
9.512714 -0.092525553
9.513714 -0.09263007699999999
9.514714 -0.09273165500000001
9.515715 -0.092831533
9.516714 -0.09293064899999999
9.517715 -0.093029032
9.518714 -0.093125895
9.519714 -0.093220273
9.520715 -0.09331168799999999
9.521714 -0.093400414
9.522715 -0.093487179
9.523714 -0.093572558
9.524714 -0.093656563
9.525714 -0.093738717
9.526714 -0.093818468
9.527715 -0.093895663
9.528714 -0.093970704
9.529715 -0.094044238
9.530714 -0.094116671
9.531714 -0.094187859
9.532714 -0.094257196
9.533714 -0.094324065
9.534715 -0.09438827400000001
9.535714 -0.094450178
9.536715 -0.094510335
9.537714 -0.094569003
9.538714 -0.094625814
9.539714 -0.09468000500000001
9.540714 -0.094731012
9.541715 -0.09477899299999999
9.542714 -0.094824919
9.543715 -0.094870047
9.544714 -0.094915094
9.545714 -0.094959704
9.546714 -0.09500259800000001
9.547714 -0.095042353
9.548715 -0.095078314
9.549714 -0.095111033
9.550714 -0.095141859
9.551714 -0.095171988
9.552714 -0.09520154
9.553715 -0.09522939799999999
9.554714 -0.09525394400000001
9.555715 -0.09527423
9.556714 -0.095290772
9.557714 -0.09530538200000001
9.558714 -0.09532009699999999
9.559714 -0.095335807
9.560715 -0.09535160499999999
9.561714 -0.095365208
9.562715 -0.095374422
9.563714 -0.09537851400000001
9.564714 -0.095378724
9.565714 -0.095377478
9.566714 -0.09537675100000001
9.567715 -0.095376757
9.568714 -0.095375738
9.569715 -0.095371128
9.570714 -0.09536130799999999
9.571714 -0.095346756
9.572714 -0.095329841
9.573714 -0.095313328
9.574715 -0.095298502
9.575714 -0.09528426499999999
9.576715 -0.095267716
9.577714 -0.095246016
9.578714 -0.095218275
9.579714 -0.09518619
9.580714 -0.095153024
9.581715 -0.095121487
9.582714 -0.095091958
9.583714 -0.095062156
9.584714 -0.095028605
9.585714 -0.094988878
9.586715 -0.094943208
9.587714 -0.094894378
9.588715 -0.094845908
9.589714 -0.094799732
9.590714 -0.094754912
9.591714 -0.094708212
9.592714 -0.09465623299999999
9.593715 -0.094597705
9.594714 -0.09453439300000001
9.595715 -0.094470003
9.596714 -0.094407762
9.597714 -0.094348245
9.598714 -0.094288896
9.599714 -0.094225607
9.600715 -0.094155327
9.601714 -0.094078074
9.602715 -0.093996926
9.603714 -0.09391608800000001
9.604714 -0.09383817700000001
9.605714 -0.093762582
9.606714 -0.093685882
9.607715 -0.093604135
9.608714 -0.093515479
9.609715 -0.093421404
9.610714 -0.093325751
9.611714 -0.093232171
9.612714 -0.093141658
9.613714 -0.093051803
9.614715 -0.092958263
9.615714 -0.092857593
9.616714 -0.09274949
9.617714 -0.09263705
9.618714 -0.092524808
9.619715 -0.092415843
9.620714 -0.092309806
9.621715 -0.092203176
9.622714 -0.092091557
9.623714 -0.091972545
9.624714 -0.091847277
9.625714 -0.09171965600000001
9.626715 -0.091593777
9.627714 -0.09147122
9.628715 -0.09135003800000001
9.629714 -0.091225997
9.630714 -0.091095403
9.631714 -0.090957526
9.632714 -0.090815098
9.633715 -0.090672553
9.634714 -0.09053314
9.635715 -0.090396788
9.636714 -0.090260128
9.637714 -0.090118666
9.638714 -0.089969707
9.639714 -0.089814077
9.640715 -0.089655572
9.641714 -0.089498516
9.642715 -0.089344964
9.643714 -0.08919343199999999
9.644714 -0.08903989200000001
9.645715 -0.088880444
9.646714 -0.08871383599999999
9.647715 -0.08854224599999999
9.648714 -0.088369794
9.649714 -0.08819980399999999
9.650714 -0.08803262
9.651714 -0.087865372
9.652715 -0.087693875
9.653714 -0.087515387
9.654715 -0.087330432
9.655714 -0.08714248499999999
9.656714 -0.086955749
9.657714 -0.086772459
9.658714 -0.08659146799999999
9.659715 -0.08640904
9.660714 -0.08622125600000001
9.661715 -0.086026511
9.662714 -0.085826457
9.663714 -0.08562483700000001
9.664714 -0.085424975
9.665714 -0.085227605
9.666715 -0.085030467
9.667714 -0.08482984299999999
9.668715 -0.084623048
9.669714 -0.084410241
9.670714 -0.084194326
9.671714 -0.083979039
9.672714 -0.083766534
9.673715 -0.083556003
9.674714 -0.083344197
9.675714 -0.083127571
9.676714 -0.082904525
9.677714 -0.08267637500000001
9.678715 -0.082446431
9.679714 -0.08221782
9.680715 -0.081991486
9.681714 -0.081765663
9.682714 -0.081537134
9.683714 -0.08130339
9.684714 -0.081064244
9.685715 -0.080821919
9.686714 -0.080579519
9.687715 -0.080338964
9.688714 -0.080099743
9.689714 -0.079859293
9.690714 -0.07961468099999999
9.691714 -0.079364533
9.692715 -0.07910988099999999
9.693714 -0.078853441
9.694715 -0.078597816
9.695714 -0.07834385599999999
9.696714 -0.078090146
9.697714 -0.07783404399999999
9.698714 -0.077573443
9.699715 -0.07730812100000001
9.700714 -0.07703983
9.701715 -0.076771079
9.702714 -0.076503493
9.703714 -0.07623679700000001
9.704714 -0.075969071
9.705714 -0.075698114
9.706715 -0.07542289099999999
9.707714 -0.07514414600000001
9.708714 -0.074863847
9.709714 -0.074583822
9.710714 -0.074304512
9.711715 -0.07402473700000001
9.712714 -0.0737425
9.713715 -0.073456339
9.714714 -0.073166273
9.715714 -0.07287375
9.716714 -0.07258065200000001
9.717714 -0.0722881
9.718715 -0.071995787
9.719714 -0.071702298
9.720715 -0.07140613700000001
9.721714 -0.07110672900000001
9.722714 -0.07080473600000001
9.723714 -0.070501532
9.724714 -0.070198171
9.725715 -0.069894677
9.726714 -0.069590041
9.727715 -0.06928294900000001
9.728714 -0.06897272
9.729714 -0.068659766
9.730714 -0.068345282
9.731714 -0.068030407
9.732715 -0.067715475
9.733714 -0.067399832
9.734715 -0.067082327
9.735714 -0.066762144
9.736714 -0.066439371
9.737714 -0.06611489799999999
9.738714 -0.065789756
9.739715 -0.065464369
9.740714 -0.065138267
9.741714 -0.064810441
9.742714 -0.064480124
9.743714 -0.064147369
9.744715 -0.063813041
9.745714 -0.063478213
9.746715 -0.063143374
9.747714 -0.062808028
9.748714 -0.06247103400000001
9.749714 -0.06213141
9.750714 -0.061789026999999996
9.751715 -0.061444781
9.752714 -0.061099982
9.753715 -0.06075545699999999
9.754714 -0.060410943
9.755714 -0.060065225
9.756714 -0.059716979999999996
9.757714 -0.059365685
9.758715 -0.05901204400000001
9.759714 -0.058657524999999995
9.760715 -0.058303353999999995
9.761714 -0.057949650000000005
9.762714 -0.057595287
9.763714 -0.057238649
9.764714 -0.056878797
9.765715 -0.056516204
9.766714 -0.05615254
9.767715 -0.055789627
9.768714 -0.055428193
9.769714 -0.055067329000000005
9.770715 -0.054705009
9.771714 -0.054339407000000006
9.772715 -0.053970102
9.773714 -0.053598405999999994
9.774714 -0.053226505
9.775714 -0.05285601399999999
9.776714 -0.052486832
9.777715 -0.052117184
9.778714 -0.051744759999999994
9.779715 -0.051368295999999994
9.780714 -0.050988496999999994
9.781714 -0.050607644
9.782714 -0.050228136
9.783714 -0.049850886
9.784715 -0.049474672
9.785714 -0.049096887000000006
9.786715 -0.048715287
9.787714 -0.048329521
9.788714 -0.047941462000000004
9.789714 -0.047554041
9.790714 -0.04716932
9.791715 -0.046787085
9.792714 -0.046404881999999995
9.793715 -0.046019579
9.794714 -0.045629378
9.795714 -0.04523503
9.796714 -0.044839396000000004
9.797714 -0.044445609
9.798715 -0.044055042
9.799714 -0.043666406
9.800714 -0.04327663
9.801714 -0.042882902
9.802714 -0.042484602
9.803715 -0.04208379
9.804714 -0.041683874
9.805715 -0.04128734
9.806714 -0.040894005000000004
9.807714 -0.040501019
9.808714 -0.040104621
9.809714 -0.039702596
9.810715 -0.039295756
9.811714 -0.03888754
9.812715 -0.038481862
9.813714 -0.038080642
9.814714 -0.037682609
9.815714 -0.037284149
9.816714 -0.036881695
9.817715 -0.036474082
9.818714 -0.03606331
9.819715 -0.035653223
9.820714 -0.035246921
9.821714 -0.034844651
9.822714 -0.034443554
9.823714 -0.0340395
9.824715 -0.033629820000000005
9.825714 -0.033215134
9.826715 -0.032799059
9.827714 -0.032385936
9.828714 -0.031978029
9.829714 -0.031574033
9.830714 -0.031169871
9.831715 -0.030761317
9.832714 -0.030346736
9.833714 -0.029928163999999997
9.834714 -0.029510008999999997
9.835714 -0.029096208
9.836715 -0.028687666
9.837714 -0.028281697
9.838715 -0.027873791999999998
9.839714 -0.027460599
9.840714 -0.027042133
9.841714 -0.026621785999999998
9.842714 -0.026204081999999997
9.843715 -0.025791663
9.844714 -0.025383490999999998
9.845715 -0.024975448999999997
9.846714 -0.024563025000000002
9.847714 -0.024144286
9.848714 -0.023721269
9.849714 -0.023298766999999998
9.850715 -0.022881319
9.851714 -0.022470333
9.852715 -0.022063176
9.853714 -0.021654874
9.854714 -0.021241292
9.855714 -0.020821758
9.856714 -0.020399403
9.857715 -0.019979039
9.858714 -0.019563954
9.859715 -0.019153731
9.860714 -0.018744545
9.861714 -0.018331726
9.862714 -0.017912941
9.863714 -0.017489854
9.864715 -0.017067182
9.865714 -0.016649696000000002
9.866714 -0.016239140000000003
9.867714 -0.015833048
9.868714 -0.015426269
9.869715 -0.015014224
9.870714 -0.014595797
9.871715 -0.014173994999999998
9.872714 -0.013753950999999999
9.873714 -0.013339585000000001
9.874714 -0.012931083999999999
9.875714 -0.012524857
9.876715 -0.01211596
9.877714 -0.011701419
9.878715 -0.011282251
9.879714 -0.010862853
9.880714 -0.010448159
9.881714 -0.010040403
9.882714 -0.0096376301
9.883715 -0.0092349219
9.884714 -0.0088275636
9.885715 -0.0084140855
9.886714 -0.0079972109
9.887714 -0.007582084100000001
9.888714 -0.0071729337
9.889714 -0.0067703382
9.890715 -0.006370873599999999
9.891714 -0.0059693721
9.892715 -0.005562314299999999
9.893714 -0.005150136699999999
9.894714 -0.0047369627
9.895715 -0.0043279259
9.896714 -0.0039258441
9.897715 -0.0035294070000000005
9.898714 -0.0031340597999999996
9.899714 -0.0027349932000000003
9.900714 -0.0023302928
9.901714 -0.0019221872
9.902715 -0.0015155875999999999
9.903714 -0.0011148726
9.904715 -0.00072102316
9.905714 -0.0003309761
9.906714 6.0384048e-05
9.907714 0.0004568944
9.908714 0.00085861329
9.909715 0.0012617781
9.910714 0.0016612423
9.911715 0.002053802
9.912714 0.0024402399999999998
9.913714 0.0028247674
9.914714 0.0032122414
9.915714 0.0036049754000000004
9.916715 0.0040012317
9.917714 0.0043963605999999995
9.918715 0.0047858433
9.919714 0.0051682429
9.920714 0.0055461404999999995
9.921714 0.0059244605
9.922714 0.0063072759
9.923715 0.0066951739
9.924714 0.0070848975
9.925714 0.0074714771
9.926714 0.0078514451
9.927714 0.0082250408
9.928715 0.0085959786
9.929714 0.008968950699999999
9.930715 0.0093465103
9.931714 0.0097273718
9.932714 0.010107244
9.933714 0.010481636
9.934714 0.010848801
9.935715 0.011210905
9.936714 0.01157265
9.937715 0.011938265
9.938714 0.012308803
9.939714 0.012681498000000001
9.940714 0.013051571999999999
9.941714 0.013415317999999999
9.942715 0.013772415999999999
9.943714 0.01412604
9.944715 0.014480673
9.945714 0.014839115
9.946714 0.015200631999999999
9.947714 0.015561456
9.948714 0.015917268999999998
9.949715 0.016266074
9.950714 0.016609533000000003
9.951715 0.016951916
9.952714 0.017297357000000003
9.953714 0.017647180000000002
9.954714 0.017999064999999998
9.955714 0.018348542
9.956715 0.018691874
9.957714 0.019028415
9.958714 0.019360956999999998
9.959714 0.019693858999999998
9.960714 0.020030183
9.961715 0.020369719
9.962714 0.020709158999999998
9.963715 0.021044293
9.964714 0.02137274
9.965714 0.021695475000000002
9.966714 0.022016148
9.967714 0.022338663
9.968715 0.022664609
9.969714 0.022992243
9.970715 0.023317647
9.971714 0.023637309999999998
9.972714 0.02395042
9.973714 0.024259397000000002
9.974714 0.024568319
9.975715 0.024880265000000002
9.976714 0.025195323000000002
9.977715 0.025510509
9.978714 0.02582169
9.979714 0.026126182999999997
9.980714 0.026424417999999998
9.981714 0.026719569000000002
9.982715 0.02701545
9.983714 0.027314044
9.984715 0.027614291
9.985714 0.027912876000000003
9.986714 0.028206484
9.987714 0.028494008999999997
9.988714 0.02877728
9.989715 0.029059843000000002
9.990714 0.029344612
9.991714 0.029631905
9.992714 0.029919176999999998
9.993714 0.030202614
9.994715 0.030479525
9.995714 0.030750032999999996
9.996715 0.031016942000000002
9.997714 0.031283911000000005
9.998714 0.031553148
9.999714 0.031824049
10.00071 0.032093702
10.00171 0.032358832
10.00271 0.032617952
10.00371 0.032872273
10.00471 0.033124856
10.00571 0.033378552
10.00671 0.033634101
10.00771 0.033889638
10.00871 0.034141893
10.00971 0.034388303
10.01071 0.034628672
10.01171 0.034865280000000005
10.01271 0.035101402
10.01371 0.035339209999999996
10.01471 0.035578391
10.01571 0.035816399
10.01671 0.0360501
10.01771 0.036277791
10.01871 0.03650026
10.01971 0.036720218
10.02071 0.036940529
10.02171 0.037162361000000005
10.02271 0.037384467
10.02371 0.037604031999999996
10.02471 0.037818507
10.02571 0.038027237
10.02671 0.038231834
10.02771 0.038435077
10.02871 0.038639069000000005
10.02971 0.038843855
10.03071 0.039047396000000005
10.03171 0.039246894000000004
10.03271 0.039440597
10.03371 0.039628934000000005
10.03471 0.039814232
10.03571 0.039999236
10.03671 0.040185382
10.03771 0.04037192
10.03871 0.040556446999999995
10.03971 0.040736473999999995
10.04071 0.040910993
10.04171 0.041081058000000004
10.04271 0.041249034
10.04371 0.041417
10.04471 0.041585371999999995
10.04571 0.041752617
10.04671 0.041916247999999996
10.04771 0.042074407
10.04871 0.042227068
10.04971 0.042376039
10.05071 0.042523825
10.05171 0.042672057
10.05271 0.042820512
10.05371 0.042967327
10.05471 0.043110238
10.05571 0.043248036
10.05671 0.043381314
10.05771 0.043512022
10.05871 0.043642145
10.05971 0.043772376
10.06071 0.043901631999999996
10.06171 0.044027707
10.06271 0.044148666
10.06371 0.044264051000000006
10.06471 0.044375169
10.06571 0.044484264999999995
10.06671 0.044593133
10.06771 0.044702052
10.06871 0.044809678
10.06971 0.044913957
10.07071 0.045013457
10.07171 0.045108251
10.07271 0.045199809
10.07371 0.045289984
10.07471 0.045379775000000004
10.07571 0.045468644
10.07671 0.045554843000000005
10.07771 0.045636538000000004
10.07871 0.04571297
10.07971 0.045784976000000005
10.08071 0.045854473
10.08171 0.045923283
10.08271 0.045992005999999995
10.08371 0.046059687
10.08471 0.04612442
10.08571 0.046184551
10.08671 0.046239686
10.08771 0.046290868
10.08871 0.046339864
10.08971 0.04638801
10.09071 0.046435356000000004
10.09171 0.046480651
10.09271 0.04652217
10.09371 0.046558835
10.09471 0.046590914000000004
10.09571 0.04661986
10.09671 0.046647377999999996
10.09771 0.046674357
10.09871 0.046700297
10.09971 0.046723642
10.10071 0.046742742000000004
10.10171 0.046756919
10.10271 0.046766875
10.10371 0.046774256
10.10471 0.046780615000000005
10.10571 0.046786433
10.10671 0.046790831000000005
10.10771 0.046792108
10.10871 0.046788796
10.10971 0.046780554
10.11071 0.046768339
10.11171 0.046753761000000005
10.11271 0.046738042
10.11371 0.046721241
10.11471 0.046702239
10.11571 0.046679488
10.11671 0.046652049
10.11771 0.046620224
10.11871 0.04658541
10.11971 0.046549230999999996
10.12071 0.046512522
10.12171 0.046474781
10.12271 0.046434454
10.12371 0.046389896
10.12471 0.046340359
10.12571 0.046286423
10.12671 0.046229604
10.12771 0.046171373
10.12871 0.046112231000000004
10.12971 0.046051401
10.13071 0.045987358
10.13171 0.045918819
10.13271 0.045845599
10.13371 0.045768742
10.13471 0.045689879
10.13571 0.045610199
10.13671 0.045529677000000005
10.13771 0.045447092
10.13871 0.045360788
10.13971 0.045269701999999995
10.14071 0.045174037
10.14171 0.045075116
10.14271 0.04497453
10.14371 0.04487313
10.14471 0.044770469
10.14571 0.044665119
10.14671 0.04455559
10.14771 0.044441316
10.14871 0.044323053
10.14971 0.044202409
10.15071 0.044080845
10.15171 0.043958742999999995
10.15271 0.043835145
10.15371 0.043708339
10.15471 0.043576918
10.15571 0.043440631
10.15671 0.04330051
10.15771 0.04315819
10.15871 0.043014839
10.15971 0.04287044
10.16071 0.042723818000000004
10.16171 0.042573444
10.16271 0.042418484
10.16371 0.042259367
10.16471 0.04209757
10.16571 0.041934685
10.16671 0.041771404000000005
10.16771 0.041607046
10.16871 0.041439958
10.16971 0.041268533
10.17071 0.041092199
10.17171 0.040911767
10.17271 0.040728896
10.17371 0.040545044
10.17471 0.040360543
10.17571 0.040174424
10.17671 0.039985063
10.17771 0.039791237
10.17871 0.03959293
10.17971 0.039391327000000004
10.18071 0.039188055
10.18171 0.038984107
10.18271 0.038779198
10.18371 0.038571953
10.18471 0.038360793000000004
10.18571 0.038144988000000005
10.18671 0.037925155
10.18771 0.037702888999999996
10.18871 0.037479762
10.18971 0.037256323
10.19071 0.037031731
10.19171 0.036804285
10.19271 0.036572476
10.19371 0.036335932
10.19471 0.03609563
10.19571 0.035853268
10.19671 0.035610184
10.19771 0.035366541
10.19871 0.035121272
10.19971 0.03487283
10.20071 0.034620237
10.20171 0.034363742
10.20271 0.034104646
10.20371 0.033844452000000004
10.20471 0.033583835
10.20571 0.033322157000000005
10.20671 0.033057816000000004
10.20771 0.032789246
10.20871 0.032515911
10.20971 0.032238668000000005
10.21071 0.031959268
10.21171 0.031679294999999996
10.21271 0.031399238
10.21371 0.03111824
10.21471 0.030834723
10.21571 0.030547411999999996
10.21671 0.030256153
10.21771 0.029961948000000002
10.21871 0.02966625
10.21971 0.029369947
10.22071 0.02907273
10.22171 0.028773257999999996
10.22271 0.028470007000000002
10.22371 0.028162292
10.22471 0.027850742
10.22571 0.027536968000000002
10.22671 0.027222584999999997
10.22771 0.026908257999999997
10.22871 0.026593308
10.22971 0.026276195000000002
10.23071 0.025955515000000002
10.23171 0.025630885
10.23271 0.025303155
10.23371 0.024973824999999998
10.23471 0.024644035
10.23571 0.024313809
10.23671 0.023982028000000002
10.23771 0.023647163000000002
10.23871 0.023308271
10.23971 0.022965614
10.24071 0.022620517
10.24171 0.022274524
10.24271 0.021928428
10.24371 0.021581780000000002
10.24471 0.021233199
10.24571 0.020881287
10.24671 0.020525551
10.24771 0.020166732
10.24871 0.019806340000000002
10.24971 0.019445688
10.25071 0.019085052
10.25171 0.018723498
10.25271 0.018359484000000002
10.25371 0.017991853
10.25471 0.017620575
10.25571 0.017246757
10.25671 0.016871915
10.25771 0.016497007
10.25871 0.016121821
10.25971 0.015745139000000002
10.26071 0.015365555
10.26171 0.014982421000000001
10.26271 0.014596297
10.26371 0.014208614
10.26471 0.013820763
10.26571 0.013433203
10.26671 0.013045168999999999
10.26771 0.012655155999999999
10.26871 0.012261881999999998
10.26971 0.011865104
10.27071 0.011465755999999999
10.27171 0.011065323
10.27271 0.010664871999999999
10.27371 0.01026436
10.27471 0.009862677
10.27571 0.009458398600000001
10.27671 0.0090507565
10.27771 0.0086401902
10.27871 0.0082281149
10.27971 0.007816048300000001
10.28071 0.0074046642
10.28171 0.0069933725
10.28271 0.0065807085999999996
10.28371 0.0061652652
10.28471 0.0057465801
10.28571 0.0053253898
10.28671 0.0049030982999999995
10.28771 0.0044808166000000005
10.28871 0.004058607400000001
10.28971 0.0036354379999999995
10.29071 0.0032098807
10.29171 0.0027811013
10.29271 0.0023494866000000002
10.29371 0.0019164816
10.29471 0.0014837306000000001
10.29571 0.001052063
10.29671 0.00062098452
10.29771 0.00018899773
10.29871 -0.00024544527
10.29971 -0.00068297627
10.30071 -0.0011229533
10.30171 -0.0015639363
10.30271 -0.0020046737
10.30371 -0.0024449475
10.30471 -0.0028857114
10.30571 -0.0033284261000000002
10.30671 -0.0037740378000000003
10.30771 -0.0042222716999999995
10.30871 -0.0046717345
10.30971 -0.005120768
10.31071 -0.0055685086
10.31171 -0.0060154598
10.31271 -0.0064631844
10.31371 -0.0069133143999999995
10.31471 -0.0073664989
10.31571 -0.007821992
10.31671 -0.0082781415
10.31771 -0.0087334607
10.31871 -0.0091875867
10.31971 -0.0096414929
10.32071 -0.010096812
10.32171 -0.010554724
10.32271 -0.011015143
10.32371 -0.011476752
10.32471 -0.011937871000000001
10.32571 -0.012397583
10.32671 -0.012856371
10.32771 -0.013315829999999999
10.32871 -0.013777616999999999
10.32971 -0.014242325
10.33071 -0.014709047
10.33171 -0.015175919000000001
10.33271 -0.015641295
10.33371 -0.016104817
10.33471 -0.016567649
10.33571 -0.017031724999999998
10.33671 -0.017498487
10.33771 -0.017967945
10.33871 -0.018438679
10.33971 -0.018908794
10.34071 -0.019377176
10.34171 -0.019844237
10.34271 -0.020311621000000002
10.34371 -0.020781068
10.34471 -0.021253189000000002
10.34571 -0.02172698
10.34671 -0.022200409
10.34771 -0.022671735
10.34871 -0.023140667
10.34971 -0.023608601
10.35071 -0.024077755
10.35171 -0.024549742000000003
10.35271 -0.025024524
10.35371 -0.025500447
10.35471 -0.025975313999999996
10.35571 -0.026447850000000002
10.35671 -0.026918526
10.35771 -0.027389219000000003
10.35871 -0.027861932
10.35971 -0.028337387000000002
10.36071 -0.028814470999999998
10.36171 -0.029290913000000002
10.36271 -0.029764741
10.36371 -0.030235597
10.36471 -0.030705007
10.36571 -0.031175403
10.36671 -0.031648521
10.36771 -0.032124246
10.36871 -0.032600685000000004
10.36971 -0.033075402999999996
10.37071 -0.033547066
10.37171 -0.034016344999999996
10.37271 -0.034485498
10.37371 -0.034956861000000006
10.37471 -0.035431259
10.37571 -0.035907395
10.37671 -0.036382632
10.37771 -0.036854693
10.37871 -0.037323154
10.37971 -0.037789735
10.38071 -0.038257166
10.38171 -0.038727373
10.38271 -0.039200194
10.38371 -0.03967346
10.38471 -0.040144429999999995
10.38571 -0.040611613
10.38671 -0.041075796
10.38771 -0.041539531
10.38871 -0.042005425
10.38971 -0.042474371999999996
10.39071 -0.042944873
10.39171 -0.043413985999999995
10.39271 -0.043879243
10.39371 -0.044340309
10.39471 -0.044799256
10.39571 -0.045259236
10.39671 -0.045722417
10.39771 -0.046188527
10.39871 -0.046654986
10.39971 -0.047118574999999996
10.40071 -0.047577522
10.40171 -0.048032656
10.40271 -0.048486836
10.40371 -0.048943008999999996
10.40471 -0.049402238999999994
10.40571 -0.049862929
10.40671 -0.050321897
10.40771 -0.050776522
10.40871 -0.051226543000000006
10.40971 -0.051674328000000005
10.41071 -0.052123342
10.41171 -0.052575837
10.41271 -0.0530313
10.41371 -0.053486659
10.41471 -0.053938222
10.41571 -0.054384035
10.41671 -0.054825161
10.41771 -0.055264984
10.41871 -0.055706984
10.41971 -0.056152470999999995
10.42071 -0.056599756
10.42171 -0.057045306000000004
10.42271 -0.057486154
10.42371 -0.05792192
10.42471 -0.058355072
10.42571 -0.05878927800000001
10.42671 -0.059226853999999995
10.42771 -0.05966709
10.42871 -0.060106569
10.42971 -0.060541321999999995
10.43071 -0.060969428
10.43171 -0.061392324
10.43271 -0.06181396299999999
10.43371 -0.062238279
10.43471 -0.062666676
10.43571 -0.063097145
10.43671 -0.063525612
10.43771 -0.063948642
10.43871 -0.064365688
10.43971 -0.064779399
10.44071 -0.065193791
10.44171 -0.065611472
10.44271 -0.06603178300000001
10.44371 -0.066451175
10.44471 -0.06686550299999999
10.44571 -0.067272841
10.44671 -0.067674863
10.44771 -0.068075821
10.44871 -0.068479823
10.44971 -0.06888812100000001
10.45071 -0.069298228
10.45171 -0.06970551900000001
10.45271 -0.070106174
10.45371 -0.070499693
10.45471 -0.070889143
10.45571 -0.071279128
10.45671 -0.071672723
10.45771 -0.072069396
10.45871 -0.07246541199999999
10.45971 -0.072856364
10.46071 -0.07324015
10.46171 -0.073618465
10.46271 -0.073995703
10.46371 -0.074376049
10.46471 -0.074760598
10.46571 -0.07514652100000001
10.46671 -0.07552879400000001
10.46771 -0.075903442
10.46871 -0.076270144
10.46971 -0.076632458
10.47071 -0.076995505
10.47171 -0.077362632
10.47271 -0.077733246
10.47371 -0.078103243
10.47471 -0.078467774
10.47571 -0.0788245
10.47671 -0.079175155
10.47771 -0.07952436
10.47871 -0.079876522
10.47971 -0.08023280499999999
10.48071 -0.080590241
10.48171 -0.080943602
10.48271 -0.081288855
10.48371 -0.081625854
10.48471 -0.081958482
10.48571 -0.082292187
10.48671 -0.08263040199999999
10.48771 -0.08297232
10.48871 -0.083313417
10.48971 -0.08364843100000001
10.49071 -0.08397482499999999
10.49171 -0.084294431
10.49271 -0.084612187
10.49371 -0.08493279499999999
10.49471 -0.085257541
10.49571 -0.085583352
10.49671 -0.085904845
10.49771 -0.086217868
10.49871 -0.086522341
10.49971 -0.086822384
10.50071 -0.08712364900000001
10.50171 -0.087429624
10.50271 -0.08773934700000001
10.50371 -0.088047981
10.50471 -0.08835000300000001
10.50571 -0.088642811
10.50671 -0.088928401
10.50771 -0.089212018
10.50871 -0.089498656
10.50971 -0.08978969399999999
10.51071 -0.090081972
10.51171 -0.090369873
10.51271 -0.090649072
10.51371 -0.090919441
10.51471 -0.091185165
10.51571 -0.09145198900000001
10.51671 -0.091723417
10.51771 -0.09199835499999999
10.51871 -0.092271774
10.51971 -0.09253799800000001
10.52071 -0.09279443799999999
10.52171 -0.09304330999999999
10.52271 -0.093290186
10.52371 -0.093540322
10.52471 -0.093795214
10.52571 -0.094051647
10.52671 -0.094303815
10.52771 -0.094547175
10.52871 -0.094781455
10.52971 -0.095010805
10.53071 -0.095241005
10.53171 -0.09547557
10.53271 -0.095713377
10.53371 -0.095949328
10.53471 -0.09617772899999999
10.53571 -0.09639605400000001
10.53671 -0.096606655
10.53771 -0.09681527699999999
10.53871 -0.09702731
10.53971 -0.097244268
10.54071 -0.097462838
10.54171 -0.09767704199999999
10.54271 -0.09788216599999999
10.54371 -0.098077802
10.54471 -0.098268082
10.54571 -0.09845885200000001
10.54671 -0.098653778
10.54771 -0.098851894
10.54871 -0.09904826300000001
10.54971 -0.09923727500000001
10.55071 -0.099416368
10.55171 -0.09958779
10.55271 -0.099757151
10.55371 -0.099929713
10.55471 -0.10010693
10.55571 -0.10028547000000002
10.55671 -0.10045934
10.55771 -0.10062385
10.55871 -0.10077859
10.55971 -0.10092770000000001
10.56071 -0.10107711
10.56171 -0.1012307
10.56271 -0.10138771999999999
10.56371 -0.10154343
10.56471 -0.10169221
10.56571 -0.10183131000000001
10.56671 -0.10196266
10.56771 -0.10209153
10.56871 -0.10222301
10.56971 -0.10235861
10.57071 -0.10249525999999999
10.57171 -0.1026273
10.57271 -0.10275023999999999
10.57371 -0.10286369
10.57471 -0.10297167
10.57571 -0.10307994999999999
10.57671 -0.10319231
10.57771 -0.10330808999999999
10.57871 -0.10342259000000001
10.57971 -0.10353024
10.58071 -0.10362811000000001
10.58171 -0.10371781
10.58271 -0.10380432
10.58371 -0.10389268
10.58471 -0.10398471000000001
10.58571 -0.10407787
10.58671 -0.104167
10.58771 -0.10424783
10.58871 -0.10431982000000001
10.58971 -0.10438653
10.59071 -0.10445325999999999
10.59171 -0.10452352
10.59271 -0.10459673
10.59371 -0.10466855
10.59471 -0.10473367
10.59571 -0.10478923
10.59671 -0.1048366
10.59771 -0.10488044
10.59871 -0.10492567
10.59971 -0.10497427000000001
10.60071 -0.10502418
10.60171 -0.10507069999999999
10.60271 -0.10510967
10.60371 -0.10514021
10.60471 -0.10516518000000001
10.60571 -0.10518929999999999
10.60671 -0.10521594
10.60771 -0.1052449
10.60871 -0.10527257000000001
10.60971 -0.10529429
10.61071 -0.10530739
10.61171 -0.10531289
10.61271 -0.10531485
10.61371 -0.10531772
10.61471 -0.10532343
10.61571 -0.10533029
10.61671 -0.10533408000000001
10.61771 -0.1053309
10.61871 -0.10531953
10.61971 -0.10530226000000001
10.62071 -0.10528325000000001
10.62171 -0.10526583
10.62271 -0.10525036
10.62371 -0.1052341
10.62471 -0.10521307999999999
10.62571 -0.10518474
10.62671 -0.10514951
10.62771 -0.10511054
10.62871 -0.10507155
10.62971 -0.10503438999999999
10.63071 -0.10499789999999999
10.63171 -0.10495868
10.63271 -0.10491328
10.63371 -0.10486042999999999
10.63471 -0.1048018
10.63571 -0.10474088
10.63671 -0.10468074
10.63771 -0.10462214
10.63871 -0.10456311
10.63971 -0.10450036
10.64071 -0.1044314
10.64171 -0.10435602999999999
10.64271 -0.10427642999999999
10.64371 -0.10419561
10.64471 -0.1041155
10.64571 -0.10403565000000001
10.64671 -0.10395368
10.64771 -0.10386683000000001
10.64871 -0.10377374
10.64971 -0.10367525
10.65071 -0.1035739
10.65171 -0.10347221999999999
10.65271 -0.10337121
10.65371 -0.10326973
10.65471 -0.10316534999999999
10.65571 -0.10305584
10.65671 -0.10294060000000001
10.65771 -0.10282091
10.65871 -0.10269911999999999
10.65971 -0.10257711
10.66071 -0.10245522
10.66171 -0.10233204
10.66271 -0.10220540000000002
10.66371 -0.10207375
10.66471 -0.10193699
10.66571 -0.10179653999999999
10.66671 -0.1016543
10.66771 -0.10151154999999999
10.66871 -0.10136816
10.66971 -0.10122276000000001
10.67071 -0.10107365000000001
10.67171 -0.10091984999999999
10.67271 -0.10076175999999999
10.67371 -0.10060087999999999
10.67471 -0.10043890000000001
10.67571 -0.10027672
10.67671 -0.10011388
10.67771 -0.099948875
10.67871 -0.099779991
10.67971 -0.09960631099999999
10.68071 -0.099428184
10.68171 -0.099246949
10.68271 -0.099064177
10.68371 -0.09888073
10.68471 -0.098696304
10.68571 -0.098509714
10.68671 -0.098319596
10.68771 -0.098125311
10.68871 -0.09792735799999999
10.68971 -0.097727112
10.69071 -0.097525975
10.69171 -0.097324525
10.69271 -0.097122102
10.69371 -0.096917129
10.69471 -0.09670801799999999
10.69571 -0.09649411699999999
10.69671 -0.096276152
10.69771 -0.09605583000000001
10.69871 -0.095834839
10.69971 -0.09561383
10.70071 -0.095392024
10.70171 -0.095167669
10.70271 -0.094939122
10.70371 -0.094705913
10.70471 -0.09446908999999999
10.70571 -0.094230607
10.70671 -0.09399210699999999
10.70771 -0.09375384
10.70871 -0.093514466
10.70971 -0.093271834
10.71071 -0.09302434
10.71171 -0.092771987
10.71271 -0.092516438
10.71371 -0.092260021
10.71471 -0.092004234
10.71571 -0.09174876
10.71671 -0.091491587
10.71771 -0.091230293
10.71871 -0.090963609
10.71971 -0.090692309
10.72071 -0.09041882600000001
10.72171 -0.090145756
10.72271 -0.089874212
10.72371 -0.089603069
10.72471 -0.089329662
10.72571 -0.089051446
10.72671 -0.088767655
10.72771 -0.088479801
10.72871 -0.088190701
10.72971 -0.087902625
10.73071 -0.08761576
10.73171 -0.08732801700000001
10.73271 -0.087036367
10.73371 -0.086738844
10.73471 -0.086435926
10.73571 -0.086130353
10.73671 -0.08582546099999999
10.73771 -0.085523073
10.73871 -0.08522229
10.73971 -0.08492007600000001
10.74071 -0.084613159
10.74171 -0.084300165
10.74271 -0.083982479
10.74371 -0.083663344
10.74471 -0.08334571
10.74571 -0.08303026
10.74671 -0.082714937
10.74771 -0.082396244
10.74871 -0.082071562
10.74971 -0.081740943
10.75071 -0.081407157
10.75171 -0.081073964
10.75271 -0.080743677
10.75371 -0.080415653
10.75471 -0.08008665799999999
10.75571 -0.079752994
10.75671 -0.079412904
10.75771 -0.079067732
10.75871 -0.078721106
10.75971 -0.07837656300000001
10.76071 -0.078035257
10.76171 -0.07769516700000001
10.76271 -0.077352417
10.76371 -0.077003811
10.76471 -0.076648931
10.76571 -0.076290418
10.76671 -0.075932231
10.76771 -0.075577054
10.76871 -0.075224496
10.76971 -0.074871356
10.77071 -0.074513751
10.77171 -0.074149709
10.77271 -0.073780527
10.77371 -0.073409994
10.77471 -0.073041942
10.77571 -0.072677742
10.77671 -0.072315388
10.77771 -0.071950781
10.77871 -0.07158038800000001
10.77971 -0.07120352199999999
10.78071 -0.07082276300000001
10.78171 -0.070442265
10.78271 -0.070065027
10.78371 -0.069690979
10.78471 -0.06931706400000001
10.78571 -0.068939343
10.78671 -0.06855565
10.78771 -0.068167056
10.78871 -0.067777175
10.78971 -0.067389768
10.79071 -0.067006226
10.79171 -0.066624588
10.79271 -0.066240813
10.79371 -0.065851363
10.79471 -0.065455533
10.79571 -0.06505591999999999
10.79671 -0.064656755
10.79771 -0.064261176
10.79871 -0.063869258
10.79971 -0.063478033
10.80071 -0.063083525
10.80171 -0.06268338799999999
10.80271 -0.06227842
10.80371 -0.061872002
10.80471 -0.061467814
10.80571 -0.061067357
10.80671 -0.060668966
10.80771 -0.060268928
10.80871 -0.059863966
10.80971 -0.059453426999999996
10.81071 -0.059039773999999996
10.81171 -0.058626960000000006
10.81271 -0.058217859
10.81371 -0.057812402
10.81471 -0.057407597
10.81571 -0.056999509
10.81671 -0.056585786000000006
10.81771 -0.05616716200000001
10.81871 -0.055746932
10.81971 -0.055328762
10.82071 -0.054914305999999996
10.82171 -0.054502219000000005
10.82271 -0.054089149
10.82371 -0.053672056
10.82471 -0.05325026
10.82571 -0.052825903
10.82671 -0.052402494
10.82771 -0.051982532000000005
10.82871 -0.051565818000000006
10.82971 -0.051149550999999994
10.83071 -0.050730153
10.83171 -0.05030559799999999
10.83271 -0.049876752999999996
10.83371 -0.04944681399999999
10.83471 -0.049019221
10.83571 -0.048595478
10.83671 -0.048174267
10.83771 -0.047752389
10.83871 -0.047326929
10.83971 -0.046897164
10.84071 -0.046464973
10.84171 -0.04603352
10.84271 -0.045605112
10.84371 -0.045179657000000005
10.84471 -0.044754759
10.84571 -0.044327351
10.84671 -0.043895774
10.84771 -0.04346089
10.84871 -0.043025534
10.84971 -0.042592661
10.85071 -0.042163414999999996
10.85171 -0.041736398
10.85271 -0.041308615
10.85371 -0.040877453
10.85471 -0.040442374
10.85571 -0.040005223
10.85671 -0.039569015
10.85771 -0.039135932
10.85871 -0.038705975999999996
10.85971 -0.038277023
10.86071 -0.037846306999999996
10.86171 -0.037412246
10.86271 -0.036975468000000004
10.86371 -0.03653832
10.86471 -0.03610327
10.86571 -0.035671232
10.86671 -0.03524097
10.86771 -0.034809939
10.86871 -0.03437601
10.86971 -0.033938911
10.87071 -0.033500446999999996
10.87171 -0.033063354
10.87271 -0.032629559
10.87371 -0.032198968
10.87471 -0.031769561
10.87571 -0.031338725000000005
10.87671 -0.030904924
10.87771 -0.030468611000000003
10.87871 -0.030031852999999997
10.87971 -0.02959691
10.88071 -0.029164761999999997
10.88171 -0.028734509000000002
10.88271 -0.028304054
10.88371 -0.02787156
10.88471 -0.027436719000000002
10.88571 -0.027000986
10.88671 -0.026566623
10.88771 -0.026135234
10.88871 -0.025706697
10.88971 -0.025279240999999997
10.89071 -0.024850568
10.89171 -0.024419324
10.89271 -0.023985938999999998
10.89371 -0.023552332999999998
10.89471 -0.023120685
10.89571 -0.022692083
10.89671 -0.022265893000000002
10.89771 -0.021840250999999998
10.89871 -0.021413315
10.89971 -0.020984461
10.90071 -0.020554646
10.90171 -0.02012574
10.90271 -0.019699274
10.90371 -0.019275432
10.90471 -0.018852933000000002
10.90571 -0.018429875
10.90671 -0.018004981
10.90771 -0.017578441
10.90871 -0.017151823
10.90971 -0.016727098
10.91071 -0.016305421
10.91171 -0.015886423
10.91271 -0.015468462
10.91371 -0.015049659
10.91471 -0.014629081
10.91571 -0.014207303000000001
10.91671 -0.013786028999999998
10.91771 -0.01336702
10.91871 -0.012951004
10.91971 -0.012537255999999998
10.92071 -0.012124099
10.92171 -0.011709983
10.92271 -0.011294484
10.92371 -0.01087857
10.92471 -0.010463974
10.92571 -0.010052083
10.92671 -0.009643028199999999
10.92771 -0.0092355731
10.92871 -0.0088278743
10.92971 -0.0084186438
10.93071 -0.0080080019
10.93171 -0.007597464000000001
10.93271 -0.0071890572
10.93371 -0.0067841007
10.93471 -0.0063823973
10.93571 -0.0059823487
10.93671 -0.0055819324000000005
10.93771 -0.0051799499
10.93871 -0.0047767695
10.93971 -0.0043740863
10.94071 -0.0039738461
10.94171 -0.0035769945999999998
10.94271 -0.0031828524
10.94371 -0.0027895294
10.94471 -0.0023951401
10.94571 -0.0019990634000000003
10.94671 -0.0016024334
10.94771 -0.0012075076
10.94871 -0.0008162769500000001
10.94971 -0.00042917891
10.95071 -4.4747074e-05
10.95171 0.00033953564999999997
10.95271 0.00072567927
10.95371 0.0011138931000000002
10.95471 0.0015023987
10.95571 0.0018885086
10.95671 0.0022703200999999998
10.95771 0.0026479504999999998
10.95871 0.003023502
10.95971 0.0033997327
10.96071 0.0037782556
10.96171 0.0041584299
10.96271 0.004537691700000001
10.96371 0.0049131675
10.96471 0.0052835538
10.96571 0.0056500434
10.96671 0.0060156417
10.96771 0.0063832602
10.96871 0.006753786899999999
10.96971 0.0071254042
10.97071 0.0074946613
10.97171 0.0078586592
10.97271 0.0082169681
10.97371 0.0085719956
10.97471 0.0089275163
10.97571 0.009286250900000001
10.97671 0.0096480551
10.97771 0.010009934
10.97871 0.010367917
10.97971 0.010719634
10.98071 0.011065904
10.98171 0.011410259
10.98271 0.011756649
10.98371 0.012106802
10.98471 0.012458980000000001
10.98571 0.012809003
10.98671 0.013152948
10.98771 0.013489787
10.98871 0.013822204
10.98971 0.014154983999999999
10.99071 0.014491953
10.99171 0.014833434
10.99271 0.015175926
10.99371 0.015514268000000001
10.99471 0.015844955
10.99571 0.016168438
10.99671 0.016488874
10.99771 0.016811427
10.99871 0.017138853
10.99971 0.017469612
11.00071 0.017798805
11.00171 0.018121388000000002
11.00271 0.018435562
11.00371 0.018744112
11.00471 0.019052696
11.00571 0.019366169000000003
11.00671 0.019685323
11.00771 0.020006202
11.00871 0.02032255
11.00971 0.020629843000000002
11.01071 0.020928289
11.01171 0.021222784
11.01271 0.021519784
11.01371 0.021823093999999998
11.01471 0.022131322
11.01571 0.02243874
11.01671 0.02273901
11.01771 0.023029378
11.01871 0.02331256
11.01971 0.023595005000000002
11.02071 0.023882645
11.02171 0.024176906
11.02271 0.024473635
11.02371 0.024765741999999997
11.02471 0.025047862
11.02571 0.025320003999999997
11.02671 0.025587682999999996
11.02771 0.025858427000000003
11.02871 0.026136846
11.02971 0.026421510999999998
11.03071 0.026705768
11.03171 0.026981972000000003
11.03271 0.027246468
11.03371 0.027501993000000002
11.03471 0.02775591
11.03571 0.028015385
11.03671 0.028282669000000003
11.03771 0.028553591
11.03871 0.028820324
11.03971 0.029076624
11.04071 0.02932206
11.04171 0.02956242
11.04271 0.029805946
11.04371 0.030057842
11.04471 0.030316677
11.04571 0.030575125
11.04671 0.030824647
11.04771 0.031061078
11.04871 0.031287424
11.04971 0.031512007
11.05071 0.031743091
11.05171 0.031983529000000004
11.05271 0.032228907
11.05371 0.032470457
11.05471 0.032700849
11.05571 0.032919022000000006
11.05671 0.033130881
11.05771 0.03334533
11.05871 0.033568291
11.05971 0.03379866
11.06071 0.034028926
11.06171 0.034250117999999996
11.06271 0.034457797
11.06371 0.034655153
11.06471 0.03485108
11.06571 0.03505442
11.06671 0.03526815
11.06771 0.035487351
11.06871 0.035702338
11.06971 0.035904921
11.07071 0.036093729
11.07171 0.036275052
11.07271 0.036458664999999994
11.07371 0.036651362
11.07471 0.036852492
11.07571 0.037054463999999995
11.07671 0.037247856
11.07771 0.037427776
11.07871 0.037597215999999996
11.07971 0.037765133
11.08071 0.037940498
11.08171 0.038126232999999995
11.08271 0.038317099
11.08371 0.038502982
11.08471 0.038675466000000006
11.08571 0.038833357
11.08671 0.038983536
11.08771 0.039136500000000005
11.08871 0.039299572
11.08971 0.039472175
11.09071 0.039646332
11.09171 0.03981202
11.09271 0.039963829
11.09371 0.040104517
11.09471 0.040243100000000004
11.09571 0.04038875
11.09671 0.040544567000000004
11.09771 0.040705389
11.09871 0.040861142999999996
11.09971 0.041003525
11.10071 0.041131562
11.10171 0.041252395
11.10271 0.041376677
11.10371 0.041511614
11.10471 0.04165626
11.10571 0.041802143
11.10671 0.041938857999999996
11.10771 0.042060888
11.10871 0.042171168
11.10971 0.04227907
11.11071 0.042394112
11.11171 0.042519599
11.11271 0.042650459
11.11371 0.04277665
11.11471 0.042889893
11.11571 0.042989239
11.11671 0.043081766
11.11771 0.043177902
11.11871 0.043284509000000006
11.11971 0.043400287
11.12071 0.0435166
11.12171 0.043623167000000004
11.12271 0.043714835
11.12371 0.043794993
11.12471 0.043873314
11.12571 0.043959342
11.12671 0.044056211000000005
11.12771 0.044158596
11.12871 0.044256294
11.12971 0.044341006999999995
11.13071 0.044411849
11.13171 0.044475886
11.13271 0.044543395
11.13371 0.044620992
11.13471 0.044707218
11.13571 0.044793537
11.13671 0.044870033
11.13771 0.044932056
11.13871 0.044983342999999995
11.13971 0.045033576
11.14071 0.045091962
11.14171 0.045161135
11.14271 0.045235408
11.14371 0.045304542
11.14471 0.045360514
11.14571 0.045402802
11.14671 0.045438655
11.14771 0.045478229999999994
11.14871 0.045527818000000005
11.14971 0.045585691
11.15071 0.04564331
11.15171 0.045691055
11.15271 0.045724682
11.15371 0.045748157
11.15471 0.045771015
11.15571 0.045802022
11.15671 0.045843347
11.15771 0.045889121
11.15871 0.045929366
11.15971 0.045956622
11.16071 0.045970883000000004
11.16171 0.04597957
11.16271 0.045992574
11.16371 0.046015665
11.16471 0.046046672
11.16571 0.046076975
11.16671 0.046097251
11.16771 0.046103692
11.16871 0.046100498999999996
11.16971 0.046097062
11.17071 0.046101701
11.17171 0.04611614
11.17271 0.046134408
11.17371 0.046146849999999996
11.17471 0.046146582
11.17571 0.046134071
11.17671 0.046116783
11.17771 0.046104199
11.17871 0.046101495
11.17971 0.046106111000000005
11.18071 0.046109487
11.18171 0.046102784
11.18271 0.046082749
11.18371 0.046053872
11.18471 0.046025362
11.18571 0.046005027
11.18671 0.045994107
11.18771 0.045986508
11.18871 0.045972905
11.18971 0.045946962
11.19071 0.045909531999999996
11.19171 0.045868024
11.19271 0.045831429
11.19371 0.045804318999999996
11.19471 0.045783829
11.19571 0.045761588
11.19671 0.045729315
11.19771 0.045684329
11.19871 0.045631311
11.19971 0.045579167999999996
11.20071 0.045535123
11.20171 0.045499959
11.20271 0.045467567
11.20371 0.045429067999999996
11.20471 0.04537873
11.20571 0.04531774
11.20671 0.045253363
11.20771 0.045194046
11.20871 0.045143798
11.20971 0.045099548999999996
11.21071 0.045053248
11.21171 0.044997243
11.21271 0.044929364
11.21371 0.044854332
11.21471 0.044780594
11.21571 0.044714694
11.21671 0.044656979
11.21771 0.044601419
11.21871 0.044539669999999996
11.21971 0.044466616
11.22071 0.044383711
11.22171 0.044297939
11.22271 0.044217141
11.22371 0.044144815
11.22471 0.044077868
11.22571 0.044008766
11.22671 0.043930602
11.22771 0.043841681
11.22871 0.043746614
11.22971 0.043653185
11.23071 0.043567159
11.23171 0.043488469
11.23271 0.0434113
11.23371 0.043328002
11.23471 0.043234141999999996
11.23571 0.043131402
11.23671 0.043026402
11.23771 0.042926283999999995
11.23871 0.042834037000000005
11.23971 0.042746625999999996
11.24071 0.042657121
11.24171 0.042559367
11.24271 0.042452039999999996
11.24371 0.042339423
11.24471 0.042228462
11.24571 0.042124084
11.24671 0.042025945999999995
11.24771 0.041928716000000005
11.24871 0.041825691
11.24971 0.041713269000000004
11.25071 0.041593317
11.25171 0.041471902
11.25271 0.041355260000000005
11.25371 0.041245726999999996
11.25471 0.041140284
11.25571 0.041032644
11.25671 0.040917442
11.25771 0.040793704
11.25871 0.040665365
11.25971 0.040538516
11.26071 0.040417336
11.26171 0.04030139
11.26271 0.040186039
11.26371 0.040065674999999995
11.26471 0.039937493
11.26571 0.039803341
11.26671 0.039668428
11.26771 0.03953781
11.26871 0.039413039
11.26971 0.039291184
11.27071 0.039166835
11.27171 0.039035684
11.27271 0.038897333
11.27371 0.038755444
11.27471 0.038615245
11.27571 0.038480089
11.27671 0.038349358
11.27771 0.038219025000000004
11.27871 0.038084472
11.27971 0.037943551
11.28071 0.037797916
11.28171 0.037651762
11.28271 0.037508917999999995
11.28371 0.037370273
11.28471 0.037233261000000004
11.28571 0.037093676
11.28671 0.036948553
11.28771 0.036798172999999997
11.28871 0.036645847
11.28971 0.036495682
11.29071 0.036349903999999995
11.29171 0.036207456
11.29271 0.036064803
11.29371 0.035918326
11.29471 0.035766649000000005
11.29571 0.035611403
11.29671 0.035455963
11.29771 0.035303100999999996
11.29871 0.035153184
11.29971 0.035004085
11.30071 0.034852797
11.30171 0.034697584000000004
11.30271 0.034539175
11.30371 0.034380233
11.30471 0.034223471
11.30571 0.034069782
11.30671 0.033917639
11.30771 0.033764134
11.30871 0.033606929
11.30971 0.033445781
11.31071 0.033282611
11.31171 0.033120156
11.31271 0.032960149
11.31371 0.03280227
11.31471 0.032644549999999994
11.31571 0.032484881
11.31671 0.032322505
11.31771 0.032158487
11.31871 0.031994865000000004
11.31971 0.031833106
11.32071 0.031673003
11.32171 0.031512798
11.32271 0.031350428
11.32371 0.031184993
11.32471 0.031017425
11.32571 0.030849882999999998
11.32671 0.030684291
11.32771 0.030521062
11.32871 0.030358865999999998
11.32971 0.030195605
11.33071 0.030029891
11.33171 0.029861984999999997
11.33271 0.029693538000000002
11.33371 0.029526348
11.33471 0.029361038
11.33571 0.02919659
11.33671 0.029031103000000003
11.33771 0.028863212
11.33871 0.028693164000000004
11.33971 0.028522748999999997
11.34071 0.028354104
11.34171 0.028188224
11.34271 0.028024195
11.34371 0.027859741
11.34471 0.027692746
11.34571 0.027522692
11.34671 0.027351044
11.34771 0.027180259
11.34871 0.027012138
11.34971 0.02684659
11.35071 0.026681734
11.35171 0.026515234
11.35271 0.026345983
11.35371 0.026174932
11.35471 0.026004468000000003
11.35571 0.025836750999999998
11.35671 0.025672142999999998
11.35771 0.025508838
11.35871 0.025344008
11.35971 0.025175707000000002
11.36071 0.025004265
11.36171 0.024832183
11.36271 0.024662542
11.36371 0.024496985000000002
11.36471 0.024334616
11.36571 0.024172584
11.36671 0.02400798
11.36771 0.023839789
11.36871 0.023669568999999998
11.36971 0.02350039
11.37071 0.023334728
11.37171 0.023172764000000002
11.37271 0.023012221
11.37371 0.022849914
11.37471 0.022683939
11.37571 0.022515061
11.37671 0.022346291
11.37771 0.022180923
11.37871 0.022020318
11.37971 0.021862928
11.38071 0.021705248
11.38171 0.021544094
11.38271 0.021378716
11.38371 0.021211314000000002
11.38471 0.021045629
11.38571 0.020884495
11.38671 0.020728009
11.38771 0.020573498
11.38871 0.020417343
11.38971 0.020257408
11.39071 0.020094475
11.39171 0.019931691
11.39271 0.019772434000000002
11.39371 0.019617987
11.39471 0.019466631
11.39571 0.019314745
11.39671 0.019159232999999998
11.39771 0.018999640999999998
11.39871 0.018838546
11.39971 0.018679944
11.40071 0.018526688
11.40171 0.018378635
11.40271 0.01823277
11.40371 0.018085165
11.40471 0.017933533
11.40571 0.017778658
11.40671 0.017623798
11.40771 0.017472464
11.40871 0.017326078999999998
11.40971 0.017183067
11.41071 0.017039970999999998
11.41171 0.016893824999999998
11.41271 0.016744196000000003
11.41371 0.01659353
11.41471 0.016445552
11.41571 0.016302806
11.41671 0.016164953
11.41771 0.016028962
11.41871 0.01589107
11.41971 0.015749205000000002
11.42071 0.0156043
11.42171 0.015459638999999999
11.42271 0.015318696
11.42371 0.015182908
11.42471 0.015050832000000002
11.42571 0.014919213999999998
11.42671 0.014785212
11.42771 0.014648288
11.42871 0.014510519
11.42971 0.01437515
11.43071 0.014244393
11.43171 0.014117938000000002
11.43271 0.013993170000000001
11.43371 0.013866914
11.43471 0.013737545
11.43571 0.013606045
11.43671 0.013475351000000002
11.43771 0.013348430000000001
11.43871 0.013226367000000001
11.43971 0.013107726
11.44071 0.012989558
11.44171 0.012869351000000001
11.44271 0.012746628000000001
11.44371 0.012623153
11.44471 0.012501670000000001
11.44571 0.012384055
11.44671 0.012270126999999999
11.44771 0.012157874
11.44871 0.012044909000000001
11.44971 0.011930117
11.45071 0.011814410999999999
11.45171 0.011700101000000001
11.45271 0.011589337
11.45371 0.011482687
11.45471 0.011378793
11.45571 0.011275289
11.45671 0.011170345
11.45771 0.011063798
11.45871 0.010957145
11.45971 0.010852467
11.46071 0.010751037
11.46171 0.010652568999999999
11.46271 0.010555544
11.46371 0.010458354999999999
11.46471 0.010360435000000001
11.46571 0.010262618
11.46671 0.010166506
11.46771 0.010073341
11.46871 0.0099831552
11.46971 0.0098947829
11.47071 0.009806687
11.47171 0.0097180033
11.47271 0.0096290794
11.47371 0.0095411691
11.47471 0.009455533300000001
11.47571 0.0093725946
11.47671 0.0092917318
11.47771 0.009211812
11.47871 0.0091320486
11.47971 0.009052556600000001
11.48071 0.0089742192
11.48171 0.0088979876
11.48271 0.0088241533
11.48371 0.008752117700000001
11.48471 0.0086808366
11.48571 0.0086096014
11.48671 0.0085385749
11.48771 0.0084686908
11.48871 0.008400977799999999
11.48971 0.008335805600000001
11.49071 0.0082726103
11.49171 0.008210310600000001
11.49271 0.0081481237
11.49371 0.0080861762
11.49471 0.0080254613
11.49571 0.007967132799999999
11.49671 0.0079116449
11.49771 0.0078583638
11.49871 0.007805968900000001
11.49971 0.007753384100000001
11.50071 0.0077005941
11.50171 0.007648736200000001
11.50271 0.0075993536
11.50371 0.007553306200000001
11.50471 0.0075100972
11.50571 0.007468132400000001
11.50671 0.0074257798
11.50771 0.007382521299999999
11.50871 0.007339390899999999
11.50971 0.0072983479
11.51071 0.0072609677
11.51171 0.0072273346
11.51271 0.007195916300000001
11.51371 0.007164561200000001
11.51471 0.0071319657
11.51571 0.007098624300000001
11.51671 0.0070665665
11.51771 0.0070380156
11.51871 0.007013850700000001
11.51971 0.0069929258
11.52071 0.0069727612
11.52171 0.0069511931
11.52271 0.0069278874
11.52371 0.0069046757
11.52471 0.0068844223
11.52571 0.006869136299999999
11.52671 0.006858582500000001
11.52771 0.006850344699999999
11.52871 0.0068413567
11.52971 0.0068299189
11.53071 0.0068168534
11.53171 0.0068050038
11.53271 0.0067973611000000005
11.53371 0.0067950597
11.53471 0.006796578199999999
11.53571 0.006798729000000001
11.53671 0.006798802499999999
11.53771 0.0067964553
11.53871 0.0067940425999999995
11.53971 0.0067951252
11.54071 0.006802107999999999
11.54171 0.0068145637
11.54271 0.0068293986
11.54371 0.0068428039
11.54471 0.0068527377
11.54571 0.006860304699999999
11.54671 0.0068690882
11.54771 0.0068828376
11.54871 0.0069030189
11.54971 0.0069278423
11.55071 0.0069534319
11.55171 0.0069763948
11.55271 0.0069960864000000005
11.55371 0.0070150643
11.55471 0.007037402199999999
11.55571 0.0070659611
11.55671 0.0071004339
11.55771 0.007137475
11.55871 0.007172882
11.55971 0.0072044000000000006
11.56071 0.0072332943
11.56171 0.007263612500000001
11.56271 0.0072995913999999995
11.56371 0.007342876799999999
11.56471 0.007391399399999999
11.56571 0.0074406591
11.56671 0.007486609
11.56771 0.0075282551
11.56871 0.0075682721000000005
11.56971 0.0076112257
11.57071 0.0076605669
11.57171 0.0077163786
11.57271 0.0077753640999999995
11.57371 0.0078330908
11.57471 0.0078869933
11.57571 0.0079381447
11.57671 0.007990605100000001
11.57771 0.0080487429
11.57871 0.0081143007
11.57971 0.008185140200000001
11.58071 0.0082565326
11.58171 0.008324167
11.58271 0.0083869294
11.58371 0.008447634899999999
11.58471 0.0085112202
11.58571 0.0085815744
11.58671 0.0086590793
11.58771 0.0087404456
11.58871 0.0088209417
11.58971 0.0088975292
11.59071 0.008970841
11.59171 0.0090447051
11.59271 0.0091235386
11.59371 0.0092093498
11.59471 0.0093003408
11.59571 0.0093920447
11.59671 0.0094802563
11.59771 0.009563824299999999
11.59871 0.0096454642
11.59971 0.009730041299999999
11.60071 0.0098214463
11.60171 0.0099200974
11.60271 0.010022692
11.60371 0.010124367
11.60471 0.010221840000000001
11.60571 0.010315484
11.60671 0.010408994999999999
11.60771 0.010506908
11.60871 0.010611601
11.60971 0.010721774
11.61071 0.010833362
11.61171 0.010942278
11.61271 0.011047129
11.61371 0.011150138
11.61471 0.011255654
11.61571 0.011367256000000001
11.61671 0.011485357
11.61771 0.011606905
11.61871 0.011727346000000001
11.61971 0.011843581
11.62071 0.011955964
11.62171 0.012068059
11.62271 0.012184321000000001
11.62371 0.012307246
11.62471 0.012435832
11.62571 0.01256634
11.62671 0.012694790000000001
11.62771 0.012819561
11.62871 0.012942362999999998
11.62971 0.013066999000000001
11.63071 0.013196761999999999
11.63171 0.013332209999999999
11.63271 0.013470784
11.63371 0.013608504
11.63471 0.013742605
11.63571 0.013873357
11.63671 0.014003892999999998
11.63771 0.014138174
11.63871 0.01427844
11.63971 0.014423809000000001
11.64071 0.014570925999999998
11.64171 0.014716189999999999
11.64271 0.014858077
11.64371 0.014998048
11.64471 0.015139484000000002
11.64571 0.015285396000000001
11.64671 0.015436424
11.64771 0.01559045
11.64871 0.015744036
11.64971 0.015894698
11.65071 0.016042523000000003
11.65171 0.016190055999999998
11.65271 0.016340594
11.65371 0.016496018
11.65471 0.016655606
11.65571 0.016816583
11.65671 0.016975997
11.65771 0.017132664000000002
11.65871 0.017287905000000003
11.65971 0.017444603
11.66071 0.017605265999999998
11.66171 0.017770365
11.66271 0.017938049999999997
11.66371 0.018105388
11.66471 0.018270277
11.66571 0.018432766
11.66671 0.018594936
11.66771 0.018759469
11.66871 0.018927873
11.66971 0.019099556
11.67071 0.019272315
11.67171 0.019443870000000002
11.67271 0.019613405
11.67371 0.019782071000000002
11.67471 0.019952175
11.67571 0.020125596
11.67671 0.020302538
11.67771 0.020481403000000002
11.67871 0.020659858
11.67971 0.020836359000000002
11.68071 0.021011106
11.68171 0.021185818
11.68271 0.021362519
11.68371 0.02154219
11.68471 0.021724156999999997
11.68571 0.021906619
11.68671 0.022087904999999998
11.68771 0.02226761
11.68871 0.022446839
11.68971 0.022627435
11.69071 0.022810734000000003
11.69171 0.022996697
11.69271 0.023183982
11.69371 0.023370878
11.69471 0.023556445
11.69571 0.023741084
11.69671 0.023926157
11.69771 0.024112982
11.69871 0.024301891
11.69971 0.024491988000000003
11.70071 0.024681777
11.70171 0.024870201
11.70271 0.025057356000000003
11.70371 0.025244429999999998
11.70471 0.025432897
11.70571 0.025623539
11.70671 0.025815970999999997
11.70771 0.026008958
11.70871 0.026201304999999998
11.70971 0.026392654
11.71071 0.026583686000000002
11.71171 0.026775562000000003
11.71271 0.026969047000000003
11.71371 0.027163915
11.71471 0.027359076
11.71571 0.027553324000000004
11.71671 0.027746177999999996
11.71771 0.027938234
11.71871 0.028130758000000002
11.71971 0.028324834
11.72071 0.028520613
11.72171 0.028717233
11.72271 0.028913422
11.72371 0.029108397
11.72471 0.029302394
11.72571 0.029496493999999998
11.72671 0.029691821
11.72771 0.029888719999999997
11.72871 0.030086457000000004
11.72971 0.030283699999999997
11.73071 0.030479417
11.73171 0.030673609999999997
11.73271 0.030867328
11.73371 0.031061965
11.73471 0.031258294
11.73571 0.031455915
11.73671 0.031653524
11.73771 0.031849812000000005
11.73871 0.0320444
11.73971 0.032238127
11.74071 0.032432497
11.74171 0.032628635999999996
11.74271 0.032826452
11.74371 0.033024634000000004
11.74471 0.033221467
11.74571 0.033415967
11.74671 0.033608536
11.74771 0.033800699999999996
11.74871 0.033994066
11.74971 0.034189216
11.75071 0.034385303
11.75171 0.034580601
11.75271 0.034773718999999995
11.75371 0.034964597
11.75471 0.035154613
11.75571 0.035345688
11.75671 0.035538981000000004
11.75771 0.03573405
11.75871 0.035929063
11.75971 0.036121963
11.76071 0.036311819
11.76171 0.036499451
11.76271 0.03668688
11.76371 0.036875965
11.76471 0.037067116
11.76571 0.037258977
11.76671 0.037449301000000004
11.76771 0.037636457
11.76871 0.037820562
11.76971 0.038003456
11.77071 0.038187511
11.77171 0.038374041000000005
11.77271 0.038562377
11.77371 0.038750272
11.77471 0.038935355000000005
11.77571 0.039116736
11.77671 0.039295607999999996
11.77771 0.03947448
11.77871 0.039655485
11.77971 0.039838909
11.78071 0.040022915
11.78171 0.040204718
11.78271 0.040382415
11.78371 0.040556281
11.78471 0.040728651
11.78571 0.040902413
11.78671 0.04107909
11.78771 0.041257805
11.78871 0.041435825
11.78971 0.04161034
11.79071 0.041780339
11.79171 0.041947287
11.79271 0.042114174000000004
11.79371 0.042283497
11.79471 0.042455533
11.79571 0.042628078
11.79671 0.042797852000000004
11.79771 0.042962661
11.79871 0.043122921
11.79971 0.043281443999999995
11.80071 0.04344164
11.80171 0.043605271
11.80271 0.043771247
11.80371 0.043936286
11.80471 0.044097047
11.80571 0.044252333
11.80671 0.0444039
11.80771 0.044555316000000005
11.80871 0.044709581
11.80971 0.044867094
11.81071 0.045025304999999995
11.81171 0.045180364
11.81271 0.045329647
11.81371 0.045473527
11.81471 0.04561519
11.81571 0.045758564
11.81671 0.045905716
11.81771 0.046055418
11.81871 0.046203891000000004
11.81971 0.046347262
11.82071 0.046484126
11.82171 0.046616537
11.82271 0.046748706
11.82371 0.046884242
11.82471 0.047023737
11.82571 0.047164305999999996
11.82671 0.047301434
11.82771 0.047431917999999997
11.82871 0.047555997
11.82971 0.047677237000000004
11.83071 0.047800213
11.83171 0.047927466
11.83271 0.048057782
11.83371 0.048186912
11.83471 0.048310339
11.83571 0.048426265
11.83671 0.048536866
11.83771 0.048646893000000004
11.83871 0.048760584
11.83971 0.048878818000000004
11.84071 0.048998452000000005
11.84171 0.04911432
11.84271 0.049222587
11.84371 0.049323309
11.84471 0.049420458
11.84571 0.049519358
11.84671 0.049623183
11.84771 0.049730833
11.84871 0.049837597000000004
11.84971 0.049938185999999996
11.85071 0.050030235
11.85171 0.050115888
11.85271 0.050200452
11.85371 0.050288939000000005
11.85471 0.050382729
11.85571 0.050478603
11.85671 0.050570775000000005
11.85771 0.050654681
11.85871 0.05072999
11.85971 0.050800876
11.86071 0.050873321
11.86171 0.050951174
11.86271 0.051033538
11.86371 0.05111527899999999
11.86471 0.051190320000000004
11.86571 0.051255634999999994
11.86671 0.051313295
11.86771 0.05136919200000001
11.86871 0.05142926799999999
11.86971 0.051495619
11.87071 0.051565084
11.87171 0.05163126
11.87271 0.051688647
11.87371 0.051736255
11.87471 0.05177824599999999
11.87571 0.051821204
11.87671 0.05186979
11.87771 0.051923579000000004
11.87871 0.051977253
11.87971 0.052024046000000004
11.88071 0.052060199
11.88171 0.052087515
11.88271 0.052112312
11.88371 0.052141392
11.88471 0.052177598000000006
11.88571 0.052217912
11.88671 0.052255322
11.88771 0.052283326000000005
11.88871 0.052300125
11.88971 0.052309774999999996
11.89071 0.052319537
11.89171 0.052335107
11.89271 0.052356854
11.89371 0.052379549
11.89471 0.052395806
11.89571 0.052400946
11.89671 0.052396185000000005
11.89771 0.052387931000000006
11.89871 0.05238367
11.89971 0.052387035
11.90071 0.052395358
11.90171 0.05240126
11.90271 0.052397372
11.90371 0.052381080000000003
11.90471 0.052356218999999996
11.90571 0.052330608
11.90671 0.05231097999999999
11.90771 0.052298605000000005
11.90871 0.052288477
11.90971 0.052272581000000005
11.91071 0.052245182
11.91171 0.052206596999999993
11.91271 0.052163046000000005
11.91371 0.052122602999999997
11.91471 0.052089884
11.91571 0.052062951999999996
11.91671 0.052034494
11.91771 0.051996536999999995
11.91871 0.051945617000000006
11.91971 0.051885091999999994
11.92071 0.051823031
11.92171 0.051766983
11.92271 0.051719084
11.92371 0.05167466
11.92471 0.051625213
11.92571 0.05156393200000001
11.92671 0.051490113000000004
11.92771 0.05140958799999999
11.92871 0.051330908999999994
11.92971 0.051259767
11.93071 0.051195256
11.93171 0.051130442000000005
11.93271 0.051056902
11.93371 0.050970243000000005
11.93471 0.050873035999999996
11.93571 0.050773192
11.93671 0.050678849
11.93771 0.050593057000000004
11.93871 0.050511752
11.93971 0.050426339
11.94071 0.050329184
11.94171 0.050218561
11.94271 0.050099718
11.94371 0.049981463
11.94471 0.049870444
11.94571 0.049766852
11.94671 0.049664353999999994
11.94771 0.049554242000000005
11.94871 0.049431173999999994
11.94971 0.049296662
11.95071 0.04915811
11.95171 0.049023988000000004
11.95271 0.04889828300000001
11.95371 0.04877786
11.95471 0.048654433
11.95571 0.048519895
11.95671 0.048371538
11.95771 0.048213784
11.95871 0.048055313999999995
11.95971 0.047903461
11.96071 0.047759514
11.96171 0.047617964
11.96271 0.047470152
11.96371 0.047309924
11.96471 0.047137638
11.96571 0.046959895
11.96671 0.046785199
11.96771 0.046618396
11.96871 0.046457496
11.96971 0.046294928
11.97071 0.04612245
11.97171 0.045936456
11.97271 0.045740287
11.97371 0.045542052
11.97471 0.045349376000000004
11.97571 0.045164523
11.97671 0.044982997
11.97771 0.044796531
11.97871 0.044598474
11.97971 0.044388071
11.98071 0.044170895
11.98171 0.043955178000000004
11.98271 0.043746456999999996
11.98371 0.043544006999999996
11.98471 0.043341366
11.98571 0.043130553
11.98671 0.042907239
11.98771 0.042673518
11.98871 0.042436461
11.98971 0.042203526
11.99071 0.041977712
11.99171 0.041755673
11.99271 0.041529929
11.99371 0.041293705
11.99471 0.041045292000000004
11.99571 0.04078908
11.99671 0.040532675
11.99771 0.040281992
11.99871 0.040037525
11.99971 0.039794148
12.00071 0.039544524
12.00171 0.039283864
12.00271 0.039012945
12.00371 0.038737504000000006
12.00471 0.038464414
12.00571 0.038197208999999996
12.00671 0.037933822
12.00771 0.037667979
12.00871 0.037393285
12.00971 0.03710734
12.01071 0.036813242999999995
12.01171 0.036517542
12.01271 0.036226053
12.01371 0.035940201
12.01471 0.035656244000000004
12.01571 0.035367793
12.01671 0.035069944
12.01771 0.034762334000000006
12.01871 0.034449217
12.01971 0.034136586999999996
12.02071 0.033828255
12.02171 0.033523445
12.02271 0.033217404000000006
12.02371 0.03290454
12.02471 0.03258205
12.02571 0.032251669000000004
12.02671 0.031918491
12.02771 0.031587691
12.02871 0.031261262
12.02971 0.030936871
12.03071 0.030609468
12.03171 0.030274552000000003
12.03271 0.029930985
12.03371 0.029581558
12.03471 0.029231084
12.03571 0.028883261
12.03671 0.028538381
12.03771 0.028193265
12.03871 0.027843413
12.03971 0.027485904999999998
12.04071 0.027121181
12.04171 0.026752645000000002
12.04271 0.026384427000000002
12.04371 0.026018769
12.04471 0.025654721000000002
12.04571 0.025288892
12.04671 0.024917675000000004
12.04771 0.024539522999999997
12.04871 0.024155818
12.04971 0.02376987
12.05071 0.023384771000000002
12.05171 0.023001488
12.05271 0.022618371
12.05371 0.022232301
12.05471 0.021840681
12.05571 0.021442984999999998
12.05671 0.021040958000000002
12.05771 0.020637421
12.05871 0.020234514
12.05971 0.019832466
12.06071 0.019429617
12.06171 0.019023565
12.06271 0.018612678
12.06371 0.018197024000000003
12.06471 0.017778206
12.06571 0.017358293
12.06671 0.01693856
12.06771 0.016518796999999998
12.06871 0.016097531
12.06971 0.015672963
12.07071 0.015244019
12.07171 0.014810898999999999
12.07271 0.014374875
12.07371 0.013937517000000002
12.07471 0.013499832
12.07571 0.013061773
12.07671 0.012622363
12.07771 0.012180294
12.07871 0.011734650000000001
12.07971 0.011285384
12.08071 0.010833316
12.08171 0.010379685
12.08271 0.0099254932
12.08371 0.009470968500000001
12.08471 0.0090154295
12.08571 0.0085576205
12.08671 0.0080963757
12.08771 0.0076312732
12.08871 0.0071629198
12.08971 0.0066926760999999994
12.09071 0.0062219326
12.09171 0.0057513033
12.09271 0.0052802214
12.09371 0.0048072099
12.09471 0.0043307333
12.09571 0.0038501616999999998
12.09671 0.0033662509
12.09771 0.0028807881
12.09871 0.0023955512
12.09971 0.0019111791
12.10071 0.001426675
12.10171 0.0009399164800000001
12.10271 0.00044893072
12.10371 -4.6820628e-05
12.10471 -0.00054597895
12.10571 -0.0010460139
12.10671 -0.0015447524
12.10771 -0.0020417798
12.10871 -0.0025388039
12.10971 -0.0030386696
12.11071 -0.0035435936000000005
12.11171 -0.0040537096
12.11271 -0.0045668919
12.11371 -0.0050800307
12.11471 -0.0055910008
12.11571 -0.0061000716
12.11671 -0.006609807999999999
12.11771 -0.0071234645
12.11871 -0.0076428449
12.11971 -0.0081670281
12.12071 -0.0086928238
12.12171 -0.0092167422
12.12271 -0.0097372627
12.12371 -0.010255912
12.12471 -0.010776411
12.12571 -0.011302360999999999
12.12671 -0.011834911
12.12771 -0.012371931999999999
12.12871 -0.01290928
12.12971 -0.013443400999999999
12.13071 -0.013973610000000001
12.13171 -0.014502577000000001
12.13271 -0.015034639
12.13371 -0.015573008999999999
12.13471 -0.016117645
12.13571 -0.016665205000000002
12.13671 -0.017211162999999998
12.13771 -0.017752737
12.13871 -0.018290756
12.13971 -0.018829192
12.14071 -0.019372623
12.14171 -0.019923238
12.14271 -0.020479313000000002
12.14371 -0.021036215
12.14471 -0.021589313000000002
12.14571 -0.022136974
12.14671 -0.02268167
12.14771 -0.023228461
12.14871 -0.023781782
12.14971 -0.024342575999999998
12.15071 -0.024907643
12.15171 -0.025471655000000003
12.15271 -0.026030539000000002
12.15371 -0.026584102
12.15471 -0.027136132
12.15571 -0.027691937000000003
12.15671 -0.028254883
12.15771 -0.028824169
12.15871 -0.029395311
12.15971 -0.029963048
12.16071 -0.030524784
12.16171 -0.031082343999999998
12.16271 -0.031640852
12.16371 -0.032205472
12.16471 -0.032778023
12.16571 -0.033355731
12.16671 -0.033932918
12.16771 -0.034504563999999995
12.16871 -0.035069481
12.16971 -0.035631037000000004
12.17071 -0.036194982
12.17171 -0.036765757
12.17271 -0.03734366
12.17371 -0.037924701
12.17471 -0.038503218
12.17571 -0.039075573999999995
12.17671 -0.039642514
12.17771 -0.040208685
12.17871 -0.040779595
12.17971 -0.041357995
12.18071 -0.041942036
12.18171 -0.042526404000000004
12.18271 -0.043105698000000005
12.18371 -0.0436779
12.18471 -0.044245663000000005
12.18571 -0.044814627999999995
12.18671 -0.045389816
12.18771 -0.045972413
12.18871 -0.046559036000000005
12.18971 -0.047143892
12.19071 -0.047722482000000004
12.19171 -0.048294428
12.19271 -0.048863643
12.19371 -0.049435743
12.19471 -0.050014415000000007
12.19571 -0.050599046999999994
12.19671 -0.05118518600000001
12.19771 -0.051767449
12.19871 -0.05234303
12.19971 -0.0529135
12.20071 -0.053483795
12.20171 -0.054058985999999996
12.20271 -0.054640997999999996
12.20371 -0.055227323999999994
12.20471 -0.055812596
12.20571 -0.056391984
12.20671 -0.056964205999999996
12.20771 -0.057532289
12.20871 -0.058101577
12.20971 -0.058676325999999994
12.21071 -0.05925704
12.21171 -0.059840264
12.21271 -0.060420873
12.21371 -0.060995389000000004
12.21471 -0.06156418799999999
12.21571 -0.062131160000000005
12.21671 -0.062701124
12.21771 -0.063276658
12.21871 -0.06385642300000001
12.21971 -0.064436009
12.22071 -0.06501071600000001
12.22171 -0.065578549
12.22271 -0.066141441
12.22371 -0.066703977
12.22471 -0.067270495
12.22571 -0.067842373
12.22671 -0.068417273
12.22771 -0.068990717
12.22871 -0.06955897600000001
12.22971 -0.070121401
12.23071 -0.070680707
12.23171 -0.07124113
12.23271 -0.071805634
12.23371 -0.072373991
12.23471 -0.07294292399999999
12.23571 -0.073508202
12.23671 -0.074067328
12.23771 -0.074621034
12.23871 -0.07517280800000001
12.23971 -0.07572663
12.24071 -0.07628451
12.24171 -0.0768453
12.24271 -0.077405537
12.24371 -0.077961659
12.24471 -0.078512239
12.24571 -0.07905878
12.24671 -0.079604634
12.24771 -0.080152822
12.24871 -0.080704107
12.24971 -0.081256544
12.25071 -0.08180680500000001
12.25171 -0.082352251
12.25271 -0.082892587
12.25371 -0.083429983
12.25471 -0.083967636
12.25571 -0.08450772699999999
12.25671 -0.085050077
12.25771 -0.08559227
12.25871 -0.086131197
12.25971 -0.086664932
12.26071 -0.08719386
12.26171 -0.08772033
12.26271 -0.088247174
12.26371 -0.088775979
12.26471 -0.089306204
12.26571 -0.089835661
12.26671 -0.09036194
12.26771 -0.09088391700000001
12.26871 -0.091402332
12.26971 -0.091919204
12.27071 -0.092436472
12.27171 -0.09295471200000001
12.27271 -0.093472743
12.27371 -0.093988376
12.27471 -0.094499718
12.27571 -0.095006381
12.27671 -0.09550968
12.27771 -0.096011878
12.27871 -0.096514885
12.27971 -0.097019185
12.28071 -0.097523624
12.28171 -0.09802614800000001
12.28271 -0.09852497600000001
12.28371 -0.099019508
12.28471 -0.099510548
12.28571 -0.099999656
12.28671 -0.10048809
12.28771 -0.10097609
12.28871 -0.10146275
12.28971 -0.10194669
12.29071 -0.10242691
12.29171 -0.10290352
12.29271 -0.10337769
12.29371 -0.10385101999999999
12.29471 -0.10432455000000002
12.29571 -0.10479817
12.29671 -0.10527051999999999
12.29771 -0.10573983
12.29871 -0.10620472
12.29971 -0.10666505999999999
12.30071 -0.10712193999999998
12.30171 -0.10757705
12.30271 -0.10803168
12.30371 -0.10848609999999999
12.30471 -0.10893929999999999
12.30571 -0.10938973
12.30671 -0.10983613
12.30771 -0.1102783
12.30871 -0.11071718
12.30971 -0.11115420999999999
12.31071 -0.1115905
12.31171 -0.11202605
12.31271 -0.11245973000000001
12.31371 -0.11289003
12.31471 -0.11331595000000001
12.31571 -0.11373771
12.31671 -0.11415675
12.31771 -0.11457482999999999
12.31871 -0.11499298999999999
12.31971 -0.11541079
12.32071 -0.11582641
12.32171 -0.1162377
12.32271 -0.11664329000000001
12.32371 -0.11704348
12.32471 -0.11744003
12.32571 -0.11783519
12.32671 -0.11823031
12.32771 -0.11862508000000001
12.32871 -0.11901779
12.32971 -0.11940642
12.33071 -0.11978995
12.33171 -0.12016901999999999
12.33271 -0.12054553999999999
12.33371 -0.12092141
12.33471 -0.12129722
12.33571 -0.12167173
12.33671 -0.12204253999999999
12.33771 -0.1224075
12.33871 -0.12276614000000001
12.33971 -0.12312003999999999
12.34071 -0.12347193999999999
12.34171 -0.12382411
12.34271 -0.12417691
12.34371 -0.12452854
12.34471 -0.12487615
12.34571 -0.12521755
12.34671 -0.12555259
12.34771 -0.12588322
12.34871 -0.1262123
12.34971 -0.12654173
12.35071 -0.12687118
12.35171 -0.12719828
12.35271 -0.12752007
12.35371 -0.12783492999999999
12.35471 -0.12814362
12.35571 -0.12844886
12.35671 -0.12875362
12.35771 -0.12905922
12.35871 -0.12936441999999998
12.35971 -0.12966611
12.36071 -0.12996127999999998
12.36171 -0.13024899
12.36271 -0.13053099
12.36371 -0.13081073000000001
12.36471 -0.13109115000000002
12.36571 -0.13137282
12.36671 -0.13165346
12.36771 -0.13192935
12.36871 -0.13219758
12.36971 -0.13245792
12.37071 -0.13271297
12.37171 -0.13296650000000002
12.37271 -0.13322104
12.37371 -0.13347625
12.37471 -0.13372914
12.37571 -0.13397594
12.37671 -0.13421463
12.37771 -0.13444624
12.37871 -0.13467426999999998
12.37971 -0.13490246
12.38071 -0.13513233
12.38171 -0.13536213
12.38271 -0.13558783
12.38371 -0.13580573
12.38471 -0.13601469000000002
12.38571 -0.13621707
12.38671 -0.13641717
12.38771 -0.13661858000000002
12.38871 -0.1368218
12.38971 -0.13702392
12.39071 -0.13722045000000002
12.39171 -0.13740814
12.39271 -0.13758709
12.39371 -0.1377607
12.39471 -0.13793347
12.39571 -0.13810812
12.39671 -0.13828379999999998
12.39771 -0.1384566
12.39871 -0.13862207999999998
12.39971 -0.13877815
12.40071 -0.13892648
12.40171 -0.13907148
12.40271 -0.13921739
12.40371 -0.13936559
12.40471 -0.13951353
12.40571 -0.13965631
12.40671 -0.13978981999999998
12.40771 -0.13991336000000001
12.40871 -0.14003022
12.40971 -0.14014558000000002
12.41071 -0.14026329
12.41171 -0.14038333
12.41271 -0.14050191
12.41371 -0.14061382
12.41471 -0.14071581
12.41571 -0.14080865
12.41671 -0.14089658
12.41771 -0.14098452
12.41871 -0.14107481
12.41971 -0.14116564
12.42071 -0.14125216
12.42171 -0.14132962999999998
12.42271 -0.14139662
12.42371 -0.141456
12.42471 -0.14151323
12.42571 -0.14157287
12.42671 -0.14163564
12.42771 -0.14169791
12.42871 -0.14175397
12.42971 -0.14179961
12.43071 -0.14183489
12.43171 -0.14186395999999998
12.43271 -0.14189241
12.43371 -0.14192361
12.43471 -0.14195649
12.43571 -0.14198631
12.43671 -0.14200768
12.43771 -0.14201825
12.43871 -0.14202019999999999
12.43971 -0.14201894
12.44071 -0.14201957
12.44171 -0.1420235
12.44271 -0.14202751
12.44371 -0.14202568
12.44471 -0.14201328
12.44571 -0.14198979
12.44671 -0.14195925
12.44771 -0.14192772
12.44871 -0.14189929999999998
12.44971 -0.14187355999999998
12.45071 -0.14184576
12.45171 -0.14181003
12.45271 -0.14176317
12.45371 -0.14170676999999998
12.45471 -0.14164617
12.45571 -0.14158695999999998
12.45671 -0.14153126
12.45771 -0.14147634
12.45871 -0.14141627999999998
12.45971 -0.14134587
12.46071 -0.14126402
12.46171 -0.14117449
12.46271 -0.14108347
12.46371 -0.1409956
12.46471 -0.14091088
12.46571 -0.14082469
12.46671 -0.14073086999999998
12.46771 -0.14062566
12.46871 -0.1405102
12.46971 -0.14038979
12.47071 -0.14027043
12.47171 -0.14015485
12.47271 -0.14004073
12.47371 -0.13992219
12.47471 -0.13979373
12.47571 -0.13965379
12.47671 -0.13950586
12.47771 -0.13935618
12.47871 -0.13920973
12.47971 -0.13906688
12.48071 -0.13892313
12.48171 -0.138772
12.48271 -0.13860925
12.48371 -0.13843562
12.48471 -0.1382563
12.48571 -0.13807752
12.48671 -0.13790248
12.48771 -0.13772924
12.48871 -0.13755212
12.48971 -0.13736543
12.49071 -0.13716738
12.49171 -0.13696126
12.49271 -0.13675339
12.49371 -0.13654892
12.49471 -0.13634844000000002
12.49571 -0.13614751
12.49671 -0.13593948
12.49771 -0.13571977999999998
12.49871 -0.13548887999999998
12.49971 -0.13525193
12.50071 -0.13501537
12.50171 -0.13478271
12.50271 -0.13455231
12.50371 -0.1343185
12.50471 -0.13407547
12.50571 -0.13382114
12.50671 -0.13355857000000002
12.50771 -0.133294
12.50871 -0.13303263
12.50971 -0.13277524000000002
12.51071 -0.1325175
12.51171 -0.13225283
12.51271 -0.13197667
12.51371 -0.13168945
12.51471 -0.13139632999999998
12.51571 -0.13110384
12.51671 -0.13081561
12.51771 -0.13053003
12.51871 -0.13024138
12.51971 -0.12994362
12.52071 -0.12963439
12.52171 -0.12931657
12.52271 -0.12899638
12.52371 -0.12867922
12.52471 -0.12836612
12.52571 -0.12805305
12.52671 -0.12773356
12.52771 -0.1274031
12.52871 -0.127062
12.52971 -0.12671532000000002
12.53071 -0.12636946000000002
12.53171 -0.12602794
12.53271 -0.12568907999999998
12.53371 -0.12534708
12.53471 -0.12499578
12.53571 -0.12463280000000002
12.53671 -0.12426105000000001
12.53771 -0.12388690000000001
12.53871 -0.12351603
12.53971 -0.12314972
12.54071 -0.12278411
12.54171 -0.12241279000000001
12.54271 -0.12203106000000001
12.54371 -0.12163899000000002
12.54471 -0.12124138999999999
12.54571 -0.12084447
12.54671 -0.12045172000000001
12.54771 -0.12006152
12.54871 -0.11966813999999999
12.54971 -0.11926558
12.55071 -0.11885145000000001
12.55171 -0.11842871
12.55271 -0.11800374
12.55371 -0.11758225
12.55471 -0.11716560000000001
12.55571 -0.11674999000000001
12.55671 -0.116329
12.55771 -0.11589782
12.55871 -0.11545637
12.55971 -0.11500932999999999
12.56071 -0.11456292000000001
12.56171 -0.11412082
12.56271 -0.1136817
12.56371 -0.11324013
12.56471 -0.11279016
12.56571 -0.11232931
12.56671 -0.11186016000000001
12.56771 -0.11138874
12.56871 -0.11092052999999999
12.56971 -0.11045690999999999
12.57071 -0.10999421000000001
12.57171 -0.10952624
12.57271 -0.10904825
12.57371 -0.10856012
12.57471 -0.10806641000000002
12.57571 -0.10757340000000001
12.57671 -0.10708501
12.57771 -0.10660023
12.57871 -0.10611392
12.57971 -0.10562012
12.58071 -0.105116
12.58171 -0.10460367
12.58271 -0.10408866
12.58371 -0.10357630999999999
12.58471 -0.10306818
12.58571 -0.10256111999999999
12.58671 -0.10204935000000001
12.58771 -0.10152831000000001
12.58871 -0.10099773999999999
12.58971 -0.10046193
12.59071 -0.099926908
12.59171 -0.099396601
12.59271 -0.09887029900000001
12.59371 -0.098343135
12.59471 -0.097809255
12.59571 -0.097265566
12.59671 -0.09671360600000001
12.59771 -0.096158427
12.59871 -0.09560521599999999
12.59971 -0.09505591000000001
12.60071 -0.094508007
12.60171 -0.093956309
12.60271 -0.09339644999999999
12.60371 -0.09282782
12.60471 -0.092254055
12.60571 -0.091680686
12.60671 -0.09111159599999999
12.60771 -0.090546533
12.60871 -0.08998132
12.60971 -0.089410535
12.61071 -0.088830979
12.61171 -0.088243629
12.61271 -0.087652873
12.61371 -0.087063591
12.61471 -0.08647796299999999
12.61571 -0.085894152
12.61671 -0.08530758799999999
12.61771 -0.084714004
12.61871 -0.084112253
12.61971 -0.08350506
12.62071 -0.08289724899999999
12.62171 -0.082292658
12.62271 -0.08169172799999999
12.62371 -0.081091316
12.62471 -0.080486777
12.62571 -0.079874991
12.62671 -0.07925631400000001
12.62771 -0.078634225
12.62871 -0.07801308500000001
12.62971 -0.077395275
12.63071 -0.076779746
12.63171 -0.07616276300000001
12.63271 -0.075540337
12.63371 -0.074910774
12.63471 -0.07427570500000001
12.63571 -0.073638977
12.63671 -0.07300417599999999
12.63771 -0.072372408
12.63871 -0.071741705
12.63971 -0.071108359
12.64071 -0.07046936699999999
12.64171 -0.069824286
12.64271 -0.06917548
12.64371 -0.068526558
12.64471 -0.06788008
12.64571 -0.06723601800000001
12.64671 -0.06659184
12.64771 -0.065944163
12.64871 -0.065290881
12.64971 -0.064632419
12.65071 -0.063971413
12.65171 -0.06331099999999999
12.65271 -0.062652893
12.65371 -0.061996409
12.65471 -0.061338976999999996
12.65571 -0.060677825
12.65671 -0.060011703000000007
12.65771 -0.059341633000000005
12.65871 -0.058670214
12.65971 -0.05800004
12.66071 -0.05733210700000001
12.66171 -0.056665274
12.66271 -0.055996975000000004
12.66371 -0.055324787
12.66471 -0.054647849
12.66571 -0.053967342999999994
12.66671 -0.053285738
12.66771 -0.052605302
12.66871 -0.051926792
12.66971 -0.051249081
12.67071 -0.050569896
12.67171 -0.049887266
12.67271 -0.049200753
12.67371 -0.04851174
12.67471 -0.047822628
12.67571 -0.047135408000000004
12.67671 -0.046450441
12.67771 -0.04576619
12.67871 -0.045080084
12.67971 -0.044390003
12.68071 -0.043695539
12.68171 -0.04299827
12.68271 -0.042300861
12.68371 -0.041605494
12.68471 -0.040912579000000004
12.68571 -0.040220501
12.68671 -0.039526616
12.68771 -0.038828899
12.68871 -0.038127261
12.68971 -0.03742369
12.69071 -0.036721097
12.69171 -0.03602152
12.69271 -0.035324795
12.69371 -0.034628570000000004
12.69471 -0.033929693999999996
12.69571 -0.033226181
12.69671 -0.032518530000000004
12.69771 -0.031809552
12.69871 -0.031102696000000003
12.69971 -0.0303999
12.70071 -0.029700316
12.70171 -0.029000742
12.70271 -0.028297575999999998
12.70371 -0.027589098
12.70471 -0.026876642
12.70571 -0.02616386
12.70671 -0.025454459999999998
12.70771 -0.024749848
12.70871 -0.024048165
12.70971 -0.023345414999999998
12.71071 -0.022638013999999998
12.71171 -0.021925164
12.71271 -0.021209501
12.71371 -0.020495503999999998
12.71471 -0.019786654
12.71571 -0.019083108
12.71671 -0.018381464
12.71771 -0.017676831
12.71871 -0.016965962
12.71971 -0.01624943
12.72071 -0.015531415000000002
12.72171 -0.014817150000000001
12.72271 -0.014109608000000001
12.72371 -0.01340756
12.72471 -0.012706305000000001
12.72571 -0.012000663
12.72671 -0.01128835
12.72771 -0.010571513999999999
12.72871 -0.009855416300000001
12.72971 -0.009145026700000001
12.73071 -0.0084417268
12.73171 -0.0077422934
12.73271 -0.0070408874
12.73371 -0.0063328291
12.73471 -0.0056177363000000004
12.73571 -0.004899942
12.73671 -0.0041858471
12.73771 -0.0034798559
12.73871 -0.0027815051
12.73971 -0.0020856969
12.74071 -0.001385939
12.74171 -0.00067853998
12.74271 3.4948208999999996e-05
12.74371 0.00074867989
12.74471 0.0014562745
12.74571 0.0021549809
12.74671 0.0028475282
12.74771 0.0035404071000000002
12.74871 0.0042396528
12.74971 0.0049468497
12.75071 0.0056579924
12.75171 0.0063659965
12.75271 0.0070652706
12.75371 0.0077554025
12.75471 0.0084415216
12.75571 0.0091310467
12.75671 0.0098288903
12.75771 0.010534222
12.75871 0.011240919
12.75971 0.01194147
12.76071 0.012631797
12.76171 0.013313894
12.76271 0.013994516999999998
12.76371 0.014680775
12.76471 0.015375455
12.76571 0.016075153
12.76671 0.016772453
12.76771 0.017460762
12.76871 0.018138661
12.76971 0.018810916
12.77071 0.01948545
12.77171 0.02016822
12.77271 0.020859322
12.77371 0.021552863
12.77471 0.02224073
12.77571 0.022917803
12.77671 0.023585257
12.77771 0.024249771
12.77871 0.024919165
12.77971 0.025597293
12.78071 0.026281527000000002
12.78171 0.026964456999999997
12.78271 0.027638716999999997
12.78371 0.028301790000000004
12.78471 0.028957659000000004
12.78571 0.02961421
12.78671 0.030278082999999997
12.78771 0.030950323
12.78871 0.031625645
12.78971 0.03229584
12.79071 0.032955059
12.79171 0.033603606
12.79271 0.034247732
12.79371 0.034895583
12.79471 0.035551938
12.79571 0.036215156
12.79671 0.036878287
12.79771 0.037533604
12.79871 0.038177619
12.79971 0.038813299
12.80071 0.039448045
12.80171 0.04008883
12.80271 0.040737621
12.80371 0.041390074
12.80471 0.042038360999999996
12.80571 0.042676248
12.80671 0.043303124000000005
12.80771 0.043924392
12.80871 0.044547961
12.80971 0.045179136
12.81071 0.045817241
12.81171 0.046456096
12.81271 0.047088039
12.81371 0.047708838
12.81471 0.048320339
12.81571 0.048929150000000005
12.81671 0.049542298
12.81771 0.050162663999999996
12.81871 0.050787185
12.81971 0.051408942
12.82071 0.052021706
12.82171 0.052623969
12.82271 0.053219893
12.82371 0.053816551
12.82471 0.054419326000000004
12.82571 0.055028434
12.82671 0.055638782
12.82771 0.056243269000000005
12.82871 0.05683729
12.82971 0.057421600999999996
12.83071 0.058001704999999994
12.83171 0.058584247
12.83271 0.059172773000000005
12.83371 0.059765570999999997
12.83471 0.060356902999999996
12.83571 0.060940825
12.83671 0.061514985
12.83771 0.062082068
12.83871 0.06264792799999999
12.83971 0.063217775
12.84071 0.06379280799999999
12.84171 0.064369518
12.84271 0.064941985
12.84371 0.065505703
12.84471 0.066060422
12.84571 0.06661017
12.84671 0.067160634
12.84771 0.067715516
12.84871 0.068274222
12.84971 0.06883232900000001
12.85071 0.069384446
12.85171 0.069927587
12.85271 0.07046294
12.85371 0.070994959
12.85471 0.071528455
12.85571 0.072065589
12.85671 0.072604639
12.85771 0.073141261
12.85871 0.073671353
12.85971 0.07419363200000001
12.86071 0.07471035399999999
12.86171 0.075225759
12.86271 0.075743324
12.86371 0.076263573
12.86471 0.076783757
12.86571 0.07729962800000001
12.86671 0.077808049
12.86771 0.078308885
12.86871 0.078804989
12.86971 0.079300377
12.87071 0.07979779000000001
12.87171 0.080297125
12.87271 0.08079563299999999
12.87371 0.081289705
12.87471 0.081777078
12.87571 0.0822581
12.87671 0.08273536799999999
12.87771 0.083212007
12.87871 0.083689741
12.87971 0.084167859
12.88071 0.084643729
12.88171 0.085114426
12.88271 0.08557853900000001
12.88371 0.086036988
12.88471 0.086492492
12.88571 0.08694792
12.88671 0.0874046
12.88771 0.087861525
12.88871 0.088315958
12.88971 0.088765024
12.89071 0.089207385
12.89171 0.089643983
12.89271 0.090077484
12.89371 0.090510689
12.89471 0.090944883
12.89571 0.091379066
12.89671 0.091810559
12.89771 0.092236605
12.89871 0.092656002
12.89971 0.093069865
12.90071 0.093480939
12.90171 0.093891937
12.90271 0.09430385
12.90371 0.09471523800000001
12.90471 0.095123058
12.90571 0.095524493
12.90671 0.09591875700000001
12.90771 0.096307695
12.90871 0.09669477
12.90971 0.097082986
12.91071 0.097473006
12.91171 0.09786261899999998
12.91271 0.098247977
12.91371 0.098625931
12.91471 0.09899599199999999
12.91571 0.099360698
12.91671 0.099724089
12.91771 0.10008917
12.91871 0.10045592
12.91971 0.10082126000000001
12.92071 0.10118081999999999
12.92171 0.10153187000000001
12.92271 0.10187504
12.92371 0.10221414
12.92471 0.10255376
12.92571 0.10289634
12.92671 0.10324047
12.92771 0.10358170000000001
12.92871 0.10391525
12.92971 0.10423913
12.93071 0.10455552
12.93171 0.10486952
12.93271 0.10518588
12.93371 0.10550596999999999
12.93471 0.10582673
12.93571 0.10614251
12.93671 0.10644869
12.93771 0.1067447
12.93871 0.10703448
12.93971 0.10732402999999999
12.94071 0.10761757
12.94171 0.10791471
12.94271 0.1082106
12.94371 0.10849898
12.94471 0.10877624000000001
12.94571 0.10904387
12.94671 0.10930758
12.94771 0.10957367
12.94871 0.10984487999999999
12.94971 0.1101185
12.95071 0.11038802999999998
12.95171 0.11064734999999999
12.95271 0.11089471
12.95371 0.11113404
12.95471 0.11137245
12.95571 0.11161573000000001
12.95671 0.11186442999999999
12.95771 0.11211348
12.95871 0.11235537000000001
12.95971 0.11258499000000001
12.96071 0.11280304000000001
12.96171 0.11301562000000001
12.96271 0.11323035000000001
12.96371 0.11345138
12.96471 0.11367657
12.96571 0.11389885
12.96671 0.11411075000000001
12.96771 0.11430931
12.96871 0.11449809
12.96971 0.11468491
12.97071 0.11487680000000002
12.97171 0.1150753
12.97271 0.11527538
12.97371 0.11546868999999998
12.97471 0.11564895000000001
12.97571 0.11581618
12.97671 0.11597674000000001
12.97771 0.11613928999999999
12.97871 0.11630917
12.97971 0.11648482
12.98071 0.11665876
12.98171 0.11682237
12.98271 0.11697153999999998
12.98371 0.11710933999999999
12.98471 0.11724401000000001
12.98571 0.11738359
12.98671 0.11753058
12.98771 0.11768027
12.98871 0.11782378
12.98971 0.11795395
12.99071 0.11807001
12.99171 0.11817829
12.99271 0.11828807999999999
12.99371 0.1184056
12.99471 0.11852988
12.99571 0.11865332
12.99671 0.11876667
12.99771 0.11886494
12.99871 0.1189508
12.99971 0.11903275
13.00071 0.11911955999999999
13.00171 0.11921456
13.00271 0.11931342
13.00371 0.11940694
13.00471 0.11948713
13.00571 0.11955244000000001
13.00671 0.11960880000000002
13.00771 0.11966577
13.00871 0.11973022
13.00971 0.11980189
13.01071 0.11987343
13.01171 0.1199353
13.01271 0.11998203
13.01371 0.1200158
13.01471 0.12004506000000001
13.01571 0.12007897999999999
13.01671 0.12012147
13.01771 0.12016858
13.01871 0.12021103000000001
13.01971 0.12024036999999999
13.02071 0.12025440000000001
13.02171 0.12025861000000002
13.02271 0.1202626
13.02371 0.12027373000000001
13.02471 0.12029231000000001
13.02571 0.12031143
13.02671 0.12032156999999999
13.02771 0.12031684000000001
13.02871 0.1202989
13.02971 0.12027584999999999
13.03071 0.12025691
13.03171 0.12024634000000001
13.03271 0.12024067000000001
13.03371 0.12023092
13.03471 0.12020850999999999
13.03571 0.12017082
13.03671 0.12012292999999999
13.03771 0.12007416
13.03871 0.120032
13.03971 0.11999720999999999
13.04071 0.11996338999999999
13.04171 0.1199212
13.04271 0.11986458
13.04371 0.1197947
13.04471 0.11971918000000001
13.04571 0.11964706
13.04671 0.11958285
13.04771 0.11952360999999999
13.04871 0.1194609
13.04971 0.11938631999999999
13.05071 0.11929702999999998
13.05171 0.11919749
13.05271 0.11909647999999999
13.05371 0.11900134999999999
13.05471 0.11891314000000001
13.05571 0.11882598
13.05671 0.11873104
13.05771 0.11862232
13.05871 0.11850060999999999
13.05971 0.11837289999999999
13.06071 0.1182478
13.06171 0.11812987999999999
13.06271 0.11801667999999998
13.06371 0.11790049000000001
13.06471 0.11777338999999999
13.06571 0.11763240999999999
13.06671 0.11748149000000001
13.06771 0.11732872
13.06871 0.11718105999999999
13.06971 0.11703969
13.07071 0.11689938999999999
13.07171 0.11675190999999999
13.07271 0.11659148999999999
13.07371 0.11641856999999999
13.07471 0.11623942000000001
13.07571 0.11606199
13.07671 0.11589066999999999
13.07771 0.11572354000000001
13.07871 0.11555367
13.07971 0.11537387
13.08071 0.11518132
13.08171 0.11497941
13.08271 0.11477543000000001
13.08371 0.1145757
13.08471 0.11438144
13.08571 0.11418797
13.08671 0.11398784999999999
13.08771 0.11377576
13.08871 0.11355188
13.08971 0.11332176
13.09071 0.11309258
13.09171 0.11286847
13.09271 0.11264790999999999
13.09371 0.11242487
13.09471 0.11219291
13.09571 0.11194942000000001
13.09671 0.11169720999999999
13.09771 0.11144262
13.09871 0.11119121000000001
13.09971 0.11094408
13.10071 0.1106972
13.10171 0.11044409000000001
13.10271 0.11018009000000001
13.10371 0.10990539999999999
13.10471 0.10962485999999999
13.10571 0.10934479000000001
13.10671 0.10906879
13.10771 0.10879559
13.10871 0.10851992999999999
13.10971 0.10823614
13.11071 0.10794187
13.11171 0.10763948000000001
13.11271 0.10733438999999999
13.11371 0.10703142
13.11471 0.10673162000000001
13.11571 0.10643167
13.11671 0.10612619000000001
13.11771 0.10581127
13.11871 0.10548707000000002
13.11971 0.10515761000000001
13.12071 0.10482807
13.12171 0.10450134
13.12271 0.10417617
13.12371 0.10384806
13.12471 0.10351224
13.12571 0.10316687
13.12671 0.10281407999999999
13.12771 0.10245855999999999
13.12871 0.10210446000000001
13.12971 0.10175275
13.13071 0.10140073000000001
13.13171 0.10104392
13.13271 0.1006791
13.13371 0.10030633000000001
13.13471 0.099928782
13.13571 0.099550479
13.13671 0.099173572
13.13771 0.09879689900000001
13.13871 0.09841681499999999
13.13971 0.098029652
13.14071 0.09763417199999999
13.14171 0.097232341
13.14271 0.096828042
13.14371 0.09642453499999999
13.14471 0.096022425
13.14571 0.095619372
13.14671 0.09521172
13.14771 0.094796909
13.14871 0.094375061
13.14971 0.093948731
13.15071 0.093521102
13.15171 0.09309381700000001
13.15271 0.092665962
13.15371 0.09223477699999999
13.15471 0.091797585
13.15571 0.091353612
13.15671 0.09090448100000001
13.15771 0.090453099
13.15871 0.09000171
13.15971 0.089550437
13.16071 0.089097227
13.16171 0.088639255
13.16271 0.08817475799999999
13.16371 0.087704143
13.16471 0.087229611
13.16571 0.086753664
13.16671 0.086277456
13.16771 0.085800153
13.16871 0.08531961399999999
13.16971 0.08483385900000001
13.17071 0.084342418
13.17171 0.083846552
13.17271 0.08334834099999999
13.17371 0.082849216
13.17471 0.082349015
13.17571 0.081846147
13.17671 0.081338687
13.17771 0.080825714
13.17871 0.080307905
13.17971 0.079787074
13.18071 0.07926494
13.18171 0.07874202
13.18271 0.07821733
13.18371 0.077689084
13.18471 0.077155879
13.18571 0.076617574
13.18671 0.076075277
13.18771 0.075530523
13.18871 0.074984209
13.18971 0.074436062
13.19071 0.073884911
13.19171 0.073329592
13.19271 0.072769815
13.19371 0.07220637099999999
13.19471 0.071640592
13.19571 0.071073434
13.19671 0.070504815
13.19771 0.06993366399999999
13.19871 0.06935862500000001
13.19971 0.068778923
13.20071 0.068194832
13.20171 0.067607424
13.20271 0.067017833
13.20371 0.06642649
13.20471 0.065832929
13.20571 0.065236189
13.20671 0.06463555
13.20771 0.064031035
13.20871 0.063423393
13.20971 0.062813546
13.21071 0.062201906
13.21171 0.061588053000000004
13.21271 0.060971017
13.21371 0.06034993600000001
13.21471 0.059724652
13.21571 0.059095834
13.21671 0.058464531
13.21771 0.057831511
13.21871 0.057196791999999996
13.21971 0.056559668
13.22071 0.055919266999999995
13.22171 0.055275141
13.22271 0.054627546000000006
13.22371 0.053977210000000005
13.22471 0.053324766
13.22571 0.052670267
13.22671 0.052013114000000006
13.22771 0.051352469
13.22871 0.050687854
13.22971 0.050019525
13.23071 0.049348344
13.23171 0.048675237
13.23271 0.048000622
13.23371 0.047324155
13.23471 0.046645003000000004
13.23571 0.045962393000000004
13.23671 0.045276125
13.23771 0.044586649
13.23871 0.043894723000000004
13.23971 0.04320085
13.24071 0.042504925
13.24171 0.041806334
13.24271 0.041104405000000004
13.24371 0.040398934
13.24471 0.039690372
13.24571 0.038979566
13.24671 0.038267206
13.24771 0.037553359
13.24871 0.036837402
13.24971 0.036118415
13.25071 0.035395744
13.25171 0.034669385
13.25271 0.033939973
13.25371 0.03320832
13.25471 0.032474907
13.25571 0.031739604000000005
13.25671 0.031001857
13.25771 0.030261127
13.25871 0.029517329000000002
13.25971 0.028770906000000002
13.26071 0.028022521
13.26171 0.027272579999999998
13.26271 0.026520892
13.26371 0.02576675
13.26471 0.025009346000000002
13.26571 0.024248274
13.26671 0.023483799
13.26771 0.022716708
13.26871 0.021947839
13.26971 0.021177618000000002
13.27071 0.020405868
13.27171 0.01963203
13.27271 0.018855574
13.27371 0.018076367
13.27471 0.017294690999999997
13.27571 0.016510978000000003
13.27671 0.015725428
13.27771 0.014937803
13.27871 0.014147547
13.27971 0.013354149999999999
13.28071 0.012557521
13.28171 0.011758101
13.28271 0.010956646
13.28371 0.010153813
13.28471 0.009349818000000001
13.28571 0.008544358600000001
13.28671 0.007736859
13.28771 0.006926836099999999
13.28871 0.0061141669
13.28971 0.0052990905
13.29071 0.0044819761
13.29171 0.0036630332
13.29271 0.0028421644
13.29371 0.002019069
13.29471 0.0011934846
13.29571 0.00036542428
13.29671 -0.00046480027000000003
13.29771 -0.0012967531000000001
13.29871 -0.0021301532
13.29971 -0.0029650584
13.30071 -0.0038018225000000004
13.30171 -0.0046408688000000005
13.30271 -0.0054824392000000005
13.30371 -0.006326445900000001
13.30471 -0.007172543
13.30571 -0.0080203303
13.30671 -0.0088695808
13.30771 -0.0097203112
13.30871 -0.010572712
13.30971 -0.011426977
13.31071 -0.012283174000000001
13.31171 -0.013141244
13.31271 -0.014001076999999999
13.31371 -0.014862644000000001
13.31471 -0.015726034
13.31571 -0.016591397
13.31671 -0.017458819
13.31771 -0.018328235000000002
13.31871 -0.019199438
13.31971 -0.020072176
13.32071 -0.020946265
13.32171 -0.021821681
13.32271 -0.022698536
13.32371 -0.023576996
13.32471 -0.024457206000000002
13.32571 -0.025339244
13.32671 -0.026223113
13.32771 -0.027108777
13.32871 -0.027996179
13.32971 -0.028885226000000003
13.33071 -0.029775791
13.33171 -0.030667721999999998
13.33271 -0.031560895
13.33371 -0.032455247
13.33471 -0.033350819
13.33571 -0.034247711
13.33671 -0.035146039000000004
13.33771 -0.036045836
13.33871 -0.036947068
13.33971 -0.037849656999999995
13.34071 -0.038753549
13.34171 -0.039658762
13.34271 -0.040565355
13.34371 -0.041473348
13.34471 -0.042382671000000004
13.34571 -0.043293188
13.34671 -0.044204778
13.34771 -0.045117456
13.34871 -0.046031398
13.34971 -0.046946827000000003
13.35071 -0.04786388
13.35171 -0.048782447
13.35271 -0.049702183
13.35371 -0.05062265
13.35471 -0.051543536
13.35571 -0.052464812
13.35671 -0.053386728
13.35771 -0.05430963900000001
13.35871 -0.055233779
13.35971 -0.056159129999999995
13.36071 -0.057085510000000006
13.36171 -0.058012753
13.36271 -0.058940914000000004
13.36371 -0.059870252
13.36471 -0.060801033
13.36571 -0.061733287000000005
13.36671 -0.062666676
13.36771 -0.063600572
13.36871 -0.064534397
13.36971 -0.065467972
13.37071 -0.066401629
13.37171 -0.06733603099999999
13.37271 -0.068271795
13.37371 -0.069209101
13.37471 -0.070147612
13.37571 -0.071086729
13.37671 -0.072025979
13.37771 -0.072965329
13.37871 -0.073905149
13.37971 -0.074845896
13.38071 -0.075787678
13.38171 -0.076730113
13.38271 -0.077672501
13.38371 -0.07861433599999999
13.38471 -0.079555693
13.38571 -0.080497272
13.38671 -0.081440021
13.38771 -0.082384533
13.38871 -0.083330611
13.38971 -0.084277347
13.39071 -0.085223629
13.39171 -0.086168817
13.39271 -0.087113102
13.39371 -0.088057329
13.39471 -0.089002418
13.39571 -0.089948706
13.39671 -0.090895727
13.39771 -0.09184255
13.39871 -0.092788454
13.39971 -0.093733496
13.40071 -0.094678509
13.40171 -0.095624541
13.40271 -0.096572068
13.40371 -0.097520556
13.40471 -0.098468666
13.40571 -0.09941506399999998
13.40671 -0.10035929
13.40771 -0.10130205
13.40871 -0.10224492
13.40971 -0.10318928000000001
13.41071 -0.10413550999999999
13.41171 -0.10508271999999999
13.41271 -0.10602939
13.41371 -0.10697432
13.41471 -0.10791742000000001
13.41571 -0.10885974999999999
13.41671 -0.10980263000000001
13.41771 -0.11074673000000002
13.41871 -0.11169143
13.41971 -0.11263515
13.42071 -0.11357639
13.42171 -0.11451482
13.42271 -0.11545158999999999
13.42371 -0.11638868999999999
13.42471 -0.11732769000000001
13.42571 -0.1182687
13.42671 -0.1192102
13.42771 -0.12014997
13.42871 -0.12108652
13.42971 -0.12201996999999999
13.43071 -0.12295197
13.43171 -0.12388455000000001
13.43271 -0.12481874999999999
13.43371 -0.12575389
13.43471 -0.12668805
13.43571 -0.12761935000000002
13.43671 -0.12854731
13.43771 -0.1294732
13.43871 -0.13039921
13.43971 -0.13132701000000002
13.44071 -0.13225646
13.44171 -0.13318558
13.44271 -0.13411175
13.44371 -0.1350334
13.44471 -0.13595101
13.44571 -0.1368669
13.44671 -0.13778372
13.44771 -0.13870273
13.44871 -0.13962304
13.44971 -0.14054206
13.45071 -0.14145731
13.45171 -0.14236798
13.45271 -0.14327547999999998
13.45371 -0.14418245999999998
13.45471 -0.14509094
13.45571 -0.14600089
13.45671 -0.14691014
13.45771 -0.14781582000000001
13.45871 -0.14871624
13.45971 -0.14961219
13.46071 -0.15050639999999998
13.46171 -0.15140186
13.46271 -0.15229986
13.46371 -0.15319897999999998
13.46471 -0.15409602
13.46571 -0.15498797
13.46671 -0.15587392
13.46771 -0.15675566000000002
13.46871 -0.15763642
13.46971 -0.1585187
13.47071 -0.15940267
13.47171 -0.16028594000000002
13.47271 -0.16116524
13.47371 -0.16203867
13.47471 -0.16290692
13.47571 -0.16377294
13.47671 -0.16463988999999998
13.47771 -0.16550906
13.47871 -0.16637881000000002
13.47971 -0.1672456
13.48071 -0.16810623
13.48171 -0.16895994
13.48271 -0.16980887
13.48371 -0.17065679
13.48471 -0.17150652
13.48571 -0.17235816
13.48671 -0.17320898
13.48771 -0.17405526
13.48871 -0.17489473
13.48971 -0.17572801
13.49071 -0.17655821
13.49171 -0.17738879999999999
13.49271 -0.17822119
13.49371 -0.17905379999999999
13.49471 -0.17988298
13.49571 -0.1807055
13.49671 -0.18152067
13.49771 -0.18233084
13.49871 -0.18313988
13.49971 -0.18395061
13.50071 -0.18476291
13.50171 -0.18557373
13.50271 -0.18637902
13.50371 -0.18717636
13.50471 -0.18796653000000002
13.50571 -0.18875293999999998
13.50671 -0.18953935
13.50771 -0.19032738999999999
13.50871 -0.19111548
13.50971 -0.19189997
13.51071 -0.19267752
13.51171 -0.19344734
13.51271 -0.19421172
13.51371 -0.19497445
13.51471 -0.19573818
13.51571 -0.19650258999999998
13.51671 -0.19726455
13.51771 -0.19802011
13.51871 -0.19876707999999998
13.51971 -0.19950649999999998
13.52071 -0.20024204
13.52171 -0.20097753000000002
13.52271 -0.20171450000000002
13.52371 -0.20245125000000003
13.52471 -0.20318392000000002
13.52571 -0.20390907000000003
13.52671 -0.20462588999999998
13.52771 -0.2053366
13.52871 -0.20604488
13.52971 -0.20675322000000002
13.53071 -0.20746132
13.53171 -0.20816624
13.53271 -0.20886431
13.53371 -0.20955374999999998
13.53471 -0.21023585
13.53571 -0.21091416
13.53671 -0.21159210999999997
13.53771 -0.21227084000000002
13.53871 -0.21294828000000002
13.53971 -0.21362063
13.54071 -0.21428466000000002
13.54171 -0.21493984
13.54271 -0.21558858
13.54371 -0.2162345
13.54471 -0.21687993
13.54571 -0.21752447
13.54671 -0.21816527
13.54771 -0.21879896999999998
13.54871 -0.21942407
13.54971 -0.22004191
13.55071 -0.2206557
13.55171 -0.22126832000000002
13.55271 -0.22188036
13.55371 -0.22248961
13.55471 -0.22309247999999998
13.55571 -0.22368648000000002
13.55671 -0.22427172
13.55771 -0.22485093000000003
13.55871 -0.22542755999999997
13.55971 -0.22600344
13.56071 -0.22657772
13.56171 -0.22714734
13.56271 -0.22770918
13.56371 -0.22826211
13.56471 -0.22880756
13.56571 -0.22934861
13.56671 -0.22988759
13.56771 -0.23042459999999998
13.56871 -0.23095733000000002
13.56971 -0.23148276
13.57071 -0.23199916
13.57171 -0.23250734
13.57271 -0.23301012999999998
13.57371 -0.23351049000000001
13.57471 -0.23400944
13.57571 -0.23450542000000002
13.57671 -0.23499518000000003
13.57771 -0.23547604000000003
13.57871 -0.23594759
13.57971 -0.23641181000000003
13.58071 -0.23687175
13.58171 -0.23732935
13.58271 -0.23778419
13.58371 -0.23823371000000002
13.58471 -0.23867514
13.58571 -0.23910734000000003
13.58671 -0.23953172
13.58771 -0.23995116000000002
13.58871 -0.24036804999999997
13.58971 -0.24078251
13.59071 -0.2411922
13.59171 -0.24159385
13.59271 -0.24198545000000002
13.59371 -0.24236755
13.59471 -0.24274296999999997
13.59571 -0.24311481999999998
13.59671 -0.24348448
13.59771 -0.24385059
13.59871 -0.24421001
13.59971 -0.24455998
13.60071 -0.24490003
13.60171 -0.24523225
13.60271 -0.24555984
13.60371 -0.2458849
13.60471 -0.24620683000000002
13.60571 -0.24652272
13.60671 -0.24682921
13.60771 -0.24712491
13.60871 -0.24741129
13.60971 -0.2476918
13.61071 -0.24796952000000003
13.61171 -0.24824499000000003
13.61271 -0.24851575
13.61371 -0.24877791
13.61471 -0.24902874
13.61571 -0.24926851000000003
13.61671 -0.24950034000000001
13.61771 -0.24972807
13.61871 -0.24995371
13.61971 -0.25017604
13.62071 -0.25039136
13.62171 -0.25059611000000004
13.62271 -0.25078922
13.62371 -0.2509729
13.62471 -0.2511512
13.62571 -0.25132718
13.62671 -0.2515008
13.62771 -0.25166871
13.62871 -0.25182646
13.62971 -0.25197139
13.63071 -0.25210446
13.63171 -0.25222964999999997
13.63271 -0.2523514
13.63371 -0.25247160999999996
13.63471 -0.25258835
13.63571 -0.25269713
13.63671 -0.2527938
13.63771 -0.25287746
13.63871 -0.25295091000000003
13.63971 -0.25301895
13.64071 -0.25308502
13.64171 -0.25314891
13.64271 -0.25320672
13.64371 -0.25325349999999996
13.64471 -0.25328649
13.64571 -0.25330705
13.64671 -0.25331976
13.64771 -0.2533295
13.64871 -0.25333808999999996
13.64971 -0.25334302000000003
13.65071 -0.25333902
13.65171 -0.25332149
13.65271 -0.25328952
13.65371 -0.25324654
13.65471 -0.25319813
13.65571 -0.25314828
13.65671 -0.25309678
13.65771 -0.25303927
13.65871 -0.25297015
13.65971 -0.25288621
13.66071 -0.25278879
13.66171 -0.25268288
13.66271 -0.25257382
13.66371 -0.25246365
13.66471 -0.25234972
13.66571 -0.25222639
13.66671 -0.25208862
13.66771 -0.25193552
13.66871 -0.25177088
13.66971 -0.2516008
13.67071 -0.25142974
13.67171 -0.25125751
13.67271 -0.25107939999999995
13.67371 -0.2508892
13.67471 -0.25068312
13.67571 -0.25046235
13.67671 -0.2502321
13.67771 -0.24999825
13.67871 -0.24976335000000002
13.67971 -0.24952496999999998
13.68071 -0.24927729
13.68171 -0.24901498
13.68271 -0.24873669999999998
13.68371 -0.24844611
13.68471 -0.24814946000000002
13.68571 -0.24785154999999998
13.68671 -0.24755253
13.68771 -0.2472477
13.68871 -0.24693061000000002
13.68971 -0.24659713
13.69071 -0.24624818
13.69171 -0.24588904
13.69271 -0.24552594000000003
13.69371 -0.24516196
13.69471 -0.24479507000000003
13.69571 -0.24441942
13.69671 -0.24402922
13.69771 -0.24362251
13.69871 -0.24320236
13.69971 -0.24277490999999998
13.70071 -0.24234522
13.70171 -0.24191407
13.70271 -0.24147735
13.70371 -0.24102882
13.70471 -0.24056409
13.70571 -0.2400836
13.70671 -0.23959228
13.70771 -0.23909640000000001
13.70871 -0.23859944
13.70971 -0.2380999
13.71071 -0.23759224
13.71171 -0.2370704
13.71271 -0.23653172
13.71371 -0.23597854
13.71471 -0.23541666999999997
13.71571 -0.23485151999999998
13.71671 -0.23428465
13.71771 -0.23371288999999998
13.71871 -0.23313037
13.71971 -0.2325325
13.72071 -0.23191886
13.72171 -0.23129346999999997
13.72271 -0.23066225
13.72371 -0.23002902
13.72471 -0.22939309
13.72571 -0.22874961
13.72671 -0.22809277
13.72771 -0.22741936000000001
13.72871 -0.22673085
13.72971 -0.22603248
13.73071 -0.22532973
13.73171 -0.22462495
13.73271 -0.223916
13.73371 -0.2231976
13.73471 -0.22246488
13.73571 -0.22171644999999998
13.73671 -0.22095519
13.73771 -0.22018638
13.73871 -0.2194142
13.73971 -0.21863902999999998
13.74071 -0.21785728
13.74171 -0.21706366
13.74271 -0.21625456999999998
13.74371 -0.21543042
13.74471 -0.2145953
13.74571 -0.21375436000000003
13.74671 -0.21291058999999998
13.74771 -0.21206287000000001
13.74871 -0.21120687000000002
13.74971 -0.21033771
13.75071 -0.20945307000000002
13.75171 -0.2085546
13.75271 -0.20764684
13.75371 -0.20673426
13.75471 -0.20581854
13.75571 -0.20489750999999998
13.75671 -0.20396665
13.75771 -0.20302196
13.75871 -0.20206248999999998
13.75971 -0.20109089
13.76071 -0.20011161
13.76171 -0.19912811000000002
13.76271 -0.19814062
13.76371 -0.19714599
13.76471 -0.19613970000000003
13.76571 -0.19511875
13.76671 -0.19408349
13.76771 -0.19303747
13.76871 -0.19198519
13.76971 -0.19092937999999998
13.77071 -0.18986935000000002
13.77171 -0.18880151
13.77271 -0.18772158
13.77371 -0.18662727
13.77471 -0.18551963
13.77571 -0.18440234
13.77671 -0.18327925
13.77771 -0.18215209
13.77871 -0.18101924
13.77971 -0.17987688
13.78071 -0.17872138
13.78171 -0.17755163999999998
13.78271 -0.17636983
13.78371 -0.17518009
13.78471 -0.17398602
13.78571 -0.17278842
13.78671 -0.17158478
13.78771 -0.17037079
13.78871 -0.16914301999999998
13.78971 -0.16790103
13.79071 -0.16664761
13.79171 -0.16538705
13.79271 -0.16412244
13.79371 -0.16285375
13.79471 -0.16157791
13.79571 -0.16029067000000002
13.79671 -0.15898938
13.79771 -0.15767465
13.79871 -0.15635005
13.79971 -0.15501990999999998
13.80071 -0.15368658
13.80171 -0.15234888
13.80271 -0.15100281000000002
13.80371 -0.1496441
13.80471 -0.14827085
13.80571 -0.14688487
13.80671 -0.14549056
13.80771 -0.14409223
13.80871 -0.14269133
13.80971 -0.14128553000000002
13.81071 -0.1398701
13.81171 -0.13844089
13.81271 -0.13699699
13.81371 -0.13554133000000002
13.81471 -0.13407889
13.81571 -0.13261351
13.81671 -0.13114547999999998
13.81771 -0.12967130999999998
13.81871 -0.12818599
13.81971 -0.12668623
13.82071 -0.12517265
13.82171 -0.12364952000000001
13.82271 -0.12212206
13.82371 -0.1205931
13.82471 -0.11906115
13.82571 -0.11752129
13.82671 -0.11596819
13.82771 -0.11439961
13.82871 -0.11281787000000001
13.82971 -0.11122846
13.83071 -0.10963663
13.83171 -0.10804401000000001
13.83271 -0.10644759
13.83371 -0.10484162
13.83471 -0.10322144
13.83571 -0.10158643999999999
13.83671 -0.09994062100000001
13.83771 -0.09828998
13.83871 -0.096638635
13.83971 -0.094986073
13.84071 -0.093327404
13.84171 -0.09165648400000001
13.84271 -0.089969946
13.84371 -0.088269479
13.84471 -0.086560857
13.84571 -0.084850303
13.84671 -0.08314047000000001
13.84771 -0.081428711
13.84871 -0.07970875599999999
13.84971 -0.07797476099999999
13.85071 -0.076225097
13.85171 -0.074463483
13.85271 -0.07269660700000001
13.85371 -0.07092976599999999
13.85471 -0.069163443
13.85571 -0.067392964
13.85671 -0.065611571
13.85771 -0.06381491
13.85871 -0.06200397
13.85971 -0.060184556
13.86071 -0.058363529000000004
13.86171 -0.056544336
13.86271 -0.05472468899999999
13.86371 -0.052897993000000004
13.86471 -0.051057624
13.86571 -0.049201283000000005
13.86671 -0.047332566
13.86771 -0.045458713000000005
13.86871 -0.043585937
13.86971 -0.041715414
13.87071 -0.039842533
13.87171 -0.037959949
13.87271 -0.036062414
13.87371 -0.03415026
13.87471 -0.032229203
13.87571 -0.030306593
13.87671 -0.028386561
13.87771 -0.026467276999999997
13.87871 -0.024542137
13.87971 -0.022604145
13.88071 -0.020650598
13.88171 -0.018684992
13.88271 -0.016714839000000002
13.88371 -0.014746825
13.88471 -0.012782459
13.88571 -0.010817058000000001
13.88671 -0.008842804499999999
13.88771 -0.0068538502
13.88871 -0.0048501613
13.88971 -0.0028375349
13.89071 -0.0008237853800000001
13.89171 0.0011863708
13.89271 0.0031943770999999996
13.89371 0.0052068164
13.89471 0.0072310008999999995
13.89571 0.009270032
13.89671 0.01132066
13.89771 0.01337538
13.89871 0.015427341
13.89971 0.017474912000000002
13.90071 0.019522790999999998
13.90171 0.021578916
13.90271 0.023649224
13.90371 0.025733674
13.90471 0.027826187000000002
13.90571 0.029918566
13.90671 0.032005814
13.90771 0.03408936
13.90871 0.036176047
13.90971 0.038273568
13.91071 0.040385383000000004
13.91171 0.042508438
13.91271 0.044635226
13.91371 0.046758813999999996
13.91471 0.04887745
13.91571 0.050995719999999994
13.91671 0.053121457999999996
13.91771 0.055260438
13.91871 0.057412405
13.91971 0.059571106000000006
13.92071 0.06172831599999999
13.92171 0.063879206
13.92271 0.066025485
13.92371 0.068174314
13.92471 0.07033357999999999
13.92571 0.072506681
13.92671 0.07469034199999999
13.92771 0.076876761
13.92871 0.07905880900000001
13.92971 0.08123467000000001
13.93071 0.083408959
13.93171 0.085589528
13.93271 0.087782141
13.93371 0.089986494
13.93471 0.092196371
13.93571 0.094403734
13.93671 0.096604083
13.93771 0.098799507
13.93871 0.10099732
13.93971 0.10320528
13.94071 0.10542636999999999
13.94171 0.10765677000000001
13.94271 0.10988828
13.94371 0.11211366
13.94471 0.11433131
13.94571 0.11654623
13.94671 0.11876655
13.94771 0.1209981
13.94871 0.12324051
13.94971 0.1254874
13.95071 0.12773076
13.95171 0.12996622000000002
13.95271 0.13219602
13.95371 0.13442753999999998
13.95471 0.13666828
13.95571 0.13892084
13.95671 0.14118099
13.95771 0.14344045
13.95871 0.14569222
13.95971 0.14793522
13.96071 0.15017497
13.96171 0.15241988
13.96271 0.15467569
13.96371 0.15694165999999998
13.96471 0.15921100000000002
13.96571 0.16147539
13.96671 0.1637304
13.96771 0.16597843
13.96871 0.16822699
13.96971 0.17048353
13.97071 0.17275051
13.97171 0.17502356
13.97271 0.17729437
13.97371 0.17955624
13.97471 0.18180852
13.97571 0.18405705
13.97671 0.18631034
13.97771 0.18857388
13.97871 0.19084644
13.97971 0.1931208
13.98071 0.19538843
13.98171 0.19764507
13.98271 0.19989347000000002
13.98371 0.20214145000000003
13.98471 0.20439667
13.98571 0.20666146
13.98671 0.20893130000000001
13.98771 0.21119779
13.98871 0.2134542
13.98971 0.21569993999999998
13.99071 0.21794098
13.99171 0.2201857
13.99271 0.22243933999999999
13.99371 0.22470041
13.99471 0.22696154000000002
13.99571 0.22921432
13.99671 0.23145472999999997
13.99771 0.23368585
13.99871 0.23591577
13.99971 0.23815217
14.00071 0.24039734
14.00171 0.24264650000000001
14.00271 0.24489108
14.00371 0.24712426
14.00471 0.24934541
14.00571 0.25156047000000004
14.00671 0.25377785999999997
14.00771 0.25600286
14.00871 0.25823405
14.00971 0.26046415
14.01071 0.26268489
14.01171 0.26489235
14.01271 0.2670896
14.01371 0.26928450000000004
14.01471 0.27148461
14.01571 0.27369196
14.01671 0.27590177
14.01771 0.27810549
14.01871 0.28029638
14.01971 0.28247393
14.02071 0.28464407999999997
14.02171 0.28681529
14.02271 0.28899298
14.02371 0.29117586
14.02471 0.29335686
14.02571 0.29552776999999997
14.02671 0.29768455
14.02771 0.29982994
14.02871 0.30197147
14.02971 0.30411638
14.03071 0.30626673
14.03171 0.30841799000000003
14.03271 0.31056199
14.03371 0.31269223
14.03471 0.31480824
14.03571 0.31691575
14.03671 0.31902301
14.03771 0.32113525
14.03871 0.32325130999999996
14.03971 0.32536443
14.04071 0.32746657
14.04171 0.32955364
14.04271 0.33162802
14.04371 0.33369679
14.04471 0.33576703
14.04571 0.33784101
14.04671 0.33991477000000003
14.04771 0.34198069
14.04871 0.34403265
14.04971 0.34606992
14.05071 0.3480976
14.05171 0.35012325
14.05271 0.35215176
14.05371 0.35418218
14.05471 0.35620825
14.05571 0.35822247
14.05671 0.3602209
14.05771 0.36220565
14.05871 0.36418331000000004
14.05971 0.36616062
14.06071 0.36814003
14.06171 0.37011821
14.06271 0.37208819
14.06371 0.37404406
14.06471 0.37598463
14.06571 0.37791410000000003
14.06671 0.37983914
14.06771 0.38176437
14.06871 0.38368923
14.06971 0.38560845
14.07071 0.38751547999999997
14.07171 0.38940678
14.07271 0.39128414000000006
14.07371 0.39315345
14.07471 0.3950208
14.07571 0.39688838
14.07671 0.39875320999999997
14.07771 0.40060901
14.07871 0.40245024
14.07971 0.40427548999999996
14.08071 0.40608817
14.08171 0.40789419
14.08271 0.40969783
14.08371 0.41149915
14.08471 0.41329381
14.08571 0.41507627
14.08671 0.4168435
14.08771 0.41859671
14.08871 0.42034066
14.08971 0.42208037000000004
14.09071 0.42381770999999996
14.09171 0.42555025
14.09271 0.42727264000000004
14.09371 0.42898008
14.09471 0.43067136000000006
14.09571 0.43234942
14.09671 0.43401923000000003
14.09771 0.43568471000000003
14.09871 0.43734605
14.09971 0.43899990000000005
14.10071 0.44064159
14.10171 0.44226819
14.10271 0.44388031000000006
14.10371 0.44548148
14.10471 0.44707563
14.10571 0.44866446
14.10671 0.45024622
14.10771 0.45181694
14.10871 0.45337309
14.10971 0.45491382
14.11071 0.45644143
14.11171 0.45795981
14.11271 0.45947185999999995
14.11371 0.46097752999999997
14.11471 0.46247407
14.11571 0.46395776
14.11671 0.46542607999999996
14.11771 0.46687945999999997
14.11871 0.46832044999999994
14.11971 0.46975212
14.12071 0.47117597
14.12171 0.47259112000000003
14.12271 0.4739949
14.12371 0.47538475999999996
14.12471 0.47676009
14.12571 0.47812243000000004
14.12671 0.4794742
14.12771 0.48081716999999996
14.12871 0.48215096
14.12971 0.48347344000000003
14.13071 0.48478198999999994
14.13171 0.48607518000000005
14.13271 0.48735347
14.13371 0.48861899
14.13471 0.48987395
14.13571 0.49111932
14.13671 0.49235434
14.13771 0.49357722
14.13871 0.49478635
14.13971 0.49598133
14.14071 0.49716298999999997
14.14171 0.49833264
14.14271 0.49949083
14.14371 0.5006372
14.14471 0.50177034
14.14571 0.502889
14.14671 0.5039929400000001
14.14771 0.50508291
14.14871 0.50616032
14.14971 0.50722612
14.15071 0.50828028
14.15171 0.50932202
14.15271 0.51035015
14.15371 0.51136394
14.15471 0.51236358
14.15571 0.5133496599999999
14.15671 0.51432271
14.15771 0.51528271
14.15871 0.51622903
14.15971 0.51716096
14.16071 0.51807831
14.16171 0.51898146
14.16271 0.5198713899999999
14.16371 0.5207486499999999
14.16471 0.5216130099999999
14.16571 0.52246358
14.16671 0.52329921
14.16771 0.52411933
14.16871 0.52492432
14.16971 0.52571516
14.17071 0.52649286
14.17171 0.5272576099999999
14.17271 0.52800863
14.17371 0.5287447
14.17471 0.52946522
14.17571 0.53017042
14.17671 0.53086141
14.17771 0.53153937
14.17871 0.53220447
14.17971 0.53285575
14.18071 0.5334914199999999
14.18171 0.53411019
14.18271 0.53471196
14.18371 0.53529805
14.18471 0.53587034
14.18571 0.53643016
14.18671 0.53697731
14.18771 0.5375103099999999
14.18871 0.53802719
14.18971 0.53852703
14.19071 0.5390103900000001
14.19171 0.53947908
14.19271 0.53993473
14.19371 0.5403776699999999
14.19471 0.5408064899999999
14.19571 0.54121893
14.19671 0.5416133
14.19771 0.5419896399999999
14.19871 0.54234983
14.19971 0.54269633
14.20071 0.54303058
14.20171 0.54335217
14.20271 0.5436589000000001
14.20371 0.54394831
14.20471 0.5442192299999999
14.20571 0.5444726000000001
14.20671 0.54471078
14.20771 0.54493607
14.20871 0.54514906
14.20971 0.54534823
14.21071 0.54553081
14.21171 0.5456946300000001
14.21271 0.54583959
14.21371 0.5459677
14.21471 0.54608183
14.21571 0.546184
14.21671 0.54627373
14.21771 0.5463485100000001
14.21871 0.54640542
14.21971 0.54644286
14.22071 0.5464618099999999
14.22171 0.54646507
14.22271 0.54645557
14.22371 0.5464342
14.22471 0.54639936
14.22571 0.54634786
14.22671 0.5462769000000001
14.22771 0.54618614
14.22871 0.5460777800000001
14.22971 0.5459552200000001
14.23071 0.54582087
14.23171 0.5456745199999999
14.23271 0.54551349
14.23371 0.5453344
14.23471 0.54513528
14.23571 0.54491688
14.23671 0.54468228
14.23771 0.54443469
14.23871 0.5441755500000001
14.23971 0.5439035099999999
14.24071 0.54361518
14.24171 0.54330747
14.24271 0.54297955
14.24371 0.5426335600000001
14.24471 0.54227309
14.24571 0.54190094
14.24671 0.54151719
14.24771 0.54111914
14.24871 0.54070302
14.24971 0.54026642
14.25071 0.53980984
14.25171 0.5393364900000001
14.25271 0.53885011
14.25371 0.5383526399999999
14.25471 0.53784307
14.25571 0.53731804
14.25671 0.5367741500000001
14.25771 0.53621009
14.25871 0.5356276400000001
14.25971 0.53503043
14.26071 0.53442153
14.26171 0.53380136
14.26271 0.53316737
14.26371 0.53251563
14.26471 0.53184344
14.26571 0.53115105
14.26671 0.53044166
14.26771 0.52971933
14.26871 0.52898647
14.26971 0.5282422999999999
14.27071 0.5274834100000001
14.27171 0.52670604
14.27271 0.5259083999999999
14.27371 0.5250921000000001
14.27471 0.5242607100000001
14.27571 0.52341768
14.27671 0.52256384
14.27771 0.52169687
14.27871 0.5208129100000001
14.27971 0.51990906
14.28071 0.5189855099999999
14.28171 0.5180452999999999
14.28271 0.5170925500000001
14.28371 0.5161298400000001
14.28471 0.51515647
14.28571 0.5141688999999999
14.28671 0.5131630699999999
14.28771 0.51213708
14.28871 0.51109227
14.28971 0.5100324300000001
14.29071 0.50896117
14.29171 0.5078796800000001
14.29271 0.5067859299999999
14.29371 0.50567607
14.29471 0.50454712
14.29571 0.50339899
14.29671 0.50223474
14.29771 0.50105853
14.29871 0.49987291
14.29971 0.49867718000000005
14.30071 0.49746772000000006
14.30171 0.49624038
14.30271 0.49499325000000005
14.30371 0.49372781000000004
14.30471 0.49244803
14.30571 0.49115786999999994
14.30671 0.48985858
14.30771 0.48854807
14.30871 0.48722234000000003
14.30971 0.48587815999999995
14.31071 0.48451535
14.31171 0.48313686
14.31271 0.48174686000000005
14.31371 0.48034795999999996
14.31471 0.47893943000000005
14.31571 0.47751768
14.31671 0.4760785
14.31771 0.47462019
14.31871 0.47314446
14.31971 0.47165575000000004
14.32071 0.47015809000000003
14.32171 0.46865274
14.32271 0.46713729
14.32371 0.46560726999999996
14.32471 0.46405926999999997
14.32571 0.46249302000000003
14.32671 0.46091168000000005
14.32771 0.45931968
14.32871 0.45771976000000003
14.32971 0.45611113000000003
14.33071 0.45449003
14.33171 0.4528523
14.33271 0.45119625999999996
14.33371 0.44952417000000006
14.33471 0.44784057
14.33571 0.44614966
14.33671 0.44445242
14.33771 0.44274581999999996
14.33871 0.44102492
14.33971 0.43928614
14.34071 0.43752951999999995
14.34171 0.43575875000000003
14.34271 0.43397875999999996
14.34371 0.43219249000000004
14.34471 0.43039899000000004
14.34571 0.42859422999999996
14.34671 0.42677373
14.34771 0.42493595
14.34871 0.42308331000000005
14.34971 0.42122072
14.35071 0.41935239
14.35171 0.41747889000000005
14.35271 0.41559674
14.35371 0.41370065999999994
14.35471 0.41178698
14.35571 0.40985620999999994
14.35671 0.40791272
14.35771 0.40596206999999995
14.35871 0.40400741
14.35971 0.40204739
14.36071 0.40007727000000004
14.36171 0.39809206999999996
14.36271 0.39608995
14.36371 0.39407369000000003
14.36471 0.39204870999999997
14.36571 0.39001955
14.36671 0.38798684
14.36771 0.38594678
14.36871 0.38389368
14.36971 0.38182377
14.37071 0.379738
14.37171 0.37764148
14.37271 0.37554023
14.37371 0.37343735
14.37471 0.37133093
14.37571 0.36921524
14.37671 0.36708462999999997
14.37771 0.36493717
14.37871 0.36277602999999997
14.37971 0.36060754
14.38071 0.358437
14.38171 0.35626525000000003
14.38271 0.35408817
14.38371 0.35189947
14.38471 0.34969507
14.38571 0.34747592
14.38671 0.34524754
14.38771 0.34301644
14.38871 0.34078582999999996
14.38971 0.33855338
14.39071 0.33631269
14.39171 0.33405742
14.39271 0.33178565
14.39371 0.32950115999999996
14.39471 0.32721125
14.39571 0.32492199
14.39671 0.3226344
14.39771 0.32034386
14.39871 0.31804319
14.39971 0.31572753
14.40071 0.31339761
14.40171 0.31105932000000003
14.40271 0.30871983999999997
14.40371 0.30638292
14.40471 0.3040462
14.40571 0.30170288
14.40671 0.29934614
14.40771 0.29697386000000003
14.40871 0.29459018000000003
14.40971 0.29220304
14.41071 0.28981911
14.41171 0.28743949
14.41271 0.28505905
14.41371 0.28266980999999997
14.41471 0.28026621
14.41571 0.27784875
14.41671 0.2754238
14.41771 0.27299935000000003
14.41871 0.27057987
14.41971 0.26816325
14.42071 0.2657424
14.42171 0.2633099
14.42271 0.26086306
14.42371 0.25840588
14.42471 0.25594656
14.42571 0.2534922
14.42671 0.25104422
14.42771 0.24859740000000002
14.42871 0.24614336
14.42971 0.24367608
14.43071 0.24119595000000002
14.43171 0.23870964
14.43271 0.23622583
14.43371 0.23374956
14.43471 0.23127904
14.43571 0.22880689
14.43671 0.22632503
14.43771 0.22383004
14.43871 0.22132553
14.43971 0.21881970999999997
14.44071 0.21632017999999997
14.44171 0.21382887
14.44271 0.21134092999999998
14.44371 0.20884802
14.44471 0.20634381
14.44571 0.20382835
14.44671 0.20130819000000003
14.44771 0.19879211000000002
14.44871 0.19628555
14.44971 0.19378705999999998
14.45071 0.19128929
14.45171 0.18878386
14.45271 0.18626684
14.45371 0.18374136
14.45471 0.18121556
14.45571 0.17869732
14.45671 0.17618923
14.45771 0.17368698000000002
14.45871 0.17118237
14.45971 0.16866884999999998
14.46071 0.16614589000000002
14.46171 0.16361941
14.46271 0.16109796
14.46371 0.15858714
14.46471 0.15608608
14.46571 0.15358793999999998
14.46671 0.15108462
14.46771 0.14857202
14.46871 0.14605277
14.46971 0.14353456
14.47071 0.14102517
14.47171 0.13852746999999999
14.47271 0.13603773
14.47371 0.1335482
14.47471 0.13105229000000002
14.47571 0.12854898
14.47671 0.1260434
14.47771 0.12354357
14.47871 0.12105512000000002
14.47971 0.11857781
14.48071 0.11610576
14.48171 0.11363154
14.48271 0.11115106
14.48371 0.10866629
14.48471 0.10618398
14.48571 0.10371122
14.48671 0.1012509
14.48771 0.09879991399999999
14.48871 0.096351368
14.48971 0.093899172
14.49071 0.091442047
14.49171 0.088984356
14.49271 0.086533261
14.49371 0.08409412100000001
14.49471 0.081667182
14.49571 0.079247652
14.49671 0.076829048
14.49771 0.074407511
14.49871 0.071984308
14.49971 0.06956494199999999
14.50071 0.067155447
14.50171 0.064758497
14.50271 0.062371789999999996
14.50371 0.059989718
14.50471 0.057607197
14.50571 0.055223034
14.50671 0.052840711000000005
14.50771 0.050466089
14.50871 0.048103654999999995
14.50971 0.04575378
14.51071 0.043412697
14.51171 0.041075166999999996
14.51271 0.038737983999999996
14.51371 0.036401994
14.51471 0.034071429
14.51571 0.031751048
14.51671 0.029443076
14.51771 0.027145952
14.51871 0.024855597
14.51971 0.02256829
14.52071 0.020283178
14.52171 0.018002787
14.52271 0.015731303999999998
14.52371 0.013471818
14.52471 0.011224421
14.52571 0.0089863381
14.52671 0.0067539331
14.52771 0.004525164
14.52871 0.0023008766
14.52971 8.4143454e-05
14.53071 -0.0021218035
14.53171 -0.0043155818
14.53271 -0.0064983382
14.53371 -0.0086726919
14.53471 -0.010840802
14.53571 -0.013002892
14.53671 -0.015157212
14.53771 -0.017301342
14.53871 -0.019433865
14.53971 -0.021555227
14.54071 -0.023667258
14.54171 -0.025771753
14.54271 -0.027869144
14.54371 -0.02995822
14.54471 -0.032036958
14.54571 -0.034103912
14.54671 -0.036159068
14.54771 -0.038203638
14.54871 -0.040239005
14.54971 -0.04226563
14.55071 -0.044282723999999996
14.55171 -0.046288921
14.55271 -0.048283365
14.55371 -0.050266400999999995
14.55471 -0.052239297999999997
14.55571 -0.054203183
14.55671 -0.056158041
14.55771 -0.058102497
14.55871 -0.06003466
14.55971 -0.061953411
14.56071 -0.0638592
14.56171 -0.06575372
14.56271 -0.067638676
14.56371 -0.069514458
14.56471 -0.07137971700000001
14.56571 -0.073232257
14.56671 -0.075070583
14.56771 -0.07689510199999999
14.56871 -0.078707933
14.56971 -0.080511498
14.57071 -0.082306674
14.57171 -0.084091933
14.57271 -0.0858641
14.57371 -0.087620335
14.57471 -0.089360069
14.57571 -0.091085449
14.57671 -0.092799991
14.57771 -0.094506191
14.57871 -0.096203748
14.57971 -0.09788957000000001
14.58071 -0.099559815
14.58171 -0.10121246999999998
14.58271 -0.10284882
14.58371 -0.10447273
14.58471 -0.1060881
14.58571 -0.10769607
14.58671 -0.10929403
14.58771 -0.11087712
14.58871 -0.11244129000000001
14.58971 -0.11398601
14.59071 -0.11551473
14.59171 -0.11703267
14.59271 -0.11854337000000001
14.59371 -0.12004626
14.59471 -0.12153685
14.59571 -0.12300962
14.59671 -0.12446166
14.59771 -0.12589472
14.59871 -0.12731417
14.59971 -0.12872544
14.60071 -0.13013036
14.60171 -0.1315258
14.60271 -0.13290545
14.60371 -0.13426394
14.60471 -0.13560034999999998
14.60571 -0.13691892
14.60671 -0.13822641
14.60771 -0.13952757000000002
14.60871 -0.14082202
14.60971 -0.14210430999999998
14.61071 -0.14336738
14.61171 -0.14460718
14.61271 -0.14582537
14.61371 -0.1470283
14.61471 -0.14822290000000002
14.61571 -0.14941202
14.61671 -0.15059249
14.61771 -0.15175701
14.61871 -0.15289895
14.61971 -0.15401668
14.62071 -0.15511476000000002
14.62171 -0.156201
14.62271 -0.15728147
14.62371 -0.15835637
14.62471 -0.15941982999999998
14.62571 -0.16046355
14.62671 -0.16148224
14.62771 -0.16247696
14.62871 -0.16345455
14.62971 -0.16442315999999998
14.63071 -0.16538693
14.63171 -0.16634325
14.63271 -0.16728441
14.63371 -0.16820264000000001
14.63471 -0.16909522
14.63571 -0.16996630999999998
14.63671 -0.17082433
14.63771 -0.17167641
14.63871 -0.17252371
14.63971 -0.17336052
14.64071 -0.17417782999999998
14.64171 -0.17496918
14.64271 -0.17573474
14.64371 -0.17648132
14.64471 -0.17721799
14.64571 -0.17795018
14.64671 -0.17867628
14.64771 -0.17938873
14.64871 -0.18007893
14.64971 -0.18074287
14.65071 -0.18138378
14.65171 -0.18200999
14.65271 -0.18262946
14.65371 -0.18324456
14.65471 -0.18385042
14.65571 -0.18443804
14.65671 -0.18500001
14.65771 -0.18553538
14.65871 -0.18605021
14.65971 -0.18655375
14.66071 -0.18705253
14.66171 -0.1875462
14.66271 -0.18802786
14.66371 -0.18848855
14.66471 -0.18892309000000002
14.66571 -0.18933343
14.66671 -0.18972730000000002
14.66771 -0.19011317
14.66871 -0.19049481000000001
14.66971 -0.19086878999999998
14.67071 -0.19122672
14.67171 -0.19156068999999998
14.67271 -0.19186835
14.67371 -0.19215436
14.67471 -0.19242745
14.67571 -0.19269475
14.67671 -0.19295731
14.67771 -0.19320948999999998
14.67871 -0.19344268
14.67971 -0.19365084999999999
14.68071 -0.19383441
14.68171 -0.19399995
14.68271 -0.19415595
14.68371 -0.19430737
14.68471 -0.19445254
14.68571 -0.19458428
14.68671 -0.19469457
14.68771 -0.19477967999999998
14.68871 -0.19484251
14.68971 -0.19489065
14.69071 -0.1949315
14.69171 -0.1949676
14.69271 -0.19499509
14.69371 -0.19500633
14.69471 -0.19499479
14.69571 -0.19495927
14.69671 -0.19490465
14.69771 -0.19483871
14.69871 -0.19476729
14.69971 -0.19469053
14.70071 -0.19460294
14.70171 -0.19449695
14.70271 -0.19436775
14.70371 -0.1942163
14.70471 -0.19404857
14.70571 -0.19387178
14.70671 -0.19368983
14.70771 -0.19350095
14.70871 -0.19329895
14.70971 -0.19307727
14.71071 -0.19283316
14.71171 -0.19256938999999998
14.71271 -0.19229255
14.71371 -0.19200881
14.71471 -0.19172017
14.71571 -0.19142331
14.71671 -0.19111177
14.71771 -0.19078007000000002
14.71871 -0.19042717
14.71971 -0.19005701
14.72071 -0.18967604000000002
14.72171 -0.18928911999999998
14.72271 -0.18889662000000002
14.72371 -0.18849421
14.72471 -0.18807574999999999
14.72571 -0.18763717
14.72671 -0.18717899000000002
14.72771 -0.18670605
14.72871 -0.18622447
14.72971 -0.18573786
14.73071 -0.18524527999999998
14.73171 -0.18474183
14.73271 -0.18422191
14.73371 -0.1836827
14.73471 -0.18312591
14.73571 -0.1825567
14.73671 -0.18198049
14.73771 -0.18139961000000002
14.73871 -0.18081196
14.73971 -0.18021236999999998
14.74071 -0.17959592
14.74171 -0.17896096
14.74271 -0.17831023000000001
14.74371 -0.17764913
14.74471 -0.17698248
14.74571 -0.17631156
14.74671 -0.17563349
14.74771 -0.17494303
14.74871 -0.17423594
14.74971 -0.17351162
14.75071 -0.17277359
14.75171 -0.17202726000000002
14.75271 -0.17127664
14.75371 -0.1705219
14.75471 -0.16975934
14.75571 -0.16898363
14.75671 -0.16819129
14.75771 -0.16738285
14.75871 -0.1665626
14.75971 -0.16573603
14.76071 -0.16490654
14.76171 -0.16407338999999999
14.76271 -0.16323227
14.76371 -0.16237802
14.76471 -0.16150800999999998
14.76571 -0.16062374999999998
14.76671 -0.15973008
14.76771 -0.15883214
14.76871 -0.1579322
14.76971 -0.15702824
14.77071 -0.15611514999999998
14.77171 -0.15518801999999998
14.77271 -0.15424525
14.77371 -0.15328971
14.77471 -0.15232703
14.77571 -0.15136222
14.77671 -0.15039671
14.77771 -0.14942742
14.77871 -0.1484489
14.77971 -0.1474567
14.78071 -0.14645035
14.78171 -0.14543367999999998
14.78271 -0.14441245
14.78371 -0.14339078
14.78471 -0.14236856
14.78571 -0.14134152
14.78671 -0.14030398
14.78771 -0.13925254
14.78871 -0.13818832
14.78971 -0.13711642000000002
14.79071 -0.13604284
14.79171 -0.13497074
14.79271 -0.13389853999999998
14.79371 -0.13282092
14.79471 -0.13173226000000002
14.79571 -0.13063026
14.79671 -0.12951747
14.79771 -0.12839977
14.79871 -0.12728269
14.79971 -0.12616803
14.80071 -0.12505273
14.80171 -0.12393093
14.80271 -0.12279776
14.80371 -0.12165252
14.80471 -0.12049925
14.80571 -0.11934424
14.80671 -0.11819205999999999
14.80771 -0.11704274
14.80871 -0.11589179000000001
14.80971 -0.11473313
14.81071 -0.11356308
14.81171 -0.11238278
14.81271 -0.11119761
14.81371 -0.11001386
14.81471 -0.10883485
14.81571 -0.10765884
14.81671 -0.10648031000000001
14.81771 -0.10529345999999999
14.81871 -0.10409594000000001
14.81971 -0.10289045
14.82071 -0.10168297
14.82171 -0.10047909000000001
14.82271 -0.09928046499999998
14.82371 -0.098083913
14.82471 -0.096883578
14.82571 -0.09567479100000001
14.82671 -0.09445718
14.82771 -0.093235
14.82871 -0.092014502
14.82971 -0.090800028
14.83071 -0.089591328
14.83171 -0.088383799
14.83271 -0.087171455
14.83371 -0.085950794
14.83471 -0.084723055
14.83571 -0.08349345899999999
14.83671 -0.08226794899999999
14.83771 -0.081049529
14.83871 -0.07983649799999999
14.83971 -0.078623678
14.84071 -0.077405857
14.84171 -0.07618119699999999
14.84271 -0.074952433
14.84371 -0.073725177
14.84471 -0.072504388
14.84571 -0.071291323
14.84671 -0.07008285
14.84771 -0.068873569
14.84871 -0.067659345
14.84971 -0.066439988
14.85071 -0.065219408
14.85171 -0.064003217
14.85271 -0.062795222
14.85371 -0.061595172000000004
14.85471 -0.060399022
14.85571 -0.059201627
14.85671 -0.058000017
14.85771 -0.056795299
14.85871 -0.055591954
14.85971 -0.054395047
14.86071 -0.05320714
14.86171 -0.052026851
14.86271 -0.050849898000000004
14.86371 -0.04967195
14.86471 -0.048491417
14.86571 -0.047310494
14.86671 -0.046133774
14.86771 -0.044965398
14.86871 -0.043806536
14.86971 -0.042654763000000005
14.87071 -0.041505697
14.87171 -0.040355799
14.87271 -0.039204638
14.87371 -0.038055185
14.87471 -0.036912035999999995
14.87571 -0.035778648
14.87671 -0.034655377
14.87771 -0.033539417
14.87871 -0.032426696
14.87971 -0.031314458
14.88071 -0.03020298
14.88171 -0.029095364
14.88271 -0.0279956
14.88371 -0.026906145
14.88471 -0.025826495
14.88571 -0.024753602
14.88671 -0.023683881
14.88771 -0.022615503000000002
14.88871 -0.021549611
14.88971 -0.020489708000000002
14.89071 -0.01943961
14.89171 -0.018401220000000003
14.89271 -0.017373477999999998
14.89371 -0.016353079
14.89471 -0.015336536999999999
14.89571 -0.014322331
14.89671 -0.013311835999999999
14.89771 -0.01230851
14.89871 -0.011315848
14.89971 -0.010335325
14.90071 -0.0093656075
14.90171 -0.0084034698
14.90271 -0.0074458716
14.90371 -0.0064919164000000005
14.90471 -0.0055435044000000004
14.90571 -0.0046042558
14.90671 -0.0036773581
14.90771 -0.0027636403
14.90871 -0.0018610579
14.90971 -0.0009659403099999999
14.91071 -7.526924200000001e-05
14.91171 0.0008113934199999999
14.91271 0.0016915043
14.91371 0.0025609603000000002
14.91471 0.0034165041
14.91571 0.0042576525
14.91671 0.005086961
14.91771 0.0059084206
14.91871 0.0067249449999999995
14.91971 0.0075364958
14.92071 0.0083400191
14.92171 0.0091312715
14.92271 0.009907427
14.92371 0.01066885
14.92471 0.011418875
14.92571 0.012161679
14.92671 0.012899554
14.92771 0.013631293000000001
14.92871 0.014352752
14.92971 0.015059325
14.93071 0.015748781
14.93171 0.016422725
14.93271 0.01708566
14.93371 0.017742187
14.93471 0.018394081
14.93571 0.019039071
14.93671 0.019672151000000002
14.93771 0.020288645
14.93871 0.020887128
14.93971 0.021470292999999998
14.94071 0.022043221
14.94171 0.022610069
14.94271 0.023171284
14.94371 0.023723171999999997
14.94471 0.024260154
14.94571 0.024778285
14.94671 0.025277853
14.94771 0.025763255000000002
14.94871 0.026240249
14.94971 0.026712213999999998
14.95071 0.027177867
14.95171 0.027631919
14.95271 0.028068316
14.95371 0.028484061
14.95471 0.028881125
14.95571 0.029265223000000003
14.95671 0.029642141
14.95771 0.03001398
14.95871 0.030377730999999998
14.95971 0.030727131999999997
14.96071 0.031056653999999996
14.96171 0.031365064
14.96271 0.031656254
14.96371 0.031936716
14.96471 0.032211316000000004
14.96571 0.032480029
14.96671 0.032737822
14.96771 0.032977798
14.96871 0.033195608
14.96971 0.033392283
14.97071 0.033573605
14.97171 0.033746398000000004
14.97271 0.033914085
14.97371 0.034074401
14.97471 0.034220758
14.97571 0.034346445999999996
14.97671 0.034448928999999996
14.97771 0.034531508999999995
14.97871 0.034601186
14.97971 0.034664135
14.98071 0.034721682
14.98171 0.0347694
14.98271 0.034799945
14.98371 0.034807791000000005
14.98471 0.034792803
14.98571 0.034760314
14.98671 0.034717628
14.98771 0.034669219
14.98871 0.03461375
14.98971 0.034544867
14.99071 0.034455277
14.99171 0.034341477999999995
14.99271 0.034206067
14.99371 0.034056089
14.99471 0.0338985
14.99571 0.033735653000000004
14.99671 0.033563762999999996
14.99771 0.033375324000000005
14.99871 0.033163946
14.99971 0.032928449
15.00071 0.032673567
15.00171 0.032406827
15.00271 0.032133624
15.00371 0.03185372
15.00471 0.031561436
15.00571 0.031249368
15.00671 0.030913252999999998
15.00771 0.030554761
15.00871 0.030180387
15.00971 0.029797200000000003
15.01071 0.029408201
15.01171 0.029010328999999998
15.01271 0.028596398999999998
15.01371 0.028159754999999998
15.01471 0.027698543
15.01571 0.027216907
15.01671 0.026722281000000004
15.01771 0.026220604
15.01871 0.025712549999999997
15.01971 0.025193169
15.02071 0.024655205
15.02171 0.024093821
15.02271 0.023509712000000002
15.02371 0.022908545000000002
15.02471 0.022297175
15.02571 0.02167912
15.02671 0.021052275999999998
15.02771 0.020410321
15.02871 0.019746892
15.02971 0.019059749
15.03071 0.018352267
15.03171 0.017631236
15.03271 0.016902485000000002
15.03371 0.016167155
15.03471 0.015421023999999998
15.03571 0.014657299
15.03671 0.013871019
15.03771 0.013062193
15.03871 0.012235670999999998
15.03971 0.011397909999999999
15.04071 0.010552762
15.04171 0.0096990574
15.04271 0.0088315173
15.04371 0.0079443096
15.04471 0.0070349073000000005
15.04571 0.0061057384000000004
15.04671 0.0051625466
15.04771 0.0042106312
15.04871 0.0032514195
15.04971 0.0022816026
15.05071 0.0012953599
15.05171 0.00028817335
15.05271 -0.00074027666
15.05371 -0.0017859711000000002
15.05471 -0.002843209
15.05571 -0.0039082825
15.05671 -0.0049817634
15.05771 -0.0060679813
15.05871 -0.0071720904
15.05971 -0.0082966842
15.06071 -0.0094401817
15.06171 -0.010597952
15.06271 -0.011765373
15.06371 -0.012940807
15.06471 -0.014126541
15.06571 -0.01532715
15.06671 -0.016546417
15.06771 -0.017784859
15.06871 -0.019039441
15.06971 -0.020305607
15.07071 -0.021580224000000002
15.07171 -0.022863525000000003
15.07271 -0.024158835
15.07371 -0.025470296
15.07471 -0.026800163000000002
15.07571 -0.028147406
15.07671 -0.029508445999999997
15.07771 -0.030879522
15.07871 -0.032259044
15.07971 -0.033648465999999995
15.08071 -0.035051146000000005
15.08171 -0.036470041999999994
15.08271 -0.037905778
15.08371 -0.039356304
15.08471 -0.040818303
15.08571 -0.042289337999999996
15.08671 -0.043769361
15.08771 -0.045260586
15.08871 -0.046765918
15.08971 -0.048287018
15.09071 -0.049823243
15.09171 -0.051372132
15.09271 -0.052931026
15.09371 -0.054498714999999996
15.09471 -0.05607605
15.09571 -0.05766523
15.09671 -0.059268251
15.09771 -0.060885597
15.09871 -0.062515971
15.09971 -0.064157194
15.10071 -0.06580760199999999
15.10171 -0.067467004
15.10271 -0.069136615
15.10371 -0.070818159
15.10471 -0.07251265900000001
15.10571 -0.074219832
15.10671 -0.075938349
15.10771 -0.077666721
15.10871 -0.07940420200000001
15.10971 -0.081151119
15.11071 -0.082908489
15.11171 -0.084677211
15.11271 -0.086457434
15.11371 -0.088248478
15.11471 -0.090049283
15.11571 -0.091859029
15.11671 -0.093677553
15.11771 -0.095505279
15.11871 -0.097342842
15.11971 -0.099190592
15.12071 -0.10104842
15.12171 -0.10291587999999999
15.12271 -0.10479252
15.12371 -0.10667806
15.12471 -0.10857244
15.12571 -0.11047565000000001
15.12671 -0.11238761
15.12771 -0.11430819
15.12871 -0.11623733
15.12971 -0.11817501999999999
15.13071 -0.1201213
15.13171 -0.12207612
15.13271 -0.12403921
15.13371 -0.12601011
15.13471 -0.12798843
15.13571 -0.12997409000000001
15.13671 -0.13196737
15.13771 -0.13396874
15.13871 -0.13597838
15.13971 -0.13799593
15.14071 -0.1400206
15.14171 -0.14205155
15.14271 -0.14408843
15.14371 -0.14613162
15.14471 -0.14818195
15.14571 -0.15024014
15.14671 -0.15230618
15.14771 -0.15437914
15.14871 -0.15645768999999998
15.14971 -0.15854086
15.15071 -0.16062864999999998
15.15171 -0.162722
15.15271 -0.1648221
15.15371 -0.16692959
15.15471 -0.16904392000000001
15.15571 -0.17116364
15.15671 -0.17328731
15.15771 -0.17541436000000002
15.15871 -0.17754551000000002
15.15971 -0.17968222
15.16071 -0.18182566
15.16171 -0.18397577
15.16271 -0.18613116
15.16371 -0.18828989999999998
15.16471 -0.19045068
15.16571 -0.19261363
15.16671 -0.19478018
15.16771 -0.19695205
15.16871 -0.19913001000000002
15.16971 -0.20131328999999998
15.17071 -0.2034999
15.17171 -0.20568799000000001
15.17271 -0.207877
15.17371 -0.21006798000000002
15.17471 -0.21226284999999998
15.17571 -0.21446308
15.17671 -0.21666851999999998
15.17771 -0.21887744999999997
15.17871 -0.22108752999999998
15.17971 -0.2232973
15.18071 -0.2255071
15.18171 -0.22771867999999998
15.18271 -0.22993404
15.18371 -0.23215385
15.18471 -0.23437697000000002
15.18571 -0.23660113
15.18671 -0.23882433
15.18771 -0.24104616999999998
15.18871 -0.24326805
15.18971 -0.24549225000000002
15.19071 -0.24772026000000003
15.19171 -0.24995168
15.19271 -0.25218443
15.19371 -0.25441595
15.19471 -0.25664493
15.19571 -0.25887198
15.19671 -0.26109917
15.19771 -0.26332855
15.19871 -0.26556063
15.19971 -0.26779401
15.20071 -0.27002613
15.20171 -0.27225509000000003
15.20271 -0.27448076
15.20371 -0.27670488
15.20471 -0.27892978
15.20571 -0.28115667
15.20671 -0.28338467
15.20771 -0.28561137000000003
15.20871 -0.28783425
15.20971 -0.29005236
15.21071 -0.29226691
15.21171 -0.29448038
15.21271 -0.29669474
15.21371 -0.29891005
15.21471 -0.30112427
15.21571 -0.30333467
15.21671 -0.30553949
15.21771 -0.30773908
15.21871 -0.30993565
15.21971 -0.31213153
15.22071 -0.31432749
15.22171 -0.31652215
15.22271 -0.31871272
15.22371 -0.32089693
15.22471 -0.32307450000000004
15.22571 -0.32524734
15.22671 -0.32741825999999996
15.22771 -0.32958896
15.22871 -0.33175871
15.22971 -0.33392475
15.23071 -0.33608405
15.23171 -0.33823515000000004
15.23271 -0.34037915
15.23371 -0.34251879
15.23471 -0.34465657
15.23571 -0.34679289
15.23671 -0.34892561
15.23771 -0.35105154
15.23871 -0.35316853
15.23971 -0.35527699999999995
15.24071 -0.35737965
15.24171 -0.35947955000000004
15.24271 -0.36157796000000003
15.24371 -0.36367329
15.24471 -0.36576199
15.24571 -0.36784085
15.24671 -0.36990901
15.24771 -0.37196854
15.24871 -0.37402301
15.24971 -0.37607497
15.25071 -0.37812414
15.25171 -0.38016755
15.25271 -0.38220142
15.25371 -0.38422369
15.25471 -0.38623544
15.25571 -0.38824014
15.25671 -0.39024125
15.25771 -0.39223968000000003
15.25871 -0.39423308
15.25971 -0.39621713000000003
15.26071 -0.39818846
15.26171 -0.40014689000000003
15.26271 -0.40209554
15.26371 -0.40403864999999994
15.26471 -0.40597882999999996
15.26571 -0.40791505
15.26671 -0.40984321
15.26771 -0.41175876
15.26871 -0.41365982
15.26971 -0.41554831000000003
15.27071 -0.41742879000000005
15.27171 -0.41930513
15.27271 -0.42117792
15.27371 -0.42304397
15.27471 -0.42489818
15.27571 -0.42673703
15.27671 -0.42856088999999997
15.27771 -0.43037385
15.27871 -0.43218084999999995
15.27971 -0.43398445
15.28071 -0.43578278000000004
15.28171 -0.43757069
15.28271 -0.43934309
15.28371 -0.44109835
15.28471 -0.44283927000000006
15.28571 -0.44457135000000003
15.28671 -0.44629895
15.28771 -0.44802241000000004
15.28871 -0.44973749
15.28971 -0.45143832000000006
15.29071 -0.45312112000000004
15.29171 -0.45478689
15.29271 -0.45644064
15.29371 -0.4580881
15.29471 -0.45973179
15.29571 -0.46136919000000004
15.29671 -0.46299435
15.29771 -0.46460158
15.29871 -0.46618930000000003
15.29971 -0.46776123
15.30071 -0.46932366999999997
15.30171 -0.47088140000000006
15.30271 -0.47243438
15.30371 -0.47397763
15.30471 -0.47550433999999997
15.30571 -0.47701062
15.30671 -0.47849789000000004
15.30771 -0.47997204
15.30871 -0.48143952
15.30971 -0.48290290999999996
15.31071 -0.48435917
15.31171 -0.48580142
15.31271 -0.48722354999999995
15.31371 -0.48862416
15.31471 -0.49000755
15.31571 -0.49138083
15.31671 -0.49274927
15.31771 -0.49411259
15.31871 -0.4954651
15.31971 -0.49679941000000005
15.32071 -0.49811127
15.32171 -0.4994025
15.32271 -0.50067967
15.32371 -0.50194976
15.32471 -0.50321547
15.32571 -0.5044732700000001
15.32671 -0.50571566
15.32771 -0.50693611
15.32871 -0.50813337
15.32971 -0.50931233
15.33071 -0.51048077
15.33171 -0.51164418
15.33271 -0.51280204
15.33371 -0.51394808
15.33471 -0.5150744199999999
15.33571 -0.51617669
15.33671 -0.51725693
15.33771 -0.5183222200000001
15.33871 -0.5193799699999999
15.33971 -0.52043288
15.34071 -0.5214772200000001
15.34171 -0.5225051199999999
15.34271 -0.5235098300000001
15.34371 -0.5244902800000001
15.34471 -0.5254517799999999
15.34571 -0.52640238
15.34671 -0.52734762
15.34771 -0.52828672
15.34871 -0.52921297
15.34971 -0.53011822
15.35071 -0.53099822
15.35171 -0.53185537
15.35271 -0.53269709
15.35371 -0.53353105
15.35471 -0.53435992
15.35571 -0.53517958
15.35671 -0.53598196
15.35771 -0.5367603200000001
15.35871 -0.53751371
15.35971 -0.5382475400000001
15.36071 -0.53897002
[truncated: 816,897 more chars]
