# Supplementary material for: 2D Synthetic dataset of numerical simulations of long-period seismicity in a volcanic edifice and related sensitivity kernels
Source: Data Brief. 2021 Jan 25;34:106673. doi: 10.1016/j.dib.2020.106673 (PMC7841316; doi:10.1016/j.dib.2020.106673)
Supplement: Supplementary Data S1 — Supplementary Raw Research Data. This is open data under the CC BY license http://creativecommons.org/licenses/by/4.0/ [file mmc1.zip › Dataset/OUTPUT_SEISMOGRAMS/9000_3000/disp_Z_homo_5000_1768_ISO7e-1Hz.semd]

-1.714286 0.0
-1.713286 0.0
-1.712286 0.0
-1.711286 0.0
-1.710286 0.0
-1.709286 0.0
-1.708286 0.0
-1.707286 -2.777861e-31
-1.706286 -4.1245267e-30
-1.705286 -3.261536e-29
-1.704286 -1.8242805e-28
-1.703286 -8.0914644e-28
-1.702286 -3.0263022e-27
-1.701286 -9.914437e-27
-1.700286 -2.9190302e-26
-1.699286 -7.866636599999999e-26
-1.698286 -1.9672377e-25
-1.697286 -4.613288200000001e-25
-1.696286 -1.0229532e-24
-1.695286 -2.1592152e-24
-1.694286 -4.3622329e-24
-1.693286 -8.4736326e-24
-1.692286 -1.5886885e-23
-1.691286 -2.8842093000000003e-23
-1.690286 -5.0844368e-23
-1.689286 -8.7243224e-23
-1.688286 -1.460166e-22
-1.687286 -2.3880871e-22
-1.686286 -3.8227509e-22
-1.685286 -5.9978999999999995e-22
-1.684286 -9.235705e-22
-1.683286 -1.3972659e-21
-1.682286 -2.0790497e-21
-1.681286 -3.0452347e-21
-1.680286 -4.3944062e-21
-1.679286 -6.2520294e-21
-1.678286 -8.7754559e-21
-1.677286 -1.2159174000000001e-20
-1.676286 -1.6640115e-20
-1.675286 -2.2502715e-20
-1.674286 -3.0083389e-20
-1.673286 -3.9773895e-20
-1.672286 -5.2023102e-20
-1.671286 -6.7336399e-20
-1.670286 -8.6271989e-20
-1.669286 -1.0943318e-19
-1.668286 -1.3745563e-19
-1.667286 -1.7098846999999998e-19
-1.666286 -2.1066812e-19
-1.665286 -2.5708347e-19
-1.664286 -3.1073131e-19
-1.663286 -3.7196054e-19
-1.662286 -4.4090403e-19
-1.661286 -5.1739675e-19
-1.660286 -6.0087926e-19
-1.659286 -6.9028569e-19
-1.658286 -7.839147e-19
-1.657286 -8.7928411e-19
-1.656286 -9.729678e-19
-1.655286 -1.0604153999999999e-18
-1.654286 -1.1357551e-18
-1.653286 -1.1915801e-18
-1.652286 -1.2187201e-18
-1.651286 -1.2059991000000001e-18
-1.650286 -1.1399811e-18
-1.649286 -1.0047065e-18
-1.648286 -7.8142137e-19
-1.647286 -4.4830304999999995e-19
-1.646286 1.9814583e-20
-1.645286 6.5171436e-19
-1.644286 1.4800600999999998e-18
-1.643286 2.5416498000000002e-18
-1.642286 3.8776547e-18
-1.641286 5.5338369999999994e-18
-1.640286 7.5607391e-18
-1.639286 1.0013847e-17
-1.638286 1.2953712e-17
-1.637286 1.6446033e-17
-1.636286 2.0561689e-17
-1.635286 2.5376704e-17
-1.634286 3.0972173e-17
-1.633286 3.7434074000000004e-17
-1.632286 4.4853052e-17
-1.631286 5.3324033e-17
-1.630286 6.2945803e-17
-1.629286 7.3820426e-17
-1.628286 8.6052519e-17
-1.627286 9.9748397e-17
-1.626286 1.1501502e-16
-1.625286 1.3195876e-16
-1.624286 1.5068391e-16
-1.623286 1.7129100999999998e-16
-1.622286 1.9387482e-16
-1.621286 2.1852209e-16
-1.620286 2.4530885e-16
-1.619286 2.7429756e-16
-1.618286 3.0553359e-16
-1.617286 3.3904158e-16
-1.616286 3.7482118000000003e-16
-1.615286 4.1284233000000004e-16
-1.614286 4.5304016e-16
-1.613286 4.9530934e-16
-1.612286 5.394980699999999e-16
-1.611286 5.8540134e-16
-1.610286 6.3275408e-16
-1.609286 6.812237200000001e-16
-1.608286 7.304023e-16
-1.607286 7.7979863e-16
-1.606286 8.288298500000001e-16
-1.605286 8.768131000000001e-16
-1.604286 9.2295746e-16
-1.603286 9.6635532e-16
-1.602286 1.0059754e-15
-1.601286 1.0406547e-15
-1.600286 1.0690926000000001e-15
-1.599286 1.0898452e-15
-1.598286 1.1013209e-15
-1.597286 1.101778e-15
-1.596286 1.0893234e-15
-1.595286 1.0619138e-15
-1.594286 1.017359e-15
-1.593286 9.5332797e-16
-1.592286 8.6735768e-16
-1.591286 7.568648e-16
-1.590286 6.191614399999999e-16
-1.589286 4.514737699999999e-16
-1.588286 2.5096461e-16
-1.587286 1.4760057e-17
-1.586286 -2.6002028e-16
-1.585286 -5.7622878e-16
-1.584286 -9.3665185e-16
-1.583286 -1.3439677e-15
-1.582286 -1.8007007e-15
-1.581286 -2.3091731e-15
-1.580286 -2.8714526e-15
-1.579286 -3.4892983e-15
-1.578286 -4.164105e-15
-1.577286 -4.8968447e-15
-1.576286 -5.6880089e-15
-1.575286 -6.5375512e-15
-1.574286 -7.4448287e-15
-1.573286 -8.4085477e-15
-1.572286 -9.4267111e-15
-1.571286 -1.0496571e-14
-1.570286 -1.1614582e-14
-1.569286 -1.2776366000000001e-14
-1.568286 -1.3976679e-14
-1.567286 -1.5209387e-14
-1.566286 -1.6467453e-14
-1.565286 -1.774293e-14
-1.564286 -1.9026965e-14
-1.563286 -2.0309816e-14
-1.562286 -2.1580875e-14
-1.561286 -2.2828710999999998e-14
-1.560286 -2.4041116e-14
-1.559286 -2.5205170000000002e-14
-1.558286 -2.6307303e-14
-1.557286 -2.7333390999999997e-14
-1.556286 -2.8268847999999998e-14
-1.555286 -2.9098729e-14
-1.554286 -2.9807836e-14
-1.553286 -3.0380846e-14
-1.552286 -3.0802429999999997e-14
-1.551286 -3.1057387e-14
-1.550286 -3.113078e-14
-1.549286 -3.100806e-14
-1.548286 -3.0675203e-14
-1.547286 -3.0118843e-14
-1.546286 -2.9326385e-14
-1.545286 -2.8286132999999997e-14
-1.544286 -2.6987393000000003e-14
-1.543286 -2.5420565e-14
-1.542286 -2.3577239e-14
-1.541286 -2.1450250000000002e-14
-1.540286 -1.9033751000000002e-14
-1.539286 -1.6323237e-14
-1.538286 -1.3315574e-14
-1.537286 -1.0009005e-14
-1.536286 -6.403135e-15
-1.535286 -2.498905e-15
-1.534286 1.7014528e-15
-1.533286 6.194474400000001e-15
-1.532286 1.0975532e-14
-1.531286 1.6038921e-14
-1.530286 2.1377946e-14
-1.529286 2.6985017e-14
-1.528286 3.2851755e-14
-1.527286 3.8969072e-14
-1.526286 4.5327285000000004e-14
-1.525286 5.1916179e-14
-1.524286 5.872510100000001e-14
-1.523286 6.5742997e-14
-1.522286 7.2958458e-14
-1.521286 8.0359736e-14
-1.520286 8.7934731e-14
-1.519286 9.5670953e-14
-1.518286 1.0355545e-13
-1.517286 1.1157471e-13
-1.516286 1.1971449000000001e-13
-1.515286 1.279597e-13
-1.514286 1.3629416999999999e-13
-1.513286 1.4470039999999998e-13
-1.512286 1.5315932999999998e-13
-1.511286 1.6165000999999998e-13
-1.510286 1.701493e-13
-1.509286 1.7863152e-13
-1.508286 1.870682e-13
-1.507286 1.9542752999999998e-13
-1.506286 2.0367424e-13
-1.505286 2.1176914e-13
-1.504286 2.1966877999999998e-13
-1.503286 2.273253e-13
-1.502286 2.3468606e-13
-1.501286 2.4169355e-13
-1.500286 2.4828515999999996e-13
-1.499286 2.5439323999999996e-13
-1.498286 2.5994505e-13
-1.497286 2.6486295e-13
-1.496286 2.6906453e-13
-1.495286 2.7246303e-13
-1.494286 2.7496777e-13
-1.493286 2.764847e-13
-1.492286 2.7691705e-13
-1.491286 2.761663e-13
-1.490286 2.7413294e-13
-1.489286 2.7071764e-13
-1.488286 2.6582247e-13
-1.487286 2.5935207e-13
-1.486286 2.5121521e-13
-1.485286 2.4132612e-13
-1.484286 2.2960617000000004e-13
-1.483286 2.1598546e-13
-1.482286 2.0040440000000003e-13
-1.481286 1.8281545999999998e-13
-1.480286 1.6318479e-13
-1.479286 1.4149392e-13
-1.478286 1.177412e-13
-1.477286 9.1943319e-14
-1.476286 6.4136684e-14
-1.475286 3.4378587e-14
-1.474286 2.7482077e-15
-1.473286 -3.065255e-14
-1.472286 -6.5698549e-14
-1.471286 -1.0224105000000001e-13
-1.470286 -1.4010778000000002e-13
-1.469286 -1.7910316999999999e-13
-1.468286 -2.1900909e-13
-1.467286 -2.595857e-13
-1.466286 -3.0057294e-13
-1.465286 -3.416922e-13
-1.464286 -3.8264836e-13
-1.463286 -4.2313226e-13
-1.462286 -4.6282359e-13
-1.461286 -5.0139391e-13
-1.460286 -5.385101700000001e-13
-1.459286 -5.7383852e-13
-1.458286 -6.070481799999999e-13
-1.457286 -6.3781602e-13
-1.456286 -6.6583049e-13
-1.455286 -6.9079653e-13
-1.454286 -7.1244e-13
-1.453286 -7.3051247e-13
-1.452286 -7.4479556e-13
-1.451286 -7.551055599999999e-13
-1.450286 -7.612977100000001e-13
-1.449286 -7.632699399999999e-13
-1.448286 -7.6096695e-13
-1.447286 -7.5438313e-13
-1.446286 -7.4356567e-13
-1.445286 -7.286166400000001e-13
-1.444286 -7.096945600000001e-13
-1.443286 -6.8701589e-13
-1.442286 -6.6085494e-13
-1.441286 -6.3154374e-13
-1.440286 -5.9947063e-13
-1.439286 -5.6507851e-13
-1.438286 -5.2886192e-13
-1.437286 -4.9136343e-13
-1.436286 -4.5316936000000004e-13
-1.435286 -4.1490413999999997e-13
-1.434286 -3.7722473000000003e-13
-1.433286 -3.4081374e-13
-1.432286 -3.0637194e-13
-1.431286 -2.746102e-13
-1.430286 -2.4624105e-13
-1.429286 -2.2196962e-13
-1.428286 -2.0248412000000003e-13
-1.427286 -1.8844647e-13
-1.426286 -1.8048237000000002e-13
-1.425286 -1.7917158999999999e-13
-1.424286 -1.8503821999999998e-13
-1.423286 -1.9854147e-13
-1.422286 -2.2006637999999999e-13
-1.421286 -2.4991548e-13
-1.420286 -2.8830077e-13
-1.419286 -3.3533659999999997e-13
-1.418286 -3.9103348e-13
-1.417286 -4.5529279e-13
-1.416286 -5.2790244e-13
-1.415286 -6.0853409e-13
-1.414286 -6.9674139e-13
-1.413286 -7.9195946e-13
-1.412286 -8.935061700000001e-13
-1.411286 -1.0005842e-12
-1.410286 -1.1122851e-12
-1.409286 -1.2275949e-12
-1.408286 -1.3453998e-12
-1.407286 -1.4644952e-12
-1.406286 -1.5835951999999999e-12
-1.405286 -1.7013416999999999e-12
-1.404286 -1.816318e-12
-1.403286 -1.9270600999999997e-12
-1.402286 -2.0320712e-12
-1.401286 -2.1298349e-12
-1.400286 -2.2188319e-12
-1.399286 -2.2975535e-12
-1.398286 -2.3645179e-12
-1.397286 -2.4182855e-12
-1.396286 -2.4574752e-12
-1.395286 -2.4807779e-12
-1.394286 -2.4869724e-12
-1.393286 -2.4749385e-12
-1.392286 -2.4436698999999998e-12
-1.391286 -2.3922863e-12
-1.390286 -2.3200439e-12
-1.389286 -2.2263446e-12
-1.388286 -2.1107443e-12
-1.387286 -1.9729576e-12
-1.386286 -1.8128646000000002e-12
-1.385286 -1.630512e-12
-1.384286 -1.4261145e-12
-1.383286 -1.200055e-12
-1.382286 -9.5288081e-13
-1.381286 -6.853006e-13
-1.380286 -3.9817825000000003e-13
-1.379286 -9.252550600000001e-14
-1.378286 2.3050657e-13
-1.377286 5.6963766e-13
-1.376286 9.2346937e-13
-1.375286 1.2904971e-12
-1.374286 1.6691230999999998e-12
-1.373286 2.0576697e-12
-1.372286 2.4543932000000002e-12
-1.371286 2.8574975e-12
-1.370286 3.2651484000000004e-12
-1.369286 3.6754867e-12
-1.368286 4.0866409e-12
-1.367286 4.4967414e-12
-1.366286 4.9039291e-12
-1.365286 5.3063687e-12
-1.364286 5.7022569999999995e-12
-1.363286 6.0898308e-12
-1.362286 6.4673743999999994e-12
-1.361286 6.8332242e-12
-1.360286 7.1857749e-12
-1.359286 7.5234774e-12
-1.358286 7.8448465e-12
-1.357286 8.1484549e-12
-1.356286 8.432937400000001e-12
-1.355286 8.6969833e-12
-1.354286 8.9393384e-12
-1.353286 9.158797200000001e-12
-1.352286 9.3541995e-12
-1.351286 9.524429400000001e-12
-1.350286 9.6684054e-12
-1.349286 9.7850811e-12
-1.348286 9.8734375e-12
-1.347286 9.9324832e-12
-1.346286 9.961249100000001e-12
-1.345286 9.9587927e-12
-1.344286 9.924196499999999e-12
-1.343286 9.856568e-12
-1.342286 9.755049399999999e-12
-1.341286 9.6188221e-12
-1.340286 9.4471136e-12
-1.339286 9.2392124e-12
-1.338286 8.9944782e-12
-1.337286 8.7123586e-12
-1.336286 8.3924072e-12
-1.335286 8.0343013e-12
-1.334286 7.637862800000001e-12
-1.333286 7.2030835000000004e-12
-1.332286 6.730147e-12
-1.331286 6.2194519e-12
-1.330286 5.6716380999999996e-12
-1.329286 5.0876112e-12
-1.328286 4.4685657e-12
-1.327286 3.8160077999999996e-12
-1.326286 3.1317756e-12
-1.325286 2.4180599e-12
-1.324286 1.6774165999999998e-12
-1.323286 9.127821e-13
-1.322286 1.2747879e-13
-1.321286 -6.747802e-13
-1.320286 -1.4898927999999998e-12
-1.319286 -2.3133761e-12
-1.318286 -3.1403777e-12
-1.317286 -3.9656968e-12
-1.316286 -4.7838103e-12
-1.315286 -5.588904299999999e-12
-1.314286 -6.3749143000000004e-12
-1.313286 -7.1355729e-12
-1.312286 -7.8644604e-12
-1.311286 -8.5550646e-12
-1.310286 -9.2008493e-12
-1.309286 -9.795323500000001e-12
-1.308286 -1.0332115000000001e-11
-1.307286 -1.0805053999999999e-11
-1.306286 -1.1208255999999999e-11
-1.305286 -1.1536208e-11
-1.304286 -1.1783856000000002e-11
-1.303286 -1.1946694e-11
-1.302286 -1.2020849999999999e-11
-1.301286 -1.2003175e-11
-1.300286 -1.1891322e-11
-1.299286 -1.1683822999999999e-11
-1.298286 -1.1380165e-11
-1.297286 -1.0980852e-11
-1.296286 -1.048746e-11
-1.295286 -9.9026852e-12
-1.294286 -9.2303782e-12
-1.293286 -8.475568899999999e-12
-1.292286 -7.644475099999999e-12
-1.291286 -6.7444998e-12
-1.290286 -5.784211799999999e-12
-1.289286 -4.7733136e-12
-1.288286 -3.7225926e-12
-1.287286 -2.6438545999999997e-12
-1.286286 -1.5498446e-12
-1.285286 -4.5414997000000003e-13
-1.284286 6.2891023e-13
-1.283286 1.6844114e-12
-1.282286 2.6969631e-12
-1.281286 3.6508604e-12
-1.280286 4.5302473e-12
-1.279286 5.3192897e-12
-1.278286 6.002356e-12
-1.277286 6.564205799999999e-12
-1.276286 6.9901787e-12
-1.275286 7.266389399999999e-12
-1.274286 7.3799189e-12
-1.273286 7.3190077e-12
-1.272286 7.0732367e-12
-1.271286 6.633708600000001e-12
-1.270286 5.9932135000000005e-12
-1.269286 5.1463828e-12
-1.268286 4.0898312e-12
-1.267286 2.822278e-12
-1.266286 1.3446524e-12
-1.265286 -3.3982581e-13
-1.264286 -2.2255852e-12
-1.263286 -4.3046685e-12
-1.262286 -6.5667246e-12
-1.261286 -8.999023e-12
-1.260286 -1.1586500999999999e-11
-1.259286 -1.4311841e-11
-1.258286 -1.7155559999999998e-11
-1.257286 -2.0096151e-11
-1.256286 -2.3110227e-11
-1.255286 -2.6172714e-11
-1.254286 -2.9257044e-11
-1.253286 -3.23354e-11
-1.252286 -3.5378943e-11
-1.251286 -3.8358108000000004e-11
-1.250286 -4.1242864e-11
-1.249286 -4.400302e-11
-1.248286 -4.6608534e-11
-1.247286 -4.9029828999999996e-11
-1.246286 -5.123809400000001e-11
-1.245286 -5.3205617e-11
-1.244286 -5.4906080000000006e-11
-1.243286 -5.6314881e-11
-1.242286 -5.7409409999999994e-11
-1.241286 -5.8169322e-11
-1.240286 -5.8576814e-11
-1.239286 -5.8616838e-11
-1.238286 -5.827730900000001e-11
-1.237286 -5.7549316e-11
-1.236286 -5.6427237e-11
-1.235286 -5.4908866000000005e-11
-1.234286 -5.2995509000000003e-11
-1.233286 -5.0692003e-11
-1.232286 -4.8006748e-11
-1.231286 -4.4951648e-11
-1.230286 -4.1542068e-11
-1.229286 -3.7796713e-11
-1.228286 -3.3737479e-11
-1.227286 -2.938927e-11
-1.226286 -2.4779798e-11
-1.225286 -1.9939313e-11
-1.224286 -1.4900333e-11
-1.223286 -9.6973434e-12
-1.222286 -4.3664633e-12
-1.221286 1.0549039e-12
-1.220286 6.5284319e-12
-1.219286 1.2015248000000001e-11
-1.218286 1.7476319e-11
-1.217286 2.2872833e-11
-1.216286 2.8166583e-11
-1.215286 3.3320346e-11
-1.214286 3.8298256999999995e-11
-1.213286 4.3066147e-11
-1.212286 4.7591889000000005e-11
-1.211286 5.1845691e-11
-1.210286 5.58004e-11
-1.209286 5.9431729e-11
-1.208286 6.2718504e-11
-1.207286 6.564282e-11
-1.206286 6.8190207e-11
-1.205286 7.0349721e-11
-1.204286 7.2114016e-11
-1.203286 7.3479374e-11
-1.202286 7.4445674e-11
-1.201286 7.501636e-11
-1.200286 7.5198322e-11
-1.199286 7.5001767e-11
-1.198286 7.4440058e-11
-1.197286 7.3529518e-11
-1.196286 7.228918e-11
-1.195286 7.074054899999999e-11
-1.194286 6.8907293e-11
-1.193286 6.6814978e-11
-1.192286 6.4490747e-11
-1.191286 6.1962967e-11
-1.190286 5.9260935e-11
-1.189286 5.6414514000000004e-11
-1.188286 5.345384000000001e-11
-1.187286 5.0408988e-11
-1.186286 4.7309639e-11
-1.185286 4.4184838e-11
-1.184286 4.1062675e-11
-1.183286 3.7970058e-11
-1.182286 3.4932479e-11
-1.181286 3.197383e-11
-1.180286 2.9116228e-11
-1.179286 2.6379877999999998e-11
-1.178286 2.378298e-11
-1.177286 2.1341654e-11
-1.176286 1.9069903e-11
-1.175286 1.6979613e-11
-1.174286 1.5080579e-11
-1.173286 1.3380554999999999e-11
-1.172286 1.1885344999999998e-11
-1.171286 1.0598905e-11
-1.170286 9.523471999999999e-12
-1.169286 8.6597071e-12
-1.168286 8.0068601e-12
-1.167286 7.5629349e-12
-1.166286 7.324865800000001e-12
-1.165286 7.288694099999999e-12
-1.164286 7.4497463e-12
-1.163286 7.802800400000001e-12
-1.162286 8.3422452e-12
-1.161286 9.0622232e-12
-1.160286 9.9567591e-12
-1.159286 1.1019867e-11
-1.158286 1.2245635e-11
-1.157286 1.3628283000000001e-11
-1.156286 1.5162191e-11
-1.155286 1.6841908e-11
-1.154286 1.8662127999999997e-11
-1.153286 2.0617633e-11
-1.152286 2.2703219e-11
-1.151286 2.4913584e-11
-1.150286 2.7243209e-11
-1.149286 2.9686193e-11
-1.148286 3.2236095e-11
-1.147286 3.4885750000000004e-11
-1.146286 3.7627065999999996e-11
-1.145286 4.0450835000000004e-11
-1.144286 4.3346528e-11
-1.143286 4.6302101e-11
-1.142286 4.9303801000000004e-11
-1.141286 5.2335995e-11
-1.140286 5.5381025e-11
-1.139286 5.841908399999999e-11
-1.138286 6.1428103e-11
-1.137286 6.4383693e-11
-1.136286 6.725912699999999e-11
-1.135286 7.0025355e-11
-1.134286 7.2651081e-11
-1.133286 7.5102858e-11
-1.132286 7.7345259e-11
-1.131286 7.9341086e-11
-1.130286 8.1051648e-11
-1.129286 8.243706299999999e-11
-1.128286 8.3456625e-11
-1.127286 8.4069232e-11
-1.126286 8.423380300000001e-11
-1.125286 8.390980500000001e-11
-1.124286 8.3057747e-11
-1.123286 8.163976200000001e-11
-1.122286 7.9620148e-11
-1.121286 7.6965973e-11
-1.120286 7.3647653e-11
-1.119286 6.9639552e-11
-1.118286 6.4920541e-11
-1.117286 5.9474555e-11
-1.116286 5.3291127999999996e-11
-1.115286 4.6365841e-11
-1.114286 3.8700803e-11
-1.113286 3.0305001e-11
-1.112286 2.119461e-11
-1.111286 1.1393256e-11
-1.110286 9.3215366e-13
-1.109286 -1.0149804999999999e-11
-1.108286 -2.1806069e-11
-1.107286 -3.3982539e-11
-1.106286 -4.6617760999999996e-11
-1.105286 -5.9643257e-11
-1.104286 -7.2983899e-11
-1.103286 -8.655841900000001e-11
-1.102286 -1.0028003e-10
-1.101286 -1.1405706e-10
-1.100286 -1.2779378999999998e-10
-1.099286 -1.4139125e-10
-1.098286 -1.5474819e-10
-1.097286 -1.6776200999999998e-10
-1.096286 -1.8032985e-10
-1.095286 -1.9234963e-10
-1.094286 -2.0372124000000001e-10
-1.093286 -2.1434746000000002e-10
-1.092286 -2.2413538e-10
-1.091286 -2.3299722e-10
-1.090286 -2.4085161e-10
-1.089286 -2.4762453000000004e-10
-1.088286 -2.5325037e-10
-1.087286 -2.5767277e-10
-1.086286 -2.6084547e-10
-1.085286 -2.6273315e-10
-1.084286 -2.6331194e-10
-1.083286 -2.6256997999999997e-10
-1.082286 -2.6050778e-10
-1.081286 -2.5713854e-10
-1.080286 -2.5248824e-10
-1.079286 -2.4659552e-10
-1.078286 -2.3951160000000003e-10
-1.077286 -2.3129988e-10
-1.076286 -2.220355e-10
-1.075286 -2.1180471000000003e-10
-1.074286 -2.0070404000000002e-10
-1.073286 -1.8883942000000002e-10
-1.072286 -1.7632522e-10
-1.071286 -1.6328295e-10
-1.070286 -1.4984012000000001e-10
-1.069286 -1.3612886e-10
-1.068286 -1.2228447e-10
-1.067286 -1.0844398999999999e-10
-1.066286 -9.474462199999999e-11
-1.065286 -8.1322167e-11
-1.064286 -6.8309551e-11
-1.063286 -5.5835203e-11
-1.062286 -4.4021573000000004e-11
-1.061286 -3.2983669000000004e-11
-1.060286 -2.2827668e-11
-1.059286 -1.3649616e-11
-1.058286 -5.534228e-12
-1.057286 1.4461806999999998e-12
-1.056286 7.2326314e-12
-1.055286 1.1780270999999998e-11
-1.054286 1.5058999e-11
-1.053286 1.7053921e-11
-1.052286 1.776563e-11
-1.051286 1.7210291e-11
-1.050286 1.5419554e-11
-1.049286 1.2440282999999998e-11
-1.048286 8.3340744e-12
-1.047286 3.1766184999999998e-12
-1.046286 -2.9431159e-12
-1.045286 -9.9238732e-12
-1.044286 -1.7653252000000002e-11
-1.043286 -2.6008983e-11
-1.042286 -3.4860339e-11
-1.041286 -4.4069658e-11
-1.040286 -5.3493933e-11
-1.039286 -6.2986519e-11
-1.038286 -7.2398847e-11
-1.037286 -8.158216900000001e-11
-1.036286 -9.038935500000001e-11
-1.035286 -9.8676622e-11
-1.034286 -1.0630525e-10
-1.033286 -1.1314325e-10
-1.032286 -1.1906692e-10
-1.031286 -1.2396230000000001e-10
-1.030286 -1.2772657e-10
-1.029286 -1.3026924e-10
-1.028286 -1.3151318999999999e-10
-1.027286 -1.313956e-10
-1.026286 -1.2986866000000001e-10
-1.025286 -1.2690009e-10
-1.024286 -1.2247344000000001e-10
-1.023286 -1.1658831e-10
-1.022286 -1.0926022e-10
-1.021286 -1.0052035e-10
-1.020286 -9.0415083e-11
-1.019286 -7.9005395e-11
-1.018286 -6.6365967e-11
-1.017286 -5.2584233999999996e-11
-1.016286 -3.7759192e-11
-1.015286 -2.2000132e-11
-1.014286 -5.4252145e-12
-1.013286 1.1840051999999999e-11
-1.012286 2.9664408e-11
-1.011286 4.7912509e-11
-1.010286 6.644662e-11
-1.009286 8.512832899999999e-11
-1.008286 1.0382025e-10
-1.007286 1.223877e-10
-1.006286 1.4070033e-10
-1.005286 1.5863364e-10
-1.004286 1.7607043e-10
-1.003286 1.9290218e-10
-1.002286 2.0903012e-10
-1.001286 2.2436645e-10
-1.000286 2.3883502e-10
-0.9992857 2.5237219e-10
-0.9982857 2.6492732e-10
-0.9972857 2.7646301e-10
-0.9962857 2.8695533e-10
-0.9952857 2.9639377e-10
-0.9942857 3.0478083e-10
-0.9932857 3.1213181e-10
-0.9922857 3.1847404e-10
-0.9912857 3.2384611e-10
-0.9902857 3.2829698e-10
-0.9892857 3.3188476e-10
-0.9882857 3.3467569e-10
-0.9872857 3.3674263e-10
-0.9862857 3.3816379000000003e-10
-0.9852857 3.3902113e-10
-0.9842857 3.3939894999999996e-10
-0.9832857 3.3938234e-10
-0.9822857 3.3905556e-10
-0.9812857 3.3850064999999997e-10
-0.9802857 3.3779598e-10
-0.9792857 3.370147e-10
-0.9782857 3.3622367e-10
-0.9772857 3.3548216e-10
-0.9762857 3.3484088e-10
-0.9752857 3.3434104e-10
-0.9742857 3.3401361e-10
-0.9732857 3.3387879999999997e-10
-0.9722857 3.3394576e-10
-0.9712857 3.3421224000000003e-10
-0.9702857 3.346647e-10
-0.9692857 3.3527848e-10
-0.9682857 3.3601824e-10
-0.9672857 3.3683846e-10
-0.9662857 3.3768422e-10
-0.9652857 3.3849221e-10
-0.9642857 3.3919161000000003e-10
-0.9632857 3.397055e-10
-0.9622857 3.3995202e-10
-0.9612857 3.3984592e-10
-0.9602857 3.3929999e-10
-0.9592857 3.3822658e-10
-0.9582857 3.3653932999999997e-10
-0.9572857 3.3415455999999997e-10
-0.9562857 3.3099296e-10
-0.9552857 3.2698115e-10
-0.9542857 3.2205304e-10
-0.9532857 3.1615123e-10
-0.9522857 3.0922832e-10
-0.9512857 3.0124787e-10
-0.9502857 2.9218559e-10
-0.9492857 2.8202993e-10
-0.9482857 2.7078285e-10
-0.9472857 2.5846007e-10
-0.9462857 2.4509143000000004e-10
-0.9452857 2.3072078000000002e-10
-0.9442857 2.1540584e-10
-0.9432857 1.9921777e-10
-0.9422857 1.8224042e-10
-0.9412857 1.6456964e-10
-0.9402857 1.4631213e-10
-0.9392857 1.2758429e-10
-0.9382857 1.0851085e-10
-0.9372857 8.9223231e-11
-0.9362857 6.985804099999999e-11
-0.9352857 5.0555193e-11
-0.9342857 3.1456134e-11
-0.9332857 1.2701899e-11
-0.9322857 -5.5687768e-12
-0.9312857 -2.3221407000000003e-11
-0.9302857 -4.0127642e-11
-0.9292857 -5.6167131e-11
-0.9282857 -7.1229264e-11
-0.9272857 -8.5214848e-11
-0.9262857 -9.8037626e-11
-0.9252857 -1.0962567e-10
-0.9242857 -1.1992251e-10
-0.9232857 -1.288882e-10
-0.9222857 -1.3650008e-10
-0.9212857 -1.4275333e-10
-0.9202857 -1.4766131e-10
-0.9192857 -1.5125559e-10
-0.9182857 -1.5358587e-10
-0.9172857 -1.5471947e-10
-0.9162857 -1.5474075e-10
-0.9152857 -1.5375014999999998e-10
-0.9142857 -1.5186311e-10
-0.9132857 -1.4920869e-10
-0.9122857 -1.4592806e-10
-0.9112857 -1.4217274e-10
-0.9102857 -1.3810277e-10
-0.9092857 -1.3388461000000002e-10
-0.9082857 -1.2968911e-10
-0.9072857 -1.2568926e-10
-0.9062857 -1.2205792e-10
-0.9052857 -1.1896557e-10
-0.9042857 -1.1657798e-10
-0.9032857 -1.1505409e-10
-0.9022857 -1.1454374999999999e-10
-0.9012857 -1.1518568e-10
-0.9002857 -1.1710557e-10
-0.8992857 -1.2041423e-10
-0.8982857 -1.2520607e-10
-0.8972857 -1.3155767e-10
-0.8962857 -1.3952652e-10
-0.8952857 -1.491502e-10
-0.8942857 -1.6044559e-10
-0.8932857 -1.7340849e-10
-0.8922857 -1.8801343e-10
-0.8912857 -2.0421377e-10
-0.8902857 -2.2194213e-10
-0.8892857 -2.4111092999999996e-10
-0.8882857 -2.6161343e-10
-0.8872857 -2.8332477e-10
-0.8862857 -3.0610334e-10
-0.8852857 -3.2979249000000003e-10
-0.8842857 -3.5422220999999996e-10
-0.8832857 -3.7921112000000005e-10
-0.8822857 -4.0456865e-10
-0.8812857 -4.3009715e-10
-0.8802857 -4.5559424000000004e-10
-0.8792857 -4.8085524e-10
-0.8782857 -5.0567545e-10
-0.8772857 -5.298526799999999e-10
-0.8762857 -5.5318948e-10
-0.8752857 -5.7549542e-10
-0.8742857 -5.9658944e-10
-0.8732857 -6.1630171e-10
-0.8722857 -6.3447563e-10
-0.8712857 -6.5096964e-10
-0.8702857 -6.656585e-10
-0.8692857 -6.7843504e-10
-0.8682857 -6.8921067e-10
-0.8672857 -6.9791668e-10
-0.8662857 -7.0450464e-10
-0.8652857 -7.089466200000001e-10
-0.8642857 -7.112354099999999e-10
-0.8632857 -7.1138412e-10
-0.8622857 -7.0942583e-10
-0.8612857 -7.0541285e-10
-0.8602857 -6.9941557e-10
-0.8592857 -6.9152154e-10
-0.8582857 -6.818338400000001e-10
-0.8572857 -6.704696699999999e-10
-0.8562857 -6.5755838e-10
-0.8552857 -6.4323989e-10
-0.8542857 -6.2766238e-10
-0.8532857 -6.1098045e-10
-0.8522857 -5.933528799999999e-10
-0.8512857 -5.749405300000001e-10
-0.8502857 -5.5590424e-10
-0.8492857 -5.3640269e-10
-0.8482857 -5.1659033e-10
-0.8472857 -4.966156e-10
-0.8462857 -4.76619e-10
-0.8452857 -4.5673148e-10
-0.8442857 -4.3707299e-10
-0.8432857 -4.1775099e-10
-0.8422857 -3.9885968e-10
-0.8412857 -3.8047885e-10
-0.8402857 -3.6267345e-10
-0.8392857 -3.4549294999999997e-10
-0.8382857 -3.2897129e-10
-0.8372857 -3.1312698e-10
-0.8362857 -2.9796335e-10
-0.8352857 -2.8346906e-10
-0.8342857 -2.6961892e-10
-0.8332857 -2.5637474e-10
-0.8322857 -2.4368649000000004e-10
-0.8312857 -2.3149371000000003e-10
-0.8302857 -2.1972680000000001e-10
-0.8292857 -2.0830863e-10
-0.8282857 -1.9715631e-10
-0.8272857 -1.8618276999999998e-10
-0.8262857 -1.7529873e-10
-0.8252857 -1.6441424e-10
-0.8242857 -1.5344068000000002e-10
-0.8232857 -1.4229241e-10
-0.8222857 -1.3088841e-10
-0.8212857 -1.1915394e-10
-0.8202857 -1.0702190000000001e-10
-0.8192857 -9.443420400000001e-11
-0.8182857 -8.1342956e-11
-0.8172857 -6.771133700000001e-11
-0.8162857 -5.3514468e-11
-0.8152857 -3.8739953e-11
-0.8142857 -2.3388244000000004e-11
-0.8132857 -7.4727747e-12
-0.8122857 8.980106400000001e-12
-0.8112857 2.5931452e-11
-0.8102857 4.3330218000000004e-11
-0.8092857 6.1114004e-11
-0.8082857 7.9209968e-11
-0.8072857 9.7535933e-11
-0.8062857 1.1600164e-10
-0.8052857 1.3451022e-10
-0.8042857 1.5295962000000002e-10
-0.8032857 1.7124438000000002e-10
-0.8022857 1.8925725e-10
-0.8012857 2.0689097000000003e-10
-0.8002857 2.2404012e-10
-0.7992857 2.4060279e-10
-0.7982857 2.5648236e-10
-0.7972857 2.7158928e-10
-0.7962857 2.8584247e-10
-0.7952857 2.9917097e-10
-0.7942857 3.1151522000000003e-10
-0.7932857 3.2282817999999997e-10
-0.7922857 3.3307645e-10
-0.7912857 3.4224101e-10
-0.7902857 3.5031784e-10
-0.7892857 3.5731823e-10
-0.7882857 3.6326913999999997e-10
-0.7872857 3.6821280000000003e-10
-0.7862857 3.7220674e-10
-0.7852857 3.7532304000000005e-10
-0.7842857 3.7764761000000004e-10
-0.7832857 3.7927916e-10
-0.7822857 3.8032822999999994e-10
-0.7812857 3.8091557e-10
-0.7802857 3.8117066e-10
-0.7792857 3.812302e-10
-0.7782857 3.8123615e-10
-0.7772857 3.8133367999999997e-10
-0.7762857 3.8166951999999997e-10
-0.7752857 3.8238969e-10
-0.7742857 3.8363748e-10
-0.7732857 3.8555162e-10
-0.7722857 3.8826399e-10
-0.7712857 3.9189775999999996e-10
-0.7702857 3.9656580999999995e-10
-0.7692857 4.0236876e-10
-0.7682857 4.0939353e-10
-0.7672857 4.1771183000000003e-10
-0.7662857 4.2737918e-10
-0.7652857 4.3843384e-10
-0.7642857 4.5089592000000004e-10
-0.7632857 4.647669e-10
-0.7622857 4.800295099999999e-10
-0.7612857 4.9664756e-10
-0.7602857 5.1456612e-10
-0.7592857 5.3371209e-10
-0.7582857 5.5399491e-10
-0.7572857 5.7530742e-10
-0.7562857 5.9752706e-10
-0.7552857 6.205173100000001e-10
-0.7542857 6.4412924e-10
-0.7532857 6.6820308e-10
-0.7522857 6.9257044e-10
-0.7512857 7.1705597e-10
-0.7502857 7.414797100000001e-10
-0.7492857 7.6565915e-10
-0.7482857 7.8941142e-10
-0.7472857 8.1255558e-10
-0.7462857 8.3491486e-10
-0.7452857 8.563184900000001e-10
-0.7442857 8.766040799999999e-10
-0.7432857 8.9561952e-10
-0.7422857 9.1322462e-10
-0.7412857 9.2929293e-10
-0.7402857 9.4371334e-10
-0.7392857 9.5639096e-10
-0.7382857 9.672485e-10
-0.7372857 9.7622717e-10
-0.7362857 9.832868e-10
-0.7352857 9.884067499999999e-10
-0.7342857 9.9158555e-10
-0.7332857 9.9284088e-10
-0.7322857 9.9220944e-10
-0.7312857 9.8974561e-10
-0.7302857 9.855212100000001e-10
-0.7292857 9.7962393e-10
-0.7282857 9.721563799999999e-10
-0.7272857 9.6323409e-10
-0.7262857 9.529841300000001e-10
-0.7252857 9.4154328e-10
-0.7242857 9.290559599999999e-10
-0.7232857 9.156723100000001e-10
-0.7222857 9.0154594e-10
-0.7212857 8.868317500000001e-10
-0.7202857 8.7168398e-10
-0.7192857 8.562538699999999e-10
-0.7182857 8.406877600000001e-10
-0.7172857 8.251250400000001e-10
-0.7162857 8.0969606e-10
-0.7152857 7.945206100000001e-10
-0.7142857 7.7970616e-10
-0.7132857 7.6534655e-10
-0.7122857 7.515207199999999e-10
-0.7112857 7.382915499999999e-10
-0.7102857 7.257051700000001e-10
-0.7092857 7.1379035e-10
-0.7082857 7.0255811e-10
-0.7072857 6.9200184e-10
-0.7062857 6.82097e-10
-0.7052857 6.7280209e-10
-0.7042857 6.6405874e-10
-0.7032857 6.5579282e-10
-0.7022857 6.479155799999999e-10
-0.7012857 6.4032451e-10
-0.7002857 6.3290523e-10
-0.6992857 6.255327e-10
-0.6982857 6.1807317e-10
-0.6972857 6.1038587e-10
-0.6962857 6.0232496e-10
-0.6952857 5.937414599999999e-10
-0.6942857 5.8448541e-10
-0.6932857 5.744076699999999e-10
-0.6922857 5.6336194e-10
-0.6912857 5.5120682e-10
-0.6902857 5.378076e-10
-0.6892857 5.230379500000001e-10
-0.6882857 5.067816399999999e-10
-0.6872857 4.889339400000001e-10
-0.6862857 4.6940316e-10
-0.6852857 4.4811151e-10
-0.6842857 4.2499624e-10
-0.6832857 4.0001032e-10
-0.6822857 3.7312306e-10
-0.6812857 3.4432023e-10
-0.6802857 3.1360435e-10
-0.6792857 2.8099441e-10
-0.6782857 2.4652556e-10
-0.6772857 2.1024859e-10
-0.6762857 1.7222895e-10
-0.6752857 1.3254602e-10
-0.6742857 9.1291785e-11
-0.6732857 4.8569558e-11
-0.6722857 4.4925194e-12
-0.6712857 -4.0817897e-11
-0.6702857 -8.7233698e-11
-0.6692857 -1.3462210999999999e-10
-0.6682857 -1.8284740000000002e-10
-0.6672857 -2.3177278e-10
-0.6662857 -2.8126225e-10
-0.6652857 -3.311825e-10
-0.6642857 -3.8140463e-10
-0.6632857 -4.3180607000000005e-10
-0.6622857 -4.8227208e-10
-0.6612857 -5.3269737e-10
-0.6602857 -5.8298756e-10
-0.6592857 -6.3306036e-10
-0.6582857 -6.8284675e-10
-0.6572857 -7.3229192e-10
-0.6562857 -7.8135597e-10
-0.6552857 -8.3001462e-10
-0.6542857 -8.782591e-10
-0.6532857 -9.260969599999999e-10
-0.6522857 -9.7355136e-10
-0.6512857 -1.0206612e-09
-0.6502857 -1.0674804e-09
-0.6492857 -1.1140773e-09
-0.6482857 -1.1605339e-09
-0.6472857 -1.2069444000000001e-09
-0.6462857 -1.2534146e-09
-0.6452857 -1.3000599000000001e-09
-0.6442857 -1.3470039e-09
-0.6432857 -1.3943776e-09
-0.6422857 -1.4423162e-09
-0.6412857 -1.4909586e-09
-0.6402857 -1.5404447000000002e-09
-0.6392857 -1.5909144e-09
-0.6382857 -1.6425044e-09
-0.6372857 -1.6953475e-09
-0.6362857 -1.7495701e-09
-0.6352857 -1.8052905999999999e-09
-0.6342857 -1.8626175e-09
-0.6332857 -1.9216476e-09
-0.6322857 -1.9824647e-09
-0.6312857 -2.0451383999999997e-09
-0.6302857 -2.1097215999999997e-09
-0.6292857 -2.1762509999999997e-09
-0.6282857 -2.2447447e-09
-0.6272857 -2.3152018e-09
-0.6262857 -2.3876021e-09
-0.6252857 -2.4619048000000002e-09
-0.6242857 -2.5380491e-09
-0.6232857 -2.6159531e-09
-0.6222857 -2.6955145999999997e-09
-0.6212857 -2.7766104e-09
-0.6202857 -2.8590979e-09
-0.6192857 -2.9428147e-09
-0.6182857 -3.0275791999999997e-09
-0.6172857 -3.1131927e-09
-0.6162857 -3.1994386000000002e-09
-0.6152857 -3.2860846e-09
-0.6142857 -3.3728836000000004e-09
-0.6132857 -3.4595757e-09
-0.6122857 -3.5458886000000004e-09
-0.6112857 -3.6315392e-09
-0.6102857 -3.7162362999999996e-09
-0.6092857 -3.7996807e-09
-0.6082857 -3.8815676e-09
-0.6072857 -3.9615883000000005e-09
-0.6062857 -4.039432e-09
-0.6052857 -4.1147859e-09
-0.6042857 -4.1873397000000005e-09
-0.6032857 -4.2567845e-09
-0.6022857 -4.3228147e-09
-0.6012857 -4.3851315e-09
-0.6002857 -4.4434425e-09
-0.5992857 -4.4974625e-09
-0.5982857 -4.5469163e-09
-0.5972857 -4.591539299999999e-09
-0.5962857 -4.6310785000000004e-09
-0.5952857 -4.6652932e-09
-0.5942857 -4.6939556e-09
-0.5932857 -4.7168526e-09
-0.5922857 -4.7337856e-09
-0.5912857 -4.7445711e-09
-0.5902857 -4.7490407e-09
-0.5892857 -4.747043e-09
-0.5882857 -4.7384419e-09
-0.5872857 -4.7231169999999996e-09
-0.5862857 -4.7009643e-09
-0.5852857 -4.6718962e-09
-0.5842857 -4.6358396e-09
-0.5832857 -4.5927366e-09
-0.5822857 -4.5425448e-09
-0.5812857 -4.4852354e-09
-0.5802857 -4.4207932e-09
-0.5792857 -4.3492154e-09
-0.5782857 -4.2705117e-09
-0.5772857 -4.1847022e-09
-0.5762857 -4.0918172e-09
-0.5752857 -3.991895999999999e-09
-0.5742857 -3.8849868000000005e-09
-0.5732857 -3.7711435e-09
-0.5722857 -3.6504251000000003e-09
-0.5712857 -3.5228973e-09
-0.5702857 -3.3886268999999995e-09
-0.5692857 -3.2476840999999998e-09
-0.5682857 -3.1001391999999998e-09
-0.5672857 -2.9460625e-09
-0.5662857 -2.7855223e-09
-0.5652857 -2.6185840000000003e-09
-0.5642857 -2.4453092000000003e-09
-0.5632857 -2.2657539e-09
-0.5622857 -2.0799678e-09
-0.5612857 -1.8879932e-09
-0.5602857 -1.689864e-09
-0.5592857 -1.4856042e-09
-0.5582857 -1.2752282e-09
-0.5572857 -1.0587385e-09
-0.5562857 -8.361265699999999e-10
-0.5552857 -6.0737088e-10
-0.5542857 -3.7243728000000004e-10
-0.5532857 -1.3127822999999998e-10
-0.5522857 1.1616725999999999e-10
-0.5512857 3.6997397e-10
-0.5502857 6.3023029e-10
-0.5492857 8.9703817e-10
-0.5482857 1.1705129e-09
-0.5472857 1.4507826999999999e-09
-0.5462857 1.7379881000000001e-09
-0.5452857 2.0322815e-09
-0.5442857 2.3338264e-09
-0.5432857 2.6427959e-09
-0.5422857 2.9593727e-09
-0.5412857 3.2837469e-09
-0.5402857 3.6161154000000003e-09
-0.5392857 3.9566801e-09
-0.5382857 4.3056472e-09
-0.5372857 4.663225e-09
-0.5362857 5.0296215e-09
-0.5352857 5.4050452e-09
-0.5342857 5.789701e-09
-0.5332857 6.1837903e-09
-0.5322857 6.5875062000000006e-09
-0.5312857 7.0010371999999996e-09
-0.5302857 7.424560300000001e-09
-0.5292857 7.858241800000001e-09
-0.5282857 8.3022353e-09
-0.5272857 8.7566801e-09
-0.5262857 9.2217005e-09
-0.5252857 9.6974026e-09
-0.5242857 1.0183876e-08
-0.5232857 1.0681191e-08
-0.5222857 1.1189396e-08
-0.5212857 1.170852e-08
-0.5202857 1.2238573e-08
-0.5192857 1.2779536999999999e-08
-0.5182857 1.3331377999999998e-08
-0.5172857 1.3894035999999998e-08
-0.5162857 1.4467433e-08
-0.5152857 1.5051467e-08
-0.5142857 1.5646014e-08
-0.5132857 1.6250931e-08
-0.5122857 1.6866057e-08
-0.5112857 1.7491213e-08
-0.5102857 1.8126196e-08
-0.5092857 1.8770796999999998e-08
-0.5082857 1.9424787e-08
-0.5072857 2.0087924e-08
-0.5062857 2.0759962e-08
-0.5052857 2.1440635000000003e-08
-0.5042857 2.2129679e-08
-0.5032857 2.2826821e-08
-0.5022857 2.3531785e-08
-0.5012857 2.4244295e-08
-0.5002857 2.4964071999999998e-08
-0.4992857 2.5690847e-08
-0.4982857 2.6424346000000003e-08
-0.4972857 2.716431e-08
-0.4962857 2.7910482e-08
-0.4952857 2.8662617000000004e-08
-0.4942857 2.9420480000000002e-08
-0.4932857 3.018385e-08
-0.4922857 3.0952518e-08
-0.4912857 3.1726288e-08
-0.4902857 3.2504988e-08
-0.4892857 3.3288444e-08
-0.4882857 3.4076522e-08
-0.4872857 3.4869085000000003e-08
-0.4862857 3.5666023e-08
-0.4852857 3.6467235000000004e-08
-0.4842857 3.7272646e-08
-0.4832857 3.8082187e-08
-0.4822857 3.8895814e-08
-0.4812857 3.9713487999999996e-08
-0.4802857 4.0535192e-08
-0.4792857 4.1360917e-08
-0.4782857 4.2190665e-08
-0.4772857 4.3024448e-08
-0.4762857 4.3862292e-08
-0.4752857 4.4704221e-08
-0.4742857 4.5550272e-08
-0.4732857 4.6400483000000004e-08
-0.4722857 4.7254899999999997e-08
-0.4712857 4.8113569e-08
-0.4702857 4.8976534e-08
-0.4692857 4.9843834999999997e-08
-0.4682857 5.0715515e-08
-0.4672857 5.159162499999999e-08
-0.4662857 5.2472199e-08
-0.4652857 5.3357257999999995e-08
-0.4642857 5.424684e-08
-0.4632857 5.5140958e-08
-0.4622857 5.603964e-08
-0.4612857 5.6942884e-08
-0.4602857 5.7850696e-08
-0.4592857 5.8763078e-08
-0.4582857 5.9680028e-08
-0.4572857 6.060152400000001e-08
-0.4562857 6.1527555e-08
-0.4552857 6.2458111e-08
-0.4542857 6.3393163e-08
-0.4532857 6.433269499999999e-08
-0.4522857 6.5276684e-08
-0.4512857 6.6225114e-08
-0.4502857 6.7177974e-08
-0.4492857 6.8135253e-08
-0.4482857 6.9096939e-08
-0.4472857 7.006305e-08
-0.4462857 7.103359e-08
-0.4452857 7.2008588e-08
-0.4442857 7.2988082e-08
-0.4432857 7.3972112e-08
-0.4422857 7.496074900000001e-08
-0.4412857 7.5954076e-08
-0.4402857 7.695218399999999e-08
-0.4392857 7.7955187e-08
-0.4382857 7.896320799999999e-08
-0.4372857 7.9976414e-08
-0.4362857 8.0994961e-08
-0.4352857 8.201903e-08
-0.4342857 8.3048834e-08
-0.4332857 8.4084595e-08
-0.4322857 8.5126545e-08
-0.4312857 8.617495100000001e-08
-0.4302857 8.7230079e-08
-0.4292857 8.829221200000001e-08
-0.4282857 8.9361657e-08
-0.4272857 9.0438718e-08
-0.4262857 9.1523727e-08
-0.4252857 9.2617009e-08
-0.4242857 9.3718899e-08
-0.4232857 9.482974400000001e-08
-0.4222857 9.594988099999999e-08
-0.4212857 9.707967799999999e-08
-0.4202857 9.821947700000001e-08
-0.4192857 9.9369613e-08
-0.4182857 1.0053043e-07
-0.4172857 1.0170227999999999e-07
-0.4162857 1.0288548e-07
-0.4152857 1.0408036000000001e-07
-0.4142857 1.0528720999999999e-07
-0.4132857 1.0650634999999999e-07
-0.4122857 1.0773807000000001e-07
-0.4112857 1.0898265e-07
-0.4102857 1.1024033e-07
-0.4092857 1.1151139000000001e-07
-0.4082857 1.1279605000000001e-07
-0.4072857 1.1409456e-07
-0.4062857 1.1540711000000001e-07
-0.4052857 1.1673391e-07
-0.4042857 1.1807514999999999e-07
-0.4032857 1.1943102e-07
-0.4022857 1.2080168999999999e-07
-0.4012857 1.2218733000000001e-07
-0.4002857 1.2358812e-07
-0.3992857 1.250042e-07
-0.3982857 1.2643574e-07
-0.3972857 1.2788292e-07
-0.3962857 1.2934589e-07
-0.3952857 1.3082485e-07
-0.3942857 1.3231997e-07
-0.3932857 1.3383147e-07
-0.3922857 1.3535955e-07
-0.3912857 1.3690443e-07
-0.3902857 1.3846639e-07
-0.3892857 1.400457e-07
-0.3882857 1.4164263999999998e-07
-0.3872857 1.4325755e-07
-0.3862857 1.4489077e-07
-0.3852857 1.4654268e-07
-0.3842857 1.482137e-07
-0.3832857 1.4990426e-07
-0.3822857 1.5161483000000002e-07
-0.3812857 1.5334592e-07
-0.3802857 1.5509808e-07
-0.3792857 1.5687185000000002e-07
-0.3782857 1.5866785000000001e-07
-0.3772857 1.6048669e-07
-0.3762857 1.6232904e-07
-0.3752857 1.641956e-07
-0.3742857 1.6608706e-07
-0.3732857 1.6800416e-07
-0.3722857 1.6994768e-07
-0.3712857 1.7191838e-07
-0.3702857 1.7391707e-07
-0.3692857 1.7594456e-07
-0.3682857 1.7800166e-07
-0.3672857 1.8008923e-07
-0.3662857 1.8220809e-07
-0.3652857 1.8435909e-07
-0.3642857 1.8654307e-07
-0.3632857 1.8876085000000002e-07
-0.3622857 1.9101327e-07
-0.3612857 1.9330115e-07
-0.3602857 1.9562527e-07
-0.3592857 1.9798645e-07
-0.3582857 2.0038544e-07
-0.3572857 2.0282300000000002e-07
-0.3562857 2.0529984000000002e-07
-0.3552857 2.0781666999999998e-07
-0.3542857 2.1037418000000002e-07
-0.3532857 2.1297301999999998e-07
-0.3522857 2.1561375e-07
-0.3512857 2.1829698e-07
-0.3502857 2.2102331e-07
-0.3492857 2.2379321000000002e-07
-0.3482857 2.2660718e-07
-0.3472857 2.2946571e-07
-0.3462857 2.3236923000000002e-07
-0.3452857 2.3531812e-07
-0.3442857 2.3831276999999998e-07
-0.3432857 2.4135351e-07
-0.3422857 2.4444073e-07
-0.3412857 2.4757469e-07
-0.3402857 2.5075572999999997e-07
-0.3392857 2.5398406e-07
-0.3382857 2.5725999e-07
-0.3372857 2.6058375e-07
-0.3362857 2.6395559e-07
-0.3352857 2.6737577e-07
-0.3342857 2.7084450000000003e-07
-0.3332857 2.7436203999999997e-07
-0.3322857 2.7792861e-07
-0.3312857 2.8154447999999996e-07
-0.3302857 2.852099e-07
-0.3292857 2.8892517e-07
-0.3282857 2.9269054e-07
-0.3272857 2.9650631e-07
-0.3262857 3.0037283999999996e-07
-0.3252857 3.0429042e-07
-0.3242857 3.0825944e-07
-0.3232857 3.1228027e-07
-0.3222857 3.1635331999999997e-07
-0.3212857 3.20479e-07
-0.3202857 3.2465779e-07
-0.3192857 3.2889016000000003e-07
-0.3182857 3.3317662e-07
-0.3172857 3.3751768e-07
-0.3162857 3.419139e-07
-0.3152857 3.4636582e-07
-0.3142857 3.5087406e-07
-0.3132857 3.5543921e-07
-0.3122857 3.6006194e-07
-0.3112857 3.6474288e-07
-0.3102857 3.6948267e-07
-0.3092857 3.7428203e-07
-0.3082857 3.7914161e-07
-0.3072857 3.8406207e-07
-0.3062857 3.8904417e-07
-0.3052857 3.9408862999999996e-07
-0.3042857 3.9919614000000005e-07
-0.3032857 4.0436747000000005e-07
-0.3022857 4.0960327999999995e-07
-0.3012857 4.1490429e-07
-0.3002857 4.2027128e-07
-0.2992857 4.2570489000000006e-07
-0.2982857 4.3120592e-07
-0.2972857 4.3677497000000004e-07
-0.2962857 4.4241277e-07
-0.2952857 4.4812002999999997e-07
-0.2942857 4.5389745e-07
-0.2932857 4.5974570999999997e-07
-0.2922857 4.6566541999999997e-07
-0.2912857 4.7165725000000006e-07
-0.2902857 4.7772195e-07
-0.2892857 4.8386006e-07
-0.2882857 4.9007225e-07
-0.2872857 4.9635922e-07
-0.2862857 5.027216000000001e-07
-0.2852857 5.0915996e-07
-0.2842857 5.1567497e-07
-0.2832857 5.222673e-07
-0.2822857 5.2893756e-07
-0.2812857 5.356864700000001e-07
-0.2802857 5.4251461e-07
-0.2792857 5.4942273e-07
-0.2782857 5.5641145e-07
-0.2772857 5.6348148e-07
-0.2762857 5.7063354e-07
-0.2752857 5.7786833e-07
-0.2742857 5.8518665e-07
-0.2732857 5.9258918e-07
-0.2722857 6.0007674e-07
-0.2712857 6.0765015e-07
-0.2702857 6.1531029e-07
-0.2692857 6.2305787e-07
-0.2682857 6.3089383e-07
-0.2672857 6.3881909e-07
-0.2662857 6.468345e-07
-0.2652857 6.549410299999999e-07
-0.2642857 6.631396299999999e-07
-0.2632857 6.7143127e-07
-0.2622857 6.7981691e-07
-0.2612857 6.882976400000001e-07
-0.2602857 6.9687442e-07
-0.2592857 7.0554833e-07
-0.2582857 7.1432043e-07
-0.2572857 7.2319177e-07
-0.2562857 7.321634e-07
-0.2552857 7.4123645e-07
-0.2542857 7.504120000000001e-07
-0.2532857 7.5969115e-07
-0.2522857 7.6907494e-07
-0.2512857 7.7856459e-07
-0.2502857 7.88161e-07
-0.2492857 7.9786542e-07
-0.2482857 8.076789e-07
-0.2472857 8.176024299999999e-07
-0.2462857 8.2763725e-07
-0.2452857 8.377842400000001e-07
-0.2442857 8.480445700000001e-07
-0.2432857 8.584191999999999e-07
-0.2422857 8.6890921e-07
-0.2412857 8.795155700000001e-07
-0.2402857 8.902393500000001e-07
-0.2392857 9.010815199999999e-07
-0.2382857 9.1204315e-07
-0.2372857 9.231251300000001e-07
-0.2362857 9.343284399999999e-07
-0.2352857 9.4565404e-07
-0.2342857 9.5710302e-07
-0.2332857 9.686761599999999e-07
-0.2322857 9.8037463e-07
-0.2312857 9.9219921e-07
-0.2302857 1.0041510000000002e-06
-0.2292857 1.0162309e-06
-0.2282857 1.02844e-06
-0.2272857 1.0407793e-06
-0.2262857 1.0532497e-06
-0.2252857 1.0658523e-06
-0.2242857 1.0785882000000001e-06
-0.2232857 1.0914586e-06
-0.2222857 1.1044642999999999e-06
-0.2212857 1.1176067e-06
-0.2202857 1.1308869e-06
-0.2192857 1.1443062e-06
-0.2182857 1.1578656000000001e-06
-0.2172857 1.1715667e-06
-0.2162857 1.1854105e-06
-0.2152857 1.1993986000000001e-06
-0.2142857 1.2135324e-06
-0.2132857 1.2278131e-06
-0.2122857 1.2422426e-06
-0.2112857 1.256822e-06
-0.2102857 1.2715531999999999e-06
-0.2092857 1.2864377e-06
-0.2082857 1.3014770999999999e-06
-0.2072857 1.3166732e-06
-0.2062857 1.3320276e-06
-0.2052857 1.3475422e-06
-0.2042857 1.3632188e-06
-0.2032857 1.3790591e-06
-0.2022857 1.3950651e-06
-0.2012857 1.4112387e-06
-0.2002857 1.4275819e-06
-0.1992857 1.4440964e-06
-0.1982857 1.4607843e-06
-0.1972857 1.4776478e-06
-0.1962857 1.4946885e-06
-0.1952857 1.5119088e-06
-0.1942857 1.5293104e-06
-0.1932857 1.5468956e-06
-0.1922857 1.5646660999999999e-06
-0.1912857 1.582624e-06
-0.1902857 1.6007715999999999e-06
-0.1892857 1.6191104999999999e-06
-0.1882857 1.6376430999999999e-06
-0.1872857 1.656371e-06
-0.1862857 1.6752963e-06
-0.1852857 1.6944211000000001e-06
-0.1842857 1.7137473999999998e-06
-0.1832857 1.7332765999999998e-06
-0.1822857 1.7530111e-06
-0.1812857 1.7729525e-06
-0.1802857 1.7931026999999999e-06
-0.1792857 1.8134635e-06
-0.1782857 1.8340371e-06
-0.1772857 1.8548249e-06
-0.1762857 1.8758287e-06
-0.1752857 1.8970505e-06
-0.1742857 1.9184919e-06
-0.1732857 1.9401545e-06
-0.1722857 1.9620403e-06
-0.1712857 1.9841508e-06
-0.1702857 2.0064878e-06
-0.1692857 2.029053e-06
-0.1682857 2.0518481e-06
-0.1672857 2.0748747e-06
-0.1662857 2.0981344999999997e-06
-0.1652857 2.1216293e-06
-0.1642857 2.1453607e-06
-0.1632857 2.1693305e-06
-0.1622857 2.1935403e-06
-0.1612857 2.2179918e-06
-0.1602857 2.2426871e-06
-0.1592857 2.2676277e-06
-0.1582857 2.2928154999999998e-06
-0.1572857 2.3182523e-06
-0.1562857 2.3439398e-06
-0.1552857 2.3698800999999998e-06
-0.1542857 2.3960752e-06
-0.1532857 2.4225267e-06
-0.1522857 2.4492365e-06
-0.1512857 2.4762073e-06
-0.1502857 2.5034405e-06
-0.1492857 2.5309385e-06
-0.1482857 2.5587035e-06
-0.1472857 2.5867374e-06
-0.1462857 2.6150428e-06
-0.1452857 2.6436215e-06
-0.1442857 2.6724763e-06
-0.1432857 2.7016092e-06
-0.1422857 2.7310229000000003e-06
-0.1412857 2.7607197e-06
-0.1402857 2.7907019e-06
-0.1392857 2.8209723e-06
-0.1382857 2.8515331e-06
-0.1372857 2.8823871e-06
-0.1362857 2.9135368000000002e-06
-0.1352857 2.9449851e-06
-0.1342857 2.9767346e-06
-0.1332857 3.0087879e-06
-0.1322857 3.0411478e-06
-0.1312857 3.0738171e-06
-0.1302857 3.1067990999999998e-06
-0.1292857 3.1400958e-06
-0.1282857 3.1737104999999998e-06
-0.1272857 3.2076461e-06
-0.1262857 3.2419051999999996e-06
-0.1252857 3.2764908999999995e-06
-0.1242857 3.3114058999999996e-06
-0.1232857 3.3466538e-06
-0.1222857 3.3822364e-06
-0.1212857 3.4181575e-06
-0.1202857 3.4544193e-06
-0.1192857 3.4910254e-06
-0.1182857 3.5279783000000004e-06
-0.1172857 3.5652814000000003e-06
-0.1162857 3.602937e-06
-0.1152857 3.6409489e-06
-0.1142857 3.6793192e-06
-0.1132857 3.7180513e-06
-0.1122857 3.7571477999999997e-06
-0.1112857 3.7966121e-06
-0.1102857 3.8364469e-06
-0.1092857 3.8766547e-06
-0.1082857 3.9172392e-06
-0.1072857 3.9582027000000005e-06
-0.1062857 3.9995481e-06
-0.1052857 4.0412786e-06
-0.1042857 4.0833967e-06
-0.1032857 4.1259059999999995e-06
-0.1022857 4.1688082e-06
-0.1012857 4.2121069e-06
-0.1002857 4.2558049999999995e-06
-9.9285714E-02 4.299904800000001e-06
-9.8285712E-02 4.3444093000000006e-06
-9.7285718E-02 4.3893216e-06
-9.6285716E-02 4.4346439e-06
-9.5285714E-02 4.4803794e-06
-9.4285712E-02 4.526531e-06
-9.3285717E-02 4.5731013999999995e-06
-9.2285715E-02 4.6200935e-06
-9.1285713E-02 4.6675101e-06
-9.0285711E-02 4.7153538e-06
-8.9285716E-02 4.7636280999999995e-06
-8.8285714E-02 4.8123351e-06
-8.7285712E-02 4.861478699999999e-06
-8.6285718E-02 4.9110611e-06
-8.5285716E-02 4.9610858e-06
-8.4285714E-02 5.0115556e-06
-8.3285712E-02 5.0624735e-06
-8.2285717E-02 5.1138429e-06
-8.1285715E-02 5.1656674e-06
-8.0285713E-02 5.2179495e-06
-7.9285711E-02 5.270693e-06
-7.8285716E-02 5.323901e-06
-7.7285714E-02 5.3775768e-06
-7.6285712E-02 5.4317237e-06
-7.5285718E-02 5.4863456e-06
-7.4285716E-02 5.5414461e-06
-7.3285714E-02 5.5970286e-06
-7.2285712E-02 5.6530965e-06
-7.1285717E-02 5.7096535e-06
-7.0285715E-02 5.7667037e-06
-6.9285713E-02 5.8242509e-06
-6.8285711E-02 5.8822987e-06
-6.7285717E-02 5.9408517e-06
-6.6285715E-02 5.999912400000001e-06
-6.5285712E-02 6.0594864e-06
-6.4285718E-02 6.1195763e-06
-6.3285716E-02 6.1801863e-06
-6.2285714E-02 6.2413221e-06
-6.1285716E-02 6.302985199999999e-06
-6.0285714E-02 6.3651818e-06
-5.9285715E-02 6.4279156e-06
-5.8285713E-02 6.4911902e-06
-5.7285715E-02 6.5550097e-06
-5.6285713E-02 6.619378500000001e-06
-5.5285715E-02 6.6843015e-06
-5.4285713E-02 6.7497815e-06
-5.3285714E-02 6.8158243000000005e-06
-5.2285716E-02 6.882432799999999e-06
-5.1285714E-02 6.9496110000000004e-06
-5.0285716E-02 7.017364799999999e-06
-4.9285714E-02 7.085696999999999e-06
-4.8285715E-02 7.1546118000000005e-06
-4.7285713E-02 7.2241143e-06
-4.6285715E-02 7.2942072e-06
-4.5285713E-02 7.3648955e-06
-4.4285715E-02 7.4361829e-06
-4.3285713E-02 7.5080727e-06
-4.2285714E-02 7.5805700999999994e-06
-4.1285716E-02 7.6536793e-06
-4.0285714E-02 7.7274017e-06
-3.9285716E-02 7.801744299999999e-06
-3.8285714E-02 7.8767094e-06
-3.7285715E-02 7.9523005e-06
-3.6285713E-02 8.0285218e-06
-3.5285715E-02 8.105377e-06
-3.4285713E-02 8.1828702e-06
-3.3285715E-02 8.2610043e-06
-3.2285713E-02 8.3397836e-06
-3.1285714E-02 8.4192123e-06
-3.0285714E-02 8.4992926e-06
-2.9285714E-02 8.5800295e-06
-2.8285714E-02 8.6614264e-06
-2.7285714E-02 8.7434863e-06
-2.6285714E-02 8.8262141e-06
-2.5285713E-02 8.9096126e-06
-2.4285715E-02 8.9936854e-06
-2.3285715E-02 9.0784361e-06
-2.2285715E-02 9.163869e-06
-2.1285715E-02 9.2499882e-06
-2.0285714E-02 9.3367966e-06
-1.9285714E-02 9.4242978e-06
-1.8285714E-02 9.5124975e-06
-1.7285714E-02 9.6013984e-06
-1.6285714E-02 9.6910043e-06
-1.5285715E-02 9.7813185e-06
-1.4285714E-02 9.872346899999999e-06
-1.3285714E-02 9.9640921e-06
-1.2285714E-02 1.0056558999999999e-05
-1.1285714E-02 1.0149751e-05
-1.0285715E-02 1.0243674e-05
-9.2857145E-03 1.0338331e-05
-8.2857143E-03 1.0433725e-05
-7.2857141E-03 1.0529863000000001e-05
-6.2857145E-03 1.0626747000000001e-05
-5.2857143E-03 1.0724382e-05
-4.2857141E-03 1.0822774e-05
-3.2857142E-03 1.0921925999999999e-05
-2.2857143E-03 1.1021842e-05
-1.2857143E-03 1.1122526e-05
-2.8571428E-04 1.1223984000000001e-05
7.1428571E-04 1.132622e-05
1.7142857E-03 1.1429237e-05
2.7142856E-03 1.1533039999999999e-05
3.7142858E-03 1.1637634e-05
4.7142855E-03 1.1743023e-05
5.7142857E-03 1.184921e-05
6.7142858E-03 1.1956202e-05
7.7142855E-03 1.2063998000000001e-05
8.7142857E-03 1.2172605999999999e-05
9.7142858E-03 1.2282031e-05
1.0714286E-02 1.2392273e-05
1.1714286E-02 1.2503338e-05
1.2714285E-02 1.2615230000000001e-05
1.3714286E-02 1.2727952e-05
1.4714286E-02 1.284151e-05
1.5714286E-02 1.2955903e-05
1.6714286E-02 1.3071137e-05
1.7714286E-02 1.3187216e-05
1.8714286E-02 1.3304141e-05
1.9714287E-02 1.3421919e-05
2.0714285E-02 1.354055e-05
2.1714285E-02 1.3660039e-05
2.2714285E-02 1.3780388e-05
2.3714285E-02 1.3901600999999999e-05
2.4714286E-02 1.4023681e-05
2.5714286E-02 1.4146629e-05
2.6714286E-02 1.4270451000000001e-05
2.7714286E-02 1.4395148000000002e-05
2.8714286E-02 1.4520721999999998e-05
2.9714286E-02 1.4647178e-05
3.0714286E-02 1.4774517e-05
3.1714287E-02 1.4902743e-05
3.2714285E-02 1.5031858e-05
3.3714287E-02 1.5161865999999998e-05
3.4714285E-02 1.529277e-05
3.5714287E-02 1.5424568e-05
3.6714286E-02 1.5557268e-05
3.7714284E-02 1.5690871e-05
3.8714286E-02 1.5825381e-05
3.9714284E-02 1.5960798e-05
4.0714286E-02 1.6097127e-05
4.1714285E-02 1.623437e-05
4.2714287E-02 1.6372529999999998e-05
4.3714285E-02 1.6511608999999998e-05
4.4714287E-02 1.6651611999999998e-05
4.5714285E-02 1.6792539e-05
4.6714287E-02 1.6934394999999998e-05
4.7714286E-02 1.7077183e-05
4.8714284E-02 1.7220904e-05
4.9714286E-02 1.7365564e-05
5.0714284E-02 1.7511164e-05
5.1714286E-02 1.7657707e-05
5.2714285E-02 1.7805197999999998e-05
5.3714287E-02 1.795364e-05
5.4714285E-02 1.8103033e-05
5.5714287E-02 1.8253384e-05
5.6714285E-02 1.8404694e-05
5.7714287E-02 1.8556966e-05
5.8714285E-02 1.8710205e-05
5.9714288E-02 1.8864411999999998e-05
6.0714286E-02 1.9019591999999998e-05
6.1714284E-02 1.9175747e-05
6.2714286E-02 1.933288e-05
6.3714288E-02 1.9490993e-05
6.4714283E-02 1.9650091999999998e-05
6.5714285E-02 1.9810178999999998e-05
6.6714287E-02 1.9971253e-05
6.7714289E-02 2.0133322e-05
6.8714283E-02 2.0296386000000003e-05
6.9714285E-02 2.0460448e-05
7.0714287E-02 2.0625509e-05
7.1714282E-02 2.0791576e-05
7.2714284E-02 2.0958646000000002e-05
7.3714286E-02 2.1126723e-05
7.4714288E-02 2.129581e-05
7.5714283E-02 2.146591e-05
7.6714285E-02 2.1637021e-05
7.7714287E-02 2.180915e-05
7.8714289E-02 2.1982295e-05
7.9714283E-02 2.2156459999999998e-05
8.0714285E-02 2.2331645e-05
8.1714287E-02 2.2507852e-05
8.2714289E-02 2.2685082999999997e-05
8.3714284E-02 2.286334e-05
8.4714286E-02 2.3042622000000002e-05
8.5714288E-02 2.3222931e-05
8.6714283E-02 2.340427e-05
8.7714285E-02 2.3586638e-05
8.8714287E-02 2.3770035e-05
8.9714289E-02 2.3954465000000003e-05
9.0714283E-02 2.4139925e-05
9.1714285E-02 2.4326417e-05
9.2714287E-02 2.4513942999999997e-05
9.3714289E-02 2.4702499e-05
9.4714284E-02 2.4892088e-05
9.5714286E-02 2.5082713e-05
9.6714288E-02 2.5274366e-05
9.7714283E-02 2.5467056999999998e-05
9.8714285E-02 2.5660779e-05
9.9714287E-02 2.5855533e-05
0.1007143 2.6051322e-05
0.1017143 2.6248142000000002e-05
0.1027143 2.6445994e-05
0.1037143 2.6644877999999996e-05
0.1047143 2.6844796e-05
0.1057143 2.7045743e-05
0.1067143 2.7247722e-05
0.1077143 2.745073e-05
0.1087143 2.7654772e-05
0.1097143 2.7859842999999998e-05
0.1107143 2.8065944000000002e-05
0.1117143 2.8273072000000002e-05
0.1127143 2.848123e-05
0.1137143 2.8690417e-05
0.1147143 2.8900635e-05
0.1157143 2.9111878999999997e-05
0.1167143 2.9324152999999998e-05
0.1177143 2.9537455000000003e-05
0.1187143 2.9751783e-05
0.1197143 2.9967136999999998e-05
0.1207143 3.0183514e-05
0.1217143 3.0400918e-05
0.1227143 3.0619347e-05
0.1237143 3.0838797e-05
0.1247143 3.105927e-05
0.1257143 3.1280766e-05
0.1267143 3.1503278999999996e-05
0.1277143 3.1726813e-05
0.1287143 3.1951361999999996e-05
0.1297143 3.2176931e-05
0.1307143 3.2403511e-05
0.1317143 3.2631104e-05
0.1327143 3.2859708e-05
0.1337143 3.3089324e-05
0.1347143 3.3319946999999994e-05
0.1357143 3.3551581e-05
0.1367143 3.3784214999999995e-05
0.1377143 3.4017856e-05
0.1387143 3.4252497e-05
0.1397143 3.4488136e-05
0.1407143 3.4724772e-05
0.1417143 3.4962403e-05
0.1427143 3.5201025999999995e-05
0.1437143 3.5440638e-05
0.1447143 3.5681236e-05
0.1457143 3.5922821e-05
0.1467143 3.6165383e-05
0.1477143 3.6408923e-05
0.1487143 3.6653435e-05
0.1497143 3.6898919e-05
0.1507143 3.7145366999999995e-05
0.1517143 3.7392778e-05
0.1527143 3.7641146e-05
0.1537143 3.7890466999999995e-05
0.1547143 3.8140738e-05
0.1557143 3.8391948e-05
0.1567143 3.86441e-05
0.1577143 3.889719e-05
0.1587143 3.9151206e-05
0.1597143 3.9406146e-05
0.1607143 3.9662004e-05
0.1617143 3.9918774000000004e-05
0.1627143 4.0176451e-05
0.1637143 4.0435031999999996e-05
0.1647143 4.0694505e-05
0.1657143 4.0954867999999996e-05
0.1667143 4.1216114e-05
0.1677143 4.1478236e-05
0.1687143 4.1741231e-05
0.1697143 4.2005087e-05
0.1707143 4.2269798e-05
0.1717143 4.2535359e-05
0.1727143 4.2801761e-05
0.1737143 4.3069002e-05
0.1747143 4.3337067e-05
0.1757143 4.3605957e-05
0.1767143 4.3875659e-05
0.1777143 4.4146165e-05
0.1787143 4.4417466999999996e-05
0.1797143 4.4689563e-05
0.1807143 4.4962439e-05
0.1817143 4.5236089e-05
0.1827143 4.5510504e-05
0.1837143 4.5785677e-05
0.1847143 4.6061598e-05
0.1857143 4.6338255e-05
0.1867143 4.6615645000000005e-05
0.1877143 4.6893751e-05
0.1887143 4.7172571000000004e-05
0.1897143 4.7452090000000005e-05
0.1907143 4.7732306e-05
0.1917143 4.8013203e-05
0.1927143 4.8294771000000005e-05
0.1937143 4.8577004000000004e-05
0.1947143 4.8859891000000005e-05
0.1957143 4.9143421e-05
0.1967143 4.9427587e-05
0.1977143 4.9712372000000005e-05
0.1987143 4.999777200000001e-05
0.1997143 5.0283774e-05
0.2007143 5.057036099999999e-05
0.2017143 5.0857528e-05
0.2027143 5.1145270000000004e-05
0.2037143 5.1433562000000004e-05
0.2047143 5.1722400999999994e-05
0.2057143 5.2011774e-05
0.2067143 5.2301675e-05
0.2077143 5.2592077e-05
0.2087143 5.2882984e-05
0.2097143 5.3174375e-05
0.2107143 5.346623200000001e-05
0.2117143 5.3758555e-05
0.2127143 5.4051321e-05
0.2137143 5.4344514e-05
0.2147143 5.4638127e-05
0.2157143 5.4932144e-05
0.2167143 5.5226553e-05
0.2177143 5.5521338000000004e-05
0.2187143 5.5816474e-05
0.2197143 5.6111963e-05
0.2207143 5.6407776999999996e-05
0.2217143 5.6703914e-05
0.2227143 5.7000341e-05
0.2237143 5.729705199999999e-05
0.2247143 5.7594030999999996e-05
0.2257143 5.7891253e-05
0.2267143 5.8188714999999995e-05
0.2277143 5.8486393000000004e-05
0.2287143 5.8784268999999994e-05
0.2297143 5.9082321999999995e-05
0.2307143 5.938054e-05
0.2317143 5.9678905e-05
0.2327143 5.9977390000000005e-05
0.2337143 6.0275994e-05
0.2347143 6.0574683e-05
0.2357143 6.0873441e-05
0.2367143 6.1172256e-05
0.2377143 6.1471104e-05
0.2387143 6.1769958e-05
0.2397143 6.2068807e-05
0.2407143 6.2367627e-05
0.2417143 6.2666408e-05
0.2427143 6.296510799999999e-05
0.2437143 6.3263724e-05
0.2447143 6.3562231e-05
0.2457143 6.386060200000001e-05
0.2467143 6.4158826e-05
0.2477143 6.4456873e-05
0.2487143 6.4754721e-05
0.2497143 6.5052342e-05
0.2507143 6.534972400000001e-05
0.2517143 6.5646839e-05
0.2527143 6.5943664e-05
0.2537143 6.624017e-05
0.2547143 6.6536342e-05
0.2557143 6.683215499999999e-05
0.2567143 6.7127576e-05
0.2577143 6.742258699999999e-05
0.2587143 6.7717167e-05
0.2597143 6.8011286e-05
0.2607143 6.8304922e-05
0.2617143 6.8598041e-05
0.2627143 6.8890631e-05
0.2637143 6.9182659e-05
0.2647143 6.9474095e-05
0.2657143 6.976492299999999e-05
0.2667143 7.0055103e-05
0.2677143 7.0344618e-05
0.2687143 7.063343900000001e-05
0.2697143 7.0921539e-05
0.2707143 7.1208888e-05
0.2717143 7.1495458e-05
0.2727143 7.1781227e-05
0.2737143 7.206616e-05
0.2747143 7.235023e-05
0.2757143 7.2633412e-05
0.2767143 7.2915668e-05
0.2777143 7.3196981e-05
0.2787143 7.347731e-05
0.2797143 7.3756632e-05
0.2807143 7.4034909e-05
0.2817143 7.4312112e-05
0.2827143 7.4588206e-05
0.2837143 7.4863169e-05
0.2847143 7.513695600000001e-05
0.2857143 7.5409548e-05
0.2867143 7.5680907e-05
0.2877143 7.5950993e-05
0.2887143 7.6219789e-05
0.2897143 7.6487242e-05
0.2907143 7.6753338e-05
0.2917143 7.7018029e-05
0.2927143 7.7281283e-05
0.2937143 7.7543069e-05
0.2947143 7.780335e-05
0.2957143 7.8062089e-05
0.2967143 7.8319255e-05
0.2977143 7.8574806e-05
0.2987143 7.882871399999999e-05
0.2997143 7.9080939e-05
0.3007143 7.9331448e-05
0.3017143 7.9580195e-05
0.3027143 7.9827151e-05
0.3037143 8.0072277e-05
0.3047143 8.0315539e-05
0.3057143 8.055688500000001e-05
0.3067143 8.0796292e-05
0.3077143 8.103371e-05
0.3087143 8.1269098e-05
0.3097143 8.1502429e-05
0.3107143 8.1733651e-05
0.3117143 8.1962719e-05
0.3127143 8.2189604e-05
0.3137143 8.241426e-05
0.3147143 8.2636637e-05
0.3157143 8.2856707e-05
0.3167143 8.3074411e-05
0.3177143 8.3289717e-05
0.3187143 8.3502579e-05
0.3197143 8.3712956e-05
0.3207143 8.3920793e-05
0.3217143 8.412606e-05
0.3227143 8.4328701e-05
0.3237143 8.4528682e-05
0.3247143 8.4725951e-05
0.3257143 8.4920464e-05
0.3267143 8.511218e-05
0.3277143 8.5301042e-05
0.3287143 8.5487011e-05
0.3297143 8.5670041e-05
0.3307143 8.5850087e-05
0.3317143 8.6027097e-05
0.3327143 8.6201027e-05
0.3337143 8.6371824e-05
0.3347143 8.6539444e-05
0.3357143 8.6703841e-05
0.3367143 8.6864958e-05
0.3377143 8.7022755e-05
0.3387143 8.7177176e-05
0.3397143 8.7328169e-05
0.3407143 8.7475689e-05
0.3417143 8.7619685e-05
0.3427143 8.7760094e-05
0.3437143 8.789687600000001e-05
0.3447143 8.8029975e-05
0.3457143 8.8159334e-05
0.3467143 8.828490600000001e-05
0.3477143 8.8406637e-05
0.3487143 8.852446199999999e-05
0.3497143 8.8638336e-05
0.3507143 8.8748197e-05
0.3517143 8.8854e-05
0.3527143 8.8955682e-05
0.3537143 8.905319599999999e-05
0.3547143 8.9146477e-05
0.3557143 8.9235471e-05
0.3567143 8.9320127e-05
0.3577143 8.9400385e-05
0.3587143 8.9476185e-05
0.3597143 8.9547473e-05
0.3607143 8.9614196e-05
0.3617143 8.9676286e-05
0.3627143 8.973369199999999e-05
0.3637143 8.9786352e-05
0.3647143 8.9834214e-05
0.3657143 8.9877216e-05
0.3667143 8.9915289e-05
0.3677143 8.9948384e-05
0.3687143 8.9976436e-05
0.3697143 8.9999384e-05
0.3707143 9.0017176e-05
0.3717143 9.002973800000001e-05
0.3727143 9.003702e-05
0.3737143 9.0038947e-05
0.3747143 9.0035468e-05
0.3757143 9.0026509e-05
0.3767143 9.0012014e-05
0.3777143 8.999192000000001e-05
0.3787143 8.996615300000001e-05
0.3797143 8.993466200000001e-05
0.3807143 8.989737799999999e-05
0.3817143 8.9854223e-05
0.3827143 8.980515e-05
0.3837143 8.9750091e-05
0.3847143 8.9688967e-05
0.3857143 8.9621727e-05
0.3867143 8.9548303e-05
0.3877143 8.9468625e-05
0.3887143 8.9382638e-05
0.3897143 8.9290256e-05
0.3907143 8.9191428e-05
0.3917143 8.908608e-05
0.3927143 8.8974156e-05
0.3937143 8.885557500000001e-05
0.3947143 8.8730275e-05
0.3957143 8.8598188e-05
0.3967143 8.8459251e-05
0.3977143 8.8313385e-05
0.3987143 8.8160522e-05
0.3997143 8.800059800000001e-05
0.4007143 8.7833541e-05
0.4017143 8.7659276e-05
0.4027143 8.7477741e-05
0.4037143 8.7288856e-05
0.4047143 8.7092553e-05
0.4057143 8.6888758e-05
0.4067143 8.6677409e-05
0.4077143 8.6458414e-05
0.4087143 8.6231717e-05
0.4097143 8.5997232e-05
0.4107143 8.5754891e-05
0.4117143 8.5504621e-05
0.4127143 8.5246347e-05
0.4137143 8.497999e-05
0.4147143 8.4705488e-05
0.4157143 8.4422743e-05
0.4167143 8.4131705e-05
0.4177143 8.383228199999999e-05
0.4187143 8.3524401e-05
0.4197143 8.3207993e-05
0.4207143 8.288298e-05
0.4217143 8.254928e-05
0.4227143 8.220682700000001e-05
0.4237143 8.1855541e-05
0.4247143 8.1495347e-05
0.4257143 8.1126166e-05
0.4267143 8.0747918e-05
0.4277143 8.0360536e-05
0.4287143 7.9963939e-05
0.4297143 7.9558055e-05
0.4307143 7.9142796e-05
0.4317143 7.871809699999999e-05
0.4327143 7.8283875e-05
0.4337143 7.7840053e-05
0.4347143 7.7386545e-05
0.4357143 7.692328299999999e-05
0.4367143 7.6450186e-05
0.4377143 7.5967171e-05
0.4387143 7.5474162e-05
0.4397143 7.4971086e-05
0.4407143 7.4457853e-05
0.4417143 7.393438199999999e-05
0.4427143 7.3400599e-05
0.4437143 7.2856426e-05
0.4447143 7.2301776e-05
0.4457143 7.1736571e-05
0.4467143 7.116073e-05
0.4477143 7.0574168e-05
0.4487143 6.9976812e-05
0.4497143 6.9368576e-05
0.4507143 6.8749381e-05
0.4517143 6.8119141e-05
0.4527143 6.7477782e-05
0.4537143 6.682522e-05
0.4547143 6.6161368e-05
0.4557143 6.5486148e-05
0.4567143 6.479948e-05
0.4577143 6.4101278e-05
0.4587143 6.3391462e-05
0.4597143 6.266994900000001e-05
0.4607143 6.193665200000001e-05
0.4617143 6.1191497e-05
0.4627143 6.0434400000000005e-05
0.4637143 5.9665274e-05
0.4647143 5.8884035e-05
0.4657143 5.8090609e-05
0.4667143 5.7284905e-05
0.4677143 5.6466837e-05
0.4687143 5.5636332e-05
0.4697143 5.4793293e-05
0.4707143 5.3937657e-05
0.4717143 5.306932299999999e-05
0.4727143 5.2188216e-05
0.4737143 5.1294256e-05
0.4747143 5.0387359e-05
0.4757143 4.9467434e-05
0.4767143 4.8534412e-05
0.4777143 4.7588199000000003e-05
0.4787143 4.6628722e-05
0.4797143 4.5655895000000004e-05
0.4807143 4.4669633e-05
0.4817143 4.3669856999999996e-05
0.4827143 4.2656487e-05
0.4837143 4.1629437e-05
0.4847143 4.0588625e-05
0.4857143 3.9533973000000004e-05
0.4867143 3.8465393e-05
0.4877143 3.7382806999999996e-05
0.4887143 3.6286133e-05
0.4897143 3.5175293e-05
0.4907143 3.40502e-05
0.4917143 3.2910772999999996e-05
0.4927143 3.1756932e-05
0.4937143 3.0588595e-05
0.4947143 2.9405675e-05
0.4957143 2.8208095e-05
0.4967143 2.6995769999999998e-05
0.4977143 2.576862e-05
0.4987143 2.452656e-05
0.4997143 2.3269513e-05
0.5007143 2.1997396e-05
0.5017143 2.0710127e-05
0.5027143 1.9407624e-05
0.5037143 1.8089808e-05
0.5047143 1.6756597e-05
0.5057143 1.5407911999999998e-05
0.5067143 1.4043668e-05
0.5077143 1.2663788999999999e-05
0.5087143 1.1268190999999999e-05
0.5097143 9.8567959e-06
0.5107143 8.4295237e-06
0.5117143 6.9862942e-06
0.5127143 5.5270267e-06
0.5137143 4.0516422e-06
0.5147143 2.5600613e-06
0.5157143 1.0522041e-06
0.5167143 -4.7200834e-07
0.5177143 -2.0126544e-06
0.5187143 -3.5698117999999997e-06
0.5197143 -5.1435595e-06
0.5207143 -6.7339762e-06
0.5217143 -8.3411393e-06
0.5227143 -9.965127399999999e-06
0.5237143 -1.1606016e-05
0.5247143 -1.3263882000000001e-05
0.5257143 -1.4938802999999998e-05
0.5267143 -1.6630852e-05
0.5277143 -1.834011e-05
0.5287143 -2.0066649e-05
0.5297143 -2.1810546e-05
0.5307143 -2.3571873e-05
0.5317143 -2.5350707e-05
0.5327143 -2.7147118e-05
0.5337143 -2.8961185e-05
0.5347143 -3.0792977999999995e-05
0.5357143 -3.2642566000000005e-05
0.5367143 -3.4510022999999996e-05
0.5377143 -3.639542e-05
0.5387143 -3.8298825e-05
0.5397143 -4.0220306e-05
0.5407143 -4.2159937000000004e-05
0.5417143 -4.4117786e-05
0.5427143 -4.6093922e-05
0.5437143 -4.8088407000000004e-05
0.5447143 -5.0101318000000004e-05
0.5457143 -5.2132713999999995e-05
0.5467143 -5.4182664e-05
0.5477143 -5.6251235000000004e-05
0.5487143 -5.8338492e-05
0.5497143 -6.0444500999999996e-05
0.5507143 -6.2569336e-05
0.5517143 -6.471304299999999e-05
0.5527143 -6.6875708e-05
0.5537143 -6.9057381e-05
0.5547143 -7.1258125e-05
0.5557143 -7.3478014e-05
0.5567143 -7.5717099e-05
0.5577143 -7.7975449e-05
0.5587143 -8.025312500000001e-05
0.5597143 -8.255019e-05
0.5607143 -8.4866701e-05
0.5617143 -8.7202727e-05
0.5627143 -8.955833000000001e-05
0.5637143 -9.193356e-05
0.5647143 -9.4328487e-05
0.5657143 -9.674316699999999e-05
0.5667143 -9.9177646e-05
0.5677143 -0.000101632
0.5687143 -0.00010410628
0.5697143 -0.00010660054
0.5707143 -0.00010911484
0.5717143 -0.00011164923
0.5727143 -0.00011420376
0.5737143 -0.00011677848999999999
0.5747143 -0.00011937347999999999
0.5757143 -0.00012198876000000001
0.5767143 -0.00012462440999999998
0.5777143 -0.00012728045
0.5787143 -0.00012995696
0.5797143 -0.00013265396
0.5807143 -0.00013537152
0.5817143 -0.00013810969
0.5827143 -0.0001408685
0.5837143 -0.000143648
0.5847143 -0.00014644826
0.5857143 -0.00014926929
0.5867143 -0.00015211117
0.5877143 -0.00015497392000000002
0.5887143 -0.00015785757
0.5897143 -0.00016076220000000002
0.5907143 -0.00016368781
0.5917143 -0.00016663447
0.5927143 -0.00016960221
0.5937143 -0.00017259106
0.5947143 -0.00017560105999999998
0.5957143 -0.00017863225
0.5967143 -0.00018168467
0.5977143 -0.00018475835
0.5987143 -0.00018785332
0.5997143 -0.00019096962999999998
0.6007143 -0.00019410727
0.6017143 -0.00019726631
0.6027143 -0.00020044677000000002
0.6037143 -0.00020364866
0.6047143 -0.00020687205
0.6057143 -0.0002101169
0.6067143 -0.0002133833
0.6077143 -0.00021667124
0.6087143 -0.00021998076000000002
0.6097143 -0.00022331186999999998
0.6107143 -0.00022666463
0.6117143 -0.00023003902
0.6127143 -0.00023343505
0.6137143 -0.00023685277
0.6147143 -0.00024029218
0.6157143 -0.00024375331000000002
0.6167143 -0.00024723615
0.6177143 -0.00025074073
0.6187143 -0.00025426706999999996
0.6197143 -0.00025781519
0.6207143 -0.00026138509
0.6217143 -0.00026497676
0.6227143 -0.00026859025
0.6237143 -0.00027222554000000003
0.6247143 -0.00027588263999999996
0.6257143 -0.00027956157
0.6267143 -0.00028326235
0.6277143 -0.00028698496
0.6287143 -0.00029072939
0.6297143 -0.00029449568
0.6307143 -0.00029828382
0.6317143 -0.00030209378
0.6327143 -0.0003059256
0.6337143 -0.00030977924
0.6347143 -0.00031365473
0.6357143 -0.00031755203
0.6367143 -0.00032147116
0.6377143 -0.00032541209
0.6387143 -0.0003293748
0.6397143 -0.0003333593
0.6407143 -0.00033736558
0.6417143 -0.00034139362
0.6427143 -0.00034544339000000003
0.6437143 -0.0003495149
0.6447143 -0.00035360808
0.6457143 -0.00035772298
0.6467143 -0.00036185954
0.6477143 -0.00036601773
0.6487143 -0.00037019756
0.6497143 -0.00037439897
0.6507143 -0.00037862196
0.6517143 -0.00038286647999999997
0.6527143 -0.00038713256000000003
0.6537143 -0.00039142013999999995
0.6547143 -0.00039572915000000004
0.6557143 -0.00040005966
0.6567143 -0.00040441150000000004
0.6577143 -0.00040878476
0.6587143 -0.00041317934999999997
0.6597143 -0.00041759522
0.6607143 -0.00042203242
0.6617143 -0.00042649081
0.6627143 -0.00043097039
0.6637143 -0.00043547111
0.6647143 -0.00043999298
0.6657143 -0.00044453586000000006
0.6667143 -0.0004490998
0.6677143 -0.00045368474
0.6687143 -0.00045829055999999996
0.6697143 -0.00046291733999999997
0.6707143 -0.00046756486
0.6717143 -0.00047223325000000005
0.6727143 -0.00047692233000000005
0.6737143 -0.00048163200999999997
0.6747143 -0.00048636239
0.6757143 -0.00049111327
0.6767143 -0.00049588461
0.6777143 -0.00050067642
0.6787143 -0.00050548861
0.6797143 -0.00051032107
0.6807143 -0.00051517377
0.6817143 -0.00052004661
0.6827143 -0.00052493956
0.6837143 -0.0005298525100000001
0.6847143 -0.00053478543
0.6857143 -0.00053973822
0.6867143 -0.00054471084
0.6877143 -0.0005497031500000001
0.6887143 -0.0005547151
0.6897143 -0.0005597466500000001
0.6907143 -0.00056479766
0.6917143 -0.0005698681399999999
0.6927143 -0.00057495795
0.6937143 -0.00058006704
0.6947143 -0.00058519522
0.6957143 -0.00059034251
0.6967143 -0.00059550871
0.6977143 -0.00060069387
0.6987143 -0.00060589782
0.6997143 -0.00061112041
0.7007143 -0.00061636165
0.7017143 -0.00062162139
0.7027143 -0.00062689951
0.7037143 -0.00063219595
0.7047143 -0.00063751049
0.7057143 -0.0006428431800000001
0.7067143 -0.00064819378
0.7077143 -0.0006535623
0.7087143 -0.00065894851
0.7097143 -0.00066435236
0.7107143 -0.0006697737299999999
0.7117143 -0.0006752125
0.7127143 -0.00068066852
0.7137143 -0.00068614172
0.7147143 -0.00069163198
0.7157143 -0.00069713915
0.7167143 -0.0007026630599999999
0.7177143 -0.0007082036999999999
0.7187143 -0.0007137608899999999
0.7197143 -0.00071933441
0.7207143 -0.0007249243
0.7217143 -0.00073053029
0.7227143 -0.00073615238
0.7237143 -0.00074179025
0.7247143 -0.00074744394
0.7257143 -0.00075311318
0.7267143 -0.00075879793
0.7277143 -0.0007644980500000001
0.7287143 -0.0007702133200000001
0.7297143 -0.0007759435900000001
0.7307143 -0.00078168878
0.7317143 -0.0007874487899999999
0.7327143 -0.00079322335
0.7337143 -0.0007990123800000001
0.7347143 -0.00080481559
0.7357143 -0.00081063299
0.7367143 -0.0008164644
0.7377143 -0.00082230963
0.7387143 -0.00082816841
0.7397143 -0.00083404066
0.7407143 -0.00083992627
0.7417143 -0.00084582498
0.7427143 -0.0008517367000000001
0.7437143 -0.00085766114
0.7447143 -0.00086359832
0.7457143 -0.00086954788
0.7467143 -0.0008755098
0.7477143 -0.00088148381
0.7487143 -0.00088746965
0.7497143 -0.0008934674
0.7507143 -0.0008994766199999999
0.7517143 -0.00090549729
0.7527143 -0.0009115291500000001
0.7537143 -0.00091757192
0.7547143 -0.0009236256099999999
0.7557143 -0.00092969003
0.7567143 -0.0009357648199999999
0.7577143 -0.0009418497899999999
0.7587143 -0.0009479449499999999
0.7597143 -0.0009540500299999999
0.7607143 -0.00096016465
0.7617143 -0.0009662888300000001
0.7627143 -0.0009724221899999999
0.7637143 -0.00097856464
0.7647143 -0.00098471601
0.7657143 -0.00099087592
0.7667143 -0.0009970443
0.7677143 -0.0010032209
0.7687143 -0.0010094055
0.7697143 -0.0010155979
0.7707143 -0.0010217978
0.7717143 -0.0010280050999999998
0.7727143 -0.0010342196
0.7737143 -0.001040441
0.7747143 -0.0010466690999999999
0.7757143 -0.0010529037
0.7767143 -0.0010591444999999999
0.7777143 -0.0010653913999999999
0.7787143 -0.001071644
0.7797143 -0.0010779021
0.7807143 -0.0010841656
0.7817143 -0.0010904342999999998
0.7827143 -0.0010967078
0.7837143 -0.001102986
0.7847143 -0.0011092685
0.7857143 -0.0011155553
0.7867143 -0.001121846
0.7877143 -0.0011281403
0.7887143 -0.0011344382
0.7897143 -0.0011407392999999999
0.7907143 -0.0011470433
0.7917143 -0.0011533501
0.7927143 -0.0011596592999999998
0.7937143 -0.0011659708
0.7947143 -0.0011722842
0.7957143 -0.0011785994000000001
0.7967143 -0.0011849159
0.7977143 -0.0011912338
0.7987143 -0.0011975526
0.7997143 -0.001203872
0.8007143 -0.0012101919
0.8017143 -0.0012165119
0.8027143 -0.0012228318
0.8037143 -0.0012291514
0.8047143 -0.0012354704
0.8057143 -0.0012417883999999999
0.8067143 -0.0012481052
0.8077143 -0.0012544207
0.8087143 -0.0012607344
0.8097143 -0.001267046
0.8107143 -0.0012733554
0.8117143 -0.0012796623
0.8127143 -0.0012859664
0.8137143 -0.0012922673999999999
0.8147143 -0.0012985649
0.8157143 -0.0013048588
0.8167143 -0.0013111488
0.8177143 -0.0013174346
0.8187143 -0.0013237159000000001
0.8197143 -0.0013299924
0.8207143 -0.0013362638000000001
0.8217143 -0.0013425298
0.8227143 -0.0013487902
0.8237143 -0.0013550446000000001
0.8247143 -0.0013612928
0.8257143 -0.0013675344
0.8267143 -0.0013737692
0.8277143 -0.0013799969
0.8287143 -0.0013862171
0.8297143 -0.0013924296000000001
0.8307143 -0.001398634
0.8317143 -0.0014048302
0.8327143 -0.0014110176
0.8337143 -0.0014171962
0.8347143 -0.0014233654
0.8357143 -0.0014295250999999999
0.8367143 -0.0014356749
0.8377143 -0.0014418146
0.8387143 -0.0014479437
0.8397143 -0.001454062
0.8407143 -0.0014601693
0.8417143 -0.0014662652
0.8427143 -0.0014723493
0.8437143 -0.0014784214
0.8447143 -0.0014844811
0.8457143 -0.0014905282
0.8467143 -0.0014965623
0.8477143 -0.0015025831
0.8487143 -0.0015085904
0.8497143 -0.0015145838
0.8507143 -0.0015205628
0.8517143 -0.0015265273999999999
0.8527143 -0.0015324771
0.8537143 -0.0015384116000000001
0.8547143 -0.0015443304
0.8557143 -0.0015502337
0.8567143 -0.0015561206999999998
0.8577143 -0.0015619913
0.8587143 -0.001567845
0.8597143 -0.0015736816
0.8607143 -0.0015795008999999998
0.8617143 -0.0015853024000000002
0.8627143 -0.0015910859000000002
0.8637143 -0.0015968508
0.8647143 -0.001602597
0.8657143 -0.0016083241
0.8667143 -0.0016140319
0.8677143 -0.0016197198
0.8687143 -0.0016253878000000001
0.8697143 -0.0016310352000000001
0.8707143 -0.0016366621000000001
0.8717143 -0.0016422679
0.8727143 -0.001647852
0.8737143 -0.0016534143999999999
0.8747143 -0.0016589549
0.8757143 -0.0016644729999999999
0.8767143 -0.0016699682
0.8777143 -0.0016754404000000002
0.8787143 -0.0016808892
0.8797143 -0.0016863141
0.8807143 -0.0016917151000000001
0.8817143 -0.0016970918
0.8827143 -0.0017024437000000001
0.8837143 -0.0017077706000000002
0.8847143 -0.001713072
0.8857143 -0.0017183478
0.8867143 -0.0017235976
0.8877143 -0.0017288208000000001
0.8887143 -0.0017340174999999998
0.8897143 -0.0017391871
0.8907143 -0.0017443293
0.8917143 -0.0017494438
0.8927143 -0.0017545304
0.8937143 -0.0017595883
0.8947143 -0.0017646176000000002
0.8957143 -0.0017696178
0.8967143 -0.0017745888
0.8977143 -0.0017795299
0.8987143 -0.0017844408
0.8997143 -0.0017893215000000001
0.9007143 -0.0017941713
0.9017143 -0.0017989899999999999
0.9027143 -0.0018037774
0.9037143 -0.0018085329000000002
0.9047143 -0.0018132563
0.9057143 -0.0018179474999999998
0.9067143 -0.0018226056000000001
0.9077143 -0.0018272307
0.9087143 -0.0018318224
0.9097143 -0.0018363804
0.9107143 -0.0018409042
0.9117143 -0.0018453937
0.9127143 -0.0018498483999999998
0.9137143 -0.001854268
0.9147143 -0.0018586521
0.9157143 -0.0018630008000000001
0.9167143 -0.0018673134
0.9177143 -0.0018715895
0.9187143 -0.0018758289999999999
0.9197143 -0.0018800313999999998
0.9207143 -0.0018841965
0.9217143 -0.0018883239999999998
0.9227143 -0.0018924135
0.9237143 -0.0018964645000000002
0.9247143 -0.001900477
0.9257143 -0.0019044506
0.9267143 -0.0019083848999999998
0.9277143 -0.0019122795
0.9287143 -0.0019161342
0.9297143 -0.0019199486
0.9307143 -0.0019237223999999998
0.9317143 -0.0019274554000000001
0.9327143 -0.0019311471999999999
0.9337143 -0.0019347975
0.9347143 -0.0019384059000000001
0.9357143 -0.0019419722
0.9367143 -0.0019454959
0.9377143 -0.0019489771000000002
0.9387143 -0.0019524148
0.9397143 -0.0019558094
0.9407143 -0.0019591604000000003
0.9417143 -0.0019624671
0.9427143 -0.0019657296
0.9437143 -0.0019689474
0.9447143 -0.0019721206999999998
0.9457143 -0.0019752486
0.9467143 -0.0019783309
0.9477143 -0.0019813675
0.9487143 -0.0019843579
0.9497143 -0.0019873021
0.9507143 -0.0019901994
0.9517143 -0.0019930501
0.9527143 -0.0019958531999999998
0.9537143 -0.001998609
0.9547143 -0.0020013169
0.9557143 -0.0020039766
0.9567143 -0.002006588
0.9577143 -0.0020091505999999997
0.9587143 -0.0020116642000000003
0.9597143 -0.0020141288
0.9607143 -0.0020165438
0.9617143 -0.0020189089
0.9627143 -0.0020212239
0.9637143 -0.0020234886
0.9647143 -0.0020257025
0.9657143 -0.0020278656
0.9667143 -0.0020299774000000002
0.9677143 -0.0020320376
0.9687143 -0.0020340463
0.9697143 -0.002036003
0.9707143 -0.0020379073
0.9717143 -0.0020397591
0.9727143 -0.0020415582
0.9737143 -0.0020433043
0.9747143 -0.0020449970000000002
0.9757143 -0.0020466361
0.9767143 -0.0020482215
0.9777143 -0.0020497529
0.9787143 -0.0020512301
0.9797143 -0.0020526525999999996
0.9807143 -0.0020540203
0.9817143 -0.0020553331
0.9827143 -0.0020565905
0.9837143 -0.0020577925
0.9847143 -0.002058939
0.9857143 -0.0020600293
0.9867143 -0.0020610636
0.9877143 -0.0020620413
0.9887143 -0.0020629624
0.9897143 -0.0020638268
0.9907143 -0.0020646343
0.9917143 -0.0020653843
0.9927143 -0.0020660766000000002
0.9937143 -0.0020667114
0.9947143 -0.0020672882
0.9957143 -0.0020678068
0.9967143 -0.0020682672
0.9977143 -0.002068669
0.9987143 -0.002069012
0.9997143 -0.0020692962
1.000714 -0.0020695214
1.001714 -0.0020696870999999998
1.002714 -0.0020697933
1.003714 -0.0020698399
1.004714 -0.0020698265999999996
1.005714 -0.0020697533
1.006714 -0.0020696198000000002
1.007714 -0.0020694259
1.008714 -0.0020691714
1.009714 -0.0020688563
1.010714 -0.0020684804
1.011714 -0.0020680434
1.012714 -0.0020675453999999998
1.013714 -0.0020669859000000002
1.014714 -0.0020663650999999997
1.015714 -0.0020656826
1.016714 -0.0020649382
1.017714 -0.0020641319
1.018714 -0.0020632635
1.019714 -0.0020623331
1.020714 -0.0020613399
1.021714 -0.0020602844
1.022714 -0.0020591662
1.023714 -0.0020579853
1.024714 -0.0020567413
1.025714 -0.0020554346
1.026714 -0.0020540645
1.027714 -0.0020526312999999997
1.028714 -0.0020511345
1.029714 -0.0020495743
1.030714 -0.0020479505
1.031714 -0.002046263
1.032714 -0.0020445117
1.033714 -0.0020426967
1.034714 -0.0020408175
1.035714 -0.0020388743
1.036714 -0.0020368669
1.037714 -0.002034795
1.038714 -0.0020326592
1.039714 -0.0020304589
1.040714 -0.0020281940999999997
1.041714 -0.0020258647000000003
1.042714 -0.0020234708999999997
1.043714 -0.0020210124
1.044714 -0.0020184891
1.045714 -0.002015901
1.046714 -0.0020132482
1.047714 -0.0020105305999999997
1.048714 -0.0020077483
1.049714 -0.0020049010000000003
1.050714 -0.0020019887
1.051714 -0.0019990113
1.052714 -0.0019959689
1.053714 -0.0019928615
1.054714 -0.0019896889999999998
1.055714 -0.0019864516
1.056714 -0.0019831488
1.057714 -0.001979781
1.058714 -0.001976348
1.059714 -0.0019728499
1.060714 -0.0019692865
1.061714 -0.0019656582
1.062714 -0.0019619645000000002
1.063714 -0.0019582059
1.064714 -0.0019543821
1.065714 -0.0019504932
1.066714 -0.0019465391
1.067714 -0.0019425201000000001
1.068714 -0.0019384361
1.069714 -0.0019342871
1.070714 -0.0019300733
1.071714 -0.0019257945
1.072714 -0.0019214508999999998
1.073714 -0.0019170424
1.074714 -0.0019125693
1.075714 -0.0019080314999999999
1.076714 -0.0019034289
1.077714 -0.0018987619
1.078714 -0.0018940304
1.079714 -0.0018892346
1.080714 -0.0018843744
1.081714 -0.0018794499000000001
1.082714 -0.0018744615000000002
1.083714 -0.0018694091
1.084714 -0.0018642924
1.085714 -0.0018591121
1.086714 -0.001853868
1.087714 -0.0018485603999999999
1.088714 -0.0018431891
1.089714 -0.0018377543
1.090714 -0.0018322564000000001
1.091714 -0.001826695
1.092714 -0.0018210709
1.093714 -0.0018153836
1.094714 -0.0018096336
1.095714 -0.0018038209000000001
1.096714 -0.0017979456999999998
1.097714 -0.0017920083000000002
1.098714 -0.0017860086
1.099714 -0.0017799466000000001
1.100714 -0.0017738227999999998
1.101714 -0.0017676373
1.102714 -0.0017613902
1.103714 -0.0017550816
1.104714 -0.0017487117
1.105714 -0.0017422806
1.106714 -0.0017357886
1.107714 -0.0017292361000000001
1.108714 -0.001722623
1.109714 -0.0017159495
1.110714 -0.0017092158
1.111714 -0.0017024222
1.112714 -0.0016955688000000002
1.113714 -0.0016886559
1.114714 -0.0016816837
1.115714 -0.0016746524
1.116714 -0.0016675622
1.117714 -0.0016604133999999998
1.118714 -0.0016532062
1.119714 -0.0016459406
1.120714 -0.0016386172999999999
1.121714 -0.0016312362
1.122714 -0.0016237977
1.123714 -0.0016163019999999998
1.124714 -0.0016087495000000002
1.125714 -0.0016011401
1.126714 -0.0015934746
1.127714 -0.0015857527999999998
1.128714 -0.0015779751
1.129714 -0.001570142
1.130714 -0.0015622534000000001
1.131714 -0.0015543099000000001
1.132714 -0.0015463118000000001
1.133714 -0.0015382589000000001
1.134714 -0.0015301521
1.135714 -0.0015219914
1.136714 -0.0015137771
1.137714 -0.0015055096
1.138714 -0.0014971891
1.139714 -0.001488816
1.140714 -0.0014803905
1.141714 -0.0014719130999999999
1.142714 -0.0014633841
1.143714 -0.0014548037
1.144714 -0.0014461724
1.145714 -0.0014374905
1.146714 -0.0014287581999999999
1.147714 -0.0014199762
1.148714 -0.0014111445
1.149714 -0.0014022636
1.150714 -0.0013933338
1.151714 -0.0013843554999999998
1.152714 -0.0013753292
1.153714 -0.0013662549
1.154714 -0.0013571333999999999
1.155714 -0.0013479649
1.156714 -0.0013387498
1.157714 -0.0013294885
1.158714 -0.0013201813
1.159714 -0.0013108287
1.160714 -0.0013014311
1.161714 -0.0012919888999999999
1.162714 -0.0012825024000000002
1.163714 -0.0012729721
1.164714 -0.0012633984
1.165714 -0.0012537816
1.166714 -0.0012441224
1.167714 -0.001234421
1.168714 -0.0012246777999999998
1.169714 -0.0012148934
1.170714 -0.0012050681
1.171714 -0.0011952024000000002
1.172714 -0.0011852967
1.173714 -0.0011753514
1.174714 -0.0011653671
1.175714 -0.0011553442
1.176714 -0.0011452831
1.177714 -0.0011351843
1.178714 -0.0011250481
1.179714 -0.0011148752
1.180714 -0.0011046661
1.181714 -0.0010944211
1.182714 -0.0010841407
1.183714 -0.0010738255
1.184714 -0.0010634759
1.185714 -0.0010530924
1.186714 -0.0010426755
1.187714 -0.0010322256
1.188714 -0.0010217434
1.189714 -0.0010112293
1.190714 -0.0010006837999999999
1.191714 -0.0009901074
1.192714 -0.00097950069
1.193714 -0.0009688639700000001
1.194714 -0.00095819796
1.195714 -0.00094750312
1.196714 -0.00093677982
1.197714 -0.00092602877
1.198714 -0.00091525044
1.199714 -0.00090444528
1.200714 -0.00089361392
1.201714 -0.0008827568300000001
1.202714 -0.0008718745399999999
1.203714 -0.00086096761
1.204714 -0.0008500365799999999
1.205714 -0.00083908199
1.206714 -0.00082810438
1.207714 -0.00081710423
1.208714 -0.0008060822400000001
1.209714 -0.0007950388
1.210714 -0.00078397461
1.211714 -0.00077289014
1.212714 -0.00076178594
1.213714 -0.00075066268
1.214714 -0.00073952092
1.215714 -0.0007283611
1.216714 -0.00071718396
1.217714 -0.00070598994
1.218714 -0.0006947797399999999
1.219714 -0.0006835538
1.220714 -0.00067231281
1.221714 -0.00066105736
1.222714 -0.0006497879899999999
1.223714 -0.00063850534
1.224714 -0.00062720997
1.225714 -0.00061590249
1.226714 -0.00060458347
1.227714 -0.00059325353
1.228714 -0.00058191326
1.229714 -0.00057056327
1.230714 -0.00055920414
1.231714 -0.00054783654
1.232714 -0.00053646099
1.233714 -0.00052507817
1.234714 -0.0005136886600000001
1.235714 -0.00050229301
1.236714 -0.0004908919
1.237714 -0.00047948597000000006
1.238714 -0.00046807576999999994
1.239714 -0.00045666197000000005
1.240714 -0.00044524517999999997
1.241714 -0.00043382602000000003
1.242714 -0.00042240512999999996
1.243714 -0.0004109831
1.244714 -0.00039956062
1.245714 -0.00038813823000000006
1.246714 -0.00037671666
1.247714 -0.0003652965
1.248714 -0.00035387839
1.249714 -0.00034246293
1.250714 -0.0003310508
1.251714 -0.00031964259999999996
1.252714 -0.00030823899
1.253714 -0.00029684061
1.254714 -0.00028544807
1.255714 -0.00027406204
1.256714 -0.00026268315
1.257714 -0.00025131203
1.258714 -0.0002399493
1.259714 -0.00022859563
1.260714 -0.00021725168
1.261714 -0.00020591804
1.262714 -0.00019459540000000002
1.263714 -0.00018328436
1.264714 -0.0001719856
1.265714 -0.00016069973
1.266714 -0.00014942743
1.267714 -0.00013816934
1.268714 -0.00012692609
1.269714 -0.00011569837
1.270714 -0.00010448679
1.271714 -9.329201e-05
1.272714 -8.211469500000001e-05
1.273714 -7.095549099999999e-05
1.274714 -5.9815051e-05
1.275714 -4.8694034e-05
1.276714 -3.7593091e-05
1.277714 -2.6512882e-05
1.278714 -1.5454057e-05
1.279714 -4.4172733e-06
1.280714 6.5968194e-06
1.281714 1.7587571e-05
1.282714 2.8554317000000002e-05
1.283714 3.9496416e-05
1.284714 5.0413222999999997e-05
1.285714 6.130409199999999e-05
1.286714 7.216837599999999e-05
1.287714 8.3005426e-05
1.288714 9.3814606e-05
1.289714 0.00010459527999999999
1.290714 0.0001153468
1.291714 0.00012606853
1.292714 0.00013675984
1.293714 0.00014742009000000001
1.294714 0.00015804862
1.295714 0.00016864482999999998
1.296714 0.00017920805
1.297714 0.00018973767
1.298714 0.00020023306
1.299714 0.00021069357
1.300714 0.00022111857999999998
1.301714 0.00023150744
1.302714 0.00024185956000000002
1.303714 0.00025217428
1.304714 0.00026245098
1.305714 0.00027268902000000003
1.306714 0.0002828878
1.307714 0.00029304667
1.308714 0.00030316501
1.309714 0.00031324221
1.310714 0.00032327764
1.311714 0.00033327070999999997
1.312714 0.00034322077
1.313714 0.00035312721
1.314714 0.00036298941
1.315714 0.00037280679
1.316714 0.00038257872
1.317714 0.00039230457999999996
1.318714 0.00040198382999999995
1.319714 0.00041161584000000005
1.320714 0.00042119996
1.321714 0.00043073569
1.322714 0.00044022236
1.323714 0.00044965941
1.324714 0.00045904626
1.325714 0.00046838231000000005
1.326714 0.00047766698
1.327714 0.00048689967
1.328714 0.00049607988
1.329714 0.00050520698
1.330714 0.00051428037
1.331714 0.00052329951
1.332714 0.00053226386
1.333714 0.00054117277
1.334714 0.00055002574
1.335714 0.00055882219
1.336714 0.0005675615700000001
1.337714 0.00057624325
1.338714 0.0005848668
1.339714 0.00059343156
1.340714 0.00060193702
1.341714 0.00061038263
1.342714 0.00061876785
1.343714 0.00062709214
1.344714 0.00063535495
1.345714 0.0006435557199999999
1.346714 0.00065169402
1.347714 0.00065976924
1.348714 0.00066778084
1.349714 0.00067572846
1.350714 0.00068361142
1.351714 0.0006914293
1.352714 0.00069918156
1.353714 0.0007068677
1.354714 0.00071448726
1.355714 0.00072203975
1.356714 0.00072952466
1.357714 0.00073694155
1.358714 0.00074428995
1.359714 0.00075156927
1.360714 0.00075877911
1.361714 0.00076591914
1.362714 0.00077298864
1.363714 0.0007799873900000001
1.364714 0.0007869147300000001
1.365714 0.0007937704099999999
1.366714 0.00080055388
1.367714 0.0008072645900000001
1.368714 0.00081390235
1.369714 0.0008204664500000001
1.370714 0.00082695669
1.371714 0.00083337245
1.372714 0.0008397134500000001
1.373714 0.0008459793200000001
1.374714 0.00085216943
1.375714 0.00085828351
1.376714 0.00086432119
1.377714 0.00087028202
1.378714 0.00087616563
1.379714 0.0008819714800000001
1.380714 0.00088769957
1.381714 0.00089334917
1.382714 0.0008989200999999999
1.383714 0.0009044119
1.384714 0.0009098242999999999
1.385714 0.0009151568499999999
1.386714 0.00092040927
1.387714 0.0009255813
1.388714 0.0009306725599999999
1.389714 0.0009356826
1.390714 0.00094061133
1.391714 0.00094545821
1.392714 0.00095022306
1.393714 0.00095490559
1.394714 0.00095950536
1.395714 0.00096402218
1.396714 0.0009684557900000001
1.397714 0.0009728058099999999
1.398714 0.00097707207
1.399714 0.0009812542
1.400714 0.00098535193
1.401714 0.00098936507
1.402714 0.00099329336
1.403714 0.00099713661
1.404714 0.0010008945
1.405714 0.0010045667000000002
1.406714 0.0010081532
1.407714 0.0010116537
1.408714 0.0010150678
1.409714 0.0010183955
1.410714 0.0010216365
1.411714 0.0010247906
1.412714 0.0010278577
1.413714 0.0010308376000000001
1.414714 0.0010337300999999999
1.415714 0.001036535
1.416714 0.0010392521
1.417714 0.0010418815
1.418714 0.0010444228
1.419714 0.0010468759
1.420714 0.0010492407000000001
1.421714 0.0010515172000000001
1.422714 0.0010537052
1.423714 0.0010558045
1.424714 0.001057815
1.425714 0.0010597368
1.426714 0.0010615696
1.427714 0.0010633134
1.428714 0.001064968
1.429714 0.0010665336
1.430714 0.0010680099
1.431714 0.0010693969
1.432714 0.0010706945
1.433714 0.0010719027
1.434714 0.0010730215000000001
1.435714 0.0010740508999999999
1.436714 0.0010749906999999999
1.437714 0.001075841
1.438714 0.0010766018
1.439714 0.001077273
1.440714 0.0010778547
1.441714 0.0010783468999999999
1.442714 0.0010787496000000001
1.443714 0.0010790629
1.444714 0.0010792866
1.445714 0.0010794211
1.446714 0.0010794662
1.447714 0.0010794221
1.448714 0.0010792888
1.449714 0.0010790664
1.450714 0.0010787549
1.451714 0.0010783548
1.452714 0.0010778654999999999
1.453714 0.0010772877
1.454714 0.0010766214
1.455714 0.0010758667
1.456714 0.0010750236
1.457714 0.0010740924
1.458714 0.0010730731
1.459714 0.0010719661
1.460714 0.0010707714
1.461714 0.0010694892
1.462714 0.0010681197
1.463714 0.0010666629999999998
1.464714 0.0010651194
1.465714 0.0010634892
1.466714 0.0010617724
1.467714 0.0010599693000000001
1.468714 0.0010580801
1.469714 0.0010561051000000001
1.470714 0.0010540445
1.471714 0.0010518986
1.472714 0.0010496675
1.473714 0.0010473517
1.474714 0.0010449514
1.475714 0.0010424668
1.476714 0.0010398984
1.477714 0.0010372462
1.478714 0.0010345109
1.479714 0.0010316926
1.480714 0.0010287916
1.481714 0.0010258083
1.482714 0.001022743
1.483714 0.0010195961
1.484714 0.0010163682
1.485714 0.0010130592
1.486714 0.0010096699
1.487714 0.0010062005
1.488714 0.0010026513000000001
1.489714 0.0009990229
1.490714 0.00099531571
1.491714 0.00099153003
1.492714 0.00098766632
1.493714 0.0009837250199999999
1.494714 0.0009797066
1.495714 0.00097561142
1.496714 0.0009714401100000001
1.497714 0.00096719305
1.498714 0.00096287067
1.499714 0.0009584735400000001
1.500714 0.00095400201
1.501714 0.00094945672
1.502714 0.0009448380299999999
1.503714 0.0009401464900000001
1.504714 0.0009353827400000001
1.505714 0.00093054723
1.506714 0.0009256405100000001
1.507714 0.00092066302
1.508714 0.0009156156
1.509714 0.0009104986
1.510714 0.0009053125699999999
1.511714 0.00090005824
1.512714 0.00089473615
1.513714 0.00088934694
1.514714 0.0008838912400000001
1.515714 0.0008783697000000001
1.516714 0.00087278295
1.517714 0.00086713153
1.518714 0.00086141627
1.519714 0.0008556377
1.520714 0.0008497966500000001
1.521714 0.00084389367
1.522714 0.0008379294699999999
1.523714 0.0008319048000000001
1.524714 0.00082582028
1.525714 0.00081967673
1.526714 0.0008134748
1.527714 0.0008072152000000001
1.528714 0.00080089867
1.529714 0.0007945259299999999
1.530714 0.00078809771
1.531714 0.00078161484
1.532714 0.00077507793
1.533714 0.0007684879200000001
1.534714 0.00076184542
1.535714 0.00075515136
1.536714 0.00074840636
1.537714 0.00074161135
1.538714 0.00073476704
1.539714 0.00072787434
1.540714 0.00072093403
1.541714 0.00071394693
1.542714 0.0007069139
1.543714 0.0006998357999999999
1.544714 0.0006927134600000001
1.545714 0.0006855478200000001
1.546714 0.00067833971
1.547714 0.00067109004
1.548714 0.00066379971
1.549714 0.00065646964
1.550714 0.0006491007799999999
1.551714 0.00064169394
1.552714 0.00063425014
1.553714 0.00062677032
1.554714 0.0006192553899999999
1.555714 0.00061170626
1.556714 0.00060412394
1.557714 0.0005965093800000001
1.558714 0.00058886349
1.559714 0.00058118726
1.560714 0.00057348166
1.561714 0.00056574768
1.562714 0.00055798632
1.563714 0.00055019859
1.564714 0.0005423854399999999
1.565714 0.00053454792
1.566714 0.00052668706
1.567714 0.00051880384
1.568714 0.0005108993300000001
1.569714 0.00050297449
1.570714 0.0004950305100000001
1.571714 0.00048706838
1.572714 0.00047908916000000005
1.573714 0.00047109393
1.574714 0.00046308377999999996
1.575714 0.00045505981
1.576714 0.0004470231
1.577714 0.00043897476
1.578714 0.00043091590999999997
1.579714 0.00042284764
1.580714 0.00041477115
1.581714 0.00040668751
1.582714 0.00039859788
1.583714 0.00039050342
1.584714 0.00038240528
1.585714 0.00037430461
1.586714 0.00036620256
1.587714 0.00035810031
1.588714 0.00034999900000000003
1.589714 0.00034189984
1.590714 0.00033380397
1.591714 0.00032571261
1.592714 0.00031762693
1.593714 0.00030954814
1.594714 0.00030147739
1.595714 0.00029341593
1.596714 0.0002853649
1.597714 0.00027732558
1.598714 0.00026929915
1.599714 0.00026128682
1.600714 0.00025328986
1.601714 0.00024530946000000004
1.602714 0.0002373469
1.603714 0.00022940339
1.604714 0.00022148022
1.605714 0.00021357864
1.606714 0.00020569987
1.607714 0.00019784522
1.608714 0.00019001598
1.609714 0.00018221339
1.610714 0.00017443874
1.611714 0.00016669335
1.612714 0.00015897849000000002
1.613714 0.00015129546999999999
1.614714 0.00014364558
1.615714 0.00013603016
1.616714 0.00012845048
1.617714 0.00012090787
1.618714 0.00011340364
1.619714 0.00010593911000000001
1.620714 9.851560200000001e-05
1.621714 9.113441599999999e-05
1.622714 8.379689699999999e-05
1.623714 7.6504358e-05
1.624714 6.9258147e-05
1.625714 6.2059593e-05
1.626714 5.4910038e-05
1.627714 4.7810818e-05
1.628714 4.0763285e-05
1.629714 3.3768799e-05
1.630714 2.682871e-05
1.631714 1.994438e-05
1.632714 1.3117176999999999e-05
1.633714 6.3484656e-06
1.634714 -3.6038179e-07
1.635714 -7.007992099999999e-06
1.636714 -1.3592982000000001e-05
1.637714 -2.0113968e-05
1.638714 -2.6569575e-05
1.639714 -3.2958411e-05
1.640714 -3.9279087e-05
1.641714 -4.553022e-05
1.642714 -5.171041300000001e-05
1.643714 -5.7818278e-05
1.644714 -6.3852411e-05
1.645714 -6.9811432e-05
1.646714 -7.5693941e-05
1.647714 -8.1498536e-05
1.648714 -8.722383300000001e-05
1.649714 -9.2868447e-05
1.650714 -9.8430985e-05
1.651714 -0.00010391005
1.652714 -0.00010930428
1.653714 -0.00011461225
1.654714 -0.00011983259
1.655714 -0.00012496388999999998
1.656714 -0.00013000478
1.657714 -0.00013495385
1.658714 -0.00013980969999999998
1.659714 -0.00014457094
1.660714 -0.00014923617000000002
1.661714 -0.00015380398
1.662714 -0.00015827297000000002
1.663714 -0.00016264177
1.664714 -0.00016690894
1.665714 -0.0001710731
1.666714 -0.00017513284999999998
1.667714 -0.00017908676
1.668714 -0.00018293345
1.669714 -0.0001866715
1.670714 -0.00019029953
1.671714 -0.00019381614
1.672714 -0.00019721992
1.673714 -0.00020050947999999998
1.674714 -0.00020368341
1.675714 -0.00020674033
1.676714 -0.0002096788
1.677714 -0.0002124975
1.678714 -0.00021519500000000003
1.679714 -0.00021776993
1.680714 -0.00022022093
1.681714 -0.00022254658000000002
1.682714 -0.00022474550999999999
1.683714 -0.00022681636
1.684714 -0.00022875779
1.685714 -0.00023056839
1.686714 -0.00023224682
1.687714 -0.00023379171
1.688714 -0.00023520171999999998
1.689714 -0.00023647547
1.690714 -0.00023761158000000003
1.691714 -0.00023860875
1.692714 -0.00023946563
1.693714 -0.00024018084
1.694714 -0.00024075302000000002
1.695714 -0.00024118084999999998
1.696714 -0.00024146297999999997
1.697714 -0.0002415981
1.698714 -0.00024158483
1.699714 -0.00024142189
1.700714 -0.00024110794999999998
1.701714 -0.0002406417
1.702714 -0.00024002181
1.703714 -0.00023924699
1.704714 -0.00023831592000000002
1.705714 -0.00023722735000000002
1.706714 -0.00023597997
1.707714 -0.00023457250999999997
1.708714 -0.0002330037
1.709714 -0.00023127225
1.710714 -0.00022937693
1.711714 -0.00022731647
1.712714 -0.00022508958999999999
1.713714 -0.00022269512
1.714714 -0.0002201318
1.715714 -0.00021739836000000002
1.716714 -0.00021449366000000003
1.717714 -0.00021141638999999998
1.718714 -0.00020816542
1.719714 -0.00020473951
1.720714 -0.00020113743999999997
1.721714 -0.00019735808
1.722714 -0.00019340016
1.723714 -0.00018926254
1.724714 -0.00018494403
1.725714 -0.00018044346
1.726714 -0.00017575968
1.727714 -0.0001708915
1.728714 -0.00016583779
1.729714 -0.00016059739
1.730714 -0.00015516915
1.731714 -0.00014955197
1.732714 -0.00014374471999999998
1.733714 -0.00013774626
1.734714 -0.00013155552
1.735714 -0.00012517139
1.736714 -0.00011859280000000001
1.737714 -0.00011181867
1.738714 -0.00010484791
1.739714 -9.767951500000001e-05
1.740714 -9.031242e-05
1.741714 -8.2745601e-05
1.742714 -7.4978033e-05
1.743714 -6.700871e-05
1.744714 -5.8836645e-05
1.745714 -5.0460847000000005e-05
1.746714 -4.1880349e-05
1.747714 -3.3094179e-05
1.748714 -2.4101388e-05
1.749714 -1.4901029e-05
1.750714 -5.4921667e-06
1.751714 4.1261284e-06
1.752714 1.3954768999999999e-05
1.753714 2.3994667000000002e-05
1.754714 3.4246722e-05
1.755714 4.4711828e-05
1.756714 5.5390871000000006e-05
1.757714 6.6284724e-05
1.758714 7.7394247e-05
1.759714 8.8720299e-05
1.760714 0.00010026371000000001
1.761714 0.0001120253
1.762714 0.00012400592
1.763714 0.00013620635
1.764714 0.00014862738
1.765714 0.0001612698
1.766714 0.00017413437
1.767714 0.00018722184
1.768714 0.00020053294
1.769714 0.00021406838
1.770714 0.00022782892
1.771714 0.0002418152
1.772714 0.00025602794
1.773714 0.00027046781
1.774714 0.00028513543
1.775714 0.00030003150000000004
1.776714 0.00031515663
1.777714 0.00033051142
1.778714 0.00034609645
1.779714 0.00036191236
1.780714 0.00037795969
1.781714 0.00039423899
1.782714 0.00041075082
1.783714 0.00042749579999999996
1.784714 0.00044447429
1.785714 0.00046168692999999997
1.786714 0.00047913418
1.787714 0.00049681657
1.788714 0.00051473448
1.789714 0.00053288845
1.790714 0.0005512789399999999
1.791714 0.0005699063400000001
1.792714 0.00058877113
1.793714 0.00060787361
1.794714 0.00062721429
1.795714 0.00064679343
1.796714 0.00066661146
1.797714 0.0006866686399999999
1.798714 0.00070696533
1.799714 0.00072750186
1.800714 0.00074827844
1.801714 0.00076929537
1.802714 0.0007905528000000001
1.803714 0.0008120511699999999
1.804714 0.0008337904499999999
1.805714 0.00085577103
1.806714 0.00087799281
1.807714 0.00090045623
1.808714 0.0009231612199999999
1.809714 0.00094610805
1.810714 0.00096929671
1.811714 0.0009927272000000002
1.812714 0.0010163998000000001
1.813714 0.0010403145
1.814714 0.0010644713
1.815714 0.0010888703
1.816714 0.0011135115000000001
1.817714 0.0011383947999999999
1.818714 0.0011635203
1.819714 0.0011888878999999999
1.820714 0.0012144977
1.821714 0.0012403493999999999
1.822714 0.0012664431
1.823714 0.0012927786999999999
1.824714 0.0013193559
1.825714 0.0013461749
1.826714 0.0013732353
1.827714 0.0014005369999999999
1.828714 0.0014280798
1.829714 0.0014558635000000001
1.830714 0.0014838878
1.831714 0.0015121524999999999
1.832714 0.0015406572999999998
1.833714 0.0015694020000000001
1.834714 0.0015983862
1.835714 0.0016276097
1.836714 0.0016570718999999999
1.837714 0.0016867725
1.838714 0.0017167113
1.839714 0.0017468876
1.840714 0.0017773011
1.841714 0.0018079514
1.842714 0.001838838
1.843714 0.0018699604
1.844714 0.0019013180000000001
1.845714 0.0019329103
1.846714 0.001964737
1.847714 0.0019967971
1.848714 0.0020290905
1.849714 0.0020616163999999998
1.850714 0.002094374
1.851714 0.002127363
1.852714 0.0021605825
1.853714 0.0021940321000000003
1.854714 0.0022277107
1.855714 0.0022616179
1.856714 0.0022957529
1.857714 0.0023301149
1.858714 0.0023647033
1.859714 0.0023995171
1.860714 0.0024345556
1.861714 0.002469818
1.862714 0.0025053033999999997
1.863714 0.0025410107
1.864714 0.0025769392
1.865714 0.0026130881
1.866714 0.0026494565
1.867714 0.0026860429
1.868714 0.0027228469
1.869714 0.0027598671
1.870714 0.0027971026000000003
1.871714 0.0028345525
1.872714 0.0028722153999999997
1.873714 0.0029100904
1.874714 0.0029481764
1.875714 0.0029864722999999997
1.876714 0.0030249768
1.877714 0.0030636889
1.878714 0.0031026072999999995
1.879714 0.0031417312
1.880714 0.0031810589
1.881714 0.0032205891
1.882714 0.003260321
1.883714 0.0033002529
1.884714 0.0033403837999999996
1.885714 0.0033807126000000003
1.886714 0.0034212375000000003
1.887714 0.0034619577
1.888714 0.0035028712
1.889714 0.0035439771
1.890714 0.003585274
1.891714 0.0036267599999999997
1.892714 0.0036684341000000004
1.893714 0.0037102949
1.894714 0.0037523408999999997
1.895714 0.0037945698
1.896714 0.003836981
1.897714 0.0038795726
1.898714 0.0039223429
1.899714 0.0039652903
1.900714 0.0040084131
1.901714 0.0040517098
1.902714 0.0040951785
1.903714 0.0041388179
1.904714 0.0041826261000000005
1.905714 0.0042266012
1.906714 0.0042707416
1.907714 0.0043150456
1.908714 0.0043595115
1.909714 0.0044041375
1.910714 0.0044489214
1.911714 0.0044938617
1.912714 0.0045389566
1.913714 0.0045842036
1.914714 0.0046296012
1.915714 0.0046751476
1.916714 0.0047208414
1.917714 0.0047666792
1.918714 0.0048126607
1.919714 0.0048587826
1.920714 0.0049050439
1.921714 0.004951442
1.922714 0.004997975
1.923714 0.0050446408
1.924714 0.0050914372
1.925714 0.0051383620000000005
1.926714 0.0051854134999999996
1.927714 0.0052325893
1.928714 0.005279887400000001
1.929714 0.0053273052
1.930714 0.0053748408
1.931714 0.005422492199999999
1.932714 0.005470257
1.933714 0.0055181325
1.934714 0.0055661167
1.935714 0.0056142075
1.936714 0.0056624027
1.937714 0.005710699
1.938714 0.0057590951
1.939714 0.0058075882
1.940714 0.005856176
1.941714 0.0059048565
1.942714 0.0059536262
1.943714 0.0060024839
1.944714 0.0060514263
1.945714 0.0061004514
1.946714 0.006149556400000001
1.947714 0.006198739
1.948714 0.0062479972
1.949714 0.006297327499999999
1.950714 0.0063467276
1.951714 0.0063961954000000005
1.952714 0.006445727900000001
1.953714 0.006495323
1.954714 0.0065449778
1.955714 0.0065946893000000005
1.956714 0.0066444547
1.957714 0.0066942732
1.958714 0.0067441404
1.959714 0.006794054200000001
1.960714 0.0068440109
1.961714 0.0068940084
1.962714 0.0069440451999999995
1.963714 0.006994116800000001
1.964714 0.0070442213
1.965714 0.007094355500000001
1.966714 0.0071445167
1.967714 0.0071947012000000005
1.968714 0.0072449075
1.969714 0.0072951319
1.970714 0.007345373200000001
1.971714 0.007395626
1.972714 0.0074458891
1.973714 0.0074961594
1.974714 0.0075464333000000005
1.975714 0.0075967095
1.976714 0.007646982700000001
1.977714 0.007697251600000001
1.978714 0.0077475132
1.979714 0.0077977646
1.980714 0.007848002100000001
1.981714 0.007898223
1.982714 0.007948424899999999
1.983714 0.0079986035
1.984714 0.0080487574
1.985714 0.008098883
1.986714 0.0081489772
1.987714 0.0081990358
1.988714 0.008249057300000001
1.989714 0.008299037300000001
1.990714 0.0083489736
1.991714 0.0083988634
1.992714 0.0084487023
1.993714 0.008498488
1.994714 0.008548217700000001
1.995714 0.0085978871
1.996714 0.008647493800000001
1.997714 0.0086970351
1.998714 0.0087465065
1.999714 0.0087959059
2.000714 0.008845229599999999
2.001714 0.0088944747
2.002714 0.0089436377
2.003714 0.0089927162
2.004714 0.0090417067
2.005714 0.0090906055
2.006714 0.0091394089
2.007714 0.0091881149
2.008714 0.0092367191
2.009714 0.009285219099999999
2.010714 0.0093336115
2.011714 0.0093818933
2.012714 0.0094300602
2.013714 0.0094781091
2.014714 0.009526038
2.015714 0.0095738425
2.016714 0.0096215197
2.017714 0.009669065899999999
2.018714 0.009716477500000001
2.019714 0.0097637523
2.020714 0.0098108852
2.021714 0.0098578756
2.022714 0.0099047174
2.023714 0.0099514094
2.024714 0.0099979472
2.025714 0.010044327
2.026714 0.010090546
2.027714 0.010136601
2.028714 0.010182489
2.029714 0.010228205
2.030714 0.010273747
2.031714 0.010319112
2.032714 0.010364295999999999
2.033714 0.010409296
2.034714 0.010454108
2.035714 0.010498729
2.036714 0.010543155
2.037714 0.010587384
2.038714 0.010631412
2.039714 0.010675236
2.040714 0.010718851
2.041714 0.010762255
2.042714 0.010805445
2.043714 0.010848418
2.044714 0.010891168
2.045714 0.010933695
2.046714 0.010975993
2.047714 0.01101806
2.048714 0.011059892
2.049714 0.011101487
2.050714 0.011142840000000001
2.051714 0.011183946
2.052714 0.011224806
2.053714 0.011265414000000001
2.054714 0.011305768
2.055714 0.011345863
2.056714 0.011385697
2.057714 0.011425266
2.058714 0.011464567
2.059714 0.011503596999999999
2.060714 0.011542351000000001
2.061714 0.011580827
2.062714 0.011619023
2.063714 0.011656932
2.064714 0.011694556
2.065714 0.011731887
2.066714 0.011768924
2.067714 0.011805663
2.068714 0.011842100999999999
2.069714 0.011878234
2.070714 0.011914059
2.071714 0.011949574000000001
2.072714 0.011984775
2.073714 0.012019659
2.074714 0.012054221
2.075714 0.01208846
2.076714 0.012122372
2.077714 0.012155954
2.078714 0.012189202000000001
2.079714 0.012222114000000001
2.080714 0.012254687
2.081714 0.012286915
2.082714 0.012318799
2.083714 0.012350333
2.084714 0.012381516
2.085714 0.012412343000000001
2.086714 0.012442812000000001
2.087714 0.012472918
2.088714 0.012502661
2.089714 0.012532035
2.090714 0.012561039
2.091714 0.012589669
2.092714 0.012617921999999998
2.093714 0.012645795999999999
2.094714 0.012673286
2.095714 0.012700392
2.096714 0.012727107
2.097714 0.012753431
2.098714 0.012779361
2.099714 0.012804890999999999
2.100714 0.012830021999999998
2.101714 0.012854747000000001
2.102714 0.012879068
2.103714 0.01290298
2.104714 0.012926476
2.105714 0.012949559999999999
2.106714 0.012972226
2.107714 0.01299447
2.108714 0.013016291
2.109714 0.013037687
2.110714 0.013058653
2.111714 0.013079186000000001
2.112714 0.013099286
2.113714 0.013118949
2.114714 0.013138173000000001
2.115714 0.013156954000000002
2.116714 0.013175289
2.117714 0.013193178000000002
2.118714 0.013210616000000001
2.119714 0.013227601
2.120714 0.013244130000000002
2.121714 0.013260202999999998
2.122714 0.013275814
2.123714 0.013290963
2.124714 0.013305644
2.125714 0.013319857999999999
2.126714 0.013333601
2.127714 0.013346872999999999
2.128714 0.013359666999999999
2.129714 0.013371982999999999
2.130714 0.01338382
2.131714 0.013395175
2.132714 0.013406044
2.133714 0.013416425
2.134714 0.013426317
2.135714 0.013435718
2.136714 0.013444627
2.137714 0.013453038
2.138714 0.013460949
2.139714 0.013468362
2.140714 0.013475271
2.141714 0.013481677
2.142714 0.013487575
2.143714 0.013492967
2.144714 0.013497846
2.145714 0.013502214
2.146714 0.013506065999999999
2.147714 0.013509403000000001
2.148714 0.013512220000000002
2.149714 0.013514518
2.150714 0.013516292
2.151714 0.013517543000000002
2.152714 0.013518267999999998
2.153714 0.013518464
2.154714 0.013518132999999998
2.155714 0.013517267999999999
2.156714 0.01351587
2.157714 0.013513937
2.158714 0.013511468
2.159714 0.013508460000000002
2.160714 0.013504911999999999
2.161714 0.013500822
2.162714 0.01349619
2.163714 0.013491012
2.164714 0.013485289
2.165714 0.013479017
2.166714 0.013472198
2.167714 0.013464826000000001
2.168714 0.013456903999999999
2.169714 0.013448426999999999
2.170714 0.013439398
2.171714 0.013429813
2.172714 0.013419671000000001
2.173714 0.013408971
2.174714 0.013397712999999999
2.175714 0.013385894
2.176714 0.013373511
2.177714 0.013360569
2.178714 0.013347063000000001
2.179714 0.013332993000000001
2.180714 0.013318355
2.181714 0.013303153
2.182714 0.013287381000000001
2.183714 0.013271043000000001
2.184714 0.013254135
2.185714 0.013236656000000001
2.186714 0.013218608
2.187714 0.013199986
2.188714 0.01318079
2.189714 0.013161022999999999
2.190714 0.013140681
2.191714 0.013119763999999999
2.192714 0.013098272
2.193714 0.013076203
2.194714 0.013053558
2.195714 0.013030335
2.196714 0.013006535
2.197714 0.012982156
2.198714 0.0129572
2.199714 0.012931663000000001
2.200714 0.012905548
2.201714 0.012878852
2.202714 0.012851578
2.203714 0.012823722
2.204714 0.012795286999999999
2.205714 0.012766270000000001
2.206714 0.012736673
2.207714 0.012706495
2.208714 0.012675737000000001
2.209714 0.012644395999999999
2.210714 0.012612476999999999
2.211714 0.012579974999999998
2.212714 0.012546894000000001
2.213714 0.012513231
2.214714 0.012478988
2.215714 0.012444164999999998
2.216714 0.012408760000000001
2.217714 0.012372775999999999
2.218714 0.012336212
2.219714 0.012299068
2.220714 0.012261345
2.221714 0.012223043
2.222714 0.012184161
2.223714 0.012144700000000001
2.224714 0.012104663
2.225714 0.012064047
2.226714 0.012022855
2.227714 0.011981087
2.228714 0.011938742
2.229714 0.011895823
2.230714 0.011852329
2.231714 0.011808261
2.232714 0.011763621
2.233714 0.011718408
2.234714 0.011672624999999999
2.235714 0.011626272
2.236714 0.011579348
2.237714 0.011531857
2.238714 0.011483797
2.239714 0.011435171
2.240714 0.011385981
2.241714 0.011336226
2.242714 0.011285907
2.243714 0.011235027
2.244714 0.011183585999999999
2.245714 0.011131586
2.246714 0.011079027
2.247714 0.011025911
2.248714 0.010972240000000001
2.249714 0.010918014
2.250714 0.010863234999999999
2.251714 0.010807902999999999
2.252714 0.010752022
2.253714 0.010695591
2.254714 0.010638614000000001
2.255714 0.01058109
2.256714 0.010523023
2.257714 0.010464412000000001
2.258714 0.01040526
2.259714 0.010345569
2.260714 0.01028534
2.261714 0.010224575000000001
2.262714 0.010163276
2.263714 0.010101446
2.264714 0.010039084
2.265714 0.0099761943
2.266714 0.0099127778
2.267714 0.009848836599999999
2.268714 0.0097843738
2.269714 0.0097193908
2.270714 0.0096538897
2.271714 0.0095878728
2.272714 0.0095213421
2.273714 0.0094543
2.274714 0.0093867486
2.275714 0.00931869
2.276714 0.0092501265
2.277714 0.0091810616
2.278714 0.0091114962
2.279714 0.0090414331
2.280714 0.0089708745
2.281714 0.0088998233
2.282714 0.008828281
2.283714 0.0087562512
2.284714 0.0086837346
2.285714 0.008610736400000001
2.286714 0.0085372565
2.287714 0.008463299300000001
2.288714 0.008388867
2.289714 0.0083139617
2.290714 0.0082385865
2.291714 0.0081627441
2.292714 0.0080864374
2.293714 0.0080096695
2.294714 0.007932443300000001
2.295714 0.00785476
2.296714 0.007776624300000001
2.297714 0.007698038800000001
2.298714 0.007619007400000001
2.299714 0.0075395306
2.300714 0.0074596144
2.301714 0.0073792601999999995
2.302714 0.0072984709
2.303714 0.0072172508
2.304714 0.0071356029
2.305714 0.0070535294
2.306714 0.006971034599999999
2.307714 0.006888121400000001
2.308714 0.0068047928
2.309714 0.006721053099999999
2.310714 0.0066369051999999994
2.311714 0.0065523513
2.312714 0.0064673965
2.313714 0.0063820422
2.314714 0.0062962936
2.315714 0.0062101542
2.316714 0.0061236256
2.317714 0.0060367125
2.318714 0.0059494188
2.319714 0.0058617472000000006
2.320714 0.005773701599999999
2.321714 0.0056852856
2.322714 0.0055965024999999995
2.323714 0.0055073564
2.324714 0.0054178507999999995
2.325714 0.0053279895
2.326714 0.0052377763
2.327714 0.0051472151
2.328714 0.0050563092
2.329714 0.0049650629
2.330714 0.0048734804
2.331714 0.0047815651
2.332714 0.004689320800000001
2.333714 0.0045967521
2.334714 0.0045038629
2.335714 0.0044106568
2.336714 0.0043171382
2.337714 0.0042233107
2.338714 0.0041291791
2.339714 0.0040347466
2.340714 0.003940018
2.341714 0.0038449973
2.342714 0.003749688
2.343714 0.0036540947000000003
2.344714 0.0035582212
2.345714 0.0034620723
2.346714 0.0033656516999999997
2.347714 0.0032689633000000003
2.348714 0.0031720119
2.349714 0.0030748015
2.350714 0.0029773359
2.351714 0.0028796194
2.352714 0.0027816568
2.353714 0.0026834516999999997
2.354714 0.0025850088
2.355714 0.0024863323999999997
2.356714 0.0023874269
2.357714 0.0022882967000000002
2.358714 0.0021889462
2.359714 0.0020893796
2.360714 0.0019896019
2.361714 0.0018896171000000002
2.362714 0.0017894299
2.363714 0.0016890450000000001
2.364714 0.0015884668999999998
2.365714 0.0014877001
2.366714 0.0013867492000000001
2.367714 0.0012856189
2.368714 0.0011843137
2.369714 0.0010828383
2.370714 0.00098119717
2.371714 0.00087939516
2.372714 0.0007774367099999999
2.373714 0.00067532651
2.374714 0.00057306916
2.375714 0.00047066933
2.376714 0.00036813155000000003
2.377714 0.00026546052
2.378714 0.00016266077
2.379714 5.9736988e-05
2.380714 -4.3306206999999995e-05
2.381714 -0.00014646416
2.382714 -0.00024973224000000003
2.383714 -0.00035310572000000004
2.384714 -0.00045657993999999996
2.385714 -0.0005601502399999999
2.386714 -0.00066381181
2.387714 -0.00076755996
2.388714 -0.00087138988
2.389714 -0.00097529683
2.390714 -0.001079276
2.391714 -0.0011833225
2.392714 -0.0012874315
2.393714 -0.0013915982
2.394714 -0.0014958177
2.395714 -0.0016000848999999998
2.396714 -0.0017043953
2.397714 -0.0018087436
2.398714 -0.0019131252
2.399714 -0.0020175352
2.400714 -0.0021219685
2.401714 -0.0022264201
2.402714 -0.0023308855999999998
2.403714 -0.0024353596
2.404714 -0.0025398376000000003
2.405714 -0.0026443147
2.406714 -0.002748786
2.407714 -0.0028532468
2.408714 -0.0029576922
2.409714 -0.0030621172999999997
2.410714 -0.0031665179
2.411714 -0.0032708881999999996
2.412714 -0.0033752243
2.413714 -0.0034795207999999997
2.414714 -0.0035837733000000003
2.415714 -0.003687977
2.416714 -0.0037921272000000002
2.417714 -0.0038962189
2.418714 -0.0040002469
2.419714 -0.0041042073
2.420714 -0.0042080945000000005
2.421714 -0.0043119038
2.422714 -0.0044156306
2.423714 -0.0045192701
2.424714 -0.0046228167999999995
2.425714 -0.0047262663
2.426714 -0.0048296137
2.427714 -0.0049328541
2.428714 -0.0050359824
2.429714 -0.0051389939
2.430714 -0.0052418840000000005
2.431714 -0.0053446471
2.432714 -0.0054472792
2.433714 -0.0055497752
2.434714 -0.0056521305
2.435714 -0.0057543399
2.436714 -0.005856399
2.437714 -0.0059583028
2.438714 -0.0060600472
2.439714 -0.0061616265
2.440714 -0.0062630374
2.441714 -0.0063642743
2.442714 -0.0064653323
2.443714 -0.0065662076
2.444714 -0.0066668952
2.445714 -0.0067673907
2.446714 -0.006867689099999999
2.447714 -0.0069677859
2.448714 -0.0070676775
2.449714 -0.007167358899999999
2.450714 -0.0072668248
2.451714 -0.0073660703
2.452714 -0.0074650932
2.453714 -0.0075638862
2.454714 -0.0076624462999999995
2.455714 -0.0077607678
2.456714 -0.007858846899999999
2.457714 -0.0079566795
2.458714 -0.008054260300000001
2.459714 -0.0081515849
2.460714 -0.0082486484
2.461714 -0.008345446999999999
2.462714 -0.0084419749
2.463714 -0.0085382293
2.464714 -0.008634204999999999
2.465714 -0.008729896899999999
2.466714 -0.0088253015
2.467714 -0.0089204135
2.468714 -0.0090152294
2.469714 -0.009109744099999999
2.470714 -0.0092039547
2.471714 -0.009297856
2.472714 -0.0093914445
2.473714 -0.009484715000000001
2.474714 -0.0095776639
2.475714 -0.0096702861
2.476714 -0.0097625794
2.477714 -0.0098545395
2.478714 -0.0099461606
2.479714 -0.01003744
2.480714 -0.010128373999999999
2.481714 -0.010218957
2.482714 -0.010309187
2.483714 -0.010399059
2.484714 -0.010488569
2.485714 -0.010577712
2.486714 -0.010666485
2.487714 -0.010754884
2.488714 -0.010842906000000001
2.489714 -0.010930545
2.490714 -0.011017798
2.491714 -0.011104661
2.492714 -0.01119113
2.493714 -0.011277202
2.494714 -0.011362872
2.495714 -0.011448137
2.496714 -0.011532992
2.497714 -0.011617433
2.498714 -0.011701459
2.499714 -0.011785064
2.500714 -0.011868245000000001
2.501714 -0.011950998
2.502714 -0.01203332
2.503714 -0.012115208
2.504714 -0.012196657
2.505714 -0.012277665
2.506714 -0.012358227
2.507714 -0.012438343000000001
2.508714 -0.012518006
2.509714 -0.012597213
2.510714 -0.012675963999999998
2.511714 -0.012754252999999998
2.512714 -0.012832077999999998
2.513714 -0.012909434999999999
2.514714 -0.012986319999999999
2.515714 -0.013062731999999999
2.516714 -0.013138664999999999
2.517714 -0.013214117999999999
2.518714 -0.013289088
2.519714 -0.013363571000000001
2.520714 -0.013437563
2.521714 -0.013511063
2.522714 -0.013584065999999999
2.523714 -0.013656569
2.524714 -0.013728570999999998
2.525714 -0.013800066000000001
2.526714 -0.013871053
2.527714 -0.013941528000000002
2.528714 -0.014011491
2.529714 -0.014080935
2.530714 -0.014149858999999999
2.531714 -0.014218261999999999
2.532714 -0.014286139
2.533714 -0.014353488
2.534714 -0.014420308000000001
2.535714 -0.014486594999999998
2.536714 -0.014552346
2.537714 -0.01461756
2.538714 -0.014682233
2.539714 -0.014746364000000001
2.540714 -0.014809949999999999
2.541714 -0.014872989
2.542714 -0.014935478
2.543714 -0.014997415
2.544714 -0.015058798
2.545714 -0.015119625000000001
2.546714 -0.015179893
2.547714 -0.015239601
2.548714 -0.015298744
2.549714 -0.015357323999999999
2.550714 -0.015415336
2.551714 -0.015472778000000001
2.552714 -0.015529648
2.553714 -0.015585944000000001
2.554714 -0.015641663
2.555714 -0.015696806
2.556714 -0.015751367999999998
2.557714 -0.01580535
2.558714 -0.015858747
2.559714 -0.015911557
2.560714 -0.015963783000000002
2.561714 -0.016015417
2.562714 -0.016066459999999998
2.563714 -0.016116911
2.564714 -0.016166767
2.565714 -0.016216029
2.566714 -0.016264693
2.567714 -0.016312760000000003
2.568714 -0.016360226
2.569714 -0.016407091
2.570714 -0.016453354
2.571714 -0.016499014
2.572714 -0.016544067
2.573714 -0.016588514000000002
2.574714 -0.016632355
2.575714 -0.016675587000000002
2.576714 -0.016718208
2.577714 -0.016760219
2.578714 -0.016801618
2.579714 -0.016842403
2.580714 -0.016882573
2.581714 -0.016922127999999998
2.582714 -0.016961066
2.583714 -0.016999387
2.584714 -0.017037089999999998
2.585714 -0.017074174
2.586714 -0.017110637
2.587714 -0.017146478
2.588714 -0.017181698
2.589714 -0.017216295
2.590714 -0.017250268
2.591714 -0.017283617
2.592714 -0.017316341000000002
2.593714 -0.01734844
2.594714 -0.017379913
2.595714 -0.017410757
2.596714 -0.017440977
2.597714 -0.017470568000000002
2.598714 -0.017499531999999998
2.599714 -0.017527868000000002
2.600714 -0.017555576
2.601714 -0.017582654
2.602714 -0.017609104
2.603714 -0.017634926000000002
2.604714 -0.01766012
2.605714 -0.017684684000000003
2.606714 -0.017708619
2.607714 -0.017731925
2.608714 -0.017754603
2.609714 -0.01777665
2.610714 -0.017798069
2.611714 -0.017818857
2.612714 -0.017839017
2.613714 -0.017858547
2.614714 -0.017877448
2.615714 -0.01789572
2.616714 -0.017913361
2.617714 -0.017930375
2.618714 -0.017946759
2.619714 -0.017962516
2.620714 -0.017977644
2.621714 -0.017992145
2.622714 -0.018006017
2.623714 -0.018019263
2.624714 -0.018031882
2.625714 -0.018043876
2.626714 -0.018055242
2.627714 -0.018065984
2.628714 -0.018076104
2.629714 -0.018085599
2.630714 -0.018094471
2.631714 -0.018102721999999998
2.632714 -0.018110352
2.633714 -0.018117363
2.634714 -0.018123754000000002
2.635714 -0.018129527
2.636714 -0.018134683
2.637714 -0.018139223
2.638714 -0.018143147000000002
2.639714 -0.018146456999999998
2.640714 -0.018149153
2.641714 -0.018151237
2.642714 -0.018152711000000002
2.643714 -0.018153574
2.644714 -0.018153827
2.645714 -0.018153474000000003
2.646714 -0.018152512
2.647714 -0.018150946
2.648714 -0.018148775
2.649714 -0.018146
2.650714 -0.018142624
2.651714 -0.018138647
2.652714 -0.018134071
2.653714 -0.018128896999999998
2.654714 -0.018123125
2.655714 -0.018116759
2.656714 -0.018109800000000002
2.657714 -0.018102248
2.658714 -0.018094105
2.659714 -0.018085373000000002
2.660714 -0.018076054
2.661714 -0.01806615
2.662714 -0.018055663
2.663714 -0.018044592
2.664714 -0.018032943
2.665714 -0.018020715
2.666714 -0.018007911999999997
2.667714 -0.017994533
2.668714 -0.017980582000000002
2.669714 -0.017966061
2.670714 -0.017950971
2.671714 -0.017935313
2.672714 -0.017919092
2.673714 -0.017902306
2.674714 -0.017884959
2.675714 -0.017867054
2.676714 -0.017848591
2.677714 -0.017829574
2.678714 -0.017810003
2.679714 -0.017789882
2.680714 -0.017769211
2.681714 -0.017747993
2.682714 -0.017726231000000002
2.683714 -0.017703926999999998
2.684714 -0.017681080000000002
2.685714 -0.017657697
2.686714 -0.017633777
2.687714 -0.017609324000000003
2.688714 -0.017584337999999998
2.689714 -0.017558824
2.690714 -0.017532785
2.691714 -0.017506222
2.692714 -0.017479136000000003
2.693714 -0.017451532999999998
2.694714 -0.017423413
2.695714 -0.017394779
2.696714 -0.017365634
2.697714 -0.017335982
2.698714 -0.017305824
2.699714 -0.017275164
2.700714 -0.017244002
2.701714 -0.017212343
2.702714 -0.017180189000000002
2.703714 -0.017147542
2.704714 -0.017114406
2.705714 -0.017080782000000003
2.706714 -0.017046674
2.707714 -0.017012084
2.708714 -0.016977017
2.709714 -0.016941472
2.710714 -0.016905453
2.711714 -0.016868964
2.712714 -0.016832007
2.713714 -0.016794584
2.714714 -0.016756699
2.715714 -0.016718353
2.716714 -0.016679552
2.717714 -0.016640297000000002
2.718714 -0.016600589
2.719714 -0.016560435000000002
2.720714 -0.016519835
2.721714 -0.016478793000000002
2.722714 -0.016437311
2.723714 -0.016395394
2.724714 -0.016353045
2.725714 -0.016310264999999997
2.726714 -0.016267059
2.727714 -0.016223431
2.728714 -0.016179383
2.729714 -0.016134916
2.730714 -0.016090036999999998
2.731714 -0.016044746999999998
2.732714 -0.015999049
2.733714 -0.015952947
2.734714 -0.015906445
2.735714 -0.015859545
2.736714 -0.015812248
2.737714 -0.015764561
2.738714 -0.015716485
2.739714 -0.015668024
2.740714 -0.01561918
2.741714 -0.015569957999999998
2.742714 -0.01552036
2.743714 -0.015470388
2.744714 -0.015420047999999999
2.745714 -0.015369339999999999
2.746714 -0.015318269999999998
2.747714 -0.015266841
2.748714 -0.015215053000000001
2.749714 -0.015162914
2.750714 -0.015110422000000002
2.751714 -0.015057586
2.752714 -0.015004406000000001
2.753714 -0.014950887000000001
2.754714 -0.01489703
2.755714 -0.014842840999999999
2.756714 -0.014788324
2.757714 -0.014733481000000001
2.758714 -0.014678314999999999
2.759714 -0.014622828000000001
2.760714 -0.014567029000000002
2.761714 -0.014510917000000002
2.762714 -0.014454495
2.763714 -0.014397767999999998
2.764714 -0.014340741
2.765714 -0.014283414999999999
2.766714 -0.014225794
2.767714 -0.014167881
2.768714 -0.014109680000000001
2.769714 -0.014051194
2.770714 -0.013992426
2.771714 -0.01393338
2.772714 -0.013874059
2.773714 -0.013814468
2.774714 -0.013754606999999999
2.775714 -0.013694483
2.776714 -0.013634097000000001
2.777714 -0.013573453000000001
2.778714 -0.013512554999999999
2.779714 -0.013451405999999999
2.780714 -0.013390009
2.781714 -0.013328368000000002
2.782714 -0.013266488000000002
2.783714 -0.013204368999999999
2.784714 -0.013142017
2.785714 -0.013079436
2.786714 -0.013016629
2.787714 -0.012953598
2.788714 -0.012890348
2.789714 -0.012826883
2.790714 -0.012763205
2.791714 -0.012699318000000001
2.792714 -0.012635226999999999
2.793714 -0.012570933999999999
2.794714 -0.012506442999999999
2.795714 -0.012441757000000001
2.796714 -0.012376878000000001
2.797714 -0.012311814
2.798714 -0.012246562999999999
2.799714 -0.012181131999999999
2.800714 -0.012115524
2.801714 -0.012049741
2.802714 -0.011983787000000001
2.803714 -0.011917665000000001
2.804714 -0.011851379
2.805714 -0.011784932
2.806714 -0.011718326
2.807714 -0.011651567
2.808714 -0.011584657
2.809714 -0.011517599
2.810714 -0.011450398
2.811714 -0.011383055
2.812714 -0.011315575
2.813714 -0.011247960999999999
2.814714 -0.011180217
2.815714 -0.011112345000000001
2.816714 -0.011044349
2.817714 -0.010976233
2.818714 -0.010908000000000001
2.819714 -0.010839653
2.820714 -0.010771197
2.821714 -0.010702633
2.822714 -0.010633966
2.823714 -0.010565198
2.824714 -0.010496334
2.825714 -0.010427375999999999
2.826714 -0.010358328
2.827714 -0.010289194
2.828714 -0.010219975
2.829714 -0.010150675
2.830714 -0.010081299
2.831714 -0.010011848
2.832714 -0.0099423261
2.833714 -0.0098727367
2.834714 -0.0098030818
2.835714 -0.0097333657
2.836714 -0.0096635908
2.837714 -0.0095937605
2.838714 -0.009523878500000001
2.839714 -0.0094539464
2.840714 -0.0093839684
2.841714 -0.009313947500000001
2.842714 -0.009243886599999999
2.843714 -0.0091737886
2.844714 -0.0091036578
2.845714 -0.009033495
2.846714 -0.0089633053
2.847714 -0.008893090900000001
2.848714 -0.0088228553
2.849714 -0.0087526016
2.850714 -0.0086823326
2.851714 -0.008612051899999999
2.852714 -0.0085417618
2.853714 -0.0084714658
2.854714 -0.008401167
2.855714 -0.0083308681
2.856714 -0.0082605722
2.857714 -0.0081902821
2.858714 -0.0081200014
2.859714 -0.0080497317
2.860714 -0.0079794772
2.861714 -0.0079092402
2.862714 -0.007839022900000001
2.863714 -0.0077688288
2.864714 -0.0076986609
2.865714 -0.0076285207
2.866714 -0.0075584125
2.867714 -0.007488337700000001
2.868714 -0.0074182994
2.869714 -0.0073482996
2.870714 -0.0072783427
2.871714 -0.0072084294999999994
2.872714 -0.0071385643
2.873714 -0.0070687484999999994
2.874714 -0.006998985199999999
2.875714 -0.0069292779
2.876714 -0.0068596279999999996
2.877714 -0.0067900386
2.878714 -0.0067205125
2.879714 -0.0066510525
2.880714 -0.0065816617
2.881714 -0.0065123415
2.882714 -0.0064430955
2.883714 -0.006373925900000001
2.884714 -0.0063048348
2.885714 -0.006235826000000001
2.886714 -0.0061669009
2.887714 -0.0060980619
2.888714 -0.0060293125
2.889714 -0.0059606544
2.890714 -0.0058920898
2.891714 -0.0058236215
2.892714 -0.0057552515
2.893714 -0.0056869823
2.894714 -0.0056188164
2.895714 -0.0055507553
2.896714 -0.0054828014999999996
2.897714 -0.0054149579000000005
2.898714 -0.0053472257
2.899714 -0.005279607600000001
2.900714 -0.0052121057
2.901714 -0.0051447219
2.902714 -0.0050774586
2.903714 -0.0050103175
2.904714 -0.0049433016
2.905714 -0.0048764126
2.906714 -0.0048096528
2.907714 -0.004743024
2.908714 -0.0046765279
2.909714 -0.0046101679
2.910714 -0.004543945
2.911714 -0.0044778618999999995
2.912714 -0.0044119206
2.913714 -0.0043461229999999995
2.914714 -0.0042804717
2.915714 -0.0042149677
2.916714 -0.0041496143
2.917714 -0.0040844123
2.918714 -0.0040193641
2.919714 -0.0039544717
2.920714 -0.0038897371
2.921714 -0.0038251615
2.922714 -0.0037607475000000002
2.923714 -0.0036964963999999998
2.924714 -0.0036324098
2.925714 -0.0035684898
2.926714 -0.0035047378
2.927714 -0.0034411554
2.928714 -0.0033777447
2.929714 -0.0033145065
2.930714 -0.0032514432
2.931714 -0.0031885564
2.932714 -0.0031258470999999998
2.933714 -0.0030633171
2.934714 -0.0030009681999999998
2.935714 -0.0029388018
2.936714 -0.0028768194
2.937714 -0.0028150227
2.938714 -0.0027534131999999998
2.939714 -0.0026919926
2.940714 -0.0026307622
2.941714 -0.0025697236
2.942714 -0.0025088784
2.943714 -0.0024482282
2.944714 -0.0023877743
2.945714 -0.0023275185
2.946714 -0.0022674618
2.947714 -0.0022076058
2.948714 -0.0021479520000000003
2.949714 -0.0020885013999999997
2.950714 -0.0020292558
2.951714 -0.0019702164
2.952714 -0.0019113841
2.953714 -0.0018527603999999999
2.954714 -0.0017943463000000002
2.955714 -0.0017361432
2.956714 -0.001678152
2.957714 -0.0016203737999999999
2.958714 -0.0015628096999999999
2.959714 -0.0015054608
2.960714 -0.0014483281999999999
2.961714 -0.0013914127
2.962714 -0.0013347154000000001
2.963714 -0.0012782372999999999
2.964714 -0.0012219795000000002
2.965714 -0.0011659429
2.966714 -0.0011101283999999999
2.967714 -0.0010545371
2.968714 -0.0009991699699999999
2.969714 -0.0009440280300000001
2.970714 -0.00088911211
2.971714 -0.0008344232799999999
2.972714 -0.0007799625600000001
2.973714 -0.00072573075
2.974714 -0.00067172891
2.975714 -0.00061795799
2.976714 -0.00056441886
2.977714 -0.0005111124199999999
2.978714 -0.00045803949
2.979714 -0.0004052009
2.980714 -0.00035259752
2.981714 -0.00030023007
2.982714 -0.00024809929000000003
2.983714 -0.00019620587999999998
2.984714 -0.00014455052999999999
2.985714 -9.3133832e-05
2.986714 -4.1956409e-05
2.987714 8.9811813e-06
2.988714 5.9678388e-05
2.989714 0.00011013469000000001
2.990714 0.00016034958999999998
2.991714 0.00021032260999999998
2.992714 0.00026005325000000003
2.993714 0.00030954109
2.994714 0.00035878568
2.995714 0.00040778649999999994
2.996714 0.00045654318999999996
2.997714 0.00050505523
2.998714 0.00055332221
2.999714 0.00060134371
3.000714 0.00064911919
3.001714 0.00069664829
3.002714 0.00074393051
3.003714 0.00079096544
3.004714 0.00083775258
3.005714 0.0008842915100000001
3.006714 0.00093058188
3.007714 0.00097662323
3.008714 0.0010224153
3.009714 0.0010679577
3.010714 0.0011132499
3.011714 0.0011582918
3.012714 0.0012030831
3.013714 0.0012476236
3.014714 0.0012919132
3.015714 0.0013359515
3.016714 0.0013797385
3.017714 0.0014232741
3.018714 0.0014665581
3.019714 0.0015095907
3.020714 0.0015523715999999999
3.021714 0.0015949008
3.022714 0.0016371785
3.023714 0.0016792046
3.024714 0.0017209792000000002
3.025714 0.0017625023
3.026714 0.0018037739
3.027714 0.0018447939999999999
3.028714 0.0018855623999999998
3.029714 0.0019260796999999998
3.030714 0.0019663455999999998
3.031714 0.00200636
3.032714 0.0020461232
3.033714 0.0020856347
3.034714 0.002124895
3.035714 0.002163904
3.036714 0.0022026616
3.037714 0.0022411681
3.038714 0.0022794231
3.039714 0.0023174271
3.040714 0.0023551798
3.041714 0.0023926817
3.042714 0.0024299326
3.043714 0.0024669330999999997
3.044714 0.0025036828
3.045714 0.0025401823
3.046714 0.0025764317
3.047714 0.0026124311
3.048714 0.0026481812
3.049714 0.0026836818999999997
3.050714 0.0027189337
3.051714 0.002753937
3.052714 0.0027886923
3.053714 0.0028231996
3.054714 0.0028574597
3.055714 0.0028914728
3.056714 0.0029252392999999997
3.057714 0.0029587598
3.058714 0.0029920344
3.059714 0.0030250638
3.060714 0.0030578482000000002
3.061714 0.0030903877
3.062714 0.0031226831000000003
3.063714 0.0031547348
3.064714 0.0031865431
3.065714 0.0032181084
3.066714 0.0032494306999999996
3.067714 0.0032805110000000003
3.068714 0.0033113487
3.069714 0.0033419447999999997
3.070714 0.0033722998
3.071714 0.0034024139
3.072714 0.0034322870999999996
3.073714 0.0034619206
3.074714 0.0034913144000000003
3.075714 0.0035204691999999997
3.076714 0.0035493849000000004
3.077714 0.0035780627999999997
3.078714 0.0036065034
3.079714 0.0036347068000000004
3.080714 0.0036626741
3.081714 0.0036904057
3.082714 0.0037179023
3.083714 0.0037451646
3.084714 0.0037721929
3.085714 0.0037989885
3.086714 0.0038255519
3.087714 0.0038518836
3.088714 0.0038779845999999995
3.089714 0.003903855
3.090714 0.0039294959
3.091714 0.0039549079
3.092714 0.0039800918
3.093714 0.004005048
3.094714 0.0040297771
3.095714 0.00405428
3.096714 0.0040785573
3.097714 0.0041026091
3.098714 0.0041264368
3.099714 0.0041500407
3.100714 0.0041734213
3.101714 0.0041965788
3.102714 0.0042195148
3.103714 0.004242229300000001
3.104714 0.0042647229
3.105714 0.0042869968
3.106714 0.0043090513
3.107714 0.0043308875
3.108714 0.0043525059
3.109714 0.004373907
3.110714 0.0043950924
3.111714 0.004416062100000001
3.112714 0.0044368171000000005
3.113714 0.0044573586
3.114714 0.0044776873
3.115714 0.0044978038
3.116714 0.004517709
3.117714 0.0045374043
3.118714 0.0045568901
3.119714 0.0045761673
3.120714 0.0045952365000000005
3.121714 0.0046140995
3.122714 0.0046327557
3.123714 0.0046512072
3.124714 0.0046694538
3.125714 0.0046874971
3.126714 0.0047053374000000005
3.127714 0.0047229754
3.128714 0.0047404123
3.129714 0.0047576483
3.130714 0.0047746846
3.131714 0.0047915215
3.132714 0.004808160200000001
3.133714 0.0048246013
3.134714 0.0048408452
3.135714 0.0048568931
3.136714 0.0048727456
3.137714 0.0048884038
3.138714 0.0049038681
3.139714 0.0049191396
3.140714 0.004934219
3.141714 0.0049491071
3.142714 0.0049638053
3.143714 0.0049783139
3.144714 0.004992634100000001
3.145714 0.0050067669
3.146714 0.005020713400000001
3.147714 0.0050344741
3.148714 0.0050480499000000005
3.149714 0.0050614424
3.150714 0.0050746519
3.151714 0.005087679899999999
3.152714 0.0051005274
3.153714 0.0051131949
3.154714 0.0051256832999999995
3.155714 0.0051379935
3.156714 0.0051501269
3.157714 0.0051620835
3.158714 0.0051738651
3.159714 0.0051854717
3.160714 0.005196904
3.161714 0.0052081639
3.162714 0.0052192513999999995
3.163714 0.0052301679
3.164714 0.0052409134
3.165714 0.0052514893
3.166714 0.0052618961
3.167714 0.0052721349
3.168714 0.0052822063
3.169714 0.0052921114000000005
3.170714 0.005301851
3.171714 0.0053114261
3.172714 0.0053208372
3.173714 0.0053300857
3.174714 0.0053391719
3.175714 0.0053480970000000004
3.176714 0.0053568627
3.177714 0.0053654687
3.178714 0.0053739168
3.179714 0.0053822077
3.180714 0.0053903423
3.181714 0.0053983218
3.182714 0.0054061464
3.183714 0.0054138178
3.184714 0.0054213368
3.185714 0.005428704
3.186714 0.0054359203
3.187714 0.0054429867
3.188714 0.005449903999999999
3.189714 0.0054566727999999995
3.190714 0.0054632939
3.191714 0.0054697684
3.192714 0.0054760971
3.193714 0.0054822805
3.194714 0.0054883192
3.195714 0.0054942146
3.196714 0.0054999666000000004
3.197714 0.0055055767
3.198714 0.005511045700000001
3.199714 0.0055163739000000005
3.200714 0.0055215623
3.201714 0.0055266119
3.202714 0.0055315235
3.203714 0.005536297999999999
3.204714 0.005540936000000001
3.205714 0.0055454384
3.206714 0.0055498065
3.207714 0.0055540408
3.208714 0.0055581422
3.209714 0.005562112
3.210714 0.0055659511
3.211714 0.0055696601
3.212714 0.0055732398
3.213714 0.0055766915
3.214714 0.0055800156
3.215714 0.0055832134
3.216714 0.0055862853
3.217714 0.0055892324
3.218714 0.0055920558
3.219714 0.0055947559
3.220714 0.0055973338
3.221714 0.0055997898
3.222714 0.005602125
3.223714 0.0056043398
3.224714 0.0056064353
3.225714 0.0056084122
3.226714 0.0056102708
3.227714 0.0056120119999999996
3.228714 0.0056136363
3.229714 0.005615145
3.230714 0.0056165383000000004
3.231714 0.005617817099999999
3.232714 0.005618982000000001
3.233714 0.0056200341
3.234714 0.0056209734
3.235714 0.0056218014
3.236714 0.0056225188
3.237714 0.005623126
3.238714 0.0056236237
3.239714 0.0056240133
3.240714 0.0056242952
3.241714 0.0056244701999999995
3.242714 0.0056245390000000004
3.243714 0.0056245026
3.244714 0.0056243618
3.245714 0.0056241177
3.246714 0.0056237703
3.247714 0.005623321000000001
3.248714 0.0056227698
3.249714 0.0056221183
3.250714 0.005621366700000001
3.251714 0.0056205154000000005
3.252714 0.0056195655
3.253714 0.0056185178
3.254714 0.0056173725
3.255714 0.0056161301
3.256714 0.0056147917
3.257714 0.0056133576000000004
3.258714 0.0056118286
3.259714 0.0056102053
3.260714 0.0056084882
3.261714 0.005606677599999999
3.262714 0.0056047746
3.263714 0.0056027795
3.264714 0.0056006931
3.265714 0.0055985157999999995
3.266714 0.0055962486
3.267714 0.005593892299999999
3.268714 0.0055914471999999995
3.269714 0.0055889141
3.270714 0.0055862936
3.271714 0.0055835866
3.272714 0.0055807934
3.273714 0.005577915399999999
3.274714 0.0055749526
3.275714 0.0055719058
3.276714 0.0055687757000000004
3.277714 0.0055655633
3.278714 0.0055622691
3.279714 0.0055588935
3.280714 0.0055554374
3.281714 0.005551901299999999
3.282714 0.0055482851000000005
3.283714 0.005544589999999999
3.284714 0.0055408167
3.285714 0.0055369655
3.286714 0.005533036900000001
3.287714 0.0055290315
3.288714 0.0055249493
3.289714 0.0055207914999999995
3.290714 0.0055165579
3.291714 0.0055122491
3.292714 0.0055078657000000005
3.293714 0.0055034081
3.294714 0.0054988774
3.295714 0.0054942731000000005
3.296714 0.0054895965
3.297714 0.0054848475
3.298714 0.0054800268
3.299714 0.0054751355000000005
3.300714 0.0054701737
3.301714 0.0054651417
3.302714 0.0054600405
3.303714 0.0054548706
3.304714 0.0054496322
3.305714 0.005444327
3.306714 0.005438954
3.307714 0.0054335145
3.308714 0.0054280092
3.309714 0.0054224387
3.310714 0.0054168031
3.311714 0.0054111035
3.312714 0.0054053395
3.313714 0.0053995125
3.314714 0.0053936223
3.315714 0.0053876694000000004
3.316714 0.0053816548
3.317714 0.0053755786
3.318714 0.005369441
3.319714 0.0053632426
3.320714 0.0053569835
3.321714 0.0053506642999999994
3.322714 0.0053442858
3.323714 0.0053378477
3.324714 0.0053313503
3.325714 0.0053247946
3.326714 0.0053181808
3.327714 0.0053115090999999994
3.328714 0.0053047803
3.329714 0.0052979944
3.330714 0.0052911519999999995
3.331714 0.0052842533
3.332714 0.005277299
3.333714 0.0052702897
3.334714 0.0052632251
3.335714 0.0052561067
3.336714 0.0052489344
3.337714 0.0052417083
3.338714 0.005234429400000001
3.339714 0.0052270978
3.340714 0.0052197138
3.341714 0.0052122781
3.342714 0.0052047908
3.343714 0.005197252899999999
3.344714 0.0051896637
3.345714 0.0051820243
3.346714 0.0051743351
3.347714 0.005166596
3.348714 0.0051588078
3.349714 0.0051509702
3.350714 0.0051430841000000005
3.351714 0.0051351493
3.352714 0.0051271665000000004
3.353714 0.005119136000000001
3.354714 0.0051110579
3.355714 0.0051029325
3.356714 0.0050947601
3.357714 0.0050865408
3.358714 0.005078275
3.359714 0.0050699633
3.360714 0.0050616058000000005
3.361714 0.0050532028
3.362714 0.005044755
3.363714 0.0050362622
3.364714 0.0050277253
3.365714 0.0050191444
3.366714 0.0050105198
3.367714 0.0050018516
3.368714 0.0049931408
3.369714 0.0049843871
3.370714 0.0049755916
3.371714 0.0049667538
3.372714 0.0049578746
3.373714 0.0049489539
3.374714 0.0049399929
3.375714 0.0049309907
3.376714 0.0049219489000000005
3.377714 0.0049128666
3.378714 0.0049037448
3.379714 0.0048945833
3.380714 0.0048853828
3.381714 0.0048761431
3.382714 0.0048668651
3.383714 0.0048575483
3.384714 0.0048481936
3.385714 0.0048388007
3.386714 0.0048293699
3.387714 0.0048199016999999995
3.388714 0.0048103961
3.389714 0.0048008533
3.390714 0.0047912738
3.391714 0.0047816575
3.392714 0.0047720045
3.393714 0.004762315400000001
3.394714 0.0047525904
3.395714 0.0047428293
3.396714 0.004733033
3.397714 0.0047232013
3.398714 0.0047133350999999995
3.399714 0.004703434
3.400714 0.0046934987
3.401714 0.0046835292
3.402714 0.0046735258
3.403714 0.004663489
3.404714 0.0046534187
3.405714 0.0046433153
3.406714 0.0046331796
3.407714 0.004623011
3.408714 0.0046128105
3.409714 0.004602577599999999
3.410714 0.0045923134
3.411714 0.0045820172
3.412714 0.0045716897
3.413714 0.0045613313
3.414714 0.0045509415999999995
3.415714 0.0045405213
3.416714 0.0045300704999999995
3.417714 0.0045195891
3.418714 0.0045090775999999996
3.419714 0.0044985358
3.420714 0.0044879642
3.421714 0.0044773627
3.422714 0.0044667322
3.423714 0.0044560722
3.424714 0.0044453831
3.425714 0.0044346652
3.426714 0.004423919
3.427714 0.004413143699999999
3.428714 0.0044023403
3.429714 0.0043915094
3.430714 0.0043806504
3.431714 0.0043697640999999995
3.432714 0.0043588505
3.433714 0.0043479096
3.434714 0.0043369422
3.435714 0.0043259479
3.436714 0.0043149274
3.437714 0.004303881
3.438714 0.0042928084000000005
3.439714 0.0042817108000000005
3.440714 0.0042705873
3.441714 0.0042594384
3.442714 0.0042482647
3.443714 0.0042370659
3.444714 0.0042258427
3.445714 0.0042145944
3.446714 0.0042033222
3.447714 0.0041920259
3.448714 0.0041807056
3.449714 0.0041693613
3.450714 0.0041579930000000005
3.451714 0.004146601
3.452714 0.0041351861
3.453714 0.004123747200000001
3.454714 0.0041122854
3.455714 0.004100800999999999
3.456714 0.0040892934
3.457714 0.0040777632
3.458714 0.0040662107
3.459714 0.0040546358
3.460714 0.0040430386
3.461714 0.00403142
3.462714 0.0040197796
3.463714 0.0040081177
3.464714 0.0039964347
3.465714 0.0039847302
3.466714 0.0039730054
3.467714 0.0039612598
3.468714 0.0039494942000000005
3.469714 0.0039377082
3.470714 0.0039259026
3.471714 0.0039140773999999995
3.472714 0.0039022325000000004
3.473714 0.0038903687
3.474714 0.0038784856000000003
3.475714 0.0038665838999999997
3.476714 0.0038546634
3.477714 0.0038427246000000003
3.478714 0.0038307672999999998
3.479714 0.0038187918000000005
3.480714 0.0038067985000000003
3.481714 0.003794787
3.482714 0.003782758
3.483714 0.0037707116
3.484714 0.0037586480000000003
3.485714 0.0037465667
3.486714 0.0037344682
3.487714 0.0037223530000000003
3.488714 0.0037102211
3.489714 0.0036980724000000003
3.490714 0.0036859074
3.491714 0.0036737262999999997
3.492714 0.0036615285
3.493714 0.0036493155000000004
3.494714 0.0036370864000000004
3.495714 0.0036248421
3.496714 0.0036125823999999997
3.497714 0.0036003078999999995
3.498714 0.0035880184
3.499714 0.0035757144
3.500714 0.0035633962
3.501714 0.0035510639
3.502714 0.0035387176
3.503714 0.0035263576
3.504714 0.0035139840999999995
3.505714 0.0035015972
3.506714 0.0034891975
3.507714 0.0034767843000000002
3.508714 0.0034643588
3.509714 0.0034519208999999997
3.510714 0.0034394707
3.511714 0.0034270080999999997
3.512714 0.0034145334
3.513714 0.0034020472
3.514714 0.0033895492
3.515714 0.0033770392999999998
3.516714 0.0033645185
3.517714 0.0033519864
3.518714 0.003339443
3.519714 0.0033268891
3.520714 0.0033143245999999998
3.521714 0.0033017491999999997
3.522714 0.0032891636
3.523714 0.0032765674
3.524714 0.0032639618
3.525714 0.0032513461
3.526714 0.0032387208000000003
3.527714 0.0032260861
3.528714 0.0032134422999999996
3.529714 0.0032007897999999997
3.530714 0.0031881285000000003
3.531714 0.0031754585999999997
3.532714 0.0031627806
3.533714 0.0031500949000000003
3.534714 0.0031374009
3.535714 0.0031246997
3.536714 0.0031119910999999997
3.537714 0.0030992756
3.538714 0.0030865533000000002
3.539714 0.0030738243000000003
3.540714 0.0030610892
3.541714 0.0030483478
3.542714 0.0030356005
3.543714 0.0030228473
3.544714 0.0030100886
3.545714 0.0029973244
3.546714 0.0029845546999999997
3.547714 0.0029717801000000003
3.548714 0.0029590004
3.549714 0.002946216
3.550714 0.0029334270999999998
3.551714 0.0029206336
3.552714 0.0029078356
3.553714 0.0028950334999999997
3.554714 0.0028822275
3.555714 0.0028694176
3.556714 0.0028566043
3.557714 0.0028437875
3.558714 0.0028309672000000003
3.559714 0.0028181443
3.560714 0.0028053186
3.561714 0.0027924903
3.562714 0.0027796599
3.563714 0.0027668275
3.564714 0.0027539932000000002
3.565714 0.0027411574
3.566714 0.0027283204
3.567714 0.0027154827
3.568714 0.0027026441
3.569714 0.0026898051
3.570714 0.0026769658
3.571714 0.0026641266
3.572714 0.0026512878000000003
3.573714 0.0026384494000000003
3.574714 0.0026256117
3.575714 0.0026127751
3.576714 0.0025999392
3.577714 0.0025871048
3.578714 0.0025742717999999998
3.579714 0.0025614405
3.580714 0.002548611
3.581714 0.0025357835
3.582714 0.0025229579
3.583714 0.0025101348
3.584714 0.0024973142
3.585714 0.002484496
3.586714 0.0024716808
3.587714 0.0024588685999999997
3.588714 0.0024460594
3.589714 0.0024332539
3.590714 0.0024204521
3.591714 0.0024076542
3.592714 0.0023948603
3.593714 0.0023820707
3.594714 0.0023692857
3.595714 0.0023565059
3.596714 0.0023437309000000003
3.597714 0.0023309614
3.598714 0.0023181978
3.599714 0.0023054401
3.600714 0.0022926884
3.601714 0.0022799435
3.602714 0.0022672053
3.603714 0.0022544740000000002
3.604714 0.00224175
3.605714 0.0022290335000000002
3.606714 0.0022163243999999997
3.607714 0.0022036234
3.608714 0.0021909304
3.609714 0.0021782456
3.610714 0.0021655693
3.611714 0.0021529015
3.612714 0.0021402422
3.613714 0.0021275922000000003
3.614714 0.002114951
3.615714 0.002102319
3.616714 0.0020896965
3.617714 0.0020770835999999997
3.618714 0.0020644804
3.619714 0.0020518872
3.620714 0.0020393041
3.621714 0.0020267315
3.622714 0.0020141695
3.623714 0.0020016183
3.624714 0.0019890782
3.625714 0.0019765495
3.626714 0.0019640325000000003
3.627714 0.0019515272999999999
3.628714 0.0019390343000000002
3.629714 0.0019265537000000001
3.630714 0.0019140862
3.631714 0.0019016314000000001
3.632714 0.0018891900000000002
3.633714 0.0018767623
3.634714 0.0018643483
3.635714 0.0018519484
3.636714 0.0018395630999999998
3.637714 0.0018271923
3.638714 0.0018148365000000002
3.639714 0.0018024955
3.640714 0.0017901699
3.641714 0.0017778597000000001
3.642714 0.0017655651
3.643714 0.0017532866
3.644714 0.0017410237
3.645714 0.0017287774
3.646714 0.0017165470000000001
3.647714 0.0017043332
3.648714 0.0016921360000000001
3.649714 0.0016799555
3.650714 0.0016677919
3.651714 0.0016556452
3.652714 0.0016435162
3.653714 0.0016314044999999999
3.654714 0.0016193105999999999
3.655714 0.0016072344999999999
3.656714 0.0015951766
3.657714 0.0015831371
3.658714 0.0015711162999999999
3.659714 0.0015591144
3.660714 0.0015471316
3.661714 0.0015351683
3.662714 0.0015232246
3.663714 0.0015113010999999999
3.664714 0.0014993976
3.665714 0.0014875147
3.666714 0.0014756525
3.667714 0.0014638113
3.668714 0.0014519914
3.669714 0.0014401928
3.670714 0.0014284159
3.671714 0.0014166609
3.672714 0.0014049277999999999
3.673714 0.0013932169
3.674714 0.0013815283999999998
3.675714 0.0013698623
3.676714 0.0013582188
3.677714 0.0013465982000000001
3.678714 0.0013350004
3.679714 0.0013234257
3.680714 0.0013118742999999999
3.681714 0.0013003461
3.682714 0.0012888415
3.683714 0.0012773606000000002
3.684714 0.0012659036
3.685714 0.0012544705
3.686714 0.0012430617
3.687714 0.0012316773
3.688714 0.0012203176
3.689714 0.0012089829
3.690714 0.0011976734
3.691714 0.0011863892999999998
3.692714 0.0011751309
3.693714 0.0011638984
3.694714 0.0011526921000000001
3.695714 0.0011415123999999998
3.696714 0.0011303595
3.697714 0.0011192335
3.698714 0.0011081349
3.699714 0.0010970637
3.700714 0.0010860203
3.701714 0.0010750047
3.702714 0.0010640172999999999
3.703714 0.0010530582
3.704714 0.0010421274
3.705714 0.0010312252999999999
3.706714 0.0010203518000000001
3.707714 0.0010095071999999998
3.708714 0.00099869158
3.709714 0.0009879048800000001
3.710714 0.00097714737
3.711714 0.00096641897
3.712714 0.00095571995
3.713714 0.0009450503999999999
3.714714 0.0009344104
3.715714 0.0009237999600000001
3.716714 0.0009132193599999999
3.717714 0.00090266876
3.718714 0.00089214827
3.719714 0.0008816580699999999
3.720714 0.00087119843
3.721714 0.00086076934
3.722714 0.00085037127
3.723714 0.0008400043
3.724714 0.00082966872
3.725714 0.0008193647800000001
3.726714 0.00080909276
3.727714 0.0007988526700000001
3.728714 0.00078864496
3.729714 0.0007784698899999999
3.730714 0.00076832739
3.731714 0.0007582179499999999
3.732714 0.00074814166
3.733714 0.00073809865
3.734714 0.0007280891200000001
3.735714 0.00071811323
3.736714 0.0007081710899999999
3.737714 0.00069826274
3.738714 0.0006883884
3.739714 0.0006785480800000001
3.740714 0.0006687418600000001
3.741714 0.00065896979
3.742714 0.00064923202
3.743714 0.00063952857
3.744714 0.00062985951
3.745714 0.00062022491
3.746714 0.0006106249199999999
3.747714 0.00060105954
3.748714 0.00059152894
3.749714 0.0005820332699999999
3.750714 0.00057257266
3.751714 0.0005631472
3.752714 0.00055375708
3.753714 0.00054440252
3.754714 0.0005350837
3.755714 0.00052580081
3.756714 0.00051655406
3.757714 0.00050734361
3.758714 0.00049816977
3.759714 0.0004890326199999999
3.760714 0.0004799324
3.761714 0.00047086933000000004
3.762714 0.00046184355
3.763714 0.00045285524
3.764714 0.00044390458
3.765714 0.00043499158000000004
3.766714 0.00042611646000000004
3.767714 0.00041727931
3.768714 0.00040848017
3.769714 0.0003997191
3.770714 0.00039099618
3.771714 0.00038231137
3.772714 0.00037366480999999997
3.773714 0.00036505643999999997
3.774714 0.00035648629
3.775714 0.00034795441
3.776714 0.0003394608
3.777714 0.00033100553
3.778714 0.00032258861
3.779714 0.00031421009
3.780714 0.00030587005000000004
3.781714 0.00029756861
3.782714 0.00028930585000000003
3.783714 0.00028108188
3.784714 0.00027289684
3.785714 0.00026475087999999996
3.786714 0.00025664417
3.787714 0.00024857684000000003
3.788714 0.00024054911999999998
3.789714 0.00023256111
3.790714 0.00022461306
3.791714 0.00021670507999999998
3.792714 0.00020883733
3.793714 0.00020101002
3.794714 0.00019322321999999998
3.795714 0.00018547707
3.796714 0.00017777169
3.797714 0.00017010712999999998
3.798714 0.00016248347
3.799714 0.00015490075
3.800714 0.00014735899999999998
3.801714 0.00013985822000000002
3.802714 0.00013239841
3.803714 0.00012497953999999998
3.804714 0.00011760161
3.805714 0.00011026457
3.806714 0.00010296837
3.807714 9.571300599999999e-05
3.808714 8.8498439e-05
3.809714 8.1324646e-05
3.810714 7.4191621e-05
3.811714 6.709937e-05
3.812714 6.004791e-05
3.813714 5.303728000000001e-05
3.814714 4.6067532e-05
3.815714 3.9138735e-05
3.816714 3.2250968999999995e-05
3.817714 2.5404333000000004e-05
3.818714 1.8598938e-05
3.819714 1.1834899e-05
3.820714 5.1123386e-06
3.821714 -1.5686179e-06
3.822714 -8.2078472e-06
3.823714 -1.4805232000000001e-05
3.824714 -2.136066e-05
3.825714 -2.7874033999999997e-05
3.826714 -3.4345271e-05
3.827714 -4.0774296e-05
3.828714 -4.7161063e-05
3.829714 -5.3505539000000005e-05
3.830714 -5.980771199999999e-05
3.831714 -6.606758800000001e-05
3.832714 -7.2285189e-05
3.833714 -7.846055e-05
3.834714 -8.4593728e-05
3.835714 -9.068477899999999e-05
3.836714 -9.673377700000001e-05
3.837714 -0.00010274079999999998
3.838714 -0.00010870591
3.839714 -0.00011462918
3.840714 -0.00012051067
3.841714 -0.00012635043999999998
3.842714 -0.00013214853
3.843714 -0.00013790495
3.844714 -0.00014361973
3.845714 -0.00014929285
3.846714 -0.00015492429
3.847714 -0.00016051401000000002
3.848714 -0.00016606196999999998
3.849714 -0.00017156806
3.850714 -0.00017703223
3.851714 -0.00018245439
3.852714 -0.00018783443
3.853714 -0.00019317229
3.854714 -0.00019846783999999997
3.855714 -0.00020372104000000003
3.856714 -0.00020893181
3.857714 -0.00021410006
3.858714 -0.00021922579
3.859714 -0.00022430895000000002
3.860714 -0.00022934958000000002
3.861714 -0.00023434764
3.862714 -0.00023930319999999997
3.863714 -0.00024421631
3.864714 -0.00024908707000000004
3.865714 -0.00025391553
3.866714 -0.00025870186
3.867714 -0.00026344615
3.868714 -0.00026814851
3.869714 -0.00027280907
3.870714 -0.00027742801
3.871714 -0.00028200539
3.872714 -0.00028654135
3.873714 -0.00029103603
3.874714 -0.00029548949
3.875714 -0.00029990183
3.876714 -0.00030427307
3.877714 -0.00030860328000000003
3.878714 -0.00031289248
3.879714 -0.00031714069
3.880714 -0.00032134789999999997
3.881714 -0.00032551407
3.882714 -0.00032963917
3.883714 -0.00033372319
3.884714 -0.00033776602999999997
3.885714 -0.00034176770999999996
3.886714 -0.00034572815
3.887714 -0.00034964733
3.888714 -0.00035352523
3.889714 -0.00035736184
3.890714 -0.00036115716000000004
3.891714 -0.00036491124
3.892714 -0.00036862411
3.893714 -0.00037229581
3.894714 -0.00037592645
3.895714 -0.00037951613
3.896714 -0.00038306497999999995
3.897714 -0.00038657313
3.898714 -0.00039004071
3.899714 -0.00039346787
3.900714 -0.00039685482999999997
3.901714 -0.00040020172
3.902714 -0.00040350869
3.903714 -0.00040677587
3.904714 -0.00041000344
3.905714 -0.00041319154
3.906714 -0.00041634025
3.907714 -0.00041944973
3.908714 -0.00042251995
3.909714 -0.00042555106999999997
3.910714 -0.00042854313
3.911714 -0.00043149612
3.912714 -0.00043441005
3.913714 -0.00043728496000000004
3.914714 -0.00044012080999999997
3.915714 -0.0004429176
3.916714 -0.00044567532
3.917714 -0.00044839394000000004
3.918714 -0.00045107345
3.919714 -0.00045371385
3.920714 -0.00045631518000000004
3.921714 -0.0004588775
3.922714 -0.00046140076
3.923714 -0.00046388509
3.924714 -0.00046633058
3.925714 -0.00046873733000000003
3.926714 -0.00047110548
3.927714 -0.00047343519
3.928714 -0.00047572662000000006
3.929714 -0.00047797997999999995
3.930714 -0.00048019547
3.931714 -0.00048237325
3.932714 -0.00048451357
3.933714 -0.00048661658999999996
3.934714 -0.0004886826
3.935714 -0.0004907117299999999
3.936714 -0.00049270425
3.937714 -0.00049466025
3.938714 -0.0004965799700000001
3.939714 -0.00049846344
3.940714 -0.0005003109399999999
3.941714 -0.00050212243
3.942714 -0.00050389804
3.943714 -0.00050563785
3.944714 -0.00050734193
3.945714 -0.00050901026
3.946714 -0.00051064289
3.947714 -0.00051223992
3.948714 -0.00051380125
3.949714 -0.00051532697
3.950714 -0.00051681714
3.951714 -0.00051827169
3.952714 -0.00051969078
3.953714 -0.00052107439
3.954714 -0.00052242272
3.955714 -0.0005237357499999999
3.956714 -0.00052501359
3.957714 -0.00052625651
3.958714 -0.0005274645900000001
3.959714 -0.00052863797
3.960714 -0.00052977693
3.961714 -0.0005308817
3.962714 -0.0005319524000000001
3.963714 -0.00053298927
3.964714 -0.00053399262
3.965714 -0.00053496265
3.966714 -0.00053589952
3.967714 -0.00053680346
3.968714 -0.00053767471
3.969714 -0.00053851345
3.970714 -0.00053931985
3.971714 -0.00054009402
3.972714 -0.00054083607
3.973714 -0.00054154616
3.974714 -0.00054222442
3.975714 -0.00054287088
3.976714 -0.00054348566
3.977714 -0.00054406873
3.978714 -0.00054462016
3.979714 -0.0005451400299999999
3.980714 -0.00054562834
3.981714 -0.00054608518
3.982714 -0.00054651064
3.983714 -0.00054690472
3.984714 -0.00054726752
3.985714 -0.0005475991699999999
3.986714 -0.0005478997500000001
3.987714 -0.00054816946
3.988714 -0.00054840843
3.989714 -0.0005486168399999999
3.990714 -0.00054879492
3.991714 -0.00054894285
3.992714 -0.00054906095
3.993714 -0.0005491493500000001
3.994714 -0.00054920833
3.995714 -0.00054923821
3.996714 -0.00054923921
3.997714 -0.00054921161
3.998714 -0.00054915563
3.999714 -0.0005490715
4.000714 -0.00054895945
4.001714 -0.0005488197100000001
4.002714 -0.00054865236
4.003714 -0.00054845768
4.004714 -0.00054823581
4.005714 -0.00054798684
4.006714 -0.00054771081
4.007714 -0.0005474079
4.008714 -0.00054707816
4.009714 -0.0005467216400000001
4.010714 -0.00054633842
4.011714 -0.00054592856
4.012714 -0.0005454920500000001
4.013714 -0.00054502902
4.014714 -0.00054453949
4.015714 -0.00054402358
4.016714 -0.00054348134
4.017715 -0.00054291295
4.018714 -0.0005423185
4.019714 -0.00054169814
4.020714 -0.00054105212
4.021714 -0.00054038055
4.022714 -0.0005396837
4.023714 -0.00053896174
4.024714 -0.000538215
4.025714 -0.00053744366
4.026714 -0.00053664803
4.027714 -0.00053582835
4.028714 -0.0005349849299999999
4.029714 -0.0005341179500000001
4.030715 -0.0005332277899999999
4.031714 -0.00053231456
4.032714 -0.0005313786
4.033714 -0.0005304200399999999
4.034714 -0.00052943915
4.035714 -0.0005284359799999999
4.036714 -0.00052741084
4.037714 -0.00052636374
4.038714 -0.0005252949
4.039714 -0.0005242043699999999
4.040714 -0.00052309224
4.041714 -0.0005219585500000001
4.042714 -0.0005208035
4.043715 -0.00051962711
4.044714 -0.0005184294
4.045714 -0.0005172105400000001
4.046714 -0.00051597053
4.047714 -0.0005147095600000001
4.048714 -0.0005134277199999999
4.049714 -0.00051212519
4.050714 -0.0005108020600000001
4.051714 -0.0005094585
4.052714 -0.00050809476
4.053714 -0.00050671101
4.054714 -0.0005053075299999999
4.055714 -0.0005038845300000001
4.056714 -0.00050244225
4.057714 -0.00050098106
4.058714 -0.00049950113
4.059714 -0.00049800274
4.060714 -0.00049648615
4.061714 -0.00049495166
4.062714 -0.00049339951
4.063715 -0.00049182991
4.064714 -0.00049024302
4.065714 -0.00048863922
4.066714 -0.00048701850000000004
4.067714 -0.00048538109
4.068714 -0.00048372716999999996
4.069714 -0.00048205683999999997
4.070714 -0.00048037023
4.071714 -0.00047866738
4.072714 -0.00047694839
4.073714 -0.00047521334999999995
4.074714 -0.00047346233999999996
4.075714 -0.00047169538
4.076715 -0.00046991258
4.077714 -0.00046811406
4.078714 -0.00046629984
4.079714 -0.00046447008000000004
4.080714 -0.00046262494000000006
4.081714 -0.00046076452000000005
4.082714 -0.00045888896
4.083714 -0.00045699853
4.084714 -0.00045509332
4.085714 -0.0004531737
4.086714 -0.00045123975
4.087714 -0.00044929188
4.088714 -0.00044733029
4.089714 -0.00044535523000000004
4.090714 -0.00044336703
4.091714 -0.00044136591
4.092714 -0.00043935215
4.093714 -0.00043732607
4.094714 -0.00043528785
4.095714 -0.00043323776000000005
4.096714 -0.00043117602000000005
4.097714 -0.00042910278
4.098714 -0.00042701831000000005
4.099714 -0.00042492269999999996
4.100714 -0.00042281607999999996
4.101714 -0.0004206986
4.102714 -0.00041857033000000004
4.103714 -0.00041643139
4.104714 -0.00041428189
4.105714 -0.00041212188
4.106714 -0.00040995142000000004
4.107714 -0.00040777059
4.108714 -0.00040557948
4.109715 -0.00040337813999999995
4.110714 -0.00040116669999999997
4.111714 -0.00039894526
4.112714 -0.00039671389999999996
4.113714 -0.00039447286
4.114714 -0.00039222232
4.115714 -0.00038996236
4.116714 -0.00038769322
4.117714 -0.00038541516
4.118714 -0.00038312837
4.119714 -0.0003808331
4.120714 -0.00037852963000000004
4.121714 -0.00037621819
4.122715 -0.00037389905
4.123714 -0.00037157249
4.124714 -0.00036923873
4.125714 -0.00036689803
4.126714 -0.0003645506
4.127714 -0.00036219669
4.128714 -0.00035983644
4.129714 -0.00035747006999999997
4.130714 -0.00035509771999999996
4.131714 -0.00035271953000000003
4.132714 -0.00035033561
4.133714 -0.00034794609
4.134714 -0.00034555105
4.135714 -0.00034315058
4.136714 -0.00034074469
4.137714 -0.00033833353
4.138714 -0.00033591712
4.139714 -0.00033349552
4.140714 -0.00033106885000000003
4.141714 -0.00032863718000000004
4.142715 -0.0003262006
4.143714 -0.00032375922
4.144714 -0.0003213132
4.145714 -0.00031886266
4.146714 -0.00031640777
4.147714 -0.00031394873
4.148714 -0.00031148575
4.149714 -0.00030901904
4.150714 -0.00030654879999999997
4.151714 -0.00030407534
4.152714 -0.00030159888
4.153714 -0.00029911963999999997
4.154714 -0.0002966379
4.155715 -0.00029415387
4.156714 -0.00029166781000000003
4.157714 -0.00028917993
4.158714 -0.00028669047
4.159714 -0.00028419956
4.160714 -0.00028170741
4.161714 -0.00027921418999999996
4.162714 -0.00027672001999999997
4.163714 -0.00027422498
4.164714 -0.00027172921
4.165714 -0.00026923278000000003
4.166714 -0.00026673574
4.167714 -0.00026423818
4.168715 -0.00026174009
4.169714 -0.0002592416
4.170714 -0.00025674268999999997
4.171714 -0.00025424344999999996
4.172714 -0.00025174395
4.173714 -0.00024924423000000003
4.174714 -0.00024674441
4.175714 -0.00024424457
4.176714 -0.00024174487
4.177714 -0.00023924542
4.178714 -0.00023674638000000003
4.179714 -0.00023424791
4.180714 -0.00023175021
4.181714 -0.00022925352999999998
4.182714 -0.00022675801999999997
4.183714 -0.00022426393000000001
4.184714 -0.00022177147999999998
4.185714 -0.00021928091999999998
4.186714 -0.00021679243
4.187714 -0.00021430628
4.188715 -0.00021182268
4.189714 -0.00020934178
4.190714 -0.00020686380000000003
4.191714 -0.0002043889
4.192714 -0.00020191721
4.193714 -0.00019944889
4.194714 -0.000196984
4.195714 -0.00019452267999999997
4.196714 -0.00019206498000000002
4.197714 -0.00018961096
4.198714 -0.00018716067
4.199714 -0.00018471418
4.200714 -0.00018227149
4.201715 -0.00017983267
4.202714 -0.00017739774
4.203714 -0.00017496675
4.204714 -0.00017253975
4.205714 -0.00017011681
4.206714 -0.00016769802
4.207714 -0.00016528346000000001
4.208714 -0.00016287325
4.209714 -0.00016046753000000002
4.210714 -0.00015806643000000002
4.211714 -0.00015567012
4.212714 -0.00015327878
4.213714 -0.00015089261000000002
4.214714 -0.00014851178
4.215714 -0.00014613649
4.216714 -0.00014376697
4.217714 -0.00014140339
4.218714 -0.00013904597999999998
4.219714 -0.0001366949
4.220714 -0.00013435035
4.221714 -0.0001320125
4.222714 -0.00012968146
4.223714 -0.0001273574
4.224714 -0.0001250404
4.225714 -0.00012273058
4.226714 -0.00012042798999999999
4.227714 -0.00011813271000000001
4.228714 -0.00011584478
4.229714 -0.00011356424
4.230714 -0.00011129110000000001
4.231714 -0.00010902538000000001
4.232714 -0.00010676711
4.233714 -0.00010451629000000001
4.234715 -0.00010227295
4.235714 -0.00010003711
4.236714 -9.780881100000001e-05
4.237714 -9.5588109e-05
4.238714 -9.337506400000001e-05
4.239714 -9.1169761e-05
4.240714 -8.8972303e-05
4.241714 -8.6782802e-05
4.242714 -8.4601379e-05
4.243714 -8.242819299999999e-05
4.244714 -8.0263391e-05
4.245714 -7.8107149e-05
4.246714 -7.5959628e-05
4.247715 -7.3821013e-05
4.248714 -7.1691477e-05
4.249714 -6.9571195e-05
4.250714 -6.7460337e-05
4.251714 -6.5359052e-05
4.252714 -6.3267487e-05
4.253714 -6.1185773e-05
4.254714 -5.9114018e-05
4.255714 -5.7052324e-05
4.256714 -5.5000766e-05
4.257714 -5.2959405e-05
4.258714 -5.0928287e-05
4.259714 -4.8907435e-05
4.260714 -4.6896866e-05
4.261714 -4.4896589e-05
4.262714 -4.2906600999999996e-05
4.263714 -4.0926895e-05
4.264714 -3.8957461e-05
4.265714 -3.6998301e-05
4.266714 -3.5049413e-05
4.267715 -3.3110811e-05
4.268714 -3.1182512e-05
4.269714 -2.9264555e-05
4.270714 -2.7356987e-05
4.271714 -2.5459877e-05
4.272714 -2.3573305e-05
4.273714 -2.1697369000000002e-05
4.274714 -1.9832177e-05
4.275714 -1.7977857000000002e-05
4.276714 -1.6134540999999998e-05
4.277714 -1.4302373e-05
4.278714 -1.2481496000000001e-05
4.279714 -1.0672063e-05
4.280715 -8.874216199999999e-06
4.281714 -7.0880994e-06
4.282714 -5.313844700000001e-06
4.283714 -3.551575e-06
4.284714 -1.8013994e-06
4.285714 -6.3411748e-08
4.286714 1.6623101e-06
4.287714 3.3757054e-06
4.288714 5.0767305e-06
4.289714 6.765358800000001e-06
4.290714 8.441577399999999e-06
4.291714 1.0105389e-05
4.292714 1.1756805e-05
4.293715 1.3395848000000001e-05
4.294714 1.5022542e-05
4.295714 1.6636919e-05
4.296714 1.8239002e-05
4.297714 1.9828819e-05
4.298714 2.1406384999999998e-05
4.299714 2.2971703e-05
4.300714 2.4524774999999998e-05
4.301714 2.6065574999999998e-05
4.302714 2.7594078e-05
4.303714 2.9110231000000003e-05
4.304714 3.0613975e-05
4.305714 3.2105234e-05
4.306714 3.3583913e-05
4.307714 3.5049918999999997e-05
4.308714 3.6503147e-05
4.309714 3.7943474e-05
4.310714 3.9370792000000004e-05
4.311714 4.0784983000000004e-05
4.312714 4.2185937e-05
4.313715 4.3573547e-05
4.314714 4.4947723e-05
4.315714 4.6308375e-05
4.316714 4.7655439e-05
4.317714 4.8988858000000006e-05
4.318714 5.030859700000001e-05
4.319714 5.1614632e-05
4.320714 5.2906955000000004e-05
4.321714 5.4185580000000004e-05
4.322714 5.5450533000000004e-05
4.323714 5.6701839000000007e-05
4.324714 5.7939548e-05
4.325714 5.916371e-05
4.326715 6.0374372999999995e-05
4.327714 6.1571592e-05
4.328714 6.2755419e-05
4.329714 6.3925899e-05
4.330714 6.508306e-05
4.331714 6.6226937e-05
4.332714 6.7357536e-05
4.333714 6.8474861e-05
4.334714 6.9578891e-05
4.335714 7.0669603e-05
4.336714 7.1746945e-05
4.337714 7.2810872e-05
4.338714 7.386131e-05
4.339714 7.489817899999999e-05
4.340714 7.592140600000001e-05
4.341714 7.6930905e-05
4.342714 7.7926586e-05
4.343714 7.8908363e-05
4.344714 7.9876168e-05
4.345714 8.0829921e-05
4.346714 8.1769565e-05
4.347714 8.269505e-05
4.348714 8.3606352e-05
4.349714 8.450344900000001e-05
4.350714 8.5386336e-05
4.351714 8.625503399999999e-05
4.352714 8.710956600000001e-05
4.353714 8.7949974e-05
4.354714 8.877631800000001e-05
4.355714 8.958865e-05
4.356714 9.038704999999999e-05
4.357714 9.1171592e-05
4.358714 9.1942343e-05
4.359715 9.2699389e-05
4.360714 9.3442799e-05
4.361714 9.4172623e-05
4.362714 9.4888929e-05
4.363714 9.559175900000002e-05
4.364714 9.628113299999999e-05
4.365714 9.6957081e-05
4.366714 9.761960200000001e-05
4.367714 9.8268674e-05
4.368714 9.8904286e-05
4.369714 9.9526392e-05
4.370714 0.00010013496999999999
4.371714 0.00010072995
4.372715 0.00010131128
4.373714 0.00010187891
4.374714 0.00010243277
4.375714 0.00010297283
4.376714 0.00010349904
4.377714 0.00010401135
4.378714 0.00010450975
4.379714 0.00010499423000000001
4.380714 0.00010546478
4.381714 0.00010592142000000001
4.382714 0.00010636419
4.383714 0.00010679312
4.384714 0.00010720828
4.385714 0.00010760974
4.386714 0.0001079976
4.387714 0.00010837193000000001
4.388714 0.00010873281999999999
4.389714 0.00010908038
4.390714 0.00010941468999999999
4.391714 0.00010973587
4.392715 0.00011004398
4.393714 0.00011033911
4.394714 0.00011062134000000001
4.395714 0.00011089071
4.396714 0.00011114728
4.397714 0.00011139107000000001
4.398714 0.00011162209999999999
4.399714 0.00011184038999999999
4.400714 0.00011204594
4.401714 0.00011223872
4.402714 0.00011241871999999999
4.403714 0.00011258591
4.404714 0.00011274025999999999
4.405715 0.00011288173999999999
4.406714 0.00011301033000000001
4.407714 0.00011312601999999999
4.408714 0.00011322878
4.409714 0.00011331861
4.410714 0.00011339552
4.411714 0.00011345954
4.412714 0.0001135107
4.413714 0.00011354904000000001
4.414714 0.00011357463
4.415714 0.00011358753999999999
4.416714 0.00011358787
4.417714 0.00011357571
4.418715 0.00011355115
4.419714 0.00011351431999999999
4.420714 0.00011346532
4.421714 0.00011340427999999999
4.422714 0.0001133313
4.423714 0.00011324648
4.424714 0.00011314993000000001
4.425714 0.00011304173000000001
4.426714 0.00011292198
4.427714 0.00011279074
4.428714 0.00011264804
4.429714 0.00011249394
4.430714 0.00011232851000000001
4.431714 0.00011215171
4.432714 0.00011196360999999999
4.433714 0.00011176417
4.434714 0.00011155342
4.435714 0.00011133133999999999
4.436714 0.00011109793
4.437714 0.00011085318
4.438715 0.00011059709999999999
4.439714 0.0001103297
4.440714 0.00011005098
4.441714 0.00010976098000000001
4.442714 0.00010945975
4.443714 0.00010914731000000001
4.444714 0.00010882374
4.445714 0.00010848911
4.446714 0.00010814352
4.447714 0.00010778708000000001
4.448714 0.00010741987999999999
4.449714 0.00010704205999999999
4.450714 0.00010665373000000001
4.451715 0.000106255
4.452714 0.00010584603
4.453714 0.00010542693
4.454714 0.00010499783
4.455714 0.00010455884
4.456714 0.00010411009
4.457714 0.00010365163999999999
4.458714 0.00010318361
4.459714 0.00010270606
4.460714 0.00010221908
4.461714 0.00010172269
4.462714 0.00010121694999999999
4.463714 0.00010070189
4.464714 0.00010017752
4.465714 9.964388700000001e-05
4.466714 9.9100976e-05
4.467714 9.854881e-05
4.468714 9.798739e-05
4.469714 9.7416751e-05
4.470714 9.6836891e-05
4.471714 9.6247857e-05
4.472714 9.564968199999999e-05
4.473714 9.5042401e-05
4.474714 9.442608199999999e-05
4.475714 9.3800787e-05
4.476714 9.3166614e-05
4.477714 9.252365199999999e-05
4.478714 9.1872005e-05
4.479714 9.1211791e-05
4.480714 9.0543142e-05
4.481714 8.9866182e-05
4.482714 8.9181049e-05
4.483714 8.8487889e-05
4.484715 8.7786833e-05
4.485714 8.7078018e-05
4.486714 8.6361581e-05
4.487714 8.5637635e-05
4.488714 8.4906316e-05
4.489714 8.416770900000001e-05
4.490714 8.342192400000001e-05
4.491714 8.2669044e-05
4.492714 8.1909138e-05
4.493714 8.1142275e-05
4.494714 8.0368511e-05
4.495714 7.9587886e-05
4.496714 7.880044e-05
4.497715 7.800621199999999e-05
4.498714 7.7205237e-05
4.499714 7.6397532e-05
4.500714 7.5583137e-05
4.501714 7.476208999999999e-05
4.502714 7.3934422e-05
4.503714 7.310019899999999e-05
4.504714 7.2259468e-05
4.505714 7.141229600000001e-05
4.506714 7.055876400000001e-05
4.507714 6.9698956e-05
4.508714 6.883298099999999e-05
4.509714 6.796094600000001e-05
4.510714 6.7082965e-05
4.511714 6.6199163e-05
4.512714 6.5309678e-05
4.513714 6.4414644e-05
4.514714 6.3514193e-05
4.515714 6.2608478e-05
4.516714 6.1697619e-05
4.517715 6.0781753e-05
4.518714 5.9861003e-05
4.519714 5.893549e-05
4.520714 5.800531499999999e-05
4.521714 5.7070588e-05
4.522714 5.613138700000001e-05
4.523714 5.5187792e-05
4.524714 5.4239870999999996e-05
4.525714 5.328767499999999e-05
4.526714 5.2331274e-05
4.527714 5.1370688e-05
4.528714 5.0405976e-05
4.529714 4.9437159e-05
4.530715 4.8464277999999996e-05
4.531714 4.7487373e-05
4.532714 4.6506477e-05
4.533714 4.5521639e-05
4.534714 4.4532908e-05
4.535714 4.3540348e-05
4.536714 4.2544030999999996e-05
4.537714 4.1544035e-05
4.538714 4.0540451e-05
4.539714 3.9533381e-05
4.540714 3.8522941e-05
4.541714 3.7509253e-05
4.542714 3.6492443e-05
4.543715 3.5472647e-05
4.544714 3.4450008e-05
4.545714 3.3424666000000006e-05
4.546714 3.239677e-05
4.547714 3.1366457e-05
4.548714 3.0333874e-05
4.549714 2.9299142e-05
4.550714 2.8262396999999997e-05
4.551714 2.7223754e-05
4.552714 2.6183324e-05
4.553714 2.5141199000000003e-05
4.554714 2.4097469e-05
4.555714 2.3052216e-05
4.556714 2.2005503e-05
4.557714 2.0957387e-05
4.558714 1.9907924e-05
4.559714 1.8857155e-05
4.560714 1.7805121e-05
4.561714 1.6751858e-05
4.562714 1.5697407e-05
4.563715 1.4641803000000001e-05
4.564714 1.3585091e-05
4.565714 1.2527313e-05
4.566714 1.1468527999999999e-05
4.567714 1.0408793e-05
4.568714 9.3481795e-06
4.569714 8.2867658e-06
4.570714 7.2246394e-06
4.571714 6.1618969e-06
4.572714 5.0986451e-06
4.573714 4.034997e-06
4.574714 2.9710716e-06
4.575714 1.9069935e-06
4.576715 8.4289011e-07
4.577714 -2.2110975e-07
4.578714 -1.2848778000000001e-06
4.579714 -2.348288e-06
4.580714 -3.4112182999999995e-06
4.581714 -4.4735526e-06
4.582714 -5.5351816e-06
4.583714 -6.5960022999999995e-06
4.584714 -7.6559232e-06
4.585714 -8.714859899999999e-06
4.586714 -9.772738e-06
4.587714 -1.0829489e-05
4.588714 -1.1885056e-05
4.589714 -1.2939387999999999e-05
4.590714 -1.3992437e-05
4.591714 -1.5044161999999998e-05
4.592714 -1.6094523e-05
4.593714 -1.7143482e-05
4.594714 -1.8190998e-05
4.595714 -1.9237028e-05
4.596714 -2.0281524e-05
4.597714 -2.1324436e-05
4.598714 -2.2365704e-05
4.599714 -2.3405258e-05
4.600714 -2.4443023000000003e-05
4.601714 -2.5478916999999997e-05
4.602714 -2.6512844999999998e-05
4.603714 -2.7544709e-05
4.604714 -2.8574399e-05
4.605714 -2.9601807e-05
4.606714 -3.0626811e-05
4.607714 -3.164929e-05
4.608714 -3.2669126e-05
4.609715 -3.3686197e-05
4.610714 -3.4700383e-05
4.611714 -3.5711568e-05
4.612714 -3.6719646e-05
4.613714 -3.7724509999999995e-05
4.614714 -3.8726063e-05
4.615714 -3.9724224999999997e-05
4.616714 -4.0718913e-05
4.617714 -4.1710058e-05
4.618714 -4.2697604e-05
4.619714 -4.3681493e-05
4.620714 -4.4661683999999996e-05
4.621714 -4.5638137e-05
4.622715 -4.6610818999999996e-05
4.623714 -4.7579695e-05
4.624714 -4.8544740000000006e-05
4.625714 -4.9505917e-05
4.626714 -5.0463206000000005e-05
4.627714 -5.1416561e-05
4.628714 -5.236595400000001e-05
4.629714 -5.3311334000000005e-05
4.630714 -5.4252643999999997e-05
4.631714 -5.5189838e-05
4.632714 -5.6122832000000005e-05
4.633714 -5.7051562e-05
4.634714 -5.7975943999999995e-05
4.635714 -5.8895893e-05
4.636714 -5.981131e-05
4.637714 -6.0722100999999995e-05
4.638714 -6.1628157e-05
4.639714 -6.252937499999999e-05
4.640714 -6.3425648e-05
4.641714 -6.4316885e-05
4.642715 -6.5202971e-05
4.643714 -6.608382800000001e-05
4.644714 -6.6959353e-05
4.645714 -6.7829467e-05
4.646714 -6.8694095e-05
4.647714 -6.955317500000001e-05
4.648714 -7.0406645e-05
4.649714 -7.1254448e-05
4.650714 -7.2096555e-05
4.651714 -7.293291399999999e-05
4.652714 -7.376351e-05
4.653714 -7.4588309e-05
4.654714 -7.5407297e-05
4.655715 -7.6220454e-05
4.656714 -7.7027761e-05
4.657714 -7.7829202e-05
4.658714 -7.862474799999999e-05
4.659714 -7.9414389e-05
4.660714 -8.0198089e-05
4.661714 -8.0975809e-05
4.662714 -8.1747521e-05
4.663714 -8.2513168e-05
4.664714 -8.3272693e-05
4.665714 -8.4026044e-05
4.666714 -8.477314300000001e-05
4.667714 -8.551392599999999e-05
4.668715 -8.624831499999999e-05
4.669714 -8.6976223e-05
4.670714 -8.7697566e-05
4.671714 -8.8412264e-05
4.672714 -8.9120232e-05
4.673714 -8.982138999999999e-05
4.674714 -9.0515653e-05
4.675714 -9.120295799999999e-05
4.676714 -9.1883226e-05
4.677714 -9.255640500000001e-05
4.678714 -9.322242800000001e-05
4.679714 -9.388126e-05
4.680714 -9.4532851e-05
4.681714 -9.5177177e-05
4.682714 -9.5814198e-05
4.683714 -9.644391e-05
4.684714 -9.706627699999999e-05
4.685714 -9.768130000000001e-05
4.686714 -9.828896699999999e-05
4.687714 -9.888926800000001e-05
4.688715 -9.948219000000001e-05
4.689714 -0.00010006774999999999
4.690714 -0.00010064589999999999
4.691714 -0.00010121665
4.692714 -0.00010177997999999999
4.693714 -0.00010233585000000001
4.694714 -0.00010288422999999999
4.695714 -0.00010342509999999999
4.696714 -0.00010395839
4.697714 -0.00010448407999999999
4.698714 -0.00010500211
4.699714 -0.00010551241
4.700714 -0.00010601494
4.701715 -0.00010650963
4.702714 -0.00010699640999999999
4.703714 -0.00010747524
4.704714 -0.00010794603999999999
4.705714 -0.00010840878
4.706714 -0.00010886339
4.707714 -0.00010930983
4.708714 -0.00010974805000000001
4.709714 -0.00011017801999999999
4.710714 -0.00011059972000000001
4.711714 -0.00011101312000000001
4.712714 -0.00011141821
4.713714 -0.00011181497
4.714714 -0.00011220342
4.715714 -0.00011258353
4.716714 -0.00011295532
4.717714 -0.0001133188
4.718714 -0.00011367398
4.719714 -0.00011402085
4.720714 -0.00011435942000000001
4.721714 -0.00011468971000000001
4.722714 -0.00011501171
4.723714 -0.00011532541999999999
4.724714 -0.00011563081
4.725714 -0.00011592791000000001
4.726714 -0.00011621668
4.727714 -0.00011649707000000001
4.728714 -0.0001167691
4.729714 -0.00011703271000000001
4.730714 -0.00011728787000000001
4.731714 -0.00011753453
4.732714 -0.00011777265
4.733714 -0.00011800221
4.734715 -0.00011822311999999999
4.735714 -0.00011843538
4.736714 -0.00011863892
4.737714 -0.00011883372999999999
4.738714 -0.00011901976
4.739714 -0.00011919699
4.740714 -0.00011936538999999999
4.741714 -0.00011952495
4.742714 -0.00011967567
4.743714 -0.00011981753999999999
4.744714 -0.00011995055
4.745714 -0.00012007473
4.746714 -0.00012019008
4.747715 -0.00012029661
4.748714 -0.00012039436
4.749714 -0.00012048333999999999
4.750714 -0.00012056357
4.751714 -0.00012063508
4.752714 -0.00012069789
4.753714 -0.00012075203
4.754714 -0.00012079749
4.755714 -0.00012083431
4.756714 -0.00012086249
4.757714 -0.00012088202999999999
4.758714 -0.00012089292999999999
4.759714 -0.00012089521000000002
4.760714 -0.00012088884
4.761714 -0.0001208738
4.762714 -0.0001208501
4.763714 -0.00012081771000000001
4.764714 -0.00012077661
4.765714 -0.00012072679000000001
4.766714 -0.00012066822999999999
4.767715 -0.0001206009
4.768714 -0.00012052480999999999
4.769714 -0.00012043991999999999
4.770714 -0.00012034623999999999
4.771714 -0.00012024375999999999
4.772714 -0.00012013248
4.773714 -0.00012001242
4.774714 -0.00011988357
4.775714 -0.00011974594000000001
4.776714 -0.00011959958
4.777714 -0.00011944447000000001
4.778714 -0.00011928067
4.779714 -0.0001191082
4.780715 -0.00011892708
4.781714 -0.00011873735000000001
4.782714 -0.00011853903000000001
4.783714 -0.00011833215
4.784714 -0.00011811675
4.785714 -0.00011789283999999999
4.786714 -0.00011766044999999999
4.787714 -0.0001174196
4.788714 -0.00011717028
4.789714 -0.00011691253
4.790714 -0.00011664636
4.791714 -0.00011637175
4.792714 -0.00011608871999999999
4.793715 -0.00011579729
4.794714 -0.00011549742999999998
4.795714 -0.00011518915
4.796714 -0.00011487243999999998
4.797714 -0.00011454732000000001
4.798714 -0.00011421376000000001
4.799714 -0.00011387179
4.800714 -0.00011352142
4.801714 -0.00011316263999999999
4.802714 -0.00011279546000000001
4.803714 -0.00011241992
4.804714 -0.00011203604
4.805714 -0.00011164383999999999
4.806714 -0.00011124333
4.807714 -0.00011083457999999999
4.808714 -0.0001104176
4.809714 -0.00010999245
4.810714 -0.00010955916
4.811714 -0.00010911779
4.812714 -0.00010866837000000001
4.813715 -0.00010821095
4.814714 -0.00010774558999999999
4.815714 -0.00010727229999999999
4.816714 -0.00010679115
4.817714 -0.00010630217
4.818714 -0.00010580538
4.819714 -0.00010530084000000002
4.820714 -0.00010478855000000001
4.821714 -0.00010426855
4.822714 -0.00010374088
4.823714 -0.00010320553000000001
4.824714 -0.00010266252
4.825714 -0.00010211189
4.826715 -0.00010155364
4.827714 -0.0001009878
4.828714 -0.00010041436999999999
4.829714 -9.983335800000001e-05
4.830714 -9.924480099999998e-05
4.831714 -9.864870699999999e-05
4.832714 -9.8045086e-05
4.833714 -9.7433986e-05
4.834714 -9.6815427e-05
4.835714 -9.6189422e-05
4.836714 -9.5556027e-05
4.837714 -9.491526500000001e-05
4.838714 -9.4267182e-05
4.839714 -9.3611811e-05
4.840714 -9.2949205e-05
4.841714 -9.2279407e-05
4.842714 -9.1602453e-05
4.843714 -9.0918405e-05
4.844714 -9.0227303e-05
4.845714 -8.9529198e-05
4.846714 -8.8824129e-05
4.847714 -8.8112142e-05
4.848714 -8.7393283e-05
4.849714 -8.6667586e-05
4.850714 -8.593509599999999e-05
4.851714 -8.5195848e-05
4.852714 -8.4449874e-05
4.853714 -8.3697211e-05
4.854714 -8.2937891e-05
4.855714 -8.217193699999999e-05
4.856714 -8.1399378e-05
4.857714 -8.0620248e-05
4.858714 -7.983457000000001e-05
4.859715 -7.9042371e-05
4.860714 -7.8243681e-05
4.861714 -7.743854e-05
4.862714 -7.6626969e-05
4.863714 -7.5809015e-05
4.864714 -7.4984706e-05
4.865714 -7.4154087e-05
4.866714 -7.3317199e-05
4.867714 -7.2474086e-05
4.868714 -7.1624794e-05
4.869714 -7.076938e-05
4.870714 -6.9907884e-05
4.871714 -6.9040368e-05
4.872715 -6.8166884e-05
4.873714 -6.7287488e-05
4.874714 -6.640223099999999e-05
4.875714 -6.5511171e-05
4.876714 -6.4614358e-05
4.877714 -6.3711849e-05
4.878714 -6.280370099999999e-05
4.879714 -6.1889955e-05
4.880714 -6.0970672e-05
4.881714 -6.0045885999999995e-05
4.882714 -5.9115644e-05
4.883714 -5.8180001000000005e-05
4.884714 -5.7238992e-05
4.885714 -5.6292652e-05
4.886714 -5.5341035999999996e-05
4.887714 -5.4384168e-05
4.888714 -5.3422099e-05
4.889714 -5.2454857e-05
4.890714 -5.1482493e-05
4.891714 -5.0505042e-05
4.892715 -4.9522549e-05
4.893714 -4.8535048e-05
4.894714 -4.7542594e-05
4.895714 -4.6545227000000003e-05
4.896714 -4.5542993e-05
4.897714 -4.4535949e-05
4.898714 -4.3524139e-05
4.899714 -4.2507614000000004e-05
4.900714 -4.148643e-05
4.901714 -4.0460642e-05
4.902714 -3.9430299000000005e-05
4.903714 -3.8395456e-05
4.904714 -3.7356168000000006e-05
4.905715 -3.6312488e-05
4.906714 -3.5264465999999994e-05
4.907714 -3.4212155e-05
4.908714 -3.3155604e-05
4.909714 -3.209486e-05
4.910714 -3.1029973e-05
4.911714 -2.9960984000000003e-05
4.912714 -2.8887939e-05
4.913714 -2.7810881000000003e-05
4.914714 -2.6729852999999998e-05
4.915714 -2.5644891e-05
4.916714 -2.4556041e-05
4.917714 -2.346334e-05
4.918715 -2.2366831e-05
4.919714 -2.1266553e-05
4.920714 -2.0162548e-05
4.921714 -1.9054862e-05
4.922714 -1.7943538e-05
4.923714 -1.6828622e-05
4.924714 -1.5710164e-05
4.925714 -1.4588213000000001e-05
4.926714 -1.3462821e-05
4.927714 -1.2334042999999998e-05
4.928714 -1.1201934e-05
4.929714 -1.006655e-05
4.930714 -8.9279503e-06
4.931714 -7.7861927e-06
4.932714 -6.6413357e-06
4.933714 -5.4934407000000005e-06
4.934714 -4.3425653999999996e-06
4.935714 -3.1887684e-06
4.936714 -2.0321073000000002e-06
4.937714 -8.726382299999999e-07
4.938715 2.8958367e-07
4.939714 1.454505e-06
4.940714 2.6220743000000002e-06
4.941714 3.7922407999999996e-06
4.942714 4.9649561e-06
4.943714 6.1401721e-06
4.944714 7.3178419999999995e-06
4.945714 8.4979213e-06
4.946714 9.6803646e-06
4.947714 1.0865126e-05
4.948714 1.2052161999999999e-05
4.949714 1.3241426e-05
4.950714 1.4432872e-05
4.951715 1.5626452999999998e-05
4.952714 1.6822122e-05
4.953714 1.8019828e-05
4.954714 1.921952e-05
4.955714 2.0421146e-05
4.956714 2.1624653e-05
4.957714 2.2829985000000002e-05
4.958714 2.4037088999999997e-05
4.959714 2.5245905000000002e-05
4.960714 2.6456377e-05
4.961714 2.7668448999999998e-05
4.962714 2.8882064e-05
4.963714 3.0097166e-05
4.964714 3.1313701e-05
4.965714 3.2531619e-05
4.966714 3.375086e-05
4.967714 3.4971382e-05
4.968714 3.6193131e-05
4.969714 3.7416069000000004e-05
4.970714 3.8640147e-05
4.971714 3.9865321e-05
4.972714 4.1091559e-05
4.973714 4.2318811e-05
4.974714 4.3547043999999995e-05
4.975714 4.477622e-05
4.976714 4.6006303e-05
4.977714 4.7237253e-05
4.978714 4.8469025e-05
4.979714 4.9701589e-05
4.980714 5.093489800000001e-05
4.981714 5.2168906000000004e-05
4.982714 5.3403573e-05
4.983714 5.4638843e-05
4.984715 5.5874670999999996e-05
4.985714 5.7111004e-05
4.986714 5.834778e-05
4.987714 5.958494900000001e-05
4.988714 6.0822441e-05
4.989714 6.2060195e-05
4.990714 6.329816e-05
4.991714 6.4536266e-05
4.992714 6.5774447e-05
4.993714 6.701265e-05
4.994714 6.825080699999999e-05
4.995714 6.9488857e-05
4.996714 7.0726753e-05
4.997715 7.1964439e-05
4.998714 7.3201863e-05
4.999714 7.4438969e-05
5.000714 7.5675723e-05
5.001714 7.6912073e-05
5.002714 7.8147986e-05
5.003714 7.938342e-05
5.004714 8.0618338e-05
5.005714 8.185270400000001e-05
5.006714 8.3086502e-05
5.007714 8.431968e-05
5.008714 8.555221e-05
5.009714 8.6784064e-05
5.010714 8.8015202e-05
5.011714 8.9245583e-05
5.012714 9.0475174e-05
5.013714 9.1703936e-05
5.014714 9.2931811e-05
5.015714 9.4158764e-05
5.016714 9.538474600000001e-05
5.017715 9.6609676e-05
5.018714 9.7833538e-05
5.019714 9.905624000000001e-05
5.020714 0.00010027773
5.021714 0.00010149796
5.022714 0.00010271685
5.023714 0.00010393436
5.024714 0.00010515041000000001
5.025714 0.00010636495000000001
5.026714 0.00010757793
5.027714 0.00010878928
5.028714 0.00010999895000000001
5.029714 0.00011120689999999999
5.030715 0.00011241308000000002
5.031714 0.00011361744
5.032714 0.00011481997
5.033714 0.00011602058999999999
5.034714 0.0001172193
5.035714 0.00011841607
5.036714 0.00011961087000000001
5.037714 0.00012080364999999999
5.038714 0.00012199439999999999
5.039714 0.0001231831
5.040714 0.00012436969
5.041714 0.00012555417
5.042714 0.00012673652
5.043715 0.00012791666
5.044714 0.00012909456
5.045714 0.00013027021
5.046714 0.00013144353
5.047714 0.00013261449
5.048714 0.00013378303
5.049714 0.0001349491
5.050714 0.00013611261
5.051714 0.00013727355
5.052714 0.00013843182
5.053714 0.00013958739
5.054714 0.00014074018
5.055714 0.00014189012999999998
5.056714 0.0001430372
5.057714 0.00014418132
5.058714 0.00014532245
5.059714 0.00014646055
5.060714 0.00014759556999999998
5.061714 0.00014872747
5.062714 0.00014985623999999999
5.063715 0.00015098183
5.064714 0.00015210421
5.065714 0.00015322339
5.066714 0.00015433932999999998
5.067714 0.00015545202
5.068714 0.00015656143
5.069714 0.00015766758
5.070714 0.00015877043
5.071714 0.00015986998
5.072714 0.0001609662
5.073714 0.00016205906
5.074714 0.00016314856000000002
5.075714 0.00016423463
5.076715 0.00016531725
5.077714 0.00016639639
5.078714 0.00016747199
5.079714 0.000168544
5.080714 0.00016961237
5.081714 0.00017067703
5.082714 0.00017173792
5.083714 0.00017279497
5.084714 0.00017384813000000002
5.085714 0.00017489732
5.086714 0.00017594247
5.087714 0.00017698353
5.088714 0.00017802043
5.089714 0.00017905312
5.090714 0.00018008154
5.091714 0.00018110566
5.092714 0.0001821254
5.093714 0.00018314076
5.094714 0.00018415169
5.095714 0.00018515817000000002
5.096714 0.00018616017
5.097714 0.00018715768
5.098714 0.00018815069
5.099714 0.00018913918
5.100714 0.00019012314
5.101714 0.00019110255
5.102714 0.00019207740999999999
5.103714 0.00019304771
5.104714 0.00019401343000000003
5.105714 0.00019497456
5.106714 0.00019593106
5.107714 0.00019688287
5.108714 0.00019783001
5.109715 0.00019877243000000002
5.110714 0.00019971007999999998
5.111714 0.00020064288
5.112714 0.00020157079
5.113714 0.00020249376999999997
5.114714 0.00020341174000000002
5.115714 0.00020432467
5.116714 0.00020523248
5.117714 0.00020613509
5.118714 0.00020703249
5.119714 0.00020792459
5.120714 0.00020881139
5.121714 0.00020969277999999998
5.122715 0.00021056876
5.123714 0.00021143928000000003
5.124714 0.00021230435
5.125714 0.00021316393
5.126714 0.000214018
5.127714 0.00021486655
5.128714 0.00021570957000000002
5.129714 0.00021654706999999998
5.130714 0.00021737906
5.131714 0.00021820549
5.132714 0.00021902642000000002
5.133714 0.00021984183
5.134714 0.00022065171000000002
5.135714 0.00022145605
5.136714 0.00022225486
5.137714 0.00022304810000000003
5.138714 0.00022383576
5.139714 0.00022461779
5.140714 0.00022539415999999997
5.141714 0.00022616484
5.142715 0.00022692975
5.143714 0.00022768888
5.144714 0.00022844212999999997
5.145714 0.00022918944
5.146714 0.00022993077
5.147714 0.00023066602
5.148714 0.00023139517
5.149714 0.0002321181
5.150714 0.00023283478
5.151714 0.00023354519
5.152714 0.00023424921000000001
5.153714 0.00023494686000000002
5.154714 0.00023563805
5.155715 0.00023632278000000002
5.156714 0.00023700102
5.157714 0.00023767277
5.158714 0.00023833800000000002
5.159714 0.00023899672
5.160714 0.00023964890000000003
5.161714 0.00024029459
5.162714 0.00024093376
5.163714 0.00024156643000000001
5.164714 0.00024219264
5.165714 0.00024281237
5.166714 0.0002434256
5.167714 0.00024403233999999998
5.168715 0.00024463261
5.169714 0.00024522635
5.170714 0.00024581359
5.171714 0.00024639426000000003
5.172714 0.00024696833
5.173714 0.00024753576
5.174714 0.00024809653
5.175714 0.00024865054999999997
5.176714 0.00024919777
5.177714 0.00024973812999999997
5.178714 0.00025027157
5.179714 0.00025079803
5.180714 0.00025131743999999996
5.181714 0.00025182974
5.182714 0.00025233487
5.183714 0.00025283281999999996
5.184714 0.00025332351
5.185714 0.00025380691
5.186714 0.00025428299
5.187714 0.00025475176
5.188715 0.00025521319
5.189714 0.00025566728
5.190714 0.00025611403
5.191714 0.00025655345
5.192714 0.00025698555
5.193714 0.00025741035000000003
5.194714 0.00025782788000000003
5.195714 0.00025823817
5.196714 0.00025864122000000003
5.197714 0.00025903701
5.198714 0.00025942556
5.199714 0.00025980689
5.200714 0.00026018099
5.201715 0.00026054786
5.202714 0.00026090745
5.203714 0.00026125972
5.204714 0.00026160465000000003
5.205714 0.00026194218
5.206714 0.00026227228
5.207714 0.0002625949
5.208714 0.00026290993
5.209714 0.00026321735999999997
5.210714 0.00026351709
5.211714 0.00026380906
5.212714 0.00026409321
5.213714 0.00026436951
5.214714 0.00026463786
5.215714 0.00026489829000000004
5.216714 0.00026515071999999996
5.217714 0.0002653951
5.218714 0.00026563146
5.219714 0.00026585979
5.220714 0.00026608009
5.221714 0.00026629234
5.222714 0.00026649659
5.223714 0.00026669286
5.224714 0.00026688115
5.225714 0.00026706148
5.226714 0.00026723392000000003
5.227714 0.00026739847000000004
5.228714 0.00026755515
5.229714 0.00026770401
5.230714 0.00026784503
5.231714 0.0002679782
5.232714 0.00026810355
5.233714 0.00026822106
5.234715 0.00026833068
5.235714 0.00026843238
5.236714 0.00026852615
5.237714 0.00026861194
5.238714 0.00026868966
5.239714 0.00026875928
5.240714 0.00026882074
5.241714 0.00026887394
5.242714 0.00026891885
5.243714 0.00026895541
5.244714 0.00026898356
5.245714 0.00026900323
5.246714 0.00026901439
5.247715 0.00026901705
5.248714 0.00026901109
5.249714 0.00026899660999999997
5.250714 0.00026897351
5.251714 0.00026894184
5.252714 0.00026890159
5.253714 0.00026885280000000004
5.254714 0.0002687955
5.255714 0.00026872967
5.256714 0.00026865537
5.257714 0.00026857267
5.258714 0.00026848156
5.259714 0.00026838206
5.260714 0.00026827427
5.261714 0.0002681581
5.262714 0.00026803366
5.263714 0.0002679009
5.264714 0.00026775980999999997
5.265714 0.00026761038
5.266714 0.00026745261
5.267715 0.00026728643999999997
5.268714 0.00026711182000000003
5.269714 0.00026692869
5.270714 0.00026673703999999997
5.271714 0.00026653679
5.272714 0.00026632786
5.273714 0.00026611021
5.274714 0.00026588377
5.275714 0.00026564849
5.276714 0.00026540433
5.277714 0.00026515124
5.278714 0.00026488921999999997
5.279714 0.00026461821
5.280715 0.00026433822
5.281714 0.00026404925
5.282714 0.0002637513
5.283714 0.00026344443999999997
5.284714 0.00026312865999999997
5.285714 0.00026280402
5.286714 0.00026247055
5.287714 0.00026212831
5.288714 0.00026177734
5.289714 0.0002614177
5.290714 0.00026104944
5.291714 0.00026067262
5.292714 0.00026028722
5.293715 0.00025989333999999997
5.294714 0.00025949093
5.295714 0.00025908005
5.296714 0.00025866066000000004
5.297714 0.00025823276
5.298714 0.00025779636
5.299714 0.00025735137
5.300714 0.00025689778
5.301714 0.00025643553
5.302714 0.00025596457
5.303714 0.00025548484
5.304714 0.00025499628
5.305714 0.00025449883
5.306714 0.00025399245
5.307714 0.00025347708
5.308714 0.00025295267
5.309714 0.00025241917999999997
5.310714 0.00025187665
5.311714 0.00025132499
5.312714 0.00025076424
5.313715 0.00025019441999999997
5.314714 0.00024961555
5.315714 0.00024902765
5.316714 0.00024843075000000004
5.317714 0.00024782491
5.318714 0.00024721021
5.319714 0.00024658667999999997
5.320714 0.00024595436
5.321714 0.00024531332
5.322714 0.00024466360000000004
5.323714 0.00024400526
5.324714 0.00024333833
5.325714 0.00024266283
5.326715 0.0002419788
5.327714 0.00024128619
5.328714 0.00024058506
5.329714 0.00023987534
5.330714 0.00023915704
5.331714 0.00023843011
5.332714 0.00023769451
5.333714 0.0002369502
5.334714 0.00023619714
5.335714 0.00023543525
5.336714 0.00023466453
5.337714 0.00023388491
5.338714 0.00023309633
5.339714 0.00023229879000000002
5.340714 0.00023149225
5.341714 0.00023067676
5.342714 0.00022985223
5.343714 0.00022901875
5.344714 0.00022817629999999999
5.345714 0.00022732495000000002
5.346714 0.00022646477000000002
5.347714 0.00022559577
5.348714 0.00022471806000000003
5.349714 0.00022383169000000003
5.350714 0.00022293675
5.351714 0.00022203328000000003
5.352714 0.00022112140000000001
5.353714 0.00022020115
5.354714 0.0002192726
5.355714 0.00021833579999999998
5.356714 0.00021739077
5.357714 0.00021643759
5.358714 0.00021547626
5.359715 0.00021450678000000002
5.360714 0.00021352912
5.361714 0.00021254329999999998
5.362714 0.00021154926000000002
5.363714 0.00021054698000000003
5.364714 0.00020953642
5.365714 0.00020851753000000002
5.366714 0.00020749023
5.367714 0.00020645452
5.368714 0.00020541031
5.369714 0.00020435757
5.370714 0.00020329626000000002
5.371714 0.00020222635
5.372715 0.00020114785
5.373714 0.00020006073000000002
5.374714 0.00019896506
5.375714 0.00019786079999999998
5.376714 0.00019674801
5.377714 0.00019562676
5.378714 0.0001944971
5.379714 0.00019335912
5.380714 0.00019221286000000001
5.381714 0.00019105846
5.382714 0.00018989596
5.383714 0.00018872545
5.384714 0.00018754704000000001
5.385714 0.00018636077
5.386714 0.00018516673999999998
5.387714 0.00018396499
5.388714 0.00018275558
5.389714 0.00018153855
5.390714 0.00018031391
5.391714 0.00017908167000000002
5.392715 0.00017784183
5.393714 0.00017659438999999998
5.394714 0.00017533931
5.395714 0.00017407656000000002
5.396714 0.00017280612000000002
5.397714 0.00017152795
5.398714 0.00017024201000000001
5.399714 0.00016894827
5.400714 0.00016764670000000002
5.401714 0.00016633728
5.402714 0.00016502000000000002
5.403714 0.00016369488
5.404714 0.00016236189999999998
5.405715 0.00016102111
5.406714 0.00015967256
5.407714 0.00015831629000000001
5.408714 0.00015695239
5.409714 0.0001555809
5.410714 0.00015420195
5.411714 0.00015281562
5.412714 0.00015142201
5.413714 0.00015002123
5.414714 0.00014861338
5.415714 0.00014719855999999998
5.416714 0.00014577685
5.417714 0.00014434834
5.418715 0.00014291312
5.419714 0.00014147123
5.420714 0.00014002271
5.421714 0.00013856760000000002
5.422714 0.00013710593
5.423714 0.0001356377
5.424714 0.00013416289
5.425714 0.0001326815
5.426714 0.0001311935
5.427714 0.00012969883
5.428714 0.00012819748
5.429714 0.00012668943
5.430714 0.00012517461
5.431714 0.00012365301
5.432714 0.00012212461
5.433714 0.00012058939000000001
5.434714 0.00011904737999999999
5.435714 0.00011749857999999999
5.436714 0.00011594301
5.437714 0.00011438074
5.438715 0.00011281181
5.439714 0.00011123632000000001
5.440714 0.00010965435
5.441714 0.00010806600999999999
5.442714 0.00010647141
5.443714 0.00010487064
5.444714 0.00010326386
5.445714 0.00010165114999999999
5.446714 0.00010003265999999999
5.447714 9.8408475e-05
5.448714 9.677872899999999e-05
5.449714 9.514348e-05
5.450714 9.3502825e-05
5.451715 9.1856822e-05
5.452714 9.0205521e-05
5.453714 8.8548961e-05
5.454714 8.6887161e-05
5.455714 8.522012499999999e-05
5.456714 8.3547849e-05
5.457714 8.187031399999999e-05
5.458714 8.0187499e-05
5.459714 7.8499386e-05
5.460714 7.680592900000001e-05
5.461714 7.5107118e-05
5.462714 7.3402919e-05
5.463714 7.169331899999999e-05
5.464714 6.9978313e-05
5.465714 6.8257918e-05
5.466714 6.6532147e-05
5.467714 6.4801043e-05
5.468714 6.3064653e-05
5.469714 6.132305499999999e-05
5.470714 5.9576331e-05
5.471714 5.782457e-05
5.472714 5.6067897999999993e-05
5.473714 5.4306429e-05
5.474714 5.2540287e-05
5.475714 5.0769609e-05
5.476714 4.8994519e-05
5.477714 4.7215153e-05
5.478714 4.5431636e-05
5.479714 4.3644081e-05
5.480714 4.1852595999999995e-05
5.481714 4.005727e-05
5.482714 3.8258185000000005e-05
5.483714 3.6455396e-05
5.484715 3.4648954e-05
5.485714 3.2838889e-05
5.486714 3.1025218e-05
5.487714 2.9207939000000002e-05
5.488714 2.7387051e-05
5.489714 2.5562534e-05
5.490714 2.3734370000000002e-05
5.491714 2.1902534999999998e-05
5.492714 2.0067007e-05
5.493714 1.822777e-05
5.494714 1.6384814e-05
5.495714 1.4538141e-05
5.496714 1.2687765e-05
5.497715 1.0833715e-05
5.498714 8.976037e-06
5.499714 7.1147937000000005e-06
5.500714 5.2500649e-06
5.501714 3.3819467999999997e-06
5.502714 1.5105506000000001e-06
5.503714 -3.6399923e-07
5.504714 -2.2415682e-06
5.505714 -4.1220126000000005e-06
5.506714 -6.0051846e-06
5.507714 -7.8909359e-06
5.508714 -9.7791201e-06
5.509714 -1.1669594e-05
5.510714 -1.3562227e-05
5.511714 -1.5456901e-05
5.512714 -1.7353506e-05
5.513714 -1.9251954e-05
5.514714 -2.1152169e-05
5.515714 -2.3054098e-05
5.516714 -2.4957703e-05
5.517715 -2.6862955e-05
5.518714 -2.8769855e-05
5.519714 -3.0678407e-05
5.520714 -3.2588628000000005e-05
5.521714 -3.4500536e-05
5.522714 -3.6414158e-05
5.523714 -3.8329523e-05
5.524714 -4.024665e-05
5.525714 -4.2165553e-05
5.526714 -4.4086241e-05
5.527714 -4.6008705e-05
5.528714 -4.793292299999999e-05
5.529714 -4.9858846000000004e-05
5.530715 -5.1786429e-05
5.531714 -5.3715581e-05
5.532714 -5.5646216999999996e-05
5.533714 -5.757822800000001e-05
5.534714 -5.9511473e-05
5.535714 -6.1445826e-05
5.536714 -6.3381128e-05
5.537714 -6.5317226e-05
5.538714 -6.7253967e-05
5.539714 -6.9191191e-05
5.540714 -7.1128738e-05
5.541714 -7.3066479e-05
5.542714 -7.5004266e-05
5.543715 -7.694199e-05
5.544714 -7.8879543e-05
5.545714 -8.0816829e-05
5.546714 -8.2753797e-05
5.547714 -8.4690384e-05
5.548714 -8.6626562e-05
5.549714 -8.8562314e-05
5.550714 -9.0497633e-05
5.551714 -9.2432538e-05
5.552714 -9.4367044e-05
5.553714 -9.630116400000001e-05
5.554714 -9.823494300000001e-05
5.555714 -0.00010016837999999999
5.556714 -0.0001021015
5.557714 -0.0001040343
5.558714 -0.00010596677
5.559714 -0.00010789890000000001
5.560714 -0.00010983065999999999
5.561714 -0.00011176196
5.562714 -0.00011369273999999999
5.563715 -0.00011562287999999999
5.564714 -0.00011755229000000001
5.565714 -0.00011948083999999999
5.566714 -0.00012140836999999999
5.567714 -0.00012333473
5.568714 -0.00012525976000000001
5.569714 -0.00012718331
5.570714 -0.00012910519
5.571714 -0.00013102527
5.572714 -0.00013294338
5.573714 -0.00013485937
5.574714 -0.00013677314
5.575714 -0.00013868458
5.576715 -0.00014059360000000002
5.577714 -0.00014250013
5.578714 -0.00014440411000000002
5.579714 -0.00014630551999999998
5.580714 -0.00014820436
5.581714 -0.00015010062
5.582714 -0.00015199431
5.583714 -0.00015388548
5.584714 -0.00015577415
5.585714 -0.00015766035000000002
5.586714 -0.00015954412
5.587714 -0.0001614255
5.588714 -0.00016330449
5.589714 -0.00016518111
5.590714 -0.00016705534000000002
5.591714 -0.00016892714000000001
5.592714 -0.00017079647000000002
5.593714 -0.00017266325000000001
5.594714 -0.00017452739
5.595714 -0.00017638881
5.596714 -0.00017824733
5.597714 -0.00018010284000000002
5.598714 -0.00018195516
5.599714 -0.00018380413
5.600714 -0.00018564957999999998
5.601714 -0.00018749136
5.602714 -0.00018932926
5.603714 -0.00019116314
5.604714 -0.00019299284000000002
5.605714 -0.00019481822000000002
5.606714 -0.00019663917
5.607714 -0.00019845559000000002
5.608714 -0.00020026739
5.609715 -0.00020207453
5.610714 -0.00020387697
5.611714 -0.00020567466000000003
5.612714 -0.00020746762999999997
5.613714 -0.0002092559
5.614714 -0.00021103949
5.615714 -0.00021281845999999999
5.616714 -0.00021459282
5.617714 -0.00021636263
5.618714 -0.00021812791000000003
5.619714 -0.00021988872
5.620714 -0.00022164504
5.621714 -0.00022339693000000002
5.622715 -0.00022514434
5.623714 -0.00022688723
5.624714 -0.00022862559000000001
5.625714 -0.0002303593
5.626714 -0.00023208827
5.627714 -0.0002338124
5.628714 -0.00023553155
5.629714 -0.00023724556
5.630714 -0.00023895429
5.631714 -0.00024065757
5.632714 -0.00024235524
5.633714 -0.00024404715
5.634714 -0.00024573312
5.635714 -0.00024741300000000004
5.636714 -0.00024908668000000003
5.637714 -0.00025075403000000005
5.638714 -0.00025241497
5.639714 -0.00025406941
5.640714 -0.0002557173
5.641714 -0.00025735865
5.642715 -0.00025899337
5.643714 -0.00026062153
5.644714 -0.00026224316
5.645714 -0.00026385824
5.646714 -0.00026546691
5.647714 -0.00026706913999999997
5.648714 -0.00026866505
5.649714 -0.00027025466999999997
5.650714 -0.00027183803000000004
5.651714 -0.00027341520999999997
5.652714 -0.00027498616
5.653714 -0.00027655093999999996
5.654714 -0.00027810952
5.655715 -0.00027966182
5.656714 -0.00028120783
5.657714 -0.00028274742
5.658714 -0.00028428049000000003
5.659714 -0.00028580691
5.660714 -0.00028732652
5.661714 -0.00028883919
5.662714 -0.00029034475
5.663714 -0.00029184299999999996
5.664714 -0.00029333382
5.665714 -0.00029481703
5.666714 -0.00029629246
5.667714 -0.00029775999000000004
5.668715 -0.00029921948
5.669714 -0.00030067084999999997
5.670714 -0.00030211399
5.671714 -0.0003035489
5.672714 -0.00030497548999999997
5.673714 -0.00030639383
5.674714 -0.00030780385999999997
5.675714 -0.00030920569
5.676714 -0.00031059933
5.677714 -0.00031198485
5.678714 -0.00031336235
5.679714 -0.00031473189
5.680714 -0.00031609356
5.681714 -0.00031744746
5.682714 -0.00031879362999999997
5.683714 -0.00032013209
5.684714 -0.00032146293000000003
5.685714 -0.00032278613
5.686714 -0.00032410167
5.687714 -0.00032540954000000004
5.688715 -0.00032670965999999997
5.689714 -0.00032800197
5.690714 -0.00032928635
5.691714 -0.00033056269
5.692714 -0.00033183085
5.693714 -0.00033309067999999996
5.694714 -0.00033434203
5.695714 -0.00033558474
5.696714 -0.00033681865
5.697714 -0.00033804363
5.698714 -0.00033925953
5.699714 -0.00034046625
5.700714 -0.00034166369000000003
5.701715 -0.00034285176
5.702714 -0.00034403045
5.703714 -0.00034519969
5.704714 -0.0003463595
5.705714 -0.0003475099
5.706714 -0.00034865091
5.707714 -0.00034978261
5.708714 -0.00035090509
5.709714 -0.00035201842
5.710714 -0.00035312269
5.711714 -0.00035421799
5.712714 -0.00035530441
5.713714 -0.00035638204
5.714714 -0.00035745093
5.715714 -0.00035851112
5.716714 -0.00035956266
5.717714 -0.00036060551
5.718714 -0.00036163971999999997
5.719714 -0.0003626652
5.720714 -0.0003636819
5.721714 -0.00036468971
5.722714 -0.00036568854
5.723714 -0.00036667825
5.724714 -0.00036765873
5.725714 -0.00036862980000000004
5.726714 -0.00036959132000000003
5.727714 -0.00037054315000000003
5.728714 -0.00037148516
5.729714 -0.00037241720999999997
5.730714 -0.00037333918
5.731714 -0.00037425102
5.732714 -0.00037515265
5.733714 -0.00037604399999999997
5.734715 -0.00037692505000000003
5.735714 -0.00037779584999999996
5.736714 -0.00037865643
5.737714 -0.00037950686
5.738714 -0.00038034716
5.739714 -0.00038117748
5.740714 -0.00038199796000000004
5.741714 -0.00038280863999999993
5.742714 -0.00038360972
5.743714 -0.0003844013
5.744714 -0.00038518351
5.745714 -0.0003859564
5.746714 -0.00038672006
5.747715 -0.00038747467
5.748714 -0.00038822013
5.749714 -0.00038895654999999995
5.750714 -0.00038968387
5.751714 -0.00039040206000000007
5.752714 -0.00039111109999999996
5.753714 -0.00039181085999999996
5.754714 -0.00039250125999999995
5.755714 -0.00039318215
5.756714 -0.00039385345
5.757714 -0.00039451502
5.758714 -0.00039516667
5.759714 -0.00039580832
5.760714 -0.00039643983
5.761714 -0.00039706106
5.762714 -0.00039767191999999995
5.763714 -0.00039827237
5.764714 -0.00039886236
5.765714 -0.00039944184
5.766714 -0.00040001082
5.767715 -0.00040056934000000003
5.768714 -0.0004011175
5.769714 -0.00040165532
5.770714 -0.00040218297
5.771714 -0.00040270047000000005
5.772714 -0.00040320806
5.773714 -0.00040370578
5.774714 -0.00040419377
5.775714 -0.00040467221
5.776714 -0.00040514119000000003
5.777714 -0.0004056008
5.778714 -0.00040605114000000003
5.779714 -0.00040649225
5.780715 -0.00040692421
5.781714 -0.00040734698999999995
5.782714 -0.00040776063
5.783714 -0.00040816499000000003
5.784714 -0.00040856011999999993
5.785714 -0.00040894583
5.786714 -0.00040932214
5.787714 -0.00040968885
5.788714 -0.00041004587
5.789714 -0.00041039307
5.790714 -0.00041073031000000006
5.791714 -0.00041105754
5.792714 -0.00041137459
5.793715 -0.00041168137000000004
5.794714 -0.00041197791
5.795714 -0.00041226403
5.796714 -0.00041253988
5.797714 -0.00041280536999999996
5.798714 -0.00041306062000000005
5.799714 -0.00041330562999999996
5.800714 -0.00041354050999999997
5.801714 -0.00041376538
5.802714 -0.00041398039
5.803714 -0.00041418571
5.804714 -0.00041438147000000004
5.805714 -0.00041456778
5.806714 -0.00041474486
5.807714 -0.00041491285000000005
5.808714 -0.00041507183
5.809714 -0.00041522194
5.810714 -0.00041536331999999994
5.811714 -0.00041549602
5.812714 -0.00041562002
5.813715 -0.00041573535
5.814714 -0.00041584208
5.815714 -0.00041594008
5.816714 -0.00041602934000000005
5.817714 -0.00041610974
5.818714 -0.00041618123
5.819714 -0.00041624362
5.820714 -0.00041629683
5.821714 -0.00041634075000000005
5.822714 -0.00041637527
5.823714 -0.00041640028
5.824714 -0.00041641569999999997
5.825714 -0.00041642142999999995
5.826715 -0.00041641747
5.827714 -0.00041640378
5.828714 -0.00041638031999999996
5.829714 -0.00041634711999999997
5.830714 -0.00041630437000000003
5.831714 -0.00041625203
5.832714 -0.00041619031999999995
5.833714 -0.00041611925000000004
5.834714 -0.00041603907
5.835714 -0.00041594985
5.836714 -0.00041585181000000003
5.837714 -0.00041574513000000005
5.838714 -0.00041562989
5.839714 -0.00041550633999999994
5.840714 -0.00041537455
5.841714 -0.00041523467
5.842714 -0.00041508683
5.843714 -0.00041493099000000004
5.844714 -0.00041476728
5.845714 -0.00041459570999999995
5.846714 -0.00041441622
5.847714 -0.00041422886
5.848714 -0.00041403346
5.849714 -0.00041382999999999996
5.850714 -0.00041361840999999997
5.851714 -0.00041339854
5.852714 -0.00041317035000000004
5.853714 -0.0004129337
5.854714 -0.00041268845
5.855714 -0.00041243461000000004
5.856714 -0.00041217204000000004
5.857714 -0.00041190069
5.858714 -0.00041162056999999996
5.859715 -0.00041133162000000004
5.860714 -0.00041103394000000003
5.861714 -0.00041072758
5.862714 -0.00041041267
5.863714 -0.00041008920999999996
5.864714 -0.00040975732999999994
5.865714 -0.00040941727000000003
5.866714 -0.00040906912
5.867714 -0.00040871305
5.868714 -0.00040834933999999996
5.869714 -0.000407978
5.870714 -0.00040759933
5.871714 -0.00040721338
5.872715 -0.0004068203
5.873714 -0.00040642021000000003
5.874714 -0.00040601321
5.875714 -0.00040559929999999997
5.876714 -0.00040517862
5.877714 -0.00040475102000000004
5.878714 -0.00040431664
5.879714 -0.00040387531
5.880714 -0.00040342698
5.881714 -0.00040297164
5.882714 -0.00040250911
5.883714 -0.00040203931
5.884714 -0.00040156215
5.885714 -0.00040107751999999994
5.886714 -0.00040058535
5.887714 -0.00040008549000000005
5.888714 -0.00039957799000000003
5.889714 -0.00039906276
5.890714 -0.00039853976
5.891714 -0.00039800907
5.892715 -0.00039747078999999996
5.893714 -0.00039692491
5.894714 -0.00039637152
5.895714 -0.00039581082000000005
5.896714 -0.00039524292999999994
5.897714 -0.00039466800000000004
5.898714 -0.00039408619000000003
5.899714 -0.00039349774999999996
5.900714 -0.0003929028
5.901714 -0.00039230154
5.902714 -0.00039169418
5.903714 -0.00039108077000000004
5.904714 -0.00039046154
5.905715 -0.00038983658
5.906714 -0.00038920592999999997
5.907714 -0.0003885697
5.908714 -0.00038792787
5.909714 -0.00038728049
5.910714 -0.00038662743
5.911714 -0.00038596872
5.912714 -0.00038530429000000003
5.913714 -0.00038463403999999997
5.914714 -0.00038395788
5.915714 -0.00038327566
5.916714 -0.00038258727
5.917714 -0.00038189268999999995
5.918715 -0.00038119174
5.919714 -0.00038048439999999997
5.920714 -0.00037977063
5.921714 -0.00037905038
5.922714 -0.00037832364999999997
5.923714 -0.00037759044
5.924714 -0.00037685086
5.925714 -0.00037610494000000003
5.926714 -0.00037535281
5.927714 -0.00037459456
5.928714 -0.00037383038
5.929714 -0.0003730604
5.930714 -0.00037228481000000003
5.931714 -0.00037150376
5.932714 -0.00037071742999999997
5.933714 -0.00036992599
5.934714 -0.00036912959
5.935714 -0.00036832837
5.936714 -0.00036752242
5.937714 -0.00036671186
5.938715 -0.00036589672
5.939714 -0.00036507709
5.940714 -0.00036425297
5.941714 -0.00036342431
5.942714 -0.00036259109
5.943714 -0.00036175329
5.944714 -0.00036091077999999996
5.945714 -0.00036006352
5.946714 -0.00035921137
5.947714 -0.00035835426
5.948714 -0.00035749208
5.949714 -0.00035662476
5.950714 -0.00035575221999999997
5.951715 -0.00035487442
5.952714 -0.0003539913
5.953714 -0.00035310286000000003
5.954714 -0.00035220914
5.955714 -0.00035131018
5.956714 -0.00035040600000000005
5.957714 -0.00034949676000000003
5.958714 -0.00034858256
5.959714 -0.00034766356
5.960714 -0.00034673985
5.961714 -0.00034581168999999997
5.962714 -0.00034487916
5.963714 -0.00034394250000000003
5.964714 -0.00034300188
5.965714 -0.00034205739
5.966714 -0.00034110922
5.967714 -0.00034015752
5.968714 -0.00033920232
5.969714 -0.00033824374000000003
5.970714 -0.00033728184
5.971714 -0.00033631659
5.972714 -0.00033534805000000003
5.973714 -0.00033437614
5.974714 -0.00033340082
5.975714 -0.00033242202
5.976714 -0.00033143963
5.977714 -0.00033045358
5.978714 -0.00032946371
5.979714 -0.00032846995
5.980714 -0.00032747218
5.981714 -0.00032647033
5.982714 -0.00032546429
5.983714 -0.00032445403
5.984715 -0.00032343951
5.985714 -0.00032242067
5.986714 -0.0003213976
5.987714 -0.0003203703
5.988714 -0.00031933882000000004
5.989714 -0.0003183033
5.990714 -0.00031726381
5.991714 -0.00031622053000000003
5.992714 -0.00031517359
5.993714 -0.00031412312000000004
5.994714 -0.00031306934
5.995714 -0.00031201237
5.996714 -0.00031095237
5.997715 -0.00030988951
5.998714 -0.00030882393000000003
5.999714 -0.00030775573
6.000714 -0.000306685
6.001714 -0.00030561177
6.002714 -0.00030453614
6.003714 -0.00030345809
6.004714 -0.00030237763
6.005714 -0.0003012947
6.006714 -0.00030020924
6.007714 -0.00029912118999999996
6.008714 -0.00029803043
6.009714 -0.0002969369
6.010714 -0.00029584046
6.011714 -0.00029474106
6.012714 -0.00029363855
6.013714 -0.00029253288000000003
6.014714 -0.00029142395
6.015714 -0.00029031173
6.016714 -0.00028919619
6.017715 -0.00028807731
6.018714 -0.00028695515
6.019714 -0.0002858297
6.020714 -0.00028470108
6.021714 -0.00028356935
6.022714 -0.00028243464
6.023714 -0.00028129707
6.024714 -0.00028015677
6.025714 -0.00027901392
6.026714 -0.00027786866
6.027714 -0.00027672113
6.028714 -0.00027557148
6.029714 -0.00027441986
6.030715 -0.00027326635
6.031714 -0.00027211100999999997
6.032714 -0.00027095398
6.033714 -0.00026979525999999997
6.034714 -0.0002686349
6.035714 -0.00026747286
6.036714 -0.00026630911999999996
6.037714 -0.00026514365
6.038714 -0.00026397636
6.039714 -0.00026280713
6.040714 -0.00026163593
6.041714 -0.00026046262
6.042714 -0.00025928709
6.043715 -0.00025810925
6.044714 -0.000256929
6.045714 -0.00025574627
6.046714 -0.00025456097
6.047714 -0.0002533731
6.048714 -0.00025218258
6.049714 -0.00025098943
6.050714 -0.00024979372
6.051714 -0.00024859544000000003
6.052714 -0.0002473947
6.053714 -0.00024619162
6.054714 -0.00024498624
6.055714 -0.0002437788
6.056714 -0.00024256933000000002
6.057714 -0.00024135801999999998
6.058714 -0.00024014503
6.059714 -0.00023893049
6.060714 -0.00023771454
6.061714 -0.00023649724999999999
6.062714 -0.00023527875000000002
6.063715 -0.00023405913999999999
6.064714 -0.00023283844000000003
6.065714 -0.00023161672
6.066714 -0.00023039397000000001
6.067714 -0.00022917018000000002
6.068714 -0.00022794529000000002
6.069714 -0.00022671927
6.070714 -0.000225492
6.071714 -0.00022426342999999998
6.072714 -0.00022303343
6.073714 -0.00022180191
6.074714 -0.00022056875
6.075714 -0.00021933382999999999
6.076715 -0.00021809708
6.077714 -0.00021685842
6.078714 -0.00021561777000000002
6.079714 -0.00021437511000000001
6.080714 -0.0002131304
6.081714 -0.00021188362
6.082714 -0.00021063483
6.083714 -0.00020938405
6.084714 -0.00020813138
6.085714 -0.00020687692
6.086714 -0.00020562072000000002
6.087714 -0.00020436294000000002
6.088714 -0.00020310372
6.089714 -0.00020184315999999998
6.090714 -0.00020058138999999998
6.091714 -0.00019931858
6.092714 -0.00019805481999999997
6.093714 -0.00019679021
6.094714 -0.00019552485
6.095714 -0.00019425879
6.096714 -0.00019299212000000002
6.097714 -0.00019172482999999999
6.098714 -0.0001904569
6.099714 -0.00018918835
6.100714 -0.00018791911
6.101714 -0.00018664915
6.102714 -0.00018537838
6.103714 -0.0001841067
6.104714 -0.00018283405
6.105714 -0.00018156029999999998
6.106714 -0.00018028538
6.107714 -0.00017900919000000002
6.108714 -0.00017773166
6.109715 -0.00017645269999999998
6.110714 -0.00017517231
6.111714 -0.00017389042
6.112714 -0.00017260702999999998
6.113714 -0.00017132216
6.114714 -0.00017003587
6.115714 -0.00016874818
6.116714 -0.0001674592
6.117714 -0.000166169
6.118714 -0.0001648777
6.119714 -0.00016358541000000002
6.120714 -0.00016229227
6.121714 -0.0001609984
6.122715 -0.00015970393
6.123714 -0.00015840895
6.124714 -0.00015711361
6.125714 -0.00015581795
6.126714 -0.00015452209
6.127714 -0.00015322607
6.128714 -0.00015192992
6.129714 -0.00015063363
6.130714 -0.00014933721
6.131714 -0.00014804064
6.132714 -0.00014674383
6.133714 -0.00014544675000000001
6.134714 -0.00014414929
6.135714 -0.00014285138
6.136714 -0.00014155287999999998
6.137714 -0.00014025372
6.138714 -0.00013895382
6.139714 -0.00013765305
6.140714 -0.00013635134
6.141714 -0.00013504864000000002
6.142715 -0.00013374489
6.143714 -0.00013244005000000002
6.144714 -0.00013113413
6.145714 -0.00012982713
6.146714 -0.00012851908
6.147714 -0.00012721005
6.148714 -0.00012590008
6.149714 -0.00012458927
6.150714 -0.00012327773
6.151714 -0.00012196557999999999
6.152714 -0.00012065290999999999
6.153714 -0.00011933986000000001
6.154714 -0.00011802654
6.155715 -0.00011671304
6.156714 -0.00011539949999999999
6.157714 -0.00011408595
6.158714 -0.00011277248999999999
6.159714 -0.00011145917
6.160714 -0.00011014603
6.161714 -0.00010883308
6.162714 -0.00010752032000000001
6.163714 -0.0001062077
6.164714 -0.00010489522
6.165714 -0.00010358279000000001
6.166714 -0.00010227037000000001
6.167714 -0.00010095788
6.168715 -9.964524e-05
6.169714 -9.833237300000001e-05
6.170714 -9.7019222e-05
6.171714 -9.5705718e-05
6.172714 -9.439179400000001e-05
6.173714 -9.3077421e-05
6.174714 -9.176256399999999e-05
6.175714 -9.0447224e-05
6.176714 -8.913141899999999e-05
6.177714 -8.781516400000001e-05
6.178714 -8.649851699999999e-05
6.179714 -8.5181534e-05
6.180714 -8.3864302e-05
6.181714 -8.2546916e-05
6.182714 -8.1229467e-05
6.183714 -7.9912076e-05
6.184714 -7.859484299999999e-05
6.185714 -7.7277889e-05
6.186714 -7.596131e-05
6.187714 -7.4645203e-05
6.188715 -7.3329659e-05
6.189714 -7.2014745e-05
6.190714 -7.070051999999999e-05
6.191714 -6.9387016e-05
6.192714 -6.8074257e-05
6.193714 -6.6762237e-05
6.194714 -6.5450945e-05
6.195714 -6.414033999999999e-05
6.196714 -6.2830378e-05
6.197714 -6.152099e-05
6.198714 -6.0212119000000004e-05
6.199714 -5.8903674e-05
6.200714 -5.7595582e-05
6.201715 -5.6287769e-05
6.202714 -5.4980154e-05
6.203714 -5.3672687e-05
6.204714 -5.2365306e-05
6.205714 -5.1057969999999996e-05
6.206714 -4.9750662e-05
6.207714 -4.8443371e-05
6.208714 -4.7136123e-05
6.209714 -4.5828940999999996e-05
6.210714 -4.4521874999999996e-05
6.211714 -4.3214987e-05
6.212714 -4.1908368e-05
6.213714 -4.0602103000000004e-05
6.214714 -3.9296293e-05
6.215714 -3.7991049e-05
6.216714 -3.6686478e-05
6.217714 -3.5382692e-05
6.218714 -3.4079798e-05
6.219714 -3.2777891e-05
6.220714 -3.147706e-05
6.221714 -3.0177384e-05
6.222714 -2.8878923999999998e-05
6.223714 -2.758172e-05
6.224714 -2.6285809000000003e-05
6.225714 -2.4991200999999998e-05
6.226714 -2.3697892e-05
6.227714 -2.2405867e-05
6.228714 -2.1115095e-05
6.229714 -1.9825538e-05
6.230714 -1.8537143e-05
6.231714 -1.7249864e-05
6.232714 -1.5963643000000002e-05
6.233714 -1.4678425e-05
6.234715 -1.3394164e-05
6.235714 -1.2110817e-05
6.236714 -1.0828353e-05
6.237714 -9.546752e-06
6.238714 -8.2660087e-06
6.239714 -6.9861322e-06
6.240714 -5.7071446e-06
6.241714 -4.429085e-06
6.242714 -3.1520067e-06
6.243714 -1.8759753e-06
6.244714 -6.0106746e-07
6.245714 6.726309699999999e-07
6.246714 1.9450276e-06
6.247715 3.2160265999999997e-06
6.248714 4.4855319e-06
6.249714 5.7534489e-06
6.250714 7.0196883e-06
6.251714 8.2841673e-06
6.252714 9.5468145e-06
6.253714 1.0807569e-05
6.254714 1.2066382999999999e-05
6.255714 1.3323223e-05
6.256714 1.4578068999999999e-05
6.257714 1.5830915000000002e-05
6.258714 1.7081769e-05
6.259714 1.8330647e-05
6.260714 1.9577578e-05
6.261714 2.0822601000000002e-05
6.262714 2.2065754999999998e-05
6.263714 2.3307082e-05
6.264714 2.4546624999999998e-05
6.265714 2.5784428e-05
6.266714 2.7020516e-05
6.267715 2.8254924999999998e-05
6.268714 2.9487663e-05
6.269714 3.0718738e-05
6.270714 3.1948139e-05
6.271714 3.3175846e-05
6.272714 3.4401819e-05
6.273714 3.5626012999999996e-05
6.274714 3.6848357e-05
6.275714 3.8068788e-05
6.276714 3.9287221e-05
6.277714 4.0503559000000004e-05
6.278714 4.171772e-05
6.279714 4.2929601999999995e-05
6.280715 4.4139108e-05
6.281714 4.534615e-05
6.282714 4.6550633000000005e-05
6.283714 4.7752485e-05
6.284714 4.8951637e-05
6.285714 5.014802599999999e-05
6.286714 5.1341613e-05
6.287714 5.2532363000000004e-05
6.288714 5.3720242e-05
6.289714 5.490525699999999e-05
6.290714 5.6087401e-05
6.291714 5.7266698e-05
6.292714 5.8443157999999995e-05
6.293715 5.9616814999999996e-05
6.294714 6.0787697999999995e-05
6.295714 6.1955842e-05
6.296714 6.3121286e-05
6.297714 6.4284046e-05
6.298714 6.5444158e-05
6.299714 6.6601632e-05
6.300714 6.775648e-05
6.301714 6.8908702e-05
6.302714 7.005828e-05
6.303714 7.1205187e-05
6.304714 7.2349388e-05
6.305714 7.349084399999999e-05
6.306714 7.4629486e-05
6.307714 7.576524e-05
6.308714 7.6898044e-05
6.309714 7.8027807e-05
6.310714 7.9154455e-05
6.311714 8.0277886e-05
6.312714 8.1398031e-05
6.313715 8.2514799e-05
6.314714 8.362810599999999e-05
6.315714 8.473789399999999e-05
6.316714 8.5844084e-05
6.317714 8.6946631e-05
6.318714 8.8045488e-05
6.319714 8.9140616e-05
6.320714 9.0231998e-05
6.321714 9.1319606e-05
6.322714 9.2403445e-05
6.323714 9.3483516e-05
6.324714 9.4559817e-05
6.325714 9.5632356e-05
6.326715 9.670115999999999e-05
6.327714 9.7766247e-05
6.328714 9.8827616e-05
6.329714 9.988527799999998e-05
6.330714 0.00010093925
6.331714 0.00010198952
6.332714 0.00010303607000000001
6.333714 0.00010407892
6.334714 0.00010511802
6.335714 0.00010615335000000001
6.336714 0.00010718486
6.337714 0.00010821251
6.338714 0.00010923623
6.339714 0.00011025597
6.340714 0.00011127166999999999
6.341714 0.00011228326
6.342714 0.00011329066
6.343714 0.00011429380000000001
6.344714 0.00011529263
6.345714 0.00011628708000000001
6.346714 0.00011727708999999999
6.347714 0.00011826260999999999
6.348714 0.00011924358000000001
6.349714 0.00012021999
6.350714 0.00012119181
6.351714 0.000122159
6.352714 0.00012312155000000001
6.353714 0.00012407949
6.354714 0.00012503277
6.355714 0.00012598143
6.356714 0.00012692548
6.357714 0.00012786493
6.358714 0.00012879976999999998
6.359715 0.00012973004
6.360714 0.00013065574
6.361714 0.00013157686
6.362714 0.00013249342999999998
6.363714 0.00013340542
6.364714 0.00013431282
6.365714 0.00013521562000000002
6.366714 0.00013611379
6.367714 0.00013700729
6.368714 0.00013789609
6.369714 0.00013878011000000002
6.370714 0.00013965933
6.371714 0.00014053368
6.372715 0.0001414031
6.373714 0.00014226750000000002
6.374714 0.00014312686
6.375714 0.00014398108
6.376714 0.00014483012000000002
6.377714 0.00014567391
6.378714 0.0001465124
6.379714 0.00014734553
6.380714 0.00014817326999999998
6.381714 0.00014899558
6.382714 0.00014981242
6.383714 0.00015062377999999998
6.384714 0.00015142963999999998
6.385714 0.00015222998
6.386714 0.00015302478
6.387714 0.00015381405000000002
6.388714 0.00015459777
6.389714 0.00015537596
6.390714 0.00015614861
6.391714 0.00015691571
6.392715 0.00015767727
6.393714 0.00015843327
6.394714 0.00015918372
6.395714 0.00015992858
6.396714 0.00016066788
6.397714 0.00016140156
6.398714 0.00016212962
6.399714 0.00016285202
6.400714 0.00016356873
6.401714 0.00016427973
6.402714 0.00016498498
6.403714 0.00016568442
6.404714 0.00016637806
6.405715 0.00016706582
6.406714 0.00016774769
6.407714 0.00016842363000000001
6.408714 0.0001690936
6.409714 0.00016975758
6.410714 0.00017041555
6.411714 0.00017106748000000001
6.412714 0.00017171335999999999
6.413714 0.00017235318
6.414714 0.00017298693
6.415714 0.00017361457999999998
6.416714 0.00017423616000000001
6.417714 0.00017485168
6.418715 0.00017546108
6.419714 0.00017606441000000002
6.420714 0.00017666163999999999
6.421714 0.00017725278
6.422714 0.00017783783000000002
6.423714 0.00017841678
6.424714 0.00017898962999999998
6.425714 0.00017955635
6.426714 0.00018011696
6.427714 0.00018067141
6.428714 0.00018121968
6.429714 0.00018176177999999998
6.430714 0.00018229765
6.431714 0.00018282727
6.432714 0.00018335062
6.433714 0.00018386766
6.434714 0.00018437836000000001
6.435714 0.0001848827
6.436714 0.00018538065
6.437714 0.00018587214999999998
6.438715 0.00018635722
6.439714 0.00018683578999999998
6.440714 0.00018730786
6.441714 0.00018777342999999998
6.442714 0.00018823246000000001
6.443714 0.00018868493999999998
6.444714 0.00018913087
6.445714 0.00018957022
6.446714 0.00019000302
6.447714 0.00019042924
6.448714 0.00019084887000000002
6.449714 0.00019126191999999998
6.450714 0.00019166837
6.451715 0.00019206823
6.452714 0.00019246147000000002
6.453714 0.00019284811999999998
6.454714 0.00019322814999999998
6.455714 0.00019360158999999998
6.456714 0.00019396839
6.457714 0.00019432855
6.458714 0.00019468207
6.459714 0.00019502893
6.460714 0.00019536912999999997
6.461714 0.00019570266
6.462714 0.00019602948999999998
6.463714 0.00019634963000000002
6.464714 0.00019666309
6.465714 0.00019696980999999998
6.466714 0.00019726986000000003
6.467714 0.00019756317
6.468714 0.00019784979
6.469714 0.00019812971
6.470714 0.00019840293
6.471714 0.00019866945
6.472714 0.00019892930000000003
6.473714 0.00019918247999999998
6.474714 0.000199429
6.475714 0.00019966888
6.476714 0.00019990214
6.477714 0.00020012878
6.478714 0.00020034879
6.479714 0.00020056217999999998
6.480714 0.000200769
6.481714 0.00020096920000000002
6.482714 0.00020116280999999997
6.483714 0.00020134979999999997
6.484715 0.00020153020000000002
6.485714 0.00020170396
6.486714 0.00020187106
6.487714 0.00020203154
6.488714 0.00020218536
6.489714 0.00020233247
6.490714 0.00020247289
6.491714 0.00020260659
6.492714 0.00020273357999999998
6.493714 0.00020285383
6.494714 0.00020296734
6.495714 0.00020307411
6.496714 0.00020317413999999999
6.497715 0.00020326743
6.498714 0.00020335400999999998
6.499714 0.00020343384000000002
6.500714 0.00020350701000000003
6.501714 0.00020357352
6.502714 0.00020363339
6.503714 0.00020368661000000002
6.504714 0.00020373327
6.505714 0.00020377338000000003
6.506714 0.00020380699
6.507714 0.00020383409
6.508714 0.00020385473000000001
6.509714 0.00020386894000000002
6.510714 0.00020387672
6.511714 0.00020387812999999997
6.512714 0.00020387313
6.513714 0.00020386178
6.514714 0.00020384407
6.515714 0.00020381999
6.516714 0.00020378952
6.517715 0.00020375271
6.518714 0.00020370945999999998
6.519714 0.00020365985000000001
6.520714 0.00020360379999999998
6.521714 0.00020354137000000002
6.522714 0.0002034725
6.523714 0.00020339719000000002
6.524714 0.00020331545
6.525714 0.00020322727
6.526714 0.00020313269
6.527714 0.00020303169
6.528714 0.00020292428
6.529714 0.00020281052
6.530715 0.00020269043999999998
6.531714 0.00020256406999999999
6.532714 0.00020243144
6.533714 0.00020229261
6.534714 0.00020214765999999998
6.535714 0.00020199656999999997
6.536714 0.00020183943
6.537714 0.00020167630999999998
6.538714 0.00020150723999999998
6.539714 0.00020133222999999998
6.540714 0.00020115133
6.541714 0.00020096458999999998
6.542714 0.00020077205
6.543715 0.00020057371000000001
6.544714 0.00020036957
6.545714 0.00020015964
6.546714 0.00019994395
6.547714 0.00019972247
6.548714 0.00019949520999999997
6.549714 0.00019926212999999999
6.550714 0.00019902325000000003
6.551714 0.00019877852999999998
6.552714 0.00019852796
6.553714 0.00019827155
6.554714 0.00019800924999999997
6.555714 0.00019774111
6.556714 0.00019746712
6.557714 0.0001971873
6.558714 0.00019690167
6.559714 0.00019661027
6.560714 0.00019631314
6.561714 0.00019601029999999998
6.562714 0.00019570183999999998
6.563715 0.00019538784
6.564714 0.00019506833
6.565714 0.00019474344
6.566714 0.00019441322
6.567714 0.00019407773
6.568714 0.00019373707999999998
6.569714 0.00019339134
6.570714 0.00019304057
6.571714 0.00019268484000000002
6.572714 0.00019232420999999998
6.573714 0.00019195870000000002
6.574714 0.00019158836
6.575714 0.00019121320999999997
6.576715 0.00019083329
6.577714 0.0001904486
6.578714 0.00019005913
6.579714 0.00018966487
6.580714 0.00018926582000000001
6.581714 0.00018886196
6.582714 0.00018845327
6.583714 0.00018803972
6.584714 0.0001876213
6.585714 0.000187198
6.586714 0.00018676981
6.587714 0.00018633674
6.588714 0.00018589878
6.589714 0.00018545599
6.590714 0.00018500837
6.591714 0.00018455596
6.592714 0.00018409883
6.593714 0.00018363704
6.594714 0.00018317066
6.595714 0.00018269977
6.596714 0.00018222447
6.597714 0.00018174483
6.598714 0.00018126095
6.599714 0.00018077294
6.600714 0.00018028086
6.601714 0.00017978482
6.602714 0.00017928489
6.603714 0.00017878115
6.604714 0.00017827364999999998
6.605714 0.00017776244
6.606714 0.00017724757
6.607714 0.00017672905
6.608714 0.00017620692
6.609715 0.00017568118
6.610714 0.00017515182
6.611714 0.00017461884
6.612714 0.00017408223
6.613714 0.00017354196
6.614714 0.00017299802
6.615714 0.00017245040000000002
6.616714 0.00017189909
6.617714 0.0001713441
6.618714 0.00017078539
6.619714 0.00017022302
6.620714 0.00016965701
6.621714 0.00016908739
6.622715 0.00016851421
6.623714 0.00016793755
6.624714 0.00016735747
6.625714 0.00016677409
6.626714 0.00016618748999999998
6.627714 0.00016559776999999998
6.628714 0.00016500505000000001
6.629714 0.00016440946
6.630714 0.0001638111
6.631714 0.00016321007
6.632714 0.00016260652
6.633714 0.00016200050000000002
6.634714 0.00016139214
6.635714 0.0001607815
6.636714 0.00016016862999999998
6.637714 0.00015955361
6.638714 0.00015893646000000002
6.639714 0.0001583172
6.640714 0.00015769584
6.641714 0.00015707240000000002
6.642715 0.00015644682
6.643714 0.00015581912
6.644714 0.00015518925
6.645714 0.0001545572
6.646714 0.00015392292
6.647714 0.00015328641
6.648714 0.00015264764
6.649714 0.00015200658
6.650714 0.00015136327
6.651714 0.00015071769
6.652714 0.00015006988
6.653714 0.0001494199
6.654714 0.00014876779
6.655715 0.00014811363
6.656714 0.0001474575
6.657714 0.00014679953
6.658714 0.0001461398
6.659714 0.00014547844999999998
6.660714 0.00014481559000000002
6.661714 0.00014415136000000002
6.662714 0.00014348587
6.663714 0.00014281926
6.664714 0.00014215165
6.665714 0.00014148311
6.666714 0.00014081377
6.667714 0.0001401437
6.668715 0.00013947295
6.669714 0.00013880158000000001
6.670714 0.00013812963
6.671714 0.00013745712000000002
6.672714 0.00013678404
6.673714 0.00013611037
6.674714 0.00013543612
6.675714 0.00013476125
6.676714 0.00013408574
6.677714 0.00013340953999999998
6.678714 0.00013273263000000002
6.679714 0.000132055
6.680714 0.00013137662
6.681714 0.00013069749
6.682714 0.00013001762
6.683714 0.00012933705
6.684714 0.0001286558
6.685714 0.00012797393
6.686714 0.00012729154
6.687714 0.0001266087
6.688715 0.00012592553
6.689714 0.00012524215
6.690714 0.00012455869
6.691714 0.00012387527
6.692714 0.00012319206
6.693714 0.00012250918000000001
6.694714 0.00012182676000000001
6.695714 0.00012114494
6.696714 0.00012046385
6.697714 0.00011978358
6.698714 0.00011910422
6.699714 0.00011842586
6.700714 0.00011774854
6.701715 0.00011707231999999999
6.702714 0.00011639718999999999
6.703714 0.00011572316999999999
6.704714 0.00011505025
6.705714 0.00011437838000000001
6.706714 0.00011370756000000001
6.707714 0.00011303772
6.708714 0.00011236882
6.709714 0.00011170082
6.710714 0.00011103367
6.711714 0.00011036733999999999
6.712714 0.00010970181
6.713714 0.00010903706000000001
6.714714 0.0001083731
6.715714 0.00010770996000000001
6.716714 0.00010704769
6.717714 0.00010638634
6.718714 0.00010572601
6.719714 0.00010506677000000001
6.720714 0.00010440878000000001
6.721714 0.00010375213
6.722714 0.00010309698
6.723714 0.00010244346
6.724714 0.00010179170000000001
6.725714 0.00010114190000000001
6.726714 0.00010049415000000001
6.727714 9.9848603e-05
6.728714 9.920537399999999e-05
6.729714 9.8564567e-05
6.730714 9.7926272e-05
6.731714 9.7290547e-05
6.732714 9.665744799999999e-05
6.733714 9.6026997e-05
6.734715 9.5399218e-05
6.735714 9.4774083e-05
6.736714 9.4151574e-05
6.737714 9.3531651e-05
6.738714 9.291427999999999e-05
6.739714 9.2299388e-05
6.740714 9.168694e-05
6.741714 9.1076873e-05
6.742714 9.0469149e-05
6.743714 8.986372100000001e-05
6.744714 8.9260578e-05
6.745714 8.8659709e-05
6.746714 8.8061131e-05
6.747715 8.7464861e-05
6.748714 8.6870966e-05
6.749714 8.627951e-05
6.750714 8.5690584e-05
6.751714 8.510430100000001e-05
6.752714 8.4520786e-05
6.753714 8.3940159e-05
6.754714 8.3362579e-05
6.755714 8.2788188e-05
6.756714 8.2217139e-05
6.757714 8.1649569e-05
6.758714 8.1085614e-05
6.759714 8.0525399e-05
6.760714 7.996902700000001e-05
6.761714 7.941660599999999e-05
6.762714 7.8868197e-05
6.763714 7.8323853e-05
6.764714 7.7783596e-05
6.765714 7.7247449e-05
6.766714 7.6715384e-05
6.767715 7.6187376e-05
6.768714 7.5663382e-05
6.769714 7.5143345e-05
6.770714 7.4627195e-05
6.771714 7.4114882e-05
6.772714 7.3606321e-05
6.773714 7.310145000000001e-05
6.774714 7.2600221e-05
6.775714 7.2102586e-05
6.776714 7.1608531e-05
6.777714 7.1118041e-05
6.778714 7.0631131e-05
6.779714 7.0147837e-05
6.780715 6.9668221e-05
6.781714 6.919235e-05
6.782714 6.8720328e-05
6.783714 6.8252274e-05
6.784714 6.7788312e-05
6.785714 6.7328585e-05
6.786714 6.6873241e-05
6.787714 6.6422433e-05
6.788714 6.5976297e-05
6.789714 6.553498199999999e-05
6.790714 6.5098618e-05
6.791714 6.4667313e-05
6.792714 6.4241169e-05
6.793715 6.3820255e-05
6.794714 6.3404639e-05
6.795714 6.2994343e-05
6.796714 6.2589368e-05
6.797714 6.2189713e-05
6.798714 6.1795328e-05
6.799714 6.1406172e-05
6.800714 6.1022178e-05
6.801714 6.0643248e-05
6.802714 6.0269315e-05
6.803714 5.9900287000000004e-05
6.804714 5.9536068999999996e-05
6.805714 5.9176597000000004e-05
6.806714 5.8821797e-05
6.807714 5.8471618999999996e-05
6.808714 5.8126022e-05
6.809714 5.7785007e-05
6.810714 5.7448574e-05
6.811714 5.7116762e-05
6.812714 5.6789616999999996e-05
6.813715 5.6467229000000006e-05
6.814714 5.6149696000000005e-05
6.815714 5.5837131000000006e-05
6.816714 5.5529654000000006e-05
6.817714 5.5227417e-05
6.818714 5.4930564e-05
6.819714 5.4639236e-05
6.820714 5.435358e-05
6.821714 5.4073723e-05
6.822714 5.379979499999999e-05
6.823714 5.3531892e-05
6.824714 5.3270099e-05
6.825714 5.301448e-05
6.826715 5.276508e-05
6.827714 5.2521908999999994e-05
6.828714 5.2284963000000004e-05
6.829714 5.2054207e-05
6.830714 5.1829596000000005e-05
6.831714 5.1611056e-05
6.832714 5.1398513e-05
6.833714 5.1191880999999995e-05
6.834714 5.0991048e-05
6.835714 5.0795933e-05
6.836714 5.060644000000001e-05
6.837714 5.042248300000001e-05
6.838714 5.0244e-05
6.839714 5.0070940000000005e-05
6.840714 4.9903264e-05
6.841714 4.974097e-05
6.842714 4.9584059999999996e-05
6.843714 4.9432576999999995e-05
6.844714 4.9286575e-05
6.845714 4.9146131999999994e-05
6.846714 4.901134499999999e-05
6.847714 4.8882322000000005e-05
6.848714 4.875919299999999e-05
6.849714 4.8642079e-05
6.850714 4.853112e-05
6.851714 4.8426432e-05
6.852714 4.8328155e-05
6.853714 4.8236381999999995e-05
6.854714 4.8151213e-05
6.855714 4.8072718e-05
6.856714 4.8000959000000005e-05
6.857714 4.7935952999999994e-05
6.858714 4.7877710999999994e-05
6.859715 4.7826211e-05
6.860714 4.7781407e-05
6.861714 4.7743236999999995e-05
6.862714 4.7711609e-05
6.863714 4.7686427000000005e-05
6.864714 4.7667578e-05
6.865714 4.765495e-05
6.866714 4.7648416e-05
6.867714 4.7647865e-05
6.868714 4.7653185e-05
6.869714 4.7664284e-05
6.870714 4.7681087000000004e-05
6.871714 4.7703531e-05
6.872715 4.7731578e-05
6.873714 4.7765223999999994e-05
6.874714 4.780448e-05
6.875714 4.7849386000000005e-05
6.876714 4.7899998999999996e-05
6.877714 4.7956416000000004e-05
6.878714 4.8018723000000005e-05
6.879714 4.8087037000000003e-05
6.880714 4.8161496000000005e-05
6.881714 4.8242218999999996e-05
6.882714 4.8329342999999996e-05
6.883714 4.8422993e-05
6.884714 4.8523287e-05
6.885714 4.8630324e-05
6.886714 4.8744187000000004e-05
6.887714 4.8864939e-05
6.888714 4.8992615e-05
6.889714 4.9127237e-05
6.890714 4.9268788999999995e-05
6.891714 4.9417229999999994e-05
6.892715 4.957249199999999e-05
6.893714 4.9734501e-05
6.894714 4.9903150000000003e-05
6.895714 5.0078319e-05
6.896714 5.0259882e-05
6.897714 5.0447704000000006e-05
6.898714 5.0641654e-05
6.899714 5.0841601e-05
6.900714 5.1047431e-05
6.901714 5.1259036000000004e-05
6.902714 5.1476331000000005e-05
6.903714 5.1699248999999995e-05
6.904714 5.1927753e-05
6.905715 5.2161812e-05
6.906714 5.2401447e-05
6.907714 5.264666900000001e-05
6.908714 5.2897536000000005e-05
6.909714 5.3154127e-05
6.910714 5.3416522000000006e-05
6.911714 5.3684817999999994e-05
6.912714 5.3959127e-05
6.913714 5.4239553e-05
6.914714 5.4526197e-05
6.915714 5.4819162e-05
6.916714 5.5118534e-05
6.917714 5.5424391e-05
6.918715 5.5736774e-05
6.919714 5.6055711e-05
6.920714 5.6381202e-05
6.921714 5.6713236e-05
6.922714 5.7051750000000005e-05
6.923714 5.7396687e-05
6.924714 5.7747945e-05
6.925714 5.8105411e-05
6.926714 5.8468959e-05
6.927714 5.8838435000000005e-05
6.928714 5.9213716e-05
6.929714 5.9594629e-05
6.930714 5.9981033e-05
6.931714 6.0372804e-05
6.932714 6.0769798e-05
6.933714 6.1171926e-05
6.934714 6.1579084e-05
6.935714 6.199122100000001e-05
6.936714 6.2408287e-05
6.937714 6.283027e-05
6.938715 6.3257175e-05
6.939714 6.3689043e-05
6.940714 6.4125919e-05
6.941714 6.456788199999999e-05
6.942714 6.5015001e-05
6.943714 6.546739e-05
6.944714 6.5925133e-05
6.945714 6.6388327e-05
6.946714 6.6857069e-05
6.947714 6.7331439e-05
6.948714 6.781151e-05
6.949714 6.829731700000001e-05
6.950714 6.8788887e-05
6.951715 6.9286227e-05
6.952714 6.9789303e-05
6.953714 7.0298063e-05
6.954714 7.0812439e-05
6.955714 7.1332317e-05
6.956714 7.1857579e-05
6.957714 7.2388082e-05
6.958714 7.2923683e-05
6.959714 7.3464201e-05
6.960714 7.4009478e-05
6.961714 7.4559347e-05
6.962714 7.5113644e-05
6.963714 7.5672222e-05
6.964714 7.6234943e-05
6.965714 7.6801689e-05
6.966714 7.7372368e-05
6.967714 7.7946913e-05
6.968714 7.852527200000001e-05
6.969714 7.9107429e-05
6.970714 7.9693382e-05
6.971714 8.0283166e-05
6.972714 8.0876816e-05
6.973714 8.14744e-05
6.974714 8.2075974e-05
6.975714 8.2681635e-05
6.976714 8.3291457e-05
6.977714 8.3905519e-05
6.978714 8.452389e-05
6.979714 8.5146621e-05
6.980714 8.5773752e-05
6.981714 8.6405305e-05
6.982714 8.7041269e-05
6.983714 8.7681616e-05
6.984715 8.8326289e-05
6.985714 8.897520700000001e-05
6.986714 8.9628259e-05
6.987714 9.0285312e-05
6.988714 9.094622399999999e-05
6.989714 9.1610826e-05
6.990714 9.2278947e-05
6.991714 9.2950398e-05
6.992714 9.3624999e-05
6.993714 9.430256699999999e-05
6.994714 9.4982926e-05
6.995714 9.566592799999999e-05
6.996714 9.6351425e-05
6.997715 9.7039288e-05
6.998714 9.7729435e-05
6.999714 9.842177600000001e-05
7.000714 9.9116266e-05
7.001714 9.9812883e-05
7.002714 0.00010051161
7.003714 0.00010121248
7.004714 0.00010191553
7.005714 0.00010262079
7.006714 0.00010332831999999999
7.007714 0.00010403818000000001
7.008714 0.00010475044
7.009714 0.00010546513
7.010714 0.00010618229999999999
7.011714 0.00010690198000000001
7.012714 0.00010762417000000001
7.013714 0.00010834883999999999
7.014714 0.00010907598000000001
7.015714 0.00010980549999999999
7.016714 0.00011053733
7.017715 0.00011127132
7.018714 0.00011200736
7.019714 0.00011274530999999999
7.020714 0.00011348494
7.021714 0.00011422611
7.022714 0.00011496860999999999
7.023714 0.00011571224000000001
7.024714 0.00011645681
7.025714 0.00011720212999999999
7.026714 0.00011794803
7.027714 0.00011869432000000001
7.028714 0.00011944089
7.029714 0.00012018761
7.030715 0.00012093439999999999
7.031714 0.00012168115
7.032714 0.00012242783
7.033714 0.00012317441
7.034714 0.0001239209
7.035714 0.00012466733
7.036714 0.00012541368
7.037714 0.00012616001
7.038714 0.00012690638
7.039714 0.0001276528
7.040714 0.00012839934
7.041714 0.00012914601
7.042714 0.00012989284
7.043715 0.00013063982
7.044714 0.00013138692
7.045714 0.00013213412
7.046714 0.00013288133
7.047714 0.00013362844
7.048714 0.00013437535
7.049714 0.00013512192
7.050714 0.00013586797000000002
7.051714 0.00013661332
7.052714 0.00013735777000000002
7.053714 0.00013810110000000002
7.054714 0.00013884311
7.055714 0.00013958359
7.056714 0.00014032232
7.057714 0.0001410591
7.058714 0.00014179375000000001
7.059714 0.0001425261
7.060714 0.00014325599
7.061714 0.00014398331
7.062714 0.00014470795
7.063715 0.00014542983999999998
7.064714 0.00014614891
7.065714 0.00014686514
7.066714 0.0001475785
7.067714 0.000148289
7.068714 0.00014899664
7.069714 0.00014970144999999999
7.070714 0.00015040344999999998
7.071714 0.00015110265
7.072714 0.00015179908
7.073714 0.00015249271
7.074714 0.00015318356
7.075714 0.00015387155
7.076715 0.00015455666
7.077714 0.00015523881
7.078714 0.00015591787
7.079714 0.00015659373
7.080714 0.00015726623
7.081714 0.0001579352
7.082714 0.00015860045
7.083714 0.00015926175
7.084714 0.00015991893
7.085714 0.00016057173
7.086714 0.00016121994
7.087714 0.00016186334000000002
7.088714 0.00016250171000000002
7.089714 0.00016313487
7.090714 0.00016376261999999998
7.091714 0.00016438479
7.092714 0.00016500125
7.093714 0.00016561187
7.094714 0.00016621656000000002
7.095714 0.00016681522999999998
7.096714 0.00016740786
7.097714 0.00016799439
7.098714 0.00016857482
7.099714 0.00016914915
7.100714 0.00016971738
7.101714 0.00017027951
7.102714 0.00017083556
7.103714 0.00017138553
7.104714 0.00017192942
7.105714 0.0001724672
7.106714 0.00017299884
7.107714 0.00017352427
7.108714 0.00017404342
7.109715 0.00017455617
7.110714 0.00017506238999999999
7.111714 0.00017556193000000002
7.112714 0.00017605462
7.113714 0.00017654027
7.114714 0.00017701864
7.115714 0.00017748955
7.116714 0.00017795275
7.117714 0.00017840799
7.118714 0.00017885505
7.119714 0.00017929373
7.120714 0.00017972375999999999
7.121714 0.00018014498000000002
7.122715 0.00018055719999999999
7.123714 0.00018096024
7.124714 0.00018135397
7.125714 0.00018173828
7.126714 0.00018211306
7.127714 0.00018247822
7.128714 0.00018283374
7.129714 0.00018317957
7.130714 0.00018351566
7.131714 0.00018384201
7.132714 0.00018415863
7.133714 0.00018446547000000002
7.134714 0.00018476255000000002
7.135714 0.00018504983
7.136714 0.00018532728
7.137714 0.00018559485000000002
7.138714 0.00018585249
7.139714 0.00018610009
7.140714 0.00018633754
7.141714 0.00018656471
7.142715 0.00018678144000000002
7.143714 0.00018698755
7.144714 0.00018718285
7.145714 0.00018736714
7.146714 0.00018754017
7.147714 0.00018770172
7.148714 0.00018785155999999999
7.149714 0.00018798944
7.150714 0.00018811513
7.151714 0.00018822843
7.152714 0.00018832910999999999
7.153714 0.000188417
7.154714 0.00018849191
7.155715 0.00018855371
7.156714 0.00018860227
7.157714 0.00018863748
7.158714 0.00018865925
7.159714 0.00018866751999999998
7.160714 0.00018866226000000002
7.161714 0.00018864343
7.162714 0.00018861102
7.163714 0.00018856501
7.164714 0.0001885054
7.165714 0.00018843216
7.166714 0.00018834529
7.167714 0.00018824475
7.168715 0.00018813049
7.169714 0.00018800247
7.170714 0.00018786058
7.171714 0.00018770473
7.172714 0.00018753481
7.173714 0.00018735064000000002
7.174714 0.00018715208
7.175714 0.00018693892
7.176714 0.00018671096
7.177714 0.000186468
7.178714 0.00018620982
7.179714 0.00018593615000000001
7.180714 0.00018564679
7.181714 0.00018534149999999998
7.182714 0.00018502006
7.183714 0.00018468227
7.184714 0.00018432793
7.185714 0.00018395687
7.186714 0.00018356892
7.187714 0.00018316397
7.188715 0.00018274189
7.189714 0.00018230261
7.190714 0.00018184604
7.191714 0.00018137214
7.192714 0.00018088086999999998
7.193714 0.00018037221
7.194714 0.00017984613
7.195714 0.00017930262
7.196714 0.00017874166
7.197714 0.00017816324
7.198714 0.00017756731
7.199714 0.00017695384
7.200714 0.00017632277
7.201715 0.00017567402
7.202714 0.00017500749
7.203714 0.00017432308
7.204714 0.00017362062
7.205714 0.00017289997
7.206714 0.00017216094999999998
7.207714 0.00017140335999999998
7.208714 0.00017062698
7.209714 0.00016983162
7.210714 0.00016901704
7.211714 0.00016818302
7.212714 0.00016732936
7.213714 0.00016645581999999998
7.214714 0.00016556220999999999
7.215714 0.00016464836
7.216714 0.00016371408
7.217714 0.00016275924
7.218714 0.00016178369000000001
7.219714 0.00016078735
7.220714 0.00015977014
7.221714 0.00015873198
7.222714 0.00015767284
7.223714 0.00015659269
7.224714 0.00015549153
7.225714 0.00015436933
7.226714 0.00015322612
7.227714 0.00015206188
7.228714 0.00015087660999999999
7.229714 0.00014967031
7.230714 0.00014844295
7.231714 0.00014719450999999998
7.232714 0.00014592491
7.233714 0.00014463411
7.234715 0.00014332199000000002
7.235714 0.00014198847
7.236714 0.00014063339
7.237714 0.00013925661
7.238714 0.00013785799
7.239714 0.00013643731
7.240714 0.00013499442
7.241714 0.00013352911
7.242714 0.00013204118
7.243714 0.00013053045
7.244714 0.00012899673
7.245714 0.00012743983
7.246714 0.00012585961
7.247715 0.00012425591
7.248714 0.00012262858
7.249714 0.00012097754999999999
7.250714 0.00011930272
7.251714 0.00011760401000000001
7.252714 0.0001158814
7.253714 0.00011413483
7.254714 0.00011236431999999999
7.255714 0.00011056985
7.256714 0.00010875145000000001
7.257714 0.00010690911
7.258714 0.00010504285
7.259714 0.00010315271
7.260714 0.00010123867
7.261714 9.9300735e-05
7.262714 9.733888599999999e-05
7.263714 9.5353107e-05
7.264714 9.3343328e-05
7.265714 9.1309488e-05
7.266714 8.9251506e-05
7.267715 8.7169269e-05
7.268714 8.5062658e-05
7.269714 8.293152999999999e-05
7.270714 8.0775732e-05
7.271714 7.859511000000001e-05
7.272714 7.6389495e-05
7.273714 7.4158726e-05
7.274714 7.1902627e-05
7.275714 6.962104600000001e-05
7.276714 6.7313829e-05
7.277714 6.498085000000001e-05
7.278714 6.262199e-05
7.279714 6.0237147e-05
7.280715 5.7826242e-05
7.281714 5.5389222e-05
7.282714 5.2926055e-05
7.283714 5.0436722e-05
7.284714 4.792123000000001e-05
7.285714 4.5379599e-05
7.286714 4.2811870999999996e-05
7.287714 4.0218089000000004e-05
7.288714 3.7598309e-05
7.289714 3.4952589e-05
7.290714 3.2280988e-05
7.291714 2.9583557999999998e-05
7.292714 2.686034e-05
7.293715 2.4111364e-05
7.294714 2.1336652e-05
7.295714 1.8536203e-05
7.296714 1.5709998999999998e-05
7.297714 1.2858003999999999e-05
7.298714 9.980166700000001e-06
7.299714 7.076415200000001e-06
7.300714 4.1466642e-06
7.301714 1.1908152e-06
7.302714 -1.79124e-06
7.303714 -4.7996167e-06
7.304714 -7.8344307e-06
7.305714 -1.0895798e-05
7.306714 -1.3983831e-05
7.307714 -1.7098627e-05
7.308714 -2.0240277e-05
7.309714 -2.3408856e-05
7.310714 -2.6604414e-05
7.311714 -2.9826992000000002e-05
7.312714 -3.3076602999999996e-05
7.313715 -3.6353242000000004e-05
7.314714 -3.9656885e-05
7.315714 -4.298748e-05
7.316714 -4.6344974e-05
7.317714 -4.9729283000000005e-05
7.318714 -5.314032e-05
7.319714 -5.6577994e-05
7.320714 -6.0042203e-05
7.321714 -6.3532849e-05
7.322714 -6.7049837e-05
7.323714 -7.059308e-05
7.324714 -7.41625e-05
7.325714 -7.7758034e-05
7.326715 -8.1379642e-05
7.327714 -8.5027284e-05
7.328714 -8.8700943e-05
7.329714 -9.2400637e-05
7.330714 -9.6126371e-05
7.331714 -9.987819600000001e-05
7.332714 -0.00010365613
7.333714 -0.00010746026999999998
7.334714 -0.00011129065999999999
7.335714 -0.00011514736000000001
7.336714 -0.00011903044
7.337714 -0.00012293995
7.338714 -0.00012687594
7.339714 -0.00013083848
7.340714 -0.00013482754
7.341714 -0.00013884316999999998
7.342714 -0.00014288532
7.343714 -0.00014695397000000001
7.344714 -0.00015104906
7.345714 -0.00015517051
7.346714 -0.00015931820999999998
7.347714 -0.00016349206
7.348714 -0.00016769193
7.349714 -0.00017191766
7.350714 -0.00017616911
7.351714 -0.00018044611
7.352714 -0.00018474852
7.353714 -0.00018907617
7.354714 -0.00019342892
7.355714 -0.00019780664
7.356714 -0.00020220918
7.357714 -0.00020663647
7.358714 -0.00021108835
7.359715 -0.00021556482000000001
7.360714 -0.00022006574999999999
7.361714 -0.00022459111999999999
7.362714 -0.00022914088999999999
7.363714 -0.00023371508
7.364714 -0.00023831366999999999
7.365714 -0.00024293661
7.366714 -0.00024758392
7.367714 -0.00025225563000000003
7.368714 -0.00025695172
7.369714 -0.00026167218
7.370714 -0.00026641696
7.371714 -0.00027118604000000003
7.372715 -0.00027597935
7.373714 -0.0002807968
7.374714 -0.00028563832
7.375714 -0.00029050377
7.376714 -0.00029539301000000004
7.377714 -0.0003003059
7.378714 -0.0003052422
7.379714 -0.00031020179
7.380714 -0.00031518440999999997
7.381714 -0.00032018986
7.382714 -0.00032521791
7.383714 -0.00033026834
7.384714 -0.00033534092999999997
7.385714 -0.00034043546
7.386714 -0.00034555171
7.387714 -0.00035068952000000004
7.388714 -0.00035584869
7.389714 -0.00036102906
7.390714 -0.00036623046
7.391714 -0.00037145278
7.392715 -0.0003766959
7.393714 -0.00038195967
7.394714 -0.00038724406000000005
7.395714 -0.00039254901
7.396714 -0.00039787442
7.397714 -0.00040322025
7.398714 -0.00040858636000000003
7.399714 -0.0004139727
7.400714 -0.00041937919
7.401714 -0.00042480573999999997
7.402714 -0.00043025234
7.403714 -0.00043571877000000005
7.404714 -0.00044120488
7.405715 -0.00044671056
7.406714 -0.00045223564000000004
7.407714 -0.00045777988
7.408714 -0.00046334303
7.409714 -0.00046892496
7.410714 -0.00047452531
7.411714 -0.00048014385
7.412714 -0.00048578031
7.413714 -0.00049143437
7.414714 -0.00049710579
7.415714 -0.00050279427
7.416714 -0.00050849953
7.417714 -0.0005142213
7.418715 -0.0005199593000000001
7.419714 -0.00052571331
7.420714 -0.00053148306
7.421714 -0.00053726835
7.422714 -0.00054306902
7.423714 -0.0005488847799999999
7.424714 -0.00055471555
7.425714 -0.0005605611499999999
7.426714 -0.00056642139
7.427714 -0.00057229618
7.428714 -0.0005781853799999999
7.429714 -0.00058408878
7.430714 -0.00059000631
7.431714 -0.00059593781
7.432714 -0.00060188313
7.433714 -0.0006078420500000001
7.434714 -0.00061381443
7.435714 -0.00061979999
7.436714 -0.0006257986100000001
7.437714 -0.00063181001
7.438715 -0.00063783386
7.439714 -0.0006438699100000001
7.440714 -0.00064991787
7.441714 -0.00065597737
7.442714 -0.00066204811
7.443714 -0.00066812972
7.444714 -0.00067422193
7.445714 -0.0006803243200000001
7.446714 -0.00068643649
7.447714 -0.00069255816
7.448714 -0.0006986889700000001
7.449714 -0.00070482861
7.450714 -0.0007109767
7.451715 -0.00071713298
7.452714 -0.00072329717
7.453714 -0.000729469
7.454714 -0.0007356482
7.455714 -0.00074183454
7.456714 -0.0007480277900000001
7.457714 -0.00075422768
7.458714 -0.0007604341099999999
7.459714 -0.0007666468300000001
7.460714 -0.0007728655900000001
7.461714 -0.00077909035
7.462714 -0.00078532075
7.463714 -0.00079155661
7.464714 -0.0007977976599999999
7.465714 -0.00080404379
7.466714 -0.00081029466
7.467714 -0.0008165500699999999
7.468714 -0.0008228095799999999
7.469714 -0.000829073
7.470714 -0.0008353398699999999
7.471714 -0.00084161002
7.472714 -0.00084788289
7.473714 -0.00085415813
7.474714 -0.0008604354700000001
7.475714 -0.0008667143399999999
7.476714 -0.00087299441
7.477714 -0.0008792753799999999
7.478714 -0.00088555671
7.479714 -0.00089183795
7.480714 -0.00089811883
7.481714 -0.0009043989799999999
7.482714 -0.00091067814
7.483714 -0.00091695565
7.484715 -0.0009232314399999999
7.485714 -0.0009295051299999999
7.486714 -0.0009357763700000001
7.487714 -0.0009420449700000001
7.488714 -0.00094831075
7.489714 -0.00095457317
7.490714 -0.0009608321299999999
7.491714 -0.00096708745
7.492714 -0.00097333877
7.493714 -0.00097958582
7.494714 -0.0009858284099999999
7.495714 -0.00099206627
7.496714 -0.00099829904
7.497715 -0.0010045264
7.498714 -0.0010107481000000001
7.499714 -0.0010169638000000001
7.500714 -0.0010231731
7.501714 -0.0010293757
7.502714 -0.0010355708999999999
7.503714 -0.0010417586999999999
7.504714 -0.0010479385000000002
7.505714 -0.0010541098
7.506714 -0.0010602723
7.507714 -0.0010664255000000001
7.508714 -0.0010725687000000001
7.509714 -0.0010787019000000001
7.510714 -0.0010848244
7.511714 -0.0010909356000000001
7.512714 -0.0010970354
7.513714 -0.0011031233
7.514714 -0.0011091988
7.515714 -0.0011152617
7.516714 -0.0011213116
7.517715 -0.0011273480999999998
7.518714 -0.0011333708
7.519714 -0.0011393796999999998
7.520714 -0.0011453742
7.521714 -0.0011513540999999999
7.522714 -0.0011573192
7.523714 -0.0011632691
7.524714 -0.0011692036
7.525714 -0.0011751222
7.526714 -0.0011810249
7.527714 -0.0011869111
7.528714 -0.0011927808
7.529714 -0.0011986335
7.530715 -0.0012044688
7.531714 -0.0012102863
7.532714 -0.0012160857
7.533714 -0.0012218665
7.534714 -0.0012276283
7.535714 -0.0012333707
7.536714 -0.0012390931
7.537714 -0.0012447952
7.538714 -0.0012504765
7.539714 -0.0012561363999999998
7.540714 -0.0012617747
7.541714 -0.0012673906
7.542714 -0.0012729838
7.543715 -0.0012785539999999999
7.544714 -0.0012841007
7.545714 -0.0012896233
7.546714 -0.0012951216
7.547714 -0.0013005952
7.548714 -0.0013060438999999999
7.549714 -0.0013114671
7.550714 -0.0013168646
7.551714 -0.0013222361
7.552714 -0.0013275812
7.553714 -0.0013328999
7.554714 -0.0013381916
7.555714 -0.0013434561
7.556714 -0.0013486931
7.557714 -0.0013539025
7.558714 -0.0013590836999999999
7.559714 -0.0013642365
7.560714 -0.0013693605000000002
7.561714 -0.0013744555
7.562714 -0.0013795208999999998
7.563715 -0.0013845564
7.564714 -0.0013895617
7.565714 -0.0013945361
7.566714 -0.0013994794
7.567714 -0.0014043912000000001
7.568714 -0.0014092707
7.569714 -0.0014141177
7.570714 -0.0014189316
7.571714 -0.001423712
7.572714 -0.0014284585
7.573714 -0.0014331706
7.574714 -0.0014378478
7.575714 -0.0014424898
7.576715 -0.0014470961
7.577714 -0.0014516664
7.578714 -0.0014562002
7.579714 -0.0014606973
7.580714 -0.0014651573
7.581714 -0.0014695798
7.582714 -0.0014739647000000002
7.583714 -0.0014783116
7.584714 -0.0014826201999999999
7.585714 -0.0014868903000000001
7.586714 -0.0014911216
7.587714 -0.0014953137
7.588714 -0.0014994665
7.589714 -0.0015035796
7.590714 -0.0015076526
7.591714 -0.0015116853000000001
7.592714 -0.0015156775
7.593714 -0.0015196286
7.594714 -0.0015235383
7.595714 -0.0015274063
7.596714 -0.0015312321999999998
7.597714 -0.0015350155000000002
7.598714 -0.0015387559
7.599714 -0.0015424528000000002
7.600714 -0.0015461059000000002
7.601714 -0.0015497147999999998
7.602714 -0.0015532789
7.603714 -0.0015567979
7.604714 -0.0015602714000000001
7.605714 -0.0015636992
7.606714 -0.0015670805
7.607714 -0.0015704152
7.608714 -0.001573703
7.609715 -0.0015769434
7.610714 -0.0015801362999999999
7.611714 -0.0015832810999999998
7.612714 -0.0015863779000000002
7.613714 -0.0015894262
7.614714 -0.0015924256999999998
7.615714 -0.0015953762999999998
7.616714 -0.001598278
7.617714 -0.0016011302999999998
7.618714 -0.0016039328
7.619714 -0.0016066855
7.620714 -0.0016093881999999999
7.621714 -0.0016120404
7.622715 -0.0016146421
7.623714 -0.0016171931
7.624714 -0.0016196927
7.625714 -0.0016221409
7.626714 -0.0016245374
7.627714 -0.0016268819
7.628714 -0.0016291737
7.629714 -0.0016314129
7.630714 -0.0016335985
7.631714 -0.001635731
7.632714 -0.0016378093
7.633714 -0.0016398331
7.634714 -0.0016418024
7.635714 -0.0016437165
7.636714 -0.0016455753000000001
7.637714 -0.0016473785
7.638714 -0.0016491256
7.639714 -0.0016508164
7.640714 -0.0016524506
7.641714 -0.0016540278
7.642715 -0.0016555481
7.643714 -0.0016570109
7.644714 -0.0016584165
7.645714 -0.0016597642999999999
7.646714 -0.0016610542000000002
7.647714 -0.0016622861999999999
7.648714 -0.00166346
7.649714 -0.0016645754
7.650714 -0.0016656324000000001
7.651714 -0.0016666307
7.652714 -0.00166757
7.653714 -0.0016684506
7.654714 -0.001669272
7.655715 -0.0016700338
7.656714 -0.0016707361
7.657714 -0.0016713784
7.658714 -0.0016719609
7.659714 -0.0016724827000000001
7.660714 -0.001672944
7.661714 -0.0016733441999999999
7.662714 -0.0016736833999999997
7.663714 -0.0016739609999999999
7.664714 -0.0016741769000000002
7.665714 -0.0016743308000000002
7.666714 -0.0016744225
7.667714 -0.0016744514000000001
7.668715 -0.0016744175999999999
7.669714 -0.0016743206
7.670714 -0.0016741607
7.671714 -0.0016739374
7.672714 -0.0016736503
7.673714 -0.0016732996
7.674714 -0.0016728851
7.675714 -0.0016724067000000002
7.676714 -0.0016718643
7.677714 -0.0016712578
7.678714 -0.0016705872
7.679714 -0.0016698523
7.680714 -0.0016690530000000002
7.681714 -0.0016681895
7.682714 -0.0016672617
7.683714 -0.0016662691000000002
7.684714 -0.0016652120000000001
7.685714 -0.0016640905
7.686714 -0.0016629040999999998
7.687714 -0.0016616527999999998
7.688715 -0.0016603363999999998
7.689714 -0.0016589551
7.690714 -0.0016575083
7.691714 -0.0016559958999999998
7.692714 -0.001654418
7.693714 -0.0016527742
7.694714 -0.0016510640999999999
7.695714 -0.0016492881
7.696714 -0.0016474454000000001
7.697714 -0.0016455366
7.698714 -0.0016435608000000001
7.699714 -0.0016415181999999999
7.700714 -0.0016394088
7.701715 -0.0016372321999999998
7.702714 -0.0016349886
7.703714 -0.001632678
7.704714 -0.0016303
7.705714 -0.0016278546999999998
7.706714 -0.0016253422999999998
7.707714 -0.0016227628
7.708714 -0.001620116
7.709714 -0.0016174023
7.710714 -0.0016146212000000002
7.711714 -0.0016117732
7.712714 -0.0016088581
7.713714 -0.0016058761999999999
7.714714 -0.0016028274
7.715714 -0.0015997117
7.716714 -0.0015965291999999998
7.717714 -0.0015932797
7.718714 -0.0015899634999999997
7.719714 -0.0015865806
7.720714 -0.0015831309
7.721714 -0.0015796139999999998
7.722714 -0.0015760303999999999
7.723714 -0.0015723799000000001
7.724714 -0.0015686622999999998
7.725714 -0.0015648775
7.726714 -0.0015610253999999999
7.727714 -0.0015571062
7.728714 -0.0015531201
7.729714 -0.0015490662999999999
7.730714 -0.0015449454
7.731714 -0.0015407573000000001
7.732714 -0.0015365017999999999
7.733714 -0.0015321792000000001
7.734715 -0.0015277892
7.735714 -0.0015233324
7.736714 -0.0015188086
7.737714 -0.0015142178
7.738714 -0.0015095604
7.739714 -0.0015048363
7.740714 -0.0015000458999999999
7.741714 -0.0014951892
7.742714 -0.0014902664
7.743714 -0.0014852776000000001
7.744714 -0.0014802232
7.745714 -0.0014751031
7.746714 -0.0014699176
7.747715 -0.0014646669
7.748714 -0.001459351
7.749714 -0.0014539701
7.750714 -0.0014485243000000002
7.751714 -0.0014430138
7.752714 -0.0014374385
7.753714 -0.0014317987
7.754714 -0.0014260943
7.755714 -0.0014203255
7.756714 -0.0014144923
7.757714 -0.0014085948
7.758714 -0.0014026332
7.759714 -0.0013966074000000001
7.760714 -0.0013905175
7.761714 -0.0013843638
7.762714 -0.0013781461999999999
7.763714 -0.0013718651000000001
7.764714 -0.0013655204
7.765714 -0.0013591125
7.766714 -0.0013526414
7.767715 -0.0013461075
7.768714 -0.0013395108
7.769714 -0.0013328517
7.770714 -0.0013261305
7.771714 -0.0013193474000000001
7.772714 -0.0013125027
7.773714 -0.0013055967
7.774714 -0.0012986297
7.775714 -0.0012916022
7.776714 -0.0012845141
7.777714 -0.0012773658
7.778714 -0.0012701578000000001
7.779714 -0.0012628902
7.780715 -0.0012555633
7.781714 -0.0012481772
7.782714 -0.0012407322
7.783714 -0.0012332286
7.784714 -0.0012256665
7.785714 -0.0012180462
7.786714 -0.0012103678
7.787714 -0.0012026317
7.788714 -0.0011948377
7.789714 -0.0011869863
7.790714 -0.0011790776
7.791714 -0.0011711119000000002
7.792714 -0.0011630893
7.793715 -0.0011550102
7.794714 -0.0011468745000000002
7.795714 -0.001138683
7.796714 -0.0011304356
7.797714 -0.0011221326999999999
7.798714 -0.0011137747000000001
7.799714 -0.0011053619
7.800714 -0.0010968946
7.801714 -0.0010883732
7.802714 -0.0010797982
7.803714 -0.0010711699
7.804714 -0.0010624887
7.805714 -0.0010537551
7.806714 -0.0010449693
7.807714 -0.0010361319000000001
7.808714 -0.0010272433
7.809714 -0.0010183037
7.810714 -0.0010093137
7.811714 -0.0010002735
7.812714 -0.00099118342
7.813715 -0.00098204391
7.814714 -0.00097285538
7.815714 -0.00096361809
7.816714 -0.00095433234
7.817714 -0.0009449983700000001
7.818714 -0.00093561666
7.819714 -0.00092618748
7.820714 -0.0009167110899999999
7.821714 -0.00090718777
7.822714 -0.00089761788
7.823714 -0.0008880016999999999
7.824714 -0.0008783396
7.825714 -0.00086863201
7.826715 -0.00085887932
7.827714 -0.0008490817
7.828714 -0.0008392397800000001
7.829714 -0.0008293539399999999
7.830714 -0.0008194246199999999
7.831714 -0.00080945219
7.832714 -0.00079943729
7.833714 -0.0007893801899999999
7.834714 -0.00077928144
7.835714 -0.0007691416600000001
7.836714 -0.00075896128
7.837714 -0.00074874074
7.838714 -0.00073848055
7.839714 -0.0007281812
7.840714 -0.00071784325
7.841714 -0.00070746705
7.842714 -0.00069705316
7.843714 -0.00068660197
7.844714 -0.00067611386
7.845714 -0.00066558932
7.846714 -0.00065502877
7.847714 -0.00064443257
7.848714 -0.00063380112
7.849714 -0.00062313479
7.850714 -0.00061243404
7.851714 -0.00060169918
7.852714 -0.0005909305900000001
7.853714 -0.00058012874
7.854714 -0.00056929393
7.855714 -0.00055842665
7.856714 -0.00054752736
7.857714 -0.0005365964199999999
7.858714 -0.00052563437
7.859715 -0.00051464158
7.860714 -0.0005036186799999999
7.861714 -0.00049256614
7.862714 -0.00048148440000000004
7.863714 -0.00047037406000000005
7.864714 -0.00045923571
7.865714 -0.00044806984000000005
7.866714 -0.00043687700999999997
7.867714 -0.00042565789
7.868714 -0.00041441294
7.869714 -0.00040314276
7.870714 -0.00039184793
7.871714 -0.00038052892
7.872715 -0.00036918636
7.873714 -0.00035782073
7.874714 -0.00034643253
7.875714 -0.00033502231
7.876714 -0.00032359051000000003
7.877714 -0.00031213765000000004
7.878714 -0.00030066417
7.879714 -0.00028917054
7.880714 -0.0002776572
7.881714 -0.00026612465
7.882714 -0.0002545733
7.883714 -0.00024300359
7.884714 -0.00023141597
7.885714 -0.00021981091000000002
7.886714 -0.00020818891000000002
7.887714 -0.0001965504
7.888714 -0.00018489592
7.889714 -0.00017322594
7.890714 -0.00016154100000000002
7.891714 -0.00014984163
7.892715 -0.00013812837
7.893714 -0.0001264018
7.894714 -0.00011466247999999999
7.895714 -0.00010291097
7.896714 -9.1147905e-05
7.897714 -7.9373848e-05
7.898714 -6.758940000000001e-05
7.899714 -5.5795164e-05
7.900714 -4.3991716e-05
7.901714 -3.2179653e-05
7.902714 -2.0359548000000002e-05
7.903714 -8.531966200000001e-06
7.904714 3.3025358e-06
7.905715 1.5143416e-05
7.906714 2.6990145e-05
7.907714 3.8842208e-05
7.908714 5.0699100000000004e-05
7.909714 6.2560326e-05
7.910714 7.4425401e-05
7.911714 8.6293852e-05
7.912714 9.8165208e-05
7.913714 0.00011003899000000001
7.914714 0.00012191474000000001
7.915714 0.00013379199
7.916714 0.00014567024999999998
7.917714 0.00015754905
7.918715 0.00016942788
7.919714 0.00018130626
7.920714 0.00019318366
7.921714 0.00020505951999999999
7.922714 0.00021693331
7.923714 0.00022880452
7.924714 0.00024067253
7.925714 0.00025253678
7.926714 0.0002643967
7.927714 0.00027625166999999996
7.928714 0.00028810111
7.929714 0.00029994441999999996
7.930714 0.00031178101
7.931714 0.00032361027
7.932714 0.00033543159999999995
7.933714 0.00034724446
7.934714 0.00035904827
7.935714 0.00037084246
7.936714 0.00038262651000000003
7.937714 0.00039439988
7.938715 0.00040616204999999997
7.939714 0.00041791254
7.940714 0.00042965079999999996
7.941714 0.00044137641
7.942714 0.00045308889
7.943714 0.00046478776000000003
7.944714 0.00047647254000000004
7.945714 0.00048814286
7.946714 0.00049979817
7.947714 0.00051143811
7.948714 0.00052306214
7.949714 0.0005346697900000001
7.950714 0.00054626057
7.951715 0.00055783403
7.952714 0.00056938961
7.953714 0.00058092692
7.954714 0.0005924453
7.955714 0.0006039442699999999
7.956714 0.00061542328
7.957714 0.00062688182
7.958714 0.00063831922
7.959714 0.00064973506
7.960714 0.00066112866
7.961714 0.0006724995300000001
7.962714 0.00068384711
7.963714 0.00069517082
7.964714 0.00070647015
7.965714 0.00071774452
7.966714 0.00072899347
7.967714 0.00074021646
7.968714 0.00075141297
7.969714 0.00076258257
7.970714 0.00077372479
7.971714 0.0007848391799999999
7.972714 0.00079592528
7.973714 0.00080698273
7.974714 0.0008180109
7.975714 0.0008290095999999999
7.976714 0.00083997829
7.977714 0.0008509166899999999
7.978714 0.0008618242599999999
7.979714 0.00087270055
7.980714 0.00088354527
7.981714 0.0008943578899999999
7.982714 0.0009051380399999999
7.983714 0.00091588527
7.984715 0.00092659902
7.985714 0.00093727895
7.986714 0.00094792458
7.987714 0.00095853538
7.988714 0.0009691109000000001
7.989714 0.00097965049
7.990714 0.00099015388
7.991714 0.0010006205
7.992714 0.0010110498
7.993714 0.0010214412
7.994714 0.0010317945
7.995714 0.0010421089
7.996714 0.0010523841
7.997715 0.0010626198
7.998714 0.0010728153
7.999714 0.0010829704
8.000714 0.0010930845
8.001715 0.0011031571999999999
8.002714 0.0011131884000000001
8.003715 0.0011231772999999998
8.004714 0.0011331240000000001
8.005714 0.0011430277
8.006714 0.0011528884999999999
8.007714 0.0011627057999999998
8.008715 0.0011724794
8.009714 0.0011822088
8.010715 0.0011918937
8.011714 0.0012015339
8.012714 0.001211129
8.013714 0.0012206786
8.014714 0.0012301824
8.015715 0.00123964
8.016714 0.0012490510000000002
8.017715 0.0012584150000000001
8.018714 0.0012677317
8.019714 0.0012770006
8.020715 0.0012862214
8.021714 0.0012953936
8.022715 0.0013045168
8.023714 0.0013135907
8.024714 0.0013226148
8.025714 0.0013315886
8.026714 0.0013405119999999999
8.027715 0.0013493844999999999
8.028714 0.0013582056
8.029715 0.0013669753
8.030714 0.0013756929
8.031714 0.0013843583
8.032714 0.001392971
8.033714 0.0014015309
8.034715 0.0014100376
8.035714 0.0014184908
8.036715 0.0014268904
8.037714 0.001435236
8.038714 0.0014435274
8.039714 0.0014517644999999999
8.040714 0.0014599468
8.041715 0.0014680742
8.042714 0.0014761464000000001
8.043715 0.0014841632
8.044714 0.0014921244
8.045714 0.0015000296
8.046714 0.0015078787
8.047714 0.0015156714
8.048715 0.0015234074
8.049714 0.0015310863000000002
8.050714 0.0015387079
8.051714 0.0015462720000000002
8.052714 0.0015537781999999999
8.053715 0.0015612261999999998
8.054714 0.0015686157000000002
8.055715 0.0015759466000000001
8.056714 0.0015832185
8.057714 0.001590431
8.058714 0.0015975841999999998
8.059714 0.0016046773
8.060715 0.0016117108
8.061714 0.0016186837
8.062715 0.0016255965
8.063714 0.0016324483999999998
8.064714 0.0016392398
8.065714 0.0016459699000000003
8.066714 0.001652639
8.067715 0.001659247
8.068714 0.0016657934000000002
8.069715 0.0016722782999999998
8.070714 0.0016787015
8.071714 0.0016850629
8.072714 0.0016913622000000001
8.073714 0.0016975997
8.074715 0.0017037748
8.075714 0.0017098878999999999
8.076715 0.0017159382
8.077714 0.0017219259
8.078714 0.0017278511000000001
8.079714 0.0017337134
8.080714 0.0017395125
8.081715 0.0017452481
8.082714 0.0017509206000000002
8.083714 0.0017565295
8.084714 0.0017620745
8.085714 0.0017675556999999999
8.086715 0.0017729725999999998
8.087714 0.0017783255
8.088715 0.0017836139
8.089714 0.0017888377
8.090714 0.0017939969
8.091714 0.0017990911
8.092714 0.0018041204000000001
8.093715 0.0018090845999999999
8.094714 0.0018139838999999998
8.095715 0.0018188178999999998
8.096714 0.0018235865
8.097714 0.0018282899000000002
8.098714 0.001832928
8.099714 0.0018375007
8.100715 0.0018420079999999998
8.101714 0.0018464498
8.102715 0.0018508261000000001
8.103714 0.0018551371
8.104714 0.0018593826
8.105714 0.0018635626
8.106714 0.0018676772
8.107715 0.0018717261
8.108714 0.0018757095
8.109715 0.0018796274
8.110714 0.0018834797
8.111714 0.0018872663
8.112714 0.0018909872
8.113714 0.0018946424000000001
8.114715 0.0018982319
8.115714 0.0019017552
8.116714 0.0019052129999999998
8.117714 0.0019086048000000002
8.118714 0.0019119308000000001
8.119715 0.0019151907
8.120714 0.0019183846
8.121715 0.0019215126
8.122714 0.0019245746
8.123714 0.0019275707000000002
8.124714 0.0019305007000000002
8.125714 0.0019333647
8.126715 0.0019361629
8.127714 0.0019388951999999998
8.128715 0.0019415618
8.129714 0.0019441626000000001
8.130714 0.0019466979000000001
8.131714 0.0019491677
8.132714 0.0019515721000000002
8.133715 0.0019539111
8.134714 0.0019561849
8.135715 0.0019583937
8.136714 0.0019605372
8.137714 0.0019626159
8.138714 0.0019646297
8.139714 0.0019665787
8.140715 0.001968463
8.141714 0.0019702829
8.142715 0.0019720380999999998
8.143714 0.0019737286
8.144714 0.001975355
8.145715 0.0019769168
8.146714 0.0019784142
8.147715 0.0019798475
8.148714 0.0019812167
8.149714 0.0019825216000000003
8.150714 0.0019837624
8.151714 0.0019849393
8.152715 0.0019860523
8.153714 0.0019871017
8.154715 0.0019880874
8.155714 0.0019890094
8.156714 0.0019898684
8.157714 0.001990664
8.158714 0.0019913965
8.159715 0.0019920662
8.160714 0.0019926731
8.161715 0.0019932175
8.162714 0.0019936995
8.163714 0.0019941193
8.164714 0.0019944771
8.165714 0.0019947732999999997
8.166715 0.0019950079
8.167714 0.0019951811
8.168715 0.0019952931
8.169714 0.0019953442
8.170714 0.0019953344000000002
8.171714 0.0019952638
8.172714 0.0019951331
8.173715 0.0019949421
8.174714 0.0019946907
8.175714 0.0019943796
8.176714 0.0019940086
8.177714 0.0019935779999999998
8.178715 0.001993088
8.179714 0.0019925386
8.180715 0.0019919304
8.181714 0.0019912628
8.182714 0.0019905367
8.183714 0.0019897519
8.184714 0.0019889088
8.185715 0.0019880073999999997
8.186714 0.001987048
8.187715 0.0019860308
8.188714 0.001984956
8.189714 0.001983824
8.190714 0.0019826351
8.191714 0.0019813893
8.192715 0.0019800870999999998
8.193714 0.0019787284999999996
8.194715 0.0019773139
8.195714 0.0019758436
8.196714 0.001974318
8.197714 0.0019727369
8.198714 0.0019711013
8.199715 0.0019694107000000002
8.200714 0.0019676660000000003
8.201715 0.0019658671999999997
8.202714 0.0019640143
8.203714 0.0019621079999999997
8.204714 0.0019601484000000002
8.205714 0.0019581359
8.206715 0.0019560703
8.207714 0.0019539520999999997
8.208714 0.0019517815999999999
8.209714 0.001949559
8.210714 0.0019472845
8.211715 0.0019449584
8.212714 0.0019425808000000002
8.213715 0.0019401523
8.214714 0.0019376728
8.215714 0.0019351428
8.216714 0.0019325622
8.217714 0.0019299318
8.218715 0.0019272515
8.219714 0.0019245217
8.220715 0.0019217427
8.221714 0.0019189149
8.222714 0.0019160384999999999
8.223714 0.0019131139
8.224714 0.0019101415000000001
8.225715 0.0019071215999999999
8.226714 0.0019040543
8.227715 0.0019009402
8.228714 0.0018977795
8.229714 0.0018945725999999997
8.230714 0.0018913196999999998
8.231714 0.0018880213000000002
8.232715 0.0018846775
8.233714 0.0018812886999999999
8.234715 0.0018778554
8.235714 0.0018743774000000001
8.236714 0.0018708555
8.237714 0.0018672898
8.238714 0.0018636805
8.239715 0.0018600282
8.240714 0.0018563329000000001
8.241714 0.0018525948999999998
8.242714 0.0018488145
8.243714 0.001844992
8.244715 0.0018411278000000002
8.245714 0.0018372222
8.246715 0.0018332754
8.247714 0.0018292876
8.248714 0.0018252594999999998
8.249714 0.0018211911
8.250714 0.0018170827
8.251715 0.0018129349
8.252714 0.0018087478
8.253715 0.0018045219
8.254714 0.0018002575000000002
8.255714 0.001795955
8.256714 0.0017916149
8.257714 0.0017872373000000002
8.258715 0.0017828226
8.259714 0.0017783713999999999
8.260715 0.0017738839
8.261714 0.0017693603
8.262714 0.0017648012000000002
8.263714 0.0017602069000000001
8.264714 0.0017555777999999998
8.265715 0.0017509141
8.266714 0.0017462162
8.267715 0.0017414843999999999
8.268714 0.0017367192
8.269714 0.0017319207
8.270715 0.0017270893
8.271714 0.0017222254
8.272715 0.0017173292
8.273714 0.0017124010000000001
8.274714 0.0017074412
8.275714 0.0017024499999999999
8.276714 0.001697428
8.277715 0.0016923749999999999
8.278714 0.001687292
8.279715 0.0016821788
8.280714 0.0016770359999999998
8.281714 0.0016718638999999999
8.282714 0.0016666629
8.283714 0.0016614331
8.284715 0.0016561752999999999
8.285714 0.0016508895
8.286715 0.001645576
8.287714 0.0016402355
8.288714 0.0016348682
8.289714 0.0016294747
8.290714 0.0016240550000000001
8.291715 0.0016186095
8.292714 0.0016131387
8.293715 0.001607643
8.294714 0.0016021225999999999
8.295714 0.0015965776999999999
8.296714 0.0015910089
8.297714 0.0015854164
8.298715 0.0015798007
8.299714 0.0015741618000000002
8.300714 0.0015685001999999999
8.301714 0.0015628163999999998
8.302714 0.0015571104000000001
8.303715 0.0015513826000000002
8.304714 0.0015456335
8.305715 0.0015398633
8.306714 0.0015340722
8.307714 0.0015282607
8.308714 0.0015224290999999999
8.309714 0.0015165776
8.310715 0.0015107067
8.311714 0.0015048166
8.312715 0.0014989077
8.313714 0.0014929804
8.314714 0.0014870349
8.315714 0.0014810716
8.316714 0.001475091
8.317715 0.0014690933
8.318714 0.0014630787999999999
8.319715 0.001457048
8.320714 0.0014510012
8.321714 0.0014449387
8.322714 0.0014388608
8.323714 0.001432768
8.324715 0.0014266606
8.325714 0.0014205388
8.326715 0.0014144031
8.327714 0.0014082536
8.328714 0.0014020909
8.329714 0.001395915
8.330714 0.0013897265
8.331715 0.0013835257
8.332714 0.0013773127
8.333714 0.0013710877999999998
8.334714 0.0013648514
8.335714 0.0013586038000000002
8.336715 0.0013523454
8.337714 0.0013460763
8.338715 0.0013397966999999999
8.339714 0.0013335073
8.340714 0.0013272081
8.341714 0.0013208994
8.342714 0.0013145816
8.343715 0.0013082548999999999
8.344714 0.0013019197000000001
8.345715 0.0012955765
8.346714 0.0012892252
8.347714 0.0012828665
8.348714 0.0012765004
8.349714 0.0012701274
8.350715 0.0012637477
8.351714 0.0012573616
8.352715 0.0012509696
8.353714 0.0012445717
8.354714 0.0012381685
8.355714 0.0012317602
8.356714 0.0012253471
8.357715 0.0012189294
8.358714 0.0012125074000000002
8.359715 0.0012060815
8.360714 0.0011996517
8.361714 0.0011932186
8.362714 0.0011867822
8.363714 0.001180343
8.364715 0.0011739011
8.365714 0.0011674568000000001
8.366714 0.0011610104
8.367714 0.0011545621
8.368714 0.0011481122
8.369715 0.0011416609
8.370714 0.0011352085
8.371715 0.0011287553
8.372714 0.0011223015
8.373714 0.0011158473
8.374714 0.0011093931
8.375714 0.0011029389
8.376715 0.0010964854
8.377714 0.0010900325
8.378715 0.0010835806
8.379714 0.0010771299000000001
8.380714 0.0010706808000000001
8.381714 0.0010642335
8.382714 0.0010577883
8.383715 0.0010513452
8.384714 0.0010449048
8.385715 0.0010384671
8.386714 0.0010320327
8.387714 0.0010256014
8.388714 0.0010191738999999998
8.389714 0.0010127499
8.390715 0.0010063301
8.391714 0.00099991439
8.392715 0.00099350318
8.393714 0.0009870967
8.394714 0.00098069513
8.395715 0.00097429865
8.396714 0.00096790754
8.397715 0.0009615218899999999
8.398714 0.0009551420600000001
8.399714 0.00094876823
8.400714 0.00094240049
8.401714 0.00093603912
8.402715 0.0009296843
8.403714 0.0009233363
8.404715 0.0009169953
8.405714 0.00091066149
8.406714 0.0009043351399999999
8.407714 0.0008980163299999999
8.408714 0.00089170544
8.409715 0.00088540255
8.410714 0.00087910794
8.411715 0.00087282169
8.412714 0.0008665441800000001
8.413714 0.0008602754900000001
8.414714 0.0008540158
8.415714 0.00084776548
8.416715 0.00084152452
8.417714 0.00083529321
8.418715 0.00082907172
8.419714 0.0008228602399999999
8.420714 0.00081665894
8.421714 0.0008104680100000001
8.422714 0.00080428754
8.423715 0.0007981178
8.424714 0.00079195888
8.425714 0.00078581088
8.426714 0.00077967406
8.427714 0.0007735486200000001
8.428715 0.00076743454
8.429714 0.0007613321
8.430715 0.0007552414
8.431714 0.00074916261
8.432714 0.00074309582
8.433714 0.0007370412699999999
8.434714 0.00073099905
8.435715 0.0007249692800000001
8.436714 0.00071895215
8.437715 0.0007129478
8.438714 0.00070695642
8.439714 0.00070097808
8.440714 0.00069501298
8.441714 0.0006890612399999999
8.442715 0.00068312306
8.443714 0.00067719848
8.444715 0.00067128776
8.445714 0.00066539096
8.446714 0.00065950826
8.447714 0.00065363974
8.448714 0.0006477856
8.449715 0.00064194592
8.450714 0.00063612083
8.451715 0.0006303104299999999
8.452714 0.00062451491
8.453714 0.00061873434
8.454714 0.0006129688200000001
8.455714 0.00060721845
8.456715 0.0006014833600000001
8.457714 0.0005957636400000001
8.458714 0.00059005938
8.459714 0.00058437076
8.460714 0.00057869775
8.461715 0.00057304055
8.462714 0.00056739918
8.463715 0.00056177378
8.464714 0.00055616442
8.465714 0.00055057126
8.466714 0.00054499433
8.467714 0.0005394337199999999
8.468715 0.00053388958
8.469714 0.00052836194
8.470715 0.00052285095
8.471714 0.00051735669
8.472714 0.00051187922
8.473714 0.00050641861
8.474714 0.00050097497
8.475715 0.00049554833
8.476714 0.00049013888
8.477715 0.00048474658
8.478714 0.0004793716
8.479714 0.00047401395
8.480714 0.00046867367
8.481714 0.00046335085
8.482715 0.00045804554
8.483714 0.00045275783
8.484715 0.00044748776
8.485714 0.00044223539000000004
8.486714 0.00043700074
8.487714 0.00043178388
8.488714 0.00042658485
8.489715 0.00042140373
8.490714 0.00041624048
8.491714 0.00041109524
8.492714 0.00040596797
8.493714 0.00040085878999999996
8.494715 0.00039576767000000003
8.495714 0.00039069473
8.496715 0.00038563994000000005
8.497714 0.00038060339
8.498714 0.00037558507
8.499714 0.00037058508
8.500714 0.00036560341
8.501715 0.00036064012
8.502714 0.00035569524
8.503715 0.00035076882
8.504714 0.00034586089
8.505714 0.0003409715
8.506714 0.00033610065
8.507714 0.00033124836
8.508715 0.00032641471999999996
8.509714 0.00032159969
8.510715 0.00031680331
8.511714 0.00031202558
8.512714 0.00030726658
8.513714 0.00030252626999999996
8.514714 0.00029780467
8.515715 0.00029310181
8.516714 0.00028841771
8.517715 0.00028375237
8.518714 0.00027910576000000003
8.519714 0.00027447791
8.520715 0.00026986885999999996
8.521714 0.00026527857000000003
8.522715 0.00026070707
8.523714 0.00025615433999999997
8.524714 0.00025162039
8.525714 0.00024710523
8.526714 0.00024260887
8.527715 0.00023813127
8.528714 0.00023367245
8.529715 0.00022923241
8.530714 0.00022481115
8.531714 0.00022040864999999999
8.532714 0.00021602489
8.533714 0.00021165989999999998
8.534715 0.00020731363000000002
8.535714 0.00020298609999999998
8.536715 0.00019867728000000001
8.537714 0.00019438711999999998
8.538714 0.00019011565
8.539714 0.00018586283
8.540714 0.00018162862
8.541715 0.00017741302
8.542714 0.00017321598
8.543715 0.0001690375
8.544714 0.00016487753
8.545714 0.00016073606
8.546714 0.00015661304
8.547714 0.00015250845
8.548715 0.00014842226
8.549714 0.00014435444
8.550714 0.00014030497
8.551714 0.00013627381
8.552714 0.00013226092999999998
8.553715 0.0001282663
8.554714 0.00012428987
8.555715 0.00012033166
8.556714 0.00011639160999999999
8.557714 0.00011246967000000002
8.558714 0.00010856585000000001
8.559714 0.00010468009
8.560715 0.00010081237
8.561714 9.6962651e-05
8.562715 9.3130905e-05
8.563714 8.931708600000001e-05
8.564714 8.5521174e-05
8.565714 8.174311599999999e-05
8.566714 7.7982872e-05
8.567715 7.4240404e-05
8.568714 7.0515665e-05
8.569715 6.680861599999999e-05
8.570714 6.311919900000001e-05
8.571714 5.944737e-05
8.572714 5.5793072e-05
8.573714 5.2156264e-05
8.574715 4.8536883999999996e-05
8.575714 4.4934885e-05
8.576715 4.1350208000000005e-05
8.577714 3.7782797e-05
8.578714 3.4232599e-05
8.579714 3.0699561999999996e-05
8.580714 2.7183629e-05
8.581715 2.3684747e-05
8.582714 2.020286e-05
8.583714 1.6737914e-05
8.584714 1.3289858e-05
8.585714 9.858636199999999e-06
8.586715 6.444197e-06
8.587714 3.046485e-06
8.588715 -3.3455281e-07
8.589714 -3.6989711e-06
8.590714 -7.0468261e-06
8.591714 -1.0378174e-05
8.592714 -1.3693074e-05
8.593715 -1.6991582e-05
8.594714 -2.0273765e-05
8.595715 -2.3539682999999998e-05
8.596714 -2.6789399000000002e-05
8.597714 -3.0022983e-05
8.598714 -3.3240502e-05
8.599714 -3.6442023000000004e-05
8.600715 -3.9627619e-05
8.601714 -4.2797365e-05
8.602715 -4.5951330000000004e-05
8.603714 -4.9089584e-05
8.604714 -5.2212209000000006e-05
8.605714 -5.5319276000000005e-05
8.606714 -5.8410853e-05
8.607715 -6.148702600000001e-05
8.608714 -6.454785099999999e-05
8.609715 -6.759340200000001e-05
8.610714 -7.062374200000001e-05
8.611714 -7.363895e-05
8.612714 -7.6639083e-05
8.613714 -7.9624203e-05
8.614715 -8.259438e-05
8.615714 -8.5549664e-05
8.616714 -8.8490117e-05
8.617714 -9.1415808e-05
8.618714 -9.4326782e-05
8.619715 -9.7223108e-05
8.620714 -0.00010010484000000001
8.621715 -0.00010297202
8.622714 -0.00010582472999999999
8.623714 -0.00010866304
8.624714 -0.00011148699
8.625714 -0.00011429664
8.626715 -0.00011709207999999999
8.627714 -0.00011987337
8.628715 -0.00012264057
8.629714 -0.00012539379
8.630714 -0.00012813306
8.631714 -0.00013085848
8.632714 -0.00013357014
8.633715 -0.00013626810999999998
8.634714 -0.00013895246
8.635715 -0.00014162329
8.636714 -0.00014428067
8.637714 -0.00014692469
8.638714 -0.00014955542
8.639714 -0.00015217295
8.640715 -0.00015477736
8.641714 -0.00015736873
8.642715 -0.00015994713
8.643714 -0.00016251263
8.644714 -0.00016506531
8.645715 -0.00016760522999999998
8.646714 -0.00017013243999999998
8.647715 -0.00017264706
8.648714 -0.0001751491
8.649714 -0.00017763866
8.650714 -0.00018011579
8.651714 -0.00018258055
8.652715 -0.00018503301
8.653714 -0.00018747323000000001
8.654715 -0.00018990128
8.655714 -0.00019231720000000002
8.656714 -0.00019472111000000002
8.657714 -0.00019711306
8.658714 -0.00019949309
8.659715 -0.0002018613
8.660714 -0.00020421776000000003
8.661715 -0.00020656255
8.662714 -0.00020889573999999998
8.663714 -0.00021121741
8.664714 -0.00021352764
8.665714 -0.00021582653
8.666715 -0.00021811411000000001
8.667714 -0.00022039053
8.668715 -0.00022265581
8.669714 -0.00022491004
8.670714 -0.0002271533
8.671714 -0.00022938568000000002
8.672714 -0.00023160724
8.673715 -0.00023381801000000002
8.674714 -0.00023601808
8.675714 -0.00023820750999999999
8.676714 -0.00024038634
8.677714 -0.00024255467
8.678715 -0.00024471251
8.679714 -0.00024685994
8.680715 -0.00024899698
8.681714 -0.00025112370000000004
8.682714 -0.00025324014
8.683714 -0.00025534634
8.684714 -0.00025744239
8.685715 -0.00025952829
8.686714 -0.00026160412
8.687715 -0.00026366995
8.688714 -0.00026572579
8.689714 -0.00026777172
8.690714 -0.00026980779
8.691714 -0.00027183412
8.692715 -0.0002738507
8.693714 -0.00027585766
8.694715 -0.000277855
8.695714 -0.00027984288
8.696714 -0.0002818213
8.697714 -0.00028379038
8.698714 -0.00028575018
8.699715 -0.0002877008
8.700714 -0.00028964225
8.701715 -0.00029157468
8.702714 -0.00029349808
8.703714 -0.00029541256
8.704714 -0.00029731817999999996
8.705714 -0.00029921498
8.706715 -0.00030110301999999997
8.707714 -0.00030298238000000003
8.708714 -0.00030485307
8.709714 -0.0003067152
8.710714 -0.00030856875
8.711715 -0.00031041379
8.712714 -0.00031225036
8.713715 -0.00031407851
8.714714 -0.00031589827
8.715714 -0.00031770967
8.716714 -0.00031951279000000003
8.717714 -0.00032130761
8.718715 -0.0003230942
8.719714 -0.00032487262
8.720715 -0.00032664291
8.721714 -0.0003284051
8.722714 -0.00033015926
8.723714 -0.00033190543
8.724714 -0.00033364365
8.725715 -0.00033537401
8.726714 -0.00033709655
8.727715 -0.00033881133000000004
8.728714 -0.00034051839
8.729714 -0.00034221782
8.730714 -0.00034390966
8.731714 -0.00034559396
8.732715 -0.00034727079
8.733714 -0.00034894017
8.734715 -0.00035060216
8.735714 -0.00035225682
8.736714 -0.00035390419
8.737714 -0.00035554431
8.738714 -0.00035717718999999997
8.739715 -0.00035880284
8.740714 -0.00036042134
8.741714 -0.00036203269
8.742714 -0.00036363689999999995
8.743714 -0.000365234
8.744715 -0.00036682402
8.745714 -0.00036840696999999997
8.746715 -0.00036998285
8.747714 -0.00037155171
8.748714 -0.00037311353999999996
8.749714 -0.00037466839
8.750714 -0.00037621626
8.751715 -0.00037775721
8.752714 -0.00037929124
8.753715 -0.00038081838999999996
8.754714 -0.0003823387
8.755714 -0.00038385219
8.756714 -0.00038535891
8.757714 -0.00038685894
8.758715 -0.00038835233000000005
8.759714 -0.00038983903
8.760715 -0.00039131919
8.761714 -0.0003927928
8.762714 -0.00039425994999999994
8.763714 -0.00039572064000000006
8.764714 -0.00039717497
8.765715 -0.00039862293000000003
8.766714 -0.00040006456999999994
8.767715 -0.00040149998
8.768714 -0.00040292907000000005
8.769714 -0.00040435193
8.770715 -0.00040576856
8.771714 -0.00040717905000000004
8.772715 -0.00040858331
8.773714 -0.00040998143
8.774714 -0.00041137337
8.775714 -0.00041275921
8.776714 -0.00041413882
8.777715 -0.0004155123
8.778714 -0.00041687963
8.779715 -0.00041824082
8.780714 -0.00041959584
8.781714 -0.00042094471
8.782714 -0.00042228744
8.783714 -0.00042362403000000004
8.784715 -0.00042495453
8.785714 -0.00042627893999999997
8.786715 -0.00042759721
8.787714 -0.00042890942000000005
8.788714 -0.00043021564
8.789714 -0.00043151576
8.790714 -0.00043280997
8.791715 -0.00043409814
8.792714 -0.00043538043
8.793715 -0.00043665677
8.794714 -0.00043792725000000004
8.795714 -0.00043919185
8.796714 -0.00044045064000000004
8.797714 -0.00044170356
8.798715 -0.00044295075000000004
8.799714 -0.00044419207
8.800714 -0.00044542766999999995
8.801714 -0.00044665749
8.802714 -0.00044788153
8.803715 -0.0004490998
8.804714 -0.00045031229
8.805715 -0.00045151900999999996
8.806714 -0.00045271991
8.807714 -0.00045391497999999996
8.808714 -0.00045510428000000003
8.809714 -0.00045628772000000004
8.810715 -0.00045746528
8.811714 -0.00045863699000000006
8.812715 -0.00045980287000000003
8.813714 -0.00046096284000000004
8.814714 -0.00046211694
8.815714 -0.00046326518
8.816714 -0.0004644075
8.817715 -0.00046554401
8.818714 -0.00046667465000000004
8.819715 -0.00046779937
8.820714 -0.00046891832
8.821714 -0.00047003145000000003
8.822714 -0.00047113876
8.823714 -0.00047224034
8.824715 -0.0004733361
8.825714 -0.00047442618
8.826715 -0.00047551048
8.827714 -0.00047658909
8.828714 -0.00047766202
8.829714 -0.00047872923000000006
8.830714 -0.00047979074
8.831715 -0.00048084662
8.832714 -0.00048189681
8.833714 -0.00048294128
8.834714 -0.00048398006000000004
8.835714 -0.00048501306000000004
8.836715 -0.00048604033999999997
8.837714 -0.00048706179
8.838715 -0.00048807742
8.839714 -0.00048908728
8.840714 -0.00049009127
8.841714 -0.0004910893
8.842714 -0.00049208147
8.843715 -0.00049306764
8.844714 -0.00049404784
8.845715 -0.000495022
8.846714 -0.00049599016
8.847714 -0.00049695232
8.848714 -0.00049790842
8.849714 -0.00049885844
8.850715 -0.00049980245
8.851714 -0.00050074032
8.852715 -0.0005016722299999999
8.853714 -0.00050259805
8.854714 -0.0005035178200000001
8.855714 -0.00050443155
8.856714 -0.0005053392699999999
8.857715 -0.00050624099
8.858714 -0.00050713666
8.859715 -0.00050802637
8.860714 -0.00050891008
8.861714 -0.00050978774
8.862714 -0.00051065945
8.863714 -0.0005115251
8.864715 -0.00051238476
8.865714 -0.00051323836
8.866714 -0.00051408597
8.867714 -0.00051492743
8.868714 -0.00051576285
8.869715 -0.00051659208
8.870714 -0.00051741517
8.871715 -0.0005182320399999999
8.872714 -0.00051904267
8.873714 -0.0005198470299999999
8.874714 -0.00052064506
8.875714 -0.00052143673
8.876715 -0.00052222208
8.877714 -0.00052300102
8.878715 -0.0005237735400000001
8.879714 -0.0005245396099999999
8.880714 -0.00052529922
8.881714 -0.00052605237
8.882714 -0.00052679907
8.883715 -0.00052753921
8.884714 -0.00052827295
8.885715 -0.00052900018
8.886714 -0.00052972096
8.887714 -0.00053043523
8.888714 -0.00053114304
8.889714 -0.00053184435
8.890715 -0.00053253921
8.891714 -0.0005332276
8.892715 -0.0005339095
8.893714 -0.00053458493
8.894714 -0.00053525391
8.895715 -0.0005359163900000001
8.896714 -0.0005365723199999999
8.897715 -0.00053722169
8.898714 -0.00053786448
8.899714 -0.0005385006700000001
8.900714 -0.00053913027
8.901714 -0.00053975314
8.902715 -0.00054036927
8.903714 -0.00054097868
8.904715 -0.00054158131
8.905714 -0.00054217708
8.906714 -0.00054276602
8.907714 -0.0005433480499999999
8.908714 -0.00054392317
8.909715 -0.00054449133
8.910714 -0.00054505249
8.911715 -0.0005456066400000001
8.912714 -0.0005461538
8.913714 -0.00054669395
8.914714 -0.00054722705
8.915714 -0.00054775314
8.916715 -0.00054827219
8.917714 -0.00054878424
8.918715 -0.00054928919
8.919714 -0.00054978714
8.920714 -0.00055027808
8.921714 -0.00055076202
8.922714 -0.00055123892
8.923715 -0.00055170885
8.924714 -0.0005521717399999999
8.925714 -0.00055262763
8.926714 -0.0005530765099999999
8.927714 -0.0005535182900000001
8.928715 -0.00055395308
8.929714 -0.00055438072
8.930715 -0.00055480132
8.931714 -0.00055521477
8.932714 -0.00055562105
8.933714 -0.00055602013
8.934714 -0.0005564119900000001
8.935715 -0.00055679661
8.936714 -0.00055717387
8.937715 -0.00055754381
8.938714 -0.0005579063799999999
8.939714 -0.00055826149
8.940714 -0.00055860919
8.941714 -0.00055894939
8.942715 -0.0005592821299999999
8.943714 -0.00055960732
8.944715 -0.000559925
8.945714 -0.00056023509
8.946714 -0.00056053768
8.947714 -0.00056083272
8.948714 -0.00056112021
8.949715 -0.00056140016
8.950714 -0.00056167255
8.951715 -0.0005619374400000001
8.952714 -0.00056219483
8.953714 -0.00056244471
8.954714 -0.00056268709
8.955714 -0.00056292197
8.956715 -0.00056314934
8.957714 -0.00056336921
8.958714 -0.0005635816299999999
8.959714 -0.00056378649
8.960714 -0.00056398385
8.961715 -0.00056417366
8.962714 -0.00056435597
8.963715 -0.00056453068
8.964714 -0.0005646977600000001
8.965714 -0.00056485724
8.966714 -0.00056500908
8.967714 -0.0005651532299999999
8.968715 -0.00056528966
8.969714 -0.0005654183
8.970715 -0.00056553922
8.971714 -0.0005656522699999999
8.972714 -0.00056575755
8.973714 -0.00056585491
8.974714 -0.0005659444499999999
8.975715 -0.0005660261199999999
8.976714 -0.0005660998800000001
8.977715 -0.0005661657699999999
8.978714 -0.00056622375
8.979714 -0.00056627391
8.980714 -0.00056631616
8.981714 -0.00056635058
8.982715 -0.00056637714
8.983714 -0.0005663959199999999
8.984715 -0.00056640688
8.985714 -0.00056641006
8.986714 -0.00056640547
8.987714 -0.0005663931499999999
8.988714 -0.00056637314
8.989715 -0.00056634535
8.990714 -0.00056630984
8.991714 -0.0005662666799999999
8.992714 -0.00056621575
8.993714 -0.00056615713
8.994715 -0.00056609078
8.995714 -0.00056601671
8.996715 -0.0005659349
8.997714 -0.00056584531
8.998714 -0.00056574795
8.999714 -0.00056564277
9.000714 -0.00056552972
9.001715 -0.00056540889
9.002714 -0.00056528015
9.003715 -0.00056514355
9.004714 -0.00056499903
9.005714 -0.0005648466
9.006714 -0.00056468625
9.007714 -0.000564518
9.008715 -0.00056434178
9.009714 -0.0005641576999999999
9.010715 -0.00056396575
9.011714 -0.00056376589
9.012714 -0.00056355816
9.013714 -0.00056334256
9.014714 -0.00056311924
9.015715 -0.0005628880399999999
9.016714 -0.00056264912
9.017715 -0.00056240242
9.018714 -0.00056214803
9.019714 -0.00056188592
9.020715 -0.00056161616
9.021714 -0.00056133877
9.022715 -0.0005610537300000001
9.023714 -0.00056076101
9.024714 -0.00056046069
9.025714 -0.00056015278
9.026714 -0.00055983724
9.027715 -0.000559514
9.028714 -0.00055918317
9.029715 -0.00055884475
9.030714 -0.0005584986
9.031714 -0.0005581448000000001
9.032714 -0.0005577833200000001
9.033714 -0.00055741416
9.034715 -0.00055703731
9.035714 -0.00055665273
9.036715 -0.00055626047
9.037714 -0.00055586052
9.038714 -0.0005554528299999999
9.039714 -0.00055503747
9.040714 -0.00055461446
9.041715 -0.00055418377
9.042714 -0.00055374549
9.043715 -0.00055329961
9.044714 -0.00055284618
9.045714 -0.0005523852
9.046714 -0.00055191676
9.047714 -0.00055144083
9.048715 -0.00055095752
9.049714 -0.00055046685
9.050714 -0.00054996885
9.051714 -0.00054946363
9.052714 -0.00054895108
9.053715 -0.00054843135
9.054714 -0.00054790444
9.055715 -0.00054737043
9.056714 -0.00054682923
9.057714 -0.0005462809399999999
9.058714 -0.00054572552
9.059714 -0.00054516299
9.060715 -0.0005445934200000001
9.061714 -0.00054401676
9.062715 -0.00054343304
9.063714 -0.00054284219
9.064714 -0.00054224429
9.065714 -0.0005416393400000001
9.066714 -0.0005410272900000001
9.067715 -0.00054040815
9.068714 -0.00053978201
9.069715 -0.00053914878
9.070714 -0.0005385085399999999
9.071714 -0.0005378612499999999
9.072714 -0.00053720701
9.073714 -0.00053654576
9.074715 -0.00053587764
9.075714 -0.00053520266
9.076715 -0.00053452077
9.077714 -0.00053383214
9.078714 -0.0005331367
9.079714 -0.00053243457
9.080714 -0.0005317258
9.081715 -0.00053101044
9.082714 -0.00053028848
9.083714 -0.0005295600199999999
9.084714 -0.00052882515
9.085714 -0.00052808382
9.086715 -0.00052733608
9.087714 -0.00052658202
9.088715 -0.00052582163
9.089714 -0.00052505497
9.090714 -0.00052428204
9.091714 -0.00052350283
9.092714 -0.00052271744
9.093715 -0.0005219258599999999
9.094714 -0.0005211280500000001
9.095715 -0.00052032406
9.096714 -0.0005195138799999999
9.097714 -0.00051869752
9.098714 -0.0005178750100000001
9.099714 -0.00051704642
9.100715 -0.00051621168
9.101714 -0.00051537086
9.102715 -0.00051452398
9.103714 -0.00051367106
9.104714 -0.00051281213
9.105714 -0.00051194725
9.106714 -0.0005110765
9.107715 -0.00051019988
9.108714 -0.00050931744
9.109715 -0.00050842928
9.110714 -0.00050753542
9.111714 -0.0005066359299999999
9.112714 -0.0005057309
9.113714 -0.00050482035
9.114715 -0.00050390436
9.115714 -0.00050298299
9.116714 -0.00050205631
9.117714 -0.00050112435
9.118714 -0.0005001871599999999
9.119715 -0.00049924479
9.120714 -0.00049829732
9.121715 -0.00049734476
9.122714 -0.0004963871600000001
9.123714 -0.0004954245
9.124714 -0.00049445689
9.125714 -0.00049348432
9.126715 -0.0004925067999999999
9.127714 -0.00049152436
9.128715 -0.00049053701
9.129714 -0.0004895448
9.130714 -0.00048854772
9.131714 -0.00048754582
9.132714 -0.00048653909999999995
9.133715 -0.00048552761
9.134714 -0.00048451143000000004
9.135715 -0.00048349048
9.136714 -0.00048246493
9.137714 -0.00048143473999999996
9.138714 -0.00048039997000000003
9.139714 -0.00047936069
9.140715 -0.00047831695
9.141714 -0.00047726885
9.142715 -0.00047621638
9.143714 -0.00047515968999999996
9.144714 -0.00047409880999999996
9.145715 -0.00047303379
9.146714 -0.00047196468
9.147715 -0.00047089161000000003
9.148714 -0.00046981459
9.149714 -0.00046873365
9.150714 -0.00046764893999999996
9.151714 -0.00046656046
9.152715 -0.00046546825
9.153714 -0.0004643724
9.154715 -0.00046327291
9.155714 -0.00046216978
9.156714 -0.00046106306000000003
9.157714 -0.00045995284
9.158714 -0.00045883912
9.159715 -0.00045772190000000005
9.160714 -0.00045660126
9.161715 -0.00045547717
9.162714 -0.00045434967000000003
9.163714 -0.00045321881
9.164714 -0.00045208461999999997
9.165714 -0.00045094707
9.166715 -0.00044980625
9.167714 -0.00044866218999999995
9.168715 -0.000447515
9.169714 -0.00044636467
9.170714 -0.00044521125
9.171714 -0.00044405483000000003
9.172714 -0.00044289545
9.173715 -0.00044173321
9.174714 -0.00044056815
9.175714 -0.00043940036
9.176714 -0.00043822993
9.177714 -0.00043705695
9.178715 -0.00043588147
9.179714 -0.00043470353999999994
9.180715 -0.00043352329
9.181714 -0.00043234077000000004
9.182714 -0.00043115601
9.183714 -0.00042996908
9.184714 -0.00042878005000000004
9.185715 -0.00042758898
9.186714 -0.00042639585
9.187715 -0.00042520082
9.188714 -0.00042400383999999995
9.189714 -0.00042280499000000004
9.190714 -0.00042160427
9.191714 -0.00042040169
9.192715 -0.00041919734
9.193714 -0.00041799120999999996
9.194715 -0.00041678331000000006
9.195714 -0.00041557369000000004
9.196714 -0.00041436238000000004
9.197714 -0.00041314937999999997
9.198714 -0.00041193474999999996
9.199715 -0.00041071858000000003
9.200714 -0.00040950081
9.201715 -0.00040828163000000006
9.202714 -0.000407061
9.203714 -0.000405839
9.204714 -0.00040461568000000004
9.205714 -0.0004033911
9.206715 -0.00040216532
9.207714 -0.00040093846
9.208714 -0.0003997106
9.209714 -0.00039848173
9.210714 -0.00039725201
9.211715 -0.00039602140999999997
9.212714 -0.00039479010000000004
9.213715 -0.00039355809
9.214714 -0.00039232545999999996
9.215714 -0.00039109232
9.216714 -0.00038985859
9.217714 -0.00038862445
9.218715 -0.0003873899
9.219714 -0.00038615499000000005
9.220715 -0.00038491976
9.221714 -0.00038368421
9.222714 -0.00038244843
9.223714 -0.00038121241
9.224714 -0.0003799762
9.225715 -0.00037873979
9.226714 -0.00037750326
9.227715 -0.00037626662
9.228714 -0.00037502986999999997
9.229714 -0.00037379306999999997
9.230714 -0.00037255625
9.231714 -0.00037131945
9.232715 -0.00037008274
9.233714 -0.00036884614
9.234715 -0.00036760971
9.235714 -0.00036637352
9.236714 -0.00036513761
9.237714 -0.00036390209
9.238714 -0.00036266695
9.239715 -0.00036143233
9.240714 -0.00036019826
9.241714 -0.0003589648
9.242714 -0.00035773205
9.243714 -0.00035650007000000004
9.244715 -0.00035526893
9.245714 -0.00035403868
9.246715 -0.00035280939
9.247714 -0.00035158107
9.248714 -0.00035035384
9.249714 -0.00034912771
9.250714 -0.00034790271
9.251715 -0.00034667887
9.252714 -0.00034545626
9.253715 -0.00034423485
9.254714 -0.00034301472
9.255714 -0.00034179585999999997
9.256714 -0.00034057832
9.257714 -0.0003393621
9.258715 -0.0003381472
9.259714 -0.00033693366
9.260715 -0.00033572151
9.261714 -0.00033451076
9.262714 -0.00033330145000000003
9.263714 -0.00033209365
9.264714 -0.00033088734
9.265715 -0.00032968259999999997
9.266714 -0.00032847945
9.267715 -0.00032727796
9.268714 -0.0003260782
9.269714 -0.00032488022
9.270715 -0.00032368409
9.271714 -0.00032248986
9.272715 -0.0003212976
9.273714 -0.00032010742000000003
9.274714 -0.00031891932
9.275714 -0.00031773343
9.276714 -0.00031654977
9.277715 -0.0003153684
9.278714 -0.0003141894
9.279715 -0.00031301281
9.280714 -0.00031183868
9.281714 -0.00031066702
9.282714 -0.00030949789
9.283714 -0.00030833132
9.284715 -0.00030716731
9.285714 -0.0003060059
9.286715 -0.00030484709
9.287714 -0.00030369092
9.288714 -0.00030253736
9.289714 -0.00030138644000000003
9.290714 -0.00030023816
9.291715 -0.00029909256000000003
9.292714 -0.00029794958
9.293715 -0.0002968093
9.294714 -0.0002956717
9.295714 -0.00029453681
9.296714 -0.00029340465
9.297714 -0.00029227526000000003
9.298715 -0.00029114867
9.299714 -0.0002900249
9.300714 -0.00028890404
9.301714 -0.00028778611
9.302714 -0.00028667114
9.303715 -0.00028555921
9.304714 -0.00028445040000000003
9.305715 -0.00028334473
9.306714 -0.00028224224
9.307714 -0.00028114305
9.308714 -0.00028004715
9.309714 -0.00027895462
9.310715 -0.00027786555
9.311714 -0.00027677993
9.312715 -0.00027569779
9.313714 -0.00027461917
9.314714 -0.00027354413
9.315714 -0.00027247268
9.316714 -0.00027140484
9.317715 -0.00027034059
9.318714 -0.00026927999
9.319715 -0.00026822299
9.320714 -0.00026716966
9.321714 -0.00026611996999999996
9.322714 -0.00026507391
9.323714 -0.00026403152
9.324715 -0.00026299278
9.325714 -0.00026195771
9.326715 -0.0002609263
9.327714 -0.00025989857
9.328714 -0.00025887457000000003
9.329714 -0.00025785428000000003
9.330714 -0.00025683776
9.331715 -0.00025582503
9.332714 -0.00025481611
9.333714 -0.00025381107
9.334714 -0.00025280995
9.335714 -0.00025181275
9.336715 -0.00025081956000000004
9.337714 -0.00024983042
9.338715 -0.00024884534
9.339714 -0.00024786439
9.340714 -0.00024688761
9.341714 -0.00024591502
9.342714 -0.00024494666
9.343715 -0.00024398257
9.344714 -0.00024302274
9.345715 -0.0002420672
9.346714 -0.00024111595999999998
9.347714 -0.00024016904
9.348714 -0.00023922638999999998
9.349714 -0.00023828806999999998
9.350715 -0.00023735403999999998
9.351714 -0.00023642426000000002
9.352715 -0.00023549874
9.353714 -0.00023457745999999998
9.354714 -0.00023366042
9.355714 -0.00023274760999999997
9.356714 -0.00023183897999999999
9.357715 -0.00023093455
9.358714 -0.00023003430999999998
9.359715 -0.00022913825
9.360714 -0.0002282464
9.361714 -0.00022735876
9.362714 -0.00022647531999999998
9.363714 -0.00022559613999999998
9.364715 -0.00022472123
9.365714 -0.00022385062999999997
9.366714 -0.00022298436
9.367714 -0.00022212248000000003
9.368714 -0.00022126505
9.369715 -0.00022041208
9.370714 -0.00021956359
9.371715 -0.00021871966999999998
9.372714 -0.00021788035000000003
9.373714 -0.00021704560999999997
9.374714 -0.00021621553999999997
9.375714 -0.00021539012999999998
9.376715 -0.00021456939999999999
9.377714 -0.00021375336
9.378715 -0.00021294201999999998
9.379714 -0.00021213535999999999
9.380714 -0.00021133342000000002
9.381714 -0.00021053611
9.382714 -0.00020974348
9.383715 -0.00020895545
9.384714 -0.00020817206000000002
9.385715 -0.00020739321000000003
9.386714 -0.00020661889000000001
9.387714 -0.00020584912
9.388714 -0.00020508377999999997
9.389714 -0.00020432294
9.390715 -0.00020356654
9.391714 -0.00020281454
9.392715 -0.00020206695999999997
9.393714 -0.00020132378999999998
9.394714 -0.00020058501
9.395715 -0.00019985064
9.396714 -0.0001991207
9.397715 -0.0001983952
9.398714 -0.00019767413
9.399714 -0.00019695753999999998
9.400714 -0.00019624542
9.401714 -0.00019553785999999997
9.402715 -0.00019483482
9.403714 -0.00019413637
9.404715 -0.00019344247
9.405714 -0.00019275319
9.406714 -0.00019206852000000003
9.407714 -0.00019138847
9.408714 -0.00019071302
9.409715 -0.0001900422
9.410714 -0.00018937599
9.411715 -0.00018871436
9.412714 -0.00018805729
9.413714 -0.00018740477
9.414714 -0.00018675676
9.415714 -0.00018611321
9.416715 -0.00018547411
9.417714 -0.00018483942
9.418715 -0.00018420908
9.419714 -0.00018358309
9.420714 -0.00018296139
9.421714 -0.00018234397
9.422714 -0.00018173079999999998
9.423715 -0.00018112184999999998
9.424714 -0.0001805171
9.425714 -0.00017991657
9.426714 -0.00017932023
9.427714 -0.00017872809
9.428715 -0.00017814017
9.429714 -0.00017755646
9.430715 -0.00017697697999999998
9.431714 -0.00017640176000000002
9.432714 -0.0001758308
9.433714 -0.00017526413
9.434714 -0.00017470178
9.435715 -0.00017414374
9.436714 -0.00017359004
9.437715 -0.00017304067
9.438714 -0.00017249564
9.439714 -0.00017195492999999998
9.440714 -0.00017141857
9.441714 -0.00017088651
9.442715 -0.00017035871000000002
9.443714 -0.00016983516
9.444715 -0.00016931583
9.445714 -0.00016880066
9.446714 -0.00016828959
9.447714 -0.00016778259
9.448714 -0.0001672796
9.449715 -0.00016678055
9.450714 -0.00016628537999999998
9.451715 -0.00016579405999999998
9.452714 -0.00016530653
9.453714 -0.00016482273
9.454714 -0.00016434263
9.455714 -0.00016386620000000002
9.456715 -0.00016339337999999998
9.457714 -0.00016292419
9.458714 -0.00016245857
9.459714 -0.00016199654
9.460714 -0.00016153808
9.461715 -0.00016108319
9.462714 -0.00016063188
9.463715 -0.00016018416
9.464714 -0.00015974003
9.465714 -0.00015929952
9.466714 -0.00015886263000000001
9.467714 -0.00015842937
9.468715 -0.00015799974
9.469714 -0.00015757374
9.470715 -0.00015715137999999999
9.471714 -0.00015673264
9.472714 -0.0001563175
9.473714 -0.00015590595000000002
9.474714 -0.00015549795
9.475715 -0.00015509347
9.476714 -0.00015469247999999998
9.477715 -0.0001542949
9.478714 -0.0001539007
9.479714 -0.00015350982
9.480714 -0.00015312222
9.481714 -0.00015273782000000001
9.482715 -0.00015235659
9.483714 -0.00015197843
9.484715 -0.00015160332
9.485714 -0.0001512312
9.486714 -0.00015086202
9.487714 -0.00015049576
9.488714 -0.00015013238
9.489715 -0.00014977186
9.490714 -0.00014941415
9.491714 -0.00014905928
9.492714 -0.00014870722
9.493714 -0.00014835795
9.494715 -0.00014801149
9.495714 -0.00014766783
9.496715 -0.00014732698000000002
9.497714 -0.00014698895
9.498714 -0.00014665372
9.499714 -0.00014632132
9.500714 -0.00014599170000000001
9.501715 -0.0001456649
9.502714 -0.00014534086999999998
9.503715 -0.00014501959
9.504714 -0.00014470103999999998
9.505714 -0.00014438517
9.506714 -0.00014407195
9.507714 -0.00014376134
9.508715 -0.00014345325
9.509714 -0.00014314763
9.510715 -0.00014284443
9.511714 -0.00014254355999999998
9.512714 -0.00014224496000000002
9.513714 -0.00014194857
9.514714 -0.0001416543
9.515715 -0.00014136208999999999
9.516714 -0.00014107188
9.517715 -0.00014078362
9.518714 -0.00014049724
9.519714 -0.00014021272000000002
9.520715 -0.00013993
9.521714 -0.00013964907
9.522715 -0.0001393699
9.523714 -0.00013909247
9.524714 -0.00013881678
9.525714 -0.00013854282
9.526714 -0.00013827058
9.527715 -0.00013800009
9.528714 -0.00013773132
9.529715 -0.00013746429
9.530714 -0.00013719902
9.531714 -0.00013693547999999998
9.532714 -0.00013667368000000002
9.533714 -0.00013641362
9.534715 -0.00013615527
9.535714 -0.00013589861
9.536715 -0.0001356436
9.537714 -0.00013539022
9.538714 -0.00013513842
9.539714 -0.00013488815
9.540714 -0.00013463933
9.541715 -0.00013439192
9.542714 -0.00013414583
9.543715 -0.00013390102
9.544714 -0.00013365736999999998
9.545714 -0.00013341486
9.546714 -0.00013317339
9.547714 -0.00013293288
9.548715 -0.00013269329
9.549714 -0.00013245453
9.550714 -0.00013221659
9.551714 -0.00013197938
9.552714 -0.00013174289
9.553715 -0.00013150708
9.554714 -0.00013127191999999998
9.555715 -0.00013103738
9.556714 -0.00013080347000000002
9.557714 -0.00013057016
9.558714 -0.00013033748
9.559714 -0.00013010539
9.560715 -0.00012987391
9.561714 -0.00012964303999999998
9.562715 -0.00012941276
9.563714 -0.00012918309
9.564714 -0.00012895401
9.565714 -0.00012872549
9.566714 -0.00012849752999999998
9.567715 -0.0001282701
9.568714 -0.00012804313000000002
9.569715 -0.00012781661
9.570714 -0.00012759048999999998
9.571714 -0.00012736471
9.572714 -0.00012713919000000002
9.573714 -0.00012691388
9.574715 -0.00012668869999999999
9.575714 -0.00012646359
9.576715 -0.00012623847
9.577714 -0.00012601325999999998
9.578714 -0.00012578793
9.579714 -0.00012556235999999999
9.580714 -0.00012533653
9.581715 -0.00012511038
9.582714 -0.00012488384
9.583714 -0.00012465691
9.584714 -0.00012442953
9.585714 -0.00012420168000000002
9.586715 -0.00012397334
9.587714 -0.00012374452
9.588715 -0.0001235152
9.589714 -0.00012328538999999998
9.590714 -0.00012305510000000001
9.591714 -0.00012282431
9.592714 -0.00012259305000000001
9.593715 -0.00012236130999999998
9.594714 -0.0001221291
9.595715 -0.0001218964
9.596714 -0.00012166322999999999
9.597714 -0.00012142956
9.598714 -0.00012119535
9.599714 -0.00012096059000000001
9.600715 -0.00012072524
9.601714 -0.00012048924000000001
9.602715 -0.00012025256
9.603714 -0.00012001511
9.604714 -0.00011977683999999999
9.605714 -0.00011953766000000001
9.606714 -0.00011929750999999999
9.607715 -0.00011905629999999999
9.608714 -0.00011881398
9.609715 -0.00011857044
9.610714 -0.00011832560999999999
9.611714 -0.00011807946000000001
9.612714 -0.00011783187000000001
9.613714 -0.00011758283
9.614715 -0.00011733228999999999
9.615714 -0.00011708017
9.616714 -0.00011682649
9.617714 -0.0001165712
9.618714 -0.00011631428999999999
9.619715 -0.00011605575
9.620714 -0.00011579558
9.621715 -0.00011553381
9.622714 -0.00011527042
9.623714 -0.00011500542
9.624714 -0.00011473884
9.625714 -0.00011447067
9.626715 -0.00011420094000000001
9.627714 -0.00011392963999999999
9.628715 -0.00011365676000000001
9.629714 -0.00011338228999999999
9.630714 -0.00011310624
9.631714 -0.00011282855
9.632714 -0.00011254922
9.633715 -0.00011226819
9.634714 -0.00011198540000000001
9.635715 -0.00011170084000000001
9.636714 -0.00011141443
9.637714 -0.00011112611
9.638714 -0.00011083581000000001
9.639714 -0.00011054346
9.640715 -0.000110249
9.641714 -0.00010995237999999999
9.642715 -0.00010965354000000001
9.643714 -0.00010935240000000001
9.644714 -0.00010904894
9.645715 -0.00010874309999999999
9.646714 -0.00010843484999999999
9.647715 -0.00010812417
9.648714 -0.00010781105
9.649714 -0.00010749545
9.650714 -0.00010717739000000001
9.651714 -0.00010685687
9.652715 -0.0001065339
9.653714 -0.00010620848
9.654715 -0.00010588062999999999
9.655714 -0.00010555036
9.656714 -0.00010521768
9.657714 -0.00010488261
9.658714 -0.00010454512999999999
9.659715 -0.00010420526
9.660714 -0.00010386298999999999
9.661715 -0.00010351829000000001
9.662714 -0.00010317117
9.663714 -0.00010282156
9.664714 -0.00010246945
9.665714 -0.00010211477
9.666715 -0.00010175748
9.667714 -0.00010139754
9.668715 -0.00010103486
9.669714 -0.00010066939
9.670714 -0.00010030104
9.671714 -9.9929775e-05
9.672714 -9.955549599999999e-05
9.673715 -9.917816900000001e-05
9.674714 -9.8797739e-05
9.675714 -9.841413699999999e-05
9.676714 -9.802734e-05
9.677714 -9.7637314e-05
9.678715 -9.7244026e-05
9.679714 -9.6847464e-05
9.680715 -9.6447627e-05
9.681714 -9.6044516e-05
9.682714 -9.5638165e-05
9.683714 -9.5228557e-05
9.684714 -9.4815732e-05
9.685715 -9.439972400000001e-05
9.686714 -9.398054899999999e-05
9.687715 -9.3558253e-05
9.688714 -9.313285399999999e-05
9.689714 -9.2704386e-05
9.690714 -9.2272859e-05
9.691714 -9.1838297e-05
9.692715 -9.1400705e-05
9.693714 -9.0960083e-05
9.694715 -9.0516431e-05
9.695714 -9.0069722e-05
9.696714 -8.961993700000001e-05
9.697714 -8.9167042e-05
9.698714 -8.8710999e-05
9.699715 -8.8251761e-05
9.700714 -8.7789283e-05
9.701715 -8.7323502e-05
9.702714 -8.6854368e-05
9.703714 -8.638182899999999e-05
9.704714 -8.5905828e-05
9.705714 -8.5426313e-05
9.706715 -8.4943252e-05
9.707714 -8.4456593e-05
9.708714 -8.3966313e-05
9.709714 -8.347238299999999e-05
9.710714 -8.2974799e-05
9.711715 -8.2473537e-05
9.712714 -8.1968614e-05
9.713715 -8.146002400000001e-05
9.714714 -8.0947797e-05
9.715714 -8.0431943e-05
9.716714 -7.991249e-05
9.717714 -7.9389469e-05
9.718715 -7.8862905e-05
9.719714 -7.8332823e-05
9.720715 -7.7799251e-05
9.721714 -7.7262206e-05
9.722714 -7.672171000000001e-05
9.723714 -7.6177776e-05
9.724714 -7.563039600000001e-05
9.725715 -7.5079561e-05
9.726714 -7.4525275e-05
9.727715 -7.3967499e-05
9.728714 -7.3406221e-05
9.729714 -7.2841397e-05
9.730714 -7.2272991e-05
9.731714 -7.1700958e-05
9.732715 -7.112524799999999e-05
9.733714 -7.0545821e-05
9.734715 -6.9962624e-05
9.735714 -6.9375608e-05
9.736714 -6.8784749e-05
9.737714 -6.818999099999999e-05
9.738714 -6.7591321e-05
9.739715 -6.6988707e-05
9.740714 -6.6382148e-05
9.741714 -6.5771633e-05
9.742714 -6.5157178e-05
9.743714 -6.453879e-05
9.744715 -6.3916502e-05
9.745714 -6.329034399999999e-05
9.746715 -6.2660359e-05
9.747714 -6.2026589e-05
9.748714 -6.1389079e-05
9.749714 -6.074788e-05
9.750714 -6.0103047999999995e-05
9.751715 -5.9454624000000004e-05
9.752714 -5.8802658e-05
9.753715 -5.8147185000000004e-05
9.754714 -5.7488245e-05
9.755714 -5.6825866e-05
9.756714 -5.6160052999999996e-05
9.757714 -5.549083e-05
9.758715 -5.4818184e-05
9.759714 -5.4142112e-05
9.760715 -5.34626e-05
9.761714 -5.277961499999999e-05
9.762714 -5.2093139e-05
9.763714 -5.1403128999999995e-05
9.764714 -5.0709542e-05
9.765715 -5.0012345999999995e-05
9.766714 -4.9311507e-05
9.767715 -4.8606971999999994e-05
9.768714 -4.7898720000000004e-05
9.769714 -4.7186714e-05
9.770715 -4.6470939e-05
9.771714 -4.5751372e-05
9.772715 -4.5028008e-05
9.773714 -4.4300847e-05
9.774714 -4.3569903999999995e-05
9.775714 -4.2835193999999996e-05
9.776714 -4.2096741000000005e-05
9.777715 -4.1354582e-05
9.778714 -4.0608757e-05
9.779715 -3.9859302000000005e-05
9.780714 -3.9106268e-05
9.781714 -3.8349702e-05
9.782714 -3.7589652e-05
9.783714 -3.682616e-05
9.784715 -3.6059265e-05
9.785714 -3.5289008e-05
9.786715 -3.4515415e-05
9.787714 -3.3738509999999996e-05
9.788714 -3.2958312e-05
9.789714 -3.2174821999999996e-05
9.790714 -3.1388049e-05
9.791715 -3.059798e-05
9.792714 -2.9804605000000003e-05
9.793715 -2.9007902e-05
9.794714 -2.8207847e-05
9.795714 -2.7404420000000003e-05
9.796714 -2.6597593000000002e-05
9.797714 -2.5787338e-05
9.798715 -2.4973632999999998e-05
9.799714 -2.4156460999999998e-05
9.800714 -2.3335802e-05
9.801714 -2.2511652e-05
9.802714 -2.1684011e-05
9.803715 -2.0852886e-05
9.804714 -2.0018297e-05
9.805715 -1.9180271e-05
9.806714 -1.8338842e-05
9.807714 -1.7494052e-05
9.808714 -1.6645956e-05
9.809714 -1.5794606000000003e-05
9.810715 -1.4940069e-05
9.811714 -1.4082407e-05
9.812715 -1.3221685000000001e-05
9.813714 -1.2357971e-05
9.814714 -1.1491327e-05
9.815714 -1.0621812e-05
9.816714 -9.749481900000001e-06
9.817715 -8.8743825e-06
9.818714 -7.9965545e-06
9.819715 -7.1160287000000005e-06
9.820714 -6.232827599999999e-06
9.821714 -5.346964499999999e-06
9.822714 -4.4584443000000006e-06
9.823714 -3.5672635e-06
9.824715 -2.6734115e-06
9.825714 -1.7768713999999999e-06
9.826715 -8.776223300000001e-07
9.827714 2.4359824999999998e-08
9.828714 9.2910009e-07
9.829714 1.8366228e-06
9.830714 2.74695e-06
9.831715 3.6600997999999996e-06
9.832714 4.5760849e-06
9.833714 5.4949105e-06
9.834714 6.4165746e-06
9.835714 7.3410654e-06
9.836715 8.2683648e-06
9.837714 9.1984418e-06
9.838715 1.013126e-05
9.839714 1.1066772e-05
9.840714 1.2004926e-05
9.841714 1.2945662e-05
9.842714 1.3888915000000001e-05
9.843715 1.4834617e-05
9.844714 1.5782703000000002e-05
9.845715 1.6733101e-05
9.846714 1.7685746999999998e-05
9.847714 1.8640573999999998e-05
9.848714 1.9597529e-05
9.849714 2.0556554e-05
9.850715 2.1517607e-05
9.851714 2.248065e-05
9.852715 2.3445652e-05
9.853714 2.4412591e-05
9.854714 2.5381451000000004e-05
9.855714 2.6352224999999997e-05
9.856714 2.7324913000000002e-05
9.857715 2.8299512999999998e-05
9.858714 2.9276034999999998e-05
9.859715 3.0254483e-05
9.860714 3.1234867e-05
9.861714 3.2217193e-05
9.862714 3.3201465e-05
9.863714 3.4187678e-05
9.864715 3.5175827e-05
9.865714 3.6165903e-05
9.866714 3.7157878e-05
9.867714 3.8151728e-05
9.868714 3.9147417e-05
9.869715 4.0144897e-05
9.870714 4.1144116e-05
9.871715 4.2145021e-05
9.872714 4.3147543e-05
9.873714 4.4151615999999996e-05
9.874714 4.5157174000000004e-05
9.875714 4.6164138000000005e-05
9.876715 4.7172441e-05
9.877714 4.8182021999999994e-05
9.878715 4.9192806000000004e-05
9.879714 5.020473800000001e-05
9.880714 5.1217755999999996e-05
9.881714 5.2231826e-05
9.882714 5.3246907e-05
9.883715 5.4262966e-05
9.884714 5.527998600000001e-05
9.885715 5.6297948999999996e-05
9.886714 5.7316839e-05
9.887714 5.8336673e-05
9.888714 5.935745e-05
9.889714 6.0379165000000004e-05
9.890715 6.1401846e-05
9.891714 6.2425494e-05
9.892715 6.3450119e-05
9.893714 6.4475728e-05
9.894714 6.550231999999999e-05
9.895715 6.652989000000001e-05
9.896714 6.7558437e-05
9.897715 6.8587923e-05
9.898714 6.961834099999999e-05
9.899714 7.0649634e-05
9.900714 7.1681768e-05
9.901714 7.2714687e-05
9.902715 7.374831600000001e-05
9.903714 7.4782605e-05
9.904715 7.5817462e-05
9.905714 7.6852814e-05
9.906714 7.7888575e-05
9.907714 7.892466e-05
9.908714 7.996099500000001e-05
9.909715 8.099748900000001e-05
9.910714 8.2034069e-05
9.911715 8.3070665e-05
9.912714 8.4107211e-05
9.913714 8.5143654e-05
9.914714 8.6179944e-05
9.915714 8.7216029e-05
9.916715 8.8251886e-05
9.917714 8.9287482e-05
9.918715 9.0322811e-05
9.919714 9.1357856e-05
9.920714 9.2392611e-05
9.921714 9.3427076e-05
9.922714 9.4461245e-05
9.923715 9.5495125e-05
9.924714 9.652870900000001e-05
9.925714 9.756200800000001e-05
9.926714 9.859502400000001e-05
9.927714 9.9627721e-05
9.928715 0.00010066009
9.929714 0.00010169211000000001
9.930715 0.00010272377
9.931714 0.00010375501000000001
9.932714 0.00010478578
9.933714 0.00010581604000000001
9.934714 0.00010684572
9.935715 0.00010787476999999999
9.936714 0.00010890311
9.937715 0.00010993066999999999
9.938714 0.00011095738
9.939714 0.00011198315
9.940714 0.00011300792
9.941714 0.00011403163
9.942715 0.00011505418
9.943714 0.00011607554999999999
9.944715 0.00011709566
9.945714 0.00011811446
9.946714 0.00011913193
9.947714 0.00012014801
9.948714 0.00012116270000000001
9.949715 0.00012217597
9.950714 0.00012318781
9.951715 0.00012419820000000002
9.952714 0.00012520712999999998
9.953714 0.00012621462
9.954714 0.00012722064
9.955714 0.00012822521000000001
9.956715 0.00012922832
9.957714 0.00013022994
9.958714 0.00013123009
9.959714 0.00013222872
9.960714 0.00013322581
9.961715 0.00013422133
9.962714 0.00013521523
9.963715 0.00013620747
9.964714 0.00013719798
9.965714 0.00013818672000000002
9.966714 0.00013917359
9.967714 0.00014015852
9.968715 0.00014114146
9.969714 0.00014212228999999999
9.970715 0.00014310097
9.971714 0.00014407739
9.972714 0.00014505148
9.973714 0.00014602317
9.974714 0.0001469924
9.975715 0.00014795908
9.976714 0.00014892317
9.977715 0.00014988464
9.978714 0.00015084341
9.979714 0.00015179949
9.980714 0.00015275283
9.981714 0.00015370341
9.982715 0.00015465123
9.983714 0.00015559626
9.984715 0.00015653852
9.985714 0.00015747797999999998
9.986714 0.00015841468
9.987714 0.00015934859
9.988714 0.00016027969
9.989715 0.00016120802
9.990714 0.00016213352
9.991714 0.00016305619999999998
9.992714 0.00016397603
9.993714 0.00016489297
9.994715 0.00016580699
9.995714 0.00016671804
9.996715 0.00016762607
9.997714 0.00016853102
9.998714 0.00016943283
9.999714 0.00017033141
10.00071 0.0001712267
10.00171 0.00017211863999999998
10.00271 0.00017300714
10.00371 0.00017389214
10.00471 0.00017477354
10.00571 0.0001756513
10.00671 0.00017652537
10.00771 0.00017739566999999998
10.00871 0.00017826216
10.00971 0.00017912477
10.01071 0.0001799835
10.01171 0.00018083832
10.01271 0.0001816892
10.01371 0.0001825361
10.01471 0.00018337905
10.01571 0.00018421802000000002
10.01671 0.00018505300000000002
10.01771 0.00018588401
10.01871 0.00018671102999999998
10.01971 0.00018753407
10.02071 0.00018835311
10.02171 0.00018916815999999999
10.02271 0.0001899792
10.02371 0.0001907862
10.02471 0.00019158913
10.02571 0.00019238798
10.02671 0.0001931827
10.02771 0.00019397323
10.02871 0.00019475954
10.02971 0.00019554154
10.03071 0.00019631923
10.03171 0.0001970925
10.03271 0.00019786128
10.03371 0.00019862553
10.03471 0.00019938511000000002
10.03571 0.00020014004000000002
10.03671 0.00020089019
10.03771 0.00020163552
10.03871 0.00020237598999999997
10.03971 0.00020311152
10.04071 0.00020384205
10.04171 0.00020456757
10.04271 0.00020528807000000002
10.04371 0.00020600348000000002
10.04471 0.00020671378
10.04571 0.00020741897999999997
10.04671 0.00020811906
10.04771 0.00020881397999999998
10.04871 0.00020950381
10.04971 0.00021018848000000002
10.05071 0.00021086797999999999
10.05171 0.00021154237000000001
10.05271 0.00021221163
10.05371 0.00021287572
10.05471 0.00021353462
10.05571 0.00021418837
10.05671 0.00021483688
10.05771 0.00021548017
10.05871 0.00021611820000000002
10.05971 0.00021675089
10.06071 0.00021737826
10.06171 0.0002180002
10.06271 0.0002186167
10.06371 0.00021922766999999999
10.06471 0.00021983305
10.06571 0.00022043282
10.06671 0.00022102686
10.06771 0.00022161516
10.06871 0.0002221977
10.06971 0.00022277436000000002
10.07071 0.00022334511
10.07171 0.00022390993
10.07271 0.00022446879
10.07371 0.00022502165000000003
10.07471 0.00022556846
10.07571 0.00022610927
10.07671 0.00022664403
10.07771 0.00022717272
10.07871 0.00022769533999999998
10.07971 0.00022821191
10.08071 0.00022872246000000003
10.08171 0.00022922693000000001
10.08271 0.00022972538
10.08371 0.0002302178
10.08471 0.00023070414999999998
10.08571 0.00023118446
10.08671 0.00023165871000000002
10.08771 0.00023212692000000002
10.08871 0.00023258901000000002
10.08971 0.00023304501
10.09071 0.00023349487
10.09171 0.00023393852
10.09271 0.00023437594
10.09371 0.00023480710999999998
10.09471 0.00023523194
10.09571 0.00023565039999999998
10.09671 0.00023606242
10.09771 0.00023646793999999998
10.09871 0.00023686693999999998
10.09971 0.00023725930999999998
10.10071 0.00023764505
10.10171 0.00023802408999999998
10.10271 0.00023839636
10.10371 0.00023876189
10.10471 0.00023912057
10.10571 0.00023947241
10.10671 0.00023981738
10.10771 0.00024015549
10.10871 0.0002404867
10.10971 0.00024081103
10.11071 0.00024112846000000002
10.11171 0.00024143901
10.11271 0.00024174270999999999
10.11371 0.00024203949999999997
10.11471 0.00024232945000000002
10.11571 0.00024261255
10.11671 0.00024288881
10.11771 0.00024315823
10.11871 0.00024342077999999997
10.11971 0.00024367650000000002
10.12071 0.00024392539000000002
10.12171 0.00024416738
10.12271 0.00024440251
10.12371 0.00024463072
10.12471 0.00024485198
10.12571 0.00024506633
10.12671 0.00024527361999999997
10.12771 0.00024547391999999997
10.12871 0.00024566714
10.12971 0.00024585322
10.13071 0.00024603216
10.13171 0.0002462039
10.13271 0.00024636838
10.13371 0.00024652562999999996
10.13471 0.00024667556
10.13571 0.00024681819
10.13671 0.00024695344000000004
10.13771 0.00024708136
10.13871 0.00024720189000000003
10.13971 0.00024731503
10.14071 0.00024742080000000004
10.14171 0.00024751921
10.14271 0.00024761020999999997
10.14371 0.00024769388
10.14471 0.00024777019
10.14571 0.00024783914999999997
10.14671 0.00024790081
10.14771 0.00024795513
10.14871 0.00024800215
10.14971 0.0002480419
10.15071 0.00024807434000000003
10.15171 0.00024809951
10.15271 0.00024811738999999997
10.15371 0.00024812796
10.15471 0.00024813123
10.15571 0.00024812716
10.15671 0.00024811575
10.15771 0.00024809699
10.15871 0.00024807082
10.15971 0.00024803721
10.16071 0.00024799617
10.16171 0.00024794763
10.16271 0.00024789156
10.16371 0.00024782794
10.16471 0.00024775675
10.16571 0.00024767796
10.16671 0.00024759156
10.16771 0.00024749752
10.16871 0.00024739581
10.16971 0.00024728647
10.17071 0.00024716944
10.17171 0.00024704480000000003
10.17271 0.00024691246
10.17371 0.00024677252
10.17471 0.00024662495000000003
10.17571 0.00024646977
10.17671 0.00024630701000000004
10.17771 0.00024613669
10.17871 0.00024595881
10.17971 0.00024577344
10.18071 0.00024558053
10.18171 0.00024538017
10.18271 0.00024517232999999997
10.18371 0.00024495703
10.18471 0.00024473427000000004
10.18571 0.00024450408
10.18671 0.00024426643
10.18771 0.00024402129
10.18871 0.00024376869999999997
10.18971 0.00024350861000000003
10.19071 0.00024324102
10.19171 0.00024296589
10.19271 0.00024268322
10.19371 0.000242393
10.19471 0.00024209514000000002
10.19571 0.00024178969
10.19671 0.0002414766
10.19771 0.00024115584
10.19871 0.00024082742
10.19971 0.00024049132
10.20071 0.00024014752999999999
10.20171 0.00023979605
10.20271 0.00023943692
10.20371 0.00023907005
10.20471 0.00023869554000000001
10.20571 0.0002383134
10.20671 0.00023792363
10.20771 0.00023752627
10.20871 0.00023712134000000002
10.20971 0.00023670884
10.21071 0.00023628886
10.21171 0.00023586140000000003
10.21271 0.00023542652000000001
10.21371 0.00023498421
10.21471 0.00023453454
10.21571 0.00023407749
10.21671 0.00023361315
10.21771 0.00023314145999999997
10.21871 0.0002326625
10.21971 0.00023217624
10.22071 0.0002316827
10.22171 0.00023118187
10.22271 0.00023067378
10.22371 0.00023015839000000001
10.22471 0.00022963573
10.22571 0.00022910574
10.22671 0.00022856846000000002
10.22771 0.00022802385000000001
10.22871 0.00022747195
10.22971 0.0002269127
10.23071 0.00022634612999999999
10.23171 0.00022577218999999998
10.23271 0.00022519096000000002
10.23371 0.0002246024
10.23471 0.00022400650000000002
10.23571 0.00022340332
10.23671 0.00022279285
10.23771 0.00022217512
10.23871 0.00022155016
10.23971 0.00022091799
10.24071 0.00022027865999999999
10.24171 0.00021963219
10.24271 0.00021897865
10.24371 0.00021831801999999998
10.24471 0.00021765036000000003
10.24571 0.00021697574
10.24671 0.00021629412
10.24771 0.00021560559
10.24871 0.00021491014
10.24971 0.00021420783
10.25071 0.00021349863
10.25171 0.00021278261
10.25271 0.00021205972
10.25371 0.00021133001
10.25471 0.0002105935
10.25571 0.00020985017
10.25671 0.00020910002
10.25771 0.00020834302000000002
10.25871 0.00020757923
10.25971 0.00020680861
10.26071 0.00020603115000000002
10.26171 0.0002052469
10.26271 0.00020445584
10.26371 0.00020365794
10.26471 0.00020285323999999998
10.26571 0.00020204179
10.26671 0.00020122357
10.26771 0.00020039861000000002
10.26871 0.00019956694000000002
10.26971 0.00019872863999999998
10.27071 0.0001978837
10.27171 0.00019703216
10.27271 0.00019617409999999998
10.27371 0.00019530955
10.27471 0.00019443858000000002
10.27571 0.00019356122999999997
10.27671 0.00019267754
10.27771 0.00019178756
10.27871 0.00019089135999999997
10.27971 0.000189989
10.28071 0.00018908048
10.28171 0.00018816588
10.28271 0.00018724521
10.28371 0.00018631852
10.28471 0.00018538583
10.28571 0.00018444715000000001
10.28671 0.00018350253000000002
10.28771 0.00018255196000000002
10.28871 0.00018159545
10.28971 0.00018063303999999998
10.29071 0.00017966471000000002
10.29171 0.00017869047
10.29271 0.00017771033000000001
10.29371 0.00017672431000000002
10.29471 0.00017573241000000002
10.29571 0.00017473465000000002
10.29671 0.00017373102999999998
10.29771 0.00017272159
10.29871 0.00017170635
10.29971 0.00017068533
10.30071 0.00016965856
10.30171 0.00016862609
10.30271 0.00016758796
10.30371 0.0001665442
10.30471 0.00016549488
10.30571 0.00016444004
10.30671 0.00016337973000000002
10.30771 0.00016231402000000002
10.30871 0.00016124293999999998
10.30971 0.00016016656
10.31071 0.00015908494
10.31171 0.0001579981
10.31271 0.00015690611
10.31371 0.000155809
10.31471 0.00015470685
10.31571 0.00015359965
10.31671 0.00015248744
10.31771 0.00015137026
10.31871 0.00015024812999999998
10.31971 0.00014912107000000002
10.32071 0.00014798911
10.32171 0.00014685226000000001
10.32271 0.00014571051
10.32371 0.00014456392000000002
10.32471 0.00014341247
10.32571 0.00014225618000000001
10.32671 0.00014109508999999998
10.32771 0.00013992918999999998
10.32871 0.00013875853
10.32971 0.00013758312
10.33071 0.00013640301
10.33171 0.00013521824
10.33271 0.00013402884999999998
10.33371 0.00013283488
10.33471 0.0001316364
10.33571 0.00013043345
10.33671 0.00012922612
10.33771 0.00012801446
10.33871 0.00012679855
10.33971 0.00012557845
10.34071 0.00012435422
10.34171 0.00012312595
10.34271 0.00012189371
10.34371 0.00012065756999999999
10.34471 0.00011941758
10.34571 0.00011817380000000001
10.34671 0.00011692627999999999
10.34771 0.00011567507999999998
10.34871 0.00011442024
10.34971 0.00011316182
10.35071 0.00011189983
10.35171 0.0001106343
10.35271 0.00010936527
10.35371 0.00010809276000000001
10.35471 0.00010681679
10.35571 0.00010553737
10.35671 0.00010425453999999999
10.35771 0.00010296829000000001
10.35871 0.00010167867
10.35971 0.00010038568
10.36071 9.908935700000001e-05
10.36171 9.7789723e-05
10.36271 9.6486815e-05
10.36371 9.5180667e-05
10.36471 9.3871324e-05
10.36571 9.2558832e-05
10.36671 9.124325400000001e-05
10.36771 8.992463999999999e-05
10.36871 8.8603048e-05
10.36971 8.7278551e-05
10.37071 8.5951211e-05
10.37171 8.462109799999999e-05
10.37271 8.3288279e-05
10.37371 8.1952828e-05
10.37471 8.0614814e-05
10.37571 7.9274304e-05
10.37671 7.7931355e-05
10.37771 7.658604200000001e-05
10.37871 7.5238404e-05
10.37971 7.388850900000001e-05
10.38071 7.2536398e-05
10.38171 7.118212e-05
10.38271 6.9825705e-05
10.38371 6.8467199e-05
10.38471 6.710662300000001e-05
10.38571 6.5744013e-05
10.38671 6.437939e-05
10.38771 6.301278899999999e-05
10.38871 6.1644232e-05
10.38971 6.0273743e-05
10.39071 5.8901361000000005e-05
10.39171 5.7527109e-05
10.39271 5.6151015e-05
10.39371 5.4773136e-05
10.39471 5.3393501000000006e-05
10.39571 5.2012166000000004e-05
10.39671 5.062918300000001e-05
10.39771 4.9244612999999995e-05
10.39871 4.7858515e-05
10.39971 4.6470964e-05
10.40071 4.5082027e-05
10.40171 4.3691784000000004e-05
10.40271 4.2300306e-05
10.40371 4.0907679000000004e-05
10.40471 3.9513975e-05
10.40571 3.8119276e-05
10.40671 3.6723657e-05
10.40771 3.5327193e-05
10.40871 3.3929948e-05
10.40971 3.2531992e-05
10.41071 3.1133382e-05
10.41171 2.9734173e-05
10.41271 2.8334415000000002e-05
10.41371 2.6934148e-05
10.41471 2.5533416e-05
10.41571 2.4132245e-05
10.41671 2.2730671e-05
10.41771 2.1328715000000002e-05
10.41871 1.9926405e-05
10.41971 1.852376e-05
10.42071 1.7120803000000002e-05
10.42171 1.5717556e-05
10.42271 1.4314047e-05
10.42371 1.2910299999999999e-05
10.42471 1.150635e-05
10.42571 1.010223e-05
10.42671 8.6979846e-06
10.42771 7.2936601e-06
10.42871 5.8893097e-06
10.42971 4.4849937e-06
10.43071 3.0807755e-06
10.43171 1.6767261000000002e-06
10.43271 2.7292032999999996e-07
10.43371 -1.1305635e-06
10.43471 -2.5336441e-06
10.43571 -3.936238e-06
10.43671 -5.338261700000001e-06
10.43771 -6.739632100000001e-06
10.43871 -8.1402668e-06
10.43971 -9.5400864e-06
10.44071 -1.0939016e-05
10.44171 -1.2336985999999999e-05
10.44271 -1.3733927000000001e-05
10.44371 -1.5129781e-05
10.44471 -1.6524493e-05
10.44571 -1.7918012e-05
10.44671 -1.9310296e-05
10.44771 -2.070131e-05
10.44871 -2.2091017e-05
10.44971 -2.3479389e-05
10.45071 -2.4866397999999997e-05
10.45171 -2.6252025e-05
10.45271 -2.7636240999999997e-05
10.45371 -2.9019026000000002e-05
10.45471 -3.0400358e-05
10.45571 -3.1780206e-05
10.45671 -3.315854e-05
10.45771 -3.4535333000000005e-05
10.45871 -3.5910543e-05
10.45971 -3.7284127e-05
10.46071 -3.8656037e-05
10.46171 -4.0026225e-05
10.46271 -4.1394627999999995e-05
10.46371 -4.2761181e-05
10.46471 -4.4125823999999996e-05
10.46571 -4.5488486e-05
10.46671 -4.6849090000000004e-05
10.46771 -4.8207568e-05
10.46871 -4.9563835e-05
10.46971 -5.0917828e-05
10.47071 -5.2269473000000004e-05
10.47171 -5.3618697e-05
10.47271 -5.4965436999999995e-05
10.47371 -5.6309625e-05
10.47471 -5.7651197999999996e-05
10.47571 -5.899011099999999e-05
10.47671 -6.0326306e-05
10.47771 -6.165975e-05
10.47871 -6.2990392e-05
10.47971 -6.4318198e-05
10.48071 -6.5643144e-05
10.48171 -6.696519099999999e-05
10.48271 -6.828431699999999e-05
10.48371 -6.960049200000001e-05
10.48471 -7.0913683e-05
10.48571 -7.222386700000001e-05
10.48671 -7.3531015e-05
10.48771 -7.4835094e-05
10.48871 -7.6136058e-05
10.48971 -7.7433873e-05
10.49071 -7.8728488e-05
10.49171 -8.0019851e-05
10.49271 -8.1307894e-05
10.49371 -8.2592572e-05
10.49471 -8.3873812e-05
10.49571 -8.5151538e-05
10.49671 -8.6425678e-05
10.49771 -8.7696151e-05
10.49871 -8.896287800000001e-05
10.49971 -9.0225785e-05
10.50071 -9.1484799e-05
10.50171 -9.2739839e-05
10.50271 -9.399082599999999e-05
10.50371 -9.5237698e-05
10.50471 -9.6480392e-05
10.50571 -9.7718851e-05
10.50671 -9.8953012e-05
10.50771 -0.00010018284
10.50871 -0.00010140831000000001
10.50971 -0.00010262936000000001
10.51071 -0.00010384598
10.51171 -0.00010505814
10.51271 -0.00010626584
10.51371 -0.00010746903
10.51471 -0.00010866772999999999
10.51571 -0.00010986194000000001
10.51671 -0.00011105162
10.51771 -0.00011223677
10.51871 -0.00011341739
10.51971 -0.00011459344
10.52071 -0.00011576493000000001
10.52171 -0.0001169318
10.52271 -0.00011809404
10.52371 -0.00011925161999999999
10.52471 -0.00012040447999999999
10.52571 -0.00012155259
10.52671 -0.00012269587999999998
10.52771 -0.00012383431
10.52871 -0.0001249678
10.52971 -0.00012609629
10.53071 -0.00012721972
10.53171 -0.00012833801000000002
10.53271 -0.00012945109
10.53371 -0.00013055889000000001
10.53471 -0.00013166133999999998
10.53571 -0.00013275837
10.53671 -0.00013384994
10.53771 -0.00013493595
10.53871 -0.00013601639
10.53971 -0.00013709117
10.54071 -0.00013816027
10.54171 -0.00013922364000000002
10.54271 -0.00014028124
10.54371 -0.00014133306
10.54471 -0.00014237905
10.54571 -0.0001434192
10.54671 -0.0001444535
10.54771 -0.00014548191
10.54871 -0.00014650442
10.54971 -0.00014752101
10.55071 -0.00014853166
10.55171 -0.00014953636
10.55271 -0.00015053505
10.55371 -0.00015152773
10.55471 -0.00015251436
10.55571 -0.00015349491
10.55671 -0.00015446933
10.55771 -0.00015543758
10.55871 -0.00015639961
10.55971 -0.00015735537
10.56071 -0.00015830483
10.56171 -0.0001592479
10.56271 -0.00016018454
10.56371 -0.00016111469999999998
10.56471 -0.00016203833
10.56571 -0.00016295536
10.56671 -0.00016386575
10.56771 -0.00016476948
10.56871 -0.00016566648
10.56971 -0.00016655672
10.57071 -0.00016744017
10.57171 -0.0001683168
10.57271 -0.00016918659
10.57371 -0.00017004953
10.57471 -0.00017090561
10.57571 -0.00017175479999999998
10.57671 -0.00017259711
10.57771 -0.00017343253
10.57871 -0.00017426106999999998
10.57971 -0.00017508271
10.58071 -0.00017589746
10.58171 -0.0001767053
10.58271 -0.00017750623999999998
10.58371 -0.00017830026000000002
10.58471 -0.00017908735
10.58571 -0.00017986748
10.58671 -0.00018064065
10.58771 -0.00018140681
10.58871 -0.00018216593
10.58971 -0.00018291798
10.59071 -0.00018366291000000001
10.59171 -0.00018440066
10.59271 -0.00018513120000000001
10.59371 -0.00018585449
10.59471 -0.00018657045
10.59571 -0.00018727903
10.59671 -0.0001879802
10.59771 -0.00018867388999999998
10.59871 -0.00018936007
10.59971 -0.00019003867000000002
10.60071 -0.00019070966
10.60171 -0.00019137300999999999
10.60271 -0.00019202869
10.60371 -0.00019267668000000002
10.60471 -0.00019331694
10.60571 -0.00019394947
10.60671 -0.00019457425
10.60771 -0.00019519130000000002
10.60871 -0.00019580057000000002
10.60971 -0.00019640207999999999
10.61071 -0.00019699585
10.61171 -0.00019758185999999998
10.61271 -0.00019816011
10.61371 -0.00019873062
10.61471 -0.00019929336999999998
10.61571 -0.00019984839000000002
10.61671 -0.00020039563
10.61771 -0.00020093512000000002
10.61871 -0.00020146686
10.61971 -0.00020199079000000002
10.62071 -0.00020250691
10.62171 -0.00020301518
10.62271 -0.00020351561
10.62371 -0.00020400817
10.62471 -0.00020449279
10.62571 -0.00020496947999999997
10.62671 -0.00020543819
10.62771 -0.00020589887000000003
10.62871 -0.00020635152
10.62971 -0.00020679613000000003
10.63071 -0.0002072326
10.63171 -0.00020766097000000003
10.63271 -0.00020808116000000003
10.63371 -0.0002084932
10.63471 -0.00020889704
10.63571 -0.00020929269
10.63671 -0.00020968014
10.63771 -0.00021005940000000002
10.63871 -0.00021043043
10.63971 -0.00021079325
10.64071 -0.00021114788000000002
10.64171 -0.00021149433
10.64271 -0.00021183257
10.64371 -0.00021216262999999998
10.64471 -0.00021248454
10.64571 -0.00021279827000000002
10.64671 -0.00021310382
10.64771 -0.00021340122000000001
10.64871 -0.00021369044
10.64971 -0.00021397149999999998
10.65071 -0.00021424439
10.65171 -0.00021450912
10.65271 -0.00021476562000000002
10.65371 -0.00021501394000000002
10.65471 -0.00021525401999999998
10.65571 -0.0002154859
10.65671 -0.00021570946999999998
10.65771 -0.00021592480000000002
10.65871 -0.0002161318
10.65971 -0.00021633048000000002
10.66071 -0.00021652081
10.66171 -0.00021670280000000002
10.66271 -0.00021687642000000002
10.66371 -0.00021704166
10.66471 -0.00021719848
10.66571 -0.00021734693
10.66671 -0.00021748697
10.66771 -0.00021761862
10.66871 -0.00021774188
10.66971 -0.00021785676999999998
10.67071 -0.00021796326999999998
10.67171 -0.00021806145
10.67271 -0.00021815129
10.67371 -0.00021823277999999998
10.67471 -0.00021830601
10.67571 -0.00021837092999999998
10.67671 -0.00021842759
10.67771 -0.00021847601999999997
10.67871 -0.0002185162
10.67971 -0.00021854817000000002
10.68071 -0.00021857192999999998
10.68171 -0.00021858748000000002
10.68271 -0.00021859484999999998
10.68371 -0.00021859403000000003
10.68471 -0.00021858505
10.68571 -0.00021856787999999998
10.68671 -0.0002185425
10.68771 -0.00021850894
10.68871 -0.0002184672
10.68971 -0.00021841727
10.69071 -0.00021835907999999998
10.69171 -0.00021829270999999999
10.69271 -0.00021821813
10.69371 -0.00021813532
10.69471 -0.00021804431
10.69571 -0.00021794503000000003
10.69671 -0.00021783756
10.69771 -0.00021772184
10.69871 -0.00021759795
10.69971 -0.00021746584
10.70071 -0.00021732556
10.70171 -0.00021717708000000002
10.70271 -0.00021702047
10.70371 -0.00021685571000000002
10.70471 -0.00021668283999999997
10.70571 -0.00021650184999999998
10.70671 -0.00021631281
10.70771 -0.0002161157
10.70871 -0.00021591054
10.70971 -0.0002156974
10.71071 -0.00021547626
10.71171 -0.00021524712999999998
10.71271 -0.00021501007
10.71371 -0.00021476508000000001
10.71471 -0.00021451217
10.71571 -0.00021425137
10.71671 -0.00021398268
10.71771 -0.00021370613
10.71871 -0.00021342169000000002
10.71971 -0.00021312942
10.72071 -0.00021282931
10.72171 -0.00021252138000000002
10.72271 -0.00021220562
10.72371 -0.00021188209
10.72471 -0.00021155076
10.72571 -0.00021121168000000001
10.72671 -0.00021086481999999998
10.72771 -0.00021051023
10.72871 -0.00021014791000000002
10.72971 -0.00020977791000000002
10.73071 -0.00020940024
10.73171 -0.00020901489
10.73271 -0.00020862192
10.73371 -0.00020822130999999998
10.73471 -0.00020781315
10.73571 -0.00020739742
10.73671 -0.00020697416
10.73771 -0.00020654343000000002
10.73871 -0.00020610523
10.73971 -0.00020565958
10.74071 -0.00020520654
10.74171 -0.00020474613
10.74271 -0.00020427835
10.74371 -0.00020380328000000003
10.74471 -0.00020332088
10.74571 -0.00020283126000000001
10.74671 -0.00020233437999999998
10.74771 -0.00020183029000000002
10.74871 -0.00020131904
10.74971 -0.0002008006
10.75071 -0.00020027505000000002
10.75171 -0.00019974241
10.75271 -0.00019920267
10.75371 -0.00019865583000000002
10.75471 -0.000198102
10.75571 -0.00019754115999999998
10.75671 -0.00019697328999999998
10.75771 -0.00019639849
10.75871 -0.00019581676
10.75971 -0.00019522805999999999
10.76071 -0.00019463249999999998
10.76171 -0.00019403010000000002
10.76271 -0.00019342083000000002
10.76371 -0.00019280475999999998
10.76471 -0.00019218190999999998
10.76571 -0.00019155229000000003
10.76671 -0.00019091596999999997
10.76771 -0.00019027294
10.76871 -0.00018962326
10.76971 -0.00018896694
10.77071 -0.00018830402
10.77171 -0.00018763454
10.77271 -0.00018695853
10.77371 -0.00018627602
10.77471 -0.00018558706
10.77571 -0.00018489166
10.77671 -0.00018418988
10.77771 -0.00018348175
10.77871 -0.00018276731
10.77971 -0.00018204662
10.78071 -0.00018131969
10.78171 -0.00018058657
10.78271 -0.00017984732
10.78371 -0.00017910196
10.78471 -0.00017835055
10.78571 -0.0001775931
10.78671 -0.00017682967999999998
10.78771 -0.00017606031
10.78871 -0.00017528507
10.78971 -0.00017450396000000002
10.79071 -0.00017371702
10.79171 -0.00017292431
10.79271 -0.00017212585
10.79371 -0.00017132169
10.79471 -0.00017051185
10.79571 -0.00016969636
10.79671 -0.00016887529
10.79771 -0.00016804863
10.79871 -0.00016721644
10.79971 -0.00016637874
10.80071 -0.00016553557000000002
10.80171 -0.00016468697000000002
10.80271 -0.00016383294999999998
10.80371 -0.00016297356999999999
10.80471 -0.00016210885
10.80571 -0.00016123884
10.80671 -0.00016036357
10.80771 -0.00015948309999999998
10.80871 -0.00015859746
10.80971 -0.00015770668999999998
10.81071 -0.00015681085
10.81171 -0.00015590997
10.81271 -0.00015500411
10.81371 -0.00015409332
10.81471 -0.00015317767
10.81571 -0.00015225718
10.81671 -0.00015133191000000001
10.81771 -0.00015040192
10.81871 -0.00014946726
10.81971 -0.00014852798
10.82071 -0.00014758413
10.82171 -0.00014663575
10.82271 -0.00014568288
10.82371 -0.0001447256
10.82471 -0.00014376391
10.82571 -0.00014279786
10.82671 -0.00014182752
10.82771 -0.00014085289
10.82871 -0.00013987401999999998
10.82971 -0.00013889095
10.83071 -0.0001379037
10.83171 -0.00013691232000000002
10.83271 -0.00013591684
10.83371 -0.00013491729
10.83471 -0.00013391372
10.83571 -0.00013290614
10.83671 -0.00013189461
10.83771 -0.00013087918999999998
10.83871 -0.00012985988999999999
10.83971 -0.00012883677
10.84071 -0.00012780989
10.84171 -0.0001267793
10.84271 -0.00012574502999999998
10.84371 -0.00012470717
10.84471 -0.00012366578
10.84571 -0.00012262091
10.84671 -0.00012157261000000001
10.84771 -0.00012052096999999999
10.84871 -0.00011946603
10.84971 -0.00011840787
10.85071 -0.00011734653
10.85171 -0.00011628208
10.85271 -0.00011521458000000001
10.85371 -0.00011414408999999999
10.85471 -0.00011307066
10.85571 -0.00011199434
10.85671 -0.00011091514999999999
10.85771 -0.00010983316999999999
10.85871 -0.00010874842
10.85971 -0.00010766094
10.86071 -0.00010657076
10.86171 -0.00010547792
10.86271 -0.00010438247000000001
10.86371 -0.00010328441
10.86471 -0.00010218381000000001
10.86571 -0.00010108068000000001
10.86671 -9.9975068e-05
10.86771 -9.886700800000001e-05
10.86871 -9.7756538e-05
10.86971 -9.6643726e-05
10.87071 -9.552860499999999e-05
10.87171 -9.4411234e-05
10.87271 -9.3291669e-05
10.87371 -9.216997200000001e-05
10.87471 -9.1046212e-05
10.87571 -8.9920451e-05
10.87671 -8.8792763e-05
10.87771 -8.766322099999999e-05
10.87871 -8.653190100000001e-05
10.87971 -8.5398864e-05
10.88071 -8.4264195e-05
10.88171 -8.3127964e-05
10.88271 -8.1990237e-05
10.88371 -8.0851078e-05
10.88471 -7.9710549e-05
10.88571 -7.8568718e-05
10.88671 -7.7425631e-05
10.88771 -7.6281333e-05
10.88871 -7.5135875e-05
10.88971 -7.3989298e-05
10.89071 -7.284163e-05
10.89171 -7.1692909e-05
10.89271 -7.054315500000001e-05
10.89371 -6.939239900000001e-05
10.89471 -6.824067200000001e-05
10.89571 -6.708799e-05
10.89671 -6.5934375e-05
10.89771 -6.4779857e-05
10.89871 -6.3624458e-05
10.89971 -6.246821199999999e-05
10.90071 -6.1311152e-05
10.90171 -6.0153326e-05
10.90271 -5.899476600000001e-05
10.90371 -5.783553e-05
10.90471 -5.6675668e-05
10.90571 -5.5515238000000004e-05
10.90671 -5.4354308e-05
10.90771 -5.3192945999999996e-05
10.90871 -5.203122e-05
10.90971 -5.0869210000000005e-05
10.91071 -4.9706983000000004e-05
10.91171 -4.8544626e-05
10.91271 -4.7382209999999996e-05
10.91371 -4.6219812999999996e-05
10.91471 -4.505751e-05
10.91571 -4.3895363e-05
10.91671 -4.2733447e-05
10.91771 -4.1571814999999995e-05
10.91871 -4.0410532e-05
10.91971 -3.9249642e-05
10.92071 -3.8089198e-05
10.92171 -3.6929234e-05
10.92271 -3.576979e-05
10.92371 -3.4610898000000006e-05
10.92471 -3.3452588e-05
10.92571 -3.2294886e-05
10.92671 -3.1137824e-05
10.92771 -2.9981419e-05
10.92871 -2.8825704000000002e-05
10.92971 -2.7670703e-05
10.93071 -2.6516452e-05
10.93171 -2.5362985e-05
10.93271 -2.4210343e-05
10.93371 -2.3058567e-05
10.93471 -2.1907714e-05
10.93571 -2.0757834e-05
10.93671 -1.9608993e-05
10.93771 -1.8461256999999998e-05
10.93871 -1.7314699e-05
10.93971 -1.6169392e-05
10.94071 -1.5025412e-05
10.94171 -1.3882844e-05
10.94271 -1.2741766e-05
10.94371 -1.1602259e-05
10.94471 -1.0464399e-05
10.94571 -9.3282615e-06
10.94671 -8.193917699999999e-06
10.94771 -7.061432e-06
10.94871 -5.9308643e-06
10.94971 -4.8022677e-06
10.95071 -3.6756877e-06
10.95171 -2.5511625e-06
10.95271 -1.4287251e-06
10.95371 -3.084007e-07
10.95471 8.097906300000001e-07
10.95571 1.9258339e-06
10.95671 3.0397175e-06
10.95771 4.1514323e-06
10.95871 5.2609703e-06
10.95971 6.368323100000001e-06
10.96071 7.4734807e-06
10.96171 8.5764292e-06
10.96271 9.6771515e-06
10.96371 1.0775624999999999e-05
10.96471 1.1871819e-05
10.96571 1.2965697999999998e-05
10.96671 1.4057217999999999e-05
10.96771 1.5146328e-05
10.96871 1.6232968e-05
10.96971 1.7317076e-05
10.97071 1.8398575999999998e-05
10.97171 1.9477395e-05
10.97271 2.0553450000000002e-05
10.97371 2.1626659000000002e-05
10.97471 2.2696939e-05
10.97571 2.3764204e-05
10.97671 2.4828375e-05
10.97771 2.5889372e-05
10.97871 2.6947123e-05
10.97971 2.8001557000000002e-05
10.98071 2.9052617000000004e-05
10.98171 3.0100250000000004e-05
10.98271 3.1144413e-05
10.98371 3.2185062e-05
10.98471 3.3222176e-05
10.98571 3.4255731e-05
10.98671 3.5285711e-05
10.98771 3.631211e-05
10.98871 3.733492e-05
10.98971 3.8354142e-05
10.99071 3.9369772e-05
10.99171 4.0381812e-05
10.99271 4.1390263e-05
10.99371 4.2395118e-05
10.99471 4.3396366e-05
10.99571 4.4393994e-05
10.99671 4.5387978e-05
10.99771 4.6378287e-05
10.99871 4.736489e-05
10.99971 4.8347738e-05
11.00071 4.9326781000000005e-05
11.00171 5.0301958e-05
11.00271 5.1273202e-05
11.00371 5.2240443000000007e-05
11.00471 5.3203615e-05
11.00571 5.4162638e-05
11.00671 5.5117437e-05
11.00771 5.6067932999999996e-05
11.00871 5.7014051000000006e-05
11.00971 5.795572499999999e-05
11.01071 5.8892903e-05
11.01171 5.982551e-05
11.01271 6.0753512999999996e-05
11.01371 6.167686e-05
11.01471 6.259553500000001e-05
11.01571 6.3509509e-05
11.01671 6.4418765e-05
11.01771 6.5323297e-05
11.01871 6.62231e-05
11.01971 6.7118191e-05
11.02071 6.8008569e-05
11.02171 6.8894241e-05
11.02271 6.9775228e-05
11.02371 7.0651538e-05
11.02471 7.1523169e-05
11.02571 7.239012799999999e-05
11.02671 7.325242e-05
11.02771 7.4110017e-05
11.02871 7.4962907e-05
11.02971 7.5811067e-05
11.03071 7.6654453e-05
11.03171 7.7493024e-05
11.03271 7.832673e-05
11.03371 7.9155507e-05
11.03471 7.9979287e-05
11.03571 8.0798003e-05
11.03671 8.161156899999999e-05
11.03771 8.2419922e-05
11.03871 8.3222983e-05
11.03971 8.4020678e-05
11.04071 8.481294499999999e-05
11.04171 8.5599714e-05
11.04271 8.6380942e-05
11.04371 8.7156565e-05
11.04471 8.792657100000001e-05
11.04571 8.8690911e-05
11.04671 8.9449588e-05
11.04771 9.0202593e-05
11.04871 9.094992499999999e-05
11.04971 9.1691601e-05
11.05071 9.2427638e-05
11.05171 9.315807e-05
11.05271 9.388291999999999e-05
11.05371 9.4602228e-05
11.05471 9.5316022e-05
11.05571 9.6024337e-05
11.05671 9.672720599999999e-05
11.05771 9.742462899999999e-05
11.05871 9.8116641e-05
11.05971 9.8803241e-05
11.06071 9.9484441e-05
11.06171 0.00010016019999999999
11.06271 0.0001008305
11.06371 0.00010149533
11.06471 0.00010215464
11.06571 0.00010280836
11.06671 0.00010345645
11.06771 0.00010409884
11.06871 0.00010473547
11.06971 0.00010536625000000001
11.07071 0.00010599112999999999
11.07171 0.00010661003000000001
11.07271 0.0001072229
11.07371 0.00010782967
11.07471 0.00010843031
11.07571 0.00010902477999999999
11.07671 0.00010961302000000001
11.07771 0.00011019505
11.07871 0.00011077084
11.07971 0.00011134039
11.08071 0.00011190373
11.08171 0.00011246086000000001
11.08271 0.00011301182
11.08371 0.00011355665
11.08471 0.00011409538000000001
11.08571 0.00011462806
11.08671 0.00011515473999999999
11.08771 0.00011567543
11.08871 0.00011619017000000001
11.08971 0.00011669899999999999
11.09071 0.00011720194
11.09171 0.00011769901
11.09271 0.00011819018999999999
11.09371 0.00011867547999999999
11.09471 0.00011915489000000001
11.09571 0.00011962837
11.09671 0.00012009589999999999
11.09771 0.00012055742
11.09871 0.00012101290000000001
11.09971 0.00012146228000000002
11.10071 0.00012190551
11.10171 0.00012234251999999998
11.10271 0.00012277329
11.10371 0.00012319774
11.10471 0.00012361585
11.10571 0.00012402758
11.10671 0.0001244329
11.10771 0.0001248318
11.10871 0.00012522428
11.10971 0.00012561034
11.11071 0.00012598998
11.11171 0.00012636327
11.11271 0.00012673023
11.11371 0.0001270909
11.11471 0.00012744536
11.11571 0.00012779363
11.11671 0.00012813581
11.11771 0.00012847196
11.11871 0.00012880212
11.11971 0.00012912635
11.12071 0.00012944471
11.12171 0.00012975723
11.12271 0.00013006396
11.12371 0.00013036491
11.12471 0.0001306601
11.12571 0.00013094951
11.12671 0.00013123315
11.12771 0.00013151098
11.12871 0.00013178295999999998
11.12971 0.00013204907000000001
11.13071 0.00013230923
11.13171 0.00013256341
11.13271 0.00013281154
11.13371 0.00013305357
11.13471 0.00013328944
11.13571 0.0001335191
11.13671 0.0001337425
11.13771 0.00013395962
11.13871 0.00013417043
11.13971 0.00013437492
11.14071 0.00013457309
11.14171 0.00013476495999999999
11.14271 0.00013495054
11.14371 0.00013512989
11.14471 0.00013530304
11.14571 0.00013547005
11.14671 0.00013563101
11.14771 0.00013578597
11.14871 0.00013593501000000002
11.14971 0.00013607821
11.15071 0.00013621565
11.15171 0.00013634738
11.15271 0.0001364735
11.15371 0.00013659404
11.15471 0.00013670906999999999
11.15571 0.00013681862
11.15671 0.00013692271999999998
11.15771 0.00013702139000000002
11.15871 0.00013711464000000002
11.15971 0.00013720243999999998
11.16071 0.0001372848
11.16171 0.00013736169999999998
11.16271 0.00013743309
11.16371 0.00013749894000000002
11.16471 0.00013755924
11.16571 0.00013761394
11.16671 0.00013766298999999999
11.16771 0.00013770641
11.16871 0.00013774414
11.16971 0.00013777618
11.17071 0.00013780254
11.17171 0.00013782324
11.17271 0.00013783828
11.17371 0.00013784771
11.17471 0.00013785157
11.17571 0.00013784993
11.17671 0.00013784285000000002
11.17771 0.00013783039
11.17871 0.00013781265999999998
11.17971 0.00013778972
11.18071 0.00013776167
11.18171 0.0001377286
11.18271 0.00013769057
11.18371 0.00013764769
11.18471 0.0001376
11.18571 0.00013754756
11.18671 0.00013749042
11.18771 0.00013742861000000002
11.18871 0.00013736217
11.18971 0.00013729109
11.19071 0.00013721539
11.19171 0.00013713502
11.19271 0.00013705001
11.19371 0.00013696028
11.19471 0.00013686583
11.19571 0.00013676662000000001
11.19671 0.0001366626
11.19771 0.00013655374
11.19871 0.00013644002000000002
11.19971 0.00013632141
11.20071 0.00013619789
11.20171 0.00013606946
11.20271 0.00013593611
11.20371 0.00013579789
11.20471 0.00013565483
11.20571 0.00013550697
11.20671 0.00013535437
11.20771 0.00013519712
11.20871 0.00013503528
11.20971 0.00013486897
11.21071 0.00013469828
11.21171 0.0001345233
11.21271 0.00013434415
11.21371 0.00013416093
11.21471 0.00013397374
11.21571 0.00013378266
11.21671 0.0001335878
11.21771 0.00013338921
11.21871 0.00013318696
11.21971 0.00013298111
11.22071 0.0001327717
11.22171 0.00013255873
11.22271 0.00013234222
11.22371 0.00013212218
11.22471 0.00013189861
11.22571 0.00013167146
11.22671 0.00013144073
11.22771 0.00013120638
11.22871 0.0001309684
11.22971 0.00013072674
11.23071 0.0001304814
11.23171 0.00013023235
11.23271 0.00012997959
11.23371 0.00012972314
11.23471 0.00012946299
11.23571 0.0001291992
11.23671 0.00012893179
11.23771 0.00012866083
11.23871 0.00012838639000000001
11.23971 0.00012810854
11.24071 0.00012782738
11.24171 0.000127543
11.24271 0.00012725552
11.24371 0.00012696502000000002
11.24471 0.00012667161
11.24571 0.00012637541
11.24671 0.00012607651
11.24771 0.00012577499
11.24871 0.00012547094000000001
11.24971 0.00012516446
11.25071 0.00012485556
11.25171 0.00012454433
11.25271 0.00012423076999999998
11.25371 0.00012391494
11.25471 0.00012359682
11.25571 0.00012327641
11.25671 0.00012295374
11.25771 0.00012262875
11.25871 0.00012230145
11.25971 0.00012197180999999999
11.26071 0.00012163981
11.26171 0.00012130542
11.26271 0.00012096867
11.26371 0.00012062951
11.26471 0.00012028797
11.26571 0.00011994407
11.26671 0.00011959784
11.26771 0.00011924931999999999
11.26871 0.00011889856
11.26971 0.00011854563999999999
11.27071 0.00011819064
11.27171 0.00011783367
11.27271 0.0001174748
11.27371 0.00011711415000000001
11.27471 0.00011675183
11.27571 0.00011638796000000001
11.27671 0.00011602264
11.27771 0.00011565597
11.27871 0.00011528807
11.27971 0.00011491902
11.28071 0.00011454889000000001
11.28171 0.00011417778
11.28271 0.00011380573000000001
11.28371 0.00011343277
11.28471 0.00011305895
11.28571 0.00011268427
11.28671 0.00011230872999999999
11.28771 0.00011193233000000001
11.28871 0.00011155507
11.28971 0.00011117691999999999
11.29071 0.00011079784000000001
11.29171 0.00011041782
11.29271 0.00011003684
11.29371 0.00010965487000000001
11.29471 0.0001092719
11.29571 0.00010888792
11.29671 0.00010850296
11.29771 0.00010811702
11.29871 0.00010773014000000001
11.29971 0.00010734236
11.30071 0.00010695375999999999
11.30171 0.00010656439999999999
11.30271 0.00010617438
11.30371 0.00010578378
11.30471 0.00010539271
11.30571 0.00010500131
11.30671 0.00010460965
11.30771 0.00010421787999999999
11.30871 0.00010382610000000001
11.30971 0.00010343442
11.31071 0.00010304295999999999
11.31171 0.00010265179999999999
11.31271 0.00010226103
11.31371 0.00010187068999999999
11.31471 0.00010148087
11.31571 0.00010109162
11.31671 0.00010070295
11.31771 0.00010031488
11.31871 9.9927422e-05
11.31971 9.9540568e-05
11.32071 9.9154306e-05
11.32171 9.8768612e-05
11.32271 9.8383452e-05
11.32371 9.7998827e-05
11.32471 9.761471299999999e-05
11.32571 9.723107700000001e-05
11.32671 9.6847918e-05
11.32771 9.646522600000001e-05
11.32871 9.608302199999999e-05
11.32971 9.570131900000001e-05
11.33071 9.5320144e-05
11.33171 9.4939554e-05
11.33271 9.4559607e-05
11.33371 9.4180359e-05
11.33471 9.3801907e-05
11.33571 9.3424336e-05
11.33671 9.3047743e-05
11.33771 9.2672224e-05
11.33871 9.2297893e-05
11.33971 9.192484599999999e-05
11.34071 9.1553193e-05
11.34171 9.1183023e-05
11.34271 9.0814427e-05
11.34371 9.0447486e-05
11.34471 9.0082261e-05
11.34571 8.971881e-05
11.34671 8.9357178e-05
11.34771 8.8997393e-05
11.34871 8.863946700000001e-05
11.34971 8.8283412e-05
11.35071 8.792921999999999e-05
11.35171 8.7576871e-05
11.35271 8.7226346e-05
11.35371 8.6877623e-05
11.35471 8.653066699999999e-05
11.35571 8.6185469e-05
11.35671 8.5841987e-05
11.35771 8.550020999999999e-05
11.35871 8.5160138e-05
11.35971 8.4821767e-05
11.36071 8.4485106e-05
11.36171 8.415019e-05
11.36271 8.3817054e-05
11.36371 8.3485747e-05
11.36471 8.3156334e-05
11.36571 8.282889300000001e-05
11.36671 8.250351e-05
11.36771 8.2180281e-05
11.36871 8.185930400000001e-05
11.36971 8.1540674e-05
11.37071 8.122451e-05
11.37171 8.0910917e-05
11.37271 8.0599972e-05
11.37371 8.029179e-05
11.37471 7.9986438e-05
11.37571 7.9683991e-05
11.37671 7.938451699999999e-05
11.37771 7.9088051e-05
11.37871 7.8794625e-05
11.37971 7.8504269e-05
11.38071 7.8216976e-05
11.38171 7.7932737e-05
11.38271 7.7651549e-05
11.38371 7.737336900000001e-05
11.38471 7.7098173e-05
11.38571 7.6825916e-05
11.38671 7.6556569e-05
11.38771 7.6290092e-05
11.38871 7.6026447e-05
11.38971 7.576560399999999e-05
11.39071 7.5507552e-05
11.39171 7.525227400000001e-05
11.39271 7.4999775e-05
11.39371 7.4750074e-05
11.39471 7.4503191e-05
11.39571 7.4259174e-05
11.39671 7.401807199999999e-05
11.39771 7.377995e-05
11.39871 7.354487900000001e-05
11.39971 7.3312941e-05
11.40071 7.3084226e-05
11.40171 7.2858813e-05
11.40271 7.2636806e-05
11.40371 7.241828299999999e-05
11.40471 7.2203329e-05
11.40571 7.199201899999999e-05
11.40671 7.178441600000001e-05
11.40771 7.1580581e-05
11.40871 7.138056000000001e-05
11.40971 7.118438800000001e-05
11.41071 7.0992076e-05
11.41171 7.0803623e-05
11.41271 7.0619041e-05
11.41371 7.0438301e-05
11.41471 7.0261382e-05
11.41571 7.0088237e-05
11.41671 6.9918843e-05
11.41771 6.975315e-05
11.41871 6.9591118e-05
11.41971 6.9432701e-05
11.42071 6.9277871e-05
11.42171 6.912659999999999e-05
11.42271 6.8978858e-05
11.42371 6.883465200000001e-05
11.42471 6.869397e-05
11.42571 6.855683e-05
11.42671 6.8423253e-05
11.42771 6.8293286e-05
11.42871 6.8166963e-05
11.42971 6.8044358e-05
11.43071 6.792552699999999e-05
11.43171 6.7810549e-05
11.43271 6.7699489e-05
11.43371 6.7592441e-05
11.43471 6.7489469e-05
11.43571 6.7390653e-05
11.43671 6.7296054e-05
11.43771 6.7205735e-05
11.43871 6.7119737e-05
11.43971 6.703811e-05
11.44071 6.6960871e-05
11.44171 6.688803800000001e-05
11.44271 6.681959800000001e-05
11.44371 6.6755558e-05
11.44471 6.6695878e-05
11.44571 6.664053000000001e-05
11.44671 6.6589462e-05
11.44771 6.6542634e-05
11.44871 6.649999e-05
11.44971 6.6461467e-05
11.45071 6.6427015e-05
11.45171 6.6396581e-05
11.45271 6.6370126e-05
11.45371 6.6347599e-05
11.45471 6.6328977e-05
11.45571 6.6314237e-05
11.45671 6.6303375e-05
11.45771 6.6296388e-05
11.45871 6.6293302e-05
11.45971 6.6294137e-05
11.46071 6.6298941e-05
11.46171 6.6307746e-05
11.46271 6.6320615e-05
11.46371 6.6337611e-05
11.46471 6.635879699999999e-05
11.46571 6.6384223e-05
11.46671 6.6413958e-05
11.46771 6.6448064e-05
11.46871 6.6486587e-05
11.46971 6.6529572e-05
11.47071 6.6577047e-05
11.47171 6.6629036e-05
11.47271 6.668555e-05
11.47371 6.6746583e-05
11.47471 6.6812123e-05
11.47571 6.6882137e-05
11.47671 6.6956596e-05
11.47771 6.7035438e-05
11.47871 6.7118617e-05
11.47971 6.720606499999999e-05
11.48071 6.7297731e-05
11.48171 6.739354e-05
11.48271 6.7493431e-05
11.48371 6.7597341e-05
11.48471 6.7705224e-05
11.48571 6.7817035e-05
11.48671 6.7932729e-05
11.48771 6.8052282e-05
11.48871 6.8175683e-05
11.48971 6.8302921e-05
11.49071 6.8434008e-05
11.49171 6.8568966e-05
11.49271 6.8707806e-05
11.49371 6.8850579e-05
11.49471 6.899731499999999e-05
11.49571 6.914805800000001e-05
11.49671 6.930286e-05
11.49771 6.9461765e-05
11.49871 6.962481499999999e-05
11.49971 6.9792048e-05
11.50071 6.9963494e-05
11.50171 7.0139174e-05
11.50271 7.0319112e-05
11.50371 7.050329e-05
11.50471 7.0691709e-05
11.50571 7.088434e-05
11.50671 7.1081149e-05
11.50771 7.1282096e-05
11.50871 7.1487125e-05
11.50971 7.1696172e-05
11.51071 7.190917e-05
11.51171 7.2126045e-05
11.51271 7.2346722e-05
11.51371 7.2571123e-05
11.51471 7.279919e-05
11.51571 7.303083899999999e-05
11.51671 7.3266017e-05
11.51771 7.3504668e-05
11.51871 7.3746753e-05
11.51971 7.399224300000001e-05
11.52071 7.4241109e-05
11.52171 7.449334e-05
11.52271 7.4748937e-05
11.52371 7.500791e-05
11.52471 7.5270276e-05
11.52571 7.5536059e-05
11.52671 7.5805292e-05
11.52771 7.6078004e-05
11.52871 7.6354223e-05
11.52971 7.6633989e-05
11.53071 7.6917337e-05
11.53171 7.7204277e-05
11.53271 7.7494826e-05
11.53371 7.778899700000001e-05
11.53471 7.8086777e-05
11.53571 7.838815999999999e-05
11.53671 7.8693114e-05
11.53771 7.9001603e-05
11.53871 7.9313583e-05
11.53971 7.962899e-05
11.54071 7.9947756e-05
11.54171 8.0269814e-05
11.54271 8.0595078e-05
11.54371 8.0923468e-05
11.54471 8.1254899e-05
11.54571 8.1589292e-05
11.54671 8.1926561e-05
11.54771 8.2266632e-05
11.54871 8.260943799999999e-05
11.54971 8.2954909e-05
11.55071 8.3303007e-05
11.55171 8.3653686e-05
11.55271 8.4006916e-05
11.55371 8.4362665e-05
11.55471 8.4720938e-05
11.55571 8.5081717e-05
11.55671 8.544500900000001e-05
11.55771 8.5810836e-05
11.55871 8.617919900000001e-05
11.55971 8.655011400000001e-05
11.56071 8.6923603e-05
11.56171 8.7299679e-05
11.56271 8.7678353e-05
11.56371 8.8059636e-05
11.56471 8.8443511e-05
11.56571 8.8829978e-05
11.56671 8.9219014e-05
11.56771 8.9610586e-05
11.56871 9.0004659e-05
11.56971 9.040117e-05
11.57071 9.0800074e-05
11.57171 9.1201287e-05
11.57271 9.160474400000001e-05
11.57371 9.2010362e-05
11.57471 9.2418054e-05
11.57571 9.282773e-05
11.57671 9.3239316e-05
11.57771 9.3652716e-05
11.57871 9.4067843e-05
11.57971 9.4484642e-05
11.58071 9.4903032e-05
11.58171 9.5322952e-05
11.58271 9.574436e-05
11.58371 9.6167219e-05
11.58471 9.659147500000001e-05
11.58571 9.701712999999999e-05
11.58671 9.744416000000001e-05
11.58771 9.7872567e-05
11.58871 9.8302337e-05
11.58971 9.8733483e-05
11.59071 9.9166027e-05
11.59171 9.9599947e-05
11.59271 0.00010003528
11.59371 0.000100472
11.59471 0.00010091014
11.59571 0.00010134967
11.59671 0.00010179059
11.59771 0.00010223285
11.59871 0.00010267645000000001
11.59971 0.00010312132
11.60071 0.00010356740000000001
11.60171 0.00010401464999999999
11.60271 0.00010446298
11.60371 0.00010491233000000001
11.60471 0.00010536257
11.60571 0.00010581366
11.60671 0.00010626547
11.60771 0.00010671791
11.60871 0.00010717090000000001
11.60971 0.00010762433
11.61071 0.00010807811
11.61171 0.00010853216000000001
11.61271 0.00010898640999999999
11.61371 0.00010944080000000001
11.61471 0.00010989527
11.61571 0.00011034975
11.61671 0.00011080424000000001
11.61771 0.00011125869
11.61871 0.00011171306
11.61971 0.00011216737000000001
11.62071 0.00011262159
11.62171 0.00011307573
11.62271 0.00011352977
11.62371 0.00011398373
11.62471 0.00011443758000000002
11.62571 0.00011489134
11.62671 0.00011534499
11.62771 0.00011579853
11.62871 0.0001162519
11.62971 0.0001167051
11.63071 0.00011715807
11.63171 0.00011761078
11.63271 0.00011806317
11.63371 0.00011851516000000001
11.63471 0.0001189667
11.63571 0.00011941771000000001
11.63671 0.00011986808
11.63771 0.00012031775
11.63871 0.00012076660999999999
11.63971 0.0001212146
11.64071 0.00012166161000000002
11.64171 0.00012210756
11.64271 0.00012255238
11.64371 0.00012299599
11.64471 0.00012343834
11.64571 0.00012387935
11.64671 0.00012431899
11.64771 0.00012475721
11.64871 0.00012519398
11.64971 0.00012562928
11.65071 0.00012606308
11.65171 0.00012649538000000001
11.65271 0.00012692615999999998
11.65371 0.00012735542
11.65471 0.00012778315
11.65571 0.00012820936
11.65671 0.00012863403
11.65771 0.00012905715
11.65871 0.00012947869
11.65971 0.00012989865
11.66071 0.00013031697
11.66171 0.00013073363
11.66271 0.00013114858
11.66371 0.00013156175
11.66471 0.00013197308999999998
11.66571 0.00013238251
11.66671 0.00013278997
11.66771 0.00013319534
11.66871 0.00013359854
11.66971 0.0001339995
11.67071 0.00013439812
11.67171 0.00013479431
11.67271 0.00013518799
11.67371 0.00013557906
11.67471 0.00013596746
11.67571 0.00013635311
11.67671 0.00013673596
11.67771 0.00013711593000000002
11.67871 0.000137493
11.67971 0.00013786711
11.68071 0.00013823824
11.68171 0.00013860637
11.68271 0.00013897147
11.68371 0.00013933353
11.68471 0.00013969255000000001
11.68571 0.00014004854
11.68671 0.00014040146000000002
11.68771 0.00014075132000000002
11.68871 0.00014109812
11.68971 0.00014144183
11.69071 0.00014178244
11.69171 0.00014211993
11.69271 0.00014245426
11.69371 0.00014278539999999998
11.69471 0.0001431133
11.69571 0.00014343791
11.69671 0.00014375917
11.69771 0.00014407701
11.69871 0.00014439136
11.69971 0.00014470215
11.70071 0.0001450093
11.70171 0.00014531273
11.70271 0.00014561235999999999
11.70371 0.00014590812
11.70471 0.00014619992
11.70571 0.00014648771
11.70671 0.00014677142
11.70771 0.00014705099
11.70871 0.00014732637999999998
11.70971 0.00014759752999999999
11.71071 0.00014786442
11.71171 0.00014812701
11.71271 0.0001483853
11.71371 0.00014863926
11.71471 0.0001488889
11.71571 0.00014913418999999999
11.71671 0.00014937514000000002
11.71771 0.00014961175
11.71871 0.00014984402999999999
11.71971 0.00015007195000000002
11.72071 0.00015029551
11.72171 0.00015051472
11.72271 0.00015072956
11.72371 0.00015093999
11.72471 0.00015114599000000002
11.72571 0.00015134753999999998
11.72671 0.00015154456999999998
11.72771 0.00015173705
11.72871 0.00015192491
11.72971 0.0001521081
11.73071 0.00015228653
11.73171 0.00015246017
11.73271 0.00015262891999999999
11.73371 0.00015279273
11.73471 0.00015295151000000002
11.73571 0.00015310519
11.73671 0.00015325371000000001
11.73771 0.00015339702
11.73871 0.00015353505
11.73971 0.00015366777
11.74071 0.00015379513
11.74171 0.00015391711
11.74271 0.00015403364999999999
11.74371 0.00015414477
11.74471 0.00015425043999999999
11.74571 0.00015435066
11.74671 0.00015444542000000002
11.74771 0.00015453473
11.74871 0.0001546186
11.74971 0.00015469702
11.75071 0.00015477001
11.75171 0.00015483756000000002
11.75271 0.00015489968
11.75371 0.00015495636
11.75471 0.0001550076
11.75571 0.00015505337
11.75671 0.00015509366
11.75771 0.00015512844
11.75871 0.00015515767
11.75971 0.00015518133
11.76071 0.00015519936
11.76171 0.00015521172
11.76271 0.00015521836
11.76371 0.00015521921
11.76471 0.00015521424
11.76571 0.0001552034
11.76671 0.00015518660000000002
11.76771 0.00015516382999999998
11.76871 0.00015513504
11.76971 0.00015510017
11.77071 0.00015505919
11.77171 0.00015501208
11.77271 0.00015495883
11.77371 0.00015489942
11.77471 0.00015483383000000002
11.77571 0.00015476206999999998
11.77671 0.00015468416
11.77771 0.00015460008
11.77871 0.00015450987
11.77971 0.00015441353
11.78071 0.00015431109
11.78171 0.00015420255
11.78271 0.00015408793000000001
11.78371 0.00015396726
11.78471 0.00015384052
11.78571 0.00015370772
11.78671 0.00015356887
11.78771 0.00015342397
11.78871 0.00015327298
11.78971 0.00015311589
11.79071 0.00015295268
11.79171 0.0001527833
11.79271 0.00015260772999999998
11.79371 0.00015242591
11.79471 0.00015223783000000002
11.79571 0.0001520434
11.79671 0.00015184261999999998
11.79771 0.00015163541
11.79871 0.00015142175
11.79971 0.0001512016
11.80071 0.00015097493
11.80171 0.0001507417
11.80271 0.0001505019
11.80371 0.00015025552
11.80471 0.00015000254
11.80571 0.00014974296
11.80671 0.00014947681
11.80771 0.00014920408
11.80871 0.00014892481
11.80971 0.00014863900999999998
11.81071 0.00014834673
11.81171 0.00014804796
11.81271 0.00014774276
11.81371 0.00014743116
11.81471 0.00014711318
11.81571 0.00014678884
11.81671 0.00014645817999999998
11.81771 0.00014612122000000002
11.81871 0.00014577795
11.81971 0.00014542838000000002
11.82071 0.00014507252
11.82171 0.00014471038
11.82271 0.00014434193
11.82371 0.00014396715
11.82471 0.00014358603
11.82571 0.00014319855
11.82671 0.00014280467
11.82771 0.00014240438
11.82871 0.00014199766
11.82971 0.00014158444999999998
11.83071 0.00014116476
11.83171 0.00014073856
11.83271 0.00014030586
11.83371 0.00013986661
11.83471 0.00013942083
11.83571 0.00013896851999999998
11.83671 0.00013850969000000002
11.83771 0.00013804437000000002
11.83871 0.00013757257
11.83971 0.00013709431
11.84071 0.00013660963
11.84171 0.00013611857
11.84271 0.00013562117
11.84371 0.00013511745
11.84471 0.00013460748
11.84571 0.00013409128
11.84671 0.00013356890000000001
11.84771 0.00013304035999999998
11.84871 0.0001325057
11.84971 0.00013196495
11.85071 0.00013141813
11.85171 0.00013086525
11.85271 0.00013030631000000002
11.85371 0.00012974132
11.85471 0.00012917028
11.85571 0.00012859318999999998
11.85671 0.00012801005
11.85771 0.00012742082
11.85871 0.00012682552
11.85971 0.00012622413
11.86071 0.00012561662
11.86171 0.00012500302
11.86271 0.00012438329999999999
11.86371 0.00012375747
11.86471 0.00012312554
11.86571 0.00012248752
11.86671 0.00012184341000000001
11.86771 0.00012119326000000001
11.86871 0.00012053709000000001
11.86971 0.00011987495000000001
11.87071 0.00011920686999999999
11.87171 0.0001185329
11.87271 0.0001178531
11.87371 0.00011716751
11.87471 0.0001164762
11.87571 0.00011577921
11.87671 0.00011507661
11.87771 0.00011436846999999999
11.87871 0.00011365480000000001
11.87971 0.00011293566000000001
11.88071 0.00011221111000000001
11.88171 0.00011148119000000001
11.88271 0.00011074588
11.88371 0.00011000524999999999
11.88471 0.00010925929
11.88571 0.00010850802999999999
11.88671 0.00010775145
11.88771 0.00010698957999999999
11.88871 0.0001062224
11.88971 0.00010544991
11.89071 0.0001046721
11.89171 0.00010388896
11.89271 0.0001031005
11.89371 0.00010230672
11.89471 0.00010150760999999999
11.89571 0.00010070318
11.89671 9.9893452e-05
11.89771 9.9078432e-05
11.89871 9.8258158e-05
11.89971 9.743264399999999e-05
11.90071 9.6601968e-05
11.90171 9.5766154e-05
11.90271 9.4925252e-05
11.90371 9.407933100000001e-05
11.90471 9.322845899999999e-05
11.90571 9.2372699e-05
11.90671 9.1512118e-05
11.90771 9.064678499999999e-05
11.90871 8.9776773e-05
11.90971 8.8902146e-05
11.91071 8.8022978e-05
11.91171 8.7139318e-05
11.91271 8.6251237e-05
11.91371 8.5358766e-05
11.91471 8.4461965e-05
11.91571 8.3560877e-05
11.91671 8.2655521e-05
11.91771 8.1745935e-05
11.91871 8.0832137e-05
11.91971 7.991415e-05
11.92071 7.8991985e-05
11.92171 7.806566499999999e-05
11.92271 7.7135195e-05
11.92371 7.6200587e-05
11.92471 7.5261863e-05
11.92571 7.4319036e-05
11.92671 7.337212700000001e-05
11.92771 7.2421159e-05
11.92871 7.146616699999999e-05
11.92971 7.050719e-05
11.93071 6.9544262e-05
11.93171 6.8577441e-05
11.93271 6.760677699999999e-05
11.93371 6.6632333e-05
11.93471 6.5654166e-05
11.93571 6.4672355e-05
11.93671 6.3686963e-05
11.93771 6.269806399999999e-05
11.93871 6.1705737e-05
11.93971 6.0710045e-05
11.94071 5.9711067e-05
11.94171 5.8708872e-05
11.94271 5.7703511000000004e-05
11.94371 5.6695046e-05
11.94471 5.5683535000000006e-05
11.94571 5.4669016e-05
11.94671 5.3651536e-05
11.94771 5.2631117e-05
11.94871 5.1607793e-05
11.94971 5.0581582e-05
11.95071 4.9552506e-05
11.95171 4.8520569999999995e-05
11.95271 4.7485796e-05
11.95371 4.6448187e-05
11.95471 4.5407756e-05
11.95571 4.4364521e-05
11.95671 4.3318487999999996e-05
11.95771 4.2269684e-05
11.95871 4.1218135e-05
11.95971 4.0163872e-05
11.96071 3.9106931e-05
11.96171 3.8047361e-05
11.96271 3.6985215999999997e-05
11.96371 3.5920555999999996e-05
11.96471 3.4853451e-05
11.96571 3.3783977000000004e-05
11.96671 3.2712214e-05
11.96771 3.1638247999999996e-05
11.96871 3.0562165e-05
11.96971 2.9484059e-05
11.97071 2.8404016999999998e-05
11.97171 2.7322127e-05
11.97271 2.6238484e-05
11.97371 2.5153161999999998e-05
11.97471 2.4066241999999998e-05
11.97571 2.2977794e-05
11.97671 2.1887885e-05
11.97771 2.0796573e-05
11.97871 1.9703906e-05
11.97971 1.8609924e-05
11.98071 1.7514667e-05
11.98171 1.6418163e-05
11.98271 1.5320433e-05
11.98371 1.4221497000000001e-05
11.98471 1.3121369999999999e-05
11.98571 1.2020067e-05
11.98671 1.09176e-05
11.98771 9.813985e-06
11.98871 8.7092374e-06
11.98971 7.6033785e-06
11.99071 6.496434e-06
11.99171 5.3884346e-06
11.99271 4.2794188e-06
11.99371 3.1694309000000004e-06
11.99471 2.0585233e-06
11.99571 9.4675459e-07
11.99671 -1.6580921e-07
11.99771 -1.2790964e-06
11.99871 -2.3930305000000003e-06
11.99971 -3.5075306e-06
12.00071 -4.6225139e-06
12.00171 -5.7378955e-06
12.00271 -6.853591099999999e-06
12.00371 -7.969518400000001e-06
12.00471 -9.0855963e-06
12.00571 -1.020175e-05
12.00671 -1.1317909e-05
12.00771 -1.2434009e-05
12.00871 -1.354999e-05
12.00971 -1.4665805000000001e-05
12.01071 -1.5781407e-05
12.01171 -1.689676e-05
12.01271 -1.8011833e-05
12.01371 -1.9126604e-05
12.01471 -2.0241048e-05
12.01571 -2.1355149000000002e-05
12.01671 -2.2468892000000002e-05
12.01771 -2.3582261e-05
12.01871 -2.469524e-05
12.01971 -2.5807813e-05
12.02071 -2.6919957e-05
12.02171 -2.8031641e-05
12.02271 -2.9142836e-05
12.02371 -3.0253499999999998e-05
12.02471 -3.1363587e-05
12.02571 -3.2473037e-05
12.02671 -3.3581790000000004e-05
12.02771 -3.4689776e-05
12.02871 -3.5796918e-05
12.02971 -3.6903134e-05
12.03071 -3.8008341e-05
12.03171 -3.9112443999999995e-05
12.03271 -4.0215355e-05
12.03371 -4.131698e-05
12.03471 -4.2417236e-05
12.03571 -4.3516033000000005e-05
12.03671 -4.461329e-05
12.03771 -4.5708936e-05
12.03871 -4.6802898999999996e-05
12.03971 -4.7895121999999995e-05
12.04071 -4.8985548999999994e-05
12.04171 -5.0074152e-05
12.04271 -5.1160879e-05
12.04371 -5.2245719e-05
12.04471 -5.3328642000000005e-05
12.04571 -5.4409650999999994e-05
12.04671 -5.5488727e-05
12.04771 -5.6565869e-05
12.04871 -5.7641090999999995e-05
12.04971 -5.8714375000000007e-05
12.05071 -5.9785724999999994e-05
12.05171 -6.0855136999999994e-05
12.05271 -6.1922606e-05
12.05371 -6.298810700000001e-05
12.05471 -6.405163e-05
12.05571 -6.511313600000001e-05
12.05671 -6.6172584e-05
12.05771 -6.722992800000001e-05
12.05871 -6.8285118e-05
12.05971 -6.9338085e-05
12.06071 -7.0388751e-05
12.06171 -7.143704599999999e-05
12.06271 -7.2482879e-05
12.06371 -7.352616100000001e-05
12.06471 -7.4566805e-05
12.06571 -7.560473100000001e-05
12.06671 -7.663983899999999e-05
12.06771 -7.7672047e-05
12.06871 -7.870128799999999e-05
12.06971 -7.9727471e-05
12.07071 -8.0750539e-05
12.07171 -8.177043500000001e-05
12.07271 -8.278710199999999e-05
12.07371 -8.3800512e-05
12.07471 -8.481062499999999e-05
12.07571 -8.581742499999999e-05
12.07671 -8.6820893e-05
12.07771 -8.7821019e-05
12.07871 -8.8817808e-05
12.07971 -8.9811249e-05
12.08071 -9.0801353e-05
12.08171 -9.1788121e-05
12.08271 -9.2771552e-05
12.08371 -9.375164e-05
12.08471 -9.472837500000001e-05
12.08571 -9.5701751e-05
12.08671 -9.667174899999999e-05
12.08771 -9.763832599999999e-05
12.08871 -9.860145799999999e-05
12.08971 -9.95611e-05
12.09071 -0.0001005172
12.09171 -0.00010146969
12.09271 -0.00010241848999999999
12.09371 -0.00010336354999999999
12.09471 -0.00010430480000000001
12.09571 -0.00010524213
12.09671 -0.00010617549
12.09771 -0.00010710478999999998
12.09871 -0.00010802994999999999
12.09971 -0.00010895091000000001
12.10071 -0.00010986761000000001
12.10171 -0.00011077999
12.10271 -0.00011168801
12.10371 -0.00011259162
12.10471 -0.00011349082
12.10571 -0.00011438558
12.10671 -0.00011527588
12.10771 -0.00011616174
12.10871 -0.00011704317000000001
12.10971 -0.00011792015
12.11071 -0.00011879273000000001
12.11171 -0.00011966092
12.11271 -0.00012052474
12.11371 -0.00012138420999999999
12.11471 -0.00012223935000000002
12.11571 -0.00012309015
12.11671 -0.00012393664
12.11771 -0.00012477878
12.11871 -0.0001256166
12.11971 -0.00012645004
12.12071 -0.00012727908
12.12171 -0.00012810366
12.12271 -0.00012892374999999998
12.12371 -0.00012973927
12.12471 -0.00013055014
12.12571 -0.00013135631
12.12671 -0.00013215767
12.12771 -0.00013295414999999998
12.12871 -0.00013374568000000002
12.12971 -0.00013453215
12.13071 -0.0001353135
12.13171 -0.00013608965999999998
12.13271 -0.00013686056
12.13371 -0.00013762614999999998
12.13471 -0.00013838638
12.13571 -0.00013914124
12.13671 -0.00013989067999999998
12.13771 -0.00014063469
12.13871 -0.00014137328
12.13971 -0.00014210647000000002
12.14071 -0.00014283424
12.14171 -0.00014355666999999998
12.14271 -0.00014427374
12.14371 -0.00014498551
12.14471 -0.00014569198999999999
12.14571 -0.00014639322999999998
12.14671 -0.00014708925000000002
12.14771 -0.00014778008
12.14871 -0.00014846572
12.14971 -0.00014914620999999999
12.15071 -0.00014982151
12.15171 -0.00015049163999999998
12.15271 -0.00015115656
12.15371 -0.00015181625000000002
12.15471 -0.00015247067
12.15571 -0.00015311977999999998
12.15671 -0.00015376349
12.15771 -0.00015440178
12.15871 -0.00015503457
12.15971 -0.0001556618
12.16071 -0.0001562834
12.16171 -0.00015689932
12.16271 -0.0001575095
12.16371 -0.00015811388
12.16471 -0.00015871244
12.16571 -0.00015930514
12.16671 -0.00015989194
12.16771 -0.00016047286
12.16871 -0.00016104788999999999
12.16971 -0.00016161702999999998
12.17071 -0.00016218031
12.17171 -0.00016273775999999998
12.17271 -0.00016328941000000002
12.17371 -0.00016383531
12.17471 -0.00016437549
12.17571 -0.00016491
12.17671 -0.00016543889
12.17771 -0.00016596219
12.17871 -0.00016647994000000001
12.17971 -0.00016699215
12.18071 -0.00016749885
12.18171 -0.00016800007
12.18271 -0.00016849575
12.18371 -0.00016898591999999998
12.18471 -0.00016947054
12.18571 -0.00016994955999999998
12.18671 -0.00017042295
12.18771 -0.00017089063000000002
12.18871 -0.00017135258
12.18971 -0.0001718087
12.19071 -0.00017225894
12.19171 -0.00017270322
12.19271 -0.0001731415
12.19371 -0.00017357368
12.19471 -0.00017399973999999998
12.19571 -0.00017441962
12.19671 -0.0001748333
12.19771 -0.00017524076
12.19871 -0.00017564196999999998
12.19971 -0.00017603695
12.20071 -0.00017642571
12.20171 -0.00017680829
12.20271 -0.00017718473
12.20371 -0.00017755506
12.20471 -0.00017791936
12.20571 -0.00017827767000000002
12.20671 -0.00017863007
12.20771 -0.00017897663
12.20871 -0.0001793174
12.20971 -0.00017965244
12.21071 -0.00017998183
12.21171 -0.00018030557
12.21271 -0.00018062373
12.21371 -0.00018093633
12.21471 -0.00018124337
12.21571 -0.00018154485
12.21671 -0.00018184077
12.21771 -0.00018213109
12.21871 -0.00018241578
12.21971 -0.00018269481
12.22071 -0.00018296812
12.22171 -0.00018323565999999998
12.22271 -0.00018349738
12.22371 -0.00018375321
12.22471 -0.0001840031
12.22571 -0.00018424701
12.22671 -0.00018448487
12.22771 -0.00018471668
12.22871 -0.00018494241999999998
12.22971 -0.00018516204
12.23071 -0.00018537557
12.23171 -0.00018558302
12.23271 -0.00018578442
12.23371 -0.00018597979
12.23471 -0.00018616918
12.23571 -0.00018635266
12.23671 -0.00018653027999999998
12.23771 -0.00018670211
12.23871 -0.00018686821
12.23971 -0.00018702866
12.24071 -0.00018718349999999998
12.24171 -0.00018733282
12.24271 -0.00018747666
12.24371 -0.00018761505
12.24471 -0.00018774803
12.24571 -0.00018787561
12.24671 -0.00018799780999999998
12.24771 -0.00018811463
12.24871 -0.00018822606
12.24971 -0.00018833206
12.25071 -0.00018843259000000002
12.25171 -0.00018852763
12.25271 -0.00018861713
12.25371 -0.00018870104
12.25471 -0.00018877930999999998
12.25571 -0.00018885189
12.25671 -0.00018891875
12.25771 -0.00018897985
12.25871 -0.00018903517
12.25971 -0.00018908468
12.26071 -0.00018912839
12.26171 -0.00018916631
12.26271 -0.00018919848
12.26371 -0.00018922491
12.26471 -0.00018924567
12.26571 -0.00018926081
12.26671 -0.00018927041
12.26771 -0.00018927452
12.26871 -0.00018927326
12.26971 -0.00018926668
12.27071 -0.0001892549
12.27171 -0.00018923796
12.27271 -0.00018921596
12.27371 -0.00018918898
12.27471 -0.00018915706000000002
12.27571 -0.00018912026
12.27671 -0.00018907859
12.27771 -0.00018903211
12.27871 -0.0001889808
12.27971 -0.00018892466
12.28071 -0.00018886367
12.28171 -0.00018879781
12.28271 -0.00018872702999999999
12.28371 -0.0001886513
12.28471 -0.00018857055000000002
12.28571 -0.00018848474
12.28671 -0.00018839381
12.28771 -0.00018829772
12.28871 -0.00018819642000000001
12.28971 -0.00018808986000000001
12.29071 -0.00018797803
12.29171 -0.00018786091
12.29271 -0.00018773849
12.29371 -0.00018761078
12.29471 -0.00018747784
12.29571 -0.00018733967
12.29671 -0.00018719635999999999
12.29771 -0.00018704793999999998
12.29871 -0.00018689451
12.29971 -0.00018673612999999998
12.30071 -0.00018657291
12.30171 -0.00018640494
12.30271 -0.00018623229999999998
12.30371 -0.00018605506999999998
12.30471 -0.00018587333
12.30571 -0.00018568717999999998
12.30671 -0.00018549666
12.30771 -0.00018530185
12.30871 -0.00018510275999999998
12.30971 -0.00018489944
12.31071 -0.00018469191
12.31171 -0.00018448015
12.31271 -0.00018426417
12.31371 -0.00018404393999999998
12.31471 -0.00018381942
12.31571 -0.00018359059
12.31671 -0.00018335741
12.31771 -0.00018311982
12.31871 -0.00018287782000000002
12.31971 -0.00018263133
12.32071 -0.00018238035
12.32171 -0.00018212484
12.32271 -0.00018186478
12.32371 -0.00018160019
12.32471 -0.00018133106999999998
12.32571 -0.00018105746000000002
12.32671 -0.00018077938999999998
12.32771 -0.0001804969
12.32871 -0.00018021005
12.32971 -0.00017991894
12.33071 -0.00017962362
12.33171 -0.00017932419
12.33271 -0.00017902073000000001
12.33371 -0.00017871334
12.33471 -0.00017840208
12.33571 -0.00017808707
12.33671 -0.00017776833
12.33771 -0.00017744597
12.33871 -0.00017712001999999999
12.33971 -0.00017679052
12.34071 -0.00017645751
12.34171 -0.00017612099000000002
12.34271 -0.00017578095
12.34371 -0.00017543739
12.34471 -0.00017509028999999999
12.34571 -0.00017473961
12.34671 -0.00017438531
12.34771 -0.00017402733
12.34871 -0.00017366566
12.34971 -0.00017330020999999999
12.35071 -0.00017293096999999999
12.35171 -0.00017255787000000001
12.35271 -0.00017218092
12.35371 -0.00017180007
12.35471 -0.00017141533
12.35571 -0.00017102672
12.35671 -0.00017063422
12.35771 -0.00017023791999999999
12.35871 -0.00016983784
12.35971 -0.00016943404
12.36071 -0.00016902661999999998
12.36171 -0.00016861566
12.36271 -0.00016820122
12.36371 -0.00016778345
12.36471 -0.00016736241
12.36571 -0.0001669382
12.36671 -0.00016651093
12.36771 -0.00016608069000000002
12.36871 -0.00016564755
12.36971 -0.00016521159
12.37071 -0.00016477286
12.37171 -0.0001643314
12.37271 -0.00016388725000000002
12.37371 -0.00016344042
12.37471 -0.00016299090000000002
12.37571 -0.0001625387
12.37671 -0.00016208377
12.37771 -0.00016162609
12.37871 -0.00016116561
12.37971 -0.0001607023
12.38071 -0.00016023611
12.38171 -0.00015976698
12.38271 -0.00015929488
12.38371 -0.00015881976
12.38471 -0.0001583416
12.38571 -0.00015786035999999998
12.38671 -0.00015737605
12.38771 -0.00015688869
12.38871 -0.00015639828
12.38971 -0.00015590485
12.39071 -0.00015540845
12.39171 -0.00015490914
12.39271 -0.00015440697
12.39371 -0.00015390204
12.39471 -0.00015339442
12.39571 -0.00015288421
12.39671 -0.00015237148
12.39771 -0.00015185631
12.39871 -0.00015133878999999998
12.39971 -0.00015081902
12.40071 -0.00015029701
12.40171 -0.00014977286
12.40271 -0.0001492466
12.40371 -0.00014871824
12.40471 -0.00014818783
12.40571 -0.00014765533
12.40671 -0.00014712076
12.40771 -0.0001465841
12.40871 -0.00014604529
12.40971 -0.00014550433
12.41071 -0.00014496115
12.41171 -0.00014441572
12.41271 -0.00014386798
12.41371 -0.00014331789
12.41471 -0.00014276542
12.41571 -0.00014221054
12.41671 -0.00014165322
12.41771 -0.00014109346000000002
12.41871 -0.00014053126000000002
12.41971 -0.00013996664
12.42071 -0.00013939963000000002
12.42171 -0.00013883028
12.42271 -0.00013825866
12.42371 -0.0001376848
12.42471 -0.0001371088
12.42571 -0.00013653076
12.42671 -0.00013595075
12.42771 -0.00013536885000000001
12.42871 -0.00013478515
12.42971 -0.00013419975
12.43071 -0.00013361272
12.43171 -0.00013302414000000002
12.43271 -0.00013243405
12.43371 -0.00013184250999999998
12.43471 -0.00013124956000000002
12.43571 -0.00013065519
12.43671 -0.00013005942
12.43771 -0.00012946225
12.43871 -0.00012886367
12.43971 -0.0001282636
12.44071 -0.00012766204000000001
12.44171 -0.00012705892
12.44271 -0.0001264542
12.44371 -0.00012584781000000002
12.44471 -0.00012523970999999998
12.44571 -0.00012462983
12.44671 -0.00012401814
12.44771 -0.00012340461
12.44871 -0.00012278919999999998
12.44971 -0.0001221719
12.45071 -0.00012155272
12.45171 -0.00012093166
12.45271 -0.00012030874
12.45371 -0.00011968402
12.45471 -0.00011905754
12.45571 -0.00011842935999999999
12.45671 -0.00011779955999999999
12.45771 -0.0001171682
12.45871 -0.00011653538
12.45971 -0.00011590115000000001
12.46071 -0.00011526561999999999
12.46171 -0.00011462881999999999
12.46271 -0.00011399087
12.46371 -0.00011335180000000001
12.46471 -0.00011271167
12.46571 -0.00011207051
12.46671 -0.00011142831999999999
12.46771 -0.00011078516
12.46871 -0.00011014099
12.46971 -0.00010949582000000001
12.47071 -0.00010884959
12.47171 -0.00010820228000000001
12.47271 -0.00010755386
12.47371 -0.00010690427
12.47471 -0.00010625345999999999
12.47571 -0.00010560135999999999
12.47671 -0.00010494792
12.47771 -0.00010429313000000001
12.47871 -0.00010363692
12.47971 -0.00010297927000000001
12.48071 -0.00010232014999999999
12.48171 -0.00010165957
12.48271 -0.00010099751999999999
12.48371 -0.00010033400999999999
12.48471 -9.9669103e-05
12.48571 -9.9002807e-05
12.48671 -9.833518100000001e-05
12.48771 -9.7666293e-05
12.48871 -9.699621200000001e-05
12.48971 -9.6324993e-05
12.49071 -9.565271699999999e-05
12.49171 -9.4979458e-05
12.49271 -9.4305284e-05
12.49371 -9.3630246e-05
12.49471 -9.295441699999999e-05
12.49571 -9.2277827e-05
12.49671 -9.160052100000001e-05
12.49771 -9.0922504e-05
12.49871 -9.0243805e-05
12.49971 -8.9564406e-05
12.50071 -8.8884292e-05
12.50171 -8.8203439e-05
12.50271 -8.7521801e-05
12.50371 -8.6839339e-05
12.50471 -8.615598999999999e-05
12.50571 -8.5471703e-05
12.50671 -8.4786427e-05
12.50771 -8.4100088e-05
12.50871 -8.3412641e-05
12.50971 -8.272404e-05
12.51071 -8.2034239e-05
12.51171 -8.134321100000001e-05
12.51271 -8.0650938e-05
12.51371 -7.9957402e-05
12.51471 -7.9262617e-05
12.51571 -7.856659699999999e-05
12.51671 -7.786936699999999e-05
12.51771 -7.7170972e-05
12.51871 -7.6471457e-05
12.51971 -7.5770885e-05
12.52071 -7.5069312e-05
12.52171 -7.4366801e-05
12.52271 -7.366342600000001e-05
12.52371 -7.295925e-05
12.52471 -7.2254329e-05
12.52571 -7.1548726e-05
12.52671 -7.0842481e-05
12.52771 -7.0135621e-05
12.52871 -6.9428188e-05
12.52971 -6.8720192e-05
12.53071 -6.8011622e-05
12.53171 -6.7302477e-05
12.53271 -6.659273e-05
12.53371 -6.5882347e-05
12.53471 -6.5171292e-05
12.53571 -6.4459505e-05
12.53671 -6.374692699999999e-05
12.53771 -6.303350800000001e-05
12.53871 -6.2319185e-05
12.53971 -6.1603907e-05
12.54071 -6.0887606e-05
12.54171 -6.0170248e-05
12.54271 -5.9451781e-05
12.54371 -5.8732188999999996e-05
12.54471 -5.8011437e-05
12.54571 -5.7289526e-05
12.54671 -5.6566461e-05
12.54771 -5.5842241e-05
12.54871 -5.5116914e-05
12.54971 -5.43905e-05
12.55071 -5.3663040999999996e-05
12.55171 -5.2934593e-05
12.55271 -5.2205206e-05
12.55371 -5.1474933e-05
12.55471 -5.074383e-05
12.55571 -5.0011948e-05
12.55671 -4.9279339e-05
12.55771 -4.854604200000001e-05
12.55871 -4.7812084999999995e-05
12.55971 -4.7077503e-05
12.56071 -4.6342299e-05
12.56171 -4.5606478e-05
12.56271 -4.4870031999999996e-05
12.56371 -4.4132941000000004e-05
12.56471 -4.3395167000000004e-05
12.56571 -4.265668e-05
12.56671 -4.1917427999999996e-05
12.56771 -4.1177361e-05
12.56871 -4.0436419e-05
12.56971 -3.9694547e-05
12.57071 -3.8951686e-05
12.57171 -3.8207784e-05
12.57271 -3.7462794e-05
12.57371 -3.6716673e-05
12.57471 -3.5969387e-05
12.57571 -3.5220907e-05
12.57671 -3.4471225e-05
12.57771 -3.3720335e-05
12.57871 -3.2968248000000005e-05
12.57971 -3.2214976e-05
12.58071 -3.1460553e-05
12.58171 -3.0705013e-05
12.58271 -2.9948399e-05
12.58371 -2.9190757999999997e-05
12.58471 -2.8432139999999998e-05
12.58571 -2.7672596000000002e-05
12.58671 -2.6912173e-05
12.58771 -2.6150922999999997e-05
12.58871 -2.538888e-05
12.58971 -2.4626084e-05
12.59071 -2.3862555e-05
12.59171 -2.3098308e-05
12.59271 -2.2333349000000003e-05
12.59371 -2.1567669e-05
12.59471 -2.0801257e-05
12.59571 -2.0034078e-05
12.59671 -1.9266100999999998e-05
12.59771 -1.8497278e-05
12.59871 -1.772756e-05
12.59971 -1.6956889e-05
12.60071 -1.6185209e-05
12.60171 -1.5412458e-05
12.60271 -1.4638579e-05
12.60371 -1.3863518999999999e-05
12.60471 -1.3087224999999999e-05
12.60571 -1.2309657e-05
12.60671 -1.1530782e-05
12.60771 -1.0750572e-05
12.60871 -9.969014099999999e-06
12.60971 -9.1861018e-06
12.61071 -8.4018417e-06
12.61171 -7.616247199999999e-06
12.61271 -6.8293424000000005e-06
12.61371 -6.041158e-06
12.61471 -5.2517297e-06
12.61571 -4.4610996e-06
12.61671 -3.6693102000000003e-06
12.61771 -2.8764047000000002e-06
12.61871 -2.0824256e-06
12.61971 -1.2874116e-06
12.62071 -4.913954099999999e-07
12.62171 3.055959e-07
12.62271 1.1035434e-06
12.62371 1.9024370000000002e-06
12.62471 2.7022758999999998e-06
12.62571 3.5030684e-06
12.62671 4.3048328e-06
12.62771 5.1075954e-06
12.62871 5.9113901e-06
12.62971 6.7162581000000004e-06
12.63071 7.522245199999999e-06
12.63171 8.3294005e-06
12.63271 9.1377743e-06
12.63371 9.9474171e-06
12.63471 1.0758379e-05
12.63571 1.1570704e-05
12.63671 1.2384430000000002e-05
12.63771 1.3199592e-05
12.63871 1.4016211000000002e-05
12.63971 1.4834309000000001e-05
12.64071 1.5653889e-05
12.64171 1.6474951e-05
12.64271 1.7297484e-05
12.64371 1.812147e-05
12.64471 1.8946884e-05
12.64571 1.9773691999999998e-05
12.64671 2.0601863e-05
12.64771 2.1431353e-05
12.64871 2.2262124e-05
12.64971 2.3094137e-05
12.65071 2.3927353e-05
12.65171 2.4761744e-05
12.65271 2.5597275999999997e-05
12.65371 2.6433932000000002e-05
12.65471 2.7271699000000002e-05
12.65571 2.8110571000000002e-05
12.65671 2.8950552e-05
12.65771 2.9791656e-05
12.65871 3.0633905000000005e-05
12.65971 3.1477322e-05
12.66071 3.2321944e-05
12.66171 3.3167817e-05
12.66271 3.401498e-05
12.66371 3.4863484e-05
12.66471 3.5713376000000004e-05
12.66571 3.6564705e-05
12.66671 3.7417513e-05
12.66771 3.8271843999999995e-05
12.66871 3.9127735000000004e-05
12.66971 3.998521e-05
12.67071 4.0844296e-05
12.67171 4.1705002e-05
12.67271 4.2567336e-05
12.67371 4.3431294e-05
12.67471 4.4296863e-05
12.67571 4.5164025999999994e-05
12.67671 4.6032761e-05
12.67771 4.6903033999999994e-05
12.67871 4.7774813e-05
12.67971 4.8648053000000004e-05
12.68071 4.9522725e-05
12.68171 5.0398791000000005e-05
12.68271 5.1276209e-05
12.68371 5.2154957e-05
12.68471 5.3035006000000006e-05
12.68571 5.3916335e-05
12.68671 5.4798926e-05
12.68771 5.5682779000000004e-05
12.68871 5.6567881999999995e-05
12.68971 5.745425800000001e-05
12.69071 5.8341919e-05
12.69171 5.9230882000000007e-05
12.69271 6.0121175e-05
12.69371 6.101282700000001e-05
12.69471 6.190588200000001e-05
12.69571 6.2800365e-05
12.69671 6.3696314e-05
12.69771 6.4593763e-05
12.69871 6.5492753e-05
12.69971 6.6393312e-05
12.70071 6.7295451e-05
12.70171 6.8199205e-05
12.70271 6.9104567e-05
12.70371 7.0011555e-05
12.70471 7.0920157e-05
12.70571 7.1830362e-05
12.70671 7.2742159e-05
12.70771 7.3655519e-05
12.70871 7.4570414e-05
12.70971 7.5486804e-05
12.71071 7.640466e-05
12.71171 7.7323938e-05
12.71271 7.8244608e-05
12.71371 7.916662e-05
12.71471 8.0089956e-05
12.71571 8.1014565e-05
12.71671 8.1940431e-05
12.71771 8.286753e-05
12.71871 8.3795845e-05
12.71971 8.472537199999999e-05
12.72071 8.5656114e-05
12.72171 8.658806799999999e-05
12.72271 8.7521249e-05
12.72371 8.8455664e-05
12.72471 8.9391352e-05
12.72571 9.0328325e-05
12.72671 9.126661699999999e-05
12.72771 9.2206261e-05
12.72871 9.314728100000001e-05
12.72971 9.4089705e-05
12.73071 9.5033562e-05
12.73171 9.597887399999999e-05
12.73271 9.6925646e-05
12.73371 9.787391899999999e-05
12.73471 9.882368200000001e-05
12.73571 9.977492300000001e-05
12.73671 0.00010072764999999999
12.73771 0.00010168185
12.73871 0.00010263749000000001
12.73971 0.00010359455
12.74071 0.000104553
12.74171 0.0001055128
12.74271 0.00010647392999999999
12.74371 0.00010743634
12.74471 0.00010839997
12.74571 0.00010936478999999999
12.74671 0.00011033079
12.74771 0.0001112979
12.74871 0.0001122661
12.74971 0.00011323538000000001
12.75071 0.00011420569999999999
12.75171 0.00011517703999999999
12.75271 0.00011614941
12.75371 0.00011712277000000001
12.75471 0.00011809715
12.75571 0.00011907253999999998
12.75671 0.00012004896
12.75771 0.00012102639999999999
12.75871 0.00012200491
12.75971 0.00012298445
12.76071 0.00012396509
12.76171 0.00012494681
12.76271 0.00012592965
12.76371 0.00012691357
12.76471 0.00012789862
12.76571 0.00012888478
12.76671 0.00012987203
12.76771 0.00013086039
12.76871 0.00013184984
12.76971 0.00013284033999999998
12.77071 0.00013383187
12.77171 0.00013482439
12.77271 0.00013581788
12.77371 0.00013681228
12.77471 0.00013780756
12.77571 0.00013880368
12.77671 0.00013980059
12.77771 0.00014079825
12.77871 0.00014179661
12.77971 0.00014279565
12.78071 0.00014379533
12.78171 0.0001447956
12.78271 0.00014579646
12.78371 0.00014679788
12.78471 0.00014779984
12.78571 0.00014880231
12.78671 0.00014980533
12.78771 0.00015080885
12.78871 0.00015181289
12.78971 0.00015281746
12.79071 0.00015382255
12.79171 0.00015482818
12.79271 0.00015583435999999998
12.79371 0.00015684107
12.79471 0.00015784832
12.79571 0.00015885613
12.79671 0.00015986449
12.79771 0.00016087338
12.79871 0.00016188279
12.79971 0.00016289271
12.80071 0.0001639031
12.80171 0.00016491394
12.80271 0.00016592521
12.80371 0.00016693684999999998
12.80471 0.00016794883
12.80571 0.00016896108
12.80671 0.00016997358
12.80771 0.00017098624
12.80871 0.00017199906
12.80971 0.00017301194
12.81071 0.00017402485000000002
12.81171 0.00017503775
12.81271 0.00017605055999999998
12.81371 0.00017706327000000001
12.81471 0.00017807583000000002
12.81571 0.00017908819000000002
12.81671 0.00018010035
12.81771 0.00018111225
12.81871 0.00018212388
12.81971 0.00018313523
12.82071 0.00018414629
12.82171 0.00018515705
12.82271 0.00018616748
12.82371 0.0001871776
12.82471 0.00018818739
12.82571 0.00018919684
12.82671 0.00019020594
12.82771 0.00019121469000000002
12.82871 0.00019222306999999998
12.82971 0.00019323106
12.83071 0.00019423869000000001
12.83171 0.00019524587
12.83271 0.00019625259000000003
12.83371 0.00019725882999999998
12.83471 0.00019826452
12.83571 0.00019926967999999999
12.83671 0.00020027421000000002
12.83771 0.00020127806999999998
12.83871 0.00020228122000000003
12.83971 0.00020328359
12.84071 0.00020428515
12.84171 0.00020528582
12.84271 0.00020628554000000002
12.84371 0.00020728428
12.84471 0.00020828197000000002
12.84571 0.00020927855
12.84671 0.00021027399
12.84771 0.00021126828
12.84871 0.00021226133000000003
12.84971 0.00021325311
12.85071 0.00021424364
12.85171 0.00021523285
12.85271 0.00021622069999999998
12.85371 0.00021720722999999997
12.85471 0.00021819236999999999
12.85571 0.00021917613
12.85671 0.00022015849000000002
12.85771 0.00022113943000000001
12.85871 0.00022211890999999999
12.85971 0.00022309693999999998
12.86071 0.00022407350999999998
12.86171 0.00022504853
12.86271 0.00022602203
12.86371 0.00022699396000000003
12.86471 0.00022796429999999998
12.86571 0.00022893296
12.86671 0.00022989991
12.86771 0.00023086511000000001
12.86871 0.00023182849000000002
12.86971 0.00023278998999999998
12.87071 0.00023374954999999997
12.87171 0.00023470708999999998
12.87271 0.00023566258
12.87371 0.00023661594
12.87471 0.00023756706
12.87571 0.00023851591999999997
12.87671 0.00023946244999999998
12.87771 0.00024040658
12.87871 0.00024134827
12.87971 0.00024228743
12.88071 0.00024322405000000002
12.88171 0.00024415806
12.88271 0.00024508943
12.88371 0.00024601810999999997
12.88471 0.00024694406999999996
12.88571 0.00024786732
12.88671 0.00024878777
12.88771 0.00024970545
12.88871 0.00025062034
12.88971 0.00025153236
12.89071 0.00025244153
12.89171 0.00025334784
12.89271 0.00025425124
12.89371 0.00025515171
12.89471 0.0002560492
12.89571 0.00025694369
12.89671 0.00025783515
12.89771 0.00025872353000000003
12.89871 0.00025960874
12.89971 0.00026049076
12.90071 0.00026136956
12.90171 0.00026224502
12.90271 0.00026311708999999996
12.90371 0.0002639857
12.90471 0.00026485079
12.90571 0.00026571229
12.90671 0.00026657009999999997
12.90771 0.00026742416
12.90871 0.00026827443
12.90971 0.0002691208
12.91071 0.00026996322
12.91171 0.00027080164
12.91271 0.00027163596
12.91371 0.00027246620000000003
12.91471 0.00027329224000000003
12.91571 0.00027411409
12.91671 0.00027493168
12.91771 0.00027574498999999997
12.91871 0.00027655394
12.91971 0.00027735856999999995
12.92071 0.00027815881
12.92171 0.00027895464
12.92271 0.00027974604
12.92371 0.00028053295999999996
12.92471 0.00028131537
12.92571 0.00028209327
12.92671 0.00028286656
12.92771 0.00028363527
12.92871 0.00028439929
12.92971 0.00028515859999999997
12.93071 0.00028591317
12.93171 0.00028666286
12.93271 0.00028740769
12.93371 0.00028814754
12.93471 0.00028888235
12.93571 0.00028961206
12.93671 0.00029033656
12.93771 0.00029105581000000004
12.93871 0.0002917697
12.93971 0.00029247817
12.94071 0.00029318114
12.94171 0.00029387852
12.94271 0.00029457028
12.94371 0.00029525631
12.94471 0.00029593659
12.94571 0.00029661103
12.94671 0.0002972796
12.94771 0.00029794223
12.94871 0.00029859891
12.94971 0.00029924959
12.95071 0.00029989421
12.95171 0.00030053279
12.95271 0.00030116526
12.95371 0.00030179159999999997
12.95471 0.00030241179000000003
12.95571 0.00030302581
12.95671 0.00030363362
12.95771 0.00030423516
12.95871 0.00030483045
12.95971 0.00030541939
12.96071 0.00030600197
12.96171 0.00030657811
12.96271 0.00030714777000000003
12.96371 0.00030771087
12.96471 0.00030826734
12.96571 0.00030881713
12.96671 0.00030936012
12.96771 0.00030989627
12.96871 0.00031042546000000003
12.96971 0.00031094762
12.97071 0.00031146267
12.97171 0.00031197051
12.97271 0.00031247107000000003
12.97371 0.00031296424
12.97471 0.00031345
12.97571 0.00031392822
12.97671 0.00031439886
12.97771 0.00031486185999999997
12.97871 0.00031531715
12.97971 0.00031576471
12.98071 0.00031620448
12.98171 0.00031663642
12.98271 0.00031706052
12.98371 0.00031747672
12.98471 0.00031788503999999996
12.98571 0.0003182854
12.98671 0.0003186778
12.98771 0.00031906225
12.98871 0.00031943864
12.98971 0.00031980703
12.99071 0.00032016733
12.99171 0.00032051953
12.99271 0.00032086357
12.99371 0.0003211994
12.99471 0.00032152698
12.99571 0.00032184623
12.99671 0.00032215712
12.99771 0.00032245955
12.99871 0.00032275341
12.99971 0.00032303867
13.00071 0.00032331525
13.00171 0.00032358303
13.00271 0.00032384196
13.00371 0.00032409193
13.00471 0.0003243329
13.00571 0.00032456476
13.00671 0.00032478745000000004
13.00771 0.00032500086
13.00871 0.000325205
13.00971 0.00032539976
13.01071 0.0003255851
13.01171 0.00032576097
13.01271 0.00032592739
13.01371 0.00032608423
13.01471 0.00032623156999999996
13.01571 0.00032636929
13.01671 0.00032649743
13.01771 0.00032661594
13.01871 0.00032672481
13.01971 0.00032682403
13.02071 0.00032691355000000004
13.02171 0.00032699336
13.02271 0.00032706343999999997
13.02371 0.00032712369
13.02471 0.00032717412
13.02571 0.00032721466
13.02671 0.00032724528999999997
13.02771 0.00032726587
13.02871 0.00032727639
13.02971 0.00032727676
13.03071 0.00032726687
13.03171 0.00032724668
13.03271 0.00032721609
13.03371 0.00032717501
13.03471 0.00032712337
13.03571 0.00032706107
13.03671 0.00032698804
13.03771 0.00032690423
13.03871 0.00032680953
13.03971 0.00032670389
13.04071 0.00032658727
13.04171 0.00032645962
13.04271 0.0003263209
13.04371 0.00032617105999999997
13.04471 0.00032601012999999997
13.04571 0.00032583805
13.04671 0.00032565481
13.04771 0.00032546043
13.04871 0.00032525488000000003
13.04971 0.00032503817
13.05071 0.00032481025
13.05171 0.00032457119
13.05271 0.00032432092
13.05371 0.00032405944
13.05471 0.00032378675
13.05571 0.00032350281
13.05671 0.00032320759
13.05771 0.00032290104
13.05871 0.00032258313
13.05971 0.00032225375000000003
13.06071 0.00032191289999999997
13.06171 0.00032156049
13.06271 0.0003211964
13.06371 0.00032082062
13.06471 0.00032043304
13.06571 0.00032003356
13.06671 0.00031962213
13.06771 0.00031919863
13.06871 0.00031876305
13.06971 0.00031831526
13.07071 0.00031785523000000003
13.07171 0.00031738288999999997
13.07271 0.00031689821999999996
13.07371 0.00031640115999999997
13.07471 0.00031589168
13.07571 0.00031536979
13.07671 0.00031483544
13.07771 0.00031428863
13.07871 0.00031372938
13.07971 0.00031315765
13.08071 0.00031257348
13.08171 0.00031197684999999996
13.08271 0.00031136781
13.08371 0.00031074633
13.08471 0.00031011239
13.08571 0.00030946603000000004
13.08671 0.00030880722
13.08771 0.00030813592000000003
13.08871 0.00030745211
13.08971 0.00030675578
13.09071 0.00030604688
13.09171 0.00030532533
13.09271 0.00030459112
13.09371 0.00030384417
13.09471 0.00030308443000000003
13.09571 0.00030231179000000003
13.09671 0.00030152623000000004
13.09771 0.00030072765
13.09871 0.000299916
13.09971 0.0002990912
13.10071 0.00029825324
13.10171 0.00029740201999999997
13.10271 0.00029653751999999997
13.10371 0.00029565972000000003
13.10471 0.00029476855
13.10571 0.00029386407999999997
13.10671 0.00029294622
13.10771 0.00029201501
13.10871 0.00029107046
13.10971 0.00029011255
13.11071 0.00028914135
13.11171 0.00028815687
13.11271 0.00028715913
13.11371 0.00028614818
13.11471 0.00028512402
13.11571 0.00028408667
13.11671 0.00028303614
13.11771 0.00028197246
13.11871 0.00028089564
13.11971 0.00027980564000000004
13.12071 0.00027870248999999997
13.12171 0.0002775861
13.12271 0.00027645651000000003
13.12371 0.00027531364
13.12471 0.00027415745
13.12571 0.00027298788
13.12671 0.00027180488
13.12771 0.00027060839
13.12871 0.00026939836000000004
13.12971 0.00026817474
13.13071 0.00026693745
13.13171 0.00026568644
13.13271 0.00026442167
13.13371 0.00026314312
13.13471 0.00026185076
13.13571 0.00026054455999999996
13.13671 0.00025922452
13.13771 0.00025789066
13.13871 0.00025654297000000004
13.13971 0.00025518148000000003
13.14071 0.00025380623
13.14171 0.00025241725
13.14271 0.00025101458
13.14371 0.00024959826999999997
13.14471 0.00024816836
13.14571 0.00024672493
13.14671 0.00024526796
13.14771 0.00024379756
13.14871 0.00024231372
13.14971 0.00024081646
13.15071 0.00023930581
13.15171 0.00023778181999999998
13.15271 0.00023624442999999997
13.15371 0.00023469365000000002
13.15471 0.00023312947999999998
13.15571 0.00023155189
13.15671 0.00022996082
13.15771 0.00022835626999999999
13.15871 0.00022673817
13.15971 0.00022510646
13.16071 0.00022346114
13.16171 0.00022180218000000001
13.16271 0.00022012948
13.16371 0.00021844307000000001
13.16471 0.00021674291
13.16571 0.00021502899000000003
13.16671 0.00021330129
13.16771 0.00021155983999999998
13.16871 0.00020980465000000002
13.16971 0.00020803575
13.17071 0.00020625317999999998
13.17171 0.00020445702
13.17271 0.00020264729
13.17371 0.00020082409
13.17471 0.00019898746
13.17571 0.0001971375
13.17671 0.00019527426999999998
13.17771 0.00019339784
13.17871 0.00019150827000000002
13.17971 0.00018960566000000002
13.18071 0.00018769002000000002
13.18171 0.00018576144
13.18271 0.00018381994
13.18371 0.00018186554
13.18471 0.00017989828
13.18571 0.00017791815
13.18671 0.00017592515
13.18771 0.00017391928
13.18871 0.00017190051999999999
13.18971 0.00016986886
13.19071 0.00016782426
13.19171 0.00016576670999999998
13.19271 0.00016369616999999998
13.19371 0.00016161262
13.19471 0.00015951606
13.19571 0.00015740645
13.19671 0.00015528384
13.19771 0.0001531482
13.19871 0.00015099957
13.19971 0.00014883798
13.20071 0.00014666348
13.20171 0.00014447611
13.20271 0.00014227595
13.20371 0.00014006309
13.20471 0.00013783759
13.20571 0.00013559954
13.20671 0.00013334907
13.20771 0.00013108624
13.20871 0.00012881117000000002
13.20971 0.00012652392
13.21071 0.00012422462999999998
13.21171 0.00012191333999999999
13.21271 0.00011959015
13.21371 0.00011725512
13.21471 0.00011490829
13.21571 0.00011254973
13.21671 0.00011017945
13.21771 0.0001077975
13.21871 0.00010540387999999999
13.21971 0.00010299858999999999
13.22071 0.00010058164
13.22171 9.815303199999999e-05
13.22271 9.571275499999999e-05
13.22371 9.3260815e-05
13.22471 9.0797192e-05
13.22571 8.832189999999999e-05
13.22671 8.5834944e-05
13.22771 8.3336346e-05
13.22871 8.0826135e-05
13.22971 7.8304362e-05
13.23071 7.577106700000001e-05
13.23171 7.3226317e-05
13.23271 7.0670205e-05
13.23371 6.810281e-05
13.23471 6.5524239e-05
13.23571 6.2934595e-05
13.23671 6.0334014e-05
13.23771 5.7722605e-05
13.23871 5.5100503e-05
13.23971 5.2467828e-05
13.24071 4.9824718e-05
13.24171 4.7171289e-05
13.24271 4.4507658e-05
13.24371 4.1833931000000004e-05
13.24471 3.9150206e-05
13.24571 3.6456569e-05
13.24671 3.3753093e-05
13.24771 3.1039843e-05
13.24871 2.831687e-05
13.24971 2.5584213999999996e-05
13.25071 2.2841901000000002e-05
13.25171 2.0089959e-05
13.25271 1.7328399e-05
13.25371 1.4557236e-05
13.25471 1.1776478000000001e-05
13.25571 8.9861373e-06
13.25671 6.1862288000000005e-06
13.25771 3.3767732999999997e-06
13.25871 5.5779998e-07
13.25971 -2.2706521e-06
13.26071 -5.1085319e-06
13.26171 -7.9557765e-06
13.26271 -1.0812308e-05
13.26371 -1.3678035999999999e-05
13.26471 -1.6552856e-05
13.26571 -1.9436652e-05
13.26671 -2.2329294e-05
13.26771 -2.5230651e-05
13.26871 -2.814057e-05
13.26971 -3.1058909e-05
13.27071 -3.3985512e-05
13.27171 -3.6920224000000005e-05
13.27271 -3.98629e-05
13.27371 -4.2813392e-05
13.27471 -4.5771563e-05
13.27571 -4.873728e-05
13.27671 -5.171043e-05
13.27771 -5.4690901e-05
13.27871 -5.7678596e-05
13.27971 -6.0673432e-05
13.28071 -6.3675333e-05
13.28171 -6.6684248e-05
13.28271 -6.9700116e-05
13.28371 -7.2722895e-05
13.28471 -7.5752547e-05
13.28571 -7.8789037e-05
13.28671 -8.1832326e-05
13.28771 -8.4882373e-05
13.28871 -8.7939139e-05
13.28971 -9.100257300000001e-05
13.29071 -9.4072618e-05
13.29171 -9.714919999999999e-05
13.29271 -0.00010023225
13.29371 -0.00010332163999999999
13.29471 -0.00010641730999999999
13.29571 -0.00010951910000000001
13.29671 -0.00011262689999999998
13.29771 -0.00011574054
13.29871 -0.00011885989999999999
13.29971 -0.00012198477
13.30071 -0.00012511502999999999
13.30171 -0.00012825046
13.30271 -0.00013139093
13.30371 -0.00013453622
13.30471 -0.0001376862
13.30571 -0.00014084069
13.30671 -0.00014399954999999999
13.30771 -0.00014716263
13.30871 -0.00015032981
13.30971 -0.00015350097
13.31071 -0.000156676
13.31171 -0.00015985481
13.31271 -0.00016303734
13.31371 -0.00016622348
13.31471 -0.00016941323000000002
13.31571 -0.00017260647
13.31671 -0.00017580320999999998
13.31771 -0.00017900338
13.31871 -0.00018220693
13.31971 -0.00018541382
13.32071 -0.00018862398
13.32171 -0.00019183737999999999
13.32271 -0.00019505387
13.32371 -0.00019827341000000002
13.32471 -0.00020149589000000002
13.32571 -0.00020472121
13.32671 -0.00020794921
13.32771 -0.00021117977999999998
13.32871 -0.00021441269000000001
13.32971 -0.00021764783
13.33071 -0.00022088501999999998
13.33171 -0.00022412405000000001
13.33271 -0.00022736469
13.33371 -0.00023060679
13.33471 -0.00023385014
13.33571 -0.00023709454
13.33671 -0.00024033977
13.33771 -0.00024358571
13.33871 -0.00024683216
13.33971 -0.00025007893999999997
13.34071 -0.00025332589999999997
13.34171 -0.00025657296
13.34271 -0.00025981994
13.34371 -0.00026306675
13.34471 -0.0002663133
13.34571 -0.00026955952
13.34671 -0.00027280532
13.34771 -0.00027605063
13.34871 -0.00027929541000000003
13.34971 -0.00028253958
13.35071 -0.00028578309
13.35171 -0.00028902587000000004
13.35271 -0.00029226783
13.35371 -0.00029550893
13.35471 -0.00029874902
13.35571 -0.00030198803000000004
13.35671 -0.00030522583
13.35771 -0.00030846231
13.35871 -0.00031169729
13.35971 -0.00031493064
13.36071 -0.00031816217
13.36171 -0.00032139167
13.36271 -0.00032461896
13.36371 -0.00032784385
13.36471 -0.00033106612000000004
13.36571 -0.00033428559999999996
13.36671 -0.00033750201999999997
13.36771 -0.00034071525
13.36871 -0.00034392501
13.36971 -0.00034713121
13.37071 -0.00035033361
13.37171 -0.00035353205
13.37271 -0.00035672642
13.37371 -0.00035991659000000003
13.37471 -0.00036310239
13.37571 -0.00036628373
13.37671 -0.00036946051
13.37771 -0.00037263267
13.37871 -0.0003758001
13.37971 -0.00037896276999999995
13.38071 -0.00038212056
13.38171 -0.00038527345999999995
13.38271 -0.00038842130999999997
13.38371 -0.00039156411999999996
13.38471 -0.00039470174
13.38571 -0.00039783417
13.38671 -0.0004009612
13.38771 -0.00040408276999999996
13.38871 -0.0004071987
13.38971 -0.00041030885
13.39071 -0.00041341309
13.39171 -0.00041651118999999994
13.39271 -0.00041960297
13.39371 -0.00042268830000000005
13.39471 -0.00042576685
13.39571 -0.00042883848
13.39671 -0.00043190298
13.39771 -0.00043496011
13.39871 -0.00043800965
13.39971 -0.00044105141
13.40071 -0.00044408516
13.40171 -0.00044711069000000003
13.40271 -0.00045012794
13.40371 -0.00045313659
13.40471 -0.00045613660000000004
13.40571 -0.00045912780000000004
13.40671 -0.00046211007
13.40771 -0.00046508335000000004
13.40871 -0.00046804748000000006
13.40971 -0.00047100243
13.41071 -0.00047394815
13.41171 -0.00047688454
13.41271 -0.00047981148
13.41371 -0.000482729
13.41471 -0.00048563702
13.41571 -0.00048853535
13.41671 -0.00049142409
13.41771 -0.0004943030000000001
13.41871 -0.0004971719999999999
13.41971 -0.000500031
13.42071 -0.0005028798600000001
13.42171 -0.00050571844
13.42271 -0.00050854646
13.42371 -0.0005113639
13.42471 -0.00051417051
13.42571 -0.00051696602
13.42671 -0.0005197502999999999
13.42771 -0.00052252308
13.42871 -0.00052528417
13.42971 -0.00052803334
13.43071 -0.0005307703800000001
13.43171 -0.00053349513
13.43271 -0.00053620734
13.43371 -0.00053890685
13.43471 -0.0005415935
13.43571 -0.0005442671
13.43671 -0.0005469275000000001
13.43771 -0.00054957468
13.43871 -0.00055220848
13.43971 -0.00055482874
13.44071 -0.00055743544
13.44171 -0.00056002855
13.44271 -0.00056260792
13.44371 -0.00056517356
13.44471 -0.00056772533
13.44571 -0.0005702632300000001
13.44671 -0.00057278717
13.44771 -0.0005752970999999999
13.44871 -0.0005777928900000001
13.44971 -0.00058027449
13.45071 -0.00058274177
13.45171 -0.00058519458
13.45271 -0.0005876328900000001
13.45371 -0.00059005647
13.45471 -0.00059246518
13.45571 -0.00059485878
13.45671 -0.0005972372
13.45771 -0.00059960012
13.45871 -0.00060194743
13.45971 -0.00060427892
13.46071 -0.00060659431
13.46171 -0.00060889342
13.46271 -0.00061117607
13.46371 -0.00061344213
13.46471 -0.0006156913499999999
13.46571 -0.00061792357
13.46671 -0.00062013864
13.46771 -0.00062233648
13.46871 -0.00062451691
13.46971 -0.00062667987
13.47071 -0.00062882523
13.47171 -0.00063095299
13.47271 -0.00063306306
13.47371 -0.00063515536
13.47471 -0.00063722982
13.47571 -0.00063928651
13.47671 -0.00064132523
13.47771 -0.00064334604
13.47871 -0.00064534888
13.47971 -0.00064733367
13.48071 -0.00064930036
13.48171 -0.0006512488200000001
13.48271 -0.00065317899
13.48371 -0.00065509075
13.48471 -0.000656984
13.48571 -0.00065885856
13.48671 -0.0006607143
13.48771 -0.00066255107
13.48871 -0.0006643686400000001
13.48971 -0.00066616685
13.49071 -0.0006679455500000001
13.49171 -0.00066970451
13.49271 -0.00067144356
13.49371 -0.00067316255
13.49471 -0.00067486126
13.49571 -0.0006765395
13.49671 -0.00067819719
13.49771 -0.00067983415
13.49871 -0.00068145023
13.49971 -0.0006830453500000001
13.50071 -0.00068461945
13.50171 -0.00068617242
13.50271 -0.00068770414
13.50371 -0.0006892146799999999
13.50471 -0.00069070397
13.50571 -0.00069217194
13.50671 -0.00069361863
13.50771 -0.0006950440400000001
13.50871 -0.00069644802
13.50971 -0.00069783068
13.51071 -0.00069919201
13.51171 -0.00070053188
13.51271 -0.00070185029
13.51371 -0.0007031471799999999
13.51471 -0.00070442247
13.51571 -0.00070567608
13.51671 -0.0007069079399999999
13.51771 -0.00070811789
13.51871 -0.00070930582
13.51971 -0.00071047166
13.52071 -0.0007116151199999999
13.52171 -0.0007127361600000001
13.52271 -0.00071383456
13.52371 -0.00071491022
13.52471 -0.00071596291
13.52571 -0.00071699251
13.52671 -0.00071799891
13.52771 -0.00071898194
13.52871 -0.00071994141
13.52971 -0.00072087732
13.53071 -0.00072178955
13.53171 -0.0007226779900000001
13.53271 -0.00072354264
13.53371 -0.00072438338
13.53471 -0.00072520029
13.53571 -0.00072599328
13.53671 -0.00072676235
13.53771 -0.00072750749
13.53871 -0.00072822882
13.53971 -0.00072892626
13.54071 -0.0007295997899999999
13.54171 -0.00073024953
13.54271 -0.0007308754
13.54371 -0.00073147735
13.54471 -0.00073205547
13.54571 -0.00073260967
13.54671 -0.0007331399
13.54771 -0.0007336461299999999
13.54871 -0.00073412825
13.54971 -0.00073458618
13.55071 -0.00073501988
13.55171 -0.00073542919
13.55271 -0.00073581396
13.55371 -0.00073617407
13.55471 -0.00073650949
13.55571 -0.00073681999
13.55671 -0.00073710553
13.55771 -0.0007373659199999999
13.55871 -0.00073760107
13.55971 -0.00073781089
13.56071 -0.00073799533
13.56171 -0.0007381543099999999
13.56271 -0.00073828783
13.56371 -0.00073839578
13.56471 -0.00073847818
13.56571 -0.00073853507
13.56671 -0.00073856645
13.56771 -0.00073857232
13.56871 -0.00073855276
13.56971 -0.00073850779
13.57071 -0.0007384374400000001
13.57171 -0.00073834185
13.57271 -0.00073822102
13.57371 -0.00073807496
13.57471 -0.00073790379
13.57571 -0.00073770748
13.57671 -0.00073748611
13.57771 -0.00073723959
13.57871 -0.00073696801
13.57971 -0.00073667129
13.58071 -0.00073634942
13.58171 -0.00073600236
13.58271 -0.00073563001
13.58371 -0.00073523224
13.58471 -0.0007348091
13.58571 -0.0007343604
13.58671 -0.0007338861499999999
13.58771 -0.00073338615
13.58871 -0.00073286042
13.58971 -0.00073230885
13.59071 -0.00073173137
13.59171 -0.0007311279199999999
13.59271 -0.00073049846
13.59371 -0.00072984303
13.59471 -0.00072916155
13.59571 -0.0007284540999999999
13.59671 -0.00072772064
13.59771 -0.00072696125
13.59871 -0.0007261759900000001
13.59971 -0.0007253650000000001
13.60071 -0.00072452831
13.60171 -0.00072366602
13.60271 -0.00072277821
13.60371 -0.00072186494
13.60471 -0.00072092639
13.60571 -0.0007199626
13.60671 -0.00071897366
13.60771 -0.0007179596199999999
13.60871 -0.00071692061
13.60971 -0.00071585659
13.61071 -0.00071476766
13.61171 -0.00071365375
13.61271 -0.00071251493
13.61371 -0.00071135123
13.61471 -0.00071016252
13.61571 -0.0007089488
13.61671 -0.00070771011
13.61771 -0.0007064463699999999
13.61871 -0.00070515753
13.61971 -0.00070384349
13.62071 -0.0007025043500000001
13.62171 -0.00070113997
13.62271 -0.0006997504
13.62371 -0.00069833563
13.62471 -0.00069689568
13.62571 -0.00069543057
13.62671 -0.0006939403600000001
13.62771 -0.0006924251
13.62871 -0.00069088492
13.62971 -0.00068931986
13.63071 -0.00068773002
13.63171 -0.00068611557
13.63271 -0.0006844766200000001
13.63371 -0.00068281333
13.63471 -0.00068112586
13.63571 -0.00067941428
13.63671 -0.0006776787799999999
13.63771 -0.00067591941
13.63871 -0.00067413644
13.63971 -0.00067232986
13.64071 -0.00067049978
13.64171 -0.00066864632
13.64271 -0.00066676948
13.64371 -0.00066486941
13.64471 -0.0006629461
13.64571 -0.00066099965
13.64671 -0.00065902996
13.64771 -0.00065703712
13.64871 -0.00065502109
13.64971 -0.00065298195
13.65071 -0.00065091963
13.65171 -0.00064883416
13.65271 -0.00064672554
13.65371 -0.00064459382
13.65471 -0.00064243904
13.65571 -0.00064026121
13.65671 -0.00063806042
13.65771 -0.0006358368
13.65871 -0.00063359039
13.65971 -0.00063132125
13.66071 -0.0006290296400000001
13.66171 -0.0006267156100000001
13.66271 -0.00062437935
13.66371 -0.00062202107
13.66471 -0.00061964092
13.66571 -0.0006172390400000001
13.66671 -0.00061481564
13.66771 -0.00061237097
13.66871 -0.0006099051
13.66971 -0.00060741831
13.67071 -0.0006049107
13.67171 -0.0006023824
13.67271 -0.00059983363
13.67371 -0.00059726444
13.67471 -0.00059467493
13.67571 -0.00059206532
13.67671 -0.00058943556
13.67771 -0.00058678579
13.67871 -0.0005841160099999999
13.67971 -0.0005814263699999999
13.68071 -0.00057871689
13.68171 -0.00057598754
13.68271 -0.00057323846
13.68371 -0.00057046964
13.68471 -0.00056768117
13.68571 -0.00056487315
13.68671 -0.00056204562
13.68771 -0.00055919868
13.68871 -0.0005563324999999999
13.68971 -0.00055344713
13.69071 -0.00055054275
13.69171 -0.00054761954
13.69271 -0.00054467764
13.69371 -0.0005417171899999999
13.69471 -0.00053873855
13.69571 -0.00053574176
13.69671 -0.00053272715
13.69771 -0.0005296949
13.69871 -0.00052664518
13.69971 -0.00052357832
13.70071 -0.00052049445
13.70171 -0.0005173938
13.70271 -0.00051427655
13.70371 -0.00051114293
13.70471 -0.00050799308
13.70571 -0.0005048271799999999
13.70671 -0.0005016454
13.70771 -0.00049844775
13.70871 -0.00049523442
13.70971 -0.00049200557
13.71071 -0.00048876127
13.71171 -0.00048550155
13.71271 -0.0004822266
13.71371 -0.00047893641
13.71471 -0.00047563111999999997
13.71571 -0.00047231078
13.71671 -0.00046897558
13.71771 -0.00046562553999999996
13.71871 -0.00046226087000000003
13.71971 -0.00045888164
13.72071 -0.00045548804000000004
13.72171 -0.00045208026
13.72271 -0.00044865842
13.72371 -0.00044522275999999995
13.72471 -0.0004417735
13.72571 -0.00043831082999999996
13.72671 -0.00043483506000000004
13.72771 -0.00043134632999999997
13.72871 -0.00042784499999999994
13.72971 -0.00042433125999999995
13.73071 -0.00042080542
13.73171 -0.00041726766999999995
13.73271 -0.00041371827000000004
13.73371 -0.00041015751
13.73471 -0.00040658556000000004
13.73571 -0.0004030026
13.73671 -0.00039940886999999996
13.73771 -0.00039580459
13.73871 -0.0003921899
13.73971 -0.00038856492000000005
13.74071 -0.00038492984999999996
13.74171 -0.00038128483
13.74271 -0.00037762995
13.74371 -0.00037396537
13.74471 -0.00037029117
13.74571 -0.00036660751
13.74671 -0.00036291450999999996
13.74771 -0.00035921225
13.74871 -0.0003555009
13.74971 -0.00035178058999999997
13.75071 -0.0003480515
13.75171 -0.00034431375
13.75271 -0.00034056754
13.75371 -0.0003368131
13.75471 -0.00033305059
13.75571 -0.00032928028
13.75671 -0.0003255024
13.75771 -0.00032171718
13.75871 -0.00031792488
13.75971 -0.00031412578000000003
13.76071 -0.00031032014000000003
13.76171 -0.00030650822
13.76271 -0.00030269027
13.76371 -0.00029886662
13.76471 -0.00029503749
13.76571 -0.00029120315
13.76671 -0.00028736381
13.76771 -0.00028351972
13.76871 -0.00027967108
13.76971 -0.00027581812
13.77071 -0.00027196102
13.77171 -0.00026809996
13.77271 -0.00026423509
13.77371 -0.00026036657
13.77471 -0.00025649458
13.77571 -0.00025261922000000003
13.77671 -0.00024874068
13.77771 -0.00024485907
13.77871 -0.00024097455
13.77971 -0.00023708726000000002
13.78071 -0.00023319735
13.78171 -0.00022930501
13.78271 -0.00022541044
13.78371 -0.00022151376000000003
13.78471 -0.00021761521
13.78571 -0.00021371501999999998
13.78671 -0.00020981342
13.78771 -0.00020591065000000002
13.78871 -0.00020200694
13.78971 -0.00019810256999999997
13.79071 -0.00019419781
13.79171 -0.00019029293999999998
13.79271 -0.00018638824
13.79371 -0.00018248399999999998
13.79471 -0.00017858046000000002
13.79571 -0.0001746779
13.79671 -0.00017077662
13.79771 -0.00016687683
13.79871 -0.00016297879999999999
13.79971 -0.00015908275000000002
13.80071 -0.00015518890000000001
13.80171 -0.00015129746
13.80271 -0.00014740859
13.80371 -0.00014352252
13.80471 -0.00013963936999999998
13.80571 -0.00013575932
13.80671 -0.00013188251999999998
13.80771 -0.00012800913
13.80871 -0.00012413926
13.80971 -0.00012027309
13.81071 -0.00011641073999999999
13.81171 -0.00011255238
13.81271 -0.00010869816
13.81371 -0.00010484825
13.81471 -0.00010100283
13.81571 -9.7162092e-05
13.81671 -9.3326236e-05
13.81771 -8.9495484e-05
13.81871 -8.5670052e-05
13.81971 -8.185019199999999e-05
13.82071 -7.803614600000001e-05
13.82171 -7.4228177e-05
13.82271 -7.0426546e-05
13.82371 -6.6631532e-05
13.82471 -6.2843401e-05
13.82571 -5.9062420999999996e-05
13.82671 -5.5288859000000006e-05
13.82771 -5.1522989e-05
13.82871 -4.7765059e-05
13.82971 -4.4015317e-05
13.83071 -4.0274003e-05
[truncated: 217,900 more chars]
