# Supplementary material for: 2D Synthetic dataset of numerical simulations of long-period seismicity in a volcanic edifice and related sensitivity kernels
Source: Data Brief. 2021 Jan 25;34:106673. doi: 10.1016/j.dib.2020.106673 (PMC7841316; doi:10.1016/j.dib.2020.106673)
Supplement: Supplementary Data S1 — Supplementary Raw Research Data. This is open data under the CC BY license http://creativecommons.org/licenses/by/4.0/ [file mmc1.zip › Dataset/OUTPUT_SEISMOGRAMS/9000_3000/disp_Z_homo_5000_1768_SVF7e-1Hz.semd]

-1.714286 0.0
-1.713286 0.0
-1.712286 0.0
-1.711286 0.0
-1.710286 0.0
-1.709286 0.0
-1.708286 0.0
-1.707286 0.0
-1.706286 0.0
-1.705286 0.0
-1.704286 0.0
-1.703286 0.0
-1.702286 0.0
-1.701286 0.0
-1.700286 0.0
-1.699286 0.0
-1.698286 0.0
-1.697286 0.0
-1.696286 0.0
-1.695286 0.0
-1.694286 0.0
-1.693286 0.0
-1.692286 0.0
-1.691286 0.0
-1.690286 0.0
-1.689286 0.0
-1.688286 0.0
-1.687286 0.0
-1.686286 0.0
-1.685286 0.0
-1.684286 1.5920652e-36
-1.683286 8.3857669e-36
-1.682286 2.3667801e-35
-1.681286 5.4358067e-35
-1.680286 1.1481382e-34
-1.679286 2.4530463e-34
-1.678286 5.2904104999999995e-34
-1.677286 1.1138463000000001e-33
-1.676286 2.2454252000000002e-33
-1.675286 4.3143998e-33
-1.674286 7.9141638e-33
-1.673286 1.3899122e-32
-1.672286 2.3415228000000003e-32
-1.671286 3.7856268e-32
-1.670286 5.8668891e-32
-1.669286 8.6892414e-32
-1.668286 1.2227331000000002e-31
-1.667286 1.6174800000000002e-31
-1.666286 1.9705624e-31
-1.665286 2.1126209e-31
-1.664286 1.7406447e-31
-1.663286 3.6022935e-32
-1.662286 -2.7774981e-31
-1.661286 -8.7326513e-31
-1.660286 -1.8907978999999998e-30
-1.659286 -3.5028703e-30
-1.658286 -5.9040415e-30
-1.657286 -9.289713800000001e-30
-1.656286 -1.3822464e-29
-1.655286 -1.9587038e-29
-1.654286 -2.6539077e-29
-1.653286 -3.4457374e-29
-1.652286 -4.2913857e-29
-1.651286 -5.1277607e-29
-1.650286 -5.8767147e-29
-1.649286 -6.4556546e-29
-1.648286 -6.792475099999999e-29
-1.647286 -6.841482399999999e-29
-1.646286 -6.5943804e-29
-1.645286 -6.0782053e-29
-1.644286 -5.3312092e-29
-1.643286 -4.3491785999999994e-29
-1.642286 -2.9993124e-29
-1.641286 -9.0672544e-30
-1.640286 2.6709285999999997e-29
-1.639286 8.9544354e-29
-1.638286 1.970551e-28
-1.637286 3.7205893e-28
-1.636286 6.4128013e-28
-1.635286 1.0329438e-27
-1.634286 1.5735603999999999e-27
-1.633286 2.2845811000000003e-27
-1.632286 3.1799147000000002e-27
-1.631286 4.2653868e-27
-1.630286 5.5409618e-27
-1.629286 7.005784999999999e-27
-1.628286 8.6649117e-27
-1.627286 1.0535050000000001e-26
-1.626286 1.2645217999999999e-26
-1.625286 1.5027325e-26
-1.624286 1.7692074999999998e-26
-1.623286 2.0587726e-26
-1.622286 2.3543480000000003e-26
-1.621286 2.6205402e-26
-1.620286 2.7979857e-26
-1.619286 2.8006019e-26
-1.618286 2.5182714e-26
-1.617286 1.8273442000000002e-26
-1.616286 6.1047297000000006e-27
-1.615286 -1.2144019999999999e-26
-1.614286 -3.6585240000000003e-26
-1.613286 -6.6257315e-26
-1.612286 -9.8830645e-26
-1.611286 -1.3048790999999999e-25
-1.610286 -1.5608499000000001e-25
-1.609286 -1.6968209e-25
-1.608286 -1.6549207999999999e-25
-1.607286 -1.3922936e-25
-1.606286 -8.9763213e-26
-1.605286 -2.0898620000000002e-26
-1.604286 5.696001399999999e-26
-1.603286 1.255459e-25
-1.602286 1.5815275e-25
-1.601286 1.1999154e-25
-1.600286 -3.0335761e-26
-1.599286 -3.381349e-25
-1.598286 -8.486373e-25
-1.597286 -1.6017024e-24
-1.596286 -2.6251549999999997e-24
-1.595286 -3.9266741000000006e-24
-1.594286 -5.4841641e-24
-1.593286 -7.2346612e-24
-1.592286 -9.0621913e-24
-1.591286 -1.0785616e-23
-1.590286 -1.2148453000000001e-23
-1.589286 -1.281382e-23
-1.588286 -1.236879e-23
-1.587286 -1.0343315000000001e-23
-1.586286 -6.2488902000000006e-24
-1.585286 3.5905424e-25
-1.584286 9.7939103e-24
-1.583286 2.2129306e-23
-1.582286 3.707893e-23
-1.581286 5.3881635e-23
-1.580286 7.1215537e-23
-1.579286 8.7169801e-23
-1.578286 9.930398e-23
-1.577286 1.0482068e-22
-1.576286 1.0086658e-22
-1.575286 8.4959225e-23
-1.574286 5.5514168e-23
-1.573286 1.24202e-23
-1.572286 -4.2414788e-23
-1.571286 -1.046452e-22
-1.570286 -1.6730418e-22
-1.569286 -2.2095787e-22
-1.568286 -2.5427787e-22
-1.567286 -2.5507272999999996e-22
-1.566286 -2.1176375e-22
-1.565286 -1.152252e-22
-1.564286 3.9158678000000004e-23
-1.563286 2.494295e-22
-1.562286 5.0524143e-22
-1.561286 7.8658346e-22
-1.560286 1.0633233999999999e-21
-1.559286 1.2958343e-21
-1.558286 1.4369108e-21
-1.557286 1.435101e-21
-1.556286 1.2394781e-21
-1.555286 8.0573969e-22
-1.554286 1.0336856e-22
-1.553286 -8.7659888e-22
-1.552286 -2.1138621e-21
-1.551286 -3.5520936e-21
-1.550286 -5.0942271e-21
-1.549286 -6.6010699999999995e-21
-1.548286 -7.8945735e-21
-1.547286 -8.7669861e-21
-1.546286 -8.9967832e-21
-1.545286 -8.371622899999999e-21
-1.544286 -6.7176763000000006e-21
-1.543286 -3.9334536e-21
-1.542286 -2.4921913e-23
-1.541286 4.8626311e-21
-1.540286 1.0421598999999999e-20
-1.539286 1.6174063e-20
-1.538286 2.1484643e-20
-1.537286 2.5598711e-20
-1.536286 2.7708039e-20
-1.535286 2.7042508000000002e-20
-1.534286 2.2982188999999997e-20
-1.533286 1.5179703e-20
-1.532286 3.6785884000000004e-21
-1.531286 -1.0989621e-20
-1.530286 -2.7747984e-20
-1.529286 -4.4973629000000004e-20
-1.528286 -6.0567397e-20
-1.527286 -7.2100392e-20
-1.526286 -7.7035496e-20
-1.525286 -7.3011947e-20
-1.524286 -5.8170982e-20
-1.523286 -3.1491512e-20
-1.522286 6.9016645e-21
-1.521286 5.5497912e-20
-1.520286 1.1126879e-19
-1.519286 1.6967859e-19
-1.518286 2.2486249000000003e-19
-1.517286 2.6998408e-19
-1.516286 2.9776895e-19
-1.515286 3.0119258e-19
-1.514286 2.7428289e-19
-1.513286 2.1297962e-19
-1.512286 1.1597521e-19
-1.511286 -1.4551727e-20
-1.510286 -1.7240956e-19
-1.509286 -3.4717602e-19
-1.508286 -5.243858200000001e-19
-1.507286 -6.862019800000001e-19
-1.506286 -8.1261608999999995e-19
-1.505286 -8.8317412e-19
-1.504286 -8.791614e-19
-1.503286 -7.861051999999999e-19
-1.502286 -5.9637569e-19
-1.501286 -3.1159239e-19
-1.500286 5.5507368e-20
-1.499286 4.8010068e-19
-1.498286 9.2554806e-19
-1.497286 1.3451527e-18
-1.496286 1.6855244e-18
-1.495286 1.8914780000000003e-18
-1.494286 1.9121729e-18
-1.493286 1.7079786999999998e-18
-1.492286 1.2573514e-18
-1.491286 5.628662800000001e-19
-1.490286 -3.4449256999999996e-19
-1.489286 -1.4036171000000002e-18
-1.488286 -2.5247782000000002e-18
-1.487286 -3.5946875e-18
-1.486286 -4.4850722e-18
-1.485286 -5.0642873e-18
-1.484286 -5.211076e-18
-1.483286 -4.8292241999999996e-18
-1.482286 -3.8616319000000005e-18
-1.481286 -2.3022248e-18
-1.480286 -2.0421023e-19
-1.479286 2.3165775e-18
-1.478286 5.084128e-18
-1.477286 7.8709117e-18
-1.476286 1.041263e-17
-1.475286 1.242842e-17
-1.474286 1.3645354e-17
-1.473286 1.3825629000000001e-17
-1.472286 1.2794448000000001e-17
-1.471286 1.0466276e-17
-1.470286 6.866893499999999e-18
-1.469286 2.1486525e-18
-1.468286 -3.4037237999999996e-18
-1.467286 -9.379062300000001e-18
-1.466286 -1.525913e-17
-1.465286 -2.0452273e-17
-1.464286 -2.4340807999999998e-17
-1.463286 -2.6339977000000004e-17
-1.462286 -2.5964525e-17
-1.461286 -2.2897020999999998e-17
-1.460286 -1.7050577e-17
-1.459286 -8.617576e-18
-1.458286 1.9039476e-18
-1.457286 1.3713587e-17
-1.456286 2.5746454000000002e-17
-1.455286 3.6747132e-17
-1.454286 4.5376817e-17
-1.453286 5.0346058000000006e-17
-1.452286 5.056111e-17
-1.451286 4.5268617e-17
-1.450286 3.4181429e-17
-1.449286 1.7568856000000002e-17
-1.448286 -3.702831e-18
-1.447286 -2.8189103e-17
-1.446286 -5.3948270000000004e-17
-1.445286 -7.8681187e-17
-1.444286 -9.9918858e-17
-1.443286 -1.1524166e-16
-1.442286 -1.225101e-16
-1.441286 -1.2008572e-16
-1.440286 -1.0702149e-16
-1.439286 -8.3204697e-17
-1.438286 -4.9439282e-17
-1.437286 -7.4597577e-18
-1.436286 4.0126201e-17
-1.435286 8.9965663e-17
-1.434286 1.3815469e-16
-1.433286 1.8049248e-16
-1.432286 2.1278639999999999e-16
-1.431286 2.3119574e-16
-1.430286 2.3259777e-16
-1.429286 2.1495345000000002e-16
-1.428286 1.7764314000000001e-16
-1.427286 1.2173628e-16
-1.426286 5.0153853e-17
-1.425286 -3.2317719e-17
-1.424286 -1.1919656e-16
-1.423286 -2.0268135999999997e-16
-1.422286 -2.742343e-16
-1.421286 -3.2534453e-16
-1.420286 -3.4841592000000004e-16
-1.419286 -3.3769446e-16
-1.418286 -2.9013e-16
-1.417286 -2.06057e-16
-1.416286 -8.958601799999999e-17
-1.415286 5.1378488e-17
-1.414286 2.0553995000000002e-16
-1.413286 3.5902570999999997e-16
-1.412286 4.965578e-16
-1.411286 6.0286875e-16
-1.410286 6.6421503e-16
-1.409286 6.6982274e-16
-1.408286 6.1310528e-16
-1.407286 4.9252096e-16
-1.406286 3.1198378e-16
-1.405286 8.0796242e-17
-1.404286 -1.8687149e-16
-1.403286 -4.728862900000001e-16
-1.402286 -7.563430199999999e-16
-1.401286 -1.0149373e-15
-1.400286 -1.2264273e-15
-1.399286 -1.3701161e-15
-1.398286 -1.4283129e-15
-1.397286 -1.3877496e-15
-1.396286 -1.2409258e-15
-1.395286 -9.8733742e-16
-1.394286 -6.3449733e-16
-1.393286 -1.9860973e-16
-1.392286 2.9528923e-16
-1.391286 8.1392719e-16
-1.390286 1.3173103e-15
-1.389286 1.7612614e-15
-1.388286 2.1009601999999997e-15
-1.387286 2.2952922e-15
-1.386286 2.3116335000000002e-15
-1.385286 2.1305309e-15
-1.384286 1.7496364999999998e-15
-1.383286 1.1862338e-15
-1.382286 4.7778974e-16
-1.381286 -3.1982616e-16
-1.380286 -1.1365203000000001e-15
-1.379286 -1.8942679e-15
-1.378286 -2.5148979e-15
-1.377286 -2.9284735e-15
-1.376286 -3.0812276e-15
-1.375286 -2.9420148e-15
-1.374286 -2.5064281e-15
-1.373286 -1.79804e-15
-1.372286 -8.666439900000001e-16
-1.371286 2.1620031999999998e-16
-1.370286 1.3636489e-15
-1.369286 2.4811781999999998e-15
-1.368286 3.4743518e-15
-1.367286 4.2559144e-15
-1.366286 4.7516507000000005e-15
-1.365286 4.9047989e-15
-1.364286 4.679151e-15
-1.363286 4.0612176e-15
-1.362286 3.0618908000000004e-15
-1.361286 1.7179173000000002e-15
-1.360286 9.3184832e-17
-1.359286 -1.7205890999999998e-15
-1.358286 -3.604556e-15
-1.357286 -5.4158675e-15
-1.356286 -6.9942621e-15
-1.355286 -8.1727867e-15
-1.354286 -8.7926725e-15
-1.353286 -8.721483300000001e-15
-1.352286 -7.8726862e-15
-1.351286 -6.223967e-15
-1.350286 -3.8311363e-15
-1.349286 -8.3452581e-16
-1.348286 2.5445484e-15
-1.347286 6.018431799999999e-15
-1.346286 9.2583785e-15
-1.345286 1.1928064999999999e-14
-1.344286 1.3721399000000001e-14
-1.343286 1.4399547e-14
-1.342286 1.3821787e-14
-1.341286 1.1965427e-14
-1.340286 8.9315495e-15
-1.339286 4.9355111e-15
-1.338286 2.8359459e-16
-1.337286 -4.6605083e-15
-1.336286 -9.5140772e-15
-1.335286 -1.3912658e-14
-1.334286 -1.7540843e-14
-1.333286 -2.0152703e-14
-1.332286 -2.1580412e-14
-1.331286 -2.1732196999999998e-14
-1.330286 -2.0583059e-14
-1.329286 -1.8163052e-14
-1.328286 -1.4548123e-14
-1.327286 -9.8572367e-15
-1.326286 -4.2571552e-15
-1.325286 2.026709e-15
-1.324286 8.6978617e-15
-1.323286 1.538121e-14
-1.322286 2.1627452e-14
-1.321286 2.6934965e-14
-1.320286 3.0791598000000003e-14
-1.319286 3.2734263e-14
-1.318286 3.2419283e-14
-1.317286 2.9692219e-14
-1.316286 2.4643399000000003e-14
-1.315286 1.7635595000000002e-14
-1.314286 9.2933504e-15
-1.313286 4.493398100000001e-16
-1.312286 -7.9492103e-15
-1.311286 -1.4962957e-14
-1.310286 -1.9793850999999998e-14
-1.309286 -2.1907573e-14
-1.308286 -2.1123032e-14
-1.307286 -1.7651154e-14
-1.306286 -1.2073312e-14
-1.305286 -5.2603664e-15
-1.304286 1.7556022e-15
-1.303286 7.9353673e-15
-1.302286 1.2385375e-14
-1.301286 1.4481843999999998e-14
-1.300286 1.3943908e-14
-1.299286 1.0843607e-14
-1.298286 5.5534498e-15
-1.297286 -1.3545448e-15
-1.296286 -9.2338834e-15
-1.295286 -1.7482855e-14
-1.294286 -2.5629444e-14
-1.293286 -3.3361371999999995e-14
-1.292286 -4.0494115000000003e-14
-1.291286 -4.6885798999999995e-14
-1.290286 -5.2322840000000004e-14
-1.289286 -5.6410557000000003e-14
-1.288286 -5.8505916e-14
-1.287286 -5.7723268e-14
-1.286286 -5.3029619999999995e-14
-1.285286 -4.3425383e-14
-1.284286 -2.8184465e-14
-1.283286 -7.1086585e-15
-1.282286 1.9259721e-14
-1.281286 4.9522553999999995e-14
-1.280286 8.1450598e-14
-1.279286 1.1216664e-13
-1.278286 1.3847461e-13
-1.277286 1.5729025e-13
-1.276286 1.6610312000000001e-13
-1.275286 1.6338583e-13
-1.274286 1.4886926e-13
-1.273286 1.2362237999999998e-13
-1.272286 8.9909392e-14
-1.271286 5.0840093e-14
-1.270286 9.8715867e-15
-1.269286 -2.9746759e-14
-1.268286 -6.547689599999999e-14
-1.267286 -9.584136500000001e-14
-1.266286 -1.2054307e-13
-1.265286 -1.4032566000000002e-13
-1.264286 -1.5659948e-13
-1.263286 -1.7091027e-13
-1.262286 -1.8436703000000002e-13
-1.261286 -1.9716102e-13
-1.260286 -2.0829546e-13
-1.259286 -2.1560555e-13
-1.258286 -2.1608831e-13
-1.257286 -2.0649244e-13
-1.256286 -1.8405573000000002e-13
-1.255286 -1.4723508e-13
-1.254286 -9.626370599999999e-14
-1.253286 -3.3394843e-14
-1.252286 3.7249417e-14
-1.251286 1.1022437e-13
-1.250286 1.7961645e-13
-1.249286 2.4004204e-13
-1.248286 2.8758418e-13
-1.247286 3.2045859e-13
-1.246286 3.392451e-13
-1.245286 3.4660533e-13
-1.244286 3.4651709000000003e-13
-1.243286 3.4316695e-13
-1.242286 3.3973128e-13
-1.241286 3.3732013999999997e-13
-1.240286 3.3434549999999996e-13
-1.239286 3.2650257e-13
-1.238286 3.074319e-13
-1.237286 2.6998443e-13
-1.236286 2.0786957e-13
-1.235286 1.173615e-13
-1.234286 -1.3043826e-15
-1.233286 -1.4317908e-13
-1.232286 -2.987176e-13
-1.231286 -4.5482578e-13
-1.230286 -5.9670358e-13
-1.229286 -7.101739e-13
-1.228286 -7.840598600000001e-13
-1.227286 -8.121346e-13
-1.226286 -7.9422205e-13
-1.225286 -7.361825099999999e-13
-1.224286 -6.4873046e-13
-1.223286 -5.452779700000001e-13
-1.222286 -4.3921199e-13
-1.221286 -3.4115586e-13
-1.220286 -2.5679754e-13
-1.219286 -1.8577622e-13
-1.218286 -1.2191431e-13
-1.217286 -5.480615e-14
-1.216286 2.7521720000000002e-14
-1.215286 1.3541473e-13
-1.214286 2.7454316e-13
-1.213286 4.4369525e-13
-1.212286 6.339580400000001e-13
-1.211286 8.2955934e-13
-1.210286 1.0102939e-12
-1.209286 1.1550997e-12
-1.208286 1.2460697e-12
-1.207286 1.2720391e-12
-1.206286 1.230931e-12
-1.205286 1.1302618000000001e-12
-1.204286 9.855834e-13
-1.203286 8.170826199999999e-13
-1.202286 6.4498959e-13
-1.201286 4.8476017e-13
-1.200286 3.4312337e-13
-1.199286 2.1597322000000001e-13
-1.198286 8.8752567e-14
-1.197286 -6.052782e-14
-1.196286 -2.5606475e-13
-1.195286 -5.1778713e-13
-1.194286 -8.5494305e-13
-1.193286 -1.2611636e-12
-1.192286 -1.7122232e-12
-1.191286 -2.1672476e-12
-1.190286 -2.5734549999999998e-12
-1.189286 -2.8737859e-12
-1.188286 -3.0161369e-12
-1.187286 -2.9624977e-12
-1.186286 -2.6961996e-12
-1.185286 -2.2257734999999997e-12
-1.184286 -1.5845206e-12
-1.183286 -8.257271e-13
-1.182286 -1.4338791000000002e-14
-1.181286 7.8334174e-13
-1.180286 1.5099169000000001e-12
-1.179286 2.1250505e-12
-1.178286 2.6098495e-12
-1.177286 2.9665648e-12
-1.176286 3.2137008999999996e-12
-1.175286 3.3776357e-12
-1.174286 3.4826690999999996e-12
-1.173286 3.5418462e-12
-1.172286 3.5508284999999997e-12
-1.171286 3.4864963999999997e-12
-1.170286 3.3109684e-12
-1.169286 2.9805063e-12
-1.168286 2.4575999e-12
-1.167286 1.723655e-12
-1.166286 7.8934797e-13
-1.165286 -3.0001547e-13
-1.164286 -1.4659232000000001e-12
-1.163286 -2.6053063000000002e-12
-1.162286 -3.6053222000000003e-12
-1.161286 -4.3617691e-12
-1.160286 -4.7976468e-12
-1.159286 -4.8780807e-12
-1.158286 -4.6183072e-12
-1.157286 -4.0826365e-12
-1.156286 -3.3740331e-12
-1.155286 -2.6158783e-12
-1.154286 -1.9291737999999997e-12
-1.153286 -1.409557e-12
-1.152286 -1.1087652e-12
-1.151286 -1.0244851999999999e-12
-1.150286 -1.1009747e-12
-1.149286 -1.2407106999999999e-12
-1.148286 -1.3250413e-12
-1.147286 -1.2398535e-12
-1.146286 -9.0106704e-13
-1.145286 -2.7459379000000003e-13
-1.144286 6.1363226e-13
-1.143286 1.6800112000000001e-12
-1.142286 2.7979379999999997e-12
-1.141286 3.8220532e-12
-1.140286 4.6172105e-12
-1.139286 5.0860801e-12
-1.138286 5.1893633e-12
-1.137286 4.9539528e-12
-1.136286 4.4668112999999996e-12
-1.135286 3.855363e-12
-1.134286 3.2582044e-12
-1.133286 2.7922553e-12
-1.132286 2.523569e-12
-1.131286 2.4486017e-12
-1.130286 2.4908003e-12
-1.129286 2.5142699e-12
-1.128286 2.3526094e-12
-1.127286 1.8475459e-12
-1.126286 8.8949378e-13
-1.125286 -5.4877715e-13
-1.124286 -2.3932796e-12
-1.123286 -4.4700006e-12
-1.122286 -6.5274507e-12
-1.121286 -8.2774167e-12
-1.120286 -9.446704400000001e-12
-1.119286 -9.829919e-12
-1.118286 -9.332506700000001e-12
-1.117286 -7.9947123e-12
-1.116286 -5.9905578e-12
-1.115286 -3.6008045e-12
-1.114286 -1.1641895999999999e-12
-1.113286 9.840999900000001e-13
-1.112286 2.5747432e-12
-1.111286 3.4547624e-12
-1.110286 3.6155093000000002e-12
-1.109286 3.1917814e-12
-1.108286 2.4314765e-12
-1.107286 1.6413405999999999e-12
-1.106286 1.1195703e-12
-1.105286 1.0891648e-12
-1.104286 1.6462476999999999e-12
-1.103286 2.7348806999999998e-12
-1.102286 4.1546526e-12
-1.101286 5.6005316999999995e-12
-1.100286 6.7275238999999994e-12
-1.099286 7.2270389000000004e-12
-1.098286 6.8988069e-12
-1.097286 5.702470400000001e-12
-1.096286 3.7766699e-12
-1.095286 1.4199338e-12
-1.094286 -9.643345599999999e-13
-1.093286 -2.9486162e-12
-1.092286 -4.1715861e-12
-1.091286 -4.4189401e-12
-1.090286 -3.6768148e-12
-1.089286 -2.1448875e-12
-1.088286 -2.0425715e-13
-1.087286 1.6553533e-12
-1.086286 2.9356023999999995e-12
-1.085286 3.2367934e-12
-1.084286 2.3498993e-12
-1.083286 3.1298547000000003e-13
-1.082286 -2.5817898e-12
-1.081286 -5.834623100000001e-12
-1.080286 -8.830868699999999e-12
-1.079286 -1.0962976e-11
-1.078286 -1.1757372999999999e-11
-1.077286 -1.0979921e-11
-1.076286 -8.696817300000001e-12
-1.075286 -5.2761089e-12
-1.074286 -1.3267368e-12
-1.073286 2.4150741999999997e-12
-1.072286 5.2308249e-12
-1.071286 6.567474e-12
-1.070286 6.1574450000000005e-12
-1.069286 4.0849955999999995e-12
-1.068286 7.8315828e-13
-1.067286 -3.0407384999999998e-12
-1.066286 -6.5382216e-12
-1.065286 -8.8861325e-12
-1.064286 -9.453259000000001e-12
-1.063286 -7.932875500000001e-12
-1.062286 -4.4129204e-12
-1.061286 6.3234059e-13
-1.060286 6.4294259000000005e-12
-1.059286 1.2055334999999999e-11
-1.058286 1.6620051e-11
-1.057286 1.9444339e-11
-1.056286 2.0195305e-11
-1.055286 1.8950034e-11
-1.054286 1.6172174000000002e-11
-1.053286 1.2604434000000001e-11
-1.052286 9.0981767e-12
-1.051286 6.4155467999999994e-12
-1.050286 5.0468106999999996e-12
-1.049286 5.083863e-12
-1.048286 6.1803603e-12
-1.047286 7.6114082e-12
-1.046286 8.4246907e-12
-1.045286 7.6547242e-12
-1.044286 4.5568536e-12
-1.043286 -1.18891e-12
-1.042286 -9.3502564e-12
-1.041286 -1.9123459e-11
-1.040286 -2.9233811999999996e-11
-1.039286 -3.8142132e-11
-1.038286 -4.4320952e-11
-1.037286 -4.6547747999999996e-11
-1.036286 -4.4156543e-11
-1.035286 -3.7194965e-11
-1.034286 -2.6451053e-11
-1.033286 -1.3339031e-11
-1.032286 3.3841507e-13
-1.031286 1.2708229999999998e-11
-1.030286 2.216464e-11
-1.029286 2.7659864999999998e-11
-1.028286 2.8889098e-11
-1.027286 2.6331048e-11
-1.026286 2.1133885e-11
-1.025286 1.4867827e-11
-1.024286 9.1934212e-12
-1.023286 5.5129041e-12
-1.022286 4.6767379e-12
-1.021286 6.8072982e-12
-1.020286 1.1278236e-11
-1.019286 1.6856029e-11
-1.018286 2.197598e-11
-1.017286 2.5095697e-11
-1.016286 2.5051141999999997e-11
-1.015286 2.1337775000000002e-11
-1.014286 1.4253292999999999e-11
-1.013286 4.8662578e-12
-1.012286 -5.1886294e-12
-1.011286 -1.4050385e-11
-1.010286 -2.0037905000000002e-11
-1.009286 -2.2036524e-11
-1.008286 -1.9779753e-11
-1.007286 -1.3959778e-11
-1.006286 -6.1340561e-12
-1.005286 1.5626062000000002e-12
-1.004286 6.8493476e-12
-1.003286 7.789937e-12
-1.002286 3.2424702e-12
-1.001286 -6.8285011e-12
-1.000286 -2.1249741e-11
-0.9992857 -3.7779139e-11
-0.9982857 -5.3471198000000004e-11
-0.9972857 -6.5204851e-11
-0.9962857 -7.027458e-11
-0.9952857 -6.6929134e-11
-0.9942857 -5.4748637e-11
-0.9932857 -3.4779883e-11
-0.9922857 -9.3957299e-12
-0.9912857 1.8100811e-11
-0.9902857 4.405552e-11
-0.9892857 6.5114228e-11
-0.9882857 7.8818955e-11
-0.9872857 8.4030423e-11
-0.9862857 8.109166600000001e-11
-0.9852857 7.1699097e-11
-0.9842857 5.850655799999999e-11
-0.9832857 4.4543126e-11
-0.9822857 3.2564866e-11
-0.9812857 2.4475810000000004e-11
-0.9802857 2.0940682999999998e-11
-0.9792857 2.1273115e-11
-0.9782857 2.3626038999999998e-11
-0.9772857 2.5446987000000002e-11
-0.9762857 2.4103510999999997e-11
-0.9752857 1.7545175e-11
-0.9742857 4.8571515e-12
-0.9732857 -1.3420424e-11
-0.9722857 -3.5286739e-11
-0.9712857 -5.7602821e-11
-0.9702857 -7.6686796e-11
-0.9692857 -8.9065853e-11
-0.9682857 -9.2230683e-11
-0.9672857 -8.523132300000001e-11
-0.9662857 -6.897997300000001e-11
-0.9652857 -4.6182632e-11
-0.9642857 -2.0895773e-11
-0.9632857 2.2177254e-12
-0.9622857 1.8793554e-11
-0.9612857 2.5653289e-11
-0.9602857 2.1492205e-11
-0.9592857 7.2196935e-12
-0.9582857 -1.4129939000000001e-11
-0.9572857 -3.7914016e-11
-0.9562857 -5.873636e-11
-0.9552857 -7.148035399999999e-11
-0.9542857 -7.2319505e-11
-0.9532857 -5.9503991e-11
-0.9522857 -3.3761725e-11
-0.9512857 1.7737534000000001e-12
-0.9502857 4.2103007e-11
-0.9492857 8.1268483e-11
-0.9482857 1.1345513e-10
-0.9472857 1.3406728e-10
-0.9462857 1.4056702e-10
-0.9452857 1.3290538e-10
-0.9442857 1.1345856e-10
-0.9432857 8.6481316e-11
-0.9422857 5.718948e-11
-0.9412857 3.0660218000000004e-11
-0.9402857 1.0778688e-11
-0.9392857 -5.4789606e-13
-0.9382857 -3.7413218e-12
-0.9372857 -1.3906186e-12
-0.9362857 2.3930821999999998e-12
-0.9352857 2.9724080000000003e-12
-0.9342857 -3.6797236e-12
-0.9332857 -1.9947611999999998e-11
-0.9322857 -4.5872854e-11
-0.9312857 -7.8950637e-11
-0.9302857 -1.1448467e-10
-0.9292857 -1.4644584e-10
-0.9282857 -1.6867089e-10
-0.9272857 -1.7615920999999999e-10
-0.9262857 -1.6619680999999999e-10
-0.9252857 -1.3906257e-10
-0.9242857 -9.8150546e-11
-0.9232857 -4.945772e-11
-0.9222857 -5.165829099999999e-13
-0.9212857 4.1030506e-11
-0.9202857 6.8937282e-11
-0.9192857 7.963592400000001e-11
-0.9182857 7.3026958e-11
-0.9172857 5.259964600000001e-11
-0.9162857 2.4835609999999997e-11
-0.9152857 -2.0078552e-12
-0.9142857 -1.9510774e-11
-0.9132857 -2.0789921e-11
-0.9122857 -1.9499627e-12
-0.9112857 3.7007019e-11
-0.9102857 9.2005104e-11
-0.9092857 1.5550088e-10
-0.9082857 2.1776743e-10
-0.9072857 2.6861536e-10
-0.9062857 2.9922057000000003e-10
-0.9052857 3.0370431e-10
-0.9042857 2.8015812e-10
-0.9032857 2.3091546e-10
-0.9022857 1.620217e-10
-0.9012857 8.201619199999999e-11
-0.9002857 2.7781283e-13
-0.8992857 -7.4725621e-11
-0.8982857 -1.3692533e-10
-0.8972857 -1.8357371e-10
-0.8962857 -2.1541607e-10
-0.8952857 -2.3608636999999997e-10
-0.8942857 -2.5086576e-10
-0.8932857 -2.6508199e-10
-0.8922857 -2.8250756999999997e-10
-0.8912857 -3.041214e-10
-0.8902857 -3.2752730999999996e-10
-0.8892857 -3.4718688e-10
-0.8882857 -3.554515e-10
-0.8872857 -3.4420407e-10
-0.8862857 -3.0678079e-10
-0.8852857 -2.3976925e-10
-0.8842857 -1.4428661e-10
-0.8832857 -2.6432797e-11
-0.8822857 1.0322869999999999e-10
-0.8812857 2.3111575999999998e-10
-0.8802857 3.4276046e-10
-0.8792857 4.2524300000000005e-10
-0.8782857 4.6946457e-10
-0.8772857 4.7181183e-10
-0.8762857 4.3487266999999997e-10
-0.8752857 3.6703817e-10
-0.8742857 2.8104056e-10
-0.8732857 1.9168506000000003e-10
-0.8722857 1.1319539999999999e-10
-0.8712857 5.6673447999999997e-11
-0.8702857 2.8157678999999997e-11
-0.8692857 2.7652164e-11
-0.8682857 4.9310874999999997e-11
-0.8672857 8.2736975e-11
-0.8662857 1.1513798e-10
-0.8652857 1.3391009e-10
-0.8642857 1.2914146e-10
-0.8632857 9.5542866e-11
-0.8622857 3.3432176000000004e-11
-0.8612857 -5.1408823e-11
-0.8602857 -1.4895679000000002e-10
-0.8592857 -2.4698084e-10
-0.8582857 -3.3345668e-10
-0.8572857 -3.9885417e-10
-0.8562857 -4.3782190999999997e-10
-0.8552857 -4.4992190999999996e-10
-0.8542857 -4.3927022999999996e-10
-0.8532857 -4.1317453e-10
-0.8522857 -3.8007627e-10
-0.8512857 -3.4726028e-10
-0.8502857 -3.1885195e-10
-0.8492857 -2.9456984e-10
-0.8482857 -2.6954797e-10
-0.8472857 -2.3531697e-10
-0.8462857 -1.8178259e-10
-0.8452857 -9.981586999999999e-11
-0.8442857 1.6080777e-11
-0.8432857 1.6561039e-10
-0.8422857 3.4152375000000003e-10
-0.8412857 5.2978602e-10
-0.8402857 7.1113094e-10
-0.8392857 8.637870800000001e-10
-0.8382857 9.6691726e-10
-0.8372857 1.0041498999999999e-09
-0.8362857 9.665404800000001e-10
-0.8352857 8.5438783e-10
-0.8342857 6.775328999999999e-10
-0.8332857 4.5404791e-10
-0.8322857 2.0752516000000003e-10
-0.8312857 -3.6556595e-11
-0.8302857 -2.5473484e-10
-0.8292857 -4.290286e-10
-0.8282857 -5.493451199999999e-10
-0.8272857 -6.144113399999999e-10
-0.8262857 -6.3109917e-10
-0.8252857 -6.1232287e-10
-0.8242857 -5.739605e-10
-0.8232857 -5.3143128e-10
-0.8222857 -4.966152499999999e-10
-0.8212857 -4.757165600000001e-10
-0.8202857 -4.6846771e-10
-0.8192857 -4.687882e-10
-0.8182857 -4.6670866e-10
-0.8172857 -4.5110911999999996e-10
-0.8162857 -4.1265394000000004e-10
-0.8152857 -3.4627151e-10
-0.8142857 -2.5262719000000003e-10
-0.8132857 -1.3825871e-10
-0.8122857 -1.4333184e-11
-0.8112857 1.0571227e-10
-0.8102857 2.0913471e-10
-0.8092857 2.8679834e-10
-0.8082857 3.3537415e-10
-0.8072857 3.5829946e-10
-0.8062857 3.6522278e-10
-0.8052857 3.6997782999999995e-10
-0.8042857 3.8744879999999997e-10
-0.8032857 4.2994466000000004e-10
-0.8022857 5.0383239e-10
-0.8012857 6.071632799999999e-10
-0.8002857 7.288569899999999e-10
-0.7992857 8.497183e-10
-0.7982857 9.4520372e-10
-0.7972857 9.8950275e-10
-0.7962857 9.602204400000001e-10
-0.7952857 8.428022200000001e-10
-0.7942857 6.3385876e-10
-0.7932857 3.4273181e-10
-0.7922857 -9.0458355e-12
-0.7912857 -3.9035819e-10
-0.7902857 -7.6476013e-10
-0.7892857 -1.0956498e-09
-0.7882857 -1.3514602999999999e-09
-0.7872857 -1.5099739e-09
-0.7862857 -1.5610277e-09
-0.7852857 -1.5071899e-09
-0.7842857 -1.3623683e-09
-0.7832857 -1.1486958e-09
-0.7822857 -8.9234887e-10
-0.7812857 -6.1913183e-10
-0.7802857 -3.5066702e-10
-0.7792857 -1.0187276000000001e-10
-0.7782857 1.1987917e-10
-0.7772857 3.138988e-10
-0.7762857 4.8393659e-10
-0.7752857 6.351782800000001e-10
-0.7742857 7.712349899999999e-10
-0.7732857 8.918688700000001e-10
-0.7722857 9.9201463e-10
-0.7712857 1.0623556e-09
-0.7702857 1.0913521e-09
-0.7692857 1.0682763e-09
-0.7682857 9.8655658e-10
-0.7672857 8.466322300000001e-10
-0.7662857 6.575844900000001e-10
-0.7652857 4.3704476e-10
-0.7642857 2.0922683999999997e-10
-0.7632857 1.328153e-12
-0.7622857 -1.6109198999999998e-10
-0.7612857 -2.5889570000000003e-10
-0.7602857 -2.8336216e-10
-0.7592857 -2.3854824e-10
-0.7582857 -1.4144288e-10
-0.7572857 -1.9746098e-11
-0.7562857 9.2447621e-11
-0.7552857 1.6036909e-10
-0.7542857 1.5471555e-10
-0.7532857 5.7118839e-11
-0.7522857 -1.3605851e-10
-0.7512857 -4.1231536e-10
-0.7502857 -7.4428606e-10
-0.7492857 -1.0935095000000001e-09
-0.7482857 -1.4160595e-09
-0.7472857 -1.6690685e-09
-0.7462857 -1.8170319e-09
-0.7452857 -1.836831e-09
-0.7442857 -1.7206715e-09
-0.7432857 -1.4765271000000002e-09
-0.7422857 -1.1261428e-09
-0.7412857 -7.010901e-10
-0.7402857 -2.3769716999999997e-10
-0.7392857 2.2816304000000001e-10
-0.7382857 6.654819500000001e-10
-0.7372857 1.0510002999999999e-09
-0.7362857 1.3702052e-09
-0.7352857 1.6164906e-09
-0.7342857 1.7889242000000002e-09
-0.7332857 1.8893342e-09
-0.7322857 1.9195491e-09
-0.7312857 1.8795429e-09
-0.7302857 1.766994e-09
-0.7292857 1.5784036e-09
-0.7282857 1.3115229e-09
-0.7272857 9.6848718e-10
-0.7262857 5.588324900000001e-10
-0.7252857 1.0153347e-10
-0.7242857 -3.7465303999999994e-10
-0.7232857 -8.329280800000001e-10
-0.7222857 -1.2322398e-09
-0.7212857 -1.5326372e-09
-0.7202857 -1.7013294e-09
-0.7192857 -1.7183681999999998e-09
-0.7182857 -1.5808554e-09
-0.7172857 -1.3047712e-09
-0.7162857 -9.239111199999999e-10
-0.7152857 -4.8591669e-10
-0.7142857 -4.5914134999999996e-11
-0.7132857 3.4127646e-10
-0.7122857 6.2911195e-10
-0.7112857 7.861635e-10
-0.7102857 8.006790500000001e-10
-0.7092857 6.8210836e-10
-0.7082857 4.5934684e-10
-0.7072857 1.7601592e-10
-0.7062857 -1.1640349e-10
-0.7052857 -3.6641853000000003e-10
-0.7042857 -5.300546e-10
-0.7032857 -5.768710600000001e-10
-0.7022857 -4.935787900000001e-10
-0.7012857 -2.8483589e-10
-0.7002857 2.868565e-11
-0.6992857 4.1439851e-10
-0.6982857 8.3316019e-10
-0.6972857 1.2448425e-09
-0.6962857 1.6131261000000002e-09
-0.6952857 1.9087894e-09
-0.6942857 2.1111505000000003e-09
-0.6932857 2.2077448e-09
-0.6922857 2.1927094e-09
-0.6912857 2.0645926000000002e-09
-0.6902857 1.8243834e-09
-0.6892857 1.4744336000000002e-09
-0.6882857 1.0186652e-09
-0.6872857 4.6406646000000003e-10
-0.6862857 -1.7690396999999998e-10
-0.6852857 -8.8370925e-10
-0.6842857 -1.6257825e-09
-0.6832857 -2.3620585e-09
-0.6822857 -3.042577e-09
-0.6812857 -3.6123562e-09
-0.6802857 -4.0172542000000005e-09
-0.6792857 -4.2110700000000004e-09
-0.6782857 -4.1627888999999995e-09
-0.6772857 -3.862704900000001e-09
-0.6762857 -3.3262250999999997e-09
-0.6752857 -2.5944661e-09
-0.6742857 -1.7312379e-09
-0.6732857 -8.166008700000001e-10
-0.6722857 6.2226862e-11
-0.6712857 8.213631999999999e-10
-0.6702857 1.3906347e-09
-0.6692857 1.7222872e-09
-0.6682857 1.7967360000000001e-09
-0.6672857 1.6245215e-09
-0.6662857 1.2442381e-09
-0.6652857 7.168301100000001e-10
-0.6642857 1.1720964e-10
-0.6632857 -4.7547933e-10
-0.6622857 -9.8748293e-10
-0.6612857 -1.3585914e-09
-0.6602857 -1.5478048999999999e-09
-0.6592857 -1.5359743e-09
-0.6582857 -1.3254193e-09
-0.6572857 -9.3701635e-10
-0.6562857 -4.0559730000000004e-10
-0.6552857 2.2533767e-10
-0.6542857 9.086468599999999e-10
-0.6532857 1.5976009e-09
-0.6522857 2.2486095e-09
-0.6512857 2.8226532e-09
-0.6502857 3.28579e-09
-0.6492857 3.6093038e-09
-0.6482857 3.7700942999999995e-09
-0.6472857 3.7517593000000005e-09
-0.6462857 3.5465348999999997e-09
-0.6452857 3.1578924e-09
-0.6442857 2.6032572000000003e-09
-0.6432857 1.9160781e-09
-0.6422857 1.146397e-09
-0.6412857 3.5921430999999996e-10
-0.6402857 -3.6974148e-10
-0.6392857 -9.6076281e-10
-0.6382857 -1.3388487e-09
-0.6372857 -1.4432767e-09
-0.6362857 -1.2366993999999999e-09
-0.6352857 -7.1230838e-10
-0.6342857 1.0223204999999999e-10
-0.6332857 1.1449789e-09
-0.6322857 2.324344e-09
-0.6312857 3.5278096e-09
-0.6302857 4.6337236e-09
-0.6292857 5.5246707e-09
-0.6282857 6.1006394e-09
-0.6272857 6.2902183e-09
-0.6262857 6.0583261e-09
-0.6252857 5.4095093e-09
-0.6242857 4.3864957e-09
-0.6232857 3.0643679e-09
-0.6222857 1.5413363e-09
-0.6212857 -7.2495064e-11
-0.6202857 -1.6668032e-09
-0.6192857 -3.1416654e-09
-0.6182857 -4.4159423e-09
-0.6172857 -5.432698e-09
-0.6162857 -6.1614644e-09
-0.6152857 -6.5976211000000006e-09
-0.6142857 -6.7595506e-09
-0.6132857 -6.6843926e-09
-0.6122857 -6.4232224e-09
-0.6112857 -6.0363116999999995e-09
-0.6102857 -5.5888481e-09
-0.6092857 -5.1471886e-09
-0.6082857 -4.7754745000000005e-09
-0.6072857 -4.532302e-09
-0.6062857 -4.4671529999999995e-09
-0.6052857 -4.6164648e-09
-0.6042857 -4.9994668e-09
-0.6032857 -5.6142219e-09
-0.6022857 -6.4345590999999995e-09
-0.6012857 -7.4087090999999995e-09
-0.6002857 -8.4604226e-09
-0.5992857 -9.4930938e-09
-0.5982857 -1.0397016e-08
-0.5972857 -1.1059389e-08
-0.5962857 -1.1376153e-08
-0.5952857 -1.1264302e-08
-0.5942857 -1.0673046e-08
-0.5932857 -9.592193000000001e-09
-0.5922857 -8.0563563e-09
-0.5912857 -6.1441109e-09
-0.5902857 -3.9718541e-09
-0.5892857 -1.6829037999999998e-09
-0.5882857 5.669652200000001e-10
-0.5872857 2.625801e-09
-0.5862857 4.3615545e-09
-0.5852857 5.6759476000000005e-09
-0.5842857 6.5144354999999995e-09
-0.5832857 6.8711072e-09
-0.5822857 6.788074999999999e-09
-0.5812857 6.349624999999999e-09
-0.5802857 5.6720788e-09
-0.5792857 4.8907774e-09
-0.5782857 4.1458562e-09
-0.5772857 3.5684705000000003e-09
-0.5762857 3.2688838e-09
-0.5752857 3.3274321e-09
-0.5742857 3.7888945e-09
-0.5732857 4.6603141e-09
-0.5722857 5.9119404e-09
-0.5712857 7.4807105e-09
-0.5702857 9.2756115e-09
-0.5692857 1.1184304e-08
-0.5682857 1.308053e-08
-0.5672857 1.4832004000000001e-08
-0.5662857 1.6308604e-08
-0.5652857 1.7390735e-08
-0.5642857 1.7977662000000002e-08
-0.5632857 1.7995504e-08
-0.5622857 1.7404293e-08
-0.5612857 1.6203444000000002e-08
-0.5602857 1.4434716000000002e-08
-0.5592857 1.218193e-08
-0.5582857 9.566796e-09
-0.5572857 6.7406296e-09
-0.5562857 3.8722375999999995e-09
-0.5552857 1.1328086e-09
-0.5542857 -1.3207861e-09
-0.5532857 -3.3625311e-09
-0.5522857 -4.9116130999999995e-09
-0.5512857 -5.9427414e-09
-0.5502857 -6.490887e-09
-0.5492857 -6.6495469e-09
-0.5482857 -6.5624159000000005e-09
-0.5472857 -6.4091357e-09
-0.5462857 -6.3866162000000005e-09
-0.5452857 -6.6879724e-09
-0.5442857 -7.4814571e-09
-0.5432857 -8.891745000000001e-09
-0.5422857 -1.0985643999999999e-08
-0.5412857 -1.3763747e-08
-0.5402857 -1.7158739999999998e-08
-0.5392857 -2.1040342e-08
-0.5382857 -2.5226093000000004e-08
-0.5372857 -2.9496629999999997e-08
-0.5362857 -3.3613651000000004e-08
-0.5352857 -3.733874e-08
-0.5342857 -4.0451278e-08
-0.5332857 -4.2763973e-08
-0.5322857 -4.4134926e-08
-0.5312857 -4.4475642999999996e-08
-0.5302857 -4.3754727999999996e-08
-0.5292857 -4.1997431000000004e-08
-0.5282857 -3.9281292e-08
-0.5272857 -3.5728417e-08
-0.5262857 -3.1494887e-08
-0.5252857 -2.6757875999999997e-08
-0.5242857 -2.1701113e-08
-0.5232857 -1.6499464e-08
-0.5222857 -1.1303351000000001e-08
-0.5212857 -6.2242156e-09
-0.5202857 -1.3220560999999999e-09
-0.5192857 3.4036661999999997e-09
-0.5182857 8.018627400000001e-09
-0.5172857 1.2652815000000001e-08
-0.5162857 1.7493769e-08
-0.5152857 2.2773969e-08
-0.5142857 2.8752978e-08
-0.5132857 3.5695824e-08
-0.5122857 4.3849427e-08
-0.5112857 5.3419674000000006e-08
-0.5102857 6.4551353e-08
-0.5092857 7.73135e-08
-0.5082857 9.1691749e-08
-0.5072857 1.0758893999999999e-07
-0.5062857 1.2483403e-07
-0.5052857 1.4319876e-07
-0.5042857 1.6242006e-07
-0.5032857 1.8222628e-07
-0.5022857 2.0236427999999998e-07
-0.5012857 2.2262449999999998e-07
-0.5002857 2.4286171e-07
-0.4992857 2.6300915e-07
-0.4982857 2.83085e-07
-0.4972857 3.0319092e-07
-0.4962857 3.2350278e-07
-0.4952857 3.4425502e-07
-0.4942857 3.6572014e-07
-0.4932857 3.8818547999999995e-07
-0.4922857 4.1192925e-07
-0.4912857 4.3719788e-07
-0.4902857 4.6418651e-07
-0.4892857 4.930239300000001e-07
-0.4882857 5.237627199999999e-07
-0.4872857 5.563753000000001e-07
-0.4862857 5.907562e-07
-0.4852857 6.2673e-07
-0.4842857 6.6406476e-07
-0.4832857 7.0249002e-07
-0.4822857 7.4171838e-07
-0.4812857 7.8146911e-07
-0.4802857 8.2149247e-07
-0.4792857 8.615924e-07
-0.4782857 9.0164596e-07
-0.4772857 9.4161789e-07
-0.4762857 9.8156763e-07
-0.4752857 1.0216491e-06
-0.4742857 1.0621013e-06
-0.4732857 1.1032322e-06
-0.4722857 1.1453936999999999e-06
-0.4712857 1.1889537000000001e-06
-0.4702857 1.2342636e-06
-0.4692857 1.2816278e-06
-0.4682857 1.3312762e-06
-0.4672857 1.3833433e-06
-0.4662857 1.4378563000000001e-06
-0.4652857 1.4947332000000002e-06
-0.4642857 1.5537922999999999e-06
-0.4632857 1.6147698e-06
-0.4622857 1.6773470000000003e-06
-0.4612857 1.7411816000000001e-06
-0.4602857 1.8059417e-06
-0.4592857 1.8713385e-06
-0.4582857 1.9371548e-06
-0.4572857 2.0032674e-06
-0.4562857 2.0696590999999997e-06
-0.4552857 2.1364229e-06
-0.4542857 2.2037554e-06
-0.4532857 2.2719403e-06
-0.4522857 2.3413257e-06
-0.4512857 2.4122954e-06
-0.4502857 2.4852383e-06
-0.4492857 2.5605177e-06
-0.4482857 2.6384413e-06
-0.4472857 2.7192371e-06
-0.4462857 2.8030346000000002e-06
-0.4452857 2.8898533e-06
-0.4442857 2.9796009e-06
-0.4432857 3.0720788e-06
-0.4422857 3.166997e-06
-0.4412857 3.2639984999999996e-06
-0.4402857 3.3626876e-06
-0.4392857 3.4626623e-06
-0.4382857 3.5635498e-06
-0.4372857 3.6650391000000004e-06
-0.4362857 3.7669085999999997e-06
-0.4352857 3.8690494e-06
-0.4342857 3.9714770000000004e-06
-0.4332857 4.0743344999999995e-06
-0.4322857 4.1778833e-06
-0.4312857 4.2824833e-06
-0.4302857 4.3885628e-06
-0.4292857 4.4965798e-06
-0.4282857 4.6069808e-06
-0.4272857 4.7201585e-06
-0.4262857 4.8364154e-06
-0.4252857 4.9559358000000005e-06
-0.4242857 5.0787673e-06
-0.4232857 5.2048151e-06
-0.4222857 5.3338496e-06
-0.4212857 5.4655246e-06
-0.4202857 5.5994061e-06
-0.4192857 5.7350106999999996e-06
-0.4182857 5.8718467e-06
-0.4172857 6.0094592e-06
-0.4162857 6.1474694e-06
-0.4152857 6.285605999999999e-06
-0.4142857 6.4237312000000005e-06
-0.4132857 6.5618472000000005e-06
-0.4122857 6.7000954e-06
-0.4112857 6.8387422e-06
-0.4102857 6.9781585e-06
-0.4092857 7.118788400000001e-06
-0.4082857 7.2611101e-06
-0.4072857 7.4055983e-06
-0.4062857 7.552681299999999e-06
-0.4052857 7.702706e-06
-0.4042857 7.8559054e-06
-0.4032857 8.0123797e-06
-0.4022857 8.172087e-06
-0.4012857 8.3348468e-06
-0.4002857 8.5003542e-06
-0.3992857 8.668205700000001e-06
-0.3982857 8.837933099999999e-06
-0.3972857 9.009041e-06
-0.3962857 9.1810563e-06
-0.3952857 9.3535682e-06
-0.3942857 9.5262756e-06
-0.3932857 9.6990171e-06
-0.3922857 9.871792599999999e-06
-0.3912857 1.0044766999999999e-05
-0.3902857 1.0218262e-05
-0.3892857 1.039273e-05
-0.3882857 1.0568725000000001e-05
-0.3872857 1.0746855e-05
-0.3862857 1.0927737e-05
-0.3852857 1.1111941e-05
-0.3842857 1.1299946000000001e-05
-0.3832857 1.1492096e-05
-0.3822857 1.1688571e-05
-0.3812857 1.1889374e-05
-0.3802857 1.2094337e-05
-0.3792857 1.230314e-05
-0.3782857 1.2515343000000001e-05
-0.3772857 1.2730437999999998e-05
-0.3762857 1.2947888e-05
-0.3752857 1.3167185e-05
-0.3742857 1.3387895999999998e-05
-0.3732857 1.3609699e-05
-0.3722857 1.3832424e-05
-0.3712857 1.4056075999999998e-05
-0.3702857 1.4280831999999998e-05
-0.3692857 1.4507040000000001e-05
-0.3682857 1.4735189999999998e-05
-0.3672857 1.4965879000000001e-05
-0.3662857 1.5199761e-05
-0.3652857 1.5437494e-05
-0.3642857 1.5679699999999998e-05
-0.3632857 1.5926905e-05
-0.3622857 1.6179503999999997e-05
-0.3612857 1.6437733e-05
-0.3602857 1.6701640999999998e-05
-0.3592857 1.6971093e-05
-0.3582857 1.7245772e-05
-0.3572857 1.752521e-05
-0.3562857 1.780883e-05
-0.3552857 1.8096009000000002e-05
-0.3542857 1.8386122e-05
-0.3532857 1.8678610000000002e-05
-0.3522857 1.8973027e-05
-0.3512857 1.9269089e-05
-0.3502857 1.9566701e-05
-0.3492857 1.9865978e-05
-0.3482857 2.0167241e-05
-0.3472857 2.0470989e-05
-0.3462857 2.0777867e-05
-0.3452857 2.1088611e-05
-0.3442857 2.1403991e-05
-0.3432857 2.1724732e-05
-0.3422857 2.2051458e-05
-0.3412857 2.2384635999999998e-05
-0.3402857 2.2724534999999998e-05
-0.3392857 2.3071212e-05
-0.3382857 2.3424509e-05
-0.3372857 2.3784071e-05
-0.3362857 2.4149384e-05
-0.3352857 2.4519806999999998e-05
-0.3342857 2.4894641000000003e-05
-0.3332857 2.5273188999999997e-05
-0.3322857 2.5654819e-05
-0.3312857 2.6039021e-05
-0.3302857 2.6425474e-05
-0.3292857 2.6814061e-05
-0.3282857 2.7204891000000003e-05
-0.3272857 2.7598293e-05
-0.3262857 2.799479e-05
-0.3252857 2.8395061e-05
-0.3242857 2.8799909000000003e-05
-0.3232857 2.9210182e-05
-0.3222857 2.9626722000000002e-05
-0.3212857 3.0050293e-05
-0.3202857 3.0481529999999998e-05
-0.3192857 3.0920879e-05
-0.3182857 3.1368569e-05
-0.3172857 3.182459e-05
-0.3162857 3.2288702e-05
-0.3152857 3.2760454e-05
-0.3142857 3.3239237e-05
-0.3132857 3.3724347999999996e-05
-0.3122857 3.4215046e-05
-0.3112857 3.4710629e-05
-0.3102857 3.5210508e-05
-0.3092857 3.5714271e-05
-0.3082857 3.6221726e-05
-0.3072857 3.6732951e-05
-0.3062857 3.724827e-05
-0.3052857 3.7768265e-05
-0.3042857 3.8293709e-05
-0.3032857 3.8825516e-05
-0.3022857 3.936467e-05
-0.3012857 3.9912138000000004e-05
-0.3002857 4.04688e-05
-0.2992857 4.1035381000000005e-05
-0.2982857 4.161239e-05
-0.2972857 4.2200085e-05
-0.2962857 4.2798479e-05
-0.2952857 4.3407314e-05
-0.2942857 4.4026114999999996e-05
-0.2932857 4.4654229e-05
-0.2922857 4.5290898e-05
-0.2912857 4.593532e-05
-0.2902857 4.6586729e-05
-0.2892857 4.7244464e-05
-0.2882857 4.7908037000000004e-05
-0.2872857 4.8577175e-05
-0.2862857 4.9251861e-05
-0.2852857 4.9932328e-05
-0.2842857 5.061906399999999e-05
-0.2832857 5.1312759e-05
-0.2822857 5.2014258e-05
-0.2812857 5.2724528e-05
-0.2802857 5.3444551999999995e-05
-0.2792857 5.4175274000000005e-05
-0.2782857 5.4917513e-05
-0.2772857 5.5671881999999995e-05
-0.2762857 5.6438773e-05
-0.2752857 5.7218307e-05
-0.2742857 5.8010318e-05
-0.2732857 5.881437899999999e-05
-0.2722857 5.9629866000000003e-05
-0.2712857 6.0455988999999995e-05
-0.2702857 6.1291883e-05
-0.2692857 6.2136689e-05
-0.2682857 6.2989653e-05
-0.2672857 6.3850189e-05
-0.2662857 6.4717949e-05
-0.2652857 6.55929e-05
-0.2642857 6.647532e-05
-0.2632857 6.7365761e-05
-0.2622857 6.826503500000001e-05
-0.2612857 6.917412600000001e-05
-0.2602857 7.0094143e-05
-0.2592857 7.102622700000001e-05
-0.2582857 7.1971471e-05
-0.2572857 7.2930845e-05
-0.2562857 7.3905096e-05
-0.2552857 7.4894717e-05
-0.2542857 7.5899908e-05
-0.2532857 7.6920549e-05
-0.2522857 7.7956258e-05
-0.2512857 7.9006463e-05
-0.2502857 8.0070441e-05
-0.2492857 8.1147408e-05
-0.2482857 8.2236585e-05
-0.2472857 8.3337255e-05
-0.2462857 8.444885099999999e-05
-0.2452857 8.5571037e-05
-0.2442857 8.6703744e-05
-0.2432857 8.7847241e-05
-0.2422857 8.9002094e-05
-0.2412857 9.0169135e-05
-0.2402857 9.1349398e-05
-0.2392857 9.2544053e-05
-0.2382857 9.375434000000001e-05
-0.2372857 9.4981459e-05
-0.2362857 9.6226518e-05
-0.2352857 9.749046499999999e-05
-0.2342857 9.8773955e-05
-0.2332857 0.00010007734000000001
-0.2322857 0.00010140061
-0.2312857 0.00010274340999999999
-0.2302857 0.00010410510999999999
-0.2292857 0.00010548488
-0.2282857 0.00010688181000000001
-0.2272857 0.00010829492
-0.2262857 0.00010972332999999999
-0.2252857 0.00011116628
-0.2242857 0.00011262323999999999
-0.2232857 0.00011409404
-0.2222857 0.00011557881
-0.2212857 0.00011707808000000001
-0.2202857 0.00011859271
-0.2192857 0.00012012380999999999
-0.2182857 0.00012167262000000001
-0.2172857 0.00012324046999999998
-0.2162857 0.00012482857
-0.2152857 0.00012643804
-0.2142857 0.00012806980999999999
-0.2132857 0.00012972454
-0.2122857 0.00013140262
-0.2112857 0.00013310413
-0.2102857 0.00013482875000000002
-0.2092857 0.00013657586
-0.2082857 0.0001383446
-0.2072857 0.00014013399
-0.2062857 0.00014194305999999998
-0.2052857 0.00014377101
-0.2042857 0.00014561716999999998
-0.2032857 0.00014748109999999999
-0.2022857 0.00014936255
-0.2012857 0.0001512616
-0.2002857 0.00015317863
-0.1992857 0.00015511444
-0.1982857 0.00015707011
-0.1972857 0.00015904704
-0.1962857 0.00016104677
-0.1952857 0.00016307082
-0.1942857 0.00016512055
-0.1932857 0.00016719712
-0.1922857 0.00016930145
-0.1912857 0.00017143418
-0.1902857 0.00017359570000000002
-0.1892857 0.00017578599
-0.1882857 0.00017800465
-0.1872857 0.00018025096
-0.1862857 0.00018252391
-0.1852857 0.00018482244
-0.1842857 0.00018714557
-0.1832857 0.00018949253
-0.1822857 0.00019186289
-0.1812857 0.00019425654
-0.1802857 0.00019667367999999999
-0.1792857 0.00019911480999999998
-0.1782857 0.00020158072
-0.1772857 0.00020407265000000003
-0.1762857 0.00020659209
-0.1752857 0.00020914072
-0.1742857 0.00021172029000000002
-0.1732857 0.00021433236
-0.1722857 0.00021697822
-0.1712857 0.00021965886
-0.1702857 0.00022237497999999997
-0.1692857 0.00022512694999999997
-0.1682857 0.00022791487
-0.1672857 0.00023073857999999999
-0.1662857 0.00023359753
-0.1652857 0.00023649097
-0.1642857 0.00023941790999999998
-0.1632857 0.00024237734
-0.1622857 0.00024536839
-0.1612857 0.00024839051
-0.1602857 0.00025144348
-0.1592857 0.00025452737
-0.1582857 0.00025764264000000003
-0.1572857 0.0002607901
-0.1562857 0.00026397079
-0.1552857 0.0002671861
-0.1542857 0.00027043764
-0.1532857 0.00027372719000000003
-0.1522857 0.00027705653
-0.1512857 0.00028042725
-0.1502857 0.00028384065
-0.1492857 0.00028729764
-0.1482857 0.00029079869999999996
-0.1472857 0.00029434389
-0.1462857 0.00029793302
-0.1452857 0.00030156555000000003
-0.1442857 0.0003052407
-0.1432857 0.0003089576
-0.1422857 0.00031271527
-0.1412857 0.00031651273
-0.1402857 0.0003203492
-0.1392857 0.00032422433
-0.1382857 0.00032813825
-0.1372857 0.00033209158
-0.1362857 0.0003360853
-0.1352857 0.00034012076
-0.1342857 0.00034419938
-0.1332857 0.00034832292
-0.1322857 0.00035249318
-0.1312857 0.00035671196
-0.1302857 0.00036098099
-0.1292857 0.0003653018
-0.1282857 0.00036967549
-0.1272857 0.00037410271
-0.1262857 0.0003785837
-0.1252857 0.00038311831999999997
-0.1242857 0.00038770618
-0.1232857 0.0003923466
-0.1222857 0.00039703878
-0.1212857 0.00040178184
-0.1202857 0.00040657487
-0.1192857 0.00041141711
-0.1182857 0.00041630819
-0.1172857 0.00042124798
-0.1162857 0.00042623686999999997
-0.1152857 0.00043127570000000003
-0.1142857 0.00043636563999999996
-0.1132857 0.00044150829
-0.1122857 0.00044670551
-0.1112857 0.00045195919999999995
-0.1102857 0.00045727124000000005
-0.1092857 0.00046264349000000004
-0.1082857 0.0004680775
-0.1072857 0.00047357462
-0.1062857 0.00047913572
-0.1052857 0.00048476130999999996
-0.1042857 0.00049045134
-0.1032857 0.0004962053
-0.1022857 0.0005020223899999999
-0.1012857 0.0005079016799999999
-0.1002857 0.00051384227
-9.9285714E-02 0.0005198433899999999
-9.8285712E-02 0.00052590453
-9.7285718E-02 0.00053202543
-9.6285716E-02 0.0005382059499999999
-9.5285714E-02 0.0005444463099999999
-9.4285712E-02 0.0005507470600000001
-9.3285717E-02 0.00055710939
-9.2285715E-02 0.00056353488
-9.1285713E-02 0.00057002558
-9.0285711E-02 0.00057658372
-8.9285716E-02 0.00058321139
-8.8285714E-02 0.0005899105000000001
-8.7285712E-02 0.00059668273
-8.6285718E-02 0.00060352941
-8.5285716E-02 0.00061045175
-8.4285714E-02 0.00061745063
-8.3285712E-02 0.00062452655
-8.2285717E-02 0.0006316795
-8.1285715E-02 0.00063890893
-8.0285713E-02 0.0006462139000000001
-7.9285711E-02 0.00065359341
-7.8285716E-02 0.00066104667
-7.7285714E-02 0.0006685731
-7.6285712E-02 0.00067617261
-7.5285718E-02 0.00068384552
-7.4285716E-02 0.00069159241
-7.3285714E-02 0.00069941416
-7.2285712E-02 0.00070731198
-7.1285717E-02 0.0007152873900000001
-7.0285715E-02 0.00072334224
-6.9285713E-02 0.00073147899
-6.8285711E-02 0.00073970009
-6.7285717E-02 0.00074800814
-6.6285715E-02 0.00075640528
-6.5285712E-02 0.00076489341
-6.4285718E-02 0.00077347377
-6.3285716E-02 0.00078214716
-6.2285714E-02 0.00079091433
-6.1285716E-02 0.00079977572
-6.0285714E-02 0.0008087315100000001
-5.9285715E-02 0.0008177811699999999
-5.8285713E-02 0.00082692404
-5.7285715E-02 0.0008361593200000001
-5.6285713E-02 0.0008454863699999999
-5.5285715E-02 0.00085490483
-5.4285713E-02 0.0008644146
-5.3285714E-02 0.0008740164
-5.2285716E-02 0.00088371144
-5.1285714E-02 0.0008935012399999999
-5.0285716E-02 0.0009033876299999999
-4.9285714E-02 0.0009133728799999999
-4.8285715E-02 0.0009234592700000001
-4.7285713E-02 0.0009336492400000001
-4.6285715E-02 0.00094394545
-4.5285713E-02 0.0009543502499999999
-4.4285715E-02 0.0009648656500000001
-4.3285713E-02 0.0009754934599999999
-4.2285714E-02 0.00098623486
-4.1285716E-02 0.00099709059
-4.0285714E-02 0.0010080608
-3.9285716E-02 0.0010191454
-3.8285714E-02 0.0010303439999999999
-3.7285715E-02 0.0010416562
-3.6285713E-02 0.0010530817
-3.5285715E-02 0.00106462
-3.4285713E-02 0.0010762709000000001
-3.3285715E-02 0.0010880347000000001
-3.2285713E-02 0.0010999116
-3.1285714E-02 0.0011119029
-3.0285714E-02 0.0011240101
-2.9285714E-02 0.0011362351
-2.8285714E-02 0.0011485798
-2.7285714E-02 0.001161047
-2.6285714E-02 0.0011736392
-2.5285713E-02 0.0011863590000000001
-2.4285715E-02 0.001199209
-2.3285715E-02 0.001212191
-2.2285715E-02 0.0012253066
-2.1285715E-02 0.0012385573999999999
-2.0285714E-02 0.0012519444
-1.9285714E-02 0.0012654681
-1.8285714E-02 0.001279129
-1.7285714E-02 0.0012929267
-1.6285714E-02 0.0013068607
-1.5285715E-02 0.0013209306
-1.4285714E-02 0.0013351356
-1.3285714E-02 0.0013494755
-1.2285714E-02 0.0013639505
-1.1285714E-02 0.0013785609000000001
-1.0285715E-02 0.0013933075
-9.2857145E-03 0.0014081918
-8.2857143E-03 0.0014232157
-7.2857141E-03 0.0014383811
-6.2857145E-03 0.0014536905999999999
-5.2857143E-03 0.0014691469
-4.2857141E-03 0.0014847528
-3.2857142E-03 0.0015005112
-2.2857143E-03 0.0015164245
-1.2857143E-03 0.0015324948000000002
-2.8571428E-04 0.0015487228999999999
7.1428571E-04 0.0015651094
1.7142857E-03 0.0015816545999999998
2.7142856E-03 0.0015983579999999998
3.7142858E-03 0.0016152197
4.7142855E-03 0.0016322393999999999
5.7142857E-03 0.001649417
6.7142858E-03 0.0016667529
7.7142855E-03 0.0016842467
8.7142857E-03 0.0017018978
9.7142858E-03 0.0017197065999999999
1.0714286E-02 0.0017376742
1.1714286E-02 0.0017558021000000001
1.2714285E-02 0.0017740917000000002
1.3714286E-02 0.0017925453
1.4714286E-02 0.0018111648
1.5714286E-02 0.0018299529999999998
1.6714286E-02 0.0018489122999999998
1.7714286E-02 0.0018680459
1.8714286E-02 0.0018873563
1.9714287E-02 0.001906846
2.0714285E-02 0.0019265170000000002
2.1714285E-02 0.0019463707
2.2714285E-02 0.0019664081
2.3714285E-02 0.0019866296
2.4714286E-02 0.0020070356
2.5714286E-02 0.0020276255
2.6714286E-02 0.0020483987
2.7714286E-02 0.0020693548999999997
2.8714286E-02 0.0020904938
2.9714286E-02 0.0021118158
3.0714286E-02 0.0021333219
3.1714287E-02 0.002155013
3.2714285E-02 0.0021768907999999997
3.3714287E-02 0.0021989572
3.4714285E-02 0.0022212147
3.5714287E-02 0.0022436667000000003
3.6714286E-02 0.0022663166
3.7714284E-02 0.002289168
3.8714286E-02 0.0023122237
3.9714284E-02 0.0023354864
4.0714286E-02 0.0023589582
4.1714285E-02 0.0023826411
4.2714287E-02 0.002406537
4.3714285E-02 0.0024306477
4.4714287E-02 0.0024549746999999998
4.5714285E-02 0.0024795194
4.6714287E-02 0.0025042823999999997
4.7714286E-02 0.0025292637999999997
4.8714284E-02 0.0025544638999999997
4.9714286E-02 0.0025798827
5.0714284E-02 0.0026055202
5.1714286E-02 0.0026313779
5.2714285E-02 0.0026574569
5.3714287E-02 0.0026837593
5.4714285E-02 0.0027102869
5.5714287E-02 0.0027370421
5.6714285E-02 0.0027640275
5.7714287E-02 0.0027912469
5.8714285E-02 0.0028187044999999997
5.9714288E-02 0.0028464045
6.0714286E-02 0.0028743512
6.1714284E-02 0.0029025479
6.2714286E-02 0.0029309966999999998
6.3714288E-02 0.0029596989
6.4714283E-02 0.0029886561999999998
6.5714285E-02 0.0030178702
6.6714287E-02 0.0030473435000000003
6.7714289E-02 0.0030770767000000004
6.8714283E-02 0.0031070693
6.9714285E-02 0.0031373208999999997
7.0714287E-02 0.0031678315
7.1714282E-02 0.0031986012
7.2714284E-02 0.0032296313
7.3714286E-02 0.0032609240999999997
7.4714288E-02 0.0032924825000000004
7.5714283E-02 0.0033243105
7.6714285E-02 0.0033564105
7.7714287E-02 0.0033887849
7.8714289E-02 0.0034214354
7.9714283E-02 0.0034543638000000005
8.0714285E-02 0.0034875738
8.1714287E-02 0.0035210701999999995
8.2714289E-02 0.0035548575
8.3714284E-02 0.0035889396
8.4714286E-02 0.0036233192000000003
8.5714288E-02 0.0036579979
8.6714283E-02 0.0036929763
8.7714285E-02 0.0037282556
8.8714287E-02 0.0037638358
8.9714289E-02 0.0037997179
9.0714283E-02 0.0038359038
9.1714285E-02 0.0038723938000000003
9.2714287E-02 0.0039091879
9.3714289E-02 0.0039462855000000005
9.4714284E-02 0.0039836861
9.5714286E-02 0.004021390499999999
9.6714288E-02 0.0040594023
9.7714283E-02 0.004097725500000001
9.8714285E-02 0.0041363644
9.9714287E-02 0.0041753228
0.1007143 0.0042146039
0.1017143 0.0042542095
0.1027143 0.0042941418
0.1037143 0.0043344036
0.1047143 0.0043749988
0.1057143 0.0044159318
0.1067143 0.0044572051
0.1077143 0.0044988188
0.1087143 0.0045407727
0.1097143 0.0045830652999999996
0.1107143 0.0046256959
0.1117143 0.0046686654999999995
0.1127143 0.0047119764
0.1137143 0.0047556303
0.1147143 0.0047996291
0.1157143 0.0048439721
0.1167143 0.0048886584
0.1177143 0.0049336883
0.1187143 0.0049790633
0.1197143 0.005024785800000001
0.1207143 0.0050708601
0.1217143 0.0051172909
0.1227143 0.0051640804
0.1237143 0.0052112318000000005
0.1247143 0.005258746799999999
0.1257143 0.0053066262
0.1267143 0.0053548734
0.1277143 0.0054034917
0.1287143 0.0054524837
0.1297143 0.0055018521
0.1307143 0.0055515975
0.1317143 0.005601719
0.1327143 0.0056522149
0.1337143 0.0057030833
0.1347143 0.005754325
0.1357143 0.005805941
0.1367143 0.0058579328
0.1377143 0.0059103018
0.1387143 0.0059630504
0.1397143 0.006016178299999999
0.1407143 0.0060696882
0.1417143 0.006123583399999999
0.1427143 0.0061778686
0.1437143 0.006232548199999999
0.1447143 0.0062876257000000005
0.1457143 0.0063431056
0.1467143 0.0063989908000000005
0.1477143 0.0064552827
0.1487143 0.0065119821
0.1497143 0.0065690903
0.1507143 0.0066266104
0.1517143 0.0066845452
0.1527143 0.006742898400000001
0.1537143 0.0068016707
0.1547143 0.006860862
0.1557143 0.0069204732
0.1567143 0.0069805050000000006
0.1577143 0.007040957299999999
0.1587143 0.007101834499999999
0.1597143 0.0071631373000000005
0.1607143 0.007224869500000001
0.1617143 0.0072870331000000005
0.1627143 0.007349631100000001
0.1637143 0.0074126663
0.1647143 0.0074761432
0.1657143 0.0075400669
0.1667143 0.0076044431
0.1677143 0.007669276199999999
0.1687143 0.007734572100000001
0.1697143 0.0078003344
0.1707143 0.0078665653
0.1717143 0.0079332647
0.1727143 0.0080004349
0.1737143 0.008068077299999999
0.1747143 0.0081361941
0.1757143 0.0082047853
0.1767143 0.008273853000000001
0.1777143 0.0083434017
0.1787143 0.008413431399999999
0.1797143 0.0084839427
0.1807143 0.0085549393
0.1817143 0.0086264234
0.1827143 0.0086984015
0.1837143 0.0087708773
0.1847143 0.0088438552
0.1857143 0.008917337999999999
0.1867143 0.0089913294
0.1877143 0.009065832999999999
0.1887143 0.0091408518
0.1897143 0.00921639
0.1907143 0.009292452199999999
0.1917143 0.0093690433
0.1927143 0.0094461648
0.1937143 0.0095238182
0.1947143 0.0096020041
0.1957143 0.0096807242
0.1967143 0.0097599819
0.1977143 0.0098397803
0.1987143 0.0099201206
0.1997143 0.010001004
0.2007143 0.010082428000000001
0.2017143 0.010164391
0.2027143 0.010246897999999999
0.2037143 0.010329953
0.2047143 0.01041356
0.2057143 0.010497724
0.2067143 0.010582447
0.2077143 0.010667733
0.2087143 0.010753582999999999
0.2097143 0.01084
0.2107143 0.010926992
0.2117143 0.011014563
0.2127143 0.011102719
0.2137143 0.011191463
0.2147143 0.011280792
0.2157143 0.011370705
0.2167143 0.011461202
0.2177143 0.011552283
0.2187143 0.011643951
0.2197143 0.011736207
0.2207143 0.011829048
0.2217143 0.011922474
0.2227143 0.012016483
0.2237143 0.012111079
0.2247143 0.012206264
0.2257143 0.012302044
0.2267143 0.012398418000000001
0.2277143 0.012495392999999999
0.2287143 0.012592968
0.2297143 0.012691144000000001
0.2307143 0.012789921000000001
0.2317143 0.012889296000000001
0.2327143 0.012989269000000001
0.2337143 0.013089844000000002
0.2347143 0.013191023999999999
0.2357143 0.013292817000000002
0.2367143 0.013395223999999999
0.2377143 0.013498246
0.2387143 0.013601879
0.2397143 0.013706115999999999
0.2407143 0.013810955
0.2417143 0.013916399999999999
0.2427143 0.014022452999999999
0.2437143 0.014129111000000001
0.2447143 0.014236372999999998
0.2457143 0.014344238
0.2467143 0.014452702999999999
0.2477143 0.01456177
0.2487143 0.014671443000000001
0.2497143 0.014781728000000001
0.2507143 0.014892629
0.2517143 0.015004149
0.2527143 0.015116291
0.2537143 0.015229048999999998
0.2547143 0.015342419000000001
0.2557143 0.015456399999999999
0.2567143 0.015570992
0.2577143 0.015686199
0.2587143 0.015802024
0.2597143 0.015918468
0.2607143 0.016035528
0.2617143 0.016153203999999997
0.2627143 0.016271492000000002
0.2637143 0.016390390999999997
0.2647143 0.016509903
0.2657143 0.016630031
0.2667143 0.016750779
0.2677143 0.01687215
0.2687143 0.016994137
0.2697143 0.017116737
0.2707143 0.017239944
0.2717143 0.017363761000000002
0.2727143 0.017488201
0.2737143 0.017613269
0.2747143 0.017738973999999998
0.2757143 0.017865322
0.2767143 0.017992311
0.2777143 0.018119933
0.2787143 0.01824818
0.2797143 0.018377053
0.2807143 0.018506560000000002
0.2817143 0.018636702999999998
0.2827143 0.018767494
0.2837143 0.018898929000000002
0.2847143 0.019031005
0.2857143 0.019163717
0.2867143 0.019297065
0.2877143 0.019431053
0.2887143 0.019565689
0.2897143 0.019700977
0.2907143 0.019836919
0.2917143 0.019973515
0.2927143 0.020110757
0.2937143 0.020248639
0.2947143 0.020387159999999998
0.2957143 0.020526329
0.2967143 0.020666154
0.2977143 0.020806646
0.2987143 0.020947812
0.2997143 0.021089661
0.3007143 0.021232187
0.3017143 0.021375381
0.3027143 0.021519237
0.3037143 0.021663752
0.3047143 0.021808932
0.3057143 0.021954787
0.3067143 0.022101318000000002
0.3077143 0.022248521
0.3087143 0.022396394
0.3097143 0.022544935999999998
0.3107143 0.022694145
0.3117143 0.022844027
0.3127143 0.022994584000000002
0.3137143 0.023145821
0.3147143 0.023297741
0.3157143 0.023450346
0.3167143 0.023603629
0.3177143 0.023757582
0.3187143 0.023912203
0.3197143 0.024067498
0.3207143 0.024223482
0.3217143 0.024380168
0.3227143 0.024537562
0.3237143 0.024695657
0.3247143 0.024854435
0.3257143 0.025013887
0.3267143 0.025174003999999996
0.3277143 0.025334791000000002
0.3287143 0.025496259
0.3297143 0.025658411000000002
0.3307143 0.025821241
0.3317143 0.025984738
0.3327143 0.026148895
0.3337143 0.026313716
0.3347143 0.026479212
0.3357143 0.026645397999999997
0.3367143 0.026812279
0.3377143 0.026979856
0.3387143 0.027148111
0.3397143 0.027317024000000002
0.3407143 0.02748658
0.3417143 0.027656782
0.3427143 0.027827642
0.3437143 0.02799918
0.3447143 0.028171401999999998
0.3457143 0.028344295999999998
0.3467143 0.028517845
0.3477143 0.028692032
0.3487143 0.028866841
0.3497143 0.029042279
0.3507143 0.029218351000000004
0.3517143 0.02939507
0.3527143 0.029572437
0.3537143 0.029750427
0.3547143 0.029929014
0.3557143 0.030108177
0.3567143 0.03028792
0.3577143 0.030468262
0.3587143 0.030649223
0.3597143 0.030830817
0.3607143 0.031013033000000002
0.3617143 0.031195848999999998
0.3627143 0.031379238000000004
0.3637143 0.031563186
0.3647143 0.031747686
0.3657143 0.031932748999999996
0.3667143 0.032118388
0.3677143 0.032304606
0.3687143 0.032491391
0.3697143 0.032678715
0.3707143 0.032866557000000005
0.3717143 0.033054904999999996
0.3727143 0.033243774999999996
0.3737143 0.033433188
0.3747143 0.033623158
0.3757143 0.033813668
0.3767143 0.034004686
0.3777143 0.034196171
0.3787143 0.034388099000000005
0.3797143 0.034580467
0.3807143 0.034773293999999996
0.3817143 0.034966602
0.3827143 0.035160402
0.3837143 0.035354693
0.3847143 0.035549456
0.3857143 0.035744664
0.3867143 0.035940306
0.3877143 0.036136378
0.3887143 0.036332893000000005
0.3897143 0.036529853
0.3907143 0.036727259
0.3917143 0.036925095
0.3927143 0.037123339
0.3937143 0.037321966
0.3947143 0.03752097
0.3957143 0.037720345
0.3967143 0.037920102
0.3977143 0.038120255
0.3987143 0.038320804
0.3997143 0.038521722
0.4007143 0.038722978
0.4017143 0.038924557
0.4027143 0.03912645
0.4037143 0.039328675
0.4047143 0.039531237999999996
0.4057143 0.039734147000000004
0.4067143 0.039937394
0.4077143 0.04014096
0.4087143 0.040344824
0.4097143 0.040548973
0.4107143 0.040753416
0.4117143 0.040958158
0.4127143 0.041163202999999995
0.4137143 0.041368531
0.4147143 0.041574117
0.4157143 0.041779936999999996
0.4167143 0.04198598
0.4177143 0.042192242
0.4187143 0.042398734
0.4197143 0.042605461
0.4207143 0.042812427
0.4217143 0.043019617
0.4227143 0.043227020000000005
0.4237143 0.043434615
0.4247143 0.043642413
0.4257143 0.04385041
0.4267143 0.044058615
0.4277143 0.044267025
0.4287143 0.044475614999999996
0.4297143 0.044684354
0.4307143 0.044893206
0.4317143 0.045102158999999996
0.4327143 0.045311221
0.4337143 0.045520414
0.4347143 0.045729763
0.4357143 0.045939264
0.4367143 0.046148902
0.4377143 0.046358636
0.4387143 0.046568434
0.4397143 0.046778278
0.4407143 0.046988163
0.4417143 0.047198124
0.4427143 0.047408161
0.4437143 0.04761827
0.4447143 0.047828426
0.4457143 0.048038581999999996
0.4467143 0.04824872
0.4477143 0.048458838
0.4487143 0.048668962
0.4497143 0.048879115
0.4507143 0.049089309000000005
0.4517143 0.049299526
0.4527143 0.049509725
0.4537143 0.049719855
0.4547143 0.049929862000000005
0.4557143 0.050139747
0.4567143 0.050349528000000005
0.4577143 0.050559227000000005
0.4587143 0.050768856
0.4597143 0.050978397
0.4607143 0.051187817
0.4617143 0.051397084999999995
0.4627143 0.051606179
0.4637143 0.051815114999999995
0.4647143 0.052023923
0.4657143 0.052232598
0.4667143 0.052441114999999996
0.4677143 0.052649429
0.4687143 0.052857492
0.4697143 0.053065259
0.4707143 0.05327272799999999
0.4717143 0.053479929999999995
0.4727143 0.053686898999999996
0.4737143 0.053893647
0.4747143 0.054100144
0.4757143 0.054306338999999995
0.4767143 0.054512196000000006
0.4777143 0.054717693
0.4787143 0.054922834
0.4797143 0.055127626
0.4807143 0.055332057000000004
0.4817143 0.055536115999999996
0.4827143 0.055739755
0.4837143 0.055942923
0.4847143 0.056145602
0.4857143 0.056347774999999996
0.4867143 0.056549476
0.4877143 0.056750717000000006
0.4887143 0.05695151
0.4897143 0.057151838
0.4907143 0.057351665
0.4917143 0.057550939
0.4927143 0.057749642
0.4937143 0.057947752
0.4947143 0.058145268
0.4957143 0.058342196000000006
0.4967143 0.058538525
0.4977143 0.058734231
0.4987143 0.058929267
0.4997143 0.059123599
0.5007143 0.059317204000000005
0.5017143 0.059510075
0.5027143 0.059702236
0.5037143 0.059893687
0.5047143 0.060084421000000006
0.5057143 0.0602744
0.5067143 0.060463556999999994
0.5077143 0.06065185299999999
0.5087143 0.060839247
0.5097143 0.06102575
0.5107143 0.06121138
0.5117143 0.061396154
0.5127143 0.061580067
0.5137143 0.061763100999999994
0.5147143 0.061945233
0.5157143 0.062126416
0.5167143 0.062306614999999996
0.5177143 0.062485812999999994
0.5187143 0.06266400500000001
0.5197143 0.062841183
0.5207143 0.063017331
0.5217143 0.063192396
0.5227143 0.06336633800000001
0.5237143 0.063539116
0.5247143 0.063710712
0.5257143 0.06388113299999999
0.5267143 0.064050377
0.5277143 0.06421845200000001
0.5287143 0.06438534500000001
0.5297143 0.064551027
0.5307143 0.064715458
0.5317143 0.064878596
0.5327143 0.06504040800000001
0.5337143 0.065200881
0.5347143 0.065360003
0.5357143 0.065517781
0.5367143 0.06567419
0.5377143 0.065829209
0.5387143 0.06598280200000001
0.5397143 0.066134927
0.5407143 0.066285557
0.5417143 0.06643469099999999
0.5427143 0.066582329
0.5437143 0.066728459
0.5447143 0.066873047
0.5457143 0.06701604
0.5467143 0.067157391
0.5477143 0.067297061
0.5487143 0.067435019
0.5497143 0.067571248
0.5507143 0.06770574800000001
0.5517143 0.06783852600000001
0.5527143 0.067969586
0.5537143 0.068098889
0.5547143 0.068226381
0.5557143 0.068352034
0.5567143 0.06847583
0.5577143 0.068597752
0.5587143 0.068717776
0.5597143 0.068835891
0.5607143 0.068952044
0.5617143 0.069066184
0.5627143 0.06917826199999999
0.5637143 0.069288269
0.5647143 0.06939619799999999
0.5657143 0.069502072
0.5667143 0.069605903
0.5677143 0.069707644
0.5687143 0.069807254
0.5697143 0.069904665
0.5707143 0.069999835
0.5717143 0.07009271099999999
0.5727143 0.070183288
0.5737143 0.070271554
0.5747143 0.07035749100000001
0.5757143 0.07044107799999999
0.5767143 0.07052228299999999
0.5777143 0.07060108500000001
0.5787143 0.07067747099999999
0.5797143 0.070751423
0.5807143 0.07082292600000001
0.5817143 0.07089195400000001
0.5827143 0.070958468
0.5837143 0.071022427
0.5847143 0.071083789
0.5857143 0.071142503
0.5867143 0.071198546
0.5877143 0.071251864
0.5887143 0.071302464
0.5897143 0.07135034500000001
0.5907143 0.071395515
0.5917143 0.07143793
0.5927143 0.071477535
0.5937143 0.07151427
0.5947143 0.071548112
0.5957143 0.07157902
0.5967143 0.071606977
0.5977143 0.071631954
0.5987143 0.07165392699999999
0.5997143 0.071672868
0.6007143 0.071688718
0.6017143 0.071701448
0.6027143 0.07171103499999999
0.6037143 0.07171749599999999
0.6047143 0.071720849
0.6057143 0.071721087
0.6067143 0.071718177
0.6077143 0.071712083
0.6087143 0.071702717
0.6097143 0.071690022
0.6107143 0.071673957
0.6117143 0.071654492
0.6127143 0.071631622
0.6137143 0.07160535900000001
0.6147143 0.071575661
0.6157143 0.071542501
0.6167143 0.07150582999999999
0.6177143 0.071465637
0.6187143 0.071421923
0.6197143 0.071374729
0.6207143 0.071324012
0.6217143 0.07126971
0.6227143 0.071211765
0.6237143 0.071150094
0.6247143 0.071084633
0.6257143 0.071015372
0.6267143 0.070942339
0.6277143 0.070865528
0.6287143 0.07078492800000001
0.6297143 0.070700509
0.6307143 0.07061221999999999
0.6317143 0.070520019
0.6327143 0.070423895
0.6337143 0.07032385299999999
0.6347143 0.070219865
0.6357143 0.070111913
0.6367143 0.069999933
0.6377143 0.069883867
0.6387143 0.069763663
0.6397143 0.069639285
0.6407143 0.069510733
0.6417143 0.06937802
0.6427143 0.069241138
0.6437143 0.069100066
0.6447143 0.068954739
0.6457143 0.068805093
0.6467143 0.068651087
0.6477143 0.06849271
0.6487143 0.068329979
0.6497143 0.068162906
0.6507143 0.067991437
0.6517143 0.06781551100000001
0.6527143 0.067635049
0.6537143 0.067449996
0.6547143 0.067260314
0.6557143 0.067066058
0.6567143 0.06686725
0.6577143 0.066663872
0.6587143 0.066455896
0.6597143 0.066243269
0.6607143 0.06602591599999999
0.6617143 0.065803784
0.6627143 0.065576867
0.6637143 0.065345183
0.6647143 0.06510874400000001
0.6657143 0.064867508
0.6667143 0.06462142900000001
0.6677143 0.064370414
0.6687143 0.064114411
0.6697143 0.063853408
0.6707143 0.06358739299999999
0.6717143 0.06331634400000001
0.6727143 0.063040259
0.6737143 0.062759104
0.6747143 0.062472850999999996
0.6757143 0.062181434
0.6767143 0.061884831
0.6777143 0.061583030000000004
0.6787143 0.061276025000000005
0.6797143 0.060963823
0.6807143 0.060646411000000004
0.6817143 0.060323783
0.6827143 0.059995876000000004
0.6837143 0.05966260799999999
0.6847143 0.059323886
0.6857143 0.058979681
0.6867143 0.058630004000000006
0.6877143 0.05827486700000001
0.6887143 0.057914254
0.6897143 0.05754811
0.6907143 0.057176402
0.6917143 0.056799064999999996
0.6927143 0.056416058000000005
0.6937143 0.056027365
0.6947143 0.055632991
0.6957143 0.055232947000000004
0.6967143 0.054827209999999994
0.6977143 0.054415688000000004
0.6987143 0.053998298
0.6997143 0.053575
0.7007143 0.053145789
0.7017143 0.052710687000000006
0.7027143 0.052269752
0.7037143 0.051822991
0.7047143 0.05137037999999999
0.7057143 0.050911843000000005
0.7067143 0.050447269999999995
0.7077143 0.049976556000000005
0.7087143 0.049499678
0.7097143 0.049016689
0.7107143 0.048527634
0.7117143 0.048032537
0.7127143 0.047531343000000004
0.7137143 0.047023958000000005
0.7147143 0.046510289999999996
0.7157143 0.045990312
0.7167143 0.045464039
0.7177143 0.044931521
0.7187143 0.044392759000000004
0.7197143 0.043847709
0.7207143 0.043296273
0.7217143 0.042738323
0.7227143 0.042173782
0.7237143 0.041602648
0.7247143 0.041025018
0.7257143 0.040440977
0.7267143 0.039850557
0.7277143 0.039253752999999995
0.7287143 0.038650454
0.7297143 0.038040537
0.7307143 0.037423929
0.7317143 0.036800627
0.7327143 0.036170665
0.7337143 0.035534054
0.7347143 0.034890780999999996
0.7357143 0.034240755
0.7367143 0.033583899
0.7377143 0.032920169
0.7387143 0.032249524
0.7397143 0.031571995
0.7407143 0.030887674
0.7417143 0.030196604
0.7427143 0.029498761
0.7437143 0.028794075000000002
0.7447143 0.028082478
0.7457143 0.027363886999999996
0.7467143 0.026638297
0.7477143 0.025905744
0.7487143 0.025166234
0.7497143 0.024419752000000003
0.7507143 0.023666279
0.7517143 0.022905745
0.7527143 0.022138102
0.7537143 0.021363341
0.7547143 0.020581446
0.7557143 0.019792448
0.7567143 0.018996350000000002
0.7577143 0.018193127
0.7587143 0.017382764999999998
0.7597143 0.016565222
0.7607143 0.015740494
0.7617143 0.014908554000000001
0.7627143 0.01406941
0.7637143 0.013223053
0.7647143 0.012369460999999998
0.7657143 0.011508592
0.7667143 0.010640427
0.7677143 0.0097649456
0.7687143 0.0088821595
0.7697143 0.0079920363
0.7707143 0.0070945243
0.7717143 0.0061895829
0.7727143 0.0052771848
0.7737143 0.004357352399999999
0.7747143 0.0034301290999999997
0.7757143 0.0024955581
0.7767143 0.0015536890999999998
0.7777143 0.00060454022
0.7787143 -0.00035191264999999997
0.7797143 -0.0013157118
0.7807143 -0.002286929
0.7817143 -0.0032655906000000003
0.7827143 -0.0042516847
0.7837143 -0.0052451971
0.7847143 -0.00624612
0.7857143 -0.0072545045
0.7867143 -0.0082704195
0.7877143 -0.009293943
0.7887143 -0.010325079000000001
0.7897143 -0.011363806
0.7907143 -0.012410041
0.7917143 -0.013463715999999999
0.7927143 -0.014524805
0.7937143 -0.015593386
0.7947143 -0.016669556
0.7957143 -0.017753417
0.7967143 -0.018844975
0.7977143 -0.019944203
0.7987143 -0.021051
0.7997143 -0.022165266
0.8007143 -0.02328699
0.8017143 -0.024416230999999997
0.8027143 -0.025553081999999998
0.8037143 -0.026697578
0.8047143 -0.027849679000000002
0.8057143 -0.029009301
0.8067143 -0.030176385
0.8077143 -0.031350917
0.8087143 -0.03253296
0.8097143 -0.033722629000000004
0.8107143 -0.034920004
0.8117143 -0.036125074
0.8127143 -0.037337778
0.8137143 -0.038558024
0.8147143 -0.039785705000000005
0.8157143 -0.041020786999999996
0.8167143 -0.04226329
0.8177143 -0.043513332
0.8187143 -0.044770952
0.8197143 -0.046036174
0.8207143 -0.047308984
0.8217143 -0.048589313999999995
0.8227143 -0.049877126
0.8237143 -0.051172456
0.8247143 -0.052475359
0.8257143 -0.053785881
0.8267143 -0.055104046000000004
0.8277143 -0.056429772
0.8287143 -0.057762902
0.8297143 -0.059103330999999995
0.8307143 -0.060451013
0.8317143 -0.061806035
0.8327143 -0.063168531
0.8337143 -0.064538571
0.8347143 -0.06591620000000001
0.8357143 -0.067301339
0.8367143 -0.068693847
0.8377143 -0.070093619
0.8387143 -0.071500661
0.8397143 -0.072915049
0.8407143 -0.074336852
0.8417143 -0.07576606000000001
0.8427143 -0.077202596
0.8437143 -0.078646303
0.8447143 -0.080097094
0.8457143 -0.08155495700000001
0.8467143 -0.083019969
0.8477143 -0.084492273
0.8487143 -0.08597197000000001
0.8497143 -0.087459054
0.8507143 -0.088953407
0.8517143 -0.09045486200000001
0.8527143 -0.091963296
0.8537143 -0.09347864
0.8547143 -0.095000974
0.8557143 -0.09653039699999999
0.8567143 -0.098066975
0.8577143 -0.09961066500000001
0.8587143 -0.10116134000000002
0.8597143 -0.1027189
0.8607143 -0.10428326
0.8617143 -0.10585445
0.8627143 -0.10743251999999999
0.8637143 -0.10901754
0.8647143 -0.11060949
0.8657143 -0.11220830000000001
0.8667143 -0.11381385000000001
0.8677143 -0.11542598
0.8687143 -0.11704465
0.8697143 -0.11866991
0.8707143 -0.12030186
0.8717143 -0.12194059000000002
0.8727143 -0.12358612000000001
0.8737143 -0.12523833
0.8747143 -0.12689701
0.8757143 -0.12856197
0.8767143 -0.13023315000000002
0.8777143 -0.13191062
0.8787143 -0.1335945
0.8797143 -0.13528488
0.8807143 -0.13698173
0.8817143 -0.13868484
0.8827143 -0.14039403
0.8837143 -0.14210915999999998
0.8847143 -0.1438303
0.8857143 -0.14555754999999998
0.8867143 -0.14729099
0.8877143 -0.14903066
0.8887143 -0.15077642
0.8897143 -0.15252812
0.8907143 -0.15428558
0.8917143 -0.15604872
0.8927143 -0.15781758
0.8937143 -0.15959229
0.8947143 -0.16137288
0.8957143 -0.16315933999999999
0.8967143 -0.16495154
0.8977143 -0.16674927
0.8987143 -0.16855239
0.8997143 -0.17036083
0.9007143 -0.17217463
0.9017143 -0.1739939
0.9027143 -0.17581868
0.9037143 -0.17764892000000002
0.9047143 -0.17948442
0.9057143 -0.18132501
0.9067143 -0.18317056
0.9077143 -0.18502100999999999
0.9087143 -0.18687645
0.9097143 -0.18873697
0.9107143 -0.19060262
0.9117143 -0.19247329000000002
0.9127143 -0.19434878
0.9137143 -0.19622885
0.9147143 -0.19811338000000003
0.9157143 -0.20000234000000003
0.9167143 -0.20189583
0.9177143 -0.20379398
0.9187143 -0.20569677
0.9197143 -0.20760405
0.9207143 -0.20951559
0.9217143 -0.21143125
0.9227143 -0.21335089
0.9237143 -0.21527451000000003
0.9247143 -0.21720224000000002
0.9257143 -0.21913412
0.9267143 -0.22107014
0.9277143 -0.22301013
0.9287143 -0.22495389
0.9297143 -0.22690126000000002
0.9307143 -0.22885213000000001
0.9317143 -0.23080655
0.9327143 -0.23276459
0.9337143 -0.23472622999999998
0.9347143 -0.23669139
0.9357143 -0.23865991
0.9367143 -0.24063158999999998
0.9377143 -0.24260626999999998
0.9387143 -0.24458389
0.9397143 -0.24656444
0.9407143 -0.24854802
0.9417143 -0.25053469
0.9427143 -0.25252437
0.9437143 -0.25451689
0.9447143 -0.25651203
0.9457143 -0.25850963
0.9467143 -0.2605096
0.9477143 -0.26251194
0.9487143 -0.26451671
0.9497143 -0.26652382
0.9507143 -0.26853319999999997
0.9517143 -0.27054467
0.9527143 -0.27255802
0.9537143 -0.27457315
0.9547143 -0.27659
0.9557143 -0.27860859
0.9567143 -0.28062894
0.9577143 -0.28265098
0.9587143 -0.2846746
0.9597143 -0.28669962000000004
0.9607143 -0.28872582999999996
0.9617143 -0.29075313
0.9627143 -0.29278146
0.9637143 -0.29481084
0.9647143 -0.29684128
0.9657143 -0.2988728
0.9667143 -0.30090529000000005
0.9677143 -0.30293856
0.9687143 -0.30497240000000003
0.9697143 -0.30700667
0.9707143 -0.30904128000000003
0.9717143 -0.31107627
0.9727143 -0.31311160000000005
0.9737143 -0.31514715
0.9747143 -0.31718274
0.9757143 -0.31921816999999997
0.9767143 -0.3212532
0.9777143 -0.32328782
0.9787143 -0.32532196
0.9797143 -0.32735569
0.9807143 -0.32938902999999997
0.9817143 -0.33142189
0.9827143 -0.33345410999999997
0.9837143 -0.33548546
0.9847143 -0.33751579
0.9857143 -0.33954498
0.9867143 -0.34157301
0.9877143 -0.34359987
0.9887143 -0.34562552
0.9897143 -0.34764986
0.9907143 -0.34967267
0.9917143 -0.35169374000000003
0.9927143 -0.35371289
0.9937143 -0.35573003999999997
0.9947143 -0.35774517
0.9957143 -0.35975829000000004
0.9967143 -0.36176938999999997
0.9977143 -0.36377835000000003
0.9987143 -0.36578495
0.9997143 -0.36778897
1.000714 -0.36979024
1.001714 -0.37178867
1.002714 -0.37378422
1.003714 -0.37577688000000004
1.004714 -0.37776663
1.005714 -0.3797533
1.006714 -0.38173669
1.007714 -0.38371657
1.008714 -0.38569269
1.009714 -0.38766500000000004
1.010714 -0.38963348999999997
1.011714 -0.39159818999999996
1.012714 -0.39355909
1.013714 -0.39551602999999996
1.014714 -0.39746881999999994
1.015714 -0.39941715
1.016714 -0.40136087
1.017714 -0.40329983
1.018714 -0.40523414999999996
1.019714 -0.40716375
1.020714 -0.40908860999999996
1.021714 -0.41100853
1.022714 -0.41292324
1.023714 -0.41483236
1.024714 -0.4167357
1.025714 -0.41863332
1.026714 -0.4205253
1.027714 -0.42241169
1.028714 -0.4242924
1.029714 -0.4261672
1.030714 -0.42803576
1.031714 -0.42989776
1.032714 -0.43175309
1.033714 -0.43360176000000006
1.034714 -0.43544387
1.035714 -0.43727936999999995
1.036714 -0.43910816
1.037714 -0.44092997
1.038714 -0.44274442
1.039714 -0.44455128
1.040714 -0.44635044999999995
1.041714 -0.44814209
1.042714 -0.44992621999999993
1.043714 -0.45170276
1.044714 -0.45347149000000003
1.045714 -0.45523215000000006
1.046714 -0.45698439
1.047714 -0.45872796
1.048714 -0.46046287999999996
1.049714 -0.46218918
1.050714 -0.46390690999999995
1.051714 -0.46561598000000004
1.052714 -0.46731615
1.053714 -0.46900711
1.054714 -0.47068857
1.055714 -0.47236043
1.056714 -0.47402265
1.057714 -0.47567523999999994
1.058714 -0.47731813999999995
1.059714 -0.47895117
1.060714 -0.48057404000000004
1.061714 -0.48218643999999994
1.062714 -0.48378818
1.063714 -0.4853792
1.064714 -0.48695956
1.065714 -0.48852931
1.066714 -0.49008839
1.067714 -0.49163667
1.068714 -0.49317391
1.069714 -0.49469979
1.070714 -0.49621402000000003
1.071714 -0.49771657
1.072714 -0.49920739000000003
1.073714 -0.50068637
1.074714 -0.5021534400000001
1.075714 -0.50360826
1.076714 -0.50505055
1.077714 -0.50648008
1.078714 -0.50789677
1.079714 -0.50930055
1.080714 -0.51069148
1.081714 -0.5120696
1.082714 -0.51343469
1.083714 -0.5147865500000001
1.084714 -0.51612486
1.085714 -0.51744934
1.086714 -0.5187598499999999
1.087714 -0.52005639
1.088714 -0.5213390600000001
1.089714 -0.5226078399999999
1.090714 -0.52386248
1.091714 -0.52510267
1.092714 -0.5263282
1.093714 -0.52753892
1.094714 -0.52873474
1.095714 -0.5299157
1.096714 -0.53108181
1.097714 -0.53223288
1.098714 -0.53336853
1.099714 -0.53448849
1.100714 -0.53559244
1.101714 -0.53668031
1.102714 -0.53775213
1.103714 -0.53880797
1.104714 -0.53984779
1.105714 -0.5408714099999999
1.106714 -0.54187854
1.107714 -0.54286895
1.108714 -0.54384246
1.109714 -0.5447990300000001
1.110714 -0.5457385
1.111714 -0.54666083
1.112714 -0.54756589
1.113714 -0.5484534400000001
1.114714 -0.5493232
1.115714 -0.5501749499999999
1.116714 -0.55100853
1.117714 -0.55182399
1.118714 -0.55262139
1.119714 -0.55340077
1.120714 -0.5541619400000001
1.121714 -0.5549045699999999
1.122714 -0.55562831
1.123714 -0.5563328000000001
1.124714 -0.55701798
1.125714 -0.55768378
1.126714 -0.5583303000000001
1.127714 -0.5589575
1.128714 -0.55956519
1.129714 -0.56015309
1.130714 -0.56072096
1.131714 -0.56126867
1.132714 -0.56179632
1.133714 -0.56230398
1.134714 -0.5627917100000001
1.135714 -0.56325928
1.136714 -0.56370622
1.137714 -0.56413221
1.138714 -0.56453692
1.139714 -0.56492025
1.140714 -0.56528226
1.141714 -0.5656230299999999
1.142714 -0.56594256
1.143714 -0.56624068
1.144714 -0.5665171
1.145714 -0.56677153
1.146714 -0.56700385
1.147714 -0.5672141
1.148714 -0.56740227
1.149714 -0.56756828
1.150714 -0.5677119399999999
1.151714 -0.56783296
1.152714 -0.56793103
1.153714 -0.56800591
1.154714 -0.5680575999999999
1.155714 -0.56808614
1.156714 -0.56809164
1.157714 -0.5680741300000001
1.158714 -0.56803338
1.159714 -0.56796912
1.160714 -0.5678810200000001
1.161714 -0.56776889
1.162714 -0.56763268
1.163714 -0.56747231
1.164714 -0.56728781
1.165714 -0.5670790099999999
1.166714 -0.5668456700000001
1.167714 -0.5665875499999999
1.168714 -0.56630448
1.169714 -0.56599653
1.170714 -0.5656637299999999
1.171714 -0.56530614
1.172714 -0.56492374
1.173714 -0.56451634
1.174714 -0.56408355
1.175714 -0.56362501
1.176714 -0.56314045
1.177714 -0.56262994
1.178714 -0.56209355
1.179714 -0.5615314
1.180714 -0.5609434600000001
1.181714 -0.56032948
1.182714 -0.5596892
1.183714 -0.55902232
1.184714 -0.55832881
1.185714 -0.5576088100000001
1.186714 -0.55686235
1.187714 -0.5560894000000001
1.188714 -0.5552898199999999
1.189714 -0.55446322
1.190714 -0.55360929
1.191714 -0.55272789
1.192714 -0.55181901
1.193714 -0.55088275
1.194714 -0.54991925
1.195714 -0.54892842
1.196714 -0.54791006
1.197714 -0.54686395
1.198714 -0.5457898600000001
1.199714 -0.54468769
1.200714 -0.54355743
1.201714 -0.54239919
1.202714 -0.54121302
1.203714 -0.5399988
1.204714 -0.53875633
1.205714 -0.53748526
1.206714 -0.53618541
1.207714 -0.53485669
1.208714 -0.53349924
1.209714 -0.5321132000000001
1.210714 -0.53069866
1.211714 -0.52925549
1.212714 -0.52778339
1.213714 -0.5262820500000001
1.214714 -0.5247511899999999
1.215714 -0.52319081
1.216714 -0.52160108
1.217714 -0.51998217
1.218714 -0.51833419
1.219714 -0.51665707
1.220714 -0.51495051
1.221714 -0.5132142000000001
1.222714 -0.51144809
1.223714 -0.5096521700000001
1.224714 -0.50782659
1.225714 -0.50597144
1.226714 -0.50408668
1.227714 -0.50217202
1.228714 -0.50022718
1.229714 -0.49825193999999995
1.230714 -0.49624629
1.231714 -0.49421042000000004
1.232714 -0.49214461
1.233714 -0.4900489
1.234714 -0.48792315999999997
1.235714 -0.48576696
1.236714 -0.48358012
1.237714 -0.48136244999999994
1.238714 -0.4791141
1.239714 -0.47683525
1.240714 -0.47452607999999996
1.241714 -0.47218665
1.242714 -0.46981684999999995
1.243714 -0.46741646
1.244714 -0.46498523999999997
1.245714 -0.46252309999999996
1.246714 -0.46003019
1.247714 -0.45750677
1.248714 -0.45495288999999994
1.249714 -0.45236846999999997
1.250714 -0.44975331999999996
1.251714 -0.44710706
1.252714 -0.44442950999999997
1.253714 -0.44172075999999993
1.254714 -0.43898108
1.255714 -0.43621073
1.256714 -0.43340990999999995
1.257714 -0.4305786
1.258714 -0.42771655000000003
1.259714 -0.42482344
1.260714 -0.42189914
1.261714 -0.41894368
1.262714 -0.4159573
1.263714 -0.41294013999999996
1.264714 -0.40989229000000005
1.265714 -0.40681371
1.266714 -0.40370421
1.267714 -0.40056351999999995
1.268714 -0.39739157
1.269714 -0.39418843000000003
1.270714 -0.39095446
1.271714 -0.38769008
1.272714 -0.38439552
1.273714 -0.38107064999999996
1.274714 -0.37771508
1.275714 -0.37432835000000003
1.276714 -0.37091025
1.277714 -0.36746101000000003
1.278714 -0.36398112
1.279714 -0.36047101000000004
1.280714 -0.35693083999999997
1.281714 -0.35336043
1.282714 -0.34975947
1.283714 -0.34612769
1.284714 -0.34246508
1.285714 -0.33877198999999997
1.286714 -0.33504886
1.287714 -0.33129610000000004
1.288714 -0.32751362
1.289714 -0.32370111
1.290714 -0.31985806
1.291714 -0.31598429
1.292714 -0.31207998
1.293714 -0.30814554
1.294714 -0.30418155
1.295714 -0.30018836
1.296714 -0.29616596
1.297714 -0.29211401
1.298714 -0.28803213
1.299714 -0.28392025
1.300714 -0.27977861
1.301714 -0.27560771
1.302714 -0.27140796
1.303714 -0.26717954
1.304714 -0.26292225999999996
1.305714 -0.25863585
1.306714 -0.25432007
1.307714 -0.24997497000000002
1.308714 -0.24560092
1.309714 -0.24119851000000003
1.310714 -0.23676830000000001
1.311714 -0.23231029
1.312714 -0.22782416
1.313714 -0.22330941
1.314714 -0.21876579
1.315714 -0.21419341
1.316714 -0.20959282
1.317714 -0.20496461
1.318714 -0.20030922999999998
1.319714 -0.19562673
1.320714 -0.19091686
1.321714 -0.1861793
1.322714 -0.18141397
1.323714 -0.17662116
1.324714 -0.1718014
1.325714 -0.16695532
1.326714 -0.16208332
1.327714 -0.15718534
1.328714 -0.15226108
1.329714 -0.14731012
1.330714 -0.1423324
1.331714 -0.13732838
1.332714 -0.13229883
1.333714 -0.12724446
1.334714 -0.12216547
1.335714 -0.11706164
1.336714 -0.11193251
1.337714 -0.10677776
1.338714 -0.10159744
1.339714 -0.096392096
1.340714 -0.091162382
1.341714 -0.085908937
1.342714 -0.08063198199999999
1.343714 -0.075331301
1.344714 -0.070006639
1.345714 -0.064657873
1.346714 -0.05928523
1.347714 -0.053889374000000004
1.348714 -0.048471041
1.349714 -0.043030633
1.350714 -0.037568176
1.351714 -0.03208335
1.352714 -0.026575834
1.353714 -0.021045598
1.354714 -0.015493072
1.355714 -0.009918996499999999
1.356714 -0.0043240278
1.357714 0.0012914525
1.358714 0.0069275113
1.359714 0.012584498
1.360714 0.018262697
1.361714 0.023961952
1.362714 0.029681646
1.363714 0.035420904
1.364714 0.041179045
1.365714 0.04695578
1.366714 0.052751245999999995
1.367714 0.058565859
1.368714 0.064399786
1.369714 0.070252677
1.370714 0.07612381
1.371714 0.082012295
1.372714 0.087917689
1.373714 0.093839993
1.374714 0.09977957200000001
1.375714 0.10573678
1.376714 0.11171153
1.377714 0.11770318999999999
1.378714 0.12371085
1.379714 0.12973361
1.380714 0.13577101
1.381714 0.14182313
1.382714 0.14789028
1.383714 0.15397271
1.384714 0.16007024
1.385714 0.1661822
1.386714 0.17230763
1.387714 0.17844584
1.388714 0.18459641999999998
1.389714 0.19075955
1.390714 0.19693554
1.391714 0.20312453000000003
1.392714 0.20932609
1.393714 0.21553938
1.394714 0.22176353000000001
1.395714 0.22799793999999998
1.396714 0.23424253
1.397714 0.24049762000000002
1.398714 0.24676356
1.399714 0.2530402
1.400714 0.25932698
1.401714 0.26562285999999996
1.402714 0.27192696
1.403714 0.27823874
1.404714 0.28455816
1.405714 0.29088547
1.406714 0.2972208
1.407714 0.30356382
1.408714 0.30991378999999997
1.409714 0.31626979
1.410714 0.32263106999999996
1.411714 0.32899736
1.412714 0.33536886
1.413714 0.34174598
1.414714 0.34812861
1.415714 0.35451616
1.416714 0.36090765999999996
1.417714 0.36730205
1.418714 0.37369863
1.419714 0.38009726
1.420714 0.38649805
1.421714 0.39290111
1.422714 0.39930627999999996
1.423714 0.40571289
1.424714 0.41212002000000003
1.425714 0.41852691
1.426714 0.42493315
1.427714 0.43133884
1.428714 0.4377441
1.429714 0.44414909
1.430714 0.45055333
1.431714 0.45695598000000004
1.432714 0.46335598
1.433714 0.46975254000000005
1.434714 0.47614527999999995
1.435714 0.48253424
1.436714 0.48891949
1.437714 0.49530086
1.438714 0.50167777
1.439714 0.50804936
1.440714 0.51441472
1.441714 0.52077328
1.442714 0.52712481
1.443714 0.5334693500000001
1.444714 0.5398069999999999
1.445714 0.54613724
1.446714 0.55245939
1.447714 0.5587723600000001
1.448714 0.5650753199999999
1.449714 0.5713678
1.450714 0.57764985
1.451714 0.58392161
1.452714 0.5901830299999999
1.453714 0.59643378
1.454714 0.60267299
1.455714 0.60889963
1.456714 0.6151129
1.457714 0.62131248
1.458714 0.62749819
1.459714 0.63366992
1.460714 0.63982722
1.461714 0.64596939
1.462714 0.65209544
1.463714 0.65820455
1.464714 0.66429619
1.465714 0.67037032
1.466714 0.67642704
1.467714 0.68246624
1.468714 0.68848757
1.469714 0.6944901800000001
1.470714 0.70047304
1.471714 0.70643523
1.472714 0.71237627
1.473714 0.71829609
1.474714 0.72419457
1.475714 0.7300713999999999
1.476714 0.73592588
1.477714 0.7417571700000001
1.478714 0.7475643399999999
1.479714 0.75334688
1.480714 0.75910459
1.481714 0.7648374
1.482714 0.77054505
1.483714 0.776227
1.484714 0.78188255
1.485714 0.78751063
1.486714 0.79311039
1.487714 0.7986813800000001
1.488714 0.8042234
1.489714 0.80973636
1.490714 0.81521999
1.491714 0.8206738200000001
1.492714 0.82609691
1.493714 0.8314885200000001
1.494714 0.8368478199999999
1.495714 0.84217424
1.496714 0.8474674099999999
1.497714 0.8527270499999999
1.498714 0.8579528
1.499714 0.86314399
1.500714 0.8683000700000001
1.501714 0.8734202
1.502714 0.87850355
1.503714 0.88354973
1.504714 0.88855848
1.505714 0.8935296
1.506714 0.8984627199999999
1.507714 0.9033571
1.508714 0.90821171
1.509714 0.91302581
1.510714 0.91779875
1.511714 0.92253033
1.512714 0.9272201900000001
1.513714 0.9318681400000001
1.514714 0.93647353
1.515714 0.94103552
1.516714 0.94555337
1.517714 0.95002633
1.518714 0.95445393
1.519714 0.9588358
1.520714 0.96317157
1.521714 0.96746059
1.522714 0.97170221
1.523714 0.97589549
1.524714 0.98003987
1.525714 0.9841348999999999
1.526714 0.98818019
1.527714 0.9921754700000001
1.528714 0.9961201799999999
1.529714 1.0000139
1.530714 1.0038557
1.531714 1.0076450000000001
1.532714 1.0113811
1.533714 1.0150635
1.534714 1.0186916000000001
1.535714 1.022265
1.536714 1.0257832
1.537714 1.0292455
1.538714 1.032651
1.539714 1.0359993
1.540714 1.0392898
1.541714 1.0425218
1.542714 1.0456949
1.543714 1.0488086
1.544714 1.0518623
1.545714 1.054855
1.546714 1.0577862
1.547714 1.0606552999999999
1.548714 1.0634621
1.549714 1.066206
1.550714 1.0688868
1.551714 1.071504
1.552714 1.0740569
1.553714 1.0765445
1.554714 1.0789663999999999
1.555714 1.0813216
1.556714 1.0836099
1.557714 1.0858309
1.558714 1.0879839
1.559714 1.0900683
1.560714 1.0920832999999999
1.561714 1.0940284
1.562714 1.095903
1.563714 1.0977067999999999
1.564714 1.0994393999999998
1.565714 1.1011005
1.566714 1.1026893
1.567714 1.1042047
1.568714 1.1056458999999998
1.569714 1.1070119999999999
1.570714 1.1083028
1.571714 1.1095181
1.572714 1.1106577
1.573714 1.1117211
1.574714 1.1127076
1.575714 1.1136167000000001
1.576714 1.1144476
1.577714 1.1152
1.578714 1.1158735
1.579714 1.1164673
1.580714 1.1169807999999999
1.581714 1.1174131999999999
1.582714 1.1177637
1.583714 1.1180314
1.584714 1.1182158
1.585714 1.1183166
1.586714 1.1183335
1.587714 1.1182665
1.588714 1.1181151
1.589714 1.1178789999999998
1.590714 1.1175572999999999
1.591714 1.1171494
1.592714 1.1166544
1.593714 1.1160719
1.594714 1.1154013
1.595714 1.1146421
1.596714 1.1137936
1.597714 1.1128552999999999
1.598714 1.1118265999999999
1.599714 1.1107069
1.600714 1.1094959
1.601714 1.1081931999999999
1.602714 1.1067987
1.603714 1.1053122
1.604714 1.1037327
1.605714 1.1020594
1.606714 1.1002915
1.607714 1.0984283
1.608714 1.0964694000000001
1.609714 1.0944146
1.610714 1.0922634
1.611714 1.0900157000000001
1.612714 1.087671
1.613714 1.0852287
1.614714 1.0826883
1.615714 1.0800493
1.616714 1.0773111
1.617714 1.0744733
1.618714 1.0715353
1.619714 1.0684969
1.620714 1.0653573
1.621714 1.0621157
1.622714 1.0587718
1.623714 1.0553251
1.624714 1.0517752999999999
1.625714 1.0481223
1.626714 1.0443660000000001
1.627714 1.0405060000000002
1.628714 1.0365415
1.629714 1.0324719
1.630714 1.0282966
1.631714 1.0240151
1.632714 1.0196268
1.633714 1.0151314
1.634714 1.0105286999999998
1.635714 1.0058183
1.636714 1.0009998
1.637714 0.9960726799999999
1.638714 0.9910363700000001
1.639714 0.9858907199999999
1.640714 0.98063545
1.641714 0.9752704799999999
1.642714 0.96979532
1.643714 0.96420953
1.644714 0.9585122600000001
1.645714 0.95270267
1.646714 0.94678039
1.647714 0.9407453200000001
1.648714 0.93459766
1.649714 0.9283373100000001
1.650714 0.9219640899999999
1.651714 0.9154772400000001
1.652714 0.90887612
1.653714 0.90215998
1.654714 0.8953287299999999
1.655714 0.88838208
1.656714 0.88132014
1.657714 0.87414244
1.658714 0.86684842
1.659714 0.8594374199999999
1.660714 0.85190898
1.661714 0.84426273
1.662714 0.83649876
1.663714 0.82861725
1.664714 0.8206184
1.665714 0.8125019299999999
1.666714 0.80426717
1.667714 0.7959133
1.668714 0.78743957
1.669714 0.7788457000000001
1.670714 0.77013168
1.671714 0.76129772
1.672714 0.75234375
1.673714 0.74326936
1.674714 0.73407404
1.675714 0.72475723
1.676714 0.7153187400000001
1.677714 0.70575867
1.678714 0.69607734
1.679714 0.68627475
1.680714 0.67635076
1.681714 0.66630468
1.682714 0.65613566
1.683714 0.64584315
1.684714 0.63542714
1.685714 0.62488788
1.686714 0.61422586
1.687714 0.6034412
1.688714 0.59253364
1.689714 0.58150268
1.690714 0.57034763
1.691714 0.5590681
1.692714 0.5476639600000001
1.693714 0.5361353999999999
1.694714 0.5244826
1.695714 0.51270551
1.696714 0.50080372
1.697714 0.48877681
1.698714 0.47662444000000004
1.699714 0.46434668
1.700714 0.45194393
1.701714 0.43941666
1.702714 0.42676516000000003
1.703714 0.41398909
1.704714 0.40108784999999997
1.705714 0.38806081
1.706714 0.37490756
1.707714 0.36162804
1.708714 0.34822258
1.709714 0.33469158
1.710714 0.32103527
1.711714 0.30725363
1.712714 0.29334647
1.713714 0.2793137
1.714714 0.26515536
1.715714 0.25087171
1.716714 0.23646301
1.717714 0.22192943999999998
1.718714 0.20727088999999999
1.719714 0.19248701000000001
1.720714 0.1775773
1.721714 0.16254149
1.722714 0.14737959
1.723714 0.13209197
1.724714 0.11667920000000001
1.725714 0.10114163999999999
1.726714 0.08547941699999999
1.727714 0.069692353
1.728714 0.053780311
1.729714 0.037743256
1.730714 0.021581397999999998
1.731714 0.0052950887
1.732714 -0.011115431
1.733714 -0.027650013
1.734714 -0.044308696
1.735714 -0.061091513
1.736714 -0.077998312
1.737714 -0.09502867499999999
1.738714 -0.11218208
1.739714 -0.12945794
1.740714 -0.14685591
1.741714 -0.16437591999999998
1.742714 -0.18201814
1.743714 -0.19978276
1.744714 -0.21766977999999998
1.745714 -0.23567895
1.746714 -0.25380983
1.747714 -0.27206196
1.748714 -0.29043504000000003
1.749714 -0.30892894
1.750714 -0.32754357
1.751714 -0.3462787
1.752714 -0.36513393
1.753714 -0.38410868
1.754714 -0.40320223
1.755714 -0.42241425
1.756714 -0.44174464
1.757714 -0.46119341
1.758714 -0.48076059000000004
1.759714 -0.50044595
1.760714 -0.52024899
1.761714 -0.540169
1.762714 -0.5602052399999999
1.763714 -0.5803572499999999
1.764714 -0.60062488
1.765714 -0.62100794
1.766714 -0.64150626
1.767714 -0.66211936
1.768714 -0.6828466
1.769714 -0.70368722
1.770714 -0.72464072
1.771714 -0.74570682
1.772714 -0.76688537
1.773714 -0.7881761500000001
1.774714 -0.80957878
1.775714 -0.8310926099999999
1.776714 -0.85271662
1.777714 -0.87445006
1.778714 -0.8962923700000001
1.779714 -0.91824336
1.780714 -0.94030276
1.781714 -0.9624703800000001
1.782714 -0.9847456600000001
1.783714 -1.0071279
1.784714 -1.0296163
1.785714 -1.0522102
1.786714 -1.074909
1.787714 -1.0977126
1.788714 -1.1206203
1.789714 -1.1436317999999999
1.790714 -1.1667462
1.791714 -1.1899625
1.792714 -1.2132797000000002
1.793714 -1.2366972
1.794714 -1.2602145
1.795714 -1.2838311999999998
1.796714 -1.3075472
1.797714 -1.3313617
1.798714 -1.3552738
1.799714 -1.3792828
1.800714 -1.4033874
1.801714 -1.4275869
1.802714 -1.451881
1.803714 -1.4762693
1.804714 -1.5007511
1.805714 -1.5253257
1.806714 -1.5499919
1.807714 -1.5747488
1.808714 -1.5995953
1.809714 -1.6245310999999998
1.810714 -1.6495559
1.811714 -1.6746692
1.812714 -1.6998703
1.813714 -1.7251580999999998
1.814714 -1.7505312
1.815714 -1.7759885999999998
1.816714 -1.801529
1.817714 -1.8271524000000001
1.818714 -1.8528584000000001
1.819714 -1.8786462
1.820714 -1.904515
1.821714 -1.9304635
1.822714 -1.9564904
1.823714 -1.9825943
1.824714 -2.0087745
1.825714 -2.0350307
1.826714 -2.0613624
1.827714 -2.0877685
1.828714 -2.1142481
1.829714 -2.1407995
1.830714 -2.167422
1.831714 -2.1941144
1.832714 -2.2208761
1.833714 -2.2477066
1.834714 -2.2746056
1.835714 -2.3015721
1.836714 -2.3286045
1.837714 -2.3557015
1.838714 -2.3828615
1.839714 -2.4100832999999997
1.840714 -2.4373662
1.841714 -2.4647096
1.842714 -2.4921129
1.843714 -2.5195748
1.844714 -2.5470939
1.845714 -2.574669
1.846714 -2.6022990999999998
1.847714 -2.6299834
1.848714 -2.657721
1.849714 -2.6855108999999997
1.850714 -2.7133521000000003
1.851714 -2.7412431
1.852714 -2.7691825999999997
1.853714 -2.7971694
1.854714 -2.825202
1.855714 -2.8532794
1.856714 -2.8814007
1.857714 -2.9095648
1.858714 -2.937771
1.859714 -2.9660182
1.860714 -2.9943055
1.861714 -3.0226311
1.862714 -3.0509941
1.863714 -3.0793931
1.864714 -3.1078270000000003
1.865714 -3.1362943
1.866714 -3.1647939
1.867714 -3.1933241
1.868714 -3.2218833
1.869714 -3.2504708
1.870714 -3.2790851
1.871714 -3.3077255
1.872714 -3.3363905
1.873714 -3.3650797000000003
1.874714 -3.3937924
1.875714 -3.4225266
1.876714 -3.4512807
1.877714 -3.4800528999999996
1.878714 -3.508842
1.879714 -3.5376467000000003
1.880714 -3.5664659000000003
1.881714 -3.5952989
1.882714 -3.6241438
1.883714 -3.6529991999999996
1.884714 -3.6818635000000004
1.885714 -3.7107352000000002
1.886714 -3.7396137000000005
1.887714 -3.7684977
1.888714 -3.7973858
1.889714 -3.8262765999999995
1.890714 -3.8551684
1.891714 -3.8840595999999996
1.892714 -3.9129492000000003
1.893714 -3.9418362
1.894714 -3.9707191
1.895714 -3.9995965
1.896714 -4.0284663
1.897714 -4.0573273
1.898714 -4.0861789
1.899714 -4.1150194
1.900714 -4.143847500000001
1.901714 -4.1726623
1.902714 -4.2014621000000005
1.903714 -4.2302448
1.904714 -4.2590085
1.905714 -4.287751399999999
1.906714 -4.3164723
1.907714 -4.3451708
1.908714 -4.3738458
1.909714 -4.4024963
1.910714 -4.4311196
1.911714 -4.4597138
1.912714 -4.4882774
1.913714 -4.5168087
1.914714 -4.5453068
1.915714 -4.5737714
1.916714 -4.602200900000001
1.917714 -4.6305936
1.918714 -4.6589475
1.919714 -4.6872601
1.920714 -4.7155298
1.921714 -4.743755999999999
1.922714 -4.7719371
1.923714 -4.8000723
1.924714 -4.8281605999999995
1.925714 -4.8562001
1.926714 -4.8841886
1.927714 -4.9121238
1.928714 -4.9400046
1.929714 -4.9678296
1.930714 -4.9955979
1.931714 -5.0233080999999995
1.932714 -5.0509594
1.933714 -5.0785493
1.934714 -5.1060755
1.935714 -5.1335368
1.936714 -5.1609315
1.937714 -5.1882584000000005
1.938714 -5.2155167
1.939714 -5.242705
1.940714 -5.2698206
1.941714 -5.2968618
1.942714 -5.3238265
1.943714 -5.3507131
1.944714 -5.3775205999999995
1.945714 -5.4042485000000005
1.946714 -5.4308958
1.947714 -5.4574616
1.948714 -5.483942900000001
1.949714 -5.5103365
1.950714 -5.5366404000000005
1.951714 -5.5628542
1.952714 -5.588977
1.953714 -5.6150086
1.954714 -5.6409481999999995
1.955714 -5.6667928
1.956714 -5.6925401
1.957714 -5.7181865
1.958714 -5.7437312
1.959714 -5.769173100000001
1.960714 -5.7945125
1.961714 -5.8197487
1.962714 -5.8448799000000005
1.963714 -5.8699038
1.964714 -5.894816700000001
1.965714 -5.9196163
1.966714 -5.9443008
1.967714 -5.9688702000000005
1.968714 -5.9933249
1.969714 -6.0176641
1.970714 -6.0418867
1.971714 -6.0659893
1.972714 -6.089969
1.973714 -6.1138224
1.974714 -6.137548000000001
1.975714 -6.1611465999999995
1.976714 -6.1846189
1.977714 -6.2079638
1.978714 -6.2311787
1.979714 -6.2542602
1.980714 -6.2772043
1.981714 -6.300009800000001
1.982714 -6.322676700000001
1.983714 -6.3452058000000005
1.984714 -6.3675962
1.985714 -6.3898467
1.986714 -6.4119554999999995
1.987714 -6.433919100000001
1.988714 -6.4557336
1.989714 -6.4773969000000005
1.990714 -6.4989097
1.991714 -6.520272
1.992714 -6.541483100000001
1.993714 -6.562541400000001
1.994714 -6.583443999999999
1.995714 -6.604188699999999
1.996714 -6.6247739
1.997714 -6.6451974
1.998714 -6.6654593
1.999714 -6.6855579999999994
2.000714 -6.705493499999999
2.001714 -6.7252651
2.002714 -6.744869100000001
2.003714 -6.7643031
2.004714 -6.7835644
2.005714 -6.802652800000001
2.006714 -6.821566799999999
2.007714 -6.840307299999999
2.008714 -6.8588740999999995
2.009714 -6.8772644
2.010714 -6.895475800000001
2.011714 -6.9135055
2.012714 -6.9313511
2.013714 -6.9490127
2.014714 -6.9664888
2.015714 -6.983780100000001
2.016714 -7.0008852
2.017714 -7.017802400000001
2.018714 -7.0345283
2.019714 -7.0510603000000005
2.020714 -7.067398
2.021714 -7.0835404
2.022714 -7.099488399999999
2.023714 -7.115241899999999
2.024714 -7.1307994
2.025714 -7.146158099999999
2.026714 -7.1613148
2.027714 -7.1762673999999995
2.028714 -7.1910143
2.029714 -7.2055556
2.030714 -7.2198913000000005
2.031714 -7.2340198
2.032714 -7.2479412
2.033714 -7.2616518
2.034714 -7.27515
2.035714 -7.288434400000001
2.036714 -7.3015034000000005
2.037714 -7.314357200000001
2.038714 -7.3269956
2.039714 -7.339417900000001
2.040714 -7.3516235
2.041714 -7.3636092
2.042714 -7.3753729
2.043714 -7.3869117
2.044714 -7.398225399999999
2.045714 -7.4093126
2.046714 -7.420174
2.047714 -7.4308097
2.048714 -7.4412182
2.049714 -7.4513987
2.050714 -7.461348900000001
2.051714 -7.4710659999999995
2.052714 -7.480548300000001
2.053714 -7.4897952000000005
2.054714 -7.4988075
2.055714 -7.5075857
2.056714 -7.5161293
2.057714 -7.5244352
2.058714 -7.532499700000001
2.059714 -7.5403206
2.060714 -7.5478986
2.061714 -7.5552352
2.062714 -7.562329600000001
2.063714 -7.5691812
2.064714 -7.5757883
2.065714 -7.5821482
2.066714 -7.5882584
2.067714 -7.5941175
2.068714 -7.5997262999999995
2.069714 -7.6050855
2.070714 -7.6101959
2.071714 -7.615055900000001
2.072714 -7.6196641
2.073714 -7.6240174
2.074714 -7.628113
2.075714 -7.631950799999999
2.076714 -7.6355316
2.077714 -7.6388568
2.078714 -7.6419264
2.079714 -7.644739
2.080714 -7.6472908
2.081714 -7.649579600000001
2.082714 -7.651603999999999
2.083714 -7.6533638
2.084714 -7.6548606
2.085714 -7.656096699999999
2.086714 -7.6570712
2.087714 -7.657782
2.088714 -7.658225300000001
2.089714 -7.658398900000001
2.090714 -7.658302
2.091714 -7.6579355
2.092714 -7.6573014
2.093714 -7.656399899999999
2.094714 -7.6552309
2.095714 -7.6537922
2.096714 -7.6520815
2.097714 -7.650096700000001
2.098714 -7.647837
2.099714 -7.645303
2.100714 -7.6424964
2.101714 -7.6394177999999995
2.102714 -7.6360658
2.103714 -7.6324381
2.104714 -7.6285318
2.105714 -7.624347500000001
2.106714 -7.6198846
2.107714 -7.615143100000001
2.108714 -7.610125099999999
2.109714 -7.6048315
2.110714 -7.5992607
2.111714 -7.5934112
2.112714 -7.5872809
2.113714 -7.5808696
2.114714 -7.574177499999999
2.115714 -7.5672053
2.116714 -7.5599529
2.117714 -7.5524203
2.118714 -7.5446054
2.119714 -7.5365066999999994
2.120714 -7.528124
2.121714 -7.5194567
2.122714 -7.5105056
2.123714 -7.5012706
2.124714 -7.491753299999999
2.125714 -7.4819542000000006
2.126714 -7.4718735999999994
2.127714 -7.4615091
2.128714 -7.4508592
2.129714 -7.439924
2.130714 -7.4287035
2.131714 -7.417198999999999
2.132714 -7.4054115000000005
2.133714 -7.393340800000001
2.134714 -7.3809854999999995
2.135714 -7.3683441
2.136714 -7.355415799999999
2.137714 -7.342201499999999
2.138714 -7.3287003
2.139714 -7.3149137
2.140714 -7.3008432999999995
2.141714 -7.2864898
2.142714 -7.2718516
2.143714 -7.256926599999999
2.144714 -7.2417147
2.145714 -7.2262153
2.146714 -7.210429
2.147714 -7.1943581000000005
2.148714 -7.1780041
2.149714 -7.161366900000001
2.150714 -7.1444467
2.151714 -7.1272418
2.152714 -7.109752299999999
2.153714 -7.0919782
2.154714 -7.0739217
2.155714 -7.055583599999999
2.156714 -7.0369639
2.157714 -7.018061
2.158714 -6.998873499999999
2.159714 -6.9794007
2.160714 -6.959644
2.161714 -6.9396049
2.162714 -6.9192849
2.163714 -6.898684800000001
2.164714 -6.8778038
2.165714 -6.856641199999999
2.166714 -6.8351962
2.167714 -6.813471
2.168714 -6.791468
2.169714 -6.769188499999999
2.170714 -6.746632599999999
2.171714 -6.7237995999999995
2.172714 -6.7006879
2.173714 -6.677296000000001
2.174714 -6.6536255
2.175714 -6.6296794000000006
2.176714 -6.605459700000001
2.177714 -6.5809667
2.178714 -6.556200199999999
2.179714 -6.5311596
2.180714 -6.505844
2.181714 -6.4802535
2.182714 -6.4543903
2.183714 -6.4282566
2.184714 -6.4018548
2.185714 -6.3751847
2.186714 -6.3482456
2.187714 -6.3210353
2.188714 -6.293554599999999
2.189714 -6.2658057000000005
2.190714 -6.2377918999999995
2.191714 -6.2095154
2.192714 -6.1809771
2.193714 -6.1521757
2.194714 -6.123109899999999
2.195714 -6.0937792
2.196714 -6.0641844
2.197714 -6.0343277
2.198714 -6.0042124
2.199714 -5.973840099999999
2.200714 -5.9432108
2.201714 -5.912324
2.202714 -5.8811788
2.203714 -5.8497756999999995
2.204714 -5.8181174
2.205714 -5.786207699999999
2.206714 -5.7540487
2.207714 -5.7216406
2.208714 -5.6889832
2.209714 -5.6560751
2.210714 -5.622915600000001
2.211714 -5.589506
2.212714 -5.555848800000001
2.213714 -5.5219475
2.214714 -5.4878041
2.215714 -5.4534196999999995
2.216714 -5.418794200000001
2.217714 -5.3839266
2.218714 -5.3488176
2.219714 -5.3134687
2.220714 -5.2778833
2.221714 -5.2420639
2.222714 -5.2060127
2.223714 -5.169730599999999
2.224714 -5.1332165
2.225714 -5.0964687
2.226714 -5.059487
2.227714 -5.022274
2.228714 -4.9848337
2.229714 -4.9471701999999995
2.230714 -4.9092855
2.231714 -4.871179199999999
2.232714 -4.8328497
2.233714 -4.7942959
2.234714 -4.755519
2.235714 -4.7165222
2.236714 -4.6773102
2.237714 -4.6378862
2.238714 -4.5982517000000005
2.239714 -4.558406000000001
2.240714 -4.5183476
2.241714 -4.4780765
2.242714 -4.4375945
2.243714 -4.3969061
2.244714 -4.3560158
2.245714 -4.3149266
2.246714 -4.2736389
2.247714 -4.232150300000001
2.248714 -4.1904595
2.249714 -4.1485664
2.250714 -4.1064739
2.251714 -4.0641867
2.252714 -4.0217089999999995
2.253714 -3.9790440000000005
2.254714 -3.9361916
2.255714 -3.8931503999999997
2.256714 -3.8499191
2.257714 -3.8064994
2.258714 -3.7628949
2.259714 -3.7191108
2.260714 -3.6751516
2.261714 -3.6310180999999995
2.262714 -3.5867099
2.263714 -3.5422247
2.264714 -3.4975622
2.265714 -3.4527246
2.266714 -3.4077167999999998
2.267714 -3.3625439
2.268714 -3.317209
2.269714 -3.2717124
2.270714 -3.2260525999999996
2.271714 -3.1802282
2.272714 -3.1342398
2.273714 -3.0880911
2.274714 -3.0417874
2.275714 -2.9953336
2.276714 -2.9487325
2.277714 -2.9019838
2.278714 -2.8550858
2.279714 -2.8080374000000003
2.280714 -2.7608406
2.281714 -2.7135001
2.282714 -2.6660215000000003
2.283714 -2.6184088
2.284714 -2.5706632
2.285714 -2.5227834000000002
2.286714 -2.4747668000000003
2.287714 -2.4266133
2.288714 -2.3783260999999998
2.289714 -2.3299111
2.290714 -2.2813739
2.291714 -2.2327183
2.292714 -2.1839445
2.293714 -2.1350507000000003
2.294714 -2.086035
2.295714 -2.0368977999999998
2.296714 -1.9876435000000001
2.297714 -1.9382784
2.298714 -1.8888076999999999
2.299714 -1.8392339
2.300714 -1.7895558999999999
2.301714 -1.7397713
2.302714 -1.6898790000000001
2.303714 -1.6398823
2.304714 -1.5897868
2.305714 -1.539599
2.306714 -1.4893234
2.307714 -1.4389607
2.308714 -1.3885088
2.309714 -1.3379653
2.310714 -1.2873302
2.311714 -1.2366070999999998
2.312714 -1.1858023
2.313714 -1.1349217
2.314714 -1.0839690000000002
2.315714 -1.0329437000000001
2.316714 -0.98184338
2.317714 -0.9306667399999999
2.318714 -0.8794155899999999
2.319714 -0.82809515
2.320714 -0.77671232
2.321714 -0.7252724399999999
2.322714 -0.6737772399999999
2.323714 -0.62222499
2.324714 -0.57061291
2.325714 -0.51894016
2.326714 -0.46720994
2.327714 -0.41542859
2.328714 -0.36360305
2.329714 -0.31173774
2.330714 -0.2598329
2.331714 -0.20788595999999998
2.332714 -0.15589449
2.333714 -0.10385915999999999
2.334714 -0.05178457400000001
2.335714 0.00032224868
2.336714 0.052455137
2.337714 0.10461131
2.338714 0.15679158
2.339714 0.2089988
2.340714 0.26123445
2.341714 0.31349622
2.342714 0.36577824999999997
2.343714 0.41807303
2.344714 0.47037532
2.345714 0.52268365
2.346714 0.57500047
2.347714 0.62732906
2.348714 0.6796702299999999
2.349714 0.73202047
2.350714 0.78437291
2.351714 0.83672041
2.352714 0.88905888
2.353714 0.94138859
2.354714 0.9937124300000001
2.355714 1.0460326
2.356714 1.0983474
2.357714 1.1506513
2.358714 1.2029364
2.359714 1.2551965
2.360714 1.3074297000000001
2.361714 1.3596381
2.362714 1.411825
2.363714 1.4639919
2.364714 1.5161358999999999
2.365714 1.5682505
2.366714 1.6203283999999998
2.367714 1.6723648
2.368714 1.724359
2.369714 1.776314
2.370714 1.828233
2.371714 1.8801155999999999
2.372714 1.9319574999999998
2.373714 1.9837509999999998
2.374714 2.0354891
2.375714 2.087169
2.376714 2.1387918
2.377714 2.1903612
2.378714 2.2418791000000002
2.379714 2.2933437000000003
2.380714 2.344748
2.381714 2.3960841999999998
2.382714 2.4473468
2.383714 2.4985347
2.384714 2.5496505
2.385714 2.600698
2.386714 2.6516784
2.387714 2.7025878
2.388714 2.7534189000000002
2.389714 2.8041646
2.390714 2.8548211
2.391714 2.9053889
2.392714 2.9558718
2.393714 3.0062724
2.394714 3.056589
2.395714 3.1068156
2.396714 3.1569444000000004
2.397714 3.2069687
2.398714 3.2568875999999998
2.399714 3.3067033
2.400714 3.3564202
2.401714 3.4060396
2.402714 3.4555588
2.403714 3.5049703
2.404714 3.5542663
2.405714 3.6034424
2.406714 3.6524989
2.407714 3.7014394999999998
2.408714 3.7502679999999997
2.409714 3.798984
2.410714 3.8475823
2.411714 3.8960557
2.412714 3.9443973
2.413714 3.9926048
2.414714 4.0406801
2.415714 4.0886272
2.416714 4.136448000000001
2.417714 4.1841406
2.418714 4.2316984
2.419714 4.2791132
2.420714 4.3263793
2.421714 4.373496
2.422714 4.4204675
2.423714 4.467297299999999
2.424714 4.5139879
2.425714 4.5605354
2.426714 4.606932
2.427714 4.6531703
2.428714 4.6992462
2.429714 4.7451608
2.430714 4.7909185
2.431714 4.8365232
2.432714 4.8819732
2.433714 4.9272638
2.434714 4.9723863999999995
2.435714 5.0173346
2.436714 5.062107
2.437714 5.1067069
2.438714 5.1511403
2.439714 5.1954102
2.440714 5.2395128
2.441714 5.2834406000000005
2.442714 5.327184900000001
2.443714 5.3707405999999995
2.444714 5.4141078
2.445714 5.4572918
2.446714 5.5002965
2.447714 5.5431232
2.448714 5.5857666
2.449714 5.6282192
2.450714 5.6704745
2.451714 5.71253
2.452714 5.7543889
2.453714 5.7960574000000005
2.454714 5.8375385
2.455714 5.8788303
2.456714 5.9199255
2.457714 5.9608153999999995
2.458714 6.0014933
2.459714 6.0419593
2.460714 6.0822181
2.461714 6.1222753999999995
2.462714 6.1621334
2.463714 6.2017891999999994
2.464714 6.2412344
2.465714 6.280461699999999
2.466714 6.3194685
2.467714 6.3582562
2.468714 6.396830100000001
2.469714 6.4351954000000005
2.470714 6.4733505
2.471714 6.5112896000000005
2.472714 6.5490037
2.473714 6.586486799999999
2.474714 6.6237375
2.475714 6.6607602
2.476714 6.697560800000001
2.477714 6.734143200000001
2.478714 6.770504300000001
2.479714 6.8066381
2.480714 6.8425372
2.481714 6.8781972
2.482714 6.913619499999999
2.483714 6.948807799999999
2.484714 6.9837667
2.485714 7.0184976
2.486714 7.052997499999999
2.487714 7.0872589999999995
2.488714 7.1212754
2.489714 7.155043599999999
2.490714 7.188566000000001
2.491714 7.2218478
2.492714 7.2548926
2.493714 7.287701200000001
2.494714 7.3202692
2.495714 7.352589099999999
2.496714 7.3846541000000006
2.497714 7.4164636
2.498714 7.448021300000001
2.499714 7.479333100000001
2.500714 7.5104021
2.501714 7.541226600000001
2.502714 7.5718008
2.503714 7.602117999999999
2.504714 7.6321736
2.505714 7.6619685
2.506714 7.6915070000000005
2.507714 7.7207945
2.508714 7.749832399999999
2.509714 7.778618499999999
2.510714 7.8071459999999995
2.511714 7.835409
2.512714 7.8634046
2.513714 7.8911357
2.514714 7.918607399999999
2.515714 7.945825199999999
2.516714 7.9727873
2.517714 7.999488
2.518714 8.0259211
2.519714 8.0520824
2.520714 8.0779716
2.521714 8.1035942
2.522714 8.1289545
2.523714 8.1540555
2.524714 8.1788942
2.525714 8.2034662
2.526714 8.2277656
2.527714 8.25179
2.528714 8.275542399999999
2.529714 8.2990274
2.530714 8.3222479
2.531714 8.3452053
2.532714 8.3678953
2.533714 8.3903119
2.534714 8.412449800000001
2.535714 8.4343091
2.536714 8.4558919
2.537714 8.4772035
2.538714 8.498248499999999
2.539714 8.5190259
2.540714 8.5395306
2.541714 8.559759
2.542714 8.579707899999999
2.543714 8.5993782
2.544714 8.6187728
2.545714 8.6378962
2.546714 8.656749900000001
2.547714 8.6753316
2.548714 8.693637
2.549714 8.7116621
2.550714 8.7294057
2.551714 8.7468699
2.552714 8.7640591
2.553714 8.7809779
2.554714 8.7976262
2.555714 8.8140003
2.556714 8.8300958
2.557714 8.8459112
2.558714 8.8614456
2.559714 8.8767022
2.560714 8.8916838
2.561714 8.906392
2.562714 8.920826799999999
2.563714 8.9349844
2.564714 8.948861800000001
2.565714 8.9624584
2.566714 8.9757763
2.567714 8.988818499999999
2.568714 9.001588100000001
2.569714 9.0140857
2.570714 9.0263084
2.571714 9.038253899999999
2.572714 9.04992
2.573714 9.061306700000001
2.574714 9.0724163
2.575714 9.0832517
2.576714 9.0938143
2.577714 9.1041051
2.578714 9.1141209
2.579714 9.1238603
2.580714 9.1333233
2.581714 9.142510600000001
2.582714 9.151426
2.583714 9.1600701
2.584714 9.1684446
2.585714 9.176548599999999
2.586714 9.1843791
2.587714 9.1919348
2.588714 9.1992162
2.589714 9.2062257
2.590714 9.212964
2.591714 9.2194326
2.592714 9.2256315
2.593714 9.2315592
2.594714 9.237216400000001
2.595714 9.242603200000001
2.596714 9.2477217
2.597714 9.2525735
2.598714 9.2571601
2.599714 9.261479999999999
2.600714 9.2655338
2.601714 9.269320200000001
2.602714 9.272839099999999
2.603714 9.2760928
2.604714 9.279081999999999
2.605714 9.281808900000001
2.606714 9.2842743
2.607714 9.2864767
2.608714 9.2884153
2.609714 9.2900902
2.610714 9.2915028
2.611714 9.2926547
2.612714 9.293548
2.613714 9.2941843
2.614714 9.2945628
2.615714 9.2946827
2.616714 9.2945449
2.617714 9.29415
2.618714 9.2934988
2.619714 9.2925936
2.620714 9.2914358
2.621714 9.290026899999999
2.622714 9.2883654
2.623714 9.2864506
2.624714 9.2842825
2.625714 9.2818618
2.626714 9.279190700000001
2.627714 9.2762724
2.628714 9.2731081
2.629714 9.269698
2.630714 9.2660412
2.631714 9.2621364
2.632714 9.2579849
2.633714 9.2535898
2.634714 9.248954099999999
2.635714 9.244079900000001
2.636714 9.2389666
2.637714 9.2336126
2.638714 9.2280157
2.639714 9.2221767
2.640714 9.216097
2.641714 9.2097811
2.642714 9.2032321
2.643714 9.1964506
2.644714 9.1894358
2.645714 9.182187899999999
2.646714 9.174706
2.647714 9.1669917
2.648714 9.1590472
2.649714 9.1508746
2.650714 9.1424771
2.651714 9.1338545
2.652714 9.1250069
2.653714 9.115932899999999
2.654714 9.1066308
2.655714 9.097103800000001
2.656714 9.0873539
2.657714 9.0773836
2.658714 9.0671957
2.659714 9.0567909
2.660714 9.0461686
2.661714 9.0353273
2.662714 9.0242676
2.663714 9.0129927
2.664714 9.0015069
2.665714 8.9898117
2.666714 8.9779079
2.667714 8.9657962
2.668714 8.9534745
2.669714 8.940943299999999
2.670714 8.9282058
2.671714 8.915263399999999
2.672714 8.9021191
2.673714 8.8887729
2.674714 8.8752247
2.675714 8.8614739
2.676714 8.8475212
2.677714 8.8333674
2.678714 8.8190161
2.679714 8.804469600000001
2.680714 8.7897293
2.681714 8.774797600000001
2.682714 8.7596744
2.683714 8.744360499999999
2.684714 8.7288558
2.685714 8.7131627
2.686714 8.6972833
2.687714 8.6812198
2.688714 8.6649738
2.689714 8.6485445
2.690714 8.631932
2.691714 8.615136099999999
2.692714 8.5981585
2.693714 8.5810013
2.694714 8.5636683
2.695714 8.5461617
2.696714 8.5284822
2.697714 8.5106298
2.698714 8.492603899999999
2.699714 8.4744051
2.700714 8.456035
2.701714 8.4374964
2.702714 8.4187925
2.703714 8.399925399999999
2.704714 8.3808951
2.705714 8.3617002
2.706714 8.3423406
2.707714 8.3228178
2.708714 8.3031341
2.709714 8.2832947
2.710714 8.263303299999999
2.711714 8.2431607
2.712714 8.2228653
2.713714 8.2024157
2.714714 8.1818119
2.715714 8.161055300000001
2.716714 8.1401505
2.717714 8.1191011
2.718714 8.0979101
2.719714 8.076576900000001
2.720714 8.0550998
2.721714 8.0334768
2.722714 8.0117092
2.723714 7.9898
2.724714 7.9677552
2.725714 7.9455785
2.726714 7.923271499999999
2.727714 7.9008318
2.728714 7.8782566
2.729714 7.8555456999999995
2.730714 7.8327015
2.731714 7.8097291
2.732714 7.7866330999999995
2.733714 7.7634186
2.734714 7.7400841
2.735714 7.716627400000001
2.736714 7.6930456
2.737714 7.6693393
2.738714 7.6455101
2.739714 7.6215646999999995
2.740714 7.597506800000001
2.741714 7.5733386
2.742714 7.549059399999999
2.743714 7.5246662
2.744714 7.5001575
2.745714 7.4755341
2.746714 7.4508011
2.747714 7.4259639
2.748714 7.4010275
2.749714 7.375992800000001
2.750714 7.350859
2.751714 7.325622399999999
2.752714 7.3002815
2.753714 7.2748378
2.754714 7.249295699999999
2.755714 7.223660499999999
2.756714 7.1979366
2.757714 7.1721241000000004
2.758714 7.1462199
2.759714 7.120222599999999
2.760714 7.094130699999999
2.761714 7.0679471
2.762714 7.0416777999999995
2.763714 7.015328899999999
2.764714 6.9889024
2.765714 6.9623984
2.766714 6.9358133
2.767714 6.9091439
2.768714 6.8823904
2.769714 6.855555600000001
2.770714 6.8286456
2.771714 6.8016671
2.772714 6.7746215
2.773714 6.747508000000001
2.774714 6.7203238999999995
2.775714 6.693065900000001
2.776714 6.665734199999999
2.777714 6.638332500000001
2.778714 6.6108681
2.779714 6.5833457
2.780714 6.5557666
2.781714 6.5281294
2.782714 6.500429700000001
2.783714 6.472665800000001
2.784714 6.4448394
2.785714 6.4169556000000005
2.786714 6.389020400000001
2.787714 6.361039
2.788714 6.333011400000001
2.789714 6.3049331
2.790714 6.2768011999999995
2.791714 6.2486142000000005
2.792714 6.2203743
2.793714 6.1920877999999995
2.794714 6.1637614
2.795714 6.1353985
2.796714 6.1069987999999995
2.797714 6.0785592
2.798714 6.050076
2.799714 6.0215481
2.800714 5.992979200000001
2.801714 5.9643749
2.802714 5.9357416
2.803714 5.907081799999999
2.804714 5.8783937
2.805714 5.849673200000001
2.806714 5.8209166
2.807714 5.7921242
2.808714 5.7633009
2.809714 5.7344541
2.810714 5.7055902
2.811714 5.6767106
2.812714 5.6478132
2.813714 5.6188918999999995
2.814714 5.5899423
2.815714 5.5609646999999995
2.816714 5.5319652
2.817714 5.5029519
2.818714 5.4739311
2.819714 5.4449033
2.820714 5.415864699999999
2.821714 5.3868089
2.822714 5.357733
2.823714 5.3286396
2.824714 5.2995358
2.825714 5.2704304
2.826714 5.2413285
2.827714 5.2122291
2.828714 5.1831268
2.829714 5.1540144
2.830714 5.1248886
2.831714 5.0957533999999995
2.832714 5.0666176
2.833714 5.037490699999999
2.834714 5.0083771
2.835714 4.9792748
2.836714 4.9501758
2.837714 4.9210723
2.838714 4.8919626
2.839714 4.862852
2.840714 4.8337519
2.841714 4.804671600000001
2.842714 4.775613900000001
2.843714 4.7465738
2.844714 4.7175419000000005
2.845714 4.688511
2.846714 4.6594817
2.847714 4.6304625
2.848714 4.6014659
2.849714 4.5725003
2.850714 4.5435656
2.851714 4.514654
2.852714 4.485753600000001
2.853714 4.4568591
2.854714 4.4279736
2.855714 4.3991089
2.856714 4.3702777
2.857714 4.3414868
2.858714 4.3127336000000005
2.859714 4.2840074999999995
2.860714 4.2552970000000006
2.861714 4.2265985
2.862714 4.197919
2.863714 4.1692715
2.864714 4.1406684
2.865714 4.1121133
2.866714 4.083599899999999
2.867714 4.0551156
2.868714 4.0266503
2.869714 3.9982043000000003
2.870714 3.9697877999999998
2.871714 3.9414153
2.872714 3.9130971
2.873714 3.8848333
2.874714 3.8566135
2.875714 3.8284235
2.876714 3.8002561999999998
2.877714 3.7721145999999997
2.878714 3.7440124999999997
2.879714 3.7159652000000003
2.880714 3.6879808
2.881714 3.6600559999999995
2.882714 3.6321782
2.883714 3.6043335
2.884714 3.5765179000000002
2.885714 3.5487383999999995
2.886714 3.5210099
2.887714 3.4933463
2.888714 3.4657507999999995
2.889714 3.4382146000000002
2.890714 3.4107222999999998
2.891714 3.3832636
2.892714 3.3558383999999997
2.893714 3.3284593
2.894714 3.3011433
2.895714 3.2739013
2.896714 3.2467324
2.897714 3.219625
2.898714 3.1925645000000005
2.899714 3.1655423000000003
2.900714 3.1385627
2.901714 3.1116392
2.902714 3.0847872
2.903714 3.0580135
2.904714 3.0313129
2.905714 3.0046716
2.906714 2.9780772
2.907714 2.9515257
2.908714 2.9250266000000003
2.909714 2.8985957
2.910714 2.8722461
2.911714 2.8459803999999997
2.912714 2.8197894000000003
2.913714 2.7936574
2.914714 2.7675735
2.915714 2.741538
2.916714 2.7155627
2.917714 2.6896635
2.918714 2.663851
2.919714 2.6381235999999997
2.920714 2.612469
2.921714 2.5868732
2.922714 2.5613289
2.923714 2.5358414
2.924714 2.5104249
2.925714 2.4850938
2.926714 2.4598541000000003
2.927714 2.4346992000000003
2.928714 2.409615
2.929714 2.3845889
2.930714 2.3596181
2.931714 2.3347115
2.932714 2.3098849
2.933714 2.2851499
2.934714 2.2605079999999997
2.935714 2.2359494
2.936714 2.2114597
2.937714 2.1870296000000002
2.938714 2.1626607
2.939714 2.1383647
2.940714 2.1141566000000003
2.941714 2.0900443
2.942714 2.0660246
2.943714 2.0420857
2.944714 2.0182149
2.945714 1.9944072
2.946714 1.9706682999999998
2.947714 1.9470114
2.948714 1.9234486
2.949714 1.8999832
2.950714 1.8766079000000002
2.951714 1.8533099000000002
2.952714 1.8300792
2.953714 1.8069146
2.954714 1.7838251
2.955714 1.7608240000000002
2.956714 1.7379208
2.957714 1.7151149
2.958714 1.692397
2.959714 1.6697549999999999
2.960714 1.6471824
2.961714 1.6246818
2.962714 1.6022641
2.963714 1.5799413000000002
2.964714 1.5577179
2.965714 1.5355898
2.966714 1.5135459
2.967714 1.4915762000000001
2.968714 1.4696783999999998
2.969714 1.4478594
2.970714 1.4261306
2.971714 1.4045007999999999
2.972714 1.3829709000000001
2.973714 1.3615329
2.974714 1.340176
2.975714 1.3188933999999999
2.976714 1.2976866999999999
2.977714 1.2765651
2.978714 1.2555389
2.979714 1.2346135
2.980714 1.213786
2.981714 1.1930473000000001
2.982714 1.1723884
2.983714 1.1518064
2.984714 1.1313059
2.985714 1.1108962999999998
2.986714 1.0905849
2.987714 1.0703725000000002
2.988714 1.0502528
2.989714 1.0302166
2.990714 1.0102578
2.991714 0.9903779300000001
2.992714 0.97058481
2.993714 0.9508876100000001
2.994714 0.93129119
2.995714 0.91179321
2.996714 0.89238593
2.997714 0.8730615500000001
2.998714 0.8538172599999999
2.999714 0.83465707
3.000714 0.8155887900000001
3.001714 0.79661869
3.002714 0.77774725
3.003714 0.75896871
3.004714 0.74027493
3.005714 0.7216609500000001
3.006714 0.70312829
3.007714 0.68468368
3.008714 0.66633495
3.009714 0.64808554
3.010714 0.62993243
3.011714 0.61186827
3.012714 0.59388643
3.013714 0.57598548
3.014714 0.5581703
3.015714 0.54044873
3.016714 0.52282629
3.017714 0.50530252
3.018714 0.48787124
3.019714 0.47052461
3.020714 0.45325831
3.021714 0.43607419000000003
3.022714 0.41897892999999997
3.023714 0.40197927
3.024714 0.3850773
3.025714 0.36826874000000004
3.026714 0.35154582
3.027714 0.33490243000000003
3.028714 0.31833854
3.029714 0.30186044
3.030714 0.28547689
3.031714 0.26919332
3.032714 0.25300833
3.033714 0.23691449
3.034714 0.22090323999999997
3.035714 0.20497034
3.036714 0.18911865
3.037714 0.17335602
3.038714 0.15768991999999998
3.039714 0.14212208
3.040714 0.12664715000000001
3.041714 0.11125597
3.042714 0.09594172000000001
3.043714 0.08070442700000001
3.044714 0.06555119200000001
3.045714 0.05049152
3.046714 0.035530943
3.047714 0.020667071000000002
3.048714 0.0058908532
3.049714 -0.0088078152
3.050714 -0.023433511
3.051714 -0.037982306
3.052714 -0.052444212000000004
3.053714 -0.06680968200000001
3.054714 -0.08107587899999999
3.055714 -0.095248525
3.056714 -0.10933824999999998
3.057714 -0.12335352000000001
3.058714 -0.137295
3.059714 -0.15115514
3.060714 -0.16492318
3.061714 -0.17859251
3.062714 -0.19216554
3.063714 -0.20565251
3.064714 -0.21906539000000003
3.065714 -0.23241008
3.066714 -0.24568268999999998
3.067714 -0.25887187
3.068714 -0.27196624
3.069714 -0.28496182
3.070714 -0.29786471000000003
3.071714 -0.31068742
3.072714 -0.32344074
3.073714 -0.33612691
3.074714 -0.34873809
3.075714 -0.36126161
3.076714 -0.37368846
3.077714 -0.38601935000000004
3.078714 -0.39826469000000003
3.079714 -0.41043790999999996
3.080714 -0.42254701
3.081714 -0.43458919999999995
3.082714 -0.44655264
3.083714 -0.45842426
3.084714 -0.47019823
3.085714 -0.48188004
3.086714 -0.49348329
3.087714 -0.50502107
3.088714 -0.51649772
3.089714 -0.52790591
3.090714 -0.53923163
3.091714 -0.55046324
3.092714 -0.56159929
3.093714 -0.57264958
3.094714 -0.58362898
3.095714 -0.5945479499999999
3.096714 -0.60540582
3.097714 -0.61619142
3.098714 -0.62689027
3.099714 -0.6374942100000001
3.100714 -0.6480070299999999
3.101714 -0.65844227
3.102714 -0.6688149600000001
3.103714 -0.6791318799999999
3.104714 -0.68938732
3.105714 -0.6995671
3.106714 -0.7096576
3.107714 -0.71965498
3.108714 -0.7295676
3.109714 -0.73941099
3.110714 -0.74919788
3.111714 -0.75893016
3.112714 -0.76859747
3.113714 -0.77818413
3.114714 -0.78767939
3.115714 -0.79708425
3.116714 -0.80641136
3.117714 -0.81567671
3.118714 -0.82488973
3.119714 -0.83404733
3.120714 -0.84313611
3.121714 -0.8521412500000001
3.122714 -0.86105661
3.123714 -0.86988881
3.124714 -0.87865321
3.125714 -0.8873643400000001
3.126714 -0.8960266600000001
3.127714 -0.90463199
3.128714 -0.91316449
3.129714 -0.92161121
3.130714 -0.9299703899999999
3.131714 -0.9382526400000001
3.132714 -0.9464743499999999
3.133714 -0.95464699
3.134714 -0.96277017
3.135714 -0.97083198
3.136714 -0.9788170500000001
3.137714 -0.98671652
3.138714 -0.99453432
3.139714 -1.0022847
3.140714 -1.0099833
3.141714 -1.0176372
3.142714 -1.0252405
3.143714 -1.0327784
3.144714 -1.0402369
3.145714 -1.0476117999999999
3.146714 -1.0549116
3.147714 -1.0621521
3.148714 -1.0693463
3.149714 -1.0764965
3.150714 -1.0835926
3.151714 -1.0906192000000001
3.152714 -1.097566
3.153714 -1.1044338
3.154714 -1.1112352
3.155714 -1.1179857
3.156714 -1.1246945
3.157714 -1.1313583
3.158714 -1.1379641
3.159714 -1.1444972
3.160714 -1.1509513
3.161714 -1.1573324
3.162714 -1.1636552
3.163714 -1.1699338
3.164714 -1.1761726000000001
3.165714 -1.1823642
3.166714 -1.1884941
3.167714 -1.1945503
3.168714 -1.2005315
3.169714 -1.2064479
3.170714 -1.2123146
3.171714 -1.2181422000000002
3.172714 -1.2239297999999998
3.173714 -1.2296662
3.174714 -1.2353373
3.175714 -1.2409353
3.176714 -1.2464638
3.177714 -1.2519359
3.178714 -1.2573655
3.179714 -1.2627589
3.180714 -1.2681104
3.181714 -1.273407
3.182714 -1.2786362
3.183714 -1.2837945
3.184714 -1.2888894
3.185714 -1.2939353
3.186714 -1.2989434
3.187714 -1.3039157
3.188714 -1.3088434
3.189714 -1.3137135
3.190714 -1.3185173
3.191714 -1.3232566
3.192714 -1.3279425
3.193714 -1.3325881
3.194714 -1.3372006
3.195714 -1.3417762
3.196714 -1.3463027
3.197714 -1.3507675000000001
3.198714 -1.3551656
3.199714 -1.3595026
3.200714 -1.3637909
3.201714 -1.3680421
3.202714 -1.3722598000000001
3.203714 -1.3764376
3.204714 -1.3805639
3.205714 -1.3846297
3.206714 -1.3886351
3.207714 -1.3925892
3.208714 -1.3965046
3.209714 -1.4003889999999999
3.210714 -1.4042406
3.211714 -1.4080497
3.212714 -1.4118043
3.213714 -1.4154987
3.214714 -1.419137
3.215714 -1.42273
3.216714 -1.4262890000000001
3.217714 -1.4298181
3.218714 -1.4333121
3.219714 -1.43676
3.220714 -1.4401524
3.221714 -1.4434877000000002
3.222714 -1.446773
3.223714 -1.4500197
3.224714 -1.4532362
3.225714 -1.4564226
3.226714 -1.4595712
3.227714 -1.4626713
3.228714 -1.4657173000000001
3.229714 -1.4687117
3.230714 -1.4716639999999999
3.231714 -1.4745845
3.232714 -1.4774779
3.233714 -1.48034
3.234714 -1.4831608
3.235714 -1.4859312
3.236714 -1.4886484
3.237714 -1.4913183
3.238714 -1.4939512
3.239714 -1.4965558
3.240714 -1.4991337
3.241714 -1.5016783
3.242714 -1.5041806
3.243714 -1.5066341
3.244714 -1.5090401
3.245714 -1.5114062
3.246714 -1.5137414
3.247714 -1.5160506
3.248714 -1.5183311
3.249714 -1.5205746
3.250714 -1.5227724999999999
3.251714 -1.524922
3.252714 -1.5270274000000001
3.253714 -1.5290979999999998
3.254714 -1.531142
3.255714 -1.5331617
3.256714 -1.5351521
3.257714 -1.5371050000000002
3.258714 -1.5390141
3.259714 -1.5408794
3.260714 -1.5427071
3.261714 -1.5445053
3.262714 -1.5462789
3.263714 -1.5480266
3.264714 -1.5497418
3.265714 -1.5514169
3.266714 -1.5530485
3.267714 -1.5546397
3.268714 -1.5561979
3.269714 -1.5577302
3.270714 -1.5592391
3.271714 -1.5607209
3.272714 -1.5621688999999999
3.273714 -1.5635775
3.274714 -1.5649463999999997
3.275714 -1.5662804
3.276714 -1.5675866999999999
3.277714 -1.5688701999999999
3.278714 -1.5701301
3.279714 -1.571361
3.280714 -1.5725566
3.281714 -1.5737136999999999
3.282714 -1.5748344
3.283714 -1.5759245000000002
3.284714 -1.5769897000000002
3.285714 -1.5780324
3.286714 -1.5790502000000002
3.287714 -1.5800377
3.288714 -1.5809907
3.289714 -1.5819084
3.290714 -1.5827944999999999
3.291714 -1.5836546
3.292714 -1.5844928
3.293714 -1.5853083000000001
3.294714 -1.5860971000000001
3.295714 -1.5868541
3.296714 -1.5875766
3.297714 -1.5882665
3.298714 -1.5889286999999999
3.299714 -1.5895678
3.300714 -1.5901854
3.301714 -1.5907798
3.302714 -1.5913466
3.303714 -1.5918823
3.304714 -1.5923867
3.305714 -1.5928626000000001
3.306714 -1.5933145
3.307714 -1.5937448
3.308714 -1.594153
3.309714 -1.594536
3.310714 -1.5948898999999999
3.311714 -1.5952134999999998
3.312714 -1.5955087
3.313714 -1.5957795000000001
3.314714 -1.5960295
3.315714 -1.5962591000000002
3.316714 -1.5964658999999999
3.317714 -1.5966459999999998
3.318714 -1.5967968999999997
3.319714 -1.5969189000000001
3.320714 -1.5970152000000002
3.321714 -1.5970897000000002
3.322714 -1.5971441
3.323714 -1.5971776
3.324714 -1.5971873
3.325714 -1.5971711
3.326714 -1.5971286
3.327714 -1.5970621
3.328714 -1.596975
3.329714 -1.5968692
3.330714 -1.596744
3.331714 -1.5965968000000001
3.332714 -1.5964245
3.333714 -1.5962256000000001
3.334714 -1.5960015
3.335714 -1.5957557
3.336714 -1.595491
3.337714 -1.5952081999999999
3.338714 -1.5949059
3.339714 -1.5945808999999997
3.340714 -1.5942313
3.341714 -1.5938569
3.342714 -1.5934605000000002
3.343714 -1.5930451
3.344714 -1.5926123
3.345714 -1.5921603999999998
3.346714 -1.5916867000000001
3.347714 -1.5911885000000001
3.348714 -1.5906656000000001
3.349714 -1.5901208
3.350714 -1.5895580999999999
3.351714 -1.5889799
3.352714 -1.5883863000000003
3.353714 -1.5877743999999998
3.354714 -1.5871403999999998
3.355714 -1.5864819
3.356714 -1.5857998000000002
3.357714 -1.5850978000000002
3.358714 -1.5843798999999998
3.359714 -1.5836474999999999
3.360714 -1.5828989000000002
3.361714 -1.5821304
3.362714 -1.5813388000000002
3.363714 -1.5805238999999998
3.364714 -1.5796889
3.365714 -1.5788382
3.366714 -1.5779741
3.367714 -1.5770959000000002
3.368714 -1.5761994000000001
3.369714 -1.5752802
3.370714 -1.5743360000000002
3.371714 -1.5733689
3.372714 -1.5723840999999998
3.373714 -1.5713865
3.374714 -1.5703782
3.375714 -1.5693571
3.376714 -1.5683187
3.377714 -1.5672584999999999
3.378714 -1.5661759000000002
3.379714 -1.5650742
3.380714 -1.5639581
3.381714 -1.5628308
3.382714 -1.5616912
3.383714 -1.5605351
3.384714 -1.5593568
3.385714 -1.5581538000000001
3.386714 -1.5569283
3.387714 -1.5556858999999998
3.388714 -1.5544328
3.389714 -1.5531716
3.390714 -1.5519001
3.391714 -1.5506126
3.392714 -1.5493042000000001
3.393714 -1.5479735
3.394714 -1.5466237
3.395714 -1.5452607
3.396714 -1.5438886
3.397714 -1.5425079
3.398714 -1.5411138
3.399714 -1.5396999999999998
3.400714 -1.5382626
3.401714 -1.5368029
3.402714 -1.5353261999999999
3.403714 -1.5338394
3.404714 -1.5323458
3.405714 -1.5308441000000002
3.406714 -1.5293283
3.407714 -1.5277928
3.408714 -1.5262351
3.409714 -1.5246585
3.410714 -1.5230693
3.411714 -1.5214729
3.412714 -1.5198706
3.413714 -1.5182581000000002
3.414714 -1.5166287
3.415714 -1.5149775
3.416714 -1.5133041999999999
3.417714 -1.5116137
3.418714 -1.5099128
3.419714 -1.5082059
3.420714 -1.5064925999999998
3.421714 -1.5047675
3.422714 -1.5030246
3.423714 -1.5012609
3.424714 -1.4994782
3.425714 -1.4976828
3.426714 -1.4958806999999998
3.427714 -1.4940744000000001
3.428714 -1.4922609999999998
3.429714 -1.4904339
3.430714 -1.4885874000000001
3.431714 -1.4867201
3.432714 -1.4848352
3.433714 -1.4829393
3.434714 -1.4810373
3.435714 -1.47913
3.436714 -1.4772131000000002
3.437714 -1.4752806
3.438714 -1.4733283
3.439714 -1.4713569
3.440714 -1.4693717
3.441714 -1.467379
3.442714 -1.4653825
3.443714 -1.463381
3.444714 -1.4613695
3.445714 -1.459342
3.446714 -1.4572958
3.447714 -1.4552327
3.448714 -1.4531581999999998
3.449714 -1.4510775
3.450714 -1.4489923999999998
3.451714 -1.4468999999999999
3.452714 -1.4447951
3.453714 -1.4426732
3.454714 -1.4405338
3.455714 -1.4383803
3.456714 -1.4362184999999998
3.457714 -1.4340526
3.458714 -1.4318828000000001
3.459714 -1.4297052
3.460714 -1.4275144
3.461714 -1.4253066
3.462714 -1.4230827
3.463714 -1.4208468
3.464714 -1.4186039
3.465714 -1.4163569
3.466714 -1.4141047
3.467714 -1.4118433
3.468714 -1.4095684000000002
3.469714 -1.4072780999999999
3.470714 -1.4049744
3.471714 -1.4026613
3.472714 -1.4003423
3.473714 -1.3980184999999998
3.474714 -1.3956875
3.475714 -1.3933453
3.476714 -1.3909888000000001
3.477714 -1.3886179
3.478714 -1.3862358
3.479714 -1.383847
3.480714 -1.3814545
3.481714 -1.3790584
3.482714 -1.376656
3.483714 -1.3742434
3.484714 -1.3718182
3.485714 -1.3693809
3.486714 -1.3669335
3.487714 -1.3644789
3.488714 -1.3620182
3.489714 -1.3595505
3.490714 -1.3570737
3.491714 -1.3545862
3.492714 -1.3520879
3.493714 -1.3495804
3.494714 -1.3470664
3.495714 -1.3445478
3.496714 -1.3420248
3.497714 -1.3394957
3.498714 -1.336958
3.499714 -1.3344098
3.500714 -1.3318510000000001
3.501714 -1.3292825
3.502714 -1.3267062
3.503714 -1.3241232
3.504714 -1.3215341
3.505714 -1.3189383000000001
3.506714 -1.3163356
3.507714 -1.313726
3.508714 -1.3111099
3.509714 -1.3084874
3.510714 -1.3058586
3.511714 -1.3032229
3.512714 -1.3005794
3.513714 -1.2979279
3.514714 -1.2952686999999998
3.515714 -1.2926022000000001
3.516714 -1.2899289
3.517714 -1.2872493
3.518714 -1.2845633
3.519714 -1.2818711
3.520714 -1.2791732
3.521714 -1.2764706000000001
3.522714 -1.2737638
3.523714 -1.2710526999999998
3.524714 -1.2683359
3.525714 -1.2656117999999998
3.526714 -1.2628792
3.527714 -1.2601379
3.528714 -1.2573897
3.529714 -1.2546366999999998
3.530714 -1.2518805
3.531714 -1.2491216
3.532714 -1.2463585
3.533714 -1.243589
3.534714 -1.2408119
3.535714 -1.2380275
3.536714 -1.2352379
3.537714 -1.2324453000000002
3.538714 -1.2296506
3.539714 -1.2268525000000001
3.540714 -1.2240482000000001
3.541714 -1.2212354
3.542714 -1.2184137
3.543714 -1.2155858
3.544714 -1.2127551
3.545714 -1.2099248
3.546714 -1.2070949
3.547714 -1.2042625
3.548714 -1.2014234000000001
3.549714 -1.1985746
3.550714 -1.1957167
3.551714 -1.1928529
3.552714 -1.189988
3.553714 -1.1871245000000001
3.554714 -1.1842616000000001
3.555714 -1.1813957
3.556714 -1.1785228
3.557714 -1.1756408
3.558714 -1.1727516
3.559714 -1.1698594999999998
3.560714 -1.1669689
3.561714 -1.1640809
3.562714 -1.1611927
3.563714 -1.1582989
3.564714 -1.1553951999999998
3.565714 -1.1524812
3.566714 -1.1495608
3.567714 -1.1466399999999999
3.568714 -1.1437233999999998
3.569714 -1.1408118
3.570714 -1.1379006
3.571714 -1.1349841
3.572714 -1.1320582
3.573714 -1.1291234
3.574714 -1.1261845
3.575714 -1.1232475
3.576714 -1.1203154
3.577714 -1.1173866
3.578714 -1.1144554
3.579714 -1.1115161
3.580714 -1.1085662
3.581714 -1.1056088
3.582714 -1.1026504
3.583714 -1.099697
3.584714 -1.0967505
3.585714 -1.0938071
3.586714 -1.09086
3.587714 -1.0879035000000001
3.588714 -1.0849369
3.589714 -1.0819648
3.590714 -1.0789948
3.591714 -1.0760318
3.592714 -1.0730760000000001
3.593714 -1.070122
3.594714 -1.0671628
3.595714 -1.0641938
3.596714 -1.0612163000000001
3.597714 -1.0582362
3.598714 -1.0552609
3.599714 -1.0522939
3.600714 -1.0493331
3.601714 -1.0463717000000001
3.602714 -1.0434031
3.603714 -1.0404249
3.604714 -1.0374404
3.605714 -1.0344570000000002
3.606714 -1.0314813
3.607714 -1.028515
3.608714 -1.0255539
3.609714 -1.0225902
3.610714 -1.0196181
3.611714 -1.0166367
3.612714 -1.0136511000000001
3.613714 -1.010669
3.614714 -1.0076957
3.615714 -1.004731
3.616714 -1.0017692999999999
3.617714 -0.9988033199999999
3.618714 -0.99582905
3.619714 -0.9928480700000001
3.620714 -0.98986691
3.621714 -0.98689254
3.622714 -0.9839281400000001
3.623714 -0.98097138
3.624714 -0.9780155500000001
3.625714 -0.9750540400000001
3.626714 -0.97208461
3.627714 -0.9691108
3.628714 -0.9661397
3.629714 -0.9631773499999999
3.630714 -0.9602250499999999
3.631714 -0.95727863
3.632714 -0.9543310899999999
3.633714 -0.95137721
3.634714 -0.9484168100000001
3.635714 -0.94545493
3.636714 -0.9424984500000001
3.637714 -0.93955202
3.638714 -0.936615
3.639714 -0.93368217
3.640714 -0.9307471100000001
3.641714 -0.92780627
3.642714 -0.92486124
3.643714 -0.92191752
3.644714 -0.9189810600000001
3.645714 -0.9160541
3.646714 -0.91313412
3.647714 -0.9102153599999999
3.648714 -0.9072926800000001
3.649714 -0.90436498
3.650714 -0.90143597
3.651714 -0.8985118000000001
3.652714 -0.89559751
3.653714 -0.8926938299999999
3.654714 -0.88979714
3.655714 -0.8869018399999999
3.656714 -0.8840040299999999
3.657714 -0.88110371
3.658714 -0.8782046800000001
3.659714 -0.87531181
3.660714 -0.87242788
3.661714 -0.86955158
3.662714 -0.86667873
3.663714 -0.8638050399999999
3.664714 -0.86092884
3.665714 -0.8580520700000001
3.666714 -0.85517941
3.667714 -0.8523150300000001
3.668714 -0.84946007
3.669714 -0.84661236
3.670714 -0.8437677299999999
3.671714 -0.8409227199999999
3.672714 -0.83807707
3.673714 -0.8352332699999999
3.674714 -0.83239535
3.675714 -0.82956599
3.676714 -0.82674501
3.677714 -0.8239296300000001
3.678714 -0.8211166599999999
3.679714 -0.81830435
3.680714 -0.81549389
3.681714 -0.81268819
3.682714 -0.80988994
3.683714 -0.80709988
3.684714 -0.80431625
3.685714 -0.8015363500000001
3.686714 -0.79875784
3.687714 -0.7959808199999999
3.688714 -0.7932073399999999
3.689714 -0.7904401999999999
3.690714 -0.78768125
3.691714 -0.7849302100000001
3.692714 -0.78218523
3.693714 -0.77944444
3.694714 -0.7767071000000001
3.695714 -0.77397404
3.696714 -0.7712469399999999
3.697714 -0.76852706
3.698714 -0.76581421
3.699714 -0.7631068599999999
3.700714 -0.76040323
3.701714 -0.75770263
3.702714 -0.75500607
3.703714 -0.75231562
3.704714 -0.74963309
3.705714 -0.74695889
3.706714 -0.74429195
3.707714 -0.74163056
3.708714 -0.73897364
3.709714 -0.73632165
3.710714 -0.73367609
3.711714 -0.73103844
3.712714 -0.72840895
3.713714 -0.7257862
3.714714 -0.72316797
3.715714 -0.72055296
3.716714 -0.71794167
3.717714 -0.71533634
3.718714 -0.71273977
3.719714 -0.71015335
3.720714 -0.7075761899999999
3.721714 -0.70500579
3.722714 -0.70243957
3.723714 -0.69987671
3.724714 -0.69731884
3.725714 -0.69476888
3.726714 -0.69222911
3.727714 -0.68969969
3.728714 -0.68717822
3.729714 -0.68466142
3.730714 -0.68214745
3.731714 -0.67963717
3.732714 -0.677134
3.733714 -0.67464169
3.734714 -0.67216195
3.735714 -0.66969316
3.736714 -0.66723116
3.737714 -0.664772
3.738714 -0.66231443
3.739714 -0.6598607599999999
3.740714 -0.65741576
3.741714 -0.65498333
3.742714 -0.65256427
3.743714 -0.65015568
3.744714 -0.6477527799999999
3.745714 -0.64535215
3.746714 -0.64295409
3.747714 -0.64056241
3.748714 -0.63818195
3.749714 -0.63581541
3.750714 -0.63346121
3.751714 -0.6311145100000001
3.752714 -0.62876996
3.753714 -0.62642549
3.754714 -0.6240838200000001
3.755714 -0.62175095
3.756714 -0.61943275
3.757714 -0.61713122
3.758714 -0.61484333
3.759714 -0.61256303
3.760714 -0.61028483
3.761714 -0.60800756
3.762714 -0.6057347200000001
3.763714 -0.6034723
3.764714 -0.60122469
3.765714 -0.59899171
3.766714 -0.5967685
3.767714 -0.59454883
3.768714 -0.59232931
3.769714 -0.5901116900000001
3.770714 -0.58790231
3.771714 -0.58570812
3.772714 -0.58353245
3.773714 -0.5813728100000001
3.774714 -0.57922215
3.775714 -0.57707331
3.776714 -0.5749234
3.777714 -0.5727753
3.778714 -0.57063601
3.779714 -0.5685119
3.780714 -0.56640473
3.781714 -0.5643106099999999
3.782714 -0.56222258
3.783714 -0.5601353499999999
3.784714 -0.55804891
3.785714 -0.5559687
3.786714 -0.55390229
3.787714 -0.55185449
3.788714 -0.54982416
3.789714 -0.54780478
3.790714 -0.54578846
3.791714 -0.54377094
3.792714 -0.54175421
3.793714 -0.5397454399999999
3.794714 -0.53775231
3.795714 -0.53577838
3.796714 -0.53382074
3.797714 -0.5318719900000001
3.798714 -0.5299250099999999
3.799714 -0.52797757
3.800714 -0.5260334400000001
3.801714 -0.5241002
3.802714 -0.5221842299999999
3.803714 -0.52028652
3.804714 -0.51840213
3.805714 -0.51652347
3.806714 -0.51464504
3.807714 -0.5127673
3.808714 -0.5108963200000001
3.809714 -0.5090401
3.810714 -0.50720344
3.811714 -0.5053848
3.812714 -0.5035772
3.813714 -0.50177248
3.814714 -0.49996646
3.815714 -0.49816137
3.816714 -0.49636434
3.817714 -0.49458272
3.818714 -0.49281962999999995
3.819714 -0.49107196000000003
3.820714 -0.48933262
3.821714 -0.48759524000000004
3.822714 -0.48585846
3.823714 -0.48412685
3.824714 -0.48240799999999995
3.825714 -0.4807076
3.826714 -0.47902581
3.827714 -0.47735711999999997
3.828714 -0.47569368
3.829714 -0.4740302
3.830714 -0.47236732000000003
3.831714 -0.47071101
3.832714 -0.46906876
3.833714 -0.46744472
3.834714 -0.46583720999999995
3.835714 -0.46424
3.836714 -0.46264618
3.837714 -0.46105282000000003
3.838714 -0.45946282
3.839714 -0.45788302
3.840714 -0.45631975
3.841714 -0.45477492
3.842714 -0.45324479999999995
3.843714 -0.45172242
3.844714 -0.45020203000000003
3.845714 -0.44868286
3.846714 -0.44716927
3.847714 -0.44566806999999997
3.848714 -0.44418391999999995
3.849714 -0.44271639
3.850714 -0.44126026
3.851714 -0.43980898
3.852714 -0.43835882
3.853714 -0.43691127
3.854714 -0.43547191
3.855714 -0.43404712
3.856714 -0.43263976000000004
3.857714 -0.43124757
3.858714 -0.42986468999999994
3.859714 -0.42848549999999996
3.860714 -0.42710812000000004
3.861714 -0.42573554
3.862714 -0.42437352
3.863714 -0.42302692000000003
3.864714 -0.42169648000000004
3.865714 -0.42037832999999997
3.866714 -0.41906675
3.867714 -0.41775773
3.868714 -0.41645155
3.869714 -0.4151525
3.870714 -0.41386606
3.871714 -0.41259541
3.872714 -0.41133934
3.873714 -0.41009318
3.874714 -0.40885187
3.875714 -0.40761316000000003
3.876714 -0.40637916
3.877714 -0.40515483999999996
3.878714 -0.40394482000000004
3.879714 -0.4027504
3.880714 -0.40156879
3.881714 -0.40039498999999995
3.882714 -0.39922487999999995
3.883714 -0.39805789
3.884714 -0.39689713
3.885714 -0.39574722999999995
3.886714 -0.3946112
3.887714 -0.39348849
3.888714 -0.39237556
3.889714 -0.39126812000000005
3.890714 -0.39016416000000004
3.891714 -0.38906524
3.892714 -0.38797561999999997
3.893714 -0.38689941
3.894714 -0.38583799999999996
3.895714 -0.38478924
3.896714 -0.38374867
3.897714 -0.38271251
3.898714 -0.38167986
3.899714 -0.38065319
3.900714 -0.37963646
3.901714 -0.37863250000000004
3.902714 -0.37764118
3.903714 -0.37665951999999997
3.904714 -0.37568372
3.905714 -0.37471182
3.906714 -0.37374487
3.907714 -0.37278642
3.908714 -0.37184013000000005
3.909714 -0.37090739
3.910714 -0.36998638
3.911714 -0.36907333
3.912714 -0.36816487999999997
3.913714 -0.36726019
3.914714 -0.36636156000000003
3.915714 -0.36547264999999995
3.916714 -0.36459619
3.917714 -0.36373197
3.918714 -0.36287706000000003
3.919714 -0.36202772
3.920714 -0.36118177
3.921714 -0.36033997
3.922714 -0.35950555
3.923714 -0.35868199
3.924714 -0.35787083
3.925714 -0.35707069999999996
3.926714 -0.35627827
3.927714 -0.35549051000000004
3.928714 -0.35470678
3.929714 -0.35392919
3.930714 -0.35316132
3.931714 -0.35240571000000004
3.932714 -0.35166221000000003
3.933714 -0.35092793
3.934714 -0.35019913
3.935714 -0.34947343999999997
3.936714 -0.34875141000000004
3.937714 -0.34803607999999997
3.938714 -0.34733097999999996
3.939714 -0.34663784000000003
3.940714 -0.34595556
3.941714 -0.34528088
3.942714 -0.34461066
3.943714 -0.34394378
3.944714 -0.34328196
3.945714 -0.34262845000000003
3.946714 -0.34198591
3.947714 -0.34135454000000004
3.948714 -0.34073190999999997
3.949714 -0.34011446
3.950714 -0.33949980999999996
3.951714 -0.33888835
3.952714 -0.33828306
3.953714 -0.33768767
3.954714 -0.33710434
3.955714 -0.33653229
3.956714 -0.33596843
3.957714 -0.33540924
3.958714 -0.33485305
3.959714 -0.33430094
3.960714 -0.33375588
3.961714 -0.33322067
3.962714 -0.33269606
3.963714 -0.33218008
3.964714 -0.33166942
3.965714 -0.33116144999999997
3.966714 -0.33065602
3.967714 -0.33015553
3.968714 -0.32966351
3.969714 -0.32918239
3.970714 -0.32871193
3.971714 -0.32824946
3.972714 -0.32779151
3.973714 -0.32733595000000004
3.974714 -0.32688328
3.975714 -0.32643613
3.976714 -0.3259975
3.977714 -0.32556877
3.978714 -0.32514874
3.979714 -0.32473453
3.980714 -0.32432335
3.981714 -0.32391436
3.982714 -0.32350924
3.983714 -0.32311107
3.984714 -0.32272248000000003
3.985714 -0.32234387000000003
3.986714 -0.32197329999999996
3.987714 -0.32160769
3.988714 -0.32124477
3.989714 -0.3208844
3.990714 -0.32052863
3.991714 -0.32018030000000003
3.992714 -0.31984118
3.993714 -0.31951086
3.994714 -0.31918702
3.995714 -0.31886687999999996
3.996714 -0.31854894
3.997714 -0.31823386
3.998714 -0.31792377
3.999714 -0.317621
4.000714 -0.31732642
4.001714 -0.31703904
4.002714 -0.31675652
4.003714 -0.31647673
4.004714 -0.31619912
4.005714 -0.31592506
4.006714 -0.31565696
4.007714 -0.31539684
4.008714 -0.31514512
4.009714 -0.31490042
4.010714 -0.31466046000000003
4.011714 -0.31442348999999997
4.012714 -0.3141891
4.013714 -0.31395841
4.014714 -0.31373308
4.015714 -0.31351415
4.016714 -0.31330143
4.017715 -0.31309356
4.018714 -0.31288902
4.019714 -0.31268701
4.020714 -0.31248808
4.021714 -0.31229383
4.022714 -0.31210587
4.023714 -0.31192494
4.024714 -0.3117505
4.025714 -0.31158112
4.026714 -0.31141518
4.027714 -0.31125175
4.028714 -0.31109089
4.029714 -0.31093338
4.030715 -0.31078006
4.031714 -0.3106314
4.032714 -0.31048723
4.033714 -0.31034695
4.034714 -0.31021002000000003
4.035714 -0.31007638000000004
4.036714 -0.30994648
4.037714 -0.30982107999999997
4.038714 -0.3097008
4.039714 -0.30958585
4.040714 -0.30947588
4.041714 -0.30937016
4.042714 -0.30926785
4.043715 -0.30916837999999996
4.044714 -0.30907157
4.045714 -0.30897763
4.046714 -0.30888699000000003
4.047714 -0.30880007
4.048714 -0.30871709
4.049714 -0.3086379
4.050714 -0.30856197999999996
4.051714 -0.30848866
4.052714 -0.30841751
4.053714 -0.30834863
4.054714 -0.30828267000000004
4.055714 -0.30822051
4.056714 -0.30816288000000003
4.057714 -0.30811001
4.058714 -0.30806134
4.059714 -0.30801604
4.060714 -0.30797331
4.061714 -0.30793301
4.062714 -0.30789559
4.063715 -0.30786188
4.064714 -0.30783229
4.065714 -0.30780633
4.066714 -0.30778262
4.067714 -0.30775961999999996
4.068714 -0.30773638
4.069714 -0.30771331
4.070714 -0.30769203
4.071714 -0.30767458999999997
4.072714 -0.30766232000000004
4.073714 -0.30765509999999996
4.074714 -0.30765151999999996
4.075714 -0.3076497
4.076715 -0.30764861
4.077714 -0.30764856
4.078714 -0.30765112
4.079714 -0.30765785
4.080714 -0.30766926
4.081714 -0.30768425
4.082714 -0.30770071
4.083714 -0.30771664
4.084714 -0.30773159
4.085714 -0.30774695
4.086714 -0.30776525
4.087714 -0.30778856
4.088714 -0.30781718
4.089714 -0.30784933
4.090714 -0.30788218
4.091714 -0.30791352
4.092714 -0.30794314
4.093714 -0.30797301
4.094714 -0.308006
4.095714 -0.30804416
4.096714 -0.30808737999999997
4.097714 -0.30813341
4.098714 -0.30817933999999997
4.099714 -0.30822346
4.100714 -0.30826628
4.101714 -0.30831021999999997
4.102714 -0.30835802
4.103714 -0.30841082
4.104714 -0.30846724
4.105714 -0.30852417
4.106714 -0.30857867
4.107714 -0.30862982
4.108714 -0.30867951
4.109715 -0.30873136
4.110714 -0.30878864
4.111714 -0.30885222
4.112714 -0.30892014
4.113714 -0.30898876000000003
4.114714 -0.30905497
4.115714 -0.30911809
4.116714 -0.30918012
4.117714 -0.30924426
4.118714 -0.30931283000000004
4.119714 -0.30938559
4.120714 -0.30945991
4.121714 -0.30953248
4.122715 -0.30960150000000003
4.123714 -0.30966797
4.124714 -0.3097353
4.125714 -0.30980711
4.126714 -0.30988504
4.127714 -0.30996755
4.128714 -0.31005077
4.129714 -0.31013071999999997
4.130714 -0.31020574
4.131714 -0.31027729
4.132714 -0.31034905
4.133714 -0.31042448
4.134714 -0.31050479
4.135714 -0.31058819
4.136714 -0.31067134999999996
4.137714 -0.31075161
4.138714 -0.31082877000000003
4.139714 -0.31090528
4.140714 -0.31098457999999995
4.141714 -0.31106872
4.142715 -0.31115692
4.143714 -0.31124582
4.144714 -0.31133138000000005
4.145714 -0.31141143
4.146714 -0.31148694
4.147714 -0.31156137
4.148714 -0.31163867
4.149714 -0.31172091
4.150714 -0.31180715000000003
4.151714 -0.3118942
4.152714 -0.31197874
4.153714 -0.3120594
4.154714 -0.31213753
4.155715 -0.31221614000000003
4.156714 -0.31229772
4.157714 -0.31238254
4.158714 -0.31246834
4.159714 -0.31255179
4.160714 -0.31263058
4.161714 -0.31270504
4.162714 -0.31277798
4.163714 -0.31285305
4.164714 -0.31293242
4.165714 -0.31301549
4.166714 -0.31309933
4.167714 -0.31318050000000003
4.168715 -0.31325705
4.169714 -0.31332967
4.170714 -0.31340101
4.171714 -0.31347387
4.172714 -0.31354933
4.173714 -0.31362616000000004
4.174714 -0.31370188
4.175714 -0.31377436
4.176714 -0.31384351
4.177714 -0.31391131
4.178714 -0.31398046
4.179714 -0.31405258999999996
4.180714 -0.31412707
4.181714 -0.31420134
4.182714 -0.31427243
4.183714 -0.31433869000000003
4.184714 -0.31440069
4.185714 -0.31446079
4.186714 -0.31452153
4.187714 -0.3145841
4.188715 -0.3146477
4.189714 -0.31471038
4.190714 -0.3147705
4.191714 -0.31482792
4.192714 -0.31488412
4.193714 -0.31494114
4.194714 -0.31500005000000003
4.195714 -0.31506007
4.196714 -0.31511898
4.197714 -0.31517439
4.198714 -0.31522538
4.199714 -0.31527289999999997
4.200714 -0.31531918999999997
4.201715 -0.31536627
4.202714 -0.3154146
4.203714 -0.31546294
4.204714 -0.31550922
4.205714 -0.31555207
4.206714 -0.31559181000000003
4.207714 -0.31563022999999996
4.208714 -0.31566927
4.209714 -0.31570967
4.210714 -0.31575032
4.211714 -0.31578892000000003
4.212714 -0.31582348
4.213714 -0.31585374
4.214714 -0.31588143
4.215714 -0.31590904
4.216714 -0.31593825999999997
4.217714 -0.31596874
4.218714 -0.31599824
4.219714 -0.31602413
4.220714 -0.31604511
4.221714 -0.31606224
4.222714 -0.31607817
4.223714 -0.31609542
4.224714 -0.31611458
4.225714 -0.31613386
4.226714 -0.31615007
4.227714 -0.3161608
4.228714 -0.31616613000000005
4.229714 -0.31616867000000004
4.230714 -0.31617187999999996
4.231714 -0.31617789
4.232714 -0.3161859
4.233714 -0.31619277
4.234715 -0.31619489
4.235714 -0.31619063000000003
4.236714 -0.31618156999999997
4.237714 -0.31617153
4.238714 -0.31616411
4.239714 -0.31616015000000003
4.240714 -0.3161571
4.241714 -0.31615042
4.242714 -0.31613652
4.243714 -0.31611507
4.244714 -0.31608944
4.245714 -0.31606455
4.246714 -0.31604378
4.247715 -0.31602674000000003
4.248714 -0.31600944000000003
4.249714 -0.31598685
4.250714 -0.31595624
4.251714 -0.31591903000000005
4.252714 -0.31588005
4.253714 -0.31584436
4.254714 -0.31581388
4.255714 -0.31578594
4.256714 -0.31575477
4.257714 -0.31571507
4.258714 -0.31566544999999996
4.259714 -0.3156095
4.260714 -0.31555363000000003
4.261714 -0.31550298
4.262714 -0.31545821
4.263714 -0.31541493
4.264714 -0.31536648
4.265714 -0.31530822
4.266714 -0.31524049
4.267715 -0.31516858999999997
4.268714 -0.31509937
4.269714 -0.31503676
4.270714 -0.31497916000000004
4.271714 -0.31492028
4.272714 -0.31485311
4.273714 -0.3147745
4.274714 -0.31468731
4.275714 -0.31459879
4.276714 -0.31451597
4.277714 -0.31444121
4.278714 -0.3143705
4.279714 -0.31429585
4.280715 -0.31421033
4.281714 -0.3141124
4.282714 -0.31400707
4.283714 -0.31390265
4.284714 -0.31380553
4.285714 -0.31371607999999995
4.286714 -0.31362820999999996
4.287714 -0.31353345000000005
4.288714 -0.31342623000000003
4.289714 -0.31330767
4.290714 -0.31318502
4.291714 -0.31306704
4.292714 -0.31295849
4.293715 -0.31285693
4.294714 -0.31275407
4.295714 -0.31264105000000003
4.296714 -0.31251402
4.297714 -0.31237655999999997
4.298714 -0.31223766999999997
4.299714 -0.31210601000000004
4.300714 -0.31198433
4.301714 -0.31186775
4.302714 -0.31174668
4.303714 -0.31161297
4.304714 -0.31146503000000003
4.305714 -0.31130901
4.306714 -0.31115483
4.307714 -0.31100991
4.308714 -0.31087443000000003
4.309714 -0.31074102000000003
4.310714 -0.3105995
4.311714 -0.31044337
4.312714 -0.31027391
4.313715 -0.31009964
4.314714 -0.30993086000000003
4.315714 -0.30977314
4.316714 -0.30962371
4.317714 -0.30947321
4.318714 -0.30931147999999997
4.319714 -0.30913416
4.320714 -0.30894542999999997
4.321714 -0.30875544
4.322714 -0.30857392
4.323714 -0.30840402
4.324714 -0.30824021
4.325714 -0.3080718
4.326715 -0.30788968
4.327714 -0.30769209999999997
4.328714 -0.30748569
4.329714 -0.30728136
4.330714 -0.3070873
4.331714 -0.30690375999999997
4.332714 -0.30672288999999997
4.333714 -0.30653384
4.334714 -0.3063296
4.335714 -0.30611162000000003
4.336714 -0.30588896000000004
4.337714 -0.30567262
4.338714 -0.30546852
4.339714 -0.30527372999999997
4.340714 -0.3050782
4.341714 -0.30487101
4.342714 -0.30464719
4.343714 -0.30441079000000004
4.344714 -0.30417219
4.345714 -0.30394151999999997
4.346714 -0.30372234
4.347714 -0.30350934
4.348714 -0.30329204
4.349714 -0.3030614
4.350714 -0.30281574
4.351714 -0.30256193
4.352714 -0.30231101
4.353714 -0.30207110000000004
4.354714 -0.3018423
4.355714 -0.30161657000000003
4.356714 -0.30138269
4.357714 -0.30113334999999997
4.358714 -0.30086968999999997
4.359715 -0.30060054
4.360714 -0.30033679
4.361714 -0.30008454
4.362714 -0.29984138
4.363714 -0.29959797
4.364714 -0.29934403
4.365714 -0.29907487
4.366714 -0.29879424
4.367714 -0.29851194000000003
4.368714 -0.29823745
4.369714 -0.29797398
4.370714 -0.29771647
4.371714 -0.29745488
4.372715 -0.29718073
4.373714 -0.29689239
4.374714 -0.2965963
4.375714 -0.29630270000000003
4.376714 -0.2960192
4.377714 -0.295746
4.378714 -0.29547578
4.379714 -0.29519831
4.380714 -0.29490683
4.381714 -0.29460224
4.382714 -0.29429235
4.383714 -0.2939869
4.384714 -0.29369148
4.385714 -0.29340416999999996
4.386714 -0.29311695
4.387714 -0.29282104
4.388714 -0.29251252
4.389714 -0.29219473
4.390714 -0.29187598000000003
4.391714 -0.29156418
4.392715 -0.29126159
4.393714 -0.2909635
4.394714 -0.29066112
4.395714 -0.29034722
4.396714 -0.29002058000000003
4.397714 -0.28968678999999997
4.398714 -0.28935473
4.399714 -0.28903109
4.400714 -0.28871633
4.401714 -0.28840471
4.402714 -0.28808806
4.403714 -0.28776096
4.404714 -0.28742391
4.405715 -0.28708284
4.406714 -0.28674493
4.407714 -0.28641399
4.408714 -0.28608802
4.409714 -0.28576076
4.410714 -0.28542569
4.411714 -0.28508042
4.412714 -0.2847282
4.413714 -0.28437583
4.414714 -0.28402945
4.415714 -0.2836907
4.416714 -0.28335582
4.417714 -0.28301803
4.418715 -0.28267180999999997
4.419714 -0.28231612
4.420714 -0.28195486000000003
4.421714 -0.28159404
4.422714 -0.28123807
4.423714 -0.28088703
4.424714 -0.28053713
4.425714 -0.28018332
4.426714 -0.27982281
4.427714 -0.27945677
4.428714 -0.27908946
4.429714 -0.27872534
4.430714 -0.27836605000000003
4.431714 -0.27800945
4.432714 -0.27765082
4.433714 -0.27728598000000004
4.434714 -0.27691377
4.435714 -0.27653669999999997
4.436714 -0.27615926
4.437714 -0.27578513
4.438715 -0.27541507000000004
4.439714 -0.27504684
4.440714 -0.27467695000000003
4.441714 -0.27430286
4.442714 -0.27392465
4.443714 -0.27354453
4.444714 -0.27316518
4.445714 -0.27278776
4.446714 -0.27241125
4.447714 -0.27203313
4.448714 -0.27165124
4.449714 -0.27126532999999997
4.450714 -0.27087713
4.451715 -0.27048932
4.452714 -0.27010378
4.453714 -0.26972042
4.454714 -0.26933744
4.455714 -0.26895257
4.456714 -0.26856461
4.457714 -0.26817392
4.458714 -0.26778199
4.459714 -0.26739028
4.460714 -0.2669991
4.461714 -0.26660762
4.462714 -0.26621469000000003
4.463714 -0.26582
4.464714 -0.26542446999999997
4.465714 -0.26502971999999997
4.466714 -0.26463696000000003
4.467714 -0.26424591999999997
4.468714 -0.26385488
4.469714 -0.26346166
4.470714 -0.26306501
4.471714 -0.26266545
4.472714 -0.26226488
4.473714 -0.26186528
4.474714 -0.2614673
4.475714 -0.2610699
4.476714 -0.26067123
4.477714 -0.26027004
4.478714 -0.25986689
4.479714 -0.25946393
4.480714 -0.25906357999999996
4.481714 -0.25866669999999997
4.482714 -0.2582717
4.483714 -0.25787530000000003
4.484715 -0.25747444
4.485714 -0.25706836
4.486714 -0.2566593
4.487714 -0.25625107999999996
4.488714 -0.25584684
4.489714 -0.25544707
4.490714 -0.25504921
4.491714 -0.25464944
4.492714 -0.25424524
4.493714 -0.25383723
4.494714 -0.2534288
4.495714 -0.25302402
4.496714 -0.25262473999999996
4.497715 -0.25222921
4.498714 -0.25183302
4.499714 -0.25143186
4.500714 -0.25102431000000003
4.501714 -0.25061306
4.502714 -0.25020329999999996
4.503714 -0.24979953
4.504714 -0.24940262
4.505714 -0.24900907000000003
4.506714 -0.24861318999999998
4.507714 -0.24821064
4.508714 -0.2478014
4.509714 -0.2473898
4.510714 -0.24698186000000003
4.511714 -0.24658148
4.512714 -0.24618792999999997
4.513714 -0.24579621000000001
4.514714 -0.24540040000000002
4.515714 -0.24499749
4.516714 -0.24458959
4.517715 -0.24418256000000002
4.518714 -0.24378239
4.519714 -0.24339112000000002
4.520714 -0.24300539000000002
4.521714 -0.24261831000000003
4.522714 -0.24222380000000002
4.523714 -0.24182047
4.524714 -0.24141262
4.525714 -0.24100765999999998
4.526714 -0.24061142000000002
4.527714 -0.24022459999999998
4.528714 -0.23984227000000002
4.529714 -0.23945707000000002
4.530715 -0.23906406
4.531714 -0.23866389
4.532714 -0.23826255999999998
4.533714 -0.23786745
4.534714 -0.23748262
4.535714 -0.23710604000000002
4.536714 -0.23673072
4.537714 -0.23634918
4.538714 -0.23595823
4.539714 -0.23556114000000003
4.540714 -0.23516566
4.541714 -0.23477909
4.542714 -0.23440376
4.543715 -0.23403538000000002
4.544714 -0.23366584999999998
4.545714 -0.23328836999999997
4.546714 -0.2329018
4.547714 -0.23251139
4.548714 -0.23212546999999997
4.549714 -0.23175012
4.550714 -0.23138523
4.551714 -0.23102465
4.552714 -0.23066006
4.553714 -0.23028643000000001
4.554714 -0.22990529
4.555714 -0.22952382
4.556714 -0.22915028999999998
4.557714 -0.22878877
4.558714 -0.22843648
4.559714 -0.22808556
4.560714 -0.22772809
4.561714 -0.22736116999999997
4.562714 -0.22698876
4.563715 -0.22661928
4.564714 -0.22626016000000002
4.565714 -0.22591322000000003
4.566714 -0.2255735
4.567714 -0.22523247
4.568714 -0.22488348000000002
4.569714 -0.22452592
4.570714 -0.22416561999999998
4.571714 -0.22381095
4.572714 -0.22346745
4.573714 -0.22313418
4.574714 -0.22280441999999998
4.575714 -0.22247001
4.576715 -0.22212672
4.577714 -0.22177699
4.578714 -0.22142852999999998
4.579714 -0.22108948
4.580714 -0.22076329
4.581714 -0.22044656999999998
4.582714 -0.22013139
4.583714 -0.21981024000000002
4.584714 -0.21948078999999998
4.585714 -0.21914723
4.586714 -0.21881738
4.587714 -0.21849764
4.588714 -0.21818879
4.589714 -0.21788562
4.590714 -0.21758035000000003
4.591714 -0.21726771
4.592714 -0.21694845
4.593714 -0.21662881999999997
4.594714 -0.21631666
4.595714 -0.21601638
4.596714 -0.21572621
4.597714 -0.21543943000000002
4.598714 -0.21514872000000002
4.599714 -0.21485081
4.600714 -0.21454855
4.601714 -0.21424896999999998
4.602714 -0.21395873999999998
4.603714 -0.21367986
4.604714 -0.21340847
4.605714 -0.21313746
4.606714 -0.21286095
4.607714 -0.21257815
4.608714 -0.21229361000000002
4.609715 -0.21201420999999998
4.610714 -0.21174469
4.611714 -0.21148454
4.612714 -0.21122865999999998
4.613714 -0.21097069000000002
4.614714 -0.21070731
4.615714 -0.21044058
4.616714 -0.21017657
4.617714 -0.20992150999999998
4.618714 -0.2096778
4.619714 -0.20944255
4.620714 -0.20920939
4.621714 -0.2089726
4.622715 -0.20873055
4.623714 -0.20848656999999998
4.624714 -0.20824652
4.625714 -0.20801487999999999
4.626714 -0.20779193999999998
4.627714 -0.20757372999999998
4.628714 -0.2073549
4.629714 -0.20713238
4.630714 -0.20690761
4.631714 -0.20668553
4.632714 -0.20647147
4.633714 -0.2062676
4.634714 -0.20607150999999999
4.635714 -0.20587784
4.636714 -0.20568178
4.637714 -0.20548201000000002
4.638714 -0.20528156
4.639714 -0.20508574999999998
4.640714 -0.20489860000000001
4.641714 -0.20472036999999998
4.642715 -0.20454747
4.643714 -0.20437504
4.644714 -0.20420019999999997
4.645714 -0.20402392999999996
4.646714 -0.20385031
4.647714 -0.20368379
4.648714 -0.20352607
4.649714 -0.20337496
4.650714 -0.2032259
4.651714 -0.20307503000000002
4.652714 -0.20292185
4.653714 -0.20276958000000003
4.654714 -0.20262307999999998
4.655715 -0.20248559000000002
4.656714 -0.20235663
4.657714 -0.20223227
4.658714 -0.20210773
4.659714 -0.20198054000000001
4.660714 -0.20185213
4.661714 -0.20172684000000002
4.662714 -0.20160903
4.663714 -0.20150028
4.664714 -0.20139834
4.665714 -0.20129888
4.666714 -0.20119851
4.667714 -0.20109722
4.668715 -0.20099852999999998
4.669714 -0.20090705
4.670714 -0.20082542000000003
4.671714 -0.20075231
4.672714 -0.20068316
4.673714 -0.20061305
4.674714 -0.20053993999999997
4.675714 -0.20046603999999998
4.676714 -0.20039643000000001
4.677714 -0.20033577000000002
4.678714 -0.20028532
4.679714 -0.20024206000000003
4.680714 -0.20020083
4.681714 -0.20015775000000002
4.682714 -0.20011284000000001
4.683714 -0.20007002
4.684714 -0.20003449
4.685714 -0.20000921
4.686714 -0.19999277000000001
4.687714 -0.19998031000000002
4.688715 -0.19996676
4.689714 -0.19995030000000003
4.690714 -0.19993375000000002
4.691714 -0.19992294
4.692714 -0.19992292
4.693714 -0.19993463
4.694714 -0.19995414000000003
4.695714 -0.19997512
4.696714 -0.19999282
4.697714 -0.20000716000000002
4.698714 -0.20002282999999998
4.699714 -0.20004624999999998
4.700714 -0.2000815
4.701715 -0.20012767
4.702714 -0.20017954999999998
4.703714 -0.20023113999999997
4.704714 -0.20027978
4.705714 -0.20032788
4.706714 -0.20038148
4.707714 -0.20044616
4.708714 -0.20052318
4.709714 -0.20060844
4.710714 -0.20069489000000001
4.711714 -0.20077708000000002
4.712714 -0.20085472999999998
4.713714 -0.20093318999999998
4.714714 -0.20102009
4.715714 -0.20112067
4.716714 -0.2012345
4.717714 -0.20135575999999997
4.718714 -0.20147706
4.719714 -0.20159415
4.720714 -0.20170866
4.721714 -0.20182689
4.722714 -0.2019556
4.723714 -0.20209749
4.724714 -0.20224936
4.725714 -0.20240417000000002
4.726714 -0.20255577000000002
4.727714 -0.20270307999999998
4.728714 -0.20285109
4.729714 -0.20300780999999998
4.730714 -0.20317917
4.731714 -0.20336516
4.732714 -0.20355955
4.733714 -0.20375384
4.734715 -0.20394244
4.735714 -0.20412616
4.736714 -0.20431171
4.737714 -0.20450731000000003
4.738714 -0.20471748
4.739714 -0.2049403
4.740714 -0.20516885
4.741714 -0.20539584
4.742714 -0.20561860999999998
4.743714 -0.20584089000000003
4.744714 -0.20607037
4.745714 -0.20631365
4.746714 -0.20657177000000002
4.747715 -0.20683922000000002
4.748714 -0.20710742000000001
4.749714 -0.20737009999999997
4.750714 -0.20762736
4.751714 -0.20788587
4.752714 -0.20815462
4.753714 -0.20843938
4.754714 -0.2087391
4.755714 -0.20904674
4.756714 -0.20935378999999998
4.757714 -0.20965575
4.758714 -0.20995482000000001
4.759714 -0.21025839000000002
4.760714 -0.21057404000000002
4.761714 -0.21090446999999998
4.762714 -0.21124573
4.763714 -0.21158976000000002
4.764714 -0.21192974
4.765714 -0.21226471000000002
4.766714 -0.21260036000000002
4.767715 -0.21294553
4.768714 -0.21330660999999998
4.769714 -0.21368341999999999
4.770714 -0.21406929
4.771714 -0.21445525
4.772714 -0.21483572
4.773714 -0.21521194999999999
4.774714 -0.21559119
4.775714 -0.21598192
4.776714 -0.21638845
4.777714 -0.21680826000000003
4.778714 -0.21723378000000002
4.779714 -0.21765742000000002
4.780715 -0.21807652
4.781714 -0.21849517
4.782714 -0.21892143000000003
4.783714 -0.21936204
4.784714 -0.21981788000000002
4.785714 -0.22028333
4.786714 -0.22074983
4.787714 -0.22121142
4.788714 -0.22166850999999999
4.789714 -0.22212785999999998
4.790714 -0.22259811000000002
4.791714 -0.22308438
4.792714 -0.2235851
4.793715 -0.22409302
4.794714 -0.22459999000000003
4.795714 -0.22510216
4.796714 -0.22560235
4.797714 -0.22610809999999998
4.798714 -0.22662670999999998
4.799714 -0.22716045
4.800714 -0.22770516000000002
4.801714 -0.22825304999999999
4.802714 -0.22879792
4.803714 -0.22933927999999998
4.804714 -0.22988277000000001
4.805714 -0.23043647
4.806714 -0.23100572
4.807714 -0.23158952000000002
4.808714 -0.23218115999999997
4.809714 -0.23277240999999999
4.810714 -0.23335869999999997
4.811714 -0.23394204000000002
4.812714 -0.23452948999999998
4.813715 -0.23512868
4.814714 -0.23574288999999998
4.815714 -0.23636904
4.816714 -0.23699997
4.817714 -0.23762916999999997
4.818714 -0.2382552
4.819714 -0.23888262999999998
4.820714 -0.23951896
4.821714 -0.24016977
4.822714 -0.24083490000000002
4.823714 -0.24150854000000002
4.824714 -0.24218294
4.825714 -0.24285326
4.826715 -0.24352078
4.827714 -0.24419201
4.828714 -0.24487437
4.829714 -0.24557151
4.830714 -0.24628099
4.831714 -0.24699594
4.832714 -0.24770969
4.833714 -0.24842008000000002
4.834714 -0.24913086
4.835714 -0.24984923999999997
4.836714 -0.25058104999999997
4.837714 -0.25132704
4.838714 -0.25208236
4.839714 -0.25283969
4.840714 -0.25359399
4.841714 -0.2543458
4.842714 -0.25510087
4.843714 -0.25586626
4.844714 -0.25664587
4.845714 -0.25743786
4.846714 -0.25823587000000003
4.847714 -0.25903324
4.848714 -0.25982736
4.849714 -0.26062131
4.850714 -0.26142197
4.851714 -0.26223537999999996
4.852714 -0.26306293
4.853714 -0.26390033
4.854714 -0.26474053
4.855714 -0.26557816
4.856714 -0.26641306
4.857714 -0.26725032000000004
4.858714 -0.2680969
4.859715 -0.26895709
4.860714 -0.26982978
4.861714 -0.27070923
4.862714 -0.27158891
4.863714 -0.27246572999999996
4.864714 -0.27334215
4.865714 -0.27422453
4.866714 -0.27511893
4.867714 -0.27602708
4.868714 -0.27694528
4.869714 -0.27786669999999997
4.870714 -0.27878585
4.871714 -0.27970201
4.872715 -0.28061976
4.873714 -0.28154592
4.874714 -0.2824852
4.875714 -0.28343718
4.876714 -0.28439667
4.877714 -0.28535714
4.878714 -0.28631499
4.879714 -0.28727183
4.880714 -0.28823335
4.881714 -0.2892056
4.882714 -0.29019096
4.883714 -0.29118655000000004
4.884714 -0.29218611
4.885714 -0.29318415999999997
4.886714 -0.29417952
4.887714 -0.29517608
4.888714 -0.29618035
4.889714 -0.29719719
4.890714 -0.29822668999999996
4.891714 -0.29926419000000004
4.892715 -0.30030312
4.893714 -0.30133938
4.894714 -0.30237371
4.895714 -0.30341123
4.896714 -0.30445798999999996
4.897714 -0.30551704
4.898714 -0.30658657
4.899714 -0.30766116
4.900714 -0.30873537
4.901714 -0.30980743
4.902714 -0.31088039
4.903714 -0.31196009
4.904714 -0.31305139
4.905715 -0.31415492
4.906714 -0.31526664
4.907714 -0.31638034
4.908714 -0.31749154
4.909714 -0.31860028
4.910714 -0.31971093
4.911714 -0.32082936
4.912714 -0.3219591
4.913714 -0.3230992
4.914714 -0.32424498
4.915714 -0.32539114
4.916714 -0.32653527
4.917714 -0.3276794
4.918715 -0.3288286
4.919714 -0.3299877
4.920714 -0.33115806999999997
4.921714 -0.33233682999999997
4.922714 -0.3335186
4.923714 -0.33469912999999996
4.924714 -0.33587785
4.925714 -0.33705833
4.926714 -0.33824581000000004
4.927714 -0.33944387
4.928714 -0.34065207
4.929714 -0.34186637
4.930714 -0.34308161000000004
4.931714 -0.34429488999999996
4.932714 -0.34550724
4.933714 -0.34672278
4.934714 -0.34794600000000003
4.935714 -0.34917886000000004
4.936714 -0.35041953
4.937714 -0.35166377000000004
4.938715 -0.35290776
4.939714 -0.35415064
4.940714 -0.35539493
4.941714 -0.35664502000000003
4.942714 -0.35790417
4.943714 -0.35917244
4.944714 -0.36044668
4.945714 -0.36172245
4.946714 -0.36299689999999996
4.947714 -0.36427039
4.948714 -0.36554614
4.949714 -0.36682801
4.950714 -0.36811808
4.951715 -0.36941536
4.952714 -0.37071661
4.953714 -0.37201857
4.954714 -0.37332003
4.955714 -0.37462264
4.956714 -0.37592971000000003
4.957714 -0.37724387000000004
4.958714 -0.37856542
4.959714 -0.37989211
4.960714 -0.38122067
4.961714 -0.38254878000000003
4.962714 -0.38387659
4.963714 -0.3852065
4.964714 -0.38654148
4.965714 -0.38788319
4.966714 -0.389231
4.967714 -0.39058244000000003
4.968714 -0.39193504
4.969714 -0.39328774
4.970714 -0.39464165
4.971714 -0.39599896
4.972714 -0.39736162999999997
4.973714 -0.39872979
4.974714 -0.40010195000000004
4.975714 -0.40147584000000003
4.976714 -0.40284996
4.977714 -0.40422459
4.978714 -0.40560132
4.979714 -0.406982
4.980714 -0.40836743999999997
4.981714 -0.40975693
4.982714 -0.4111487
4.983714 -0.41254126
4.984715 -0.41393428
4.985714 -0.41532875
4.986714 -0.41672628999999994
4.987714 -0.41812803000000004
4.988714 -0.41953386
4.989714 -0.42094267
4.990714 -0.42235306
4.991714 -0.42376443999999996
4.992714 -0.42517730000000004
4.993714 -0.42659268
4.994714 -0.42801141000000004
4.995714 -0.42943326
4.996714 -0.43085711000000004
4.997715 -0.43228162000000003
4.998714 -0.43370617000000006
4.999714 -0.43513136999999996
5.000714 -0.43655867000000004
5.001714 -0.43798937
5.002714 -0.43942373999999995
5.003714 -0.44086091000000005
5.004714 -0.44229928999999996
5.005714 -0.443738
5.006714 -0.44517722
5.007714 -0.44661802
5.008714 -0.44806157
5.009714 -0.44950800999999996
5.010714 -0.45095617000000005
5.011714 -0.45240424
5.012714 -0.45385095000000003
5.013714 -0.45529651000000004
5.014714 -0.45674265999999997
5.015714 -0.45819166000000006
5.016714 -0.4596448
5.017715 -0.46110158
5.018714 -0.46255994000000006
5.019714 -0.46401760000000003
5.020714 -0.46547363
5.021714 -0.46692896
5.022714 -0.46838573
5.023714 -0.46984571999999997
5.024714 -0.47130906
5.025714 -0.47277389000000003
5.026714 -0.47423751
5.027714 -0.47569824
5.028714 -0.4771566
5.029714 -0.47861505
5.030715 -0.48007653
5.031714 -0.48154234
5.032714 -0.48301131
5.033714 -0.48448038000000004
5.034714 -0.48594633000000004
5.035714 -0.487408
5.036714 -0.48886690999999993
5.037714 -0.49032643
5.038714 -0.4917894
5.039714 -0.49325647
5.040714 -0.49472563
5.041714 -0.49619344
5.042714 -0.49765742999999996
5.043715 -0.49911775
5.044714 -0.50057708
5.045714 -0.50203884
5.046714 -0.5035049300000001
5.047714 -0.5049739999999999
5.048714 -0.50644241
5.049714 -0.50790622
5.050714 -0.5093636500000001
5.051714 -0.51081646
5.052714 -0.5122687699999999
5.053714 -0.51372456
5.054714 -0.51518511
5.055714 -0.5166483599999999
5.056714 -0.5181100200000001
5.057714 -0.51956652
5.058714 -0.52101705
5.059714 -0.52246433
5.060714 -0.52391239
5.061714 -0.52536414
5.062714 -0.5268191
5.063715 -0.52827364
5.064714 -0.52972334
5.065714 -0.53116581
5.066714 -0.53260243
5.067714 -0.5340374999999999
5.068714 -0.53547565
5.069714 -0.5369186899999999
5.070714 -0.53836443
5.071714 -0.5398079299999999
5.072714 -0.54124454
5.073714 -0.54267272
5.074714 -0.54409485
5.075714 -0.5455156800000001
5.076715 -0.5469391100000001
5.077714 -0.5483658100000001
5.078714 -0.5497926799999999
5.079714 -0.55121505
5.080714 -0.55262973
5.081714 -0.5540371399999999
5.082714 -0.5554412
5.083714 -0.55684652
5.084714 -0.55825566
5.085714 -0.5596670300000001
5.086714 -0.56107594
5.087714 -0.5624773399999999
5.088714 -0.56386921
5.089714 -0.56525357
5.090714 -0.56663537
5.091714 -0.56801937
5.092714 -0.56940685
5.093714 -0.5707952199999999
5.094714 -0.5721794
5.095714 -0.57355519
5.096714 -0.57492191
5.097714 -0.57628248
5.098714 -0.5776416000000001
5.099714 -0.5790025
5.100714 -0.58036479
5.101714 -0.58172471
5.102714 -0.5830775
5.103714 -0.5844207
5.104714 -0.58575575
5.105714 -0.58708712
5.106714 -0.58841952
5.107714 -0.58975471
5.108714 -0.59109046
5.109715 -0.59242174
5.110714 -0.5937438500000001
5.111714 -0.5950551000000001
5.112714 -0.59635788
5.113714 -0.5976568
5.114714 -0.59895576
5.115714 -0.60025551
5.116714 -0.60155336
5.117714 -0.60284496
5.118714 -0.60412749
5.119714 -0.60540121
5.120714 -0.60666949
5.121714 -0.60793632
5.122715 -0.6092036599999999
5.123714 -0.6104698399999999
5.124714 -0.61173066
5.125714 -0.6129818
5.126714 -0.61422149
5.127714 -0.61545162
5.128714 -0.6166764499999999
5.129714 -0.61789998
5.130714 -0.6191236
5.131714 -0.62034531
5.132714 -0.62156124
5.133714 -0.62276819
5.134714 -0.62396568
5.135714 -0.62515596
5.136714 -0.62634232
5.137714 -0.62752678
5.138714 -0.62870854
5.139714 -0.62988447
5.140714 -0.6310511799999999
5.141714 -0.63220724
5.142715 -0.6333539699999999
5.143714 -0.63449475
5.144714 -0.63563269
5.145714 -0.63676871
5.146714 -0.63790111
5.147714 -0.63902657
5.148714 -0.6401422
5.149714 -0.64124726
5.150714 -0.64234342
5.151714 -0.64343344
5.152714 -0.64451937
5.153714 -0.64560114
5.154714 -0.64667682
5.155715 -0.64774402
5.156714 -0.64880154
5.157714 -0.64985026
5.158714 -0.65089236
5.159714 -0.65192981
5.160714 -0.65296297
5.161714 -0.6539902200000001
5.162714 -0.65500895
5.163714 -0.6560172000000001
5.164714 -0.65701469
5.165714 -0.6580029599999999
5.166714 -0.65898434
5.167714 -0.65996023
5.168715 -0.66093048
5.169714 -0.66189365
5.170714 -0.66284817
5.171714 -0.6637934600000001
5.172714 -0.66473014
5.173714 -0.6656596
5.174714 -0.66658268
5.175714 -0.6674989600000001
5.176714 -0.6684068599999999
5.177714 -0.66930451
5.178714 -0.67019109
5.179714 -0.67106718
5.180714 -0.67193438
5.181714 -0.67279418
5.182714 -0.67364709
5.183714 -0.67449235
5.184714 -0.67532854
5.185714 -0.67615472
5.186714 -0.67697112
5.187714 -0.67777904
5.188715 -0.67857974
5.189714 -0.67937351
5.190714 -0.68015913
5.191714 -0.68093468
5.192714 -0.68169874
5.193714 -0.6824513
5.194714 -0.6831937899999999
5.195714 -0.68392809
5.196714 -0.68465509
5.197714 -0.68537393
5.198714 -0.68608248
5.199714 -0.6867787799999999
5.200714 -0.68746242
5.201715 -0.68813479
5.202714 -0.68879831
5.203714 -0.68945484
5.204714 -0.6901043
5.205714 -0.69074472
5.206714 -0.69137351
5.207714 -0.69198925
5.208714 -0.6925927000000001
5.209714 -0.6931864200000001
5.210714 -0.69377287
5.211714 -0.6943528099999999
5.212714 -0.69492431
5.213714 -0.69548395
5.214714 -0.69602886
5.215714 -0.69655851
5.216714 -0.6970752
5.217714 -0.69758259
5.218714 -0.69808313
5.219714 -0.6985766800000001
5.220714 -0.69906041
5.221714 -0.69953054
5.222714 -0.69998507
5.223714 -0.70042517
5.224714 -0.70085451
5.225714 -0.70127691
5.226714 -0.70169377
5.227714 -0.7021029
5.228714 -0.70249978
5.229714 -0.70288037
5.230714 -0.7032437699999999
5.231714 -0.70359283
5.232714 -0.7039323
5.233714 -0.70426571
5.234715 -0.7045930300000001
5.235714 -0.70491061
5.236714 -0.70521338
5.237714 -0.70549827
5.238714 -0.70576621
5.239714 -0.70602163
5.240714 -0.70626959
5.241714 -0.7065124300000001
5.242714 -0.70674801
5.243714 -0.70697092
5.244714 -0.7071759599999999
5.245714 -0.70736133
5.246714 -0.70753
5.247715 -0.7076876200000001
5.248714 -0.70783896
5.249714 -0.70798476
5.250714 -0.7081210600000001
5.251714 -0.70824204
5.252714 -0.7083435100000001
5.253714 -0.70842602
5.254714 -0.70849452
5.255714 -0.7085552
5.256714 -0.70861145
5.257714 -0.7086616
5.258714 -0.70869983
5.259714 -0.70871962
5.260714 -0.70871804
5.261714 -0.70869746
5.262714 -0.70866407
5.263714 -0.7086236
5.264714 -0.70857774
5.265714 -0.70852288
5.266714 -0.70845247
5.267715 -0.70836125
5.268714 -0.70824884
5.269714 -0.70812022
5.270714 -0.7079824299999999
5.271714 -0.70784013
5.272714 -0.70769247
5.273714 -0.70753349
5.274714 -0.70735598
5.275714 -0.70715598
5.276714 -0.70693535
5.277714 -0.70670047
5.278714 -0.70645828
5.279714 -0.70621157
5.280715 -0.70595713
5.281714 -0.70568793
5.282714 -0.70539755
5.283714 -0.7050843
5.284714 -0.70475256
5.285714 -0.7044096
5.286714 -0.70406105
5.287714 -0.7037070599999999
5.288714 -0.70334212
5.289714 -0.70295869
5.290714 -0.7025518
5.291714 -0.7021226
5.292714 -0.70167757
5.293715 -0.70122434
5.294714 -0.70076678
5.295714 -0.7003025199999999
5.296714 -0.69982442
5.297714 -0.69932523
5.298714 -0.69880215
5.299714 -0.69825868
5.300714 -0.69770222
5.301714 -0.69713914
5.302714 -0.69657075
5.303714 -0.69599221
5.304714 -0.6953957000000001
5.305714 -0.6947755800000001
5.306714 -0.69413208
5.307714 -0.69347131
5.308714 -0.6928010800000001
5.309714 -0.69212602
5.310714 -0.69144443
5.311714 -0.69074947
5.312714 -0.69003333
5.313715 -0.6892924699999999
5.314714 -0.68852971
5.315714 -0.68775248
5.316714 -0.6869677000000001
5.317714 -0.68617756
5.318714 -0.68537802
5.319714 -0.68456139
5.320714 -0.68372157
5.321714 -0.68285801
5.322714 -0.68197614
5.323714 -0.68108384
5.324714 -0.68018623
5.325714 -0.67928219
5.326715 -0.6783652099999999
5.327714 -0.67742742
5.328714 -0.67646462
5.329714 -0.67547904
5.330714 -0.6744778699999999
5.331714 -0.67346841
5.332714 -0.6724533199999999
5.333714 -0.67142905
5.334714 -0.67038811
5.335714 -0.66932407
5.336714 -0.66823587
5.337714 -0.66712848
5.338714 -0.66600968
5.339714 -0.66488497
5.340714 -0.66375392
5.341714 -0.66261031
5.342714 -0.66144629
5.343714 -0.6602573700000001
5.344714 -0.6590453900000001
5.345714 -0.65781716
5.346714 -0.65658009
5.347714 -0.65533724
5.348714 -0.6540853099999999
5.349714 -0.65281698
5.350714 -0.65152566
5.351714 -0.6502098900000001
5.352714 -0.6488743699999999
5.353714 -0.6475269300000001
5.354714 -0.6461733
5.355714 -0.6448132900000001
5.356714 -0.6434410300000001
5.357714 -0.6420488
5.358714 -0.64063189
5.359715 -0.6391918299999999
5.360714 -0.63773524
5.361714 -0.63626952
5.362714 -0.63479785
5.363714 -0.6333171400000001
5.364714 -0.63181999
5.365714 -0.63029961
5.366714 -0.62875422
5.367714 -0.62718848
5.368714 -0.6256103
5.369714 -0.6240258000000001
5.370714 -0.6224351
5.371714 -0.62083248
5.372715 -0.61921007
5.373714 -0.61756312
5.374714 -0.61589302
5.375714 -0.61420677
5.376714 -0.6125120399999999
5.377714 -0.61081229
5.378714 -0.60910434
5.379714 -0.60738041
5.380714 -0.60563316
5.381714 -0.60386048
5.382714 -0.60206689
5.383714 -0.60026064
5.384714 -0.5984481899999999
5.385714 -0.59663006
5.386714 -0.59480038
5.387714 -0.5929509599999999
5.388714 -0.59107654
5.389714 -0.58917855
5.390714 -0.5872641700000001
5.391714 -0.58534169
5.392715 -0.58341511
5.393714 -0.58148126
5.394714 -0.5795319600000001
5.395714 -0.57755914
5.396714 -0.5755601
5.397714 -0.57353941
5.398714 -0.5715059100000001
5.399714 -0.56946678
5.400714 -0.5674230899999999
5.401714 -0.56536901
5.402714 -0.56329565
5.403714 -0.5611971
5.404714 -0.55907434
5.405715 -0.55693476
5.406714 -0.55478737
5.407714 -0.55263694
5.408714 -0.55048084
5.409714 -0.54831044
5.410714 -0.54611699
5.411714 -0.5438970900000001
5.412714 -0.54165502
5.413714 -0.53939996
5.414714 -0.5371402
5.415714 -0.53487755
5.416714 -0.5326062
5.417714 -0.53031654
5.418715 -0.52800137
5.419714 -0.52566072
5.420714 -0.52330187
5.421714 -0.5209346800000001
5.422714 -0.51856516
5.423714 -0.51619136
5.424714 -0.5138048000000001
5.425714 -0.51139584
5.426714 -0.50896001
5.427714 -0.50650113
5.428714 -0.5040288399999999
5.429714 -0.50155255
5.430714 -0.49907527999999995
5.431714 -0.49659162999999995
5.432714 -0.49409145
5.433714 -0.49156616000000003
5.434714 -0.48901448000000003
5.435714 -0.48644328000000003
5.436714 -0.48386315
5.437714 -0.48128148
5.438715 -0.47869766
5.439714 -0.47610351
5.440714 -0.47348849
5.441714 -0.47084675
5.442714 -0.46818097999999997
5.443714 -0.46550082
5.444714 -0.46281661
5.445714 -0.46013277
5.446714 -0.45744488000000005
5.447714 -0.45474241
5.448714 -0.4520156
5.449714 -0.44926185999999996
5.450714 -0.44648735999999994
5.451715 -0.44370321999999995
5.452714 -0.44091833
5.453714 -0.43813363
5.454714 -0.43534171
5.455714 -0.43253149
5.456714 -0.42969561
5.457714 -0.42683519
5.458714 -0.42395918000000005
5.459714 -0.42107846
5.460714 -0.4181989
5.461714 -0.41531734
5.462714 -0.41242357999999996
5.463714 -0.40950696
5.464714 -0.40656332999999995
5.465714 -0.40359775999999997
5.466714 -0.4006214
5.467714 -0.39764438
5.468714 -0.39466945000000003
5.469714 -0.39169029
5.470714 -0.38869574
5.471714 -0.385677
5.472714 -0.38263337000000003
5.473714 -0.37957267
5.474714 -0.37650613
5.475714 -0.373441
5.476714 -0.37037588
5.477714 -0.36730154000000004
5.478714 -0.36420692
5.479714 -0.36108638
5.480714 -0.35794347
5.481714 -0.35478873
5.482714 -0.35163299000000003
5.483714 -0.34848056
5.484715 -0.34532641999999997
5.485714 -0.34215969
5.486714 -0.33897057
5.487714 -0.33575667
5.488714 -0.33252455999999997
5.489714 -0.32928535
5.490714 -0.32604765
5.491714 -0.32281191
5.492714 -0.31957033
5.493714 -0.31631193
5.494714 -0.31302993
5.495714 -0.30972608
5.496714 -0.30640969
5.497715 -0.30309164
5.498714 -0.29977742
5.499714 -0.29646358
5.500714 -0.29314009
5.501714 -0.28979671
5.502714 -0.28642963
5.503714 -0.28304383
5.504714 -0.27964986
5.505714 -0.27625698000000004
5.506714 -0.27286729
5.507714 -0.26947445999999997
5.508714 -0.26606801
5.509714 -0.26264021
5.510714 -0.25919116999999997
5.511714 -0.25572877
5.512714 -0.25226364
5.513714 -0.24880229
5.514714 -0.24534303000000002
5.515714 -0.24187714
5.516714 -0.23839454999999998
5.517715 -0.23489040000000003
5.518714 -0.23136814
5.519714 -0.22783717000000003
5.520714 -0.22430676
5.521714 -0.2207801
5.522714 -0.21725229
5.523714 -0.21371371
5.524714 -0.21015625000000002
5.525714 -0.20657876
5.526714 -0.20298774
5.527714 -0.19939323
5.528714 -0.19580240000000002
5.529714 -0.19221507999999998
5.530715 -0.18862399999999999
5.531714 -0.18501967
5.532714 -0.1813966
5.533714 -0.17775677
5.534714 -0.17410831000000002
5.535714 -0.17046012000000002
5.536714 -0.1668161
5.537714 -0.16317266
5.538714 -0.15952118999999998
5.539714 -0.15585372
5.540714 -0.15216816
5.541714 -0.14846962
5.542714 -0.14476711
5.543715 -0.14106770999999999
5.544714 -0.13737205000000002
5.545714 -0.13367403
5.546714 -0.12996492
5.547714 -0.12623911999999998
5.548714 -0.12249784
5.549714 -0.11874831000000001
5.550714 -0.11499918
5.551714 -0.11125497000000001
5.552714 -0.10751336
5.553714 -0.1037669
5.554714 -0.10000806
5.555714 -0.096234138
5.556714 -0.09244901
5.557714 -0.088660477
5.558714 -0.084875047
5.559714 -0.081093627
5.560714 -0.077310932
5.561714 -0.073519
5.562714 -0.069712434
5.563715 -0.065892056
5.564714 -0.062064431
5.565714 -0.05823776
5.566714 -0.054416706999999995
5.567714 -0.050599588
5.568714 -0.046779687
5.569714 -0.042949768
5.570714 -0.039106828999999996
5.571714 -0.035253956
5.572714 -0.031398173
5.573714 -0.027545705000000004
5.574714 -0.023697857
5.575714 -0.019850221
5.576715 -0.015995695
5.577714 -0.012129333
5.578714 -0.0082517596
5.579714 -0.004368944400000001
5.580714 -0.0004884326699999999
5.581714 0.0033854703000000003
5.582714 0.0072544266
5.583714 0.011124921999999999
5.584714 0.015004012999999998
5.585714 0.018894764
5.586714 0.022794311
5.587714 0.026695806
5.588714 0.030592915999999998
5.589714 0.034483895
5.590714 0.038372556
5.591714 0.042265558
5.592714 0.046167822000000004
5.593714 0.050079147
5.594714 0.053994241
5.595714 0.057906174000000005
5.596714 0.061810960000000005
5.597714 0.06571021499999999
5.598714 0.06961012800000001
5.599714 0.073517417
5.600714 0.07743486200000001
5.601714 0.081359415
5.602714 0.085284055
5.603714 0.089202233
5.604714 0.093112019
5.605714 0.097017165
5.606714 0.10092458
5.607714 0.10483967000000001
5.608714 0.1087629
5.609715 0.11268948000000001
5.610714 0.11661262
5.611714 0.12052802
5.612714 0.12443672
5.613714 0.12834432
5.614714 0.13225712
5.615714 0.13617775
5.616714 0.14010317
5.617714 0.14402637000000001
5.618714 0.14794074
5.619714 0.15184433
5.620714 0.15574113
5.621714 0.15963850000000002
5.622715 0.16354261
5.623714 0.16745448999999998
5.624714 0.17136957
5.625714 0.17528068
5.626714 0.17918273
5.627714 0.18307589
5.628714 0.18696522999999998
5.629714 0.19085711
5.630714 0.19475465
5.631714 0.19865540999999998
5.632714 0.20255274
5.633714 0.20644001
5.634714 0.21031497000000002
5.635714 0.21418126
5.636714 0.21804629
5.637714 0.22191654
5.638714 0.22579352
5.639714 0.22967276
5.640714 0.23354676000000002
5.641714 0.23740967999999998
5.642715 0.24126102
5.643714 0.24510568
5.644714 0.24895053
5.645714 0.25279981
5.646714 0.25665215
5.647714 0.26050149
5.648714 0.26434090000000005
5.649714 0.26816712000000004
5.650714 0.27198271999999996
5.651714 0.27579444000000003
5.652714 0.27960874
5.653714 0.28342758
5.654714 0.28724708
5.655715 0.29105979
5.656714 0.29485952
5.657714 0.29864521
5.658714 0.30242149
5.659714 0.30619572
5.660714 0.30997319
5.661714 0.31375372999999995
5.662714 0.31753187
5.663714 0.3213003
5.664714 0.32505454
5.665714 0.32879577
5.666714 0.33252982
5.667714 0.33626324
5.668715 0.33999889
5.669714 0.34373398
5.670714 0.34746181
5.671714 0.35117597
5.672714 0.35487458
5.673714 0.35856145
5.674714 0.36224367
5.675714 0.36592706999999997
5.676714 0.36961243
5.677714 0.37329492999999997
5.678714 0.37696722
5.679714 0.38062402
5.680714 0.38426523
5.681714 0.38789595
5.682714 0.39152288999999996
5.683714 0.39515011
5.684714 0.39877626
5.685714 0.40239552
5.686714 0.40600146
5.687714 0.40959120000000004
5.688715 0.41316729
5.689714 0.41673598
5.690714 0.42030308000000005
5.691714 0.42387023999999995
5.692714 0.42743366000000005
5.693714 0.43098647
5.694714 0.43452294
5.695714 0.43804202999999997
5.696714 0.4415479
5.697714 0.44504716000000005
5.698714 0.44854456
5.699714 0.45203989999999994
5.700714 0.45552826
5.701715 0.45900322
5.702714 0.46246103
5.703714 0.46590286999999997
5.704714 0.46933396
5.705714 0.4727602
5.706714 0.47618421
5.707714 0.47960360999999996
5.708714 0.48301257
5.709714 0.48640543
5.710714 0.48978058999999996
5.711714 0.49314117
5.712714 0.49649309
5.713714 0.49984129
5.714714 0.50318632
5.715714 0.50652409
5.716714 0.5098484000000001
5.717714 0.51315473
5.718714 0.51644305
5.719714 0.51971753
5.720714 0.52298373
5.721714 0.52624489
5.722714 0.52949996
5.723714 0.5327441700000001
5.724714 0.53597237
5.725714 0.53918231
5.726714 0.54237619
5.727714 0.54555908
5.728714 0.54873573
5.729714 0.55190744
5.730714 0.55507114
5.731714 0.55822129
5.732714 0.56135333
5.733714 0.56446637
5.734715 0.56756348
5.735714 0.5706497500000001
5.736714 0.57372861
5.737714 0.57679992
5.738714 0.57986001
5.739714 0.58290418
5.740714 0.5859299099999999
5.741714 0.58893827
5.742714 0.59193335
5.743714 0.59491945
5.744714 0.5978983400000001
5.745714 0.60086786
5.746714 0.60382336
5.747715 0.60676052
5.748714 0.60967803
5.749714 0.61257812
5.750714 0.61546508
5.751714 0.6183424
5.752714 0.6212105499999999
5.753714 0.62406678
5.754714 0.62690703
5.755714 0.6297286099999999
5.756714 0.63253199
5.757714 0.63532027
5.758714 0.63809734
5.759714 0.640865
5.760714 0.64362204
5.761714 0.64636469
5.762714 0.64908909
5.763714 0.65179365
5.764714 0.65447986
5.765714 0.6571513600000001
5.766714 0.65981145
5.767715 0.66246102
5.768714 0.6650978200000001
5.769714 0.66771829
5.770714 0.6703195599999999
5.771714 0.67290147
5.772714 0.67546642
5.773714 0.67801788
5.774714 0.68055787
5.775714 0.68308576
5.776714 0.6855985600000001
5.777714 0.6880930199999999
5.778714 0.6905673999999999
5.779714 0.69302288
5.780715 0.69546243
5.781714 0.69788923
5.782714 0.70030414
5.783714 0.70270551
5.784714 0.70508993
5.785714 0.70745456
5.786714 0.70979875
5.787714 0.71212435
5.788714 0.7144345
5.789714 0.71673132
5.790714 0.71901493
5.791714 0.72128307
5.792714 0.72353277
5.793715 0.72576231
5.794714 0.7279722
5.795714 0.73016486
5.796714 0.73234304
5.797714 0.7345079
5.798714 0.7366581799999999
5.799714 0.73879105
5.800714 0.74090371
5.801714 0.74299532
5.802714 0.74506747
5.803714 0.74712303
5.804714 0.74916445
5.805714 0.7511921199999999
5.806714 0.75320438
5.807714 0.75519835
5.808714 0.7571719600000001
5.809714 0.75912517
5.810714 0.7610597600000001
5.811714 0.76297815
5.812714 0.76488163
5.813715 0.76676956
5.814714 0.7686395199999999
5.815714 0.77048899
5.816714 0.7723168899999999
5.817714 0.77412426
5.818714 0.77591375
5.819714 0.77768783
5.820714 0.77944738
5.821714 0.78119114
5.822714 0.7829166000000001
5.823714 0.78462139
5.824714 0.7863049400000001
5.825714 0.78796856
5.826715 0.7896146700000001
5.827714 0.7912450499999999
5.828714 0.79285977
5.829714 0.79445699
5.830714 0.7960342800000001
5.831714 0.7975899599999999
5.832714 0.7991244099999999
5.833714 0.8006396699999999
5.834714 0.80213808
5.835714 0.8036209299999999
5.836714 0.8050876699999999
5.837714 0.80653606
5.838714 0.80796368
5.839714 0.8093694199999999
5.840714 0.8107541100000001
5.841714 0.8121199000000001
5.842714 0.81346883
5.843714 0.8148017299999999
5.844714 0.8161175099999999
5.845714 0.817414
5.846714 0.8186892600000001
5.847714 0.8199428200000001
5.848714 0.8211759900000001
5.849714 0.8223908999999999
5.850714 0.8235895099999999
5.851714 0.82477201
5.852714 0.82593691
5.853714 0.82708178
5.854714 0.82820468
5.855714 0.8293055
5.856714 0.83038574
5.857714 0.8314477299999999
5.858714 0.83249295
5.859715 0.8335212200000001
5.860714 0.83453069
5.861714 0.83551919
5.862714 0.8364855299999999
5.863714 0.83743036
5.864714 0.83835581
5.865714 0.8392642299999999
5.866714 0.84015671
5.867714 0.84103243
5.868714 0.84188925
5.869714 0.8427247400000001
5.870714 0.8435377900000001
5.871714 0.84432894
5.872715 0.84510026
5.873714 0.84585389
5.874714 0.8465906599999999
5.875714 0.84730973
5.876714 0.8480089700000001
5.877714 0.84868651
5.878714 0.8493418799999999
5.879714 0.8499763
5.880714 0.85059209
5.881714 0.85119102
5.882714 0.8517734699999999
5.883714 0.8523379500000001
5.884714 0.85288202
5.885714 0.8534038399999999
5.886714 0.85390322
5.887714 0.85438183
5.888714 0.8548420899999999
5.889714 0.85528586
5.890714 0.85571315
5.891714 0.85612247
5.892715 0.8565112899999999
5.893714 0.85687786
5.894714 0.85722217
5.895714 0.8575459000000001
5.896714 0.85785137
5.897714 0.85813999
5.898714 0.85841157
5.899714 0.85866423
5.900714 0.85889576
5.901714 0.8591048400000001
5.902714 0.85929213
5.903714 0.85945996
5.904714 0.8596109200000001
5.905715 0.8597460600000001
5.906714 0.8598645199999999
5.907714 0.85996361
5.908714 0.8600407299999999
5.909714 0.86009456
5.910714 0.8601261299999999
5.911714 0.86013833
5.912714 0.8601337699999999
5.913714 0.8601136500000001
5.914714 0.86007696
5.915714 0.8600210800000001
5.916714 0.8599435900000001
5.917714 0.85984394
5.918715 0.85972343
5.919714 0.85958466
5.920714 0.8594298699999999
5.921714 0.8592593500000001
5.922714 0.8590709400000001
5.923714 0.8588617700000001
5.924714 0.8586294
5.925714 0.85837422
5.926714 0.85809873
5.927714 0.8578063
5.928714 0.85749915
5.929714 0.85717719
5.930714 0.8568377199999999
5.931714 0.8564773899999999
5.932714 0.85609425
5.933714 0.8556887500000001
5.934714 0.8552634200000001
5.935714 0.8548216000000001
5.936714 0.8543649699999999
5.937714 0.85389279
5.938715 0.85340226
5.939714 0.8528905
5.940714 0.85235648
5.941714 0.8518015999999999
5.942714 0.85122902
5.943714 0.85064173
5.944714 0.85004047
5.945714 0.8494232799999999
5.946714 0.8487864399999999
5.947714 0.84812669
5.948714 0.8474433800000001
5.949714 0.8467389299999999
5.950714 0.84601734
5.951715 0.8452819699999999
5.952714 0.84453346
5.953714 0.84376968
5.954714 0.8429869099999999
5.955714 0.84218252
5.956714 0.8413566299999999
5.957714 0.8405116400000001
5.958714 0.8396511900000001
5.959714 0.83877705
5.960714 0.8378884799999999
5.961714 0.8369822100000001
5.962714 0.83605452
5.963714 0.83510363
5.964714 0.8341310500000001
5.965714 0.83314106
5.966714 0.83213793
5.967714 0.83112363
5.968714 0.8300966599999999
5.969714 0.8290528300000001
5.970714 0.82798814
5.971714 0.8269010099999999
5.972714 0.8257932000000001
5.973714 0.82466863
5.974714 0.82353055
5.975714 0.82237981
5.976714 0.8212138900000001
5.977714 0.8200288800000001
5.978714 0.8188220700000001
5.979714 0.8175937499999999
5.980714 0.81634754
5.981714 0.81508812
5.982714 0.81381835
5.983714 0.8125374100000001
5.984715 0.81124157
5.985714 0.8099260699999999
5.986714 0.8085884200000001
5.987714 0.8072296200000001
5.988714 0.8058534900000001
5.989714 0.80446452
5.990714 0.8030645499999999
5.991714 0.8016523899999999
5.992714 0.8002242999999999
5.993714 0.7987763700000001
5.994714 0.79730749
5.995714 0.7958197
5.996714 0.79431711
5.997715 0.79280334
5.998714 0.7912790399999999
5.999714 0.7897415200000001
6.000714 0.78818668
6.001714 0.7866113399999999
6.002714 0.7850157999999999
6.003714 0.7834033100000001
6.004714 0.78177862
6.005714 0.78014475
6.006714 0.77850148
6.007714 0.77684536
6.008714 0.7751717699999999
6.009714 0.77347797
6.010714 0.77176439
6.011714 0.7700344100000001
6.012714 0.7682920400000001
6.013714 0.76653939
6.014714 0.76477546
6.015714 0.76299696
6.016714 0.76120053
6.017715 0.75938539
6.018714 0.7575538500000001
6.019714 0.75571006
6.020714 0.7538574299999999
6.021714 0.75199665
6.022714 0.75012501
6.023714 0.74823801
6.024714 0.74633216
6.025714 0.74440688
6.026714 0.74246493
6.027714 0.74051046
6.028714 0.7385465800000001
6.029714 0.73657357
6.030715 0.73458902
6.031714 0.73258956
6.032714 0.73057315
6.033714 0.72854063
6.034714 0.7264951199999999
6.035714 0.72443997
6.036714 0.72237658
6.037714 0.7203035099999999
6.038714 0.7182173000000001
6.039714 0.7161146
6.040714 0.71399435
6.041714 0.71185855
6.042714 0.70971111
6.043715 0.70755552
6.044714 0.70539275
6.045714 0.703221
6.046714 0.7010367200000001
6.047714 0.6988370300000001
6.048714 0.69662156
6.049714 0.69439248
6.050714 0.69215293
6.051714 0.6899052299999999
6.052714 0.6876492900000001
6.053714 0.6853828200000001
6.054714 0.6831030800000001
6.055714 0.68080863
6.056714 0.67850053
6.057714 0.67618173
6.058714 0.67385514
6.059714 0.67152195
6.060714 0.6691808300000001
6.061714 0.66682864
6.062714 0.6644624299999999
6.063715 0.66208132
6.064714 0.65968689
6.065714 0.65728235
6.066714 0.6548706900000001
6.067714 0.65245274
6.068714 0.65002735
6.069714 0.64759194
6.070714 0.6451446599999999
6.071714 0.64268545
6.072714 0.64021596
6.073714 0.63773841
6.074714 0.6352541500000001
6.075714 0.6327624399999999
6.076715 0.63026119
6.077714 0.62774811
6.078714 0.62522227
6.079714 0.62268483
6.080714 0.62013855
6.081714 0.6175861199999999
6.082714 0.6150287600000001
6.083714 0.61246562
6.084714 0.60989442
6.085714 0.60731303
6.086714 0.60472065
6.087714 0.6021183
6.088714 0.59950794
6.089714 0.5968912
6.090714 0.59426841
6.091714 0.59163845
6.092714 0.58899974
6.093714 0.5863513300000001
6.094714 0.58369376
6.095714 0.58102868
6.096714 0.57835807
6.097714 0.5756828
6.098714 0.57300231
6.099714 0.57031484
6.100714 0.56761862
6.101714 0.56491294
6.102714 0.5621986
6.103714 0.55947755
6.104714 0.5567516699999999
6.105714 0.55402177
6.106714 0.55128732
6.107714 0.5485469500000001
6.108714 0.54579936
6.109715 0.54304423
6.110714 0.5402823
6.111714 0.5375147299999999
6.112714 0.53474228
6.113714 0.5319648899999999
6.114714 0.52918163
6.115714 0.5263915800000001
6.116714 0.5235943
6.117714 0.52079069
6.118714 0.51798229
6.119714 0.51517077
6.120714 0.51235692
6.121714 0.50954027
6.122715 0.50671939
6.123714 0.5038929600000001
6.124714 0.50106021
6.125714 0.49822149000000004
6.126714 0.49537779000000004
6.127714 0.49253012999999995
6.128714 0.48967906999999994
6.129714 0.48682433999999997
6.130714 0.48396536
6.131714 0.48110182
6.132714 0.4782341
6.133714 0.47536315
6.134714 0.47249001999999996
6.135714 0.46961516999999997
6.136714 0.46673827
6.137714 0.46385819999999994
6.138714 0.46097374999999996
6.139714 0.45808433
6.140714 0.45519033
6.141714 0.4522928
6.142715 0.44939294
6.143714 0.4464915
6.144714 0.44358852
6.145714 0.44068335999999997
6.146714 0.43777539
6.147714 0.4348645
6.148714 0.43195109000000004
6.149714 0.42903596
6.150714 0.42611971
6.151714 0.42320242999999996
6.152714 0.42028367000000005
6.153714 0.41736276000000005
6.154714 0.41443934
6.155715 0.41151359
6.156714 0.4085863
6.157714 0.40565845999999994
6.158714 0.40273065999999996
6.159714 0.39980281
6.160714 0.39687431
6.161714 0.39394428
6.162714 0.39101220000000003
6.163714 0.38807821000000003
6.164714 0.38514305
6.165714 0.38220773
6.166714 0.37927295
6.167714 0.37633884
6.168715 0.37340505999999996
6.169714 0.37047104000000003
6.170714 0.36753649
6.171714 0.36460166
6.172714 0.36166718
6.173714 0.35873372
6.174714 0.35580155
6.175714 0.35287029999999997
6.176714 0.34993924000000004
6.177714 0.34700765
6.178714 0.34407543
6.179714 0.34114327
6.180714 0.33821233
6.181714 0.33528376000000004
6.182714 0.33235801
6.183714 0.32943473
6.184714 0.32651294
6.185714 0.32359171000000003
6.186714 0.32067066
6.187714 0.31775024
6.188715 0.31483154999999996
6.189714 0.31191550999999995
6.190714 0.30900247000000003
6.191714 0.30609199
6.192714 0.30318319
6.193714 0.30027546
6.194714 0.29736899
6.195714 0.29446476
6.196714 0.29156403999999997
6.197714 0.28866767000000004
6.198714 0.28577547
6.199714 0.28288632
6.200714 0.27999883
6.201715 0.27711213999999995
6.202714 0.2742266
6.203714 0.27134358
6.204714 0.26846481
6.205714 0.26559134
6.206714 0.262723
6.207714 0.25985863
6.208714 0.25699681
6.209714 0.25413688
6.210714 0.25127938
6.211714 0.24842577999999998
6.212714 0.24557754
6.213714 0.24273517
6.214714 0.23989788999999997
6.215714 0.2370642
6.216714 0.23423281999999998
6.217714 0.23140369
6.218714 0.22857814999999998
6.219714 0.22575826999999998
6.220714 0.22294568
6.221714 0.22014049
6.222714 0.21734127999999997
6.223714 0.21454587
6.224714 0.21175274
6.225714 0.20896192000000002
6.226714 0.20617502999999998
6.227714 0.20339431
6.228714 0.20062122
6.229714 0.19785572999999998
6.230714 0.19509624
6.231714 0.19234084
6.232714 0.18958864
6.233714 0.18684047
6.234715 0.18409844
6.235714 0.18136469
6.236714 0.17863994
6.237714 0.17592303
6.238714 0.17321151
6.239714 0.17050321000000002
6.240714 0.16779763
6.241714 0.16509643000000002
6.242714 0.16240241
6.243714 0.15971797000000001
6.244714 0.15704363
6.245714 0.1543778
6.246714 0.15171784
6.247715 0.14906177999999998
6.248714 0.1464096
6.249714 0.14376328
6.250714 0.14112554
6.251714 0.13849809
6.252714 0.13588050000000002
6.253714 0.13327051
6.254714 0.13066552
6.255714 0.12806434
6.256714 0.12546813
6.257714 0.12287977
6.258714 0.12030218
6.259714 0.11773646
6.260714 0.11518118000000001
6.261714 0.11263327000000001
6.262714 0.1100899
6.263714 0.10755028
6.264714 0.10501622
6.265714 0.10249098999999999
6.266714 0.099977292
6.267715 0.09747567800000001
6.268714 0.09498424500000001
6.269714 0.092499959
6.270714 0.090020691
6.271714 0.08754667399999999
6.272714 0.085080374
6.273714 0.082624925
6.274714 0.08018207200000001
6.275714 0.07775097
6.276714 0.07532867
6.277714 0.07291199300000001
6.278714 0.070499611
6.279714 0.06809301
6.280715 0.065695704
6.281714 0.06331113399999999
6.282714 0.060940627
6.283714 0.058582640000000005
6.284714 0.05623381
6.285714 0.053891115
6.286714 0.051553786
6.287714 0.049223722
6.288714 0.046904205
6.289714 0.044597729
6.290714 0.042304362000000005
6.291714 0.040021731
6.292714 0.037746632
6.293715 0.035477226
6.294714 0.033214397
6.295714 0.030961352999999997
6.296714 0.028721702999999998
6.297714 0.026497226999999998
6.298714 0.024286764000000002
6.299714 0.022086907
6.300714 0.01989413
6.301714 0.017706939
6.302714 0.015526738
6.303714 0.013356842
6.304714 0.011200327999999999
6.305714 0.0090580805
6.306714 0.0069283189
6.307714 0.0048078789
6.308714 0.0026943988
6.309714 0.00058797764
6.310714 -0.0015087849
6.311714 -0.0035924043999999997
6.312714 -0.005660735
6.313715 -0.007714362400000001
6.314714 -0.0097562457
6.315714 -0.011789839
6.316714 -0.013816894
6.317714 -0.015836343
6.318714 -0.017845002999999998
6.319714 -0.019839597
6.320714 -0.021818816
6.321714 -0.023784085
6.322714 -0.025738554999999996
6.323714 -0.027684984000000003
6.324714 -0.029623919000000002
6.325714 -0.031553334
6.326715 -0.033469967
6.327714 -0.035371456999999995
6.328714 -0.03725788
6.329714 -0.039131683
6.330714 -0.040996080000000004
6.331714 -0.042852922
6.332714 -0.044701478
6.333714 -0.046538908
6.334714 -0.048362097
6.335714 -0.050169660000000005
6.336714 -0.051962804999999994
6.337714 -0.053744494999999996
6.338714 -0.055517483
6.339714 -0.057282439
6.340714 -0.059037516
6.341714 -0.060779520000000004
6.342714 -0.062505953
6.343714 -0.06421660700000001
6.344714 -0.065913633
6.345714 -0.067600107
6.346714 -0.06927797799999999
6.347714 -0.07094682100000001
6.348714 -0.072604173
6.349714 -0.07424720700000001
6.350714 -0.075874676
6.351714 -0.077487761
6.352714 -0.079089293
6.353714 -0.080681848
6.354714 -0.082265987
6.355714 -0.08383979999999999
6.356714 -0.08540006800000001
6.357714 -0.08694432299999999
6.358714 -0.088472408
6.359715 -0.089986541
6.360714 -0.09148982400000001
6.361714 -0.092984212
6.362714 -0.094469241
6.363714 -0.09594238899999999
6.364714 -0.097400788
6.365714 -0.098843162
6.366714 -0.10027069
6.367714 -0.10168619000000001
6.368714 -0.10309215999999999
6.369714 -0.10448906
6.370714 -0.10587486
6.371714 -0.10724635
6.372715 -0.10860127
6.373714 -0.10993987
6.374714 -0.11126485000000001
6.375714 -0.11257973000000002
6.376714 -0.11388660999999999
6.377714 -0.11518486
6.378714 -0.11647153999999998
6.379714 -0.11774333
6.380714 -0.11899865
6.381714 -0.12023864999999999
6.382714 -0.12146627
6.383714 -0.12268414
6.384714 -0.12389267
6.385714 -0.12508962999999998
6.386714 -0.12627156
6.387714 -0.12743608
6.388714 -0.1285837
6.389714 -0.12971768
6.390714 -0.13084208
6.391714 -0.13195932
6.392715 -0.13306858
6.393714 -0.13416634
6.394714 -0.1352486
6.395714 -0.13631337
6.396714 -0.1373619
6.397714 -0.13839769
6.398714 -0.13942408
6.399714 -0.14044194
6.400714 -0.14144904
6.401714 -0.14244148
6.402714 -0.14341641
6.403714 -0.14437409999999998
6.404714 -0.145318
6.405715 -0.14625269000000002
6.406714 -0.14718092
6.407714 -0.14810181
6.408714 -0.14901122
6.409714 -0.14990420999999998
6.410714 -0.15077819
6.411714 -0.15163441
6.412714 -0.15247717
6.413714 -0.15331096
6.414714 -0.15413765000000001
6.415714 -0.15495524
6.416714 -0.15575938
6.417714 -0.15654627999999998
6.418715 -0.15731542
6.419714 -0.15807003
6.420714 -0.15881509000000002
6.421714 -0.15955409
6.422714 -0.1602866
6.423714 -0.16100834
6.424714 -0.16171373
6.425714 -0.16239944
6.426714 -0.1630665
6.427714 -0.16371972
6.428714 -0.16436472000000002
6.429714 -0.16500439
6.430714 -0.16563711
6.431714 -0.16625786
6.432714 -0.16686148
6.433714 -0.16744608
6.434714 -0.16801422
6.435714 -0.16857131
6.436714 -0.16912202
6.437714 -0.16966718
6.438715 -0.17020319
6.439714 -0.17072429
6.440714 -0.17122636000000002
6.441714 -0.17170968
6.442714 -0.17217898
6.443714 -0.1726405
6.444714 -0.17309805
6.445714 -0.17355056
6.446714 -0.1739927
6.447714 -0.17441812
6.448714 -0.17482347
6.449714 -0.17521048
6.450714 -0.17558482
6.451715 -0.17595243
6.452714 -0.17631582
6.453714 -0.17667247
6.454714 -0.17701661
6.455714 -0.177343
6.456714 -0.17765049
6.457714 -0.1779428
6.458714 -0.17822623
6.459714 -0.17850553
6.460714 -0.17878077
6.461714 -0.17904716
6.462714 -0.17929805
6.463714 -0.17952909
6.464714 -0.17974112
6.465714 -0.17993976
6.466714 -0.18013187
6.467714 -0.1803214
6.468714 -0.18050692
6.469714 -0.18068269
6.470714 -0.18084231
6.471714 -0.1809828
6.472714 -0.18110642000000002
6.473714 -0.18121911
6.474714 -0.18132656
6.475714 -0.18143049
6.476714 -0.18152751
6.477714 -0.18161141
6.478714 -0.18167719999999998
6.479714 -0.1817245
6.480714 -0.18175793
6.481714 -0.18178434
6.482714 -0.18180854
6.483714 -0.18183026
6.484715 -0.18184428
6.485714 -0.18184375
6.486714 -0.18182439
6.487714 -0.18178711
6.488714 -0.18173737
6.489714 -0.18168159
6.490714 -0.18162322
6.491714 -0.18156059
6.492714 -0.18148822
6.493714 -0.18140051999999998
6.494714 -0.1812955
6.495714 -0.18117613
6.496714 -0.18104841
6.497715 -0.18091751
6.498714 -0.18078441
6.499714 -0.18064518
6.500714 -0.18049345
6.501714 -0.18032441000000002
6.502714 -0.18013788
6.503714 -0.17993837999999998
6.504714 -0.17973234999999999
6.505714 -0.17952416999999998
6.506714 -0.17931354000000002
6.507714 -0.17909587000000002
6.508714 -0.17886532
6.509714 -0.17861859
6.510714 -0.17835697
6.511714 -0.17808535
6.512714 -0.17780912
6.513714 -0.17753058000000002
6.514714 -0.17724759
6.515714 -0.17695503
6.516714 -0.17664813
6.517715 -0.17632564
6.518714 -0.17599055
6.519714 -0.1756483
6.520714 -0.1753033
6.521714 -0.17495619
6.522714 -0.17460341999999998
6.523714 -0.17423969
6.524714 -0.17386118
6.525714 -0.17346799999999998
6.526714 -0.173064
6.527714 -0.17265428
6.528714 -0.17224209
6.529714 -0.17182688000000002
6.530715 -0.17140495
6.531714 -0.170972
6.532714 -0.17052597
6.533714 -0.17006838
6.534714 -0.16960329
6.535714 -0.16913459
6.536714 -0.16866355
6.537714 -0.168188
6.538714 -0.16770375999999998
6.539714 -0.16720727999999999
6.540714 -0.16669792
6.541714 -0.1661782
6.542714 -0.16565225
6.543715 -0.16512314
6.544714 -0.1645912
6.545714 -0.1640539
6.546714 -0.1635078
6.547714 -0.16295075
6.548714 -0.16238334
6.549714 -0.16180839
6.550714 -0.16122916
6.551714 -0.16064721
6.552714 -0.16006151999999998
6.553714 -0.15946928
6.554714 -0.15886773
6.555714 -0.15825592
6.556714 -0.15763526
6.557714 -0.15700849
6.558714 -0.15637797
6.559714 -0.15574413
6.560714 -0.15510552
6.561714 -0.15445984000000001
6.562714 -0.15380558
6.563715 -0.1531431
6.564714 -0.15247427
6.565714 -0.15180133
6.566714 -0.15112541999999998
6.567714 -0.15044597999999998
6.568714 -0.14976115
6.569714 -0.14906911
6.570714 -0.14836918999999998
6.571714 -0.14766215
6.572714 -0.14694963
6.573714 -0.14623292
6.574714 -0.14551226
6.575714 -0.14478683
6.576715 -0.14405552
6.577714 -0.1433179
6.578714 -0.14257457
6.579714 -0.14182682
6.580714 -0.14107574
6.581714 -0.14032153
6.582714 -0.13956334
6.583714 -0.13879997
6.584714 -0.13803067
6.585714 -0.13725566
6.586714 -0.13647592
6.587714 -0.1356925
6.588714 -0.13490572
6.589714 -0.13411505
6.590714 -0.13331959
6.591714 -0.13251891000000002
6.592714 -0.13171350999999998
6.593714 -0.13090461
6.594714 -0.13009332
6.595714 -0.12927989
6.596714 -0.12846338
6.597714 -0.12764228
6.598714 -0.12681555
6.599714 -0.12598342999999998
6.600714 -0.12514738
6.601714 -0.12430926
6.602714 -0.12347008000000001
6.603714 -0.12262936
6.604714 -0.12178550999999999
6.605714 -0.12093690000000001
6.606714 -0.12008314
6.607714 -0.11922543999999999
6.608714 -0.11836590999999999
6.609715 -0.11750619999999999
6.610714 -0.11664631
6.611714 -0.11578448
6.612714 -0.11491826999999999
6.613714 -0.11404621999999999
6.614714 -0.11316894999999999
6.615714 -0.11228891
6.616714 -0.11140893
6.617714 -0.11053045
6.618714 -0.10965256999999999
6.619714 -0.10877256999999999
6.620714 -0.10788772
6.621714 -0.10699705
6.622715 -0.10610215
6.623714 -0.10520617
6.624714 -0.10431187
6.625714 -0.10341976
6.626714 -0.10252778000000001
6.627714 -0.10163252
6.628714 -0.10073158
6.629714 -0.09982522999999999
6.630714 -0.098916376
6.631714 -0.09800884900000001
6.632714 -0.097104983
6.633714 -0.096204085
6.634714 -0.095302809
6.635714 -0.094397285
6.636714 -0.09348564200000001
6.637714 -0.092569308
6.638714 -0.091652176
6.639714 -0.090738211
6.640714 -0.089828909
6.641714 -0.088922313
6.642715 -0.088014285
6.643714 -0.087101175
6.644714 -0.086182257
6.645714 -0.085260312
6.646714 -0.08433995
6.647714 -0.08342471
6.648714 -0.082514796
6.649714 -0.081606931
6.650714 -0.080696453
6.651714 -0.07978033999999999
6.652714 -0.078859233
6.653714 -0.07793713000000001
6.654714 -0.077018887
6.655715 -0.076107122
6.656714 -0.075200538
6.657714 -0.074294716
6.658714 -0.073384913
6.659714 -0.072469143
6.660714 -0.07154954399999999
6.661714 -0.070631085
6.662714 -0.069718505
6.663714 -0.068813353
6.664714 -0.067913032
6.665714 -0.067012513
6.666714 -0.06610761
6.667714 -0.065197691
6.668715 -0.06428613
6.669714 -0.063378213
6.670714 -0.062477728
6.671714 -0.061584561
6.672714 -0.060694728999999996
6.673714 -0.059802923
6.674714 -0.058905967
6.675714 -0.058004895
6.676714 -0.057104405
6.677714 -0.056209961999999995
6.678714 -0.055324379
6.679714 -0.054446089999999996
6.680714 -0.053570175
6.681714 -0.05269149000000001
6.682714 -0.051807950000000005
6.683714 -0.050921854999999995
6.684714 -0.050038402
6.685714 -0.049162399999999995
6.686714 -0.048295234
6.687714 -0.047434054
6.688715 -0.046573675
6.689714 -0.045709976
6.690714 -0.044842617
6.691714 -0.043975314
6.692714 -0.043113512
6.693714 -0.042260936
6.694714 -0.041417219
6.695714 -0.040578119999999995
6.696714 -0.039738193
6.697714 -0.038894214
6.698714 -0.038047212999999996
6.699714 -0.037201834
6.700714 -0.036363432
6.701715 -0.035534763999999996
6.702714 -0.034714388
6.703714 -0.033897717
6.704714 -0.033080037
6.705714 -0.032259553
6.706714 -0.031438516
6.707714 -0.030621726000000002
6.708714 -0.029813423
6.709714 -0.029014569
6.710714 -0.028222246
6.711714 -0.027431548
6.712714 -0.026638733
6.713714 -0.025843689
6.714714 -0.025050050999999997
6.715714 -0.024262985
6.716714 -0.023486026
6.717714 -0.022718942000000002
6.718714 -0.021957976
6.719714 -0.021198261
6.720714 -0.020436848
6.721714 -0.019674446
6.722714 -0.018914827
6.723714 -0.018162334
6.724714 -0.017419123
6.725714 -0.016683889
6.726714 -0.01595286
6.727714 -0.015222369999999999
6.728714 -0.014491339999999998
6.729714 -0.013762050000000001
6.730714 -0.013038753
6.731714 -0.012325020999999999
6.732714 -0.011621514999999999
6.733714 -0.010925582
6.734715 -0.010232910999999999
6.735714 -0.0095401818
6.736714 -0.0088470297
6.737714 -0.008156152
6.738714 -0.0074715361
6.739714 -0.0067959816
6.740714 -0.0061294864
6.741714 -0.0054694723
6.742714 -0.0048126149
6.743714 -0.0041570664
6.744714 -0.0035036439
6.745714 -0.0028552475
6.746714 -0.0022149437
6.747715 -0.0015839683
6.748714 -0.000960938
6.749714 -0.00034273896
6.750714 0.00027349813
6.751714 0.00088860443
6.752714 0.0015008840999999999
6.753714 0.0021071879
6.754714 0.0027048438
6.755714 0.0032932119
6.756714 0.0038739246999999997
6.757714 0.0044497283
6.758714 0.0050227125
6.759714 0.0055930621
6.760714 0.006159077
6.761714 0.006718373299999999
6.762714 0.0072694391
6.763714 0.0078125333
6.764714 0.0083494015
6.765714 0.008882035
6.766714 0.009411326000000001
6.767715 0.0099364755
6.768714 0.010455507999999999
6.769714 0.010966528
6.770714 0.011468882
6.771714 0.01196352
6.772714 0.012452338999999998
6.773714 0.012937002
6.774714 0.013417963000000001
6.775714 0.013894301
6.776714 0.014364398
6.777714 0.014826982999999998
6.778714 0.015281847000000001
6.779714 0.015729824
6.780715 0.016172115
6.781714 0.016609441
6.782714 0.017041589
6.783714 0.017467616999999998
6.784714 0.017886523
6.785714 0.018297908999999998
6.786714 0.018702185
6.787714 0.019100239
6.788714 0.019492788
6.789714 0.019879901000000002
6.790714 0.020260959
6.791714 0.02063508
6.792714 0.021001679
6.793715 0.021360791
6.794714 0.021712971
6.795714 0.022058882
6.796714 0.022398867
6.797714 0.022732811
6.798714 0.023060343
6.799714 0.023381191
6.800714 0.023695422
6.801714 0.024003375
6.802714 0.024305351
6.803714 0.024601293
6.804714 0.024890745000000002
6.805714 0.025173102000000003
6.806714 0.025448005
6.807714 0.025715599999999998
6.808714 0.025976441
6.809714 0.026231105
6.810714 0.026479793999999997
6.811714 0.026722167999999998
6.812714 0.02695758
6.813715 0.027185548000000004
6.814714 0.027406111000000004
6.815714 0.027619861000000002
6.816714 0.027827555
6.817714 0.028029576
6.818714 0.028225649
6.819714 0.028414975000000002
6.820714 0.028596766
6.821714 0.028770807000000002
6.822714 0.028937662
6.823714 0.029098364999999998
6.824714 0.029253756
6.825714 0.029403890999999998
6.826715 0.029547917
6.827714 0.029684547999999998
6.828714 0.029812832
6.829714 0.029932754000000002
6.830714 0.030045261
6.831714 0.030151673
6.832714 0.030252867000000003
6.833714 0.030348718
6.834714 0.030438195
6.835714 0.030520036999999996
6.836714 0.0305936
6.837714 0.030659302
6.838714 0.030718395
6.839714 0.030772155
6.840714 0.030821058000000002
6.841714 0.030864411
6.842714 0.030900759
6.843714 0.030928797999999997
6.844714 0.030948225
6.845714 0.030959987999999997
6.846714 0.030965768
6.847714 0.03096697
6.848714 0.030963877
6.849714 0.030955448
6.850714 0.030939956
6.851714 0.030916021
6.852714 0.030883437
6.853714 0.030843264999999998
6.854714 0.030797147
6.855714 0.030746273
6.856714 0.030690638000000003
6.857714 0.030629078
6.858714 0.030560029
6.859715 0.03048256
6.860714 0.030397007000000004
6.861714 0.030304817
6.862714 0.030207686
6.863714 0.030106501
6.864714 0.030000775999999996
6.865714 0.029888915
6.866714 0.029769179
6.867714 0.029640735
6.868714 0.029504206
6.869714 0.029361338
6.870714 0.029213999999999997
6.871714 0.029063108
6.872715 0.028908121999999998
6.873714 0.028747392999999996
6.874714 0.02857917
6.875714 0.028402629
6.876714 0.028218322999999997
6.877714 0.028027798
6.878714 0.027832593000000003
6.879714 0.027633295000000002
6.880714 0.027429172999999998
6.881714 0.027218659000000003
6.882714 0.02700038
6.883714 0.026774092
6.884714 0.026540947
6.885714 0.026302904000000002
6.886714 0.026061607
6.887714 0.0258174
6.888714 0.025569059999999998
6.889714 0.025314436
6.890714 0.02505166
6.891714 0.024780186
6.892715 0.024501092
6.893714 0.024216463
6.894714 0.023928209
6.895714 0.023637003
6.896714 0.023341987999999998
6.897714 0.023041393
6.898714 0.022733714
6.899714 0.0224187
6.900714 0.022097575
6.901714 0.021772285
6.902714 0.021444262999999998
6.903714 0.021113455
6.904714 0.020778233
6.905715 0.020436266
6.906714 0.020085936999999998
6.907714 0.019727397
6.908714 0.019362630000000002
6.909714 0.018994423
6.910714 0.018624816000000002
6.911714 0.018253938
6.912714 0.017879925
6.913714 0.017500014
6.914714 0.017112169
6.915714 0.016716290999999998
6.916714 0.016314257
6.917714 0.015908755
6.918715 0.015501629
6.919714 0.015092734
6.920714 0.014680048
6.921714 0.014261003999999999
6.922714 0.013834222
6.923714 0.013400555
6.924714 0.012962738
6.925714 0.01252381
6.926714 0.012085197
6.927714 0.011645704
6.928714 0.011202067999999999
6.929714 0.010750830999999999
6.930714 0.010290439
6.931714 0.0098222721
6.932714 0.009349948200000001
6.933714 0.0088772569
6.934714 0.0084059538
6.935714 0.0079347767
6.936714 0.007460286700000001
6.937714 0.006979071600000001
6.938715 0.0064899119
6.939714 0.0059945593
6.940714 0.005496620000000001
6.941714 0.004999188999999999
6.942714 0.0045027591
6.943714 0.0040047576
6.944714 0.0035010773
6.945714 0.0029887169
6.946714 0.0024678568
6.947714 0.0019420504
6.948714 0.001416276
6.949714 0.00089400519
6.950714 0.00037508225000000003
6.951715 -0.00014425027
6.952714 -0.0006691305799999999
6.953714 -0.0012029754000000001
6.954714 -0.0017454045999999999
6.955714 -0.0022925065
6.956714 -0.0028392667
6.957714 -0.0033826971
6.958714 -0.0039236539999999995
6.959714 -0.0044661916
6.960714 -0.0050148428
6.961714 -0.0055715427
6.962714 -0.006134173599999999
6.963714 -0.006697748900000001
6.964714 -0.007257529800000001
6.965714 -0.007812139700000001
6.966714 -0.0083646599
6.967714 -0.008920935199999999
6.968714 -0.0094860508
6.969714 -0.010061154
6.970714 -0.010642608999999999
6.971714 -0.011224061
6.972714 -0.011800195999999999
6.973714 -0.012369871999999999
6.974714 -0.012936674
6.975714 -0.013506542
6.976714 -0.014083937000000001
6.977714 -0.014669020000000001
6.978714 -0.015257587
6.979714 -0.015843834
6.980714 -0.016424185
6.981714 -0.016999712
6.982714 -0.017575557000000002
6.983714 -0.018157666
6.984715 -0.018748849
6.985714 -0.019346717
6.986714 -0.019944856
6.987714 -0.020536585
6.988714 -0.02111902
6.989714 -0.02169487
6.990714 -0.02227082
6.991714 -0.022853471
6.992714 -0.023445333000000002
6.993714 -0.024043411
6.994714 -0.024641198000000003
6.995714 -0.025232829
6.996714 -0.025816751
6.997715 -0.026396569
6.998714 -0.026978544
6.999714 -0.027567358
7.000714 -0.028162834
7.001714 -0.028759834999999997
7.002714 -0.029351359
7.003714 -0.029932996
7.004714 -0.030505822999999998
7.005714 -0.031075932
7.006714 -0.031650759
7.007714 -0.032234521
7.008714 -0.032825599000000004
7.009714 -0.033417498000000004
7.010714 -0.034002807999999995
7.011714 -0.034577693
7.012714 -0.035144088999999996
7.013714 -0.035708232
7.014714 -0.036276534
7.015714 -0.036851416
7.016714 -0.03742975
7.017715 -0.038004917
7.018714 -0.03857112
7.019714 -0.039127193000000005
7.020714 -0.039677423999999996
7.021714 -0.040228883
7.022714 -0.040786856
7.023714 -0.041351373999999996
7.024714 -0.04191701
7.025714 -0.042476127
7.026714 -0.043023529
7.027714 -0.043559636
7.028714 -0.044090132000000004
7.029714 -0.044622354
7.030715 -0.045160705
7.031714 -0.04570398
7.032714 -0.046246249
7.033714 -0.046780685
7.034714 -0.047303876
7.035714 -0.047817864
7.036714 -0.04832866
7.037714 -0.048842194
7.038714 -0.049360335000000005
7.039714 -0.049879565
7.040714 -0.050393125
7.041714 -0.050895328999999996
7.042714 -0.05138517
7.043715 -0.051867025000000004
7.044714 -0.052347942
7.045714 -0.05283324899999999
7.046714 -0.053323222999999996
7.047714 -0.053812953
7.048714 -0.054295431
7.049714 -0.05476585900000001
7.050714 -0.055224483
7.051714 -0.055676169
7.052714 -0.05612708600000001
7.053714 -0.05658064
7.054714 -0.057035312
7.055714 -0.057485694000000004
7.056714 -0.057926045999999995
7.057714 -0.05835401800000001
7.058714 -0.058772147
7.059714 -0.059186178
7.060714 -0.059601326999999996
7.061714 -0.060018856
7.062714 -0.060435233000000005
7.063715 -0.060844282
7.064714 -0.061241077000000005
7.065714 -0.061624934
7.066714 -0.061999715
7.067714 -0.062371284
7.068714 -0.062743778
7.069714 -0.063117046
7.070714 -0.063486875
7.071714 -0.063847768
7.072714 -0.06419646700000001
7.073714 -0.06453387299999999
7.074714 -0.064864225
7.075714 -0.065192138
7.076715 -0.065519474
7.077714 -0.065844035
7.078714 -0.06616098699999999
7.079714 -0.066466001
7.080714 -0.066758069
7.081714 -0.067040115
7.082714 -0.067317096
7.083714 -0.067592826
7.084714 -0.067867548
7.085714 -0.068137841
7.086714 -0.06839878
7.087714 -0.068647048
7.088714 -0.068882847
7.089714 -0.069109502
7.090714 -0.06933111
7.091714 -0.06954975499999999
7.092714 -0.069764198
7.093714 -0.069970835
7.094714 -0.070166186
7.095714 -0.070349273
7.096714 -0.070522254
7.097714 -0.07068896699999999
7.098714 -0.070852292
7.099714 -0.071012159
7.100714 -0.071165484
7.101714 -0.07130805800000001
7.102714 -0.071437162
7.103714 -0.071553158
7.104714 -0.071659079
7.105714 -0.071758503
7.106714 -0.071853178
7.107714 -0.071941951
7.108714 -0.072021683
7.109715 -0.072089472
7.110714 -0.072144659
7.111714 -0.072189257
7.112714 -0.072226574
7.113714 -0.072258833
7.114714 -0.07228559700000001
7.115714 -0.07230388
7.116714 -0.072310114
7.117714 -0.07230241899999999
7.118714 -0.072281837
7.119714 -0.072251569
7.120714 -0.07221477600000001
7.121714 -0.072172412
7.122715 -0.07212249899999999
7.123714 -0.07206140999999999
7.124714 -0.071986252
7.125714 -0.07189677600000001
7.126714 -0.071795512
7.127714 -0.071686023
7.128714 -0.071570463
7.129714 -0.071448047
7.130714 -0.07131552
7.131714 -0.071169366
7.132714 -0.07100821800000001
7.133714 -0.07083386900000001
7.134714 -0.07065016
7.135714 -0.070460397
7.136714 -0.070265005
7.137714 -0.070061052
7.138714 -0.06984397199999999
7.139714 -0.069610449
7.140714 -0.06936054
7.141714 -0.069097622
7.142715 -0.06882617
7.143714 -0.068548776
7.144714 -0.068264379
7.145714 -0.067968923
7.146714 -0.06765807
7.147714 -0.067330129
7.148714 -0.06698730900000001
7.149714 -0.066634343
7.150714 -0.0662754
7.151714 -0.06591117099999999
7.152714 -0.065538217
7.153714 -0.065150985
7.154714 -0.064745295
7.155715 -0.06432106
7.156714 -0.063882337
7.157714 -0.063434744
7.158714 -0.062981778
7.159714 -0.062522443
7.160714 -0.062051846
7.161714 -0.061564316
7.162714 -0.061057153
7.163714 -0.060532510000000005
7.164714 -0.059996102999999995
7.165714 -0.059453555
7.166714 -0.05890667100000001
7.167714 -0.058352103
7.168715 -0.057783345
7.169714 -0.057194813
7.170714 -0.056585419
7.171714 -0.055959262
7.172714 -0.055322982
7.173714 -0.054681394
7.174714 -0.054034270999999995
7.175714 -0.053376366999999994
7.176714 -0.052700727
7.177714 -0.052003242
7.178714 -0.051285449
7.179714 -0.050553691
7.180714 -0.049815193
7.181714 -0.049073412
7.182714 -0.048325714
7.183714 -0.047564958
7.184714 -0.046783933
7.185714 -0.045979925000000005
7.186714 -0.0451564
7.187714 -0.044320727
7.188715 -0.043479379
7.189714 -0.042633663
7.190714 -0.041778776
7.191714 -0.040906828
7.192714 -0.040011961
7.193714 -0.039094226999999995
7.194714 -0.038159711
7.195714 -0.037216733
7.196714 -0.036270538
7.197714 -0.035319853
7.198714 -0.034357558
7.199714 -0.033375132
7.200714 -0.032368058
7.201715 -0.031338708
7.202714 -0.030294825999999997
7.203714 -0.029244614000000002
7.204714 -0.028191466
7.205714 -0.027131755
7.206714 -0.026057125
7.207714 -0.024959846999999997
7.208714 -0.023837757
7.209714 -0.022695684
7.210714 -0.021542335
7.211714 -0.020384653000000003
7.212714 -0.019223278
7.213714 -0.018052022
7.214714 -0.016861773
7.215714 -0.015646376
7.216714 -0.014406657000000002
7.217714 -0.013150042999999998
7.218714 -0.011885951
7.219714 -0.010619822000000001
7.220714 -0.0093496346
7.221714 -0.0080671321
7.222714 -0.006762972
7.223714 -0.0054325865
7.224714 -0.0040789408
7.225714 -0.0027105280000000002
7.226714 -0.0013358311
7.227714 4.2169884e-05
7.228714 0.0014278919
7.229714 0.0028302354999999997
7.230714 0.0042567157
7.231714 0.0057084344
7.232714 0.0071791539000000005
7.233714 0.0086591252
7.234715 0.010141246
7.235714 0.011625635
7.236714 0.013119685
7.237714 0.014633537
7.238714 0.016173811
7.239714 0.017739566
7.240714 0.019323084
7.241714 0.020914878
7.242714 0.022509768
7.243714 0.024110117
7.244714 0.02572416
7.245714 0.027360531
7.246714 0.029022542999999998
7.247715 0.030705894
7.248714 0.032401306
7.249714 0.03410042
7.250714 0.035801175000000005
7.251714 0.037509218
7.252714 0.039234385
7.253714 0.040984532000000004
7.254714 0.042760599
7.255714 0.044556084
7.256714 0.046361252
7.257714 0.048169342
7.258714 0.049980840000000006
7.259714 0.051803101000000004
7.260714 0.053645542
7.261714 0.055513559999999997
7.262714 0.057405035
7.263714 0.059311697000000003
7.264714 0.061224401000000005
7.265714 0.063138967
7.266714 0.065058819
7.267715 0.066992716
7.268714 0.06894907
7.269714 0.07093054
7.270714 0.072932313
7.271714 0.074945192
7.272714 0.076961523
7.273714 0.078980107
7.274714 0.081006985
7.275714 0.08305157
7.276714 0.085120654
7.277714 0.08721405800000001
7.278714 0.089324743
7.279714 0.091443304
7.280715 0.09356392
7.281714 0.095687917
7.282714 0.09782280500000001
7.283714 0.09997728
7.284714 0.10215561000000001
7.285714 0.10435487
7.286714 0.10656689999999999
7.287714 0.10878361
7.288714 0.11100225
7.289714 0.11322718000000001
7.290714 0.11546705
7.291714 0.11772922
7.292714 0.12001499
7.293715 0.12231872
7.294714 0.12463136
7.295714 0.12694612
7.296714 0.12926277
7.297714 0.13158753
7.298714 0.13392909
7.299714 0.13629287
7.300714 0.13867765999999998
7.301714 0.14107640999999999
7.302714 0.14348088
7.303714 0.14588698
7.304714 0.14829731999999998
7.305714 0.15071953
7.306714 0.15316122
7.307714 0.15562505000000001
7.308714 0.15810697
7.309714 0.16059881
7.310714 0.1630935
7.311714 0.16558953
7.312714 0.16809187
7.313715 0.17060867
7.314714 0.17314591
7.315714 0.17570348
7.316714 0.17827526000000002
7.317714 0.180853
7.318714 0.18343154
7.319714 0.18601205
7.320714 0.18860115000000002
7.321714 0.19120655
7.322714 0.19383205
7.323714 0.19647509
7.324714 0.19912857
7.325714 0.20178533
7.326715 0.20444293
7.327714 0.20710514000000002
7.328714 0.20977939
7.329714 0.21247184
7.330714 0.21518331000000002
7.331714 0.21790862
7.332714 0.22063975
7.333714 0.22337097000000003
7.334714 0.22610235
7.335714 0.22883959999999998
7.336714 0.23159032999999998
7.337714 0.23435904000000002
7.338714 0.2371443
7.339714 0.23993978
7.340714 0.24273836000000001
7.341714 0.24553675000000003
7.342714 0.24833761
7.343714 0.25114773
7.344714 0.25397351
7.345714 0.2568166
7.346714 0.25967283
7.347714 0.26253466
7.348714 0.26539601
7.349714 0.26825604000000003
7.350714 0.27111947999999997
7.351714 0.27399365999999997
7.352714 0.27688347999999996
7.353714 0.27978844
7.354714 0.28270285
7.355714 0.28561961
7.356714 0.28853477
7.357714 0.29145011
7.358714 0.29437179
7.359715 0.29730634
7.360714 0.30025626
7.361714 0.30321828
7.362714 0.30618538
7.363714 0.30915118
7.364714 0.31211397
7.365714 0.3150777
7.366714 0.31804929
7.367714 0.32103409
7.368714 0.32403239
7.369714 0.32703921
7.370714 0.33004757
7.371714 0.33305299
7.372715 0.3360563
7.373714 0.33906298
7.374714 0.34207953
7.375714 0.34510903
7.376714 0.34814905
7.377714 0.35119312999999996
7.378714 0.35423471
7.379714 0.35727139999999996
7.380714 0.3603064
7.381714 0.36334635000000004
7.382714 0.36639702
7.383714 0.36945944
7.384714 0.37252931
7.385714 0.37559967
7.386714 0.37866542000000003
7.387714 0.38172647000000004
7.388714 0.38478761
7.389714 0.38785534
7.390714 0.39093341
7.391714 0.39402027999999995
7.392715 0.39711002999999995
7.393714 0.40019620000000006
7.394714 0.40327580999999996
7.395714 0.40635131
7.396714 0.40942892000000003
7.397714 0.41251443000000004
7.398714 0.41560954000000006
7.399714 0.41871048
7.400714 0.42181034
7.401714 0.42490354
7.402714 0.42798915
7.403714 0.43107141
7.404714 0.43415687999999997
7.405715 0.43725003
7.406714 0.44035036
7.407714 0.44345260000000003
7.408714 0.44655032
7.409714 0.44963988
7.410714 0.45272280000000004
7.411714 0.45580463000000004
7.412714 0.45889117999999995
7.413714 0.46198457
7.414714 0.46508168
7.415714 0.4681759
7.416714 0.47126141999999993
7.417714 0.4743367
7.418715 0.47740550000000004
7.419714 0.4804743
7.420714 0.48354808
7.421714 0.48662708
7.422714 0.48970664
7.423714 0.49278014
7.424714 0.49584336
7.425714 0.49889701999999997
7.426714 0.50194613
7.427714 0.50499658
7.428714 0.5080510899999999
7.429714 0.51110731
7.430714 0.51415931
7.431714 0.51720105
7.432714 0.52023046
7.433714 0.5232506
7.434714 0.52626752
7.435714 0.52928641
7.436714 0.53230785
7.437714 0.53532762
7.438715 0.5383391900000001
7.439714 0.54133791
7.440714 0.54432391
7.441714 0.54730186
7.442714 0.55027781
7.443714 0.5532552
7.444714 0.5562325
7.445714 0.55920421
7.446714 0.56216433
7.447714 0.5651101000000001
7.448714 0.56804381
7.449714 0.5709710100000001
7.450714 0.57389671
7.451715 0.57682204
7.452714 0.5797432299999999
7.453714 0.58265403
7.454714 0.5855496
7.455714 0.58842958
7.456714 0.59129829
7.457714 0.59416192
7.458714 0.59702429
7.459714 0.59988447
7.460714 0.60273716
7.461714 0.60557621
7.462714 0.6083983900000001
7.463714 0.61120531
7.464714 0.61400225
7.465714 0.61679436
7.466714 0.61958325
7.467714 0.6223658099999999
7.468714 0.62513608
7.469714 0.62788902
7.470714 0.63062385
7.471714 0.63334457
7.472714 0.63605718
7.473714 0.63876575
7.474714 0.64146966
7.475714 0.6441639699999999
7.476714 0.6468423600000001
7.477714 0.6495012
7.478714 0.65214164
7.479714 0.6547687600000001
7.480714 0.65738796
7.481714 0.6600014399999999
7.482714 0.66260649
7.483714 0.6651972899999999
7.484715 0.6677685800000001
7.485714 0.67031914
7.486714 0.67285248
7.487714 0.67537455
7.488714 0.67788977
7.489714 0.68039801
7.490714 0.68289442
7.491714 0.68537267
7.492714 0.68782866
7.493714 0.69026309
7.494714 0.6926809899999999
7.495714 0.69508818
7.496714 0.69748731
7.497715 0.69987625
7.498714 0.70224921
7.499714 0.70460062
7.500714 0.7069285
7.501714 0.7092359500000001
7.502714 0.71152886
7.503714 0.713812
7.504714 0.7160858299999999
7.505714 0.71834591
7.506714 0.72058551
7.507714 0.7228000099999999
7.508714 0.72498964
7.509714 0.72715939
7.510714 0.72931554
7.511714 0.73146159
7.512714 0.73359604
7.513714 0.73571322
7.514714 0.73780683
7.515714 0.7398741799999999
7.516714 0.7419176399999999
7.517715 0.74394308
7.518714 0.74595581
7.519714 0.7479568
7.520714 0.7499421000000001
7.521714 0.75190496
7.522714 0.75384034
7.523714 0.75574801
7.524714 0.75763282
7.525714 0.75950138
7.526714 0.76135802
7.527714 0.76320171
7.528714 0.76502669
7.529714 0.7668261
7.530715 0.76859612
7.531714 0.77033858
7.532714 0.77205915
7.533714 0.77376394
7.534714 0.77545508
7.535714 0.77712946
7.536714 0.7787806
7.537714 0.78040287
7.538714 0.7819950600000001
7.539714 0.78356136
7.540714 0.7851084700000001
7.541714 0.78664124
7.542714 0.7881593900000001
7.543715 0.7896572399999999
7.544714 0.79112742
7.545714 0.79256529
7.546714 0.79397177
7.547714 0.79535283
7.548714 0.7967153600000001
7.549714 0.79806298
7.550714 0.7993937499999999
7.551714 0.8007012299999999
7.552714 0.8019789100000001
7.553714 0.80322446
7.554714 0.8044406800000001
7.555714 0.80563398
7.556714 0.8068095900000001
7.557714 0.8079682499999999
7.558714 0.8091052099999999
7.559714 0.81021329
7.560714 0.8112872999999999
7.561714 0.8123274899999999
7.562714 0.81333946
7.563715 0.81433067
7.564714 0.81530558
7.565714 0.81626307
7.566714 0.8171970000000001
7.567714 0.81810001
7.568714 0.8189681900000001
7.569714 0.81980331
7.570714 0.82061123
7.571714 0.82139811
7.572714 0.82216635
7.573714 0.8229126200000001
7.574714 0.82363039
7.575714 0.82431398
7.576715 0.82496246
7.577714 0.8255801199999999
7.578714 0.82617383
7.579714 0.8267488300000001
7.580714 0.82730511
7.581714 0.82783718
7.582714 0.82833739
7.583714 0.8288007199999999
7.584714 0.8292277299999999
7.585714 0.82962383
7.586714 0.82999626
7.587714 0.83034905
7.588714 0.83068069
7.589714 0.83098523
7.590714 0.83125625
7.591714 0.8314909400000001
7.592714 0.8316917300000001
7.593714 0.8318646799999999
7.594714 0.83201546
7.595714 0.83214529
7.596714 0.8322502500000001
7.597714 0.8323232599999999
7.598714 0.8323590299999999
7.599714 0.8323572600000001
7.600714 0.83232271
7.601714 0.8322623600000001
7.602714 0.8321810500000001
7.603714 0.83207851
7.604714 0.8319496200000001
7.605714 0.8317876599999999
7.606714 0.83158836
7.607714 0.83135255
7.608714 0.83108535
7.609715 0.8307924499999999
7.610714 0.83047664
7.611714 0.8301356799999999
7.612714 0.82976418
7.613714 0.8293566299999999
7.614714 0.82891136
7.615714 0.82843164
7.616714 0.8279235100000001
7.617714 0.8273919100000001
7.618714 0.8268377699999999
7.619714 0.82625709
7.620714 0.82564373
7.621714 0.82499292
7.622715 0.82430439
7.623714 0.82358224
7.624714 0.8228322499999999
7.625714 0.8220582299999999
7.626714 0.82125943
7.627714 0.82043158
7.628714 0.81956936
7.629714 0.8186697
7.630714 0.8177340999999999
7.631714 0.8167672000000001
7.632714 0.8157738499999999
7.633714 0.81475591
7.634714 0.81371116
7.635714 0.81263464
7.636714 0.8115219
7.637714 0.8103718
7.638714 0.80918726
7.639714 0.8079730900000001
7.640714 0.80673331
7.641714 0.8054684799999999
7.642715 0.80417534
7.643714 0.8028490500000001
7.644714 0.8014862399999999
7.645714 0.80008702
7.646714 0.79865474
7.647714 0.7971936799999999
7.648714 0.79570664
7.649714 0.7941926800000001
7.650714 0.79264846
7.651714 0.79106996
7.652714 0.7894556
7.653714 0.7878067000000001
7.654714 0.78612706
7.655715 0.7844201300000001
7.656714 0.7826870300000001
7.657714 0.78092562
7.658714 0.77913222
7.659714 0.77730366
7.660714 0.77543939
7.661714 0.77354168
7.662714 0.77161402
7.663714 0.76965913
7.664714 0.76767718
7.665714 0.76566581
7.666714 0.76362202
7.667714 0.76154382
7.668715 0.75943172
7.669714 0.75728823
7.670714 0.7551162
7.671714 0.75291698
7.672714 0.75068972
7.673714 0.74843192
7.674714 0.7461411400000001
7.675714 0.74381665
7.676714 0.74145966
7.677714 0.73907259
7.678714 0.7366573900000001
7.679714 0.73421444
7.680714 0.73174229
7.681714 0.72923889
7.682714 0.72670272
7.683714 0.7241339
7.684714 0.72153402
7.685714 0.7189051200000001
7.686714 0.7162485700000001
7.687714 0.71356427
7.688715 0.71085086
7.689714 0.70810681
7.690714 0.70533147
7.691714 0.7025253
7.692714 0.6996896100000001
7.693714 0.69682538
7.694714 0.69393297
7.695714 0.69101173
7.696714 0.68806075
7.697714 0.6850793
7.698714 0.6820675
7.699714 0.67902626
7.700714 0.6759567200000001
7.701715 0.67285947
7.702714 0.66973451
7.703714 0.66658123
7.704714 0.6633989499999999
7.705714 0.66018743
7.706714 0.65694693
7.707714 0.65367804
7.708714 0.65038111
7.709714 0.64705629
7.710714 0.6437033400000001
7.711714 0.64032217
7.712714 0.6369130199999999
7.713714 0.6334764900000001
7.714714 0.63001313
7.715714 0.62652314
7.716714 0.62300628
7.717714 0.61946195
7.718714 0.61588981
7.719714 0.61229006
7.720714 0.6086633499999999
7.721714 0.60501033
7.722714 0.60133128
7.723714 0.5976258299999999
7.724714 0.59389346
7.725714 0.59013381
7.726714 0.58634724
7.727714 0.58253473
7.728714 0.5786974
7.729714 0.57483576
7.730714 0.57094949
7.731714 0.5670373799999999
7.732714 0.5630983
7.733714 0.5591320799999999
7.734715 0.55513964
7.735714 0.55112271
7.736714 0.54708263
7.737714 0.54301987
7.738714 0.5389336
7.739714 0.53482233
7.740714 0.53068511
7.741714 0.52652233
7.742714 0.52233553
7.743714 0.51812637
7.744714 0.51389588
7.745714 0.50964341
7.746714 0.50536725
7.747715 0.50106561
7.748714 0.49673803
7.749714 0.49238577
7.750714 0.48801126
7.751714 0.48361667
7.752714 0.47920261999999997
7.753714 0.47476804
7.754714 0.47031073
7.755714 0.46582902
7.756714 0.46132305
7.757714 0.45679468
7.758714 0.45224652
7.759714 0.44768024000000006
7.760714 0.44309557
7.761714 0.43849056
7.762714 0.43386281000000004
7.763714 0.42921117999999997
7.764714 0.42453669000000005
7.765714 0.41984199
7.766714 0.41512987
7.767715 0.41040139999999997
7.768714 0.40565547999999996
7.769714 0.40088943000000005
7.770714 0.3961009
7.771714 0.39128955000000004
7.772714 0.38645747
7.773714 0.38160805000000003
7.774714 0.37674399
7.775714 0.37186565
7.776714 0.36697097
7.777714 0.36205687
7.778714 0.35712130000000003
7.779714 0.35216471
7.780715 0.34718983999999997
7.781714 0.34220009
7.782714 0.33719731
7.783714 0.33218077999999995
7.784714 0.32714771000000004
7.785714 0.32209512
7.786714 0.31702209
7.787714 0.31193048
7.788714 0.30682399
7.789714 0.30170593
7.790714 0.29657728
7.791714 0.29143607000000005
7.792714 0.28627878
7.793715 0.28110261
7.794714 0.27590736
7.795714 0.2706957
7.796714 0.26547161
7.797714 0.26023788000000003
7.798714 0.25499451
7.799714 0.24973884999999998
7.800714 0.24446746999999996
7.801714 0.23917863
7.802714 0.23387349000000002
7.803714 0.22855566
7.804714 0.22322892000000003
7.805714 0.21789491
7.806714 0.21255214
7.807714 0.20719712999999998
7.808714 0.20182658999999997
7.809714 0.19643982000000001
7.810714 0.1910393
7.811714 0.18562927
7.812714 0.1802132
7.813715 0.17479175
7.814714 0.16936245
7.815714 0.16392142
7.816714 0.15846596
7.817714 0.15299636
7.818714 0.14751581
7.819714 0.14202844
7.820714 0.13653674000000002
7.821714 0.13104015
7.822714 0.12553554
7.823714 0.12001951000000001
7.824714 0.11449072
7.825714 0.10895114
7.826715 0.10340491
7.827714 0.09785587899999999
7.828714 0.09230527799999999
7.829714 0.08675101
7.830714 0.08118901199999999
7.831714 0.075615954
7.832714 0.070031366
7.833714 0.064438075
7.834714 0.058840464999999995
7.835714 0.053241837
7.836714 0.047642531
7.837714 0.042039942000000004
7.838714 0.036430481
7.839714 0.030812138000000003
7.840714 0.025185985999999997
7.841714 0.019555638
7.842714 0.013925027
7.843714 0.008295921000000001
7.844714 0.0026668255
7.845714 -0.0029660205
7.846714 -0.0086061722
7.847714 -0.014254592
7.848714 -0.019908883999999998
7.849714 -0.025564659000000003
7.850714 -0.031218099000000003
7.851714 -0.036868156
7.852714 -0.042516945
7.853714 -0.04816814
7.854714 -0.053824414
7.855714 -0.059485581
7.856714 -0.065148622
7.857714 -0.070809596
7.858714 -0.076466118
7.859715 -0.082118833
7.860714 -0.087770895
7.861714 -0.093425781
7.862714 -0.09908488699999998
7.863714 -0.10474645999999999
7.864714 -0.11040645
7.865714 -0.11606100000000001
7.866714 -0.12170863
7.867714 -0.12735107
7.868714 -0.13299198
7.869714 -0.13863444
7.870714 -0.144279
7.871714 -0.14992316
7.872715 -0.15556293999999998
7.873714 -0.16119535999999998
7.874714 -0.16682012000000002
7.875714 -0.17243957
7.876714 -0.17805697
7.877714 -0.18367412
7.878714 -0.18928997
7.879714 -0.19490117
7.880714 -0.20050413
7.881714 -0.20609724000000001
7.882714 -0.21168184
7.883714 -0.21726141999999998
7.884714 -0.22283925
7.885714 -0.22841624
7.886714 -0.23399028
7.887714 -0.2395574
7.888714 -0.24511414
7.889714 -0.25065944
7.890714 -0.25619494000000004
7.891714 -0.26172362
7.892715 -0.26724760000000003
7.893714 -0.27276659000000003
7.894714 -0.27827807
7.895714 -0.28377883
7.896714 -0.28926725
7.897714 -0.29474427
7.898714 -0.30021288
7.899714 -0.30567608999999996
7.900714 -0.3111349
7.901714 -0.31658744
7.902714 -0.32203000000000004
7.903714 -0.32745907
7.904714 -0.33287329
7.905715 -0.33827394
7.906714 -0.34366383
7.907714 -0.34904534
7.908714 -0.35441881
7.909714 -0.35978239
7.910714 -0.36513328
7.911714 -0.37046962
7.912714 -0.37579165999999997
7.913714 -0.38110154999999996
7.914714 -0.38640166
7.915714 -0.39169285
7.916714 -0.39697368999999993
7.917714 -0.40224097000000003
7.918715 -0.40749167000000003
7.919714 -0.41272467999999995
7.920714 -0.41794134
7.921714 -0.42314446
7.922714 -0.42833652999999994
7.923714 -0.43351818
7.924714 -0.43868776000000004
7.925714 -0.44384254
7.926714 -0.44898027999999995
7.927714 -0.45410064000000006
7.928714 -0.45920508
7.929714 -0.46429541
7.930714 -0.46937247
7.931714 -0.47443523
7.932714 -0.47948132000000004
7.933714 -0.48450856
7.934714 -0.48951623000000005
7.935714 -0.49450584
7.936714 -0.49947984999999995
7.937714 -0.50444026
7.938715 -0.50938725
7.939714 -0.51431903
7.940714 -0.5192328700000001
7.941714 -0.52412651
7.942714 -0.5289994600000001
7.943714 -0.53385296
7.944714 -0.5386888000000001
7.945714 -0.54350798
7.946714 -0.54830993
7.947714 -0.55309297
7.948714 -0.55785547
7.949714 -0.56259707
7.950714 -0.5673190100000001
7.951715 -0.5720233100000001
7.952714 -0.57671135
7.953714 -0.5813826799999999
7.954714 -0.5860352
7.955714 -0.59066606
7.956714 -0.5952734000000001
7.957714 -0.59985723
7.958714 -0.60441932
7.959714 -0.6089616600000001
7.960714 -0.6134854200000001
7.961714 -0.61799008
7.962714 -0.6224738900000001
7.963714 -0.62693502
7.964714 -0.63137305
7.965714 -0.63578901
7.966714 -0.64018471
7.967714 -0.64456132
7.968714 -0.64891833
7.969714 -0.65325345
7.970714 -0.6575640300000001
7.971714 -0.66184858
7.972714 -0.6661077
7.973714 -0.67034364
7.974714 -0.67455885
7.975714 -0.6787543699999999
7.976714 -0.6829291599999999
7.977714 -0.68708067
7.978714 -0.69120661
7.979714 -0.6953062999999999
7.980714 -0.69938097
7.981714 -0.70343292
7.982714 -0.70746364
7.983714 -0.71147271
7.984715 -0.71545793
7.985714 -0.71941661
7.986714 -0.7233473500000001
7.987714 -0.72725094
7.988714 -0.73113004
7.989714 -0.73498739
7.990714 -0.73882393
7.991714 -0.74263816
7.992714 -0.7464268700000001
7.993714 -0.75018713
7.994714 -0.7539181
7.995714 -0.75762151
7.996714 -0.76130037
7.997715 -0.76495698
7.998714 -0.76859132
7.999714 -0.77220108
8.000714 -0.77578281
8.001715 -0.7793346
8.002714 -0.782857
8.003715 -0.7863528099999999
8.004714 -0.7898253399999999
8.005714 -0.79327598
8.006714 -0.7967032500000001
8.007714 -0.80010351
8.008715 -0.80347322
8.009714 -0.80681127
8.010715 -0.81011951
8.011714 -0.8134016799999999
8.012714 -0.8166609300000001
8.013714 -0.8198978399999999
8.014714 -0.82310978
8.015715 -0.8262927600000001
8.016714 -0.82944371
8.017715 -0.83256271
8.018714 -0.8356528400000001
8.019714 -0.83871819
8.020715 -0.84176119
8.021714 -0.84478091
8.022715 -0.8477735300000001
8.023714 -0.8507347700000001
8.024714 -0.85366238
8.025714 -0.85655795
8.026714 -0.8594255000000001
8.027715 -0.8622691
8.028714 -0.86509017
8.029715 -0.8678864700000001
8.030714 -0.87065324
8.031714 -0.87338667
8.032714 -0.8760858300000001
8.033714 -0.87875389
8.034715 -0.8813955800000001
8.035714 -0.8840145500000001
8.036715 -0.8866109000000001
8.037714 -0.8891807899999999
8.038714 -0.8917191099999999
8.039714 -0.89422241
8.040714 -0.89669125
8.041715 -0.89913001
8.042714 -0.90154363
8.043715 -0.90393489
8.044714 -0.9063022199999999
8.045714 -0.9086409599999999
8.046714 -0.91094598
8.047714 -0.91321524
8.048715 -0.91545098
8.049714 -0.91765858
8.050714 -0.9198430000000001
8.051714 -0.9220053400000001
8.052714 -0.92414245
8.053715 -0.9262485399999999
8.054714 -0.92831897
8.055715 -0.9303533500000001
8.056714 -0.9323554100000001
8.057714 -0.93433103
8.058714 -0.9362842
8.059714 -0.9382147299999999
8.060715 -0.9401184499999999
8.061714 -0.9419893800000001
8.062715 -0.94382409
8.063714 -0.9456235000000001
8.064714 -0.9473926400000001
8.065714 -0.9491372899999999
8.066714 -0.95086023
8.067715 -0.9525593400000001
8.068714 -0.9542291099999999
8.069715 -0.95586395
8.070714 -0.95746201
8.071714 -0.9590259800000001
8.072714 -0.9605618200000001
8.073714 -0.9620749399999999
8.074715 -0.96356645
8.075714 -0.96503291
8.076715 -0.9664680800000001
8.077714 -0.9678671099999999
8.078714 -0.9692297299999999
8.079714 -0.97056013
8.080714 -0.97186454
8.081715 -0.97314715
8.082714 -0.9744076100000001
8.083714 -0.97564124
8.084714 -0.97684199
8.085714 -0.97800633
8.086715 -0.9791356500000001
8.087714 -0.9802354500000001
8.088715 -0.98131169
8.089714 -0.98236687
8.090714 -0.9833987799999999
8.091714 -0.98440144
8.092714 -0.98536927
8.093715 -0.98630013
8.094714 -0.98719718
8.095715 -0.98806657
8.096714 -0.98891398
8.097714 -0.9897408099999999
8.098714 -0.9905435100000001
8.099714 -0.9913158599999999
8.100715 -0.9920531
8.101714 -0.99275475
8.102715 -0.9934252100000001
8.103714 -0.9940707099999999
8.104714 -0.9946954399999999
8.105714 -0.99529885
8.106714 -0.99587608
8.107715 -0.9964208999999999
8.108714 -0.9969297800000001
8.109715 -0.9974042900000001
8.110714 -0.99785011
8.111714 -0.9982736799999999
8.112714 -0.9986778700000001
8.113714 -0.9990604599999999
8.114715 -0.99941548
8.115714 -0.99973725
8.116714 -1.0000237
8.117714 -1.0002778
8.118714 -1.0005056
8.119715 -1.0007123999999998
8.120714 -1.0008994
8.121715 -1.001063
8.122714 -1.0011973
8.123714 -1.0012979
8.124714 -1.0013647
8.125714 -1.0014024
8.126715 -1.001417
8.127714 -1.0014124
8.128715 -1.0013881
8.129714 -1.0013391
8.130714 -1.0012597
8.131714 -1.0011465000000002
8.132714 -1.0010010999999999
8.133715 -1.0008288
8.134714 -1.0006352
8.135715 -1.0004233
8.136714 -1.0001907
8.137714 -0.9999322700000001
8.138714 -0.99964291
8.139714 -0.9993210400000001
8.140715 -0.99896966
8.141714 -0.99859415
8.142715 -0.99819917
8.143714 -0.99778548
8.144714 -0.9973496199999999
8.145715 -0.99688629
8.146714 -0.99639175
8.147715 -0.99586621
8.148714 -0.99531393
8.149714 -0.99474043
8.150714 -0.9941490399999999
8.151714 -0.99353911
8.152715 -0.99290637
8.153714 -0.9922456
8.154715 -0.99155428
8.155714 -0.99083399
8.156714 -0.99008949
8.157714 -0.98932562
8.158714 -0.9885443400000001
8.159715 -0.98774387
8.160714 -0.9869197399999999
8.161715 -0.98606786
8.162714 -0.9851871099999999
8.163714 -0.9842801800000001
8.164714 -0.98335193
8.165714 -0.9824058999999999
8.166715 -0.98144244
8.167714 -0.9804584999999999
8.168715 -0.9794496899999999
8.169714 -0.97841322
8.170714 -0.9773494699999999
8.171714 -0.97626196
8.172714 -0.9751552700000001
8.173715 -0.9740321
8.174714 -0.9728916900000001
8.175714 -0.9717306099999999
8.176714 -0.97054485
8.177714 -0.9693326400000001
8.178715 -0.96809557
8.179714 -0.96683763
8.180715 -0.9655623699999999
8.181714 -0.96427109
8.182714 -0.96296193
8.183714 -0.9616314399999999
8.184714 -0.96027674
8.185715 -0.9588975499999999
8.186714 -0.95749628
8.187715 -0.9560765699999999
8.188714 -0.9546409400000001
8.189714 -0.95318919
8.190714 -0.9517185399999999
8.191714 -0.9502257199999999
8.192715 -0.94870897
8.193714 -0.9471693999999999
8.194715 -0.94561027
8.195714 -0.9440350300000001
8.196714 -0.94244536
8.197714 -0.9408403200000001
8.198714 -0.9392168399999999
8.199715 -0.9375723100000001
8.200714 -0.93590589
8.201715 -0.9342192699999999
8.202714 -0.93251541
8.203714 -0.93079628
8.204714 -0.9290619800000001
8.205714 -0.92731044
8.206715 -0.92553915
8.207714 -0.9237469200000001
8.208714 -0.92193475
8.209714 -0.92010545
8.210714 -0.91826199
8.211715 -0.91640567
8.212714 -0.9145353
8.213715 -0.9126483499999999
8.214714 -0.9107425800000001
8.215714 -0.90881726
8.216714 -0.9068738700000001
8.217714 -0.9049151099999999
8.218715 -0.9029428500000001
8.219714 -0.90095717
8.220715 -0.8989565099999999
8.221714 -0.8969386100000001
8.222714 -0.8949025500000001
8.223714 -0.89284945
8.224714 -0.8907818200000001
8.225715 -0.8887019899999999
8.226714 -0.8866107099999999
8.227715 -0.88450657
8.228714 -0.88238707
8.229714 -0.8802501500000001
8.230714 -0.87809572
8.231714 -0.8759259199999999
8.232715 -0.8737437400000001
8.233714 -0.8715512200000001
8.234715 -0.86934809
8.235714 -0.8671321900000001
8.236714 -0.8649011099999999
8.237714 -0.86265383
8.238714 -0.86039137
8.239715 -0.8581163399999999
8.240714 -0.8558313399999999
8.241714 -0.85353693
8.242714 -0.85123153
8.243714 -0.84891226
8.244715 -0.84657706
8.245714 -0.84422622
8.246715 -0.84186243
8.247714 -0.8394893299999999
8.248714 -0.8371089599999999
8.249714 -0.8347209499999999
8.250714 -0.83232243
8.251715 -0.8299101099999999
8.252714 -0.82748262
8.253715 -0.82504107
8.254714 -0.82258889
8.255714 -0.8201293599999999
8.256714 -0.8176635
8.257714 -0.81518944
8.258715 -0.81270384
8.259714 -0.81020398
8.260715 -0.80768988
8.261714 -0.8051645
8.262714 -0.8026320499999999
8.263714 -0.8000953099999999
8.264714 -0.7975540099999999
8.265715 -0.79500489
8.266714 -0.7924438500000001
8.267715 -0.78986855
8.268714 -0.7872803100000001
8.269714 -0.78468286
8.270715 -0.7820806499999999
8.271714 -0.77947536
8.272715 -0.7768653799999999
8.273714 -0.77424645
8.274714 -0.77161468
8.275714 -0.7689690699999999
8.276714 -0.7663125199999999
8.277715 -0.7636501
8.278714 -0.7609859099999999
8.279715 -0.7583207
8.280714 -0.7556513
8.281714 -0.75297276
8.282714 -0.75028166
8.283714 -0.74757831
8.284715 -0.74486681
8.285714 -0.74215243
8.286715 -0.7394382700000001
8.287714 -0.73672314
8.288714 -0.73400233
8.289714 -0.73127071
8.290714 -0.7285259199999999
8.291715 -0.72577023
8.292714 -0.7230092300000001
8.293715 -0.72024856
8.294714 -0.7174903499999999
8.295714 -0.71473196
8.296714 -0.7119677
8.297714 -0.70919255
8.298715 -0.70640533
8.299714 -0.70360978
8.300714 -0.700812
8.301714 -0.69801672
8.302714 -0.69522425
8.303715 -0.6924303199999999
8.304714 -0.68962872
8.305715 -0.68681547
8.306714 -0.6839915599999999
8.307714 -0.6811625800000001
8.308714 -0.67833513
8.309714 -0.67551294
8.310715 -0.67269458
8.311714 -0.66987402
8.312715 -0.66704475
8.313714 -0.66420385
8.314714 -0.66135381
8.315714 -0.65850113
8.316714 -0.65565235
8.317715 -0.65280986
8.318714 -0.6499704900000001
8.319715 -0.6471275400000001
8.320714 -0.6442752199999999
8.321714 -0.6414125199999999
8.322714 -0.6385439500000001
8.323714 -0.6356767400000001
8.324715 -0.63281637
8.325714 -0.62996303
8.326715 -0.6271114999999999
8.327714 -0.62425444
8.328714 -0.62138708
8.329714 -0.61851032
8.330714 -0.61563039
8.331715 -0.6127550300000001
8.332714 -0.6098887
8.333714 -0.60702986
8.334714 -0.604172
8.335714 -0.60130781
8.336715 -0.59843385
8.337714 -0.59555271
8.338715 -0.5926715699999999
8.339714 -0.58979755
8.340714 -0.5869331799999999
8.341714 -0.58407485
8.342714 -0.58121518
8.343715 -0.5783475899999999
8.344714 -0.57547092
8.345715 -0.5725901099999999
8.346714 -0.5697134
8.347714 -0.5668472
8.348714 -0.5639920900000001
8.349714 -0.56114248
8.350715 -0.55829012
8.351714 -0.5554293299999999
8.352715 -0.55256062
8.353714 -0.54969043
8.354714 -0.54682684
8.355714 -0.54397471
8.356714 -0.5411326
8.357715 -0.53829364
8.358714 -0.53545013
8.359715 -0.53259847
8.360714 -0.52974168
8.361714 -0.5268875000000001
8.362714 -0.52404366
8.363714 -0.52121296
8.364715 -0.51839151
8.365714 -0.51557128
8.366714 -0.512745
8.367714 -0.50991089
8.368714 -0.5070738
8.369715 -0.5042422599999999
8.370714 -0.50142305
8.371715 -0.49861711
8.372714 -0.495819
8.373714 -0.49302041999999996
8.374714 -0.49021556000000005
8.375714 -0.48740483
8.376715 -0.4845948
8.377714 -0.48179384000000003
8.378715 -0.47900690999999995
8.379714 -0.47623250000000006
8.380714 -0.47346343999999996
8.381714 -0.47069159
8.382714 -0.46791299
8.383715 -0.46513053000000004
8.384714 -0.46235216000000007
8.385715 -0.45958594
8.386714 -0.456835
8.387714 -0.45409561
8.388714 -0.45135957000000004
8.389714 -0.44861948
8.390715 -0.44587329
8.391714 -0.44312561
8.392715 -0.44038482
8.393714 -0.43765781000000004
8.394714 -0.43494552000000003
8.395715 -0.43224255
8.396714 -0.42954077999999996
8.397715 -0.42683458999999996
8.398714 -0.42412448999999997
8.399714 -0.42141703999999996
8.400714 -0.41872057999999995
8.401714 -0.41604009
8.402715 -0.4133739
8.403714 -0.41071483999999997
8.404715 -0.40805461
8.405714 -0.40538902
8.406714 -0.40272065
8.407714 -0.40005711
8.408714 -0.39740638
8.409715 -0.39477181
8.410714 -0.39215018
8.411715 -0.38953384
8.412714 -0.38691580000000003
8.413714 -0.38429408
8.414714 -0.38167315
8.415714 -0.37906091
8.416715 -0.37646366
8.417714 -0.37388213
8.418715 -0.37131088
8.419714 -0.36874185000000004
8.420714 -0.36616945
8.421714 -0.36359415
8.422714 -0.36102228000000003
8.423715 -0.3584621
8.424714 -0.35591864
8.425714 -0.35339068
8.426714 -0.35087164
8.427714 -0.34835378
8.428715 -0.34583304
8.429714 -0.34331158
8.430715 -0.34079622000000004
8.431714 -0.33829408
8.432714 -0.33580803
8.433714 -0.33333488
8.434714 -0.33086753
8.435715 -0.32839964
8.436714 -0.3259297
8.437715 -0.32346204
8.438714 -0.32100420999999996
8.439714 -0.31856212
8.440714 -0.31613633
8.441714 -0.31372176
8.442715 -0.31131085000000003
8.443714 -0.30889837
8.444715 -0.30648464000000003
8.445714 -0.30407519
8.446714 -0.30167731
8.447714 -0.29929546
8.448714 -0.29692859000000005
8.449715 -0.29457097
8.450714 -0.29221599
8.451715 -0.28986034
8.452714 -0.28750624
8.453714 -0.28515979999999996
8.454714 -0.28282714
8.455714 -0.28051042000000004
8.456715 -0.27820645
8.457714 -0.27590866999999997
8.458714 -0.27361144000000004
8.459714 -0.27131357
8.460714 -0.26901902
8.461715 -0.26673449000000005
8.462714 -0.26446523
8.463715 -0.26221178
8.464714 -0.25996980000000003
8.465714 -0.25773292999999997
8.466714 -0.25549679999999997
8.467714 -0.25326172
8.468715 -0.25103237
8.469714 -0.24881464999999997
8.470715 -0.24661193999999997
8.471714 -0.24442286
8.472714 -0.2422424
8.473714 -0.24006504
8.474714 -0.23788847000000002
8.475715 -0.23571495
8.476714 -0.23354995
8.477715 -0.23139867
8.478714 -0.22926271999999998
8.479714 -0.22713921
8.480714 -0.22502257
8.481714 -0.22290807999999998
8.482715 -0.22079484000000002
8.483714 -0.21868621
8.484715 -0.21658754
8.485714 -0.21450281999999998
8.486714 -0.21243219000000002
8.487714 -0.21037194
8.488714 -0.20831712
8.489715 -0.20626464000000003
8.490714 -0.20421539
8.491714 -0.20217348000000002
8.492714 -0.2001436
8.493714 -0.19812796
8.494715 -0.19612489
8.495714 -0.19412991999999998
8.496715 -0.19213862
8.497714 -0.19014941
8.498714 -0.18816446
8.499714 -0.18618824
8.500714 -0.18422467
8.501715 -0.18227469
8.502714 -0.18033576
8.503715 -0.17840366
8.504714 -0.1764752
8.505714 -0.17455023
8.506714 -0.1726317
8.507714 -0.1707236
8.508715 -0.16882839
8.509714 -0.16694539
8.510715 -0.16507133
8.511714 -0.16320241
8.512714 -0.16133683999999998
8.513714 -0.15947587
8.514714 -0.15762294999999998
8.515715 -0.15578150999999998
8.516714 -0.15395278
8.517715 -0.15213501999999998
8.518714 -0.15032477
8.519714 -0.14851904000000002
8.520715 -0.14671721999999998
8.521714 -0.14492137
8.522715 -0.14313477
8.523714 -0.14135971
8.524714 -0.13959612999999998
8.525714 -0.13784164000000002
8.526714 -0.13609325
8.527715 -0.13434928
8.528714 -0.13261047
8.529715 -0.13087947
8.530714 -0.12915902999999998
8.531714 -0.12745024
8.532714 -0.12575184
8.533714 -0.12406105
8.534715 -0.12237540000000001
8.535714 -0.12069425999999998
8.536715 -0.11901916
8.537714 -0.11735269999999999
8.538714 -0.11569677
8.539714 -0.11405136999999999
8.540714 -0.11241464000000001
8.541715 -0.11078421
8.542714 -0.10915877
8.543715 -0.10753894000000001
8.544714 -0.10592681
8.545714 -0.10432451
8.546714 -0.10273278
8.547714 -0.10115053000000002
8.548715 -0.09957551999999999
8.549714 -0.09800592699999999
8.550714 -0.09644145
8.551714 -0.094883493
8.552714 -0.093334127
8.553715 -0.091794686
8.554714 -0.09026484900000001
8.555715 -0.088742858
8.556714 -0.087226718
8.557714 -0.08571553
8.558714 -0.084210106
8.559714 -0.08271237000000001
8.560715 -0.08122407
8.561714 -0.079745596
8.562715 -0.078275736
8.563714 -0.076812523
8.564714 -0.075354596
8.565714 -0.073902105
8.566714 -0.072456599
8.567715 -0.07101991199999999
8.568714 -0.06959285200000001
8.569715 -0.068174594
8.570714 -0.066763157
8.571714 -0.065356714
8.572714 -0.063954812
8.573714 -0.062558713
8.574715 -0.061170547
8.575714 -0.05979191600000001
8.576715 -0.058422802
8.577714 -0.057061587
8.578714 -0.055706134000000004
8.579714 -0.05435521
8.580714 -0.053009321
8.581715 -0.051670347000000005
8.582714 -0.050340209
8.583714 -0.049019494000000004
8.584714 -0.047706961
8.585714 -0.046400304
8.586715 -0.045097678
8.587714 -0.043798965999999995
8.588715 -0.042505952
8.589714 -0.041221207
8.590714 -0.03994641
8.591714 -0.038681214
8.592714 -0.037423419
8.593715 -0.036170374
8.594714 -0.034920682
8.595715 -0.033675114000000006
8.596714 -0.032436071
8.597714 -0.031205956
8.598714 -0.029985522
8.599714 -0.028773287
8.600715 -0.027566478999999998
8.601714 -0.026362866999999998
8.602715 -0.025162287000000002
8.603714 -0.023966836000000002
8.604714 -0.022779536
8.605714 -0.021602344
8.606714 -0.020434786
8.607715 -0.019274147000000002
8.608714 -0.018117171
8.609715 -0.016962145
8.610714 -0.015810035
8.611714 -0.014663891000000002
8.612714 -0.013526883000000002
8.613714 -0.012400224
8.614715 -0.011282345000000001
8.615714 -0.010169899
8.616714 -0.009059932900000001
8.617714 -0.0079518315
8.618714 -0.006847739900000001
8.619715 -0.0057511515
8.620714 -0.004664569899999999
8.621715 -0.003587762
8.622714 -0.0025177893
8.623714 -0.0014508311
8.624714 -0.00038466777999999997
8.625714 0.00067982464
8.626715 0.0017391519999999999
8.627714 0.0027894001
8.628715 0.0038287508
8.629714 0.0048586917
8.630714 0.0058831018
8.631714 0.0069057838
8.632714 0.0079280297
8.633715 0.0089477988
8.634714 0.0099610676
8.635715 0.010964507
8.636714 0.011957723
8.637714 0.012943607
8.638714 0.013926518999999998
8.639714 0.01490945
8.640715 0.015892033
8.641714 0.016870688999999998
8.642715 0.017840865
8.643714 0.018799982
8.644714 0.019749135
8.645715 0.02069246
8.646714 0.021634522
8.647715 0.022577397
8.648714 0.02351935
8.649714 0.024455969
8.650714 0.025383060000000002
8.651714 0.026299408999999996
8.652715 0.027207643000000004
8.653714 0.028112598
8.654715 0.029018191999999998
8.655714 0.029924864
8.656714 0.030829218999999998
8.657714 0.031726185000000004
8.658714 0.032612265
8.659715 0.033487836
8.660714 0.034356941
8.661715 0.035224739
8.662714 0.036094198
8.663714 0.036964196
8.664714 0.037830239
8.665714 0.038687384
8.666715 0.039533488
8.667714 0.040370651
8.668715 0.041203911
8.669714 0.042038015
8.670714 0.042874317
8.671714 0.04370987
8.672714 0.044539254
8.673715 0.045358052
8.674714 0.046165715
8.675714 0.046965963
8.676714 0.047764447
8.677714 0.048565163
8.678715 0.049367919999999996
8.679714 0.050168502000000004
8.680715 0.050961447
8.681714 0.051743607
8.682714 0.05251625
8.683714 0.053284277000000005
8.684714 0.05405306
8.685715 0.054824934000000006
8.686714 0.055597612
8.687715 0.056365598
8.688714 0.057123671
8.689714 0.05787026000000001
8.690714 0.058608461
8.691714 0.059344119
8.692715 0.060082116
8.693714 0.060823298
8.694715 0.061563967
8.695714 0.062298344
8.696714 0.063022337
8.697714 0.063736236
8.698714 0.064444559
8.699715 0.065153168
8.700714 0.065865461
8.701715 0.06658014
8.702714 0.067292014
8.703714 0.067995326
8.704714 0.06868743199999999
8.705714 0.06937054599999999
8.706715 0.070050318
8.707714 0.070732244
8.708714 0.071418099
8.709714 0.07210483300000001
8.710714 0.07278654400000001
8.711715 0.073458283
8.712714 0.07411928400000001
8.713715 0.074773486
8.714714 0.07542702400000001
8.715714 0.076084305
8.716714 0.076745183
8.717714 0.07740507099999999
8.718715 0.078057899
8.719714 0.078700075
8.720715 0.079332798
8.721714 0.079961302
8.722714 0.080591469
8.723714 0.081226032
8.724714 0.081862777
8.725715 0.08249598300000001
8.726714 0.08312009699999999
8.727715 0.083733327
8.728714 0.084338814
8.729714 0.08494267800000001
8.730714 0.085550075
8.731714 0.086161942
8.732715 0.086774415
8.733714 0.08738137
8.734715 0.087978365
8.735714 0.088565535
8.736714 0.089147472
8.737714 0.08973025300000001
8.738714 0.090317492
8.739715 0.090907986
8.740714 0.09149647699999999
8.741714 0.09207705199999999
8.742714 0.09264696900000001
8.743714 0.093208469
8.744715 0.093767344
8.745714 0.094329257
8.746715 0.09489614199999999
8.747714 0.09546497600000001
8.748714 0.096029777
8.749714 0.096585485
8.750714 0.09713124000000001
8.751715 0.097670907
8.752714 0.09821058499999999
8.753715 0.098754652
8.754714 0.09930293300000001
8.755714 0.09985079499999999
8.756714 0.10039214
8.757714 0.10092335
8.758715 0.10144563000000001
8.759714 0.10196418
8.760715 0.10248487999999999
8.761714 0.10301052
8.762714 0.10353897000000001
8.763714 0.10406465000000001
8.764714 0.10458212
8.765715 0.10508968
8.766714 0.10559047999999999
8.767715 0.10609051
8.768714 0.10659479
8.769714 0.10710412999999999
8.770715 0.1076146
8.771714 0.10812005
8.772715 0.10861609
8.773714 0.10910281
8.774714 0.10958472
8.775714 0.11006776
8.776714 0.11055544
8.777715 0.11104655999999999
8.778714 0.11153605999999999
8.779715 0.11201834
8.780714 0.11249094
8.781714 0.11295625
8.782714 0.11342004
8.783714 0.11388775
8.784715 0.11436106
8.785714 0.11483674
8.786715 0.11530875
8.787714 0.11577201999999999
8.788714 0.11622568
8.789714 0.11667352
8.790714 0.11712149
8.791715 0.11757383
8.792714 0.11803033
8.793715 0.11848653999999999
8.794714 0.11893669
8.795714 0.11937758000000001
8.796714 0.11981066
8.797714 0.12024118
8.798715 0.12067488
8.799714 0.12111418
8.800714 0.12155669000000001
8.801714 0.12199661999999999
8.802714 0.12242850999999999
8.803715 0.12285071
8.804714 0.12326638
8.805715 0.12368148
8.806714 0.1241009
8.807714 0.12452536
8.808714 0.12495094
8.809714 0.12537166
8.810715 0.12578341
8.811714 0.12618656
8.812715 0.12658575
8.813714 0.12698689
8.814714 0.12739332
8.815714 0.12780364
8.816714 0.12821262
8.817715 0.12861462
8.818714 0.12900730000000002
8.819715 0.12939315
8.820714 0.12977798000000001
8.821714 0.13016718
8.822714 0.13056224
8.823714 0.13095972
8.824715 0.13135341
8.825714 0.13173827
8.826715 0.13211358
8.827714 0.13248334
8.828714 0.13285368
8.829714 0.13322891
8.830714 0.13360877
8.831715 0.1339887
8.832714 0.13436285
8.833714 0.13472802
8.834714 0.13508579999999998
8.835714 0.13544164
8.836715 0.13580131
8.837714 0.1361672
8.838715 0.1365366
8.839714 0.13690342
8.840714 0.13726193
8.841714 0.13761044
8.842714 0.13795233
8.843715 0.13829387
8.844714 0.13864025000000002
8.845715 0.13899229
8.846714 0.13934595
8.847714 0.13969503
8.848714 0.14003523
8.849714 0.14036692
8.850715 0.14069496
8.851714 0.14102552000000002
8.852715 0.14136210999999999
8.853714 0.14170322
8.854714 0.14204321
8.855714 0.14237593
8.856714 0.14269862
8.857715 0.14301379
8.858714 0.14332758
8.859715 0.14364588
8.860714 0.14397057
8.861714 0.14429828
8.862714 0.14462257
8.863714 0.14493808
8.864715 0.14524395
8.865714 0.14554444
8.866714 0.1458462
8.867714 0.14615406
8.868714 0.14646788
8.869715 0.14678270999999998
8.870714 0.14709192000000001
8.871715 0.14739146
8.872714 0.14768249
8.873714 0.14797058000000002
8.874714 0.14826213
8.875714 0.14856016
8.876715 0.14886231
8.877714 0.14916225
8.878715 0.14945378
8.879714 0.1497348
8.880714 0.15000877
8.881714 0.15028255999999998
8.882714 0.15056222
8.883715 0.1508491
8.884714 0.1511391
8.885715 0.15142529000000002
8.886714 0.15170231
8.887714 0.15196983
8.888714 0.15223266
8.889714 0.15249762
8.890715 0.15276908
8.891714 0.15304604
8.892715 0.15332274
8.893714 0.15359226
8.894714 0.15385106
8.895715 0.15410125
8.896714 0.15434942
8.897715 0.15460242000000002
8.898714 0.15486312
8.899714 0.15512855
8.900714 0.15539179
8.901714 0.1556464
8.902715 0.15589054000000002
8.903714 0.15612808
8.904715 0.15636618000000002
8.905714 0.15661061
8.906714 0.15686203
8.907714 0.15711554
8.908714 0.15736376
8.909715 0.15760158
8.910714 0.15782948000000002
8.911715 0.15805324
8.912714 0.15828033
8.913714 0.15851514
8.914714 0.15875617
8.915714 0.15899695
8.916715 0.15923019
8.917714 0.15945242
8.918715 0.15966624
8.919714 0.15987866
8.920714 0.16009657
8.921714 0.16032238000000001
8.922714 0.1605524
8.923715 0.16077914000000001
8.924714 0.16099612000000002
8.925714 0.16120203
8.926714 0.16140163999999999
8.927714 0.16160274
8.928715 0.16181124
8.929714 0.16202733
8.930715 0.16224539
8.931714 0.16245754
8.932714 0.16265864000000002
8.933714 0.16284968
8.934714 0.16303705999999998
8.935715 0.16322864
8.936714 0.16342861
8.937715 0.1636349
8.938714 0.16384041
8.939714 0.16403761
8.940714 0.16422336
8.941714 0.16440098
8.942715 0.16457812000000002
8.943714 0.16476186
8.944715 0.16495413
8.945714 0.1651504
8.946714 0.16534247
8.947714 0.16552368
8.948714 0.16569319
8.949715 0.16585657
8.950714 0.16602228000000002
8.951715 0.16619635
8.952714 0.16637861
8.953714 0.16656279
8.954714 0.16674063
8.955714 0.16690714
8.956715 0.16706383
8.957714 0.16721778
8.958714 0.16737697
8.959714 0.16754513
8.960714 0.16771923
8.961715 0.16789131
8.962714 0.16805356
8.963715 0.16820331
8.964714 0.16834482
8.965714 0.16848671
8.966714 0.16863646000000002
8.967714 0.16879576
8.968715 0.16895939
8.969714 0.16911859
8.970715 0.1692666
8.971714 0.16940304
8.972714 0.16953405
8.973714 0.16966831999999998
8.974714 0.1698115
8.975715 0.16996248
8.976714 0.17011409
8.977715 0.17025769
8.978714 0.17038878
8.979714 0.17051001
8.980714 0.17062952
8.981714 0.17075588
8.982715 0.17089255
8.983714 0.17103566
8.984715 0.17117641
8.985714 0.17130666
8.986714 0.17142409
8.987714 0.17153367
8.988714 0.17164449
8.989715 0.17176386000000002
8.990714 0.17189266
8.991714 0.17202474
8.992714 0.17215087999999998
8.993714 0.17226473
8.994715 0.17236699
8.995714 0.17246499
8.996715 0.17256805
8.997714 0.17268151
8.998714 0.17280329
8.999714 0.17292517000000002
9.000714 0.17303807
9.001715 0.17313786
9.002714 0.17322805
9.003715 0.17331757
9.004714 0.17341507
9.005714 0.17352330000000002
9.006714 0.17363735
9.007714 0.17374774
9.008715 0.17384646
9.009714 0.17393213999999999
9.010715 0.17401093
9.011714 0.17409261
9.012714 0.17418427
9.013714 0.17428583
9.014714 0.17438999
9.015715 0.17448696
9.016714 0.17457081
9.017715 0.17464324
9.018714 0.17471261999999999
9.019714 0.17478858
9.020715 0.17487583
9.021714 0.17497109
9.022715 0.17506519999999998
9.023714 0.17514897
9.024714 0.17521913
9.025714 0.17528047
9.026714 0.1753428
9.027715 0.17541468000000002
9.028714 0.17549789
9.029715 0.17558621
9.030714 0.17566943
9.031714 0.1757398
9.032714 0.17579709000000002
9.033714 0.1758487
9.034715 0.17590488999999998
9.035714 0.17597225
9.036715 0.1760494
9.037714 0.1761279
9.038714 0.17619773
9.039714 0.1762538
9.040714 0.1762992
9.041715 0.17634335
9.042714 0.17639591000000002
9.043715 0.17646053
9.044714 0.17653246
9.045714 0.17660159
9.046714 0.17665889
9.047714 0.17670228999999998
9.048715 0.176738
9.049714 0.17677662
9.050714 0.17682629
9.051714 0.17688753
9.052714 0.17695281000000002
9.053715 0.17701149
9.054714 0.17705656
9.055715 0.17708921
9.056714 0.177118
9.057714 0.17715332
9.058714 0.17720065
9.059714 0.17725703
9.060715 0.17731296
9.061714 0.17735853
9.062715 0.17738994
9.063714 0.177412
9.064714 0.17743511
9.065714 0.1774686
9.066714 0.17751476
9.067715 0.17756728
9.068714 0.17761528000000001
9.069715 0.17765027
9.070714 0.17767156
9.071714 0.17768668
9.072714 0.17770649
9.073714 0.1777382
9.074715 0.17778074000000002
9.075714 0.17782549
9.076715 0.17786192
9.077714 0.17788449
9.078714 0.1778962
9.079714 0.17790678
9.080714 0.17792634000000002
9.081715 0.17795884
9.082714 0.1779995
9.083714 0.17803779
9.084714 0.17806418
9.085714 0.17807628
9.086715 0.17808037999999998
9.087714 0.17808736
9.088715 0.17810577
9.089714 0.17813625
9.090714 0.17817123
9.091714 0.17819982
9.092714 0.17821491
9.093715 0.17821771
9.094714 0.17821706
9.095715 0.17822364
9.096714 0.17824313
9.097714 0.1782725
9.098714 0.17830202
9.099714 0.17832156000000002
9.100715 0.17832712
9.101714 0.17832346000000002
9.102715 0.17832099
9.103714 0.17832894000000002
9.104714 0.17834946000000002
9.105714 0.17837613
9.106714 0.1783981
9.107715 0.17840712
9.108714 0.17840287
9.109715 0.17839322000000002
9.110714 0.17838915
9.111714 0.17839777
9.112714 0.1784178
9.113714 0.17844045
9.114715 0.17845521
9.115714 0.17845664
9.116714 0.17844782
9.117714 0.17843827
9.118714 0.17843768999999998
9.119715 0.17844958
9.120714 0.17846887
9.121715 0.17848524999999998
9.122714 0.17848981
9.123714 0.17848091000000002
9.124714 0.17846528
9.125714 0.17845379
9.126715 0.17845444
9.127714 0.17846731
9.128715 0.17848454
9.129714 0.17849548999999998
9.130714 0.17849357999999999
9.131714 0.17848047
9.132714 0.17846493
9.133715 0.17845704
9.134714 0.17846161
9.135715 0.1784751
9.136714 0.17848792
9.137714 0.17849087
9.138714 0.17848102
9.139714 0.17846378
9.140715 0.17844933
9.141714 0.17844600000000002
9.142715 0.17845483
9.143714 0.17846884
9.144714 0.17847754999999998
9.145715 0.17847368
9.146714 0.1784579
9.147715 0.17843837
9.148714 0.1784254
9.149714 0.17842485
9.150714 0.17843444
9.151714 0.17844532999999999
9.152715 0.17844791999999998
9.153714 0.17843823
9.154715 0.17842037
9.155714 0.1784038
9.156714 0.17839709
9.157714 0.17840219999999998
9.158714 0.1784132
9.159715 0.1784201
9.160714 0.17841544
9.161715 0.17839922
9.162714 0.17837893
9.163714 0.17836479
9.164714 0.17836319
9.165714 0.17837255000000002
9.166715 0.17838442
9.167714 0.17838895
9.168715 0.17838120000000002
9.169714 0.17836427
9.170714 0.17834714
9.171714 0.17833867
9.172714 0.17834174
9.173715 0.17835144
9.174714 0.17835834
9.175714 0.17835482
9.176714 0.17834013999999998
9.177714 0.17832108
9.178715 0.17830761
9.179714 0.17830638
9.180715 0.17831634000000002
9.181714 0.17832945
9.182714 0.17833579
9.183714 0.17833002
9.184714 0.17831473
9.185715 0.17829878
9.186714 0.17829137
9.187715 0.17829613
9.188714 0.17830877
9.189714 0.17831996
9.190714 0.17832151
9.191714 0.17831181000000002
9.192715 0.17829685
9.193714 0.17828631
9.194715 0.17828711
9.195714 0.17829888
9.196714 0.17831407999999999
9.197714 0.17832302
9.198714 0.17832016
9.199715 0.17830782
9.200714 0.17829478
9.201715 0.17829059
9.202714 0.17829934
9.203714 0.17831707
9.204714 0.17833428
9.205714 0.17834216
9.206715 0.17833828000000002
9.207714 0.17832811
9.208714 0.17832133
9.209714 0.17832546
9.210714 0.17834088
9.211715 0.1783606
9.212714 0.1783749
9.213715 0.17837776
9.214714 0.17837099
9.215714 0.17836307
9.216714 0.17836376
9.217714 0.17837762000000001
9.218715 0.17840106
9.219714 0.17842453
9.220715 0.17843874
9.221714 0.17844066
9.222714 0.17843549
9.223714 0.17843322
9.224714 0.17844208
9.225715 0.17846323
9.226714 0.17848997
9.227715 0.1785122
9.228714 0.17852307
9.229714 0.17852356
9.230714 0.17852185
9.231714 0.17852801000000001
9.232715 0.17854738
9.233714 0.17857704
9.234715 0.17860767
9.235714 0.1786296
9.236714 0.17863912999999998
9.237714 0.17864094
9.238714 0.17864512
9.239715 0.17866051
9.240714 0.17868894
9.241714 0.178724
9.242714 0.17875517999999999
9.243714 0.17877475999999998
9.244715 0.17878284
9.245714 0.17878733
9.246715 0.17879888
9.247714 0.17882391
9.248714 0.17886051
9.249714 0.17889969
9.250714 0.17893123
9.251715 0.17895043
9.252714 0.17896112
9.253715 0.17897313
9.254714 0.17899584000000002
9.255714 0.17903197999999998
9.256714 0.17907573
9.257714 0.17911649999999998
9.258715 0.1791458
9.259714 0.17916287
9.260715 0.17917523000000002
9.261714 0.17919386
9.262714 0.17922612999999998
9.263714 0.17927106
9.264714 0.17932
9.265715 0.17936222
9.266714 0.17939188
9.267715 0.17941183
9.268714 0.17943162999999998
9.269714 0.17946132
9.270715 0.17950479
9.271714 0.17955726
9.272715 0.17960839
9.273714 0.17964905
9.274714 0.17967732
9.275714 0.17969976000000001
9.276714 0.17972715
9.277715 0.17976749
9.278714 0.17982072000000002
9.279715 0.17987878999999998
9.280714 0.17993081
9.281714 0.17997019
9.282714 0.17999890000000002
9.283714 0.18002621
9.284715 0.18006273
9.285714 0.18011357
9.286715 0.18017504
9.287714 0.18023718
9.288714 0.18029022
9.289714 0.18033090999999998
9.290714 0.18036454
9.291715 0.18040137
9.292714 0.18044987
9.293715 0.18051106
9.294714 0.18057786
9.295714 0.1806397
9.296714 0.18068949
9.297714 0.18072831
9.298715 0.18076479
9.299714 0.18080957
9.300714 0.18086851
9.301714 0.18093889
9.302714 0.18101123000000002
9.303715 0.18107543
9.304714 0.18112728
9.305715 0.18117102999999998
9.306714 0.1812165
9.307714 0.18127257000000002
9.308714 0.18134136
9.309714 0.18141693
9.310715 0.18148924
9.311714 0.18155078
9.312715 0.18160157000000002
9.313714 0.18164917
9.314714 0.18170374
9.315714 0.18177142000000002
9.316714 0.18185033
9.317715 0.18193177
9.318714 0.18200591
9.319715 0.18206814999999998
9.320714 0.18212199999999998
9.321714 0.18217679
9.322714 0.18224146
9.323714 0.18231879
9.324715 0.18240362000000002
9.325714 0.18248633
9.326715 0.18255913
9.327714 0.18262118
9.328714 0.18267905
9.329714 0.18274237
9.330714 0.18281748
9.331715 0.18290333
9.332714 0.18299219
9.333714 0.18307486
9.334714 0.18314674
9.335714 0.18321086
9.336715 0.18327589
9.337714 0.18335037
9.338715 0.18343712
9.339714 0.18353134
9.340714 0.1836237
9.341714 0.18370646
9.342714 0.18377841
9.343715 0.18384559
9.344714 0.18391723999999998
9.345715 0.18399972
9.346714 0.18409240999999998
9.347714 0.18418825
9.348714 0.18427852
9.349714 0.18435869
9.350715 0.18443151
9.351714 0.18450514
9.352715 0.18458774
9.353714 0.184682
9.354714 0.18478336
9.355714 0.18488292
9.356714 0.18497328000000002
9.357715 0.18505338
9.358714 0.18512915000000002
9.359715 0.18520958
9.360714 0.18530078
9.361714 0.18540197
9.362714 0.18550604999999998
9.363714 0.18560431
9.364715 0.18569229
9.365714 0.18577268
9.366714 0.18585357
9.367714 0.18594301000000002
9.368714 0.18604368999999998
9.369715 0.18615109999999999
9.370714 0.18625655
9.371715 0.18635287
9.372714 0.18643927
9.373714 0.18652186
9.374714 0.18660966
9.375714 0.18670857
9.376715 0.18681742
9.377714 0.18692869
9.378715 0.18703344
9.379714 0.1871272
9.380714 0.18721297
9.381714 0.18729925
9.382714 0.18739442
9.383715 0.18750124
9.384714 0.18761497
9.385715 0.18772649000000002
9.386714 0.18782843
9.387714 0.18792003000000002
9.388714 0.18800776
9.389714 0.18810104
9.390715 0.18820592
9.391714 0.18832098
9.392715 0.18843813
9.393714 0.18854778
9.394714 0.18864523
9.395715 0.18873375
9.396714 0.18882258999999998
9.397715 0.1889209
9.398714 0.1890318
9.399714 0.18915026
9.400714 0.18926648
9.401714 0.18937236999999998
9.402715 0.18946697
9.403714 0.18955716
9.404715 0.1896532
9.405714 0.18976189999999998
9.406714 0.18988196999999998
9.407714 0.19000465
9.408714 0.19011932
9.409715 0.1902204
9.410714 0.19031104999999998
9.411715 0.19040121999999998
9.412714 0.19050116
9.413714 0.1906148
9.414714 0.19073713
9.415714 0.19085745999999998
9.416715 0.19096647
9.417714 0.19106241999999998
9.418715 0.1911524
9.419714 0.19124773
9.420714 0.19135653
9.421714 0.19147828
9.422714 0.19160394
9.423715 0.19172173
9.424714 0.19182479
9.425714 0.19191573
9.426714 0.19200504999999998
9.427714 0.19210436
9.428715 0.19221887000000001
9.429714 0.19234393
9.430715 0.19246801
9.431714 0.19258013000000002
9.432714 0.19267707
9.433714 0.19276552
9.434714 0.19285771
9.435715 0.19296347
9.436714 0.19308375
9.437715 0.19320990000000002
9.438714 0.19332921
9.439714 0.19343327
9.440714 0.19352344
9.441714 0.19361016
9.442715 0.19370624
9.443714 0.19381851
9.444715 0.19394328000000002
9.445714 0.1940686
9.446714 0.19418189
9.447714 0.19427802
9.448714 0.19436274
9.449715 0.19444893000000002
9.450714 0.19454839999999998
9.451715 0.19466421
9.452714 0.19478879
9.453714 0.19490881
9.454714 0.19501388
9.455714 0.19510335
9.456715 0.19518669000000002
9.457714 0.19527735000000002
9.458714 0.19538398
9.459714 0.19550459
9.460714 0.19562768000000003
9.461715 0.1957396
9.462714 0.19583332
9.463715 0.19591306
9.464714 0.19599176000000001
9.465714 0.1960828
9.466714 0.19619153
9.467714 0.1963119
9.468715 0.19643037
9.469714 0.19653465
9.470715 0.19662157000000002
9.471714 0.19669895999999998
9.472714 0.19678058999999998
9.473714 0.19687703
9.474714 0.19698874000000002
9.475715 0.19710577999999998
9.476714 0.19721419
9.477715 0.19730504000000001
9.478714 0.19738035999999998
9.479714 0.19745195999999998
9.480714 0.19753387
9.481714 0.19763340000000001
9.482715 0.19774642
9.483714 0.19785994999999998
9.484715 0.19796048000000002
9.485714 0.19804255999999998
9.486714 0.1981121
9.487714 0.19818258
9.488714 0.19826621
9.489715 0.19836621
9.490714 0.19847476
9.491714 0.19857814
9.492714 0.19866562999999998
9.493714 0.19873653000000002
9.494715 0.19880041999999998
9.495714 0.19887101
9.496715 0.19895721
9.497714 0.19905739
9.498714 0.19916038
9.499714 0.19925267
9.500714 0.19932708
9.501715 0.19938746
9.502714 0.19944613
9.503715 0.19951612000000002
9.504714 0.1996028
9.505714 0.19970057
9.506714 0.19979654000000002
9.507714 0.19987872999999998
9.508715 0.19994369
9.509714 0.19999842999999998
9.510715 0.20005573000000001
9.511714 0.20012569000000002
9.512714 0.20020939
9.513714 0.20029817
9.514714 0.20037945
9.515715 0.20044494999999998
9.516714 0.20049613
9.517715 0.20054318000000002
9.518714 0.20059856999999998
9.519714 0.20066896
9.520715 0.20075105
9.521714 0.20083361
9.522715 0.20090474
9.523714 0.20095923
9.524714 0.20100179
9.525714 0.20104381
9.526714 0.20109596999999999
9.527715 0.20116146
9.528714 0.20123419999999997
9.529715 0.20130293
9.530714 0.20135865
9.531714 0.20140032
9.532714 0.20143546
9.533714 0.20147501
9.534715 0.20152631
9.535714 0.20158826
9.536715 0.20165220000000003
9.537714 0.20170743
9.538714 0.20174817
9.539714 0.20177716
9.540714 0.20180382
9.541715 0.20183816
9.542714 0.20188449
9.543715 0.20193884
9.544714 0.20199157
9.545714 0.20203379
9.546714 0.20206274999999999
9.547714 0.20208347
9.548715 0.20210521999999997
9.549714 0.20213539
9.550714 0.20217483
9.551714 0.20221749000000003
9.552714 0.20225458
9.553715 0.20228028
9.554714 0.20229556
9.555715 0.20230736
9.556714 0.20232403000000002
9.557714 0.20234985
9.558714 0.2023824
9.559714 0.20241414
9.560715 0.20243727999999997
9.561714 0.20244876
9.562715 0.2024519
9.563714 0.20245421
9.564714 0.20246240000000001
9.565714 0.20247826
9.566714 0.20249783999999998
9.567715 0.20251421000000003
9.568714 0.20252214999999998
9.569715 0.2025214
9.570714 0.20251661
9.571714 0.20251395000000003
9.572714 0.20251712000000002
9.573714 0.20252478
9.574715 0.20253164999999998
9.575714 0.20253193
9.576715 0.20252314999999999
9.577714 0.20250762
9.578714 0.20249088
9.579714 0.20247803
9.580714 0.20247053
9.581715 0.20246550000000002
9.582714 0.20245779
9.583714 0.20244337999999998
9.584714 0.20242190999999998
9.585714 0.20239663
9.586715 0.20237197
9.587714 0.20235062
9.588715 0.20233172
9.589714 0.20231172
9.590714 0.20228682999999997
9.591714 0.20225566999999997
9.592714 0.20222005
9.593715 0.20218367999999998
9.594714 0.20214957
9.595715 0.202118
9.596714 0.20208647000000002
9.597714 0.20205139000000003
9.598714 0.20201053
9.599714 0.20196449
9.600715 0.20191618
9.601714 0.20186868
9.602715 0.20182324000000001
9.603714 0.20177851
9.604714 0.20173164
9.605714 0.20168031999999997
9.606714 0.20162438
9.607715 0.20156577
9.608714 0.20150711999999998
9.609715 0.20144971
9.610714 0.20139250000000003
9.611714 0.20133283000000002
9.612714 0.20126828
9.613714 0.20119853000000001
9.614715 0.20112557999999997
9.615714 0.20105258999999998
9.616714 0.20098158000000002
9.617714 0.2009121
9.618714 0.20084148
9.619715 0.20076663
9.620714 0.20068616000000003
9.621715 0.20060135999999998
9.622714 0.20051528999999998
9.623714 0.20043061
9.624714 0.20034767
9.625714 0.20026419999999998
9.626715 0.20017675
9.627714 0.20008320000000002
9.628715 0.19998432
9.629714 0.19988338
9.630714 0.19978406
9.631714 0.19968781000000002
9.632714 0.19959277
9.633715 0.1994947
9.634714 0.19938983000000002
9.635715 0.19927730000000002
9.636714 0.19915991000000002
9.637714 0.19904241999999997
9.638714 0.19892848
9.639714 0.19881816000000002
9.640715 0.19870799
9.641714 0.19859311
9.642715 0.19847063999999998
9.643714 0.19834158
9.644714 0.19821022
9.645715 0.19808128
9.646714 0.19795655
9.647715 0.19783357000000001
9.648714 0.19770698
9.649714 0.19757207000000002
9.650714 0.19742795
9.651714 0.19727835999999999
9.652715 0.19712946
9.653714 0.19698596999999998
9.654715 0.19684804
9.655714 0.19671109
9.656714 0.19656864000000002
9.657714 0.19641651
9.658714 0.19625542
9.659715 0.19609052999999999
9.660714 0.19592799
9.661715 0.19577087
9.662714 0.19561711
9.663714 0.19546074
9.664714 0.195296
9.665714 0.19512112
9.666715 0.19493983999999998
9.667714 0.19475907
9.668715 0.19458447
9.669714 0.19441671
9.670714 0.19425076
9.671714 0.19407901
9.672714 0.193896
9.673715 0.19370192
9.674714 0.1935024
9.675714 0.19330502
9.676714 0.19311435
9.677714 0.19292905999999999
9.678715 0.19274291000000002
9.679714 0.19254884
9.680715 0.19234368
9.681714 0.19213035
9.682714 0.19191594
9.683714 0.19170711000000001
9.684714 0.19150559
9.685715 0.19130696
9.686714 0.19110328000000001
9.687715 0.19088821
9.688714 0.1906611
9.689714 0.19042756
9.690714 0.19019587000000002
9.691714 0.18997178
9.692715 0.18975481
9.693714 0.18953863
9.694715 0.18931516
9.695714 0.18907978
9.696714 0.18883423
9.697714 0.18858545999999998
9.698714 0.18834096
9.699715 0.18810384
9.700714 0.18787078999999998
9.701715 0.18763416000000002
9.702714 0.18738698
9.703714 0.18712757
9.704714 0.18686074
9.705714 0.18659476
9.706715 0.18633609
9.707714 0.1860852
9.708714 0.18583629
9.709714 0.18558098
9.710714 0.18531365
9.711715 0.18503497000000002
9.712714 0.18475146
9.713715 0.18447107999999998
9.714714 0.1841981
9.715714 0.18393039
9.716714 0.18366084
9.717714 0.18338212
9.718715 0.18309143
9.719714 0.18279238
9.720715 0.18249269
9.721714 0.18219911
9.722714 0.18191305
9.723714 0.18162966
9.724714 0.18134092000000002
9.725715 0.18104078
9.726714 0.18072908999999998
9.727715 0.18041157
9.728714 0.18009612
9.729714 0.17978766999999998
9.730714 0.17948508
9.731714 0.179182
9.732715 0.17887105
9.733714 0.17854863999999998
9.734715 0.17821729
9.735714 0.17788393
9.736714 0.17755526000000002
9.737714 0.17723347
9.738714 0.17691471
9.739715 0.17659174
9.740714 0.17625857
9.741714 0.17591445
9.742714 0.17556421
9.743714 0.17521516
9.744715 0.17487232
9.745714 0.17453518999999998
9.746715 0.17419815
9.747714 0.17385415
9.748714 0.17349933
9.749714 0.17313544
9.750714 0.17276857
9.751715 0.17240514
9.752714 0.17204771
9.753715 0.17169338
9.754714 0.17133574999999998
9.755714 0.17096924
9.756714 0.17059274
9.757714 0.17021032
9.758715 0.1698285
9.759714 0.16945194
9.760715 0.16908038
9.761714 0.16870882
9.762714 0.16833077
9.763714 0.16794254
9.764714 0.16754555999999998
9.765715 0.16714538
9.766714 0.16674801
9.767715 0.16635602
9.768714 0.16596694
9.769714 0.16557509
9.770715 0.16517533
9.771714 0.16476652
9.772715 0.16435218000000001
9.773714 0.16393812
9.774714 0.16352846000000001
9.775714 0.16312286
9.776714 0.16271672
9.777715 0.16230424
9.778714 0.16188227
9.779715 0.16145238
9.780714 0.16101989
9.781714 0.16059033
9.782714 0.16016588
9.783714 0.159744
9.784715 0.15931915
9.785714 0.15888651
9.786715 0.15844508000000002
9.787714 0.1579983
9.788714 0.15755160999999998
9.789714 0.15710873
9.790714 0.15666921
9.791715 0.15622871
9.792714 0.15578197
9.793715 0.15532643000000002
9.794714 0.15486409
9.795714 0.15440024
9.796714 0.15394002999999998
9.797714 0.15348501
9.798715 0.15303207
9.799714 0.15257545
9.800714 0.15211038000000002
9.801714 0.15163625
9.802714 0.15115688000000002
9.803715 0.1506779
9.804714 0.15020302
9.805715 0.14973155000000002
9.806714 0.14925897
9.807714 0.14878006
9.808714 0.14829249
9.809714 0.14779856
9.810715 0.14730373
9.811714 0.14681297999999998
9.812715 0.14632744
9.813714 0.14584344
9.814714 0.14535482000000002
9.815714 0.14485688
9.816714 0.14434946
9.817715 0.14383706
9.818714 0.14332596
9.819715 0.1428201
9.820714 0.1423186
9.821714 0.14181638
9.822714 0.14130758
9.823714 0.14078958
9.824715 0.14026475000000002
9.825714 0.13973891
9.826715 0.13921743
9.827714 0.13870155
9.828714 0.13818741
9.829714 0.13766845
9.830714 0.13713971
9.831715 0.13660108
9.832714 0.13605757
9.833714 0.13551607
9.834714 0.13498096
9.835714 0.13445122
9.836715 0.13392110999999998
9.837714 0.1333839
9.838715 0.13283632
9.839714 0.13228066
9.840714 0.13172333
9.841714 0.1311706
9.842714 0.13062445
9.843715 0.13008123
9.844714 0.12953400999999998
9.845715 0.12897711
9.846714 0.12840991
9.847714 0.12783739
9.848714 0.12726695000000002
9.849714 0.1267036
9.850715 0.12614661
9.851714 0.12558996
9.852715 0.12502612
9.853714 0.12445097
9.854714 0.12386643000000001
9.855714 0.12327929
9.856714 0.12269678999999999
9.857715 0.12212193
9.858714 0.12155154
9.859715 0.12097830999999999
9.860714 0.12039561
9.861714 0.11980186
9.862714 0.11920161
9.863714 0.11860264999999999
9.864715 0.11801093
9.865714 0.11742669
9.866714 0.11684422000000001
9.867714 0.11625551
9.868714 0.11565541
9.869715 0.11504499000000001
9.870714 0.11443084
9.871715 0.11382082
9.872714 0.11321898000000001
9.873714 0.11262293
9.874714 0.11202536
9.875714 0.11141879999999998
9.876715 0.11080049
9.877714 0.11017421
9.878715 0.10954787
9.879714 0.10892841999999998
9.880714 0.10831745000000001
9.881714 0.10771008
9.882714 0.10709815
9.883715 0.10647548000000001
9.884714 0.10584182
9.885715 0.10520299
9.886714 0.10456707999999999
9.887714 0.10393920999999999
9.888714 0.10331819999999999
9.889714 0.10269738
9.890715 0.10206891
9.891714 0.1014289
9.892715 0.10077992000000001
9.893714 0.10012943999999999
9.894714 0.099485018
9.895715 0.09884947200000001
9.896714 0.098219048
9.897715 0.097585854
9.898714 0.09694290300000001
9.899714 0.09628853899999999
9.900714 0.095627405
9.901714 0.094967399
9.902715 0.09431458899999999
9.903714 0.09366933399999999
9.904715 0.093026157
9.905714 0.092377368
9.906714 0.091718097
9.907714 0.09104944200000001
9.908714 0.090377795
9.909715 0.089710712
9.910714 0.089052046
9.911715 0.08839948
9.912714 0.087746012
9.913714 0.087084417
9.914714 0.086411822
9.915714 0.085731474
9.916715 0.08505059499999999
9.917714 0.084375741
9.918715 0.08370867
9.919714 0.08304534699999999
9.920714 0.08237863100000001
9.921714 0.08170292700000001
9.922714 0.081017771
9.923715 0.080328045
9.924714 0.079640764
9.925714 0.078960578
9.926714 0.07828678900000001
9.927714 0.077613886
9.928715 0.076935103
9.929714 0.07624676799999999
9.930715 0.075550616
9.931714 0.07485260699999999
9.932714 0.07415909799999999
9.933714 0.0734728
9.934714 0.07279115400000001
9.935715 0.07210804
9.936714 0.07141770900000001
9.937715 0.070718426
9.938714 0.070013449
9.939714 0.069308869
9.940714 0.06860969
9.941714 0.067916722
9.942715 0.067226205
9.943714 0.066532328
9.944715 0.065831013
9.945714 0.06512244
9.946714 0.064410822
9.947714 0.06370163200000001
9.948714 0.062998058
9.949715 0.06229901300000001
9.950714 0.06159991
9.951715 0.060895644
9.952714 0.060183828
9.953714 0.059466262000000006
9.954714 0.058747735
9.955714 0.058032997
9.956715 0.057323859000000005
9.957714 0.056618208
9.958714 0.055911485
9.959714 0.055199622999999996
9.960714 0.054481509
9.961715 0.05375949000000001
9.962714 0.053037715
9.963715 0.052319397
9.964714 0.051604810999999993
9.965714 0.050891255
9.966714 0.050174893
9.967714 0.049453264000000004
9.968715 0.048726838
9.969714 0.047998689
9.970715 0.047272543
9.971714 0.046550488
9.972714 0.045831772
9.973714 0.045113367
9.974714 0.044391892
9.975715 0.043665635
9.976714 0.04293544
9.977715 0.042204029000000004
9.978714 0.041474242
9.979714 0.040747356
9.980714 0.040022487999999995
9.981714 0.039297328
9.982715 0.038569694
9.983714 0.037838858999999996
9.984715 0.037105876
9.985714 0.036372797000000005
9.986714 0.035641331
9.987714 0.034911803
9.988714 0.034183011
9.989715 0.033453011
9.990714 0.032720307000000004
9.991714 0.031984711
9.992714 0.031247424
9.993714 0.03051034
9.994715 0.029775035000000002
9.995714 0.029041985
9.996715 0.028310431
9.997714 0.027578850999999998
9.998714 0.02684576
9.999714 0.026110408
10.00071 0.025373048000000002
10.00171 0.024634696
10.00271 0.023896534
10.00371 0.023159311000000002
10.00471 0.022423001
10.00571 0.021686882
10.00671 0.020950004
10.00771 0.020211795
10.00871 0.019472491
10.00971 0.018733105
10.01071 0.017994925
10.01171 0.017258736
10.01271 0.016524231
10.01371 0.015789973000000002
10.01471 0.015054039
10.01571 0.014315058
10.01671 0.01357307
10.01771 0.012829667
10.01871 0.012087225
10.01971 0.011347628
10.02071 0.010611181
10.02171 0.0098764162
10.02271 0.009140971099999999
10.02371 0.0084030667
10.02471 0.0076626674999999995
10.02571 0.006921566799999999
10.02671 0.0061822684
10.02771 0.0054463162
10.02871 0.0047131409
10.02971 0.0039802311
10.03071 0.0032446249
10.03171 0.002504843
10.03271 0.0017620185
10.03371 0.0010194122
10.03471 0.00028050415
10.03571 -0.00045319516
10.03671 -0.0011832133
10.03771 -0.0019132989000000002
10.03871 -0.0026471324
10.03971 -0.0033859636000000003
10.04071 -0.0041277064
10.04171 -0.0048681428
10.04271 -0.0056035537
10.04371 -0.006333127399999999
10.04471 -0.0070595706
10.04571 -0.0077874422
10.04671 -0.0085202199
10.04771 -0.0092579598
10.04871 -0.009997122099999999
10.04971 -0.010732764
10.05071 -0.011461764
10.05171 -0.012184983
10.05271 -0.012906912999999999
10.05371 -0.013632904000000001
10.05471 -0.014365693
10.05571 -0.015103474999999998
10.05671 -0.015840841
10.05771 -0.016572092
10.05871 -0.017294865
10.05971 -0.018011726
10.06071 -0.018728631
10.06171 -0.019451160999999998
10.06271 -0.020180902
10.06371 -0.020914349999999998
10.06471 -0.021645105
10.06571 -0.022368014999999998
10.06671 -0.023082606999999998
10.06771 -0.023793546
10.06871 -0.024507701000000003
10.06971 -0.025229692
10.07071 -0.025958728
10.07171 -0.026688914
10.07271 -0.02741288
10.07371 -0.028126509
10.07471 -0.028831674999999998
10.07571 -0.02953519
10.07671 -0.030244509
10.07771 -0.030962919000000002
10.07871 -0.03168734
10.07971 -0.032410191
10.08071 -0.033124251
10.08171 -0.03382737
10.08271 -0.034523978999999996
10.08371 -0.035222326000000005
10.08471 -0.035929172999999995
10.08571 -0.036645330999999996
10.08671 -0.037364976
10.08771 -0.038079276999999995
10.08871 -0.038782059
10.08971 -0.039473851000000004
10.09071 -0.040161662
10.09171 -0.040854528
10.09271 -0.041557636
10.09371 -0.042268851999999996
10.09471 -0.042979952
10.09571 -0.04368184
10.09671 -0.044370443
10.09771 -0.045049458
10.09871 -0.04572811
10.09971 -0.046415269
10.10071 -0.047113717
10.10171 -0.047818254000000004
10.10271 -0.048518958
10.10371 -0.049207569
10.10471 -0.049882865
10.10571 -0.05055153700000001
10.10671 -0.051223912
10.10771 -0.051907251999999994
10.10871 -0.052600936
10.10971 -0.05329669199999999
10.11071 -0.053983816
10.11171 -0.054656086
10.11271 -0.055315869000000004
10.11371 -0.05597272
10.11471 -0.056637322999999996
10.11571 -0.05731461
10.11671 -0.058000529
10.11771 -0.058684585
10.11871 -0.059356558
10.11971 -0.060013145999999996
10.12071 -0.060660135999999996
10.12171 -0.061308686
10.12271 -0.06196810900000001
10.12371 -0.06263972
10.12471 -0.063315849
10.12571 -0.063984684
10.12671 -0.06463788399999999
10.12771 -0.065276044
10.12871 -0.065908459
10.12971 -0.066547241
10.13071 -0.06719956299999999
10.13171 -0.067862991
10.13271 -0.068527
10.13371 -0.069179694
10.13471 -0.069815479
10.13571 -0.070438662
10.13671 -0.07106066899999999
10.13771 -0.071692641
10.13871 -0.072338129
10.13971 -0.072990719
10.14071 -0.073638099
10.14171 -0.074270007
10.14271 -0.07488493
10.14371 -0.07549119800000001
10.14471 -0.076101685
10.14571 -0.07672554300000001
10.14671 -0.077362225
10.14771 -0.07800177
10.14871 -0.07863113399999999
10.14971 -0.079242571
10.15071 -0.07983862300000001
10.15171 -0.080430525
10.15271 -0.081030949
10.15371 -0.081645849
10.15471 -0.082270615
10.15571 -0.08289302900000001
10.15671 -0.0835012
10.15771 -0.08409124
10.15871 -0.084669801
10.15971 -0.085249753
10.16071 -0.08584182900000001
10.16171 -0.086447573
10.16271 -0.087058253
10.16371 -0.08766043500000001
10.16471 -0.088244642
10.16571 -0.08881152
10.16671 -0.089371484
10.16771 -0.089938089
10.16871 -0.090519345
10.16971 -0.091112586
10.17071 -0.09170618700000001
10.17171 -0.092287059
10.17271 -0.09284906
10.17371 -0.093396864
10.17471 -0.093942863
10.17571 -0.094499078
10.17671 -0.095069327
10.17771 -0.095646753
10.17871 -0.096218276
10.17971 -0.096773129
10.18071 -0.097309879
10.18171 -0.097837416
10.18271 -0.09836922399999999
10.18371 -0.09891467599999999
10.18471 -0.099472946
10.18571 -0.10003348999999999
10.18671 -0.10058277
10.18771 -0.10111301
10.18871 -0.10162704
10.18971 -0.10213647999999999
10.19071 -0.1026542
10.19171 -0.10318601
10.19271 -0.10372703999999999
10.19371 -0.10426496
10.19471 -0.10478807
10.19571 -0.1052929
10.19671 -0.10578633999999999
10.19771 -0.10628116000000001
10.19871 -0.10678760999999999
10.19971 -0.10730672999999999
10.20071 -0.10782965
10.20171 -0.1083433
10.20271 -0.10883898
10.20371 -0.1093179
10.20471 -0.10979046
10.20571 -0.1102695
10.20671 -0.11076201
10.20771 -0.11126467999999999
10.20871 -0.11176611
10.20971 -0.11225418
10.21071 -0.11272385
10.21171 -0.11318026999999999
10.21271 -0.11363530999999999
10.21371 -0.11409976
10.21471 -0.11457634000000001
10.21571 -0.11505803999999999
10.21671 -0.11553279
10.21771 -0.11599144000000002
10.21871 -0.11643373
10.21971 -0.1168684
10.22071 -0.11730751
10.22171 -0.11775848
10.22271 -0.11821926999999999
10.22371 -0.11867970000000001
10.22471 -0.11912803
10.22571 -0.11955855
10.22671 -0.11997516
10.22771 -0.12038882000000001
10.22871 -0.12081030000000001
10.22971 -0.12124333000000001
10.23071 -0.12168227000000001
10.23171 -0.12211596999999999
10.23271 -0.12253512
10.23371 -0.12293828000000001
10.23471 -0.12333269
10.23571 -0.12372937
10.23671 -0.12413588
10.23771 -0.12455123
10.23871 -0.12496661
10.23971 -0.12537125999999998
10.24071 -0.12575946999999998
10.24171 -0.12613442
10.24271 -0.12650603
10.24371 -0.12688451
10.24471 -0.12727368
10.24571 -0.12766861
10.24671 -0.12805884
10.24771 -0.12843525
10.24871 -0.12879594
10.24971 -0.1291473
10.25071 -0.12949967
10.25171 -0.12986043
10.25271 -0.13022919
10.25371 -0.13059813
10.25471 -0.13095731000000002
10.25571 -0.13130129
10.25671 -0.13163277
10.25771 -0.13196085000000002
10.25871 -0.13229499
10.25971 -0.13263876
10.26071 -0.13298749
10.26171 -0.13333132
10.26271 -0.13366169
10.26371 -0.13397694999999998
10.26471 -0.13428329
10.26571 -0.13459066
10.26671 -0.13490611
10.26771 -0.13522913
10.26871 -0.13555206
10.26971 -0.13586521
10.27071 -0.13616335000000002
10.27171 -0.13644914
10.27271 -0.13673143
10.27371 -0.1370193
10.27471 -0.13731605
10.27571 -0.13761694
10.27671 -0.13791234
10.27771 -0.13819411
10.27871 -0.13846102
10.27971 -0.13871958
10.28071 -0.13897973
10.28171 -0.13924824
10.28271 -0.13952419
10.28371 -0.13979953
10.28471 -0.14006437
10.28571 -0.14031365
10.28671 -0.14055045000000002
10.28771 -0.14078405
10.28871 -0.14102376
10.28971 -0.14127274
10.29071 -0.14152578999999998
10.29171 -0.1417728
10.29271 -0.14200537
10.29371 -0.14222244
10.29471 -0.1424311
10.29571 -0.14264185
10.29671 -0.14286173
10.29771 -0.14308952
10.29871 -0.14331653
10.29971 -0.1435323
10.30071 -0.14373154999999999
10.30171 -0.14391775
10.30271 -0.14410098999999998
10.30371 -0.14429128
10.30471 -0.14449193999999999
10.30571 -0.14469721
10.30671 -0.144896
10.30771 -0.14507907
10.30871 -0.1452452
10.30971 -0.14540211
10.31071 -0.14556146
10.31171 -0.14573125
10.31271 -0.14591047
10.31371 -0.14608971999999998
10.31471 -0.14625732
10.31571 -0.14640703
10.31671 -0.14654222
10.31771 -0.14667371999999998
10.31871 -0.14681277999999998
10.31971 -0.14696352000000001
10.32071 -0.14712011
10.32171 -0.14727042999999998
10.32271 -0.14740399
10.32371 -0.14751886
10.32471 -0.14762316
10.32571 -0.14772989
10.32671 -0.14784849
10.32771 -0.14797867
10.32871 -0.14811043999999998
10.32971 -0.14823055
10.33071 -0.14833106000000001
10.33171 -0.14841463000000002
10.33271 -0.14849278000000002
10.33371 -0.14857841
10.33471 -0.14867728
10.33571 -0.14878419
10.33671 -0.14888627999999998
10.33771 -0.14897132
10.33871 -0.1490359
10.33971 -0.14908771999999998
10.34071 -0.14914081999999998
10.34171 -0.14920642
10.34271 -0.14928558
10.34371 -0.14936838
10.34471 -0.14944022
10.34571 -0.14949123
10.34671 -0.14952278
10.34771 -0.14954666
10.34871 -0.14957752
10.34971 -0.1496234
10.35071 -0.14968043
10.35171 -0.14973532
10.35271 -0.14977390000000002
10.35371 -0.14979037
10.35471 -0.14979113000000002
10.35571 -0.14979067000000001
10.35671 -0.1498022
10.35771 -0.14982896
10.35871 -0.14986205
10.35971 -0.14988604
10.36071 -0.149889
10.36171 -0.1498703
10.36271 -0.14984116
10.36371 -0.14981754
10.36471 -0.14980985
10.36571 -0.14981617
10.36671 -0.14982349
10.36771 -0.14981597
10.36871 -0.1497852
10.36971 -0.14973562
10.37071 -0.14968166
10.37171 -0.14963844
10.37271 -0.14961192
10.37371 -0.14959503999999998
10.37471 -0.14957226
10.37571 -0.14952959000000002
10.37671 -0.14946373
10.37771 -0.14938428
10.37871 -0.14930760999999998
10.37971 -0.14924629
10.38071 -0.14920097
10.38171 -0.14915988
10.38271 -0.14910634
10.38371 -0.14902954
10.38471 -0.14893148
10.38571 -0.14882573999999998
10.38671 -0.14872872
10.38771 -0.14864905
10.38871 -0.14858206000000002
10.38971 -0.1485128
10.39071 -0.14842564
10.39171 -0.14831439
10.39271 -0.14818631
10.39371 -0.14805741
10.39471 -0.14794214
10.39571 -0.14784406
10.39671 -0.14775357
10.39771 -0.1476541
10.39871 -0.14753283
10.39971 -0.14738892
10.40071 -0.14723407
10.40171 -0.14708494
10.40271 -0.14695243
10.40371 -0.14683466
10.40471 -0.14671815000000002
10.40571 -0.14658656
10.40671 -0.14643122
10.40771 -0.14625665
10.40871 -0.14607769999999998
10.40971 -0.14590994000000002
10.41071 -0.14575968
10.41171 -0.14561998
10.41271 -0.14547515
10.41371 -0.14531091
10.41471 -0.14512351
10.41571 -0.14492214
10.41671 -0.14472291
10.41771 -0.14453846
10.41871 -0.14436987
10.41971 -0.14420603
10.42071 -0.14403092
10.42171 -0.14383392
10.42271 -0.14361664999999998
10.42371 -0.14339185999999998
10.42471 -0.14317515
10.42571 -0.14297490999999998
10.42671 -0.14278688
10.42771 -0.142597
10.42871 -0.14239042
10.42971 -0.14216108
10.43071 -0.14191552999999998
10.43171 -0.14166868
10.43271 -0.14143426
10.43371 -0.14121601
10.43471 -0.14100557
10.43571 -0.14078788
10.43671 -0.14055102
10.43771 -0.14029376
10.43871 -0.14002618
10.43971 -0.13976304
10.44071 -0.1395141
10.44171 -0.13927785
10.44271 -0.13904255
10.44371 -0.13879392
10.44471 -0.13852441999999998
10.44571 -0.13823807999999999
10.44671 -0.137948
10.44771 -0.13766786
10.44871 -0.13740325
10.44971 -0.13714816
10.45071 -0.13688896
10.45171 -0.13661315
10.45271 -0.13631723
10.45371 -0.13600878
10.45471 -0.13570125
10.45571 -0.13540533
10.45671 -0.13512201000000001
10.45771 -0.13484221
10.45871 -0.1345529
10.45971 -0.13424562
10.46071 -0.13392203
10.46171 -0.13359276
10.46271 -0.13327049
10.46371 -0.13296169
10.46471 -0.13266248
10.46571 -0.13236115999999998
10.46671 -0.13204575999999998
10.46771 -0.13171163
10.46871 -0.13136435999999999
10.46971 -0.13101603
10.47071 -0.13067742
10.47171 -0.13035127
10.47271 -0.13003071
10.47371 -0.12970399999999999
10.47471 -0.12936217
10.47571 -0.12900477
10.47671 -0.1286399
10.47771 -0.12827874
10.47871 -0.12792818
10.47971 -0.12758629999999999
10.48071 -0.12724374000000002
10.48171 -0.12688987000000002
10.48271 -0.1265198
10.48371 -0.12613751
10.48471 -0.12575338
10.48571 -0.12537744
10.48671 -0.12501305999999998
10.48771 -0.12465491000000001
10.48871 -0.12429248999999999
10.48971 -0.12391696
10.49071 -0.12352661000000001
10.49171 -0.12312771
10.49271 -0.12273018
10.49371 -0.12234104
10.49471 -0.12195993999999999
10.49571 -0.12157962
10.49671 -0.12119089
10.49771 -0.12078876999999999
10.49871 -0.12037583
10.49971 -0.11996047
10.50071 -0.11955139
10.50171 -0.1191519
10.50271 -0.11875776
10.50371 -0.11835997000000001
10.50471 -0.11795051
10.50571 -0.11752752
10.50671 -0.11709627
10.50771 -0.11666566
10.50871 -0.11624246
10.50971 -0.11582704
10.51071 -0.11541341000000001
10.51171 -0.11499334
10.51271 -0.11456191000000002
10.51371 -0.11412060999999998
10.51471 -0.11367627
10.51571 -0.11323638
10.51671 -0.11280412000000001
10.51771 -0.11237624999999998
10.51871 -0.11194528
10.51971 -0.11150443
10.52071 -0.11105208999999999
10.52171 -0.11059287
10.52271 -0.11013456
10.52371 -0.10968311
10.52471 -0.10923877
10.52571 -0.10879609999999999
10.52671 -0.10834759000000001
10.52771 -0.10788855000000001
10.52871 -0.10742012
10.52971 -0.10694832
10.53071 -0.10648003
10.53171 -0.1060184
10.53271 -0.10556087
10.53371 -0.10510102
10.53471 -0.10463292
10.53571 -0.10415512
10.53671 -0.10367165
10.53771 -0.10318928000000001
10.53871 -0.10271309999999999
10.53971 -0.10224306
10.54071 -0.10177405
10.54171 -0.10129922
10.54271 -0.10081452
10.54371 -0.10032126000000001
10.54471 -0.099825289
10.54571 -0.099333085
10.54671 -0.098847586
10.54771 -0.09836633699999998
10.54871 -0.097883248
10.54971 -0.09739268
10.55071 -0.096893177
10.55171 -0.096388382
10.55271 -0.095884543
10.55371 -0.095386291
10.55471 -0.09489352200000001
10.55571 -0.09440145800000001
10.55671 -0.0939038
10.55771 -0.093396939
10.55871 -0.092882401
10.55971 -0.09236589
10.56071 -0.091853586
10.56171 -0.09134811100000001
10.56271 -0.090846833
10.56371 -0.090343656
10.56471 -0.089833018
10.56571 -0.089313526
10.56671 -0.08878886600000001
10.56771 -0.088265305
10.56871 -0.08774756
10.56971 -0.08723566399999999
10.57071 -0.08672500799999999
10.57171 -0.086209417
10.57271 -0.08568528
10.57371 -0.085153989
10.57471 -0.084621052
10.57571 -0.084092439
10.57671 -0.083570665
10.57771 -0.08305306
10.57871 -0.08253351
10.57971 -0.082006439
10.58071 -0.081470475
10.58171 -0.080929371
10.58271 -0.08038956400000001
10.58371 -0.079855992
10.58471 -0.079328893
10.58571 -0.078803708
10.58671 -0.078274118
10.58771 -0.07773625
10.58871 -0.07719124
10.58971 -0.076644507
10.59071 -0.07610218
10.59171 -0.07556706
10.59271 -0.075036736
10.59371 -0.07450511900000001
10.59471 -0.073966425
10.59571 -0.073418935
10.59671 -0.072866149
10.59771 -0.07231449100000001
10.59871 -0.071769138
10.59971 -0.071230647
10.60071 -0.070694648
10.60171 -0.070154737
10.60271 -0.06960672300000001
10.60371 -0.069051428
10.60471 -0.0684942
10.60571 -0.067941437
10.60671 -0.06739641
10.60771 -0.066857104
10.60871 -0.066317472
10.60971 -0.06577133900000001
10.61071 -0.065216387
10.61171 -0.06465562
10.61271 -0.064095395
10.61371 -0.06354127000000001
10.61471 -0.062994438
10.61571 -0.062451028
10.61671 -0.061904696999999995
10.61771 -0.061350879999999997
10.61871 -0.060789834
10.61971 -0.060226524
10.62071 -0.059667404
10.62171 -0.059116166
10.62271 -0.058571290000000005
10.62371 -0.058026919999999996
10.62471 -0.057476613
10.62571 -0.056917446999999996
10.62671 -0.056351908
10.62771 -0.055786262999999996
10.62871 -0.05522655
10.62971 -0.054674746999999996
10.63071 -0.054127606999999994
10.63171 -0.053578889
10.63271 -0.053023506
10.63371 -0.052460864999999995
10.63471 -0.051895261
10.63571 -0.051333016
10.63671 -0.05077829700000001
10.63771 -0.050230348
10.63871 -0.049683882
10.63971 -0.04913250500000001
10.64071 -0.048572844000000004
10.64171 -0.048006768
10.64271 -0.047440236
10.64371 -0.046879504
10.64471 -0.046327175
10.64571 -0.045780587
10.64671 -0.045233613
10.64771 -0.044680628
10.64871 -0.044120126
10.64971 -0.043555622999999995
10.65071 -0.042993281
10.65171 -0.042437867
10.65271 -0.041889641000000005
10.65371 -0.041344221
10.65471 -0.040795497
10.65571 -0.040239666
10.65671 -0.039677767
10.65771 -0.039115065
10.65871 -0.038557674
10.65971 -0.038008619
10.66071 -0.03746587
10.66171 -0.036923628
10.66271 -0.036376016
10.66371 -0.035820808
10.66471 -0.035260784
10.66571 -0.034701882
10.66671 -0.034149381
10.66771 -0.033604552
10.66871 -0.033063971000000004
10.66971 -0.032521872
10.67071 -0.031973992
10.67171 -0.031420364
10.67271 -0.030865302
10.67371 -0.030314538
10.67471 -0.029771449000000002
10.67571 -0.029234792
10.67671 -0.028699447000000003
10.67771 -0.028159664
10.67871 -0.027612742
10.67971 -0.027060744
10.68071 -0.026509177000000002
10.68171 -0.025963518
10.68271 -0.025425802
10.68371 -0.024893458
10.68471 -0.024361127
10.68571 -0.023824192
10.68671 -0.023281758
10.68771 -0.022737148999999998
10.68871 -0.022195646
10.68971 -0.021660952
10.69071 -0.021132735
10.69171 -0.020606801
10.69271 -0.020077813
10.69371 -0.019542748999999998
10.69471 -0.019002885
10.69571 -0.018463015
10.69671 -0.017928424999999998
10.69771 -0.017401592
10.69871 -0.016880692
10.69971 -0.016360874
10.70071 -0.015837412999999998
10.70171 -0.015308709000000002
10.70271 -0.014777207
10.70371 -0.014247683
10.70471 -0.013724080000000001
10.70571 -0.013206932999999999
10.70671 -0.012693070999999998
10.70771 -0.012177746
10.70871 -0.011657780999999999
10.70971 -0.011133678000000001
10.71071 -0.010609333
10.71171 -0.010089546
10.71271 -0.0095769661
10.71371 -0.0090704147
10.71471 -0.0085656786
10.71571 -0.0080582082
10.71671 -0.0075459786
10.71771 -0.007030687999999999
10.71871 -0.006516557199999999
10.71971 -0.006007565
10.72071 -0.0055049190000000005
10.72171 -0.0050063849
10.72271 -0.0045078701
10.72371 -0.0040061699
10.72471 -0.0035010915
10.72571 -0.0029955641
10.72671 -0.0024937008
10.72771 -0.0019980971
10.72871 -0.0015081279999999999
10.72971 -0.0010203345
10.73071 -0.00053063955
10.73171 -3.6932052999999996e-05
10.73271 0.00045962029000000003
10.73371 0.00095536107
10.73471 0.0014464909
10.73571 0.0019314259
10.73671 0.0024116733999999997
10.73771 0.0028907129
10.73871 0.0033716544
10.73971 0.0038552308999999997
10.74071 0.004339407
10.74171 0.0048208229000000005
10.74271 0.005297085599999999
10.74371 0.0057683857
10.74471 0.006237388900000001
10.74571 0.0067074936
10.74671 0.0071806084
10.74771 0.0076559016
10.74871 0.0081303057
10.74971 0.008600446000000001
10.75071 0.009064722
10.75171 0.0095242212
10.75271 0.0099819074
10.75371 0.010440656
10.75471 0.010901442
10.75571 0.011362835
10.75671 0.011822075
10.75771 0.012276982
10.75871 0.012727408
10.75971 0.013175295
10.76071 0.013623330999999999
10.76171 0.014073102
10.76271 0.014524008
10.76371 0.014973611
10.76471 0.015419208
10.76571 0.015859561
10.76671 0.016295671
10.76771 0.016730113
10.76871 0.017165375
10.76971 0.017602311
10.77071 0.018039686
10.77171 0.018475078
10.77271 0.018906496999999998
10.77371 0.019333637
10.77471 0.019757957
10.77571 0.020181594
10.77671 0.020605824999999998
10.77771 0.021030185
10.77871 0.021452781
10.77971 0.021871588
10.78071 0.022285848
10.78171 0.022696634
10.78271 0.023106184
10.78371 0.023516464
10.78471 0.023927905
10.78571 0.024339142
10.78671 0.024747907
10.78771 0.025152482
10.78871 0.025552756
10.78971 0.025950176999999998
10.79071 0.026346702
10.79171 0.026743452
10.79271 0.027139983
10.79371 0.027534663
10.79471 0.027925866999999997
10.79571 0.028313161
10.79671 0.028697671999999997
10.79771 0.029081351
10.79871 0.029465643
10.79971 0.029850474999999998
10.80071 0.030234188
10.80171 0.030614584000000004
10.80271 0.030990297
10.80371 0.031361662
10.80471 0.031730477
10.80571 0.032098804
10.80671 0.032467637
10.80771 0.032836292
10.80871 0.033202951
10.80971 0.033565931
10.81071 0.033924870999999995
10.81171 0.034280989
10.81271 0.034636236
10.81371 0.034991922
10.81471 0.035347746
10.81571 0.035701893
10.81671 0.036052207
10.81771 0.036397614
10.81871 0.036738912
10.81971 0.037078312
10.82071 0.037418058000000004
10.82171 0.037758981000000004
10.82271 0.038099944000000004
10.82371 0.038438573000000004
10.82471 0.038772784
10.82571 0.039102117
10.82671 0.039427995
10.82771 0.03975273
10.82871 0.040077948
10.82971 0.040403451
10.83071 0.040727321000000004
10.83171 0.041047201
10.83271 0.041361921
10.83371 0.041672372
10.83471 0.04198103
10.83571 0.042290377
10.83671 0.042601288
10.83771 0.042912370000000005
10.83871 0.043220812000000004
10.83971 0.043524144
10.84071 0.043821824
10.84171 0.044115586000000005
10.84271 0.044408339000000005
10.84371 0.044702261
10.84471 0.044997386
10.84571 0.045291576
10.84671 0.045581909999999996
10.84771 0.045866598
10.84871 0.046146166
10.84971 0.046423142
10.85071 0.046700396
10.85171 0.046979249
10.85271 0.047258535
10.85371 0.047535336
10.85471 0.047806854
10.85571 0.048072299
10.85671 0.04833347
10.85771 0.048593694
10.85871 0.048855704
10.85971 0.049119884999999995
10.86071 0.049383979
10.86171 0.04964447599999999
10.86271 0.04989882599999999
10.86371 0.050147064
10.86471 0.050391752
10.86571 0.050636334
10.86671 0.050882901999999994
10.86771 0.05113083200000001
10.86871 0.05137719599999999
10.86971 0.05161867
10.87071 0.05185371800000001
10.87171 0.052083633
10.87271 0.052311737
10.87371 0.052541221
10.87471 0.052773079
10.87571 0.053005369000000004
10.87671 0.053234427
10.87771 0.053457211
10.87871 0.053673255
10.87971 0.053885061
10.88071 0.054096535
10.88171 0.054310529999999996
10.88271 0.054527028
10.88371 0.054743141
10.88471 0.05495494099999999
10.88571 0.055159918999999995
10.88671 0.055358553000000005
10.88771 0.055553956
10.88871 0.055749854
10.88971 0.055948162
10.89071 0.056147762000000004
10.89171 0.056345249
10.89271 0.05653716499999999
10.89371 0.056722295000000006
10.89471 0.056902511
10.89571 0.057081628
10.89671 0.057262921
10.89771 0.057447021
10.89871 0.057631382
10.89971 0.057811855
10.90071 0.057985255
10.90171 0.058151367999999995
10.90271 0.058313092
10.90371 0.058474654
10.90471 0.058638986000000004
10.90571 0.058805960000000004
10.90671 0.058972555999999995
10.90771 0.059134874
10.90871 0.059290649
10.90971 0.059440685
10.91071 0.059588242
10.91171 0.059736858
10.91271 0.059887988
10.91371 0.060039957000000005
10.91471 0.06018898
10.91571 0.060331565
10.91671 0.060466798999999995
10.91771 0.060596992
10.91871 0.060726312
10.91971 0.060858234000000004
10.92071 0.060993398
10.92171 0.061129249000000004
10.92271 0.061261689
10.92371 0.061387633000000004
10.92471 0.061506899999999996
10.92571 0.061622239
10.92671 0.061737490000000006
10.92771 0.061855093
10.92871 0.061974535
10.92971 0.062092731000000005
10.93071 0.06220605
10.93171 0.062312681
10.93271 0.062413834
10.93371 0.062512967
10.93471 0.06261359100000001
10.93571 0.06271699700000001
10.93671 0.062821439
10.93771 0.062923215
10.93871 0.063019013
10.93971 0.063107995
10.94071 0.063192309
10.94171 0.063275738
10.94271 0.063361315
10.94371 0.06344944699999999
10.94471 0.063537707
10.94571 0.063622405
10.94671 0.06370091
10.94771 0.063773262
10.94871 0.063842052
10.94971 0.06391069
10.95071 0.063981221
10.95171 0.064053037
10.95271 0.064123364
10.95371 0.064189098
10.95471 0.064248865
10.95571 0.06430393
10.95671 0.06435740499999999
10.95771 0.064412289
10.95871 0.064469548
10.95971 0.064527505
10.96071 0.06458288999999999
10.96171 0.064632861
10.96271 0.064676721
10.96371 0.064716296
10.96471 0.06475471299999999
10.96571 0.064794428
10.96671 0.064835744
10.96771 0.064876716
10.96871 0.064914487
10.96971 0.064947136
10.97071 0.064974854
10.97171 0.06499975
10.97271 0.065024447
10.97371 0.065050367
10.97471 0.065076852
10.97571 0.065101642
10.97671 0.065122364
10.97771 0.06513808
10.97871 0.065149885
10.97971 0.065160228
10.98071 0.065171352
10.98171 0.065183907
10.98271 0.06519657300000001
10.98371 0.065206923
10.98471 0.06521290099999999
10.98571 0.065214018
10.98671 0.065211562
10.98771 0.065207679
10.98871 0.065204006
10.98971 0.065200723
10.99071 0.06519656700000001
10.99171 0.065189792
10.99271 0.065179326
10.99371 0.06516546100000001
10.99471 0.06514961699999999
10.99571 0.065133354
10.99671 0.06511737000000001
10.99771 0.065101025
10.99871 0.065082789
10.99971 0.06506120600000001
11.00071 0.06503576900000001
11.00171 0.065007235
11.00271 0.064977101
11.00371 0.064946694
11.00471 0.06491640800000001
11.00571 0.064885581
11.00671 0.064852979
11.00771 0.064817577
11.00871 0.06477912499999999
11.00971 0.06473815899999999
11.01071 0.064695528
11.01171 0.06465179
11.01271 0.06460690100000001
11.01371 0.064560346
11.01471 0.064511551
11.01571 0.06446033400000001
11.01671 0.064407033
11.01771 0.06435228300000001
11.01871 0.064296596
11.01971 0.06424007600000001
11.02071 0.064182392
11.02171 0.06412303800000001
11.02271 0.064061634
11.02371 0.06399809499999999
11.02471 0.063932582
11.02571 0.063865323
11.02671 0.06379644
11.02771 0.06372596800000001
11.02871 0.063653948
11.02971 0.063580502
11.03071 0.06350579799999999
11.03171 0.063429901
11.03271 0.063352601
11.03371 0.063273468
11.03471 0.06319205900000001
11.03571 0.063108222
11.03671 0.06302226699999999
11.03771 0.062934827
11.03871 0.06284648
11.03971 0.062757387
11.04071 0.062667165
11.04171 0.06257515100000001
11.04271 0.062480872
11.04371 0.062384456
11.04471 0.06228662100000001
11.04571 0.062188209
11.04671 0.062089605000000006
11.04771 0.061990338
11.04871 0.061889284
11.04971 0.061785325
11.05071 0.061678089
11.05171 0.061568263
11.05271 0.061457267
11.05371 0.061346375
11.05471 0.061235890999999994
11.05571 0.061124883000000005
11.05671 0.061011728
11.05771 0.060895132
11.05871 0.060775009
11.05971 0.060652592000000005
11.06071 0.06052971
11.06171 0.060407643
11.06271 0.060286233
11.06371 0.060163985
11.06471 0.060038967000000006
11.06571 0.059910119
11.06671 0.059777981
11.06771 0.059644424
11.06871 0.059511466
11.06971 0.059379922
11.07071 0.059248786
11.07171 0.059115770000000005
11.07271 0.058978725999999995
11.07371 0.058837031
11.07471 0.058692076999999995
11.07571 0.058546464
11.07671 0.05840240000000001
11.07771 0.058260297999999995
11.07871 0.058118462999999995
11.07971 0.057974155
11.08071 0.057825324000000004
11.08171 0.057671953
11.08271 0.05751610199999999
11.08371 0.057360617
11.08471 0.057207292
11.08571 0.057055685
11.08671 0.056903331999999994
11.08771 0.056747306
11.08871 0.056586124
11.08971 0.056420755999999996
11.09071 0.056254095000000004
11.09171 0.056089140999999995
11.09271 0.055927079000000005
11.09371 0.05576646699999999
11.09471 0.055604079
11.09571 0.05543693599999999
11.09671 0.055264204
11.09771 0.055087777000000004
11.09871 0.054911111
11.09971 0.054737052
11.10071 0.054566032
11.10171 0.05439576300000001
11.10271 0.054222689
11.10371 0.054044247
11.10471 0.053860531999999996
11.10571 0.053674262
11.10671 0.053489038999999995
11.10771 0.053307053
11.10871 0.053127627999999996
11.10971 0.052947615
11.11071 0.05276335299999999
11.11171 0.052573031000000006
11.11271 0.052377873000000005
11.11371 0.052181416
11.11471 0.051987311
11.11571 0.051797007
11.11671 0.051608839000000004
11.11771 0.051419053000000006
11.11871 0.051224226000000005
11.11971 0.051023414999999996
11.12071 0.050818803999999995
11.12171 0.050614303
11.12271 0.050413079
11.12371 0.050215505
11.12471 0.050018907999999994
11.12571 0.049819237999999995
11.12671 0.049613626
11.12771 0.049402197999999994
11.12871 0.04918798199999999
11.12971 0.04897499500000001
11.13071 0.048765703
11.13171 0.048559456
11.13271 0.048352935
11.13371 0.04814229
11.13471 0.047925615
11.13571 0.047704208
11.13671 0.047481763999999996
11.13771 0.047262074
11.13871 0.047046607
11.13971 0.046833575
11.14071 0.046619037
11.14171 0.046399343
11.14271 0.046173405
11.14371 0.04594331
11.14471 0.045712967
11.14571 0.045485629
11.14671 0.045261843
11.14771 0.045039157999999996
11.14871 0.044813735
11.14971 0.044582825
11.15071 0.044346537000000005
11.15171 0.044107781
11.15271 0.043870433
11.15371 0.043636898
11.15471 0.043406591
11.15571 0.04317631
11.15671 0.042942236
11.15771 0.042702316000000004
11.15871 0.042457506
11.15971 0.042211139
11.16071 0.041966807
11.16171 0.041726144
11.16271 0.041487851
11.16371 0.04124858
11.16471 0.041005068
11.16571 0.040756183
11.16671 0.040503594000000004
11.16771 0.040250659
11.16871 0.04000029
11.16971 0.039753123
11.17071 0.039507146
11.17171 0.039258983
11.17271 0.039006016
11.17371 0.038747999
11.17471 0.038487185
11.17571 0.038226908999999996
11.17671 0.037969524
11.17771 0.03771499
11.17871 0.037460971999999995
11.17971 0.037204332
11.18071 0.036943064
11.18171 0.036677494
11.18271 0.036410009
11.18371 0.036143529
11.18471 0.035879703
11.18571 0.035617952
11.18671 0.035355892
11.18771 0.035090855000000004
11.18871 0.034821525
11.18971 0.034548703
11.19071 0.034274749
11.19171 0.03400209
11.19271 0.033731738000000004
11.19371 0.033462685
11.19471 0.033192552
11.19571 0.032919049
11.19671 0.032641334
11.19771 0.032360491
11.19871 0.032078853000000004
11.19971 0.031798621
11.20071 0.031520607
11.20171 0.031243840999999998
11.20271 0.030966234
11.20371 0.030685848
11.20471 0.030402006999999998
11.20571 0.03011564
11.20671 0.029828635
11.20771 0.029542670000000004
11.20871 0.029258197
11.20971 0.028974190000000004
11.21071 0.028688751999999998
11.21171 0.028400242
11.21271 0.028108258
11.21371 0.02781387
11.21471 0.027519034
11.21571 0.027225475000000002
11.21671 0.026933721
11.21771 0.026642792999999998
11.21871 0.026350771
11.21971 0.026055879000000004
11.22071 0.025757495
11.22171 0.025456509000000002
11.22271 0.025154813
11.22371 0.024854229000000002
11.22471 0.024555448999999997
11.22571 0.024257629
11.22671 0.023958867999999998
11.22771 0.023657318
11.22871 0.023352286
11.22971 0.023044678000000002
11.23071 0.022736478
11.23171 0.022429568
11.23271 0.022124556
11.23371 0.021820331
11.23471 0.021514662
11.23571 0.021205527000000002
11.23671 0.020892388
11.23771 0.020576637999999998
11.23871 0.020260874999999998
11.23971 0.019947394
11.24071 0.019636769000000002
11.24171 0.01932741
11.24271 0.019016411
11.24371 0.018701245000000002
11.24471 0.018381294
11.24571 0.018058266
11.24671 0.017735205
11.24771 0.017414635
11.24871 0.017097002
11.24971 0.016780362
11.25071 0.016461588
11.25171 0.016138362
11.25271 0.015810734
11.25371 0.015481205999999999
11.25471 0.015153224
11.25571 0.014828984
11.25671 0.014507904
11.25771 0.014186805
11.25871 0.013861748000000002
11.25971 0.013530473999999999
11.26071 0.013193896
11.26171 0.012855671
11.26271 0.01252005
11.26371 0.012189268
11.26471 0.011862139
11.26571 0.01153475
11.26671 0.011202884
11.26771 0.010864667
11.26871 0.010521776
11.26971 0.010178389000000001
11.27071 0.009838504
11.27171 0.0095033167
11.27271 0.0091703492
11.27371 0.0088349523
11.27471 0.008493284299999999
11.27571 0.0081448881
11.27671 0.007793176299999999
11.27771 0.007443438500000001
11.27871 0.007099554899999999
11.27971 0.0067614797
11.28071 0.006425127500000001
11.28171 0.0060848021999999995
11.28271 0.0057367026
11.28371 0.0053812942
11.28471 0.0050230330000000005
11.28571 0.0046675628
11.28671 0.0043181426
11.28771 0.0039735740000000006
11.28871 0.0036289740999999997
11.28971 0.0032789358
11.29071 0.0029210756
11.29171 0.0025576732
11.29271 0.0021943012999999997
11.29371 0.0018362672999999998
11.29471 0.0014851259
11.29571 0.0011375206000000001
11.29671 0.00078716239
11.29771 0.00042875517
11.29871 6.1389721e-05
11.29971 -0.00031078125
11.30071 -0.00068106692
11.30171 -0.0010444041000000001
11.30271 -0.0014005351
11.30371 -0.0017541553
11.30471 -0.0021119195999999996
11.30571 -0.0024781899000000003
11.30671 -0.0028522416
11.30771 -0.0032287415
11.30871 -0.0036012061
11.30971 -0.0039662402
11.31071 -0.0043258184000000005
11.31171 -0.0046861031
11.31271 -0.0050535255
11.31371 -0.005430616500000001
11.31471 -0.0058142828
11.31571 -0.0061976774000000005
11.31671 -0.0065745058
11.31771 -0.0069430374
11.31871 -0.0073072399
11.31971 -0.0076742843
11.32071 -0.0080499856
11.32171 -0.0084350999
11.32271 -0.008824846
11.32371 -0.0092119757
11.32471 -0.0095914387
11.32571 -0.0099636338
11.32671 -0.010334155
11.32771 -0.010710177
11.32871 -0.011095801
11.32971 -0.011489369999999999
11.33071 -0.011884488
11.33171 -0.012274120000000001
11.33271 -0.012655131000000002
11.33371 -0.013030344
11.33471 -0.013406762
11.33571 -0.013791115
11.33671 -0.014185538999999999
11.33771 -0.014586227
11.33871 -0.014985895999999999
11.33971 -0.01537848
11.34071 -0.015763048
11.34171 -0.016144385
11.34271 -0.016529883
11.34371 -0.016924736
11.34471 -0.017328555
11.34571 -0.017735584999999998
11.34671 -0.018138396
11.34771 -0.018532664
11.34871 -0.018919949
11.34971 -0.019306681
11.35071 -0.019700006
11.35171 -0.020103193999999998
11.35271 -0.020513563999999998
11.35371 -0.020924283
11.35471 -0.021328835
11.35571 -0.021725275000000002
11.35671 -0.022117481
11.35771 -0.022512616000000003
11.35871 -0.022916448
11.35971 -0.023329577
11.36071 -0.023747017000000002
11.36171 -0.024161427
11.36271 -0.024567859
11.36371 -0.02496696
11.36471 -0.025364526999999998
11.36571 -0.025767743000000003
11.36671 -0.026180521999999998
11.36771 -0.026601002999999998
11.36871 -0.027022808000000002
11.36971 -0.027439218999999997
11.37071 -0.027847557999999998
11.37171 -0.028250876
11.37271 -0.028655902
11.37371 -0.029068592
11.37471 -0.029490198000000002
11.37571 -0.029916471000000004
11.37671 -0.030340458
11.37771 -0.030757096999999997
11.37871 -0.031166564
11.37971 -0.031574181
11.38071 -0.031986945999999995
11.38171 -0.032408969
11.38271 -0.032838786
11.38371 -0.033270335
11.38471 -0.03369693
11.38571 -0.034115615
11.38671 -0.034529049
11.38771 -0.034943708999999996
11.38871 -0.035365569
11.38971 -0.035796166
11.39071 -0.036231588
11.39171 -0.036665099
11.39271 -0.037091598
11.39371 -0.037511042
11.39471 -0.03792847
11.39571 -0.038350676
11.39671 -0.038781707
11.39771 -0.039220141
11.39871 -0.039660002
11.39971 -0.040094682
11.40071 -0.040521312999999996
11.40171 -0.040942666
11.40271 -0.04136535
11.40371 -0.041795449
11.40471 -0.042234515
11.40571 -0.042678553
11.40671 -0.04312068
11.40771 -0.043555727
11.40871 -0.043983688
11.40971 -0.044409756
11.41071 -0.044840871
11.41171 -0.045281055
11.41271 -0.045728666
11.41371 -0.046177377000000006
11.41471 -0.046620313999999996
11.41571 -0.047054593000000006
11.41671 -0.047483265999999996
11.41771 -0.04791336
11.41871 -0.048351247
11.41971 -0.048798419
11.42071 -0.049250461999999995
11.42171 -0.049699971
11.42271 -0.050141493999999995
11.42371 -0.05057521599999999
11.42471 -0.05100695400000001
11.42571 -0.051444331999999995
11.42671 -0.05189173999999999
11.42771 -0.052347308
11.42871 -0.052804034
11.42971 -0.053254311
11.43071 -0.053694954999999996
11.43171 -0.054129353000000005
11.43271 -0.054565316999999995
11.43371 -0.05500993
11.43471 -0.055464852
11.43571 -0.055925123
11.43671 -0.056382362
11.43771 -0.056830298999999994
11.43871 -0.057269004
11.43971 -0.05770495
11.44071 -0.058146840000000005
11.44171 -0.058599847
11.44271 -0.059062109
11.44371 -0.059525797
11.44471 -0.05998218
11.44571 -0.060427363
11.44671 -0.060864957
11.44771 -0.061303819999999995
11.44871 -0.061752298
11.44971 -0.062212721
11.45071 -0.062679732
11.45171 -0.063143723
11.45271 -0.063597085
11.45371 -0.06403927100000001
11.45471 -0.064477284
11.45571 -0.064921193
11.45671 -0.065377535
11.45771 -0.06584493100000001
11.45871 -0.066314865
11.45971 -0.06677712699999999
11.46071 -0.067226525
11.46171 -0.06766636499999999
11.46271 -0.068106438
11.46371 -0.06855666299999999
11.46471 -0.069020578
11.46571 -0.06949288099999999
11.46671 -0.069962762
11.46771 -0.070420891
11.46871 -0.070865557
11.46971 -0.071303931
11.47071 -0.071747508
11.47171 -0.072204653
11.47271 -0.072675094
11.47371 -0.07314994
11.47471 -0.073617382
11.47571 -0.074070354
11.47671 -0.074511219
11.47771 -0.07495033200000001
11.47871 -0.075399381
11.47971 -0.07586373199999999
11.48071 -0.076338847
11.48171 -0.076813094
11.48271 -0.077275274
11.48371 -0.07772193599999999
11.48471 -0.078159739
11.48571 -0.07860125600000001
11.48671 -0.07905683
11.48771 -0.079527771
11.48871 -0.08000534699999999
11.48971 -0.08047632299999999
11.49071 -0.080931495
11.49171 -0.081371708
11.49271 -0.081807433
11.49371 -0.082252087
11.49471 -0.082713354
11.49571 -0.083188171
11.49671 -0.083664624
11.49771 -0.084129634
11.49871 -0.084577443
11.49971 -0.08501341800000001
11.50071 -0.085450598
11.50171 -0.085901242
11.50271 -0.086368766
11.50371 -0.08684541100000001
11.50471 -0.087317143
11.50571 -0.087772723
11.50671 -0.08821106199999999
11.50771 -0.08864209499999999
11.50871 -0.089080486
11.50971 -0.08953620600000001
11.51071 -0.090008043
11.51171 -0.090484309
11.51271 -0.090950291
11.51371 -0.091397681
11.51471 -0.091829925
11.51571 -0.092259992
11.51671 -0.09270191700000001
11.51771 -0.09316170500000001
11.51871 -0.09363339
11.51971 -0.094102888
11.52071 -0.09455716900000001
11.52171 -0.094992825
11.52271 -0.095418375
11.52371 -0.095848896
11.52471 -0.096296251
11.52571 -0.096761348
11.52671 -0.097233395
11.52771 -0.097696716
11.52871 -0.09814077100000002
11.52971 -0.098566944
11.53071 -0.098987669
11.53171 -0.09941844000000001
11.53271 -0.099867827
11.53371 -0.10033206
11.53471 -0.10079747
11.53571 -0.10124944
11.53671 -0.10168183
11.53771 -0.10210100999999999
11.53871 -0.10252164999999999
11.53971 -0.10295715
11.54071 -0.10341082
11.54171 -0.1038736
11.54271 -0.10432982999999998
11.54371 -0.10476738000000001
11.54471 -0.10518552
11.54571 -0.10559555000000001
11.54671 -0.10601362
11.54771 -0.10645037999999998
11.54871 -0.10690416
11.54971 -0.10736204999999999
11.55071 -0.10780825999999999
11.55171 -0.10823415
11.55271 -0.10864375999999999
11.55371 -0.10905099
11.55471 -0.10947055
11.55571 -0.10990831000000001
11.55671 -0.11035751999999999
11.55771 -0.11080324
11.55871 -0.11123210000000001
11.55971 -0.11164112
11.56071 -0.11203971
11.56171 -0.11244365999999999
11.56271 -0.11286492000000001
11.56371 -0.11330384
11.56471 -0.11374884
11.56571 -0.11418376999999999
11.56671 -0.11459828000000001
11.56771 -0.11499438
11.56871 -0.11538508
11.56971 -0.11578597
11.57071 -0.11620517999999999
11.57171 -0.11663823
11.57271 -0.11707105000000001
11.57371 -0.11748924
11.57471 -0.11788741999999999
11.57571 -0.11827266
11.57671 -0.11865986
11.57771 -0.11906187000000001
11.57871 -0.11948115
11.57971 -0.11990798999999999
11.58071 -0.12032681
11.58171 -0.12072623
11.58271 -0.12110648
11.58371 -0.12147931000000001
11.58471 -0.12186045000000001
11.58571 -0.12225952
11.58671 -0.12267386
11.58771 -0.12309032
11.58871 -0.12349379
11.58971 -0.12387688
11.59071 -0.12424458000000001
11.59171 -0.12461086999999998
11.59271 -0.12498952
11.59371 -0.12538506
11.59471 -0.12578995
11.59571 -0.12618947
11.59671 -0.1265715
11.59771 -0.12693442
11.59871 -0.12728825000000002
11.59971 -0.12764814
11.60071 -0.12802454000000002
11.60171 -0.12841633
11.60271 -0.12881153
11.60371 -0.12919491
11.60471 -0.12955784
11.60571 -0.12990374
11.60671 -0.13024578
11.60771 -0.13059833
11.60871 -0.13096769
11.60971 -0.13134809
11.61071 -0.1317256
11.61171 -0.13208732
11.61271 -0.13242974
11.61371 -0.13276103
11.61471 -0.13309562
11.61571 -0.13344466
11.61671 -0.13380868999999998
11.61771 -0.13417723
11.61871 -0.13453552
11.61971 -0.13487415
11.62071 -0.13519514
11.62171 -0.13551072
11.62271 -0.13583535
11.62371 -0.1361765
11.62471 -0.13652978
11.62571 -0.13688192
11.62671 -0.13721931999999998
11.62771 -0.13753694
11.62871 -0.13784133
11.62971 -0.13814631
11.63071 -0.13846385
11.63171 -0.1387962
11.63271 -0.13913448
11.63371 -0.13946450999999999
11.63471 -0.13977607
11.63571 -0.14006968
11.63671 -0.14035627
11.63771 -0.14065012
11.63871 -0.14095959
11.63971 -0.14128168
11.64071 -0.14160393
11.64171 -0.14191252000000001
11.64271 -0.14220118
11.64371 -0.14247514
11.64471 -0.14274766
11.64571 -0.14303139
11.64671 -0.14333009000000002
11.64771 -0.14363627
11.64871 -0.14393609999999998
11.64971 -0.14421844
11.65071 -0.14448213999999998
11.65171 -0.14473669
11.65271 -0.14499610000000002
11.65371 -0.14526967000000002
11.65471 -0.14555600000000002
11.65571 -0.14584381000000002
11.65671 -0.14611932
11.65771 -0.1463752
11.65871 -0.14661528
11.65971 -0.14685211
11.66071 -0.14709867999999998
11.66171 -0.14736011
11.66271 -0.1476303
11.66371 -0.14789592000000001
11.66471 -0.1481451
11.66571 -0.14837509
11.66671 -0.14859401
11.66771 -0.14881556
11.66871 -0.14905002
11.66971 -0.14929761
11.67071 -0.14954836
11.67171 -0.14978857
11.67271 -0.15000973
11.67371 -0.150214
11.67471 -0.15041271
11.67571 -0.15061903000000001
11.67671 -0.15083936
11.67771 -0.15106919000000002
11.67871 -0.15129611
11.67971 -0.1515078
11.68071 -0.15170012000000002
11.68171 -0.15187975
11.68271 -0.15205981
11.68371 -0.15225137
11.68471 -0.15245627
11.68571 -0.15266596000000002
11.68671 -0.15286703999999998
11.68771 -0.15304997
11.68871 -0.15321511000000002
11.68971 -0.15337251
11.69071 -0.15353527
11.69171 -0.15371110000000002
11.69271 -0.15389733
11.69371 -0.15408273
11.69471 -0.15425486
11.69571 -0.15440809
11.69671 -0.15454724
11.69771 -0.15468437000000002
11.69871 -0.15483089
11.69971 -0.15499014
11.70071 -0.15515528
11.70171 -0.15531363
11.70271 -0.15545499
11.70371 -0.15557815
11.70471 -0.15569166
11.70571 -0.15580829
11.70671 -0.15593678
11.70771 -0.1560763
11.70871 -0.15621707999999998
11.70971 -0.15634677
11.71071 -0.15645842
11.71171 -0.15655486
11.71271 -0.15664669
11.71371 -0.15674529999999998
11.71471 -0.15685549999999998
11.71571 -0.15697236
11.71671 -0.15708454000000002
11.71771 -0.15718164
11.71871 -0.15726100999999998
11.71971 -0.15732939
11.72071 -0.15739858
11.72171 -0.15747781
11.72271 -0.15756785
11.72371 -0.15766054
11.72471 -0.15774411
11.72571 -0.15781075
11.72671 -0.15786146
11.72771 -0.15790527999999998
11.72871 -0.15795327
11.72971 -0.15801145
11.73071 -0.15807693
11.73171 -0.15814003000000001
11.73271 -0.15819062
11.73371 -0.15822474
11.73471 -0.15824711
11.73571 -0.15826795
11.73671 -0.15829628999999998
11.73771 -0.15833416
11.73871 -0.15837521999999998
11.73971 -0.15840892
11.74071 -0.15842725
11.74171 -0.15842981
11.74271 -0.15842394
11.74371 -0.15841994
11.74471 -0.15842441000000002
11.74571 -0.15843627
11.74671 -0.15844761000000002
11.74771 -0.15844897
11.74871 -0.15843553000000002
11.74971 -0.15841004
11.75071 -0.15838088
11.75171 -0.15835643000000002
11.75271 -0.15833963
11.75371 -0.15832604
11.75471 -0.15830683
11.75571 -0.15827449999999998
11.75671 -0.15822773999999998
11.75771 -0.15817215999999998
11.75871 -0.15811664
11.75971 -0.15806765
11.76071 -0.15802521
11.76171 -0.15798304999999999
11.76271 -0.15793286
11.76371 -0.15786954
11.76471 -0.15779437999999998
11.76571 -0.15771396
11.76671 -0.15763567
11.76771 -0.15756285
11.76871 -0.15749275000000001
11.76971 -0.15741842
11.77071 -0.15733342
11.77171 -0.15723604
11.77271 -0.15713031
11.77371 -0.15702336
11.77471 -0.15692076
11.77571 -0.15682298
11.77671 -0.15672517
11.77771 -0.15662046000000002
11.77871 -0.15650430999999998
11.77971 -0.15637734
11.78071 -0.15624466
11.78171 -0.15611240999999998
11.78271 -0.15598373
11.78371 -0.15585688
11.78471 -0.15572660000000002
11.78571 -0.15558773
11.78671 -0.15543862
11.78771 -0.15528216
11.78871 -0.15512371
11.78971 -0.15496747
11.79071 -0.15481373999999998
11.79171 -0.15465879
11.79271 -0.15449731
11.79371 -0.15432595
11.79471 -0.15414538
11.79571 -0.15395975
11.79671 -0.15377389
11.79771 -0.15359015
11.79871 -0.15340699
11.79971 -0.15322028
11.80071 -0.15302615
11.80171 -0.15282355
11.80271 -0.15261484
11.80371 -0.15240402
11.80471 -0.15219393
11.80571 -0.15198425
11.80671 -0.15177179999999998
11.80771 -0.15155269
11.80871 -0.15132504
11.80971 -0.15109023
11.81071 -0.15085199999999999
11.81171 -0.15061388
11.81271 -0.15037695
11.81371 -0.15013911
11.81471 -0.14989662
11.81571 -0.14964668
11.81671 -0.14938926
11.81771 -0.14912704
11.81871 -0.14886338
11.81971 -0.14859999000000002
11.82071 -0.14833563
11.82171 -0.14806705
11.82271 -0.14779125
11.82371 -0.14750768
11.82471 -0.14721872
11.82571 -0.14692822
11.82671 -0.14663880999999998
11.82771 -0.14635015
11.82871 -0.14605904
11.82971 -0.14576154
11.83071 -0.14545560000000002
11.83171 -0.14514243999999998
11.83271 -0.14482571
11.83371 -0.14450897999999998
11.83471 -0.14419329
11.83571 -0.14387638
11.83671 -0.14355425000000002
11.83771 -0.14322388
11.83871 -0.14288549
11.83971 -0.14254249000000002
11.84071 -0.14219931
11.84171 -0.14185838
11.84271 -0.14151834
11.84371 -0.14117482
11.84471 -0.14082324000000002
11.84571 -0.14046181000000002
11.84671 -0.14009291000000001
11.84771 -0.13972152
11.84871 -0.13935208999999998
11.84971 -0.13898553
11.85071 -0.1386186
11.85171 -0.13824599
11.85271 -0.13786387
11.85371 -0.13747249
11.85471 -0.13707612
11.85571 -0.13668022999999999
11.85671 -0.13628779000000002
11.85771 -0.1358972
11.85871 -0.13550315
11.85971 -0.13510003
11.86071 -0.13468572
11.86171 -0.13426311
11.86271 -0.13383841
11.86371 -0.13341724
11.86471 -0.13300095
11.86571 -0.13258567000000002
11.86671 -0.13216472999999998
11.86771 -0.13173299
11.86871 -0.13129017
11.86971 -0.13084109
11.87071 -0.13039254
11.87171 -0.12994884
11.87271 -0.12950893
11.87371 -0.12906699
11.87471 -0.12861622
11.87571 -0.12815334
11.87671 -0.1276809
11.87771 -0.12720578999999999
11.87871 -0.12673484000000002
11.87971 -0.1262704
11.88071 -0.12580867999999998
11.88171 -0.12534204
11.88271 -0.12486386000000001
11.88371 -0.12437282
11.88471 -0.12387373
11.88571 -0.12337456000000001
11.88671 -0.1228813
11.88771 -0.12239408
11.88871 -0.12190709999999999
11.88971 -0.12141242999999999
11.89071 -0.12090513
11.89171 -0.12038661
11.89271 -0.11986372999999999
11.89371 -0.11934447
11.89471 -0.11883269
11.89571 -0.11832552
11.89671 -0.11781515000000001
11.89771 -0.11729368
11.89871 -0.11675833
11.89971 -0.11621322
11.90071 -0.11566688000000001
11.90171 -0.11512676000000001
11.90271 -0.11459457
11.90371 -0.11406518
11.90471 -0.11352986000000001
11.90571 -0.11298201
11.90671 -0.11242132
11.90771 -0.11185403
11.90871 -0.11128888999999999
11.90971 -0.11073151
11.91071 -0.1101807
11.91171 -0.10962919
11.91271 -0.10906828
11.91371 -0.10849347000000001
11.91471 -0.1079074
11.91571 -0.10731823000000001
11.91671 -0.10673448
11.91771 -0.10615959999999999
11.91871 -0.10558974
11.91971 -0.10501625
11.92071 -0.10443113999999999
11.92171 -0.10383224999999999
11.92271 -0.10322453000000001
11.92371 -0.10261697
11.92471 -0.10201678
11.92571 -0.10142482
11.92671 -0.10083512
11.92771 -0.10023874999999999
11.92871 -0.09962957100000001
11.92971 -0.099008239
11.93071 -0.09838173900000001
11.93171 -0.09775894
11.93271 -0.097144902
11.93371 -0.096537604
11.93471 -0.095929235
11.93571 -0.095311139
11.93671 -0.09467932400000001
11.93771 -0.094036985
11.93871 -0.093392457
11.93971 -0.092753919
11.94071 -0.092124264
11.94171 -0.091499335
11.94271 -0.09087072099999999
11.94371 -0.09023117
11.94471 -0.089579227
11.94571 -0.088920136
11.94671 -0.08826243
11.94771 -0.08761246
11.94871 -0.086970319
11.94971 -0.086329802
11.95071 -0.08568241
11.95171 -0.085022737
11.95271 -0.08435190000000001
11.95371 -0.083676795
11.95471 -0.08300571400000001
11.95571 -0.082343118
11.95671 -0.08168689100000001
11.95771 -0.081029808
11.95871 -0.08036418
11.95971 -0.079686719
11.96071 -0.07900056700000001
11.96171 -0.078313204
11.96271 -0.077631645
11.96371 -0.076957978
11.96471 -0.076288154
11.96571 -0.075614639
11.96671 -0.074931269
11.96771 -0.07423716
11.96871 -0.073537219
11.96971 -0.07283899499999999
11.97071 -0.07214788300000001
11.97171 -0.071463769
11.97271 -0.07078119699999999
11.97371 -0.070092891
11.97471 -0.069394382
11.97571 -0.06868674
11.97671 -0.067975826
11.97771 -0.067268522
11.97871 -0.066568417
11.97971 -0.06587366800000001
11.98071 -0.065178319
11.98171 -0.06447616
11.98271 -0.063764665
11.98371 -0.063046475
11.98471 -0.062327628
11.98571 -0.061613659
11.98671 -0.060906104
11.98771 -0.060201634
11.98871 -0.059494230999999995
11.98971 -0.05877905099999999
11.99071 -0.058055447999999996
11.99171 -0.057327328
11.99271 -0.056600651999999994
11.99371 -0.055879727
11.99471 -0.055164639999999994
11.99571 -0.054451358
11.99671 -0.053734379
11.99771 -0.053010182
11.99871 -0.052279327
11.99971 -0.051545916000000004
12.00071 -0.05081491
12.00171 -0.050088967
12.00271 -0.049366883
12.00371 -0.0486445
12.00471 -0.047917414
12.00571 -0.047183802000000004
12.00671 -0.046445531000000005
12.00771 -0.045706934
12.00871 -0.044972109
12.00971 -0.044242429
12.01071 -0.043515794000000003
12.01171 -0.042788018
12.01271 -0.042055431000000004
12.01371 -0.04131704
12.01471 -0.040574980000000004
12.01571 -0.03983303
12.01671 -0.039094259
12.01771 -0.038359214999999995
12.01871 -0.037625784
12.01971 -0.03689068
12.02071 -0.036151591000000004
12.02171 -0.035408605
12.02271 -0.034664097
12.02371 -0.03392121
12.02471 -0.033181906
12.02571 -0.032445838000000005
12.02671 -0.031710626
12.02771 -0.030973338000000003
12.02871 -0.030232235
12.02971 -0.029487725
12.03071 -0.028742006
12.03171 -0.027997719
12.03271 -0.027256403999999998
12.03371 -0.026517734
12.03471 -0.025779855999999997
12.03571 -0.025040601000000003
12.03671 -0.024298766
12.03771 -0.023554753
12.03871 -0.022810217
12.03971 -0.022067022
12.04071 -0.021326134
12.04171 -0.020587121
12.04271 -0.019848476
12.04371 -0.019108549000000002
12.04471 -0.018366544
12.04571 -0.017622990999999998
12.04671 -0.016879471
12.04771 -0.016137758
12.04871 -0.015398875
12.04971 -0.014662558000000001
12.05071 -0.013927423
12.05171 -0.01319171
12.05271 -0.012454212000000001
12.05371 -0.011714886
12.05471 -0.010974829
12.05571 -0.010235639999999999
12.05671 -0.0094985226
12.05771 -0.0087636312
12.05871 -0.008030016
12.05971 -0.007296231300000001
12.06071 -0.0065612447
12.06171 -0.0058251436999999994
12.06271 -0.0050891857
12.06371 -0.0043551405
12.06471 -0.0036242555999999996
12.06571 -0.0028964505000000002
12.06671 -0.0021702463
12.06771 -0.0014435305
12.06871 -0.00071474919
12.06971 1.6156776999999998e-05
12.07071 0.00074764284
12.07171 0.0014774005
12.07271 0.0022036804
12.07371 0.0029263140999999998
12.07471 0.0036468009000000003
12.07571 0.0043673732
12.07671 0.0050895862
12.07771 0.0058132988
12.07871 0.006536707199999999
12.07971 0.0072574469
12.08071 0.007974116299999999
12.08171 0.0086872547
12.08271 0.0093991279
12.08371 0.010112383
12.08471 0.010828381
12.08571 0.011546235
12.08671 0.012263228000000001
12.08771 0.012976372
12.08871 0.013684209
12.08971 0.014387707000000001
12.09071 0.015089680999999999
12.09171 0.015793064
12.09271 0.016499071
12.09371 0.017206424999999997
12.09471 0.017912162000000002
12.09571 0.018613516
12.09671 0.019309712
12.09771 0.02000251
12.09871 0.02069513
12.09971 0.021390181999999997
12.10071 0.022087937000000002
12.10171 0.022786029
12.10271 0.02348085
12.10371 0.024169784
12.10471 0.024852860999999997
12.10571 0.025532795999999996
12.10671 0.026213325
12.10771 0.026896884000000003
12.10871 0.027583059
12.10971 0.028268827000000003
12.11071 0.028950432999999998
12.11171 0.029625741
12.11271 0.030295582999999997
12.11371 0.030963212999999996
12.11471 0.031632223
12.11571 0.032304229999999996
12.11671 0.032977818
12.11771 0.033649406
12.11871 0.034315523
12.11971 0.034975048
12.12071 0.035629945
12.12171 0.036284066
12.12271 0.036940695
12.12371 0.037600443
12.12471 0.038260795
12.12571 0.038917645
12.12671 0.039567851
12.12771 0.040211182
12.12871 0.040850450999999996
12.12971 0.041489731
12.13071 0.042131796
12.13171 0.042776403
12.13271 0.043420467000000004
12.13371 0.044060062
12.13471 0.044692919
12.13571 0.045319868
12.13671 0.045944258
12.13771 0.046569799
12.13871 0.04719813
12.13971 0.047827754
12.14071 0.04845495
12.14171 0.049076113
12.14271 0.049690035
12.14371 0.050298678
12.14471 0.050905935
12.14571 0.051515188999999996
12.14671 0.052127201
12.14771 0.05273967400000001
12.14871 0.053348701
12.14971 0.053951243
12.15071 0.054546975
12.15171 0.055138423
12.15271 0.05572927799999999
12.15371 0.056322035000000006
12.15471 0.056916417000000004
12.15571 0.0575096
12.15671 0.058098079000000004
12.15771 0.058679882
12.15871 0.05925584700000001
12.15971 0.059829041
12.16071 0.060402800000000006
12.16171 0.060978590000000006
12.16271 0.061555073
12.16371 0.062128960000000004
12.16471 0.062697061
12.16571 0.063258241
12.16671 0.063814077
12.16771 0.064367818
12.16871 0.064922328
12.16971 0.06547836200000001
12.17071 0.066034176
12.17171 0.06658673500000001
12.17271 0.067133666
12.17371 0.06767469499999999
12.17471 0.068211718
12.17571 0.068747497
12.17671 0.069283822
12.17771 0.06982039799999999
12.17871 0.070355035
12.17971 0.07088507399999999
12.18071 0.07140905900000001
12.18171 0.071927649
12.18271 0.072443165
12.18371 0.072958157
12.18471 0.073473854
12.18571 0.073989498
12.18671 0.074502872
12.18771 0.075011695
12.18871 0.075514958
12.18971 0.076013396
12.19071 0.076508871
12.19171 0.077003136
12.19271 0.077496743
12.19371 0.077988807
12.19471 0.078477693
12.19571 0.078962115
12.19671 0.079441967
12.19771 0.07991838500000001
12.19871 0.080392981
12.19971 0.08086689
12.20071 0.081340078
12.20171 0.081811397
12.20271 0.082279247
12.20371 0.082742487
12.20471 0.083200954
12.20571 0.08365544500000001
12.20671 0.084107148
12.20771 0.084556948
12.20871 0.085005024
12.20971 0.085450889
12.21071 0.085893797
12.21171 0.086333218
12.21271 0.08676909499999999
12.21371 0.08720183399999999
12.21471 0.08763201200000001
12.21571 0.088060024
12.21671 0.08848590099999999
12.21771 0.08890928000000001
12.21871 0.089329586
12.21971 0.089746277
12.22071 0.09015910299999999
12.22171 0.090568239
12.22271 0.090974255
12.22371 0.091377908
12.22471 0.091779785
12.22571 0.092179998
12.22671 0.092578039
12.22771 0.092972972
12.22871 0.09336385999999999
12.22971 0.093750301
12.23071 0.094132673
12.23171 0.094511959
12.23271 0.094889215
12.23371 0.095264905
12.23471 0.09563859200000001
12.23571 0.09600916500000001
12.23671 0.096375542
12.23771 0.09673743
12.23871 0.097095652
12.23971 0.09745170800000001
12.24071 0.09780688
12.24171 0.098161318
12.24271 0.098513789
12.24371 0.09886227799999998
12.24471 0.09920517899999999
12.24571 0.099542295
12.24671 0.09987509099999999
12.24771 0.10020585000000001
12.24871 0.10053632000000001
12.24971 0.10086657
12.25071 0.10119494
12.25171 0.10151906
12.25271 0.10183739
12.25371 0.10215024
12.25471 0.10245969999999999
12.25571 0.10276833
12.25671 0.10307746999999999
12.25771 0.10338625
12.25871 0.10369199999999999
12.25971 0.10399185999999999
12.26071 0.10428465
12.26171 0.10457166
12.26271 0.10485601
12.26371 0.10514074
12.26471 0.10542685999999998
12.26571 0.10571268
12.26671 0.10599481000000001
12.26771 0.10627029999999998
12.26871 0.10653856
12.26971 0.10680183000000001
12.27071 0.10706373000000001
12.27171 0.10732700999999999
12.27271 0.10759168
12.27371 0.10785486
12.27471 0.10811263
12.27571 0.10836247
12.27671 0.10860497
12.27771 0.10884359999999998
12.27871 0.10908253
12.27971 0.109324
12.28071 0.10956685
12.28171 0.10980719
12.28271 0.11004085
12.28371 0.11026604
12.28471 0.11048456999999999
12.28571 0.11070069999999999
12.28671 0.11091846
12.28771 0.11113898
12.28871 0.11135972999999999
12.28971 0.11157602
12.29071 0.11178404
12.29171 0.11198332000000001
12.29271 0.11217716
12.29371 0.11237059999999999
12.29471 0.11256722999999999
12.29571 0.11276687
12.29671 0.11296566
12.29771 0.11315849
12.29871 0.11334222999999999
12.29971 0.11351778000000001
12.30071 0.11368952
12.30171 0.11386244999999999
12.30271 0.11403901000000001
12.30371 0.1142174
12.30471 0.11439276999999999
12.30571 0.11456023
12.30671 0.11471811
12.30771 0.11486908
12.30871 0.11501851
12.30971 0.11517107
12.31071 0.11532779
12.31171 0.11548528000000001
12.31271 0.11563792
12.31371 0.11578138
12.31471 0.11591539999999999
12.31571 0.11604395
12.31671 0.11617267999999999
12.31771 0.11630531999999999
12.31871 0.11644132
12.31971 0.11657616999999999
12.32071 0.11670444
12.32171 0.11682321
12.32271 0.11693408000000001
12.32371 0.11704217
12.32471 0.1171528
12.32571 0.11726804
12.32671 0.11738531999999999
12.32771 0.11749902
12.32871 0.11760398999999999
12.32971 0.11769885000000001
12.33071 0.11778680999999999
12.33171 0.11787368
12.33271 0.11796417
12.33371 0.11805893
12.33471 0.11815421000000001
12.33571 0.11824436
12.33671 0.11832552999999998
12.33771 0.11839813
12.33871 0.11846656000000001
12.33971 0.11853633
12.34071 0.11861047
12.34171 0.11868756
12.34271 0.11876256
12.34371 0.11883009000000001
12.34471 0.11888788
12.34571 0.11893823
12.34671 0.11898652000000001
12.34771 0.11903781
12.34871 0.11909362
12.34971 0.11915101
12.35071 0.11920452
12.35171 0.11924964
12.35271 0.11928576
12.35371 0.1193164
12.35471 0.11934692
12.35571 0.11938104
12.35671 0.11941845
12.35771 0.11945514
12.35871 0.11948600000000001
12.35971 0.11950826
12.36071 0.11952324
12.36171 0.11953551
12.36271 0.11954991000000001
12.36371 0.11956842999999999
12.36471 0.11958893
12.36571 0.11960652
12.36671 0.11961672
12.36771 0.11961827000000001
12.36871 0.11961387000000001
12.36971 0.11960835
12.37071 0.11960555999999999
12.37171 0.11960593000000001
12.37271 0.11960635
12.37371 0.11960225999999999
12.37471 0.11959074000000001
12.37571 0.11957233
12.37671 0.11955068
12.37771 0.11953005
12.37871 0.11951256
12.37971 0.11949678
12.38071 0.11947874
12.38171 0.11945458
12.38271 0.11942296
12.38371 0.11938598
12.38471 0.11934773
12.38571 0.11931157
12.38671 0.11927804
12.38771 0.11924457999999999
12.38871 0.11920728
12.38971 0.11916352
12.39071 0.11911356000000001
12.39171 0.11906038
12.39271 0.11900753
12.39371 0.11895682
12.39471 0.11890719
12.39571 0.11885547999999999
12.39671 0.11879859
12.39771 0.11873555
12.39871 0.11866813999999999
12.39971 0.11859962
12.40071 0.11853251999999999
12.40171 0.11846694
12.40271 0.11840055000000001
12.40371 0.11833021
12.40471 0.11825408
12.40571 0.11817288
12.40671 0.11808940000000001
12.40771 0.11800658
12.40871 0.1179256
12.40971 0.11784512
12.41071 0.11776226
12.41171 0.11767456999999999
12.41271 0.11758176
12.41371 0.11748573
12.41471 0.11738924999999999
12.41571 0.11729397
12.41671 0.11719919
12.41771 0.11710239
12.41871 0.1170009
12.41971 0.11689386
12.42071 0.11678284
12.42171 0.11667092
12.42271 0.11656055000000001
12.42371 0.11645193000000001
12.42471 0.11634285
12.42571 0.11623015999999999
12.42671 0.11611194000000001
12.42771 0.11598881
12.42871 0.11586355000000001
12.42971 0.11573918000000001
12.43071 0.11561690000000001
12.43171 0.11549514
12.43271 0.11537063000000002
12.43371 0.11524066999999999
12.43471 0.11510501000000001
12.43571 0.11496620999999999
12.43671 0.11482794
12.43771 0.11469251000000001
12.43871 0.11455917
12.43971 0.11442445
12.44071 0.11428435999999999
12.44171 0.11413711
12.44271 0.11398435
12.44371 0.11383026000000002
12.44471 0.11367884
12.44571 0.11353123
12.44671 0.11338495000000001
12.44771 0.11323548
12.44871 0.11307928
12.44971 0.11291617999999999
12.45071 0.11274967
12.45171 0.11258455
12.45271 0.11242367
12.45371 0.11226591000000001
12.45471 0.11210669000000001
12.45571 0.11194092000000001
12.45671 0.11176644
12.45771 0.11158562
12.45871 0.1114041
12.45971 0.11122717
12.46071 0.11105639
12.46171 0.11088840999999999
12.46271 0.11071703999999999
12.46371 0.11053716
12.46471 0.11034814000000001
12.46571 0.11015417
12.46671 0.10996162
12.46771 0.10977476
12.46871 0.10959287
12.46971 0.10941059
12.47071 0.10922143999999999
12.47171 0.10902214999999998
12.47271 0.10881508000000001
12.47371 0.10860694
12.47471 0.10840456000000001
12.47571 0.1082104
12.47671 0.10802079
12.47771 0.10782807000000001
12.47871 0.10762543
12.47971 0.10741124
12.48071 0.10719018
12.48171 0.10697029999999999
12.48271 0.10675786
12.48371 0.10655317
12.48471 0.10635045
12.48571 0.10614146
12.48671 0.10592103
12.48771 0.10569046
12.48871 0.10545687999999999
12.48971 0.10522865999999999
12.49071 0.1050099
12.49171 0.10479757
12.49271 0.10458322999999999
12.49371 0.10435839999999999
12.49471 0.10412008
12.49571 0.10387285
12.49671 0.10362609999999998
12.49771 0.10338812
12.49871 0.10316081999999999
12.49971 0.1029384
12.50071 0.10271105000000001
12.50171 0.10247122
12.50271 0.10221851
12.50371 0.10195991
12.50471 0.10170531
12.50571 0.10146101
12.50671 0.10122547
12.50771 0.10099025
12.50871 0.10074534999999998
12.50971 0.10048584
12.51071 0.10021518
12.51171 0.099943217
12.51271 0.099680026
12.51371 0.099429383
12.51471 0.09918621500000001
12.51571 0.098939752
12.51671 0.098680274
12.51771 0.098405359
12.51871 0.098121422
12.51971 0.097839592
12.52071 0.097568578
12.52171 0.09730902400000001
12.52271 0.097053091
12.52371 0.096789538
12.52471 0.09651106699999999
12.52571 0.096219149
12.52671 0.09592321599999999
12.52771 0.095634634
12.52871 0.09535932300000001
12.52971 0.095093815
12.53071 0.09482727
12.53171 0.094548345
12.53271 0.094252423
12.53371 0.093944604
12.53471 0.093636522
12.53571 0.093338941
12.53671 0.093054876
12.53771 0.09277770299999999
12.53871 0.092495442
12.53971 0.092198513
12.54071 0.091885932
12.54171 0.091566
12.54271 0.091250939
12.54371 0.09094896400000001
12.54471 0.090658868
12.54571 0.09037073500000001
12.54671 0.090072211
12.54771 0.089756446
12.54871 0.089426566
12.54971 0.089093763
12.55071 0.088770158
12.55171 0.088461087
12.55271 0.088161667
12.55371 0.08785991800000001
12.55471 0.087544444
12.55571 0.087211723
12.55671 0.08686833299999999
12.55771 0.086526666
12.55871 0.086196943
12.55971 0.085880561
12.56071 0.08556920800000001
12.56171 0.085250201
12.56271 0.08491468
12.56371 0.084563374
12.56471 0.0842062
12.56571 0.083855941
12.56671 0.08352005400000001
12.56771 0.08319586600000001
12.56871 0.082872267
12.56971 0.08253677499999999
12.57071 0.08218352500000001
12.57171 0.08181695
12.57271 0.08144889699999999
12.57371 0.08109098399999999
12.57471 0.080747146
12.57571 0.08041113
12.57671 0.08007061
12.57771 0.079715136
12.57871 0.079342909
12.57971 0.078961934
12.58071 0.078584865
12.58171 0.078220811
12.58271 0.07786947000000001
12.58371 0.077521289
12.58471 0.077163562
12.58571 0.076788553
12.58671 0.07639844
12.58771 0.076003891
12.58871 0.075617229
12.58971 0.075244572
12.59071 0.074881996
12.59171 0.074518158
12.59271 0.074141653
12.59371 0.073748315
12.59471 0.073343818
12.59571 0.072939944
12.59671 0.072546874
12.59771 0.072166603
12.59871 0.071791623
12.59971 0.071409775
12.60071 0.071012066
12.60171 0.070598471
12.60271 0.07017795
12.60371 0.06976273699999999
12.60471 0.069360516
12.60571 0.068969605
12.60671 0.068580103
12.60771 0.068180292
12.60871 0.067764113
12.60971 0.067334925
12.61071 0.066903187
12.61171 0.066479651
12.61271 0.06606839
12.61371 0.065664254
12.61471 0.06525627099999999
12.61571 0.064834789
12.61671 0.064397731
12.61771 0.063951907
12.61871 0.063508615
12.61971 0.063076359
12.62071 0.062655396
12.62171 0.062237581
12.62271 0.061811612
12.62371 0.061370205
12.62471 0.060914684
12.62571 0.060454010999999995
12.62671 0.059998948999999996
12.62771 0.059555221
12.62871 0.059119938000000004
12.62971 0.058683637000000004
12.63071 0.058236485
12.63171 0.057774642
12.63271 0.057302637
12.63371 0.056830333999999996
12.63471 0.056366483
12.63571 0.055913028
12.63671 0.05546388000000001
12.63771 0.055008841
12.63871 0.0545402
12.63971 0.054057629
12.64071 0.053568376
12.64171 0.053082564
12.64271 0.052606745
12.64371 0.052139809
12.64471 0.051673816
12.64571 0.051199179000000004
12.64671 0.050710776
12.64771 0.050211098
12.64871 0.04970845200000001
12.64971 0.04921146900000001
12.65071 0.048723526
12.65171 0.04824067
12.65271 0.047754287
12.65371 0.047256777
12.65471 0.046746494
12.65571 0.046228792
12.65671 0.045712537
12.65771 0.045204384
12.65871 0.04470452
12.65971 0.044206582
12.66071 0.043701762
12.66171 0.043184389000000004
12.66271 0.04265543
12.66371 0.042121706
12.66471 0.041591407999999996
12.66571 0.041068849
12.66671 0.040551848
12.66771 0.040033323
12.66871 0.039506007999999995
12.66971 0.038967162
12.67071 0.038420266
12.67171 0.03787264
12.67271 0.03733061
12.67371 0.0367954
12.67471 0.036262351
12.67571 0.035723971
12.67671 0.035174759
12.67771 0.034614690000000004
12.67871 0.034049170999999996
12.67971 0.033485514
12.68071 0.032928298
12.68171 0.032376553
12.68271 0.031824532
12.68371 0.031265515
12.68471 0.030696095
12.68571 0.030118224
12.68671 0.029537756999999998
12.68771 0.028960519999999997
12.68871 0.028388517000000002
12.68971 0.027818725
12.69071 0.027245155000000004
12.69171 0.026662825
12.69271 0.026071008
12.69371 0.025473666
12.69471 0.02487686
12.69571 0.024284843
12.69671 0.023697371999999998
12.69771 0.023109946
12.69871 0.02251675
12.69971 0.021914339
12.70071 0.021303717
12.70171 0.020689522000000002
12.70271 0.020076918
12.70371 0.01946828
12.70471 0.018861785
12.70571 0.018252767
12.70671 0.017636864999999998
12.70771 0.01701287
12.70871 0.016383444
12.70971 0.015753291
12.71071 0.015126036
12.71171 0.014501887000000001
12.71271 0.013877531
12.71371 0.013248339000000001
12.71471 0.012611342
12.71571 0.011967071999999999
12.71671 0.011319124
12.71771 0.010671759
12.71871 0.01002718
12.71971 0.0093842187
12.72071 0.0087392524
12.72171 0.008088645
12.72271 0.0074311116
12.72371 0.0067684450000000005
12.72471 0.006104219899999999
12.72571 0.0054413784
12.72671 0.004780306
12.72771 0.0041186468
12.72871 0.0034529221
12.72971 0.0027808237
12.73071 0.0021026826
12.73171 0.0014211690000000001
12.73271 0.00073948222
12.73371 5.9258940000000006e-05
12.73471 -0.00062042791
12.73571 -0.00130236
12.73671 -0.0019892740999999997
12.73771 -0.0026820824000000003
12.73871 -0.0033793338
12.73971 -0.0040782728
12.74071 -0.0047767102
12.74171 -0.0054744469
12.74271 -0.0061733414999999995
12.74371 -0.0068760026
12.74471 -0.007584034
12.74571 -0.008297002199999999
12.74671 -0.0090127927
12.74771 -0.0097290707
12.74871 -0.010444832999999999
12.74971 -0.011161019999999999
12.75071 -0.011879794
12.75171 -0.012603027
12.75271 -0.013331030999999998
12.75371 -0.014062386
12.75471 -0.014794957000000001
12.75571 -0.015527396
12.75671 -0.01626008
12.75771 -0.016994862
12.75871 -0.017733806
12.75971 -0.018477814000000002
12.76071 -0.019226003
12.76171 -0.019976322
12.76271 -0.020726908
12.76371 -0.021477325999999998
12.76471 -0.022228784
12.76571 -0.022983253
12.76671 -0.023742065
12.76771 -0.024504986
12.76871 -0.02527039
12.76971 -0.026036441
12.77071 -0.026802404000000002
12.77171 -0.027569235000000004
12.77271 -0.028338990999999997
12.77371 -0.029113434999999997
12.77471 -0.029892792
12.77571 -0.030675504
12.77671 -0.031459195
12.77771 -0.032242193
12.77871 -0.033024632
12.77971 -0.033808366
12.78071 -0.034595741
12.78171 -0.035388051999999996
12.78271 -0.036184720000000004
12.78371 -0.036983707000000005
12.78471 -0.037782971000000005
12.78571 -0.03858188
12.78671 -0.039381711
12.78771 -0.040184802
12.78871 -0.040992934
12.78971 -0.041806002
12.79071 -0.042621928
12.79171 -0.043437912
12.79271 -0.04425222
12.79371 -0.045065365999999996
12.79471 -0.045879872
12.79571 -0.046698726
12.79671 -0.047523496
12.79771 -0.048353357
12.79871 -0.049185648
12.79971 -0.050017593
12.80071 -0.050848123
12.80171 -0.051678553999999995
12.80271 -0.052511645
12.80371 -0.053349707999999996
12.80471 -0.054192985
12.80571 -0.055039366
12.80671 -0.055885717
12.80771 -0.056729955000000006
12.80871 -0.057572505
12.80971 -0.058416184
12.81071 -0.059264490999999996
12.81171 -0.060119422
12.81271 -0.060980150000000004
12.81371 -0.061843502999999994
12.81471 -0.062705885
12.81571 -0.063565478
12.81671 -0.064423354
12.81771 -0.065282697
12.81871 -0.066146703
12.81971 -0.06701647699999999
12.82071 -0.067890325
12.82171 -0.068764854
12.82271 -0.069637247
12.82371 -0.07050717199999999
12.82471 -0.071377103
12.82571 -0.072250847
12.82671 -0.073131087
12.82771 -0.074017612
12.82871 -0.07490735200000001
12.82971 -0.075796188
12.83071 -0.076681509
12.83171 -0.077563792
12.83271 -0.07844630200000001
12.83371 -0.079333008
12.83471 -0.080226082
12.83571 -0.081124523
12.83671 -0.08202483299999999
12.83771 -0.082923245
12.83871 -0.083818159
12.83971 -0.084711192
12.84071 -0.085606129
12.84171 -0.08650652
12.84271 -0.087413349
12.84371 -0.08832433399999999
12.84471 -0.08923531300000001
12.84571 -0.090142828
12.84671 -0.091046299
12.84771 -0.091948436
12.84871 -0.092853559
12.84971 -0.09376493999999999
12.85071 -0.09468272900000001
12.85171 -0.095603883
12.85271 -0.09652406399999999
12.85371 -0.097440352
12.85471 -0.09835303100000001
12.85571 -0.09926540099999999
12.85671 -0.10018161
12.85771 -0.10110404999999999
12.85871 -0.10203174000000001
12.85971 -0.10296092
12.86071 -0.10388742000000001
12.86171 -0.10480922999999999
12.86271 -0.10572782000000001
12.86371 -0.1066473
12.86471 -0.10757182000000001
12.86571 -0.10850307999999999
12.86671 -0.10943924
12.86771 -0.11037599000000001
12.86871 -0.11130926
12.86971 -0.11223768
12.87071 -0.11316331
12.87171 -0.11409037
12.87271 -0.11502248999999999
12.87371 -0.11596044
12.87471 -0.11690157000000001
12.87571 -0.11784149
12.87671 -0.11877685
12.87771 -0.11970744999999999
12.87871 -0.12063645999999999
12.87971 -0.12156849
12.88071 -0.12250678999999999
12.88171 -0.12345116
12.88271 -0.12439803999999999
12.88371 -0.12534257000000001
12.88471 -0.12628158
12.88571 -0.12721537
12.88671 -0.12814754
12.88771 -0.12908266999999998
12.88871 -0.13002349
12.88971 -0.13096919
12.89071 -0.13191594
12.89171 -0.13285934
12.89271 -0.13379722
12.89371 -0.13473107
12.89471 -0.13566512
12.89571 -0.13660375
12.89671 -0.13754873
12.89771 -0.13849794999999998
12.89871 -0.13944663
12.89971 -0.14039015000000002
12.90071 -0.14132686
12.90171 -0.14225906
12.90271 -0.14319158
12.90371 -0.14412889
12.90471 -0.1450723
12.90571 -0.14601924
12.90671 -0.14696476
12.90771 -0.1479047
12.90871 -0.14883818000000001
12.90971 -0.1497682
12.91071 -0.15069975000000002
12.91171 -0.15163666
12.91271 -0.1525791
12.91371 -0.15352339999999998
12.91471 -0.15446428
12.91571 -0.1553981
12.91671 -0.15632516999999999
12.91771 -0.15724968
12.91871 -0.15817709
12.91971 -0.15911083
12.92071 -0.16005003
12.92171 -0.16099001999999998
12.92271 -0.16192506
12.92371 -0.16285192
12.92471 -0.16377174
12.92571 -0.16468940999999998
12.92671 -0.1656105
12.92771 -0.16653776
12.92871 -0.1674694
12.92971 -0.16840017999999998
12.93071 -0.16932467
12.93171 -0.17024073
12.93271 -0.17115084
12.93371 -0.17206064999999998
12.93471 -0.17297536000000002
12.93571 -0.17389643000000002
12.93671 -0.17482053
12.93771 -0.17574144
12.93871 -0.17665391
12.93971 -0.17755685999999998
12.94071 -0.17845418
12.94171 -0.17935231000000001
12.94271 -0.18025627
12.94371 -0.18116652
12.94471 -0.18207858
12.94571 -0.18298581
12.94671 -0.18388353999999998
12.94771 -0.18477202
12.94871 -0.18565622
12.94971 -0.18654275
12.95071 -0.18743558999999999
12.95171 -0.18833361
12.95271 -0.18923109
12.95371 -0.19012131
12.95471 -0.19100072
12.95571 -0.19187131999999998
12.95671 -0.19273935
12.95771 -0.19361144
12.95871 -0.19449041
12.95971 -0.19537338999999998
12.96071 -0.19625354999999997
12.96171 -0.19712439
12.96271 -0.19798369999999998
12.96371 -0.19883506
12.96471 -0.19968564
12.96571 -0.20054162
12.96671 -0.20140428
12.96771 -0.20226911
12.96871 -0.20312860000000002
12.96971 -0.20397697
12.97071 -0.20481370999999998
12.97171 -0.20564401000000002
12.97271 -0.20647538000000001
12.97371 -0.20731294
12.97471 -0.20815604
12.97571 -0.20899873
12.97671 -0.20983333
12.97771 -0.21065546
12.97871 -0.21146673
12.97971 -0.21227377000000003
12.98071 -0.21308409
12.98171 -0.21390128
12.98271 -0.21472266
12.98371 -0.21554092000000002
12.98471 -0.2163487
12.98571 -0.21714325999999998
12.98671 -0.21792805999999998
12.98771 -0.2187107
12.98871 -0.21949792
12.98971 -0.22029146
12.99071 -0.22108674
12.99171 -0.22187585
12.99271 -0.22265244999999997
12.99371 -0.2234159
12.99471 -0.22417151000000002
12.99571 -0.22492724999999997
12.99671 -0.22568865999999999
12.99771 -0.22645525000000002
12.99871 -0.22722087000000002
12.99971 -0.22797757000000002
13.00071 -0.22872065000000003
13.00171 -0.22945164
13.00271 -0.23017733
13.00371 -0.23090532000000002
13.00471 -0.23163923
13.00571 -0.23237627
13.00671 -0.23310904000000002
13.00771 -0.23383014
13.00871 -0.23453683
13.00971 -0.23523277999999997
13.01071 -0.23592568
13.01171 -0.23662234
13.01271 -0.23732428
13.01371 -0.23802691
13.01471 -0.23872245
13.01571 -0.23940485
13.01671 -0.24007367999999998
13.01771 -0.24073431
13.01871 -0.24139441
13.01971 -0.24205896000000002
13.02071 -0.24272699
13.02171 -0.24339223999999998
13.02271 -0.24404707
13.02371 -0.24468737999999998
13.02471 -0.24531521
13.02571 -0.24593731
13.02671 -0.24656088
13.02771 -0.24718893999999997
13.02871 -0.24781842
13.02971 -0.24844217
13.03071 -0.24905356
13.03171 -0.24965069999999998
13.03271 -0.25023755
13.03371 -0.25082123
13.03471 -0.25140738999999995
13.03571 -0.25199656000000004
13.03671 -0.25258380999999996
13.03771 -0.25316193
13.03871 -0.2537261
13.03971 -0.25427690999999997
13.04071 -0.25481993999999997
13.04171 -0.25536211
13.04271 -0.25590714000000003
13.04371 -0.25645329
13.04471 -0.25699446
13.04571 -0.25752413
13.04671 -0.25803964
13.04771 -0.25854374
13.04871 -0.25904279
13.04971 -0.25954242
13.05071 -0.26004401
13.05171 -0.26054371
13.05271 -0.261035
13.05371 -0.26151291
13.05471 -0.26197718000000003
13.05571 -0.26243241
13.05671 -0.26288490999999997
13.05771 -0.26333865
13.05871 -0.2637926
13.05971 -0.2642415
13.06071 -0.26467927
13.06171 -0.26510297
13.06271 -0.26551466
13.06371 -0.26591994999999996
13.06471 -0.26632422
13.06571 -0.26672911
13.06671 -0.26713146
13.06771 -0.26752546
13.06871 -0.26790646
13.06971 -0.26827406
13.07071 -0.26863229
13.07171 -0.26898696
13.07271 -0.26934172
13.07371 -0.26969565
13.07471 -0.2700438
13.07571 -0.27038043
13.07671 -0.27070274
13.07771 -0.27101268
13.07871 -0.27131554999999996
13.07971 -0.2716165
13.08071 -0.27191710999999996
13.08171 -0.27221441
13.08271 -0.27250291
13.08371 -0.27277819000000003
13.08471 -0.27303995999999997
13.08571 -0.27329216
13.08671 -0.27354027
13.08771 -0.27378763
13.08871 -0.27403298
13.08971 -0.27427133
13.09071 -0.27449708
13.09171 -0.2747078
13.09271 -0.27490584
13.09371 -0.27509688000000004
13.09471 -0.27528626
13.09571 -0.27547544
13.09671 -0.27566103000000003
13.09771 -0.27583705000000003
13.09871 -0.27599882000000003
13.09971 -0.27614611
13.10071 -0.2762831
13.10171 -0.27641556
13.10271 -0.27654693
13.10371 -0.27667577
13.10471 -0.27679675
13.10571 -0.27690406
13.10671 -0.27699529
13.10771 -0.27707331
13.10871 -0.27714446
13.10971 -0.27721451999999996
13.11071 -0.27728488
13.11171 -0.27735156
13.11271 -0.27740768
13.11371 -0.27744778999999997
13.11471 -0.27747152
13.11571 -0.2774836
13.11671 -0.27749084
13.11771 -0.27749757
13.11871 -0.27750272
13.11971 -0.27750046
13.12071 -0.27748405
13.12171 -0.27745035
13.12271 -0.27740207
13.12371 -0.27734605
13.12471 -0.27728891
13.12571 -0.27723254
13.12671 -0.2771727
13.12771 -0.27710155000000003
13.12871 -0.27701261
13.12971 -0.276905
13.13071 -0.27678404
13.13171 -0.27665796000000004
13.13271 -0.27653256000000004
13.13371 -0.27640748
13.13471 -0.27627645
13.13571 -0.2761313
13.13671 -0.27596732
13.13771 -0.27578633999999996
13.13871 -0.27559553000000003
13.13971 -0.27540276999999996
13.14071 -0.27521132000000004
13.14171 -0.27501758
13.14271 -0.2748132
13.14371 -0.27459045000000004
13.14471 -0.2743473
13.14571 -0.27408884
13.14671 -0.27382423
13.14771 -0.2735608
13.14871 -0.27329939999999997
13.14971 -0.27303379
13.15071 -0.27275444
13.15171 -0.27245472
13.15271 -0.27213495
13.15371 -0.27180228
13.15471 -0.271466
13.15571 -0.27113147
13.15671 -0.27079671
13.15771 -0.27045354
13.15871 -0.27009295
13.15971 -0.26971099
13.16071 -0.26931141
13.16171 -0.26890342
13.16271 -0.26849585
13.16371 -0.26809142
13.16471 -0.26768486
13.16571 -0.26726606
13.16671 -0.26682659999999997
13.16771 -0.26636485
13.16871 -0.26588708
13.16971 -0.26540346000000004
13.17071 -0.26492155
13.17171 -0.2644415
13.17271 -0.26395593
13.17371 -0.26345473999999997
13.17471 -0.26293165999999996
13.17571 -0.26238828
13.17671 -0.26183303
13.17771 -0.26127582
13.17871 -0.26072161
13.17971 -0.26016720000000004
13.18071 -0.25960312
13.18171 -0.25901969
13.18271 -0.25841314
13.18371 -0.25778809
13.18471 -0.25715455
13.18571 -0.25652165
13.18671 -0.25589187
13.18771 -0.25525941
13.18871 -0.254614
13.18971 -0.25394736
13.19071 -0.25325844000000003
13.19171 -0.25255401
13.19271 -0.25184425
13.19371 -0.25113625
13.19471 -0.2504295
13.19571 -0.24971617000000002
13.19671 -0.24898630000000002
13.19771 -0.24823402
13.19871 -0.24746151
13.19971 -0.24667748
13.20071 -0.24589167
13.20171 -0.24510869000000002
13.20271 -0.24432503000000003
13.20371 -0.24353134999999998
13.20471 -0.24271842999999999
13.20571 -0.24188277
13.20671 -0.24102884000000002
13.20771 -0.24016609000000003
13.20871 -0.23930294000000002
13.20971 -0.23844151
13.21071 -0.23757643
13.21171 -0.23669833
13.21271 -0.23579993
13.21371 -0.23488061999999998
13.21471 -0.23394675999999998
13.21571 -0.23300753000000002
13.21671 -0.23206910000000003
13.21771 -0.23113067999999998
13.21871 -0.23018508000000001
13.21971 -0.22922330999999999
13.22071 -0.22824018000000001
13.22171 -0.22723759
13.22271 -0.22622317000000003
13.22371 -0.22520550999999997
13.22471 -0.22418876
13.22571 -0.22317024
13.22671 -0.22214224999999999
13.22771 -0.22109703000000003
13.22871 -0.22003159
13.22971 -0.21894954000000003
13.23071 -0.21785847000000003
13.23171 -0.21676524
13.23271 -0.21567157999999997
13.23371 -0.21457314
13.23471 -0.21346236999999998
13.23571 -0.21233337
13.23671 -0.21118547000000001
13.23771 -0.2100236
13.23871 -0.208855
13.23971 -0.20768472
13.24071 -0.20651252000000003
13.24171 -0.20533314
13.24271 -0.20413972
13.24371 -0.20292809
13.24471 -0.20169927999999998
13.24571 -0.20045869
13.24671 -0.19921269000000003
13.24771 -0.19796471999999998
13.24871 -0.19671328000000002
13.24971 -0.19545320000000002
13.25071 -0.19417895
13.25171 -0.19288806
13.25271 -0.19158247
13.25371 -0.19026713
13.25471 -0.1889467
13.25571 -0.18762271
13.25671 -0.18629271
13.25771 -0.18495197
13.25871 -0.18359646000000002
13.25971 -0.18222538000000002
13.26071 -0.18084147
13.26171 -0.17944925
13.26271 -0.17805225
13.26371 -0.17665103999999998
13.26471 -0.17524307
13.26571 -0.17382439
13.26671 -0.17239205000000002
13.26771 -0.17094577
13.26871 -0.16948784
13.26971 -0.16802156999999998
13.27071 -0.16654924999999998
13.27171 -0.16507097
13.27271 -0.16358476
13.27371 -0.16208799000000002
13.27471 -0.16057895
13.27571 -0.15905779
13.27671 -0.15752625
13.27771 -0.15598659
13.27871 -0.15444024
13.27971 -0.15288718
13.28071 -0.15132605
13.28171 -0.14975505
13.28271 -0.14817287
13.28371 -0.14657936
13.28471 -0.14497548
13.28571 -0.14336279999999998
13.28671 -0.14174272000000002
13.28771 -0.14011582
13.28871 -0.13848162
13.28971 -0.13683884000000002
13.29071 -0.13518592000000001
13.29171 -0.13352187000000001
13.29271 -0.13184675
13.29371 -0.13016181000000002
13.29471 -0.12846889
13.29571 -0.12676961
13.29671 -0.12506442
13.29771 -0.12335224
13.29871 -0.12163104999999999
13.29971 -0.11989895
13.30071 -0.11815535
13.30171 -0.11640149
13.30271 -0.11463979
13.30371 -0.11287243999999999
13.30471 -0.11110001
13.30571 -0.10932083
13.30671 -0.10753196
13.30771 -0.10573091
13.30871 -0.10391742
13.30971 -0.10209384
13.31071 -0.10026403
13.31171 -0.09843104100000001
13.31271 -0.096595153
13.31371 -0.094753527
13.31471 -0.092901743
13.31571 -0.091036479
13.31671 -0.08915764
13.31771 -0.087268604
13.31871 -0.085374271
13.31971 -0.083478069
13.32071 -0.081579736
13.32171 -0.079675397
13.32271 -0.077759975
13.32371 -0.075830473
13.32471 -0.073888036
13.32571 -0.071937469
13.32671 -0.069984264
13.32771 -0.068031077
13.32871 -0.066075847
13.32971 -0.064112869
13.33071 -0.062136294
13.33171 -0.060143904
13.33271 -0.058138761
13.33371 -0.056127552
13.33471 -0.054116576
13.33571 -0.05210780699999999
13.33671 -0.05009757
13.33771 -0.048078739
13.33871 -0.046045164
13.33971 -0.043995609
13.34071 -0.041934606
13.34171 -0.039869668999999996
13.34271 -0.037806551
13.34371 -0.035745517
13.34471 -0.033681095
13.34571 -0.031605537999999996
13.34671 -0.029513848
13.34771 -0.027407202000000002
13.34871 -0.025292448
13.34971 -0.023177963
13.35071 -0.021068352000000002
13.35171 -0.018961412
13.35271 -0.016849325999999998
13.35371 -0.014723462000000001
13.35471 -0.012579774
13.35571 -0.010421457
13.35671 -0.0082570295
13.35771 -0.006095072599999999
13.35871 -0.0039388648000000005
13.35971 -0.0017843493
13.36071 0.00037726463
13.36171 0.0025538466
13.36271 0.004747236
13.36371 0.0069519308
13.36471 0.0091584887
13.36571 0.011359523
13.36671 0.013554479
13.36771 0.015750101000000002
13.36871 0.017956259
13.36971 0.020179678
13.37071 0.022419578
13.37171 0.024668005
13.37271 0.026914707
13.37371 0.029153534
13.37471 0.031386278000000004
13.37571 0.033621548
13.37671 0.03586931
13.37771 0.038134562999999996
13.37871 0.040414129
13.37971 0.042698631
13.38071 0.044978404
13.38171 0.047249614999999995
13.38271 0.049516693
13.38371 0.051789497999999996
13.38471 0.054077024
13.38571 0.056381599000000004
13.38671 0.058697321
13.38771 0.061013713
13.38871 0.06332230999999999
13.38971 0.065621996
13.39071 0.067919702
13.39171 0.070226018
13.39271 0.072548445
13.39371 0.074886618
13.39471 0.077232468
13.39571 0.079575274
13.39671 0.081908383
13.39771 0.084233354
13.39871 0.086558907
13.39971 0.088895339
13.40071 0.091247971
13.40171 0.093613769
13.40271 0.09598326900000001
13.40371 0.098346546
13.40471 0.10069947
13.40571 0.10304627
13.40671 0.10539671999999999
13.40771 0.10775991000000001
13.40871 0.11013844999999998
13.40971 0.11252674
13.41071 0.11491453
13.41171 0.11729341000000001
13.41271 0.11966199
13.41371 0.12202678
13.41471 0.12439796
13.41571 0.12678286
13.41671 0.12918141
13.41771 0.13158612
13.41871 0.13398685000000002
13.41971 0.13637712
13.42071 0.13875812
13.42171 0.1411378
13.42271 0.14352574
13.42371 0.145927
13.42471 0.14833902000000002
13.42571 0.15075328000000002
13.42671 0.15316074000000002
13.42771 0.15555748
13.42871 0.15794713
13.42971 0.16033836999999998
13.43071 0.16273939
13.43171 0.16515261
13.43271 0.16757319
13.43371 0.16999203000000002
13.43471 0.17240153
13.43571 0.17480024
13.43671 0.17719362
13.43771 0.17959052
13.43871 0.18199753
13.43971 0.18441492
13.44071 0.18683658
13.44171 0.18925397
13.44271 0.19166145
13.44371 0.19405975
13.44471 0.19645526
13.44571 0.19885573999999998
13.44671 0.20126544000000002
13.44771 0.20368227
13.44871 0.20609919000000002
13.44971 0.20850876
13.45071 0.21090771
13.45171 0.21329888
13.45271 0.21568937
13.45371 0.21808599
13.45471 0.22049104000000003
13.45571 0.22290098
13.45671 0.22530875
13.45771 0.22770818
13.45871 0.23009770000000002
13.45971 0.23248096
13.46071 0.23486437
13.46171 0.23725284000000002
13.46271 0.23964664
13.46371 0.24204138
13.46471 0.24443084999999998
13.46571 0.24681097999999999
13.46671 0.24918236
13.46771 0.25154979
13.46871 0.25391912
13.46971 0.25629364
13.47071 0.25867212
13.47171 0.26104955
13.47271 0.26342035
13.47371 0.26578165
13.47471 0.26813475
13.47571 0.27048411
13.47671 0.2728343
13.47771 0.27518715
13.47871 0.27754074
13.47971 0.27989082000000004
13.48071 0.28223346
13.48171 0.28456762
13.48271 0.28689553
13.48371 0.2892212
13.48471 0.29154778
13.48571 0.29387551
13.48671 0.29620167
13.48771 0.29852223
13.48871 0.30083426
13.48971 0.30313756
13.49071 0.30543464
13.49171 0.30772903
13.49271 0.31002311000000005
13.49371 0.31231681
13.49471 0.31460787
13.49571 0.31689326
13.49671 0.31917104
13.49771 0.32144135
13.49871 0.32370598
13.49971 0.32596709
13.50071 0.32822569
13.50171 0.33048107
13.50271 0.33273131
13.50371 0.33497445000000003
13.50471 0.33720969
13.50571 0.33943781
13.50671 0.34166067
13.50771 0.34387996
13.50871 0.34609642
13.50971 0.34830933000000003
13.51071 0.35051706
13.51171 0.3527178
13.51271 0.35491046000000004
13.51371 0.35709501
13.51471 0.3592723
13.51571 0.36144347
13.51671 0.36360936
13.51771 0.36577013999999997
13.51871 0.36792536000000003
13.51971 0.3700742
13.52071 0.37221597
13.52171 0.37435042
13.52271 0.37647779
13.52371 0.37859865
13.52471 0.38071352
13.52571 0.38282247
13.52671 0.38492493
13.52771 0.38701973
13.52871 0.38910564000000003
13.52971 0.39118212
13.53071 0.39324961
13.53171 0.39530951
13.53271 0.39736349
13.53371 0.39941259
13.53471 0.40145627999999994
13.53571 0.40349299000000005
13.53671 0.40552067
13.53771 0.40753786000000003
13.53871 0.40954472000000003
13.53971 0.41154269
13.54071 0.41353372000000005
13.54171 0.41551892999999995
13.54271 0.41749780000000003
13.54371 0.41946848
13.54471 0.42142877000000006
13.54571 0.42337775
13.54671 0.42531625
13.54771 0.42724656
13.54871 0.42917086000000004
13.54971 0.43108976000000004
13.55071 0.43300162
13.55171 0.43490346999999996
13.55271 0.43679265999999994
13.55371 0.43866853
13.55471 0.44053285
13.55571 0.44238903
13.55671 0.4442398
13.55771 0.44608562999999996
13.55871 0.44792434000000003
13.55971 0.4497523
13.56071 0.4515667
13.56171 0.45336736000000005
13.56271 0.45515675999999994
13.56371 0.45693818999999997
13.56471 0.45871381
13.56571 0.46048280999999996
13.56671 0.46224194
13.56771 0.46398756
13.56871 0.46571790999999996
13.56971 0.46743439
13.57071 0.46914094
13.57171 0.47084144000000006
13.57271 0.47253734
13.57371 0.47422652
13.57471 0.47590452999999994
13.57571 0.47756718
13.57671 0.47921318999999996
13.57771 0.48084501
13.57871 0.482467
13.57971 0.48408285
13.58071 0.48569295999999995
13.58171 0.48729428
13.58271 0.48888209000000005
13.58371 0.49045319
13.58471 0.49200798
13.58571 0.49355025
13.58671 0.49508479000000005
13.58771 0.49661421
13.58871 0.49813702
13.58971 0.49964859999999994
13.59071 0.50114393
13.59171 0.50262073
13.59271 0.50408104
13.59371 0.50552986
13.59471 0.50697201
13.59571 0.50840899
13.59671 0.50983797
13.59771 0.5112534400000001
13.59871 0.51265089
13.59971 0.51402957
13.60071 0.5153929300000001
13.60171 0.51674647
13.60271 0.51809414
13.60371 0.51943571
13.60471 0.52076685
13.60571 0.52208183
13.60671 0.52337721
13.60771 0.5246541
13.60871 0.5259174400000001
13.60971 0.52717286
13.61071 0.5284229300000001
13.61171 0.52966545
13.61271 0.53089471
13.61371 0.5321051
13.61471 0.53329472
13.61571 0.53446656
13.61671 0.53562666
13.61771 0.5367802500000001
13.61871 0.53792833
13.61971 0.53906706
13.62071 0.54019005
13.62171 0.54129246
13.62271 0.54237419
13.62371 0.54343985
13.62471 0.54449583
13.62571 0.54554599
13.62671 0.54658931
13.62771 0.54762037
13.62871 0.5486328199999999
13.62971 0.5496234600000001
13.63071 0.55059441
13.63171 0.5515516699999999
13.63271 0.5525013
13.63371 0.5534454200000001
13.63471 0.55438075
13.63571 0.55530071
13.63671 0.55619944
13.63771 0.55707558
13.63871 0.55793324
13.63971 0.55877939
13.64071 0.5596193
13.64171 0.56045335
13.64271 0.5612765399999999
13.64371 0.5620819499999999
13.64471 0.5628649099999999
13.64571 0.56362618
13.64671 0.56437138
13.64771 0.56510721
13.64871 0.56583714
13.64971 0.5665590100000001
13.65071 0.56726635
13.65171 0.56795259
13.65271 0.56861532
13.65371 0.56925789
13.65471 0.56988737
13.65571 0.5705101899999999
13.65671 0.57112789
13.65771 0.57173599
13.65871 0.5723270100000001
13.65971 0.57289489
13.66071 0.5734388699999999
13.66171 0.57396395
13.66271 0.57447753
13.66371 0.57498468
13.66471 0.57548489
13.66571 0.57597244
13.66671 0.5764401100000001
13.66771 0.57688407
13.66871 0.57730637
13.66971 0.5777137800000001
13.67071 0.57811327
13.67171 0.57850769
13.67271 0.57889349
13.67371 0.57926308
13.67471 0.57960935
13.67571 0.57993028
13.67671 0.58023017
13.67771 0.58051688
13.67871 0.58079693
13.67971 0.58107148
13.68071 0.5813357
13.68171 0.58158194
13.68271 0.58180471
13.68371 0.58200415
13.68471 0.5821859
13.68571 0.5823574
13.68671 0.5825229000000001
13.68771 0.58268066
13.68871 0.58282386
13.68971 0.58294493
13.69071 0.58304062
13.69171 0.58311401
13.69271 0.5831727800000001
13.69371 0.5832243699999999
13.69471 0.58327136
13.69571 0.58330991
13.69671 0.5833321300000001
13.69771 0.5833311
13.69871 0.58330512
13.69971 0.58325855
13.70071 0.58319909
13.70171 0.58313259
13.70271 0.5830593900000001
13.70371 0.58297422
13.70471 0.58286958
13.70571 0.58274092
13.70671 0.5825894
13.70771 0.58242152
13.70871 0.58224481
13.70971 0.58206306
13.71071 0.58187377
13.71171 0.58166976
13.71271 0.5814434
13.71371 0.58119162
13.71471 0.58091749
13.71571 0.58062845
13.71671 0.58033159
13.71771 0.5800291
13.71871 0.5797172899999999
13.71971 0.579389
13.72071 0.57903826
13.72171 0.57866434
13.72271 0.5782718800000001
13.72371 0.57786801
13.72471 0.57745762
13.72571 0.5770402
13.72671 0.5766100700000001
13.72771 0.57615982
13.72871 0.57568536
13.72971 0.57518827
13.73071 0.57467488
13.73171 0.57415254
13.73271 0.57362481
13.73371 0.57308949
13.73471 0.57254015
13.73571 0.57197022
13.73671 0.5713771599999999
13.73771 0.57076388
13.73871 0.57013682
13.73971 0.5695017099999999
13.74071 0.56885984
13.74171 0.56820749
13.74271 0.5675382
13.74371 0.5668470600000001
13.74471 0.56613395
13.74571 0.56540356
13.74671 0.56466241
13.74771 0.56391489
13.74871 0.56316033
13.74971 0.56239371
13.75071 0.56160865
13.75171 0.56080166
13.75271 0.55997414
13.75371 0.55913143
13.75471 0.55827941
13.75571 0.55742068
13.75671 0.55655329
13.75771 0.55567194
13.75871 0.55477149
13.75971 0.55385036
13.76071 0.55291122
13.76171 0.55195945
13.76271 0.55099959
13.76371 0.55003245
13.76471 0.5490547
13.76571 0.54806112
13.76671 0.54704803
13.76771 0.54601552
13.76871 0.5449675
13.76971 0.5439091
13.77071 0.54284343
13.77171 0.54176985
13.77271 0.54068449
13.77371 0.53958269
13.77471 0.53846217
13.77571 0.5373241400000001
13.77671 0.53617251
13.77771 0.53501138
13.77871 0.53384239
13.77971 0.5326638499999999
13.78071 0.5314718900000001
13.78171 0.53026322
13.78271 0.52903718
13.78371 0.5277961
13.78471 0.52654375
13.78571 0.5252831099999999
13.78671 0.52401437
13.78771 0.5227351100000001
13.78871 0.52144192
13.78971 0.52013262
13.79071 0.5188076300000001
13.79171 0.5174695
13.79271 0.51612132
13.79371 0.51476466
13.79471 0.51339869
13.79571 0.51202099
13.79671 0.51062913
13.79771 0.50922222
13.79871 0.50780154
13.79971 0.5063694900000001
13.80071 0.5049281299999999
13.80171 0.5034780099999999
13.80271 0.5020179300000001
13.80371 0.50054593
13.80471 0.49906066
13.80571 0.4975623
13.80671 0.49605235000000003
13.80771 0.49453261000000004
13.80871 0.49300389
13.80971 0.49146563000000004
13.81071 0.48991633
13.81171 0.48835473
13.81271 0.48678061
13.81371 0.4851948
13.81471 0.4835987
13.81571 0.48199333
13.81671 0.48037870000000005
13.81771 0.47875415
13.81871 0.47711893
13.81971 0.47547290999999997
13.82071 0.47381665
13.82171 0.47215102
13.82271 0.47047664
13.82371 0.46879308999999997
13.82471 0.46709947999999996
13.82571 0.46539488
13.82671 0.46367919999999996
13.82771 0.46195326999999997
13.82871 0.46021836000000005
13.82971 0.45847539000000004
13.83071 0.45672422
13.83171 0.45496401999999997
13.83271 0.45319376999999994
13.83371 0.45141330999999996
13.83471 0.44962349
13.83571 0.4478259
13.83671 0.4460216
13.83771 0.44421046
13.83871 0.44239103
13.83971 0.44056134999999996
13.84071 0.43872041
13.84171 0.43686884
13.84271 0.43500876
13.84371 0.43314253
13.84471 0.43127122
13.84571 0.4293941
13.84671 0.42750901
13.84771 0.42561381
13.84871 0.42370804999999995
13.84971 0.42179325
13.85071 0.41987201999999996
13.85171 0.41794655999999997
13.85271 0.41601686
13.85371 0.41408091999999996
13.85471 0.41213580000000005
13.85571 0.41017965
13.85671 0.40821306999999996
13.85771 0.40623904
13.85871 0.4042611
13.85971 0.40228125000000003
13.86071 0.40029851
13.86171 0.39830967
13.86271 0.3963111
13.86371 0.39430126000000004
13.86471 0.39228168
13.86571 0.39025613
13.86671 0.38822817
13.86771 0.38619908
13.86871 0.38416693
13.86971 0.38212794
13.87071 0.38007898
13.87171 0.37801980999999996
13.87271 0.37595346
13.87371 0.37388438
13.87471 0.37181578
13.87571 0.36974735999999997
13.87671 0.36767554
13.87771 0.36559547000000003
13.87871 0.36350423
13.87971 0.36140268000000003
13.88071 0.35929501
13.88171 0.35718633
13.88271 0.35507951
13.88371 0.35297342000000004
13.88471 0.35086381
13.88571 0.3487461
13.88671 0.34661836
13.88771 0.34448261999999996
13.88871 0.34234379
13.88971 0.34020648
13.89071 0.33807202999999997
13.89171 0.33593757999999996
13.89271 0.33379789
13.89371 0.33164863
13.89471 0.32948926
13.89571 0.32732356
13.89671 0.32515738
13.89771 0.32299513
13.89871 0.32083704
13.89971 0.3186791
13.90071 0.31651556
13.90171 0.31434265
13.90271 0.31216091
13.90371 0.30997498
13.90471 0.30779075
13.90571 0.30561166
13.90671 0.30343654
13.90771 0.30126041
13.90871 0.29907771
13.90971 0.29688599000000004
13.91071 0.29468739
13.91171 0.29248754
13.91271 0.29029199
13.91371 0.28810278
13.91471 0.28591717
13.91571 0.28372935
13.91671 0.28153416
13.91771 0.27933039
13.91871 0.27712174
13.91971 0.2749145
13.92071 0.27271383
13.92171 0.27052059
13.92271 0.26833083999999996
13.92371 0.26613842000000004
13.92471 0.26393875
13.92571 0.2617318
13.92671 0.25952200000000003
13.92771 0.25731552999999996
13.92871 0.25511642
13.92971 0.25292407
13.93071 0.25073375999999997
13.93171 0.24853977000000002
13.93271 0.24633900999999997
13.93371 0.2441332
13.93471 0.24192783
13.93571 0.23972887999999998
13.93671 0.23753908
13.93771 0.23535632
13.93871 0.23317488
13.93971 0.23098905
13.94071 0.22879664
13.94171 0.22660044
13.94271 0.22440639
13.94371 0.22222009
13.94471 0.22004333
13.94571 0.21787321
13.94671 0.21570409000000001
13.94771 0.21353122
13.94871 0.21135368999999998
13.94971 0.20917507000000002
13.95071 0.20700111000000002
13.95171 0.20483613
13.95271 0.20268038
13.95371 0.20052990999999998
13.95471 0.19837916000000003
13.95571 0.1962245
13.95671 0.1940665
13.95771 0.19190975
13.95871 0.18976012
13.95971 0.1876212
13.96071 0.18549219
13.96171 0.18336854
13.96271 0.1812447
13.96371 0.17911756
13.96471 0.17698826
13.96571 0.17486146000000002
13.96671 0.17274244
13.96771 0.17063395
13.96871 0.16853466
13.96971 0.16644017
13.97071 0.16434598
13.97171 0.16225029
13.97271 0.16015527000000002
13.97371 0.15806566
13.97471 0.15598591
13.97571 0.15391744000000002
13.97671 0.15185769999999998
13.97771 0.14980183
13.97871 0.14774549
13.97971 0.14568761
13.98071 0.14363093000000002
13.98171 0.14158051
13.98271 0.1395407
13.98371 0.13751274
13.98471 0.13549411
13.98571 0.13348034
13.98671 0.13146772
13.98771 0.12945558000000001
13.98871 0.12744664
13.98971 0.12544529
13.99071 0.12345486
13.99171 0.12147569999999999
13.99271 0.11950493
13.99371 0.11753833
13.99471 0.11557299
13.99571 0.1136091
13.99671 0.11164998
13.99771 0.10970016
13.99871 0.10776271000000001
13.99971 0.10583746
14.00071 0.10392116
14.00171 0.10200936999999999
14.00271 0.10009912
14.00371 0.098190678
14.00471 0.096287316
14.00571 0.094393454
14.00671 0.092512078
14.00771 0.090643083
14.00871 0.088783464
14.00971 0.08692925900000001
14.01071 0.085077994
14.01171 0.083230238
14.01271 0.08138930400000001
14.01371 0.079559238
14.01471 0.077742361
14.01571 0.075937819
14.01671 0.074142026
14.01771 0.072350778
14.01871 0.070561818
14.01971 0.068776275
14.02071 0.066998118
14.02171 0.06523195200000001
14.02271 0.063480355
14.02371 0.061742413999999995
14.02471 0.060014292999999996
14.02571 0.05829153199999999
14.02671 0.056571751999999996
14.02771 0.054856081
14.02871 0.053148495000000004
14.02971 0.051453429999999994
14.03071 0.049773068000000004
14.03171 0.048105977
14.03271 0.046447967
14.03371 0.04479466
14.03471 0.043144260000000004
14.03571 0.041498808
14.03671 0.039863086
14.03771 0.038241822
14.03871 0.036636821
14.03971 0.035045805
14.04071 0.033463698
14.04171 0.031885676
14.04271 0.030310126
14.04371 0.028739717999999997
14.04471 0.027179884
14.04571 0.025635562
14.04671 0.024108187
14.04771 0.022594792000000002
14.04871 0.021089785
14.04971 0.019588401
14.05071 0.018089707
14.05171 0.016597286
14.05271 0.015117125
14.05371 0.013653953
14.05471 0.012208276999999998
14.05571 0.010775992
14.05671 0.0093508606
14.05771 0.0079283935
14.05871 0.0065087457
14.05971 0.005096777
14.06071 0.0036991649
14.06171 0.0023203083
14.06271 0.00095953283
14.06371 -0.00038861435
14.06471 -0.0017310930999999998
14.06571 -0.0030720759
14.06671 -0.0044102981000000005
14.06771 -0.0057397352
14.06871 -0.0070532500000000005
14.06971 -0.0083469895
14.07071 -0.0096227915
14.07171 -0.010887079
14.07271 -0.012146847
14.07371 -0.013405242000000001
14.07471 -0.014659483
14.07571 -0.015902493
14.07671 -0.017127284
14.07771 -0.018331379000000002
14.07871 -0.019518509
14.07971 -0.020696410999999998
14.08071 -0.021872064
14.08171 -0.023047291
14.08271 -0.024217492
14.08371 -0.025374378
14.08471 -0.026511063
14.08571 -0.02762636
14.08671 -0.028725583
14.08771 -0.029817285
14.08871 -0.030907945000000003
14.08971 -0.031997872
14.09071 -0.03308093
14.09171 -0.034148342
14.09271 -0.035194159
14.09371 -0.036219039
14.09471 -0.037229902
14.09571 -0.03823562
14.09671 -0.039241422
14.09771 -0.040245545
14.09871 -0.041240241000000004
14.09971 -0.042216617
14.10071 -0.043170258999999996
14.10171 -0.044104148
14.10271 -0.045026935000000004
14.10371 -0.045947614
14.10471 -0.046869897
14.10571 -0.047789785
14.10671 -0.048697952
14.10771 -0.049585465
14.10871 -0.05044931899999999
14.10971 -0.051294290000000006
14.11071 -0.052129955
14.11171 -0.052964658
14.11271 -0.053800305
14.11371 -0.054631167
14.11471 -0.055447529
14.11571 -0.056241901000000004
14.11671 -0.057013867999999995
14.11771 -0.057770504
14.11871 -0.058521975999999996
14.11971 -0.059275166000000004
14.12071 -0.060029229
14.12171 -0.060775987000000004
14.12271 -0.06150491500000001
14.12371 -0.062209717000000005
14.12471 -0.06289228300000001
14.12571 -0.06356158399999999
14.12671 -0.064228137
14.12771 -0.064897502
14.12871 -0.065566861
14.12971 -0.066226831
14.13071 -0.066867418
14.13171 -0.067484309
14.13271 -0.068081595
14.13371 -0.068669138
14.13471 -0.069256307
14.13571 -0.069845986
14.13671 -0.070432684
14.13771 -0.071005966
14.13871 -0.071557064
14.13971 -0.072084536
14.14071 -0.072595326
14.14171 -0.073100562
14.14271 -0.073608663
14.14371 -0.07412010999999999
14.14471 -0.074627111
14.14571 -0.075118465
14.14671 -0.075586519
14.14771 -0.076031906
14.14871 -0.076463085
14.14971 -0.07689097
14.15071 -0.077322091
14.15171 -0.077754539
14.15271 -0.078179303
14.15371 -0.078586099
14.15471 -0.07896998400000001
14.15571 -0.079334585
14.15671 -0.07968987899999999
14.15771 -0.080045877
14.15871 -0.080406276
14.15971 -0.080765999
14.16071 -0.081114308
14.16171 -0.081441493
14.16271 -0.08174498200000001
14.16371 -0.08203098
14.16471 -0.082310679
14.16571 -0.082593341
14.16671 -0.082880683
14.16771 -0.083165977
14.16871 -0.083438476
14.16971 -0.08369025299999999
14.17071 -0.08392121500000001
14.17171 -0.084139069
14.17271 -0.08435432699999999
14.17371 -0.084573549
14.17471 -0.084795151
14.17571 -0.08501035
14.17671 -0.085208775
14.17771 -0.085385056
14.17871 -0.085542351
14.17971 -0.085690455
14.18071 -0.085839769
14.18171 -0.085994875
14.18271 -0.08615175600000001
14.18371 -0.08630040700000001
14.18471 -0.086431176
14.18571 -0.086540781
14.18671 -0.086634321
14.18771 -0.086721958
14.18871 -0.08681248899999999
14.18971 -0.086907891
14.19071 -0.087002211
14.19171 -0.087085518
14.19271 -0.087150349
14.19371 -0.08719649
14.19471 -0.087231153
14.19571 -0.08726439
14.19671 -0.087302696
14.19771 -0.08734488500000001
14.19871 -0.087382837
14.19971 -0.087406649
14.20071 -0.087410893
14.20171 -0.08739804000000001
14.20271 -0.08737694
14.20371 -0.08735733
14.20471 -0.087343855
14.20571 -0.087333348
14.20671 -0.087317056
14.20771 -0.08728628699999999
14.20871 -0.087237923
14.20971 -0.087176292
14.21071 -0.087110279
14.21171 -0.087047584
14.21271 -0.08698983
14.21371 -0.086931617
14.21471 -0.086864072
14.21571 -0.086780626
14.21671 -0.086681306
14.21771 -0.086572807
14.21871 -0.08646436
14.21971 -0.086362002
14.22071 -0.08626486500000001
14.22171 -0.086165854
14.22271 -0.086056185
14.22371 -0.085930905
14.22471 -0.08579189300000001
14.22571 -0.08564656000000001
14.22671 -0.08550307800000001
14.22771 -0.08536524300000001
14.22871 -0.085230276
14.22971 -0.085090817
14.23071 -0.084939832
14.23171 -0.084775209
14.23271 -0.084601127
14.23371 -0.084425369
14.23471 -0.084254355
14.23571 -0.084089069
14.23671 -0.083924498
14.23771 -0.08375290199999999
14.23871 -0.083568797
14.23971 -0.083372445
14.24071 -0.083169702
14.24171 -0.082968338
14.24271 -0.08277322000000001
14.24371 -0.082583399
14.24471 -0.082392927
14.24571 -0.082194794
14.24671 -0.081985386
14.24771 -0.08176673400000001
14.24871 -0.081545062
14.24971 -0.08132669
14.25071 -0.081114023
14.25171 -0.08090414300000001
14.25271 -0.080690871
14.25371 -0.080468925
14.25471 -0.080237479
14.25571 -0.080000778
14.25671 -0.079765479
14.25771 -0.079536467
14.25871 -0.079313788
14.25971 -0.07909271500000001
14.26071 -0.078866817
14.26171 -0.078632066
14.26271 -0.078389322
14.26371 -0.078143697
14.26471 -0.077901222
14.26571 -0.077665102
14.26671 -0.077433826
14.26771 -0.077202433
14.26871 -0.07696591800000001
14.26971 -0.076722616
14.27071 -0.076475309
14.27171 -0.076229358
14.27271 -0.075989217
14.27371 -0.07575553
14.27471 -0.075524754
14.27571 -0.075291528
14.27671 -0.075052225
14.27771 -0.074807345
14.27871 -0.07456127800000001
14.27971 -0.074319524
14.28071 -0.074085256
14.28171 -0.073857419
14.28271 -0.073631562
14.28371 -0.073402823
14.28471 -0.073169084
14.28571 -0.072932307
14.28671 -0.072697137
14.28771 -0.07246786799999999
14.28871 -0.072245672
14.28971 -0.07202797
14.29071 -0.071810302
14.29171 -0.071589451
14.29271 -0.071365706
14.29371 -0.071142818
14.29471 -0.070925587
14.29571 -0.070716743
14.29671 -0.070515182
14.29771 -0.070316612
14.29871 -0.07011637200000001
14.29971 -0.069912424
14.30071 -0.069706701
14.30171 -0.069503899
14.30271 -0.069308496
14.30371 -0.069121993
14.30471 -0.068942131
14.30571 -0.068764575
14.30671 -0.068585901
14.30771 -0.068405957
14.30871 -0.068227982
14.30971 -0.068056432
14.31071 -0.067893974
14.31171 -0.06773963699999999
14.31271 -0.067589409
14.31371 -0.067438878
14.31471 -0.067286205
14.31571 -0.067133526
14.31671 -0.06698572
14.31771 -0.06684744100000001
14.31871 -0.066720229
14.31971 -0.066601578
14.32071 -0.06648664700000001
14.32171 -0.066371402
14.32271 -0.06625521899999999
14.32371 -0.066141284
14.32471 -0.066034438
14.32571 -0.065938017
14.32671 -0.065851695
14.32771 -0.06577177
14.32871 -0.065693713
14.32971 -0.065615302
14.33071 -0.06553827
14.33171 -0.065467355
14.33271 -0.065407314
14.33371 -0.065359817
14.33471 -0.065322302
14.33571 -0.065289537
14.33671 -0.065256935
14.33771 -0.06522352299999999
14.33871 -0.065192609
14.33971 -0.06516978
14.34071 -0.06515939
14.34171 -0.065161934
14.34271 -0.065173855
14.34371 -0.065190002
14.34471 -0.065207074
14.34571 -0.06522584599999999
14.34671 -0.065250666
14.34771 -0.065286621
14.34871 -0.065336161
14.34971 -0.065397413
14.35071 -0.065465289
14.35171 -0.06553478900000001
14.35271 -0.06560428900000001
14.35371 -0.065676717
14.35471 -0.06575787000000001
14.35571 -0.065852841
14.35671 -0.065962865
14.35771 -0.066084607
14.35871 -0.06621233800000001
14.35971 -0.066341646
14.36071 -0.066472235
14.36171 -0.066608121
14.36271 -0.066755048
14.36371 -0.066916802
14.36471 -0.06709281
14.36571 -0.06727855099999999
14.36671 -0.067468541
14.36771 -0.067659945
14.36871 -0.067854504
14.36971 -0.06805747399999999
14.37071 -0.068274309
14.37171 -0.068507146
14.37271 -0.06875342200000001
14.37371 -0.069007487
14.37471 -0.069264212
14.37571 -0.069522299
14.37671 -0.069785165
14.37771 -0.070058863
14.37871 -0.07034831200000001
14.37971 -0.070654257
14.38071 -0.070972909
14.38171 -0.071298418
14.38271 -0.071626646
14.38371 -0.07195776599999999
14.38471 -0.072296115
14.38571 -0.072647381
14.38671 -0.07301492700000001
14.38771 -0.073397649
14.38871 -0.073790736
14.38971 -0.074188819
14.39071 -0.074589485
14.39171 -0.074994913
14.39271 -0.075410551
14.39371 -0.075841683
14.39471 -0.076290115
14.39571 -0.076753035
14.39671 -0.077224773
14.39771 -0.077700394
14.39871 -0.07817876800000001
14.39971 -0.07866323
14.40071 -0.079159456
14.40171 -0.079671887
14.40271 -0.080201041
14.40371 -0.080743321
14.40471 -0.081293465
14.40571 -0.08184796899999999
14.40671 -0.082407339
14.40771 -0.082975713
14.40871 -0.08355816199999999
14.40971 -0.08415737
14.41071 -0.084771909
14.41171 -0.08539714600000001
14.41271 -0.086028175
14.41371 -0.086662959
14.41471 -0.087303645
14.41571 -0.087955216
14.41671 -0.088622415
14.41771 -0.08930685
14.41871 -0.09000609300000001
14.41971 -0.090715307
14.42071 -0.09143029999999999
14.42171 -0.09215010800000001
14.42271 -0.09287743000000001
14.42371 -0.093616778
14.42471 -0.094371528
14.42571 -0.095141825
14.42671 -0.095924607
14.42771 -0.096715731
14.42871 -0.097512722
14.42971 -0.098316418
14.43071 -0.09913045200000001
14.43171 -0.09995894500000001
14.43271 -0.10080389000000001
14.43371 -0.10166387
14.43471 -0.10253495
14.43571 -0.10341306
14.43671 -0.10429646
14.43771 -0.10518664
14.43871 -0.10608722999999999
14.43971 -0.10700169999999999
14.44071 -0.10793128
14.44171 -0.1088744
14.44271 -0.10982795
14.44371 -0.11078939999999998
14.44471 -0.11175850999999999
14.44571 -0.11273738
14.44671 -0.11372896999999998
14.44771 -0.11473515
14.44871 -0.11575540999999999
14.44971 -0.11678714
14.45071 -0.11782725
14.45171 -0.11887407
14.45271 -0.11992831
14.45371 -0.12099253
14.45471 -0.12206952
14.45571 -0.12316066
14.45671 -0.12426519999999999
14.45771 -0.12538091999999998
14.45871 -0.12650567999999998
14.45971 -0.12763867
14.46071 -0.12878074
14.46171 -0.12993367
14.46271 -0.13109880999999998
14.46371 -0.13227619999999998
14.46471 -0.13346458
14.46571 -0.13466228
14.46671 -0.13586843999999998
14.46771 -0.13708351
14.46871 -0.13830900000000002
14.46971 -0.13954642
14.47071 -0.14079640000000002
14.47171 -0.14205833
14.47271 -0.14333079
14.47371 -0.1446124
14.47471 -0.14590265
14.47571 -0.14720191
14.47671 -0.14851108000000002
14.47771 -0.14983080000000001
14.47871 -0.15116103
14.47971 -0.15250128999999998
14.48071 -0.15385114
14.48171 -0.15521062
14.48271 -0.15658034
14.48371 -0.15796096
14.48471 -0.15935265
14.48571 -0.16075482
14.48671 -0.16216644
14.48771 -0.16358657000000001
14.48871 -0.16501496000000002
14.48971 -0.16645220000000002
14.49071 -0.16789916000000002
14.49171 -0.16935635000000002
14.49271 -0.17082358
14.49371 -0.17230009
14.49471 -0.17378522000000002
14.49571 -0.17527903
14.49671 -0.17678238
14.49771 -0.17829639
14.49871 -0.17982152
14.49971 -0.18135706000000001
14.50071 -0.18290128
14.50171 -0.18445237
14.50271 -0.1860096
14.50371 -0.18757375999999998
14.50471 -0.18914673
14.50571 -0.19073031
14.50671 -0.19232507000000001
14.50771 -0.19392994
14.50871 -0.19554288999999997
14.50971 -0.19716224999999998
14.51071 -0.19878789000000002
14.51171 -0.20042132
14.51271 -0.20206461
14.51371 -0.20371899
14.51471 -0.20538370999999997
14.51571 -0.20705637999999998
14.51671 -0.20873434999999999
14.51771 -0.21041634
14.51871 -0.21210345
14.51971 -0.21379851
14.52071 -0.21550431999999997
14.52171 -0.21722189
14.52271 -0.21894965000000002
14.52371 -0.22068433
14.52471 -0.22242293
14.52571 -0.22416459
14.52671 -0.2259112
14.52771 -0.22766602
14.52871 -0.22943167
14.52971 -0.23120828
14.53071 -0.23299335
14.53171 -0.23478314
14.53271 -0.23657524000000002
14.53371 -0.23837003
14.53471 -0.24017058
14.53571 -0.24198066
14.53671 -0.24380225
14.53771 -0.24563416000000002
14.53871 -0.2474725
14.53971 -0.24931307
14.54071 -0.251154
14.54171 -0.25299685
14.54271 -0.25484571
14.54371 -0.25670463
14.54471 -0.25857489
14.54571 -0.26045421
14.54671 -0.26233809
14.54771 -0.26422259000000003
14.54871 -0.26610689
14.54971 -0.26799367999999996
14.55071 -0.26988747999999996
14.55171 -0.27179170999999996
14.55271 -0.27370628
14.55371 -0.27562759000000003
14.55471 -0.27755066
14.55571 -0.27947221
14.55671 -0.28139281
14.55771 -0.28331648
14.55871 -0.28524811
14.55971 -0.28719041
14.56071 -0.28914195
14.56171 -0.29109812
14.56271 -0.2930539
14.56371 -0.29500695000000005
14.56471 -0.29695916
14.56571 -0.29891541
14.56671 -0.30088029
14.56771 -0.3028553
14.56871 -0.30483766
14.56971 -0.30682201
14.57071 -0.3088037
14.57171 -0.31078163999999997
14.57271 -0.31275896
14.57371 -0.31474091
14.57471 -0.31673147
14.57571 -0.31873074
14.57671 -0.32073488
14.57771 -0.32273845
14.57871 -0.32473784
14.57971 -0.32673357
14.58071 -0.32872995000000005
14.58171 -0.33073227
14.58271 -0.33274344
14.58371 -0.33476194000000004
14.58471 -0.33678273
14.58571 -0.33880027
14.58671 -0.34081191
14.58771 -0.3428194
14.58871 -0.34482782
14.58971 -0.34684218
14.59071 -0.34886424
14.59171 -0.3508915
14.59271 -0.35291861
14.59371 -0.35494093
14.59471 -0.35695729
14.59571 -0.35897074
14.59671 -0.36098647
14.59771 -0.36300842
14.59871 -0.3650367
14.59971 -0.36706736
14.60071 -0.36909482
14.60171 -0.37111533
14.60271 -0.37312913
14.60371 -0.37514032
14.60471 -0.37715425999999996
14.60571 -0.37917406
14.60671 -0.38119873
14.60771 -0.38322371
14.60871 -0.38524377
14.60971 -0.3872562
14.61071 -0.38926237999999996
14.61171 -0.39126677
14.61271 -0.39327391
14.61371 -0.39528547999999997
14.61471 -0.39729908999999997
14.61571 -0.39930996
14.61671 -0.40131365
14.61771 -0.40330905
14.61871 -0.40529887000000003
14.61971 -0.40728794
14.62071 -0.40928004
14.62171 -0.41127554
14.62271 -0.41327113000000004
14.62371 -0.41526174
14.62471 -0.41724368999999994
14.62571 -0.41921698
14.62671 -0.42118490999999997
14.62771 -0.42315195
14.62871 -0.42512091
14.62971 -0.42709108000000007
14.63071 -0.42905873
14.63171 -0.43101948999999995
14.63271 -0.43297112
14.63371 -0.43491474
14.63471 -0.43685408
14.63571 -0.43879296
14.63671 -0.44073281
14.63771 -0.44267164
14.63871 -0.44460529
14.63971 -0.44652991999999997
14.64071 -0.4484443
14.64171 -0.45035047999999994
14.64271 -0.45225238
14.64371 -0.45415331
14.64471 -0.45605386
14.64571 -0.45795175
14.64671 -0.45984308
14.64771 -0.46172495999999996
14.64871 -0.46359706
14.64971 -0.4654617
14.65071 -0.46732221
14.65171 -0.46918062
14.65271 -0.47103631999999995
14.65371 -0.47288644
14.65471 -0.47472753
14.65571 -0.47655780999999997
14.65671 -0.47837808
14.65771 -0.48019122000000003
14.65871 -0.48200032
14.65971 -0.4838068
14.66071 -0.48560956
14.66171 -0.48740557
14.66271 -0.4891918
14.66371 -0.49096703999999997
14.66471 -0.49273227
14.66571 -0.49448991
14.66671 -0.49624224000000006
14.66771 -0.49798982
14.66871 -0.49973116
14.66971 -0.50146375
14.67071 -0.50318562
14.67171 -0.50489665
14.67271 -0.50659836
14.67371 -0.50829309
14.67471 -0.50998223
14.67571 -0.5116655
14.67671 -0.5133409099999999
14.67771 -0.51500597
14.67871 -0.51665916
14.67971 -0.51830066
14.68071 -0.5199321100000001
14.68171 -0.52155554
14.68271 -0.52317218
14.68371 -0.5247816399999999
14.68471 -0.52638236
14.68571 -0.5279726299999999
14.68671 -0.52955151
14.68771 -0.53111929
14.68871 -0.53267716
14.68971 -0.53422619
14.69071 -0.53576664
14.69171 -0.5372976899999999
14.69271 -0.53881789
14.69371 -0.54032607
14.69471 -0.54182196
14.69571 -0.54330644
14.69671 -0.5447809100000001
14.69771 -0.54624639
14.69871 -0.54770308
14.69971 -0.5491500300000001
14.70071 -0.5505858899999999
14.70171 -0.55200956
14.70271 -0.55342065
14.70371 -0.55481954
14.70471 -0.55620698
14.70571 -0.55758357
14.70671 -0.5589494
14.70771 -0.5603041
14.70871 -0.56164707
14.70971 -0.5629778400000001
14.71071 -0.5642965
14.71171 -0.56560328
14.71271 -0.56689866
14.71371 -0.56818267
14.71471 -0.56945514
14.71571 -0.57071545
14.71671 -0.57196291
14.71771 -0.57319705
14.71871 -0.57441774
14.71971 -0.57562534
14.72071 -0.57682055
14.72171 -0.5780038900000001
14.72271 -0.57917563
14.72371 -0.58033555
14.72471 -0.58148308
14.72571 -0.58261743
14.72671 -0.58373809
14.72771 -0.58484487
14.72871 -0.58593806
14.72971 -0.58701802
14.73071 -0.5880850400000001
14.73171 -0.58913915
14.73271 -0.5901800500000001
14.73371 -0.59120734
14.73471 -0.5922208099999999
14.73571 -0.59322044
14.73671 -0.59420662
14.73771 -0.5951797099999999
14.73871 -0.59613977
14.73971 -0.59708641
14.74071 -0.59801899
14.74171 -0.59893662
14.74271 -0.5998390299999999
14.74371 -0.60072644
14.74471 -0.60159964
14.74571 -0.60245954
14.74671 -0.60330667
14.74771 -0.60414085
14.74871 -0.6049612999999999
14.74971 -0.60576694
14.75071 -0.60655717
14.75171 -0.60733198
14.75271 -0.60809194
14.75371 -0.6088377
14.75471 -0.6095695299999999
14.75571 -0.6102869799999999
14.75671 -0.61098933
14.75771 -0.61167604
14.75871 -0.61234711
14.75971 -0.61300332
14.76071 -0.6136456
14.76171 -0.61427453
14.76271 -0.6148899
14.76371 -0.61549074
14.76471 -0.61607575
14.76571 -0.61664404
14.76671 -0.6171956200000001
14.76771 -0.61773136
14.76871 -0.61825248
14.76971 -0.61875968
14.77071 -0.6192529999999999
14.77171 -0.61973161
14.77271 -0.62019452
14.77371 -0.62064123
14.77471 -0.62107192
14.77571 -0.6214872899999999
14.77671 -0.62188809
14.77771 -0.62227445
14.77871 -0.6226457200000001
14.77971 -0.62300079
14.78071 -0.62333881
14.78171 -0.62365984
14.78271 -0.62396494
14.78371 -0.62425546
14.78471 -0.62453239
14.78571 -0.62479563
14.78671 -0.62504401
14.78771 -0.6252761
14.78871 -0.6254907700000001
14.78971 -0.62568821
14.79071 -0.6258694
14.79171 -0.62603555
14.79271 -0.6261873099999999
14.79371 -0.62632435
14.79471 -0.62644565
14.79571 -0.62655024
14.79671 -0.62663797
14.79771 -0.62670959
14.79871 -0.6267664000000001
14.79971 -0.6268092000000001
14.80071 -0.6268377900000001
14.80171 -0.62685092
14.80271 -0.62684687
14.80371 -0.62682475
14.80471 -0.62678489
14.80571 -0.62672854
14.80671 -0.62665748
14.80771 -0.62657283
14.80871 -0.62647429
14.80971 -0.62636072
14.81071 -0.62623075
14.81171 -0.62608365
14.81271 -0.6259198300000001
14.81371 -0.62574041
14.81471 -0.6255464199999999
14.81571 -0.62533803
14.81671 -0.6251144200000001
14.81771 -0.624874
14.81871 -0.62461579
14.81971 -0.62434003
14.82071 -0.62404806
14.82171 -0.6237417000000001
14.82271 -0.62342221
14.82371 -0.6230894
14.82471 -0.6227418299999999
14.82571 -0.62237759
14.82671 -0.62199552
14.82771 -0.62159579
14.82871 -0.6211797699999999
14.82971 -0.6207491300000001
14.83071 -0.6203047899999999
14.83171 -0.6198464
14.83271 -0.61937254
14.83371 -0.61888192
14.83471 -0.61837416
14.83571 -0.61785025
14.83671 -0.61731189
14.83771 -0.61676051
14.83871 -0.61619612
14.83971 -0.6156172599999999
14.84071 -0.61502191
14.84171 -0.61440859
14.84271 -0.61377743
14.84371 -0.61313002
14.84471 -0.61246864
14.84571 -0.61179483
14.84671 -0.61110849
14.84771 -0.6104080900000001
14.84871 -0.6096916299999999
14.84971 -0.60895802
14.85071 -0.6082077499999999
14.85171 -0.60744248
14.85271 -0.60666399
14.85371 -0.6058729700000001
14.85471 -0.60506859
14.85571 -0.60424893
14.85671 -0.60341232
14.85771 -0.6025584900000001
14.85871 -0.60168877
14.85971 -0.60080555
14.86071 -0.59991074
14.86171 -0.5990045599999999
14.86271 -0.59808544
14.86371 -0.59715095
14.86471 -0.59619923
14.86571 -0.59523028
14.86671 -0.5942457800000001
14.86771 -0.59324801
14.86871 -0.59223864
14.86971 -0.59121768
14.87071 -0.59018349
14.87171 -0.58913408
14.87271 -0.58806827
14.87371 -0.58698673
14.87471 -0.5858914500000001
14.87571 -0.58478443
14.87671 -0.58366666
14.87771 -0.58253719
14.87871 -0.58139372
14.87971 -0.58023408
14.88071 -0.57905759
14.88171 -0.57786545
14.88271 -0.57666027
14.88371 -0.57544447
14.88471 -0.57421899
14.88571 -0.57298262
14.88671 -0.5717328300000001
14.88771 -0.57046753
14.88871 -0.56918617
14.88971 -0.56789014
14.89071 -0.56658187
14.89171 -0.56526335
14.89271 -0.56393482
14.89371 -0.56259464
14.89471 -0.5612405
14.89571 -0.55987095
14.89671 -0.55848639
14.89771 -0.5570889499999999
14.89871 -0.5556813899999999
14.89971 -0.55426522
14.90071 -0.55283993
14.90171 -0.55140308
14.90271 -0.54995189
14.90371 -0.54848487
14.90471 -0.5470027700000001
14.90571 -0.5455080400000001
14.90671 -0.5440035400000001
14.90771 -0.54249079
14.90871 -0.54096919
14.90971 -0.5394364700000001
14.91071 -0.5378902
14.91171 -0.53632944
14.91271 -0.5347553199999999
14.91371 -0.53317039
14.91471 -0.53157695
14.91571 -0.52997563
14.91671 -0.52836495
14.91771 -0.52674217
14.91871 -0.52510509
14.91971 -0.52345358
14.92071 -0.52178968
14.92171 -0.5201166
14.92271 -0.51843682
14.92371 -0.51675066
14.92471 -0.51505603
14.92571 -0.51334989
14.92671 -0.51162997
14.92771 -0.50989613
14.92871 -0.50815046
14.92971 -0.5063958900000001
14.93071 -0.50463439
14.93171 -0.50286599
14.93271 -0.50108866
14.93371 -0.49929991
14.93471 -0.49749836
14.93571 -0.4956848
14.93671 -0.49386178
14.93771 -0.49203220000000003
14.93871 -0.49019731
14.93971 -0.48835607999999997
14.94071 -0.48650563999999996
14.94171 -0.48464303999999997
14.94271 -0.48276703
14.94371 -0.48087891000000005
14.94471 -0.47898176000000003
14.94571 -0.4770787
14.94671 -0.47517116
14.94771 -0.47325813
14.94871 -0.47133691
14.94971 -0.46940478
14.95071 -0.46746084000000004
14.95171 -0.46550654999999996
14.95271 -0.46354472
14.95371 -0.46157776
14.95471 -0.45960629
14.95571 -0.45762854000000003
14.95671 -0.45564165
14.95771 -0.45364350000000003
14.95871 -0.45163412999999997
14.95971 -0.44961589999999996
14.96071 -0.44759223
14.96171 -0.44556553
14.96271 -0.44353576
14.96371 -0.44150059
14.96471 -0.43945657000000005
14.96571 -0.43740142
14.96671 -0.43533528
14.96771 -0.43326067
14.96871 -0.43118093
14.96971 -0.42909831000000004
14.97071 -0.42701261
14.97171 -0.42492156
14.97271 -0.42282217
14.97371 -0.42071301000000005
14.97471 -0.41859499000000006
14.97571 -0.41647097
14.97671 -0.41434392
14.97771 -0.41221506
14.97871 -0.41008312
14.97971 -0.40794498999999995
14.98071 -0.40579763999999996
14.98171 -0.40364005
14.98271 -0.40147398
14.98371 -0.39930288
14.98471 -0.39712992
14.98571 -0.39495635
14.98671 -0.39278059000000004
14.98771 -0.39059948
14.98871 -0.38841027
14.98971 -0.38621227999999996
14.99071 -0.38400739
14.99171 -0.38179881
14.99271 -0.37958904
14.99371 -0.37737835999999997
14.99471 -0.37516469999999996
14.99571 -0.37294496
14.99671 -0.37071707
14.99771 -0.36848128999999996
14.99871 -0.36624027000000003
14.99971 -0.36399742
15.00071 -0.36175493
15.00171 -0.35951242
15.00271 -0.35726728
15.00371 -0.35501625000000003
15.00471 -0.35275749
15.00571 -0.35049177
15.00671 -0.34822205
15.00771 -0.3459516
15.00871 -0.34368214999999996
15.00971 -0.34141287
15.01071 -0.33914095
15.01171 -0.33686345
15.01271 -0.33457908
15.01371 -0.33228905
15.01471 -0.32999639
15.01571 -0.32770396
15.01671 -0.32541284
15.01771 -0.32312165
15.01871 -0.32082754
15.01971 -0.31852801
15.02071 -0.31622264
15.02171 -0.31391333000000005
15.02271 -0.31160326
15.02371 -0.30929497
15.02471 -0.30698879
15.02571 -0.30468265
15.02671 -0.30237341
15.02771 -0.30005872
15.02871 -0.29773852
15.02971 -0.29541503
15.03071 -0.29309145
15.03171 -0.29077006
15.03271 -0.28845095
15.03371 -0.28613214000000003
15.03471 -0.28381092
15.03571 -0.28148564
15.03671 -0.27915679
15.03771 -0.27682672
15.03871 -0.27449811
15.03971 -0.27217236
15.04071 -0.26984869
15.04171 -0.2675246
15.04271 -0.26519748
15.04371 -0.26286622
15.04471 -0.2605319
15.04571 -0.25819731
15.04671 -0.25586518
15.04771 -0.25353674
15.04871 -0.25121102
15.04971 -0.24888559999999998
15.05071 -0.24655808
15.05171 -0.24422761
15.05271 -0.2418953
15.05371 -0.23956359
15.05471 -0.23723467999999998
15.05571 -0.23490922000000003
15.05671 -0.23258600999999998
15.05771 -0.23026287
15.05871 -0.22793802999999999
15.05971 -0.22561135999999998
15.06071 -0.22328449000000003
15.06171 -0.22095984
15.06271 -0.21863917
15.06371 -0.21632256000000002
15.06471 -0.21400831
15.06571 -0.21169404
15.06671 -0.20937809999999998
15.06771 -0.20706058
15.06871 -0.20474321
15.06971 -0.20242841
15.07071 -0.20011789
15.07171 -0.19781174999999998
15.07271 -0.19550858999999998
15.07371 -0.19320647000000002
15.07471 -0.19090419
15.07571 -0.18860199
15.07671 -0.18630142
15.07771 -0.18400428
15.07871 -0.18171151
15.07971 -0.1794226
15.08071 -0.17713587
15.08171 -0.17484959
15.08271 -0.17256301
15.08371 -0.17027698000000002
15.08471 -0.16799344
15.08571 -0.16571445
15.08671 -0.16344101
15.08771 -0.16117261
15.08871 -0.15890758
15.08971 -0.15664408999999999
15.09071 -0.15438127999999998
15.09171 -0.15211964
15.09271 -0.14986066
15.09371 -0.14760585999999998
15.09471 -0.14535588
15.09571 -0.14311014
15.09671 -0.14086729
15.09771 -0.13862617
15.09871 -0.13638656999999998
15.09971 -0.1341495
15.10071 -0.13191663
15.10171 -0.12968936
15.10271 -0.12746796999999999
15.10371 -0.12525145000000001
15.10471 -0.12303813
15.10571 -0.12082659999999999
15.10671 -0.11861656000000001
15.10771 -0.116409
15.10871 -0.1142056
15.10971 -0.11200773
15.11071 -0.10981581
15.11171 -0.10762904000000001
15.11271 -0.10544606000000001
15.11371 -0.10326583
15.11471 -0.10108824
15.11571 -0.098914234
15.11671 -0.09674516
15.11771 -0.094581937
15.11871 -0.09242447599999999
15.11971 -0.090271753
15.12071 -0.08812246400000001
15.12171 -0.085975911
15.12271 -0.083832472
15.12371 -0.08169346799999999
15.12471 -0.079560437
15.12571 -0.077434222
15.12671 -0.075314532
15.12771 -0.073200086
15.12871 -0.071089395
15.12971 -0.068981631
15.13071 -0.066877063
15.13171 -0.064776844
15.13271 -0.062682311
15.13371 -0.060594192000000005
15.13471 -0.058512262
15.13571 -0.05643560399999999
15.13671 -0.054363312999999996
15.13771 -0.05229516
15.13871 -0.05023181399999999
15.13971 -0.048174412
15.14071 -0.046123838
15.14171 -0.044080105999999994
15.14271 -0.042042275999999996
15.14371 -0.040008988999999995
15.14471 -0.037979243999999995
15.14571 -0.035953004
15.14671 -0.033931207000000005
15.14771 -0.031915234
15.14871 -0.029906126999999998
15.14971 -0.027904075000000004
15.15071 -0.025908445000000002
15.15171 -0.023918297999999998
15.15271 -0.021933067
15.15371 -0.019952926000000003
15.15471 -0.017978621
15.15571 -0.016010927
15.15671 -0.014050069
15.15771 -0.012095545
15.15871 -0.010146424999999999
15.15971 -0.008201970900000001
15.16071 -0.006262149
15.16171 -0.0043276756
15.16271 -0.0023995787999999997
15.16371 -0.00047857628999999996
15.16471 0.0014353459
15.16571 0.0033428711
15.16671 0.0052448682
15.16771 0.0071418108000000004
15.16871 0.0090334819
15.16971 0.010919153000000001
15.17071 0.012798091999999999
15.17171 0.014670052
15.17271 0.016535398
15.17371 0.018394791
15.17471 0.020248638000000003
15.17571 0.022096743
15.17671 0.023938387
15.17771 0.025772807
15.17871 0.027599759
15.17971 0.029419747000000003
15.18071 0.031233742
15.18171 0.033042550999999996
15.18271 0.034846269
15.18371 0.036644179
15.18471 0.038435202
15.18571 0.040218618
15.18671 0.041994531
15.18771 0.043763781999999994
15.18871 0.045527355
15.18971 0.047285639
15.19071 0.049038103
15.19171 0.050783588000000005
15.19271 0.052521128
15.19371 0.054250651999999996
15.19471 0.05597315
15.19571 0.057690119
15.19671 0.059402577000000005
15.19771 0.061110319999999996
15.19871 0.06281197399999999
15.19971 0.064505776
15.20071 0.066190714
15.20171 0.067867199
15.20271 0.069536862
15.20371 0.071201473
15.20471 0.072861748
15.20571 0.074516784
15.20671 0.07616458499999999
15.20771 0.077803351
15.20871 0.07943270000000001
15.20971 0.081054046
15.21071 0.08266979699999999
15.21171 0.084281835
15.21271 0.085890264
15.21371 0.087493227
15.21471 0.089088053
15.21571 0.090672949
15.21671 0.09224821700000001
15.21771 0.093816145
15.21871 0.095379545
15.21971 0.096939917
15.22071 0.09849634999999998
15.22171 0.10004597
15.22271 0.1015857
15.22371 0.10311429
15.22471 0.10463324
15.22571 0.10614593
15.22671 0.10765559
15.22771 0.10916322
15.22871 0.11066684
15.22971 0.11216274
15.23071 0.11364782999999999
15.23171 0.11512164
15.23271 0.11658674000000001
15.23371 0.11804714999999999
15.23471 0.11950569
15.23571 0.12096215999999999
15.23671 0.12241318999999999
15.23771 0.12385441000000001
15.23871 0.12528318000000002
15.23971 0.12670036
15.24071 0.12810999
15.24171 0.12951671
15.24271 0.13092292
15.24371 0.1323271
15.24471 0.13372473
15.24571 0.13511115
15.24671 0.13648452
15.24771 0.13784716
15.24871 0.13920411
15.24971 0.14055994
15.25071 0.14191578
15.25171 0.14326852
15.25271 0.14461261
15.25371 0.14594365
15.25471 0.14726118
15.25571 0.14856915999999998
15.25671 0.14987349
15.25771 0.15117831
15.25871 0.15248328
15.25971 0.1537837
15.26071 0.15507349
15.26171 0.15634906
15.26271 0.1576117
15.26371 0.15886688
15.26471 0.16012082
15.26571 0.16137655
15.26671 0.16263181999999998
15.26771 0.16388051
15.26871 0.16511641
15.26971 0.16633724
[truncated: 824,896 more chars]
