# Supplementary material for: 2D Synthetic dataset of numerical simulations of long-period seismicity in a volcanic edifice and related sensitivity kernels
Source: Data Brief. 2021 Jan 25;34:106673. doi: 10.1016/j.dib.2020.106673 (PMC7841316; doi:10.1016/j.dib.2020.106673)
Supplement: Supplementary Data S1 — Supplementary Raw Research Data. This is open data under the CC BY license http://creativecommons.org/licenses/by/4.0/ [file mmc1.zip › Dataset/OUTPUT_SEISMOGRAMS/9000_3000/disp_Z_homo_6000_1904_ISO7e-1Hz.semd]

-1.714286 0.0
-1.713286 0.0
-1.712286 0.0
-1.711286 0.0
-1.710286 1.8211933e-36
-1.709286 3.4437418e-24
-1.708286 3.7533903e-23
-1.707286 2.2274209e-22
-1.706286 9.529618000000001e-22
-1.705286 3.2871132999999997e-21
-1.704286 9.7011445e-21
-1.703286 2.5403274999999998e-20
-1.702286 6.047058299999999e-20
-1.701286 1.3311581e-19
-1.700286 2.7443288e-19
-1.699286 5.3499098e-19
-1.698286 9.9364134e-19
-1.697286 1.7688647e-18
-1.696286 3.0329072e-18
-1.695286 5.028835800000001e-18
-1.694286 8.0904726e-18
-1.693286 1.2664953e-17
-1.692286 1.9337404e-17
-1.691286 2.8856925e-17
-1.690286 4.2162744999999996e-17
-1.689286 6.0409083e-17
-1.688286 8.4986878e-17
-1.687286 1.1754025e-16
-1.686286 1.5997517e-16
-1.685286 2.1445780000000001e-16
-1.684286 2.833994e-16
-1.683286 3.6942494e-16
-1.682286 4.7532259e-16
-1.681286 6.039709300000001e-16
-1.680286 7.5824173e-16
-1.679286 9.408760900000001e-16
-1.678286 1.1543319e-15
-1.677286 1.4006026e-15
-1.676286 1.6810064e-15
-1.675286 1.9959468e-15
-1.674286 2.3446471e-15
-1.673286 2.724861e-15
-1.672286 3.1325631e-15
-1.671286 3.5616249999999996e-15
-1.670286 4.0034827000000004e-15
-1.669286 4.4468029e-15
-1.668286 4.8771535e-15
-1.667286 5.2766917e-15
-1.666286 5.623871299999999e-15
-1.665286 5.8931867000000004e-15
-1.664286 6.0549540999999996e-15
-1.663286 6.0751433e-15
-1.662286 5.9152685e-15
-1.661286 5.5323424e-15
-1.660286 4.8788992e-15
-1.659286 3.9030931e-15
-1.658286 2.548874e-15
-1.657286 7.5624045e-16
-1.656286 -1.5384294e-15
-1.655286 -4.4019746e-15
-1.654286 -7.9039755e-15
-1.653286 -1.2116221e-14
-1.652286 -1.7112116e-14
-1.651286 -2.2966045999999998e-14
-1.650286 -2.975271e-14
-1.649286 -3.7546422e-14
-1.648286 -4.6420417999999994e-14
-1.647286 -5.6446143e-14
-1.646286 -6.7692565e-14
-1.645286 -8.022549199999999e-14
-1.644286 -9.4106938e-14
-1.643286 -1.0939451000000001e-13
-1.642286 -1.2614080000000001e-13
-1.641286 -1.4439288e-13
-1.640286 -1.6419171e-13
-1.639286 -1.8557173e-13
-1.638286 -2.0856026e-13
-1.637286 -2.3317705e-13
-1.636286 -2.5943374e-13
-1.635286 -2.8733321e-13
-1.634286 -3.1686892999999997e-13
-1.633286 -3.4802413e-13
-1.632286 -3.8077087e-13
-1.631286 -4.1506893e-13
-1.630286 -4.5086437e-13
-1.629286 -4.8808808e-13
-1.628286 -5.2665379e-13
-1.627286 -5.6645599e-13
-1.626286 -6.0736747e-13
-1.625286 -6.4923648e-13
-1.624286 -6.9188362e-13
-1.623286 -7.350984799999999e-13
-1.622286 -7.786358e-13
-1.621286 -8.222116599999999e-13
-1.620286 -8.654990300000001e-13
-1.619286 -9.0812367e-13
-1.618286 -9.4965946e-13
-1.617286 -9.896239999999999e-13
-1.616286 -1.0274744e-12
-1.615286 -1.0626031e-12
-1.614286 -1.0943339e-12
-1.613286 -1.1219189e-12
-1.612286 -1.1445362e-12
-1.611286 -1.1612871e-12
-1.610286 -1.171196e-12
-1.609286 -1.1732104e-12
-1.608286 -1.1662022e-12
-1.607286 -1.1489704e-12
-1.606286 -1.1202459e-12
-1.605286 -1.0786971e-12
-1.604286 -1.0229376e-12
-1.603286 -9.5153623e-13
-1.602286 -8.630277200000001e-13
-1.601286 -7.5592651e-13
-1.600286 -6.2874159e-13
-1.599286 -4.7999345e-13
-1.598286 -3.0823275e-13
-1.597286 -1.1206034e-13
-1.596286 1.0985121e-13
-1.595286 3.5873488999999994e-13
-1.594286 6.357057199999999e-13
-1.593286 9.4173674e-13
-1.592286 1.2776343000000001e-12
-1.591286 1.6440139e-12
-1.590286 2.0412766e-12
-1.589286 2.4695855e-12
-1.588286 2.9288451000000004e-12
-1.587286 3.4186799e-12
-1.586286 3.9384183e-12
-1.585286 4.4870757e-12
-1.584286 5.0633444e-12
-1.583286 5.6655825e-12
-1.582286 6.291809499999999e-12
-1.581286 6.9397057000000005e-12
-1.580286 7.6066134e-12
-1.579286 8.2895449e-12
-1.578286 8.9851934e-12
-1.577286 9.6899492e-12
-1.576286 1.0399919000000001e-11
-1.575286 1.1110949e-11
-1.574286 1.1818657e-11
-1.573286 1.2518462999999999e-11
-1.572286 1.3205619000000001e-11
-1.571286 1.3875253e-11
-1.570286 1.4522411e-11
-1.569286 1.5142091e-11
-1.568286 1.5729292000000002e-11
-1.567286 1.627906e-11
-1.566286 1.6786525e-11
-1.565286 1.7246947e-11
-1.564286 1.7655757999999998e-11
-1.563286 1.8008599e-11
-1.562286 1.8301356e-11
-1.561286 1.853019e-11
-1.560286 1.869157e-11
-1.559286 1.8782287e-11
-1.558286 1.8799482999999998e-11
-1.557286 1.8740650000000002e-11
-1.556286 1.8603648e-11
-1.555286 1.8386692999999998e-11
-1.554286 1.8088364e-11
-1.553286 1.7707579999999998e-11
-1.552286 1.7243588e-11
-1.551286 1.6695934e-11
-1.550286 1.6064441000000002e-11
-1.549286 1.5349169e-11
-1.548286 1.4550385000000002e-11
-1.547286 1.3668513999999998e-11
-1.546286 1.2704101e-11
-1.545286 1.1657769e-11
-1.544286 1.0530167000000001e-11
-1.543286 9.321931e-12
-1.542286 8.0336406e-12
-1.541286 6.6657759e-12
-1.540286 5.2186848e-12
-1.539286 3.6925489999999995e-12
-1.538286 2.0873579e-12
-1.537286 4.0289025e-13
-1.536286 -1.3612977e-12
-1.535286 -3.2058757e-12
-1.534286 -5.1317342e-12
-1.533286 -7.1399687e-12
-1.532286 -9.2318555e-12
-1.531286 -1.1408816e-11
-1.530286 -1.3672369e-11
-1.529286 -1.6024082999999998e-11
-1.528286 -1.8465500000000002e-11
-1.527286 -2.0998073e-11
-1.526286 -2.3623074e-11
-1.525286 -2.634151e-11
-1.524286 -2.9154023e-11
-1.523286 -3.2060788e-11
-1.522286 -3.5061407e-11
-1.521286 -3.8154804e-11
-1.520286 -4.1339111e-11
-1.519286 -4.4611567e-11
-1.518286 -4.7968411e-11
-1.517286 -5.1404784e-11
-1.516286 -5.4914639e-11
-1.515286 -5.8490663e-11
-1.514286 -6.2124194e-11
-1.513286 -6.580517899999999e-11
-1.512286 -6.9522133e-11
-1.511286 -7.326211e-11
-1.510286 -7.7010707e-11
-1.509286 -8.0752072e-11
-1.508286 -8.4468944e-11
-1.507286 -8.8142726e-11
-1.506286 -9.1753558e-11
-1.505286 -9.5280424e-11
-1.504286 -9.8701288e-11
-1.503286 -1.0199326e-10
-1.502286 -1.0513275000000001e-10
-1.501286 -1.0809569999999999e-10
-1.500286 -1.1085775000000001e-10
-1.499286 -1.1339452000000001e-10
-1.498286 -1.1568182000000001e-10
-1.497286 -1.1769598e-10
-1.496286 -1.1941402e-10
-1.495286 -1.2081399e-10
-1.494286 -1.2187524e-10
-1.493286 -1.2257867e-10
-1.492286 -1.2290702e-10
-1.491286 -1.228451e-10
-1.490286 -1.2238006e-10
-1.489286 -1.2150154e-10
-1.488286 -1.2020195e-10
-1.487286 -1.1847656999999999e-10
-1.486286 -1.1632370999999999e-10
-1.485286 -1.137448e-10
-1.484286 -1.1074442e-10
-1.483286 -1.0733036e-10
-1.482286 -1.0351353000000001e-10
-1.481286 -9.9307953e-11
-1.480286 -9.4730582e-11
-1.479286 -8.980115899999999e-11
-1.478286 -8.4541982e-11
-1.477286 -7.897766100000001e-11
-1.476286 -7.3134803e-11
-1.475286 -6.7041668e-11
-1.474286 -6.0727806e-11
-1.473286 -5.4223617999999996e-11
-1.472286 -4.7559938e-11
-1.471286 -4.0767576e-11
-1.470286 -3.3876837e-11
-1.469286 -2.6917042999999998e-11
-1.468286 -1.9916047e-11
-1.467286 -1.2899774e-11
-1.466286 -5.8917484000000005e-12
-1.465286 1.0873363e-12
-1.464286 8.0200251e-12
-1.463286 1.4892467e-11
-1.462286 2.1694743e-11
-1.461286 2.8421132e-11
-1.460286 3.5070319e-11
-1.459286 4.164555e-11
-1.458286 4.8154704000000004e-11
-1.457286 5.4610304e-11
-1.456286 6.1029437e-11
-1.455286 6.7433602e-11
-1.454286 7.384849e-11
-1.453286 8.0303662e-11
-1.452286 8.6832174e-11
-1.451286 9.3470088e-11
-1.450286 1.0025597e-10
-1.449286 1.0723026000000001e-10
-1.448286 1.1443461e-10
-1.447286 1.2191119e-10
-1.446286 1.2970189e-10
-1.445286 1.3784755000000001e-10
-1.444286 1.463871e-10
-1.443286 1.5535679e-10
-1.442286 1.6478929e-10
-1.441286 1.7471286e-10
-1.440286 1.8515057e-10
-1.439286 1.9611949e-10
-1.438286 2.0762996000000001e-10
-1.437286 2.1968497000000002e-10
-1.436286 2.3227950000000002e-10
-1.435286 2.4540003e-10
-1.434286 2.5902409999999996e-10
-1.433286 2.7311996e-10
-1.432286 2.8764639999999997e-10
-1.431286 3.0255267e-10
-1.430286 3.1777842e-10
-1.429286 3.3325393e-10
-1.428286 3.4890038e-10
-1.427286 3.6463023999999994e-10
-1.426286 3.8034784e-10
-1.425286 3.9595007e-10
-1.424286 4.1132714e-10
-1.423286 4.2636346e-10
-1.422286 4.4093882e-10
-1.421286 4.5492931999999997e-10
-1.420286 4.6820872e-10
-1.419286 4.8064963e-10
-1.418286 4.9212496e-10
-1.417286 5.0250919e-10
-1.416286 5.116798900000001e-10
-1.415286 5.195190599999999e-10
-1.414286 5.2591451e-10
-1.413286 5.3076142e-10
-1.412286 5.3396341e-10
-1.411286 5.3543398e-10
-1.410286 5.350976600000001e-10
-1.409286 5.328910100000001e-10
-1.408286 5.2876362e-10
-1.407286 5.2267891e-10
-1.406286 5.146147400000001e-10
-1.405286 5.0456397e-10
-1.404286 4.9253475e-10
-1.403286 4.7855066e-10
-1.402286 4.6265066e-10
-1.401286 4.4488883e-10
-1.400286 4.2533394e-10
-1.399286 4.0406892000000003e-10
-1.398286 3.8118991e-10
-1.397286 3.5680536e-10
-1.396286 3.3103486999999997e-10
-1.395286 3.0400793e-10
-1.394286 2.7586238e-10
-1.393286 2.4674297e-10
-1.392286 2.1679965e-10
-1.391286 1.8618579e-10
-1.390286 1.5505648e-10
-1.389286 1.2356664999999999e-10
-1.388286 9.1869231e-11
-1.387286 6.0113389e-11
-1.386286 2.8442726999999998e-11
-1.385286 -3.0063995e-12
-1.384286 -3.4106482e-11
-1.383286 -6.4740335e-11
-1.382286 -9.4802432e-11
-1.381286 -1.242001e-10
-1.380286 -1.5285447e-10
-1.379286 -1.8070132e-10
-1.378286 -2.0769165e-10
-1.377286 -2.3379202e-10
-1.376286 -2.5898472e-10
-1.375286 -2.8326764e-10
-1.374286 -3.0665396000000003e-10
-1.373286 -3.2917161e-10
-1.372286 -3.5086237000000003e-10
-1.371286 -3.7178102999999997e-10
-1.370286 -3.9199408e-10
-1.369286 -4.1157828e-10
-1.368286 -4.3061917e-10
-1.367286 -4.4920937999999997e-10
-1.366286 -4.674467000000001e-10
-1.365286 -4.8543227e-10
-1.364286 -5.0326848e-10
-1.363286 -5.2105698e-10
-1.362286 -5.3889671e-10
-1.361286 -5.5688175e-10
-1.360286 -5.750995199999999e-10
-1.359286 -5.936288399999999e-10
-1.358286 -6.125381000000001e-10
-1.357286 -6.3188378e-10
-1.356286 -6.5170898e-10
-1.355286 -6.7204215e-10
-1.354286 -6.928961300000001e-10
-1.353286 -7.142672299999999e-10
-1.352286 -7.361348500000001e-10
-1.351286 -7.5846126e-10
-1.350286 -7.811913399999999e-10
-1.349286 -8.0425328e-10
-1.348286 -8.2755868e-10
-1.347286 -8.510038199999999e-10
-1.346286 -8.744704600000001e-10
-1.345286 -8.978273899999999e-10
-1.344286 -9.209318200000001e-10
-1.343286 -9.4363146e-10
-1.342286 -9.6576618e-10
-1.341286 -9.871705e-10
-1.340286 -1.0076755e-09
-1.339286 -1.0271117000000001e-09
-1.338286 -1.0453109e-09
-1.337286 -1.062109e-09
-1.336286 -1.0773485000000001e-09
-1.335286 -1.0908806e-09
-1.334286 -1.1025679e-09
-1.333286 -1.1122859999999999e-09
-1.332286 -1.1199262e-09
-1.331286 -1.1253966e-09
-1.330286 -1.1286239e-09
-1.329286 -1.1295552e-09
-1.328286 -1.1281582e-09
-1.327286 -1.1244225000000001e-09
-1.326286 -1.1183594999999999e-09
-1.325286 -1.1100025999999999e-09
-1.324286 -1.0994072e-09
-1.323286 -1.0866494e-09
-1.322286 -1.0718255999999998e-09
-1.321286 -1.0550506e-09
-1.320286 -1.0364562e-09
-1.319286 -1.0161891e-09
-1.318286 -9.944089e-10
-1.317286 -9.7128503e-10
-1.316286 -9.4699457e-10
-1.315286 -9.2171904e-10
-1.314286 -8.9564146e-10
-1.313286 -8.689431100000001e-10
-1.312286 -8.4180059e-10
-1.311286 -8.143825e-10
-1.310286 -7.8684637e-10
-1.309286 -7.5933556e-10
-1.308286 -7.3197681e-10
-1.307286 -7.048771700000001e-10
-1.306286 -6.7812197e-10
-1.305286 -6.5177265e-10
-1.304286 -6.2586507e-10
-1.303286 -6.0040813e-10
-1.302286 -5.753828799999999e-10
-1.301286 -5.507419599999999e-10
-1.300286 -5.264095599999999e-10
-1.299286 -5.022818999999999e-10
-1.298286 -4.78228e-10
-1.297286 -4.5409106e-10
-1.296286 -4.2969017999999997e-10
-1.295286 -4.048227e-10
-1.294286 -3.7926676e-10
-1.293286 -3.5278434e-10
-1.292286 -3.2512467e-10
-1.291286 -2.9602792e-10
-1.290286 -2.6522911e-10
-1.289286 -2.3246235999999998e-10
-1.288286 -1.9746506999999998e-10
-1.287286 -1.5998244e-10
-1.286286 -1.1977188e-10
-1.285286 -7.6607357e-11
-1.284286 -3.0283766999999995e-11
-1.283286 1.9378982000000002e-11
-1.282286 7.2532052e-11
-1.281286 1.2929406999999998e-10
-1.280286 1.8974785e-10
-1.279286 2.5393758000000003e-10
-1.278286 3.2186643e-10
-1.277286 3.9349457e-10
-1.276286 4.6873794e-10
-1.275286 5.4746741e-10
-1.274286 6.2950855e-10
-1.273286 7.1464219e-10
-1.272286 8.0260529e-10
-1.271286 8.930927200000001e-10
-1.270286 9.857594799999999e-10
-1.269286 1.0802235e-09
-1.268286 1.1760692e-09
-1.267286 1.2728513999999998e-09
-1.266286 1.3700993e-09
-1.265286 1.4673219e-09
-1.264286 1.5640131999999998e-09
-1.263286 1.6596567999999998e-09
-1.262286 1.7537327e-09
-1.261286 1.8457229e-09
-1.260286 1.9351167e-09
-1.259286 2.0214174e-09
-1.258286 2.1041483e-09
-1.257286 2.1828574e-09
-1.256286 2.2571237e-09
-1.255286 2.3265622e-09
-1.254286 2.3908285e-09
-1.253286 2.4496228e-09
-1.252286 2.5026941000000002e-09
-1.251286 2.5498428e-09
-1.250286 2.5909235e-09
-1.249286 2.6258466e-09
-1.248286 2.6545795e-09
-1.247286 2.6771466999999998e-09
-1.246286 2.6936292999999997e-09
-1.245286 2.7041641e-09
-1.244286 2.7089412e-09
-1.243286 2.7082012e-09
-1.242286 2.7022324e-09
-1.241286 2.6913659e-09
-1.240286 2.6759716e-09
-1.239286 2.6564523e-09
-1.238286 2.6332382e-09
-1.237286 2.6067809e-09
-1.236286 2.5775465e-09
-1.235286 2.5460091e-09
-1.234286 2.5126436e-09
-1.233286 2.4779193e-09
-1.232286 2.4422923999999998e-09
-1.231286 2.4061992e-09
-1.230286 2.3700501999999998e-09
-1.229286 2.3342231e-09
-1.228286 2.2990574999999997e-09
-1.227286 2.2648494e-09
-1.226286 2.2318467e-09
-1.225286 2.2002448e-09
-1.224286 2.1701842e-09
-1.223286 2.1417465e-09
-1.222286 2.1149539e-09
-1.221286 2.0897680999999997e-09
-1.220286 2.06609e-09
-1.219286 2.0437608000000002e-09
-1.218286 2.0225639e-09
-1.217286 2.0022274e-09
-1.216286 1.9824274e-09
-1.215286 1.9627926e-09
-1.214286 1.942909e-09
-1.213286 1.9223256999999998e-09
-1.212286 1.9005611e-09
-1.211286 1.8771098e-09
-1.210286 1.8514492e-09
-1.209286 1.823048e-09
-1.208286 1.7913730000000001e-09
-1.207286 1.7558972e-09
-1.206286 1.7161078000000001e-09
-1.205286 1.6715138e-09
-1.204286 1.6216535e-09
-1.203286 1.5661018e-09
-1.202286 1.5044764e-09
-1.201286 1.4364449e-09
-1.200286 1.3617297e-09
-1.199286 1.2801131e-09
-1.198286 1.1914416999999999e-09
-1.197286 1.0956292e-09
-1.196286 9.9265934e-10
-1.195286 8.8258689e-10
-1.194286 7.6553859e-10
-1.193286 6.4171242e-10
-1.192286 5.1137649e-10
-1.191286 3.7486645999999997e-10
-1.190286 2.3258242e-10
-1.189286 8.4984743e-11
-1.188286 -6.7410893e-11
-1.187286 -2.2403920999999998e-10
-1.186286 -3.8429169e-10
-1.185286 -5.475235700000001e-10
-1.184286 -7.130613800000001e-10
-1.183286 -8.8021066e-10
-1.182286 -1.0482643e-09
-1.181286 -1.2165108e-09
-1.180286 -1.3842425e-09
-1.179286 -1.5507639000000001e-09
-1.178286 -1.7153998999999999e-09
-1.177286 -1.8775037e-09
-1.176286 -2.0364642e-09
-1.175286 -2.1917124e-09
-1.174286 -2.3427281e-09
-1.173286 -2.4890454e-09
-1.172286 -2.6302578e-09
-1.171286 -2.7660211e-09
-1.170286 -2.8960575e-09
-1.169286 -3.0201567000000002e-09
-1.168286 -3.1381778999999998e-09
-1.167286 -3.2500491999999997e-09
-1.166286 -3.355766e-09
-1.165286 -3.4553904999999997e-09
-1.164286 -3.5490478999999996e-09
-1.163286 -3.6369217e-09
-1.162286 -3.7192509e-09
-1.161286 -3.7963226e-09
-1.160286 -3.8684667e-09
-1.159286 -3.936048e-09
-1.158286 -3.9994604999999995e-09
-1.157286 -4.0591180000000005e-09
-1.156286 -4.115445800000001e-09
-1.155286 -4.1688736e-09
-1.154286 -4.2198259e-09
-1.153286 -4.2687142e-09
-1.152286 -4.3159285e-09
-1.151286 -4.36183e-09
-1.150286 -4.4067434e-09
-1.149286 -4.4509493e-09
-1.148286 -4.4946796e-09
-1.147286 -4.5381105e-09
-1.146286 -4.5813586e-09
-1.145286 -4.6244772000000005e-09
-1.144286 -4.6674539000000005e-09
-1.143286 -4.7102079000000006e-09
-1.142286 -4.7525907e-09
-1.141286 -4.7943854e-09
-1.140286 -4.835309599999999e-09
-1.139286 -4.8750164e-09
-1.138286 -4.9130994e-09
-1.137286 -4.949097e-09
-1.136286 -4.9824977e-09
-1.135286 -5.0127467999999995e-09
-1.134286 -5.0392536999999995e-09
-1.133286 -5.0614003e-09
-1.132286 -5.078548e-09
-1.131286 -5.0900488999999995e-09
-1.130286 -5.095253e-09
-1.129286 -5.0935190000000005e-09
-1.128286 -5.0842233e-09
-1.127286 -5.0667699e-09
-1.126286 -5.0405992e-09
-1.125286 -5.0051973e-09
-1.124286 -4.9601042e-09
-1.123286 -4.9049223e-09
-1.122286 -4.8393227e-09
-1.121286 -4.7630520999999994e-09
-1.120286 -4.6759381e-09
-1.119286 -4.5778933000000004e-09
-1.118286 -4.468919e-09
-1.117286 -4.3491079e-09
-1.116286 -4.218643799999999e-09
-1.115286 -4.0778027e-09
-1.114286 -3.9269511e-09
-1.113286 -3.766543000000001e-09
-1.112286 -3.5971167000000003e-09
-1.111286 -3.4192902e-09
-1.110286 -3.2337546e-09
-1.109286 -3.0412676000000003e-09
-1.108286 -2.8426459e-09
-1.107286 -2.6387562e-09
-1.106286 -2.430506e-09
-1.105286 -2.2188335999999998e-09
-1.104286 -2.0046983e-09
-1.103286 -1.7890691e-09
-1.102286 -1.5729142e-09
-1.101286 -1.3571901e-09
-1.100286 -1.1428311e-09
-1.099286 -9.3073813e-10
-1.098286 -7.2176956e-10
-1.097286 -5.167311000000001e-10
-1.096286 -3.1636705e-10
-1.095286 -1.2135221e-10
-1.094286 6.7715294e-11
-1.093286 2.5032032e-10
-1.092286 4.2603577e-10
-1.091286 5.945266399999999e-10
-1.090286 7.555528299999999e-10
-1.089286 9.0897064e-10
-1.088286 1.0547333e-09
-1.087286 1.1928898e-09
-1.086286 1.3235828e-09
-1.085286 1.4470453e-09
-1.084286 1.563596e-09
-1.083286 1.6736333000000002e-09
-1.082286 1.7776293000000002e-09
-1.081286 1.8761215e-09
-1.080286 1.9697044e-09
-1.079286 2.0590207e-09
-1.078286 2.1447505e-09
-1.077286 2.2276021e-09
-1.076286 2.3083008000000002e-09
-1.075286 2.3875776000000002e-09
-1.074286 2.4661596e-09
-1.073286 2.5447576e-09
-1.072286 2.624057e-09
-1.071286 2.7047066e-09
-1.070286 2.7873093999999998e-09
-1.069286 2.8724138e-09
-1.068286 2.9605043999999996e-09
-1.067286 3.0519962e-09
-1.066286 3.1472266e-09
-1.065286 3.2464510000000004e-09
-1.064286 3.3498381000000003e-09
-1.063286 3.457467e-09
-1.062286 3.5693254e-09
-1.061286 3.6853087e-09
-1.060286 3.8052207e-09
-1.059286 3.9287757e-09
-1.058286 4.0556006e-09
-1.057286 4.1852399999999995e-09
-1.056286 4.3171605e-09
-1.055286 4.4507575e-09
-1.054286 4.5853623e-09
-1.053286 4.7202495e-09
-1.052286 4.8546465e-09
-1.051286 4.9877421999999994e-09
-1.050286 5.1186964e-09
-1.049286 5.2466507e-09
-1.048286 5.3707379e-09
-1.047286 5.4900924e-09
-1.046286 5.6038611000000005e-09
-1.045286 5.7112131e-09
-1.044286 5.8113486e-09
-1.043286 5.9035089e-09
-1.042286 5.9869859e-09
-1.041286 6.0611273000000005e-09
-1.040286 6.125346799999999e-09
-1.039286 6.1791287e-09
-1.038286 6.2220333e-09
-1.037286 6.2537017e-09
-1.036286 6.2738591999999994e-09
-1.035286 6.2823163e-09
-1.034286 6.2789718000000005e-09
-1.033286 6.2638103e-09
-1.032286 6.236904e-09
-1.031286 6.198407100000001e-09
-1.030286 6.148555999999999e-09
-1.029286 6.0876622999999995e-09
-1.028286 6.0161098e-09
-1.027286 5.9343474999999995e-09
-1.026286 5.8428831000000006e-09
-1.025286 5.7422768e-09
-1.024286 5.6331325e-09
-1.023286 5.51609e-09
-1.022286 5.3918169e-09
-1.021286 5.2609996e-09
-1.020286 5.1243353e-09
-1.019286 4.9825231e-09
-1.018286 4.836255400000001e-09
-1.017286 4.6862111e-09
-1.016286 4.5330469e-09
-1.015286 4.3773905e-09
-1.014286 4.2198346e-09
-1.013286 4.0609311e-09
-1.012286 3.9011856e-09
-1.011286 3.7410543e-09
-1.010286 3.5809394000000005e-09
-1.009286 3.4211879999999996e-09
-1.008286 3.2620906e-09
-1.007286 3.1038792999999996e-09
-1.006286 2.9467304e-09
-1.005286 2.7907636e-09
-1.004286 2.6360462e-09
-1.003286 2.482595e-09
-1.002286 2.3303807e-09
-1.001286 2.1793321e-09
-1.000286 2.0293419999999998e-09
-0.9992857 1.8802723e-09
-0.9982857 1.7319606e-09
-0.9972857 1.5842267e-09
-0.9962857 1.4368793e-09
-0.9952857 1.2897231e-09
-0.9942857 1.1425658e-09
-0.9932857 9.9522491e-10
-0.9922857 8.4753437e-10
-0.9912857 6.9935125e-10
-0.9902857 5.5056146e-10
-0.9892857 4.0108541000000003e-10
-0.9882857 2.5088291e-10
-0.9872857 9.995739e-11
-0.9862857 -5.164043e-11
-0.9852857 -2.0380993e-10
-0.9842857 -3.5639863e-10
-0.9832857 -5.0920114e-10
-0.9822857 -6.619591200000001e-10
-0.9812857 -8.143618600000001e-10
-0.9802857 -9.660482499999998e-10
-0.9792857 -1.1166091e-09
-0.9782857 -1.2655906e-09
-0.9772857 -1.4124988999999999e-09
-0.9762857 -1.5568047e-09
-0.9752857 -1.6979491e-09
-0.9742857 -1.8353503e-09
-0.9732857 -1.96841e-09
-0.9722857 -2.0965211999999997e-09
-0.9712857 -2.2190756e-09
-0.9702857 -2.3354718999999998e-09
-0.9692857 -2.4451236e-09
-0.9682857 -2.5474676e-09
-0.9672857 -2.6419717e-09
-0.9662857 -2.7281431000000002e-09
-0.9652857 -2.8055355e-09
-0.9642857 -2.8737568e-09
-0.9632857 -2.9324754e-09
-0.9622857 -2.9814262e-09
-0.9612857 -3.0204169e-09
-0.9602857 -3.0493313000000003e-09
-0.9592857 -3.0681339000000002e-09
-0.9582857 -3.0768728000000004e-09
-0.9572857 -3.0756814000000003e-09
-0.9562857 -3.0647792999999996e-09
-0.9552857 -3.0444727000000004e-09
-0.9542857 -3.015152e-09
-0.9532857 -2.9772920000000004e-09
-0.9522857 -2.9314464e-09
-0.9512857 -2.8782454000000003e-09
-0.9502857 -2.8183894e-09
-0.9492857 -2.7526441e-09
-0.9482857 -2.6818332000000002e-09
-0.9472857 -2.6068309e-09
-0.9462857 -2.5285541e-09
-0.9452857 -2.4479535e-09
-0.9442857 -2.3660043e-09
-0.9432857 -2.2836965e-09
-0.9422857 -2.2020254e-09
-0.9412857 -2.1219812e-09
-0.9402857 -2.0445395e-09
-0.9392857 -1.9706511e-09
-0.9382857 -1.9012319e-09
-0.9372857 -1.8371542e-09
-0.9362857 -1.7792372e-09
-0.9352857 -1.7282386999999998e-09
-0.9342857 -1.6848476e-09
-0.9332857 -1.6496759000000002e-09
-0.9322857 -1.6232534e-09
-0.9312857 -1.6060220999999998e-09
-0.9302857 -1.5983310000000001e-09
-0.9292857 -1.6004335000000001e-09
-0.9282857 -1.6124846e-09
-0.9272857 -1.6345395999999999e-09
-0.9262857 -1.6665535e-09
-0.9252857 -1.7083829000000001e-09
-0.9242857 -1.7597868e-09
-0.9232857 -1.8204297000000002e-09
-0.9222857 -1.8898865e-09
-0.9212857 -1.9676462e-09
-0.9202857 -2.053119e-09
-0.9192857 -2.1456423e-09
-0.9182857 -2.244489e-09
-0.9172857 -2.3488749e-09
-0.9162857 -2.4579686e-09
-0.9152857 -2.5708999000000003e-09
-0.9142857 -2.6867707999999997e-09
-0.9132857 -2.8046640999999998e-09
-0.9122857 -2.9236551e-09
-0.9112857 -3.0428209e-09
-0.9102857 -3.1612511000000004e-09
-0.9092857 -3.2780584000000005e-09
-0.9082857 -3.3923873999999997e-09
-0.9072857 -3.5034246e-09
-0.9062857 -3.6104071e-09
-0.9052857 -3.7126312e-09
-0.9042857 -3.8094597e-09
-0.9032857 -3.900329e-09
-0.9022857 -3.9847545e-09
-0.9012857 -4.0623362e-09
-0.9002857 -4.1327625e-09
-0.8992857 -4.1958131e-09
-0.8982857 -4.2513606999999995e-09
-0.8972857 -4.299373e-09
-0.8962857 -4.3399107e-09
-0.8952857 -4.3731276e-09
-0.8942857 -4.3992678e-09
-0.8932857 -4.4186616e-09
-0.8922857 -4.4317224000000004e-09
-0.8912857 -4.4389398e-09
-0.8902857 -4.4408748e-09
-0.8892857 -4.4381512e-09
-0.8882857 -4.4314493e-09
-0.8872857 -4.4214965e-09
-0.8862857 -4.4090582e-09
-0.8852857 -4.3949288999999995e-09
-0.8842857 -4.3799221e-09
-0.8832857 -4.3648613e-09
-0.8822857 -4.3505678e-09
-0.8812857 -4.337853e-09
-0.8802857 -4.3275068e-09
-0.8792857 -4.3202882e-09
-0.8782857 -4.316917e-09
-0.8772857 -4.3180633e-09
-0.8762857 -4.3243398e-09
-0.8752857 -4.336294199999999e-09
-0.8742857 -4.3544015999999995e-09
-0.8732857 -4.3790589000000004e-09
-0.8722857 -4.4105788e-09
-0.8712857 -4.4491858e-09
-0.8702857 -4.4950123e-09
-0.8692857 -4.5480963e-09
-0.8682857 -4.6083793e-09
-0.8672857 -4.6757067e-09
-0.8662857 -4.749828e-09
-0.8652857 -4.830397499999999e-09
-0.8642857 -4.9169779e-09
-0.8632857 -5.0090439e-09
-0.8622857 -5.1059851e-09
-0.8612857 -5.2071129e-09
-0.8602857 -5.3116657e-09
-0.8592857 -5.4188156999999996e-09
-0.8582857 -5.5276766e-09
-0.8572857 -5.6373111e-09
-0.8562857 -5.7467399e-09
-0.8552857 -5.8549492e-09
-0.8542857 -5.9609019e-09
-0.8532857 -6.0635448e-09
-0.8522857 -6.161819e-09
-0.8512857 -6.2546683e-09
-0.8502857 -6.341048500000001e-09
-0.8492857 -6.4199375000000005e-09
-0.8482857 -6.4903415999999994e-09
-0.8472857 -6.551306e-09
-0.8462857 -6.6019197e-09
-0.8452857 -6.6413243e-09
-0.8442857 -6.668719699999999e-09
-0.8432857 -6.6833712e-09
-0.8422857 -6.6846112e-09
-0.8412857 -6.671847100000001e-09
-0.8402857 -6.6445599e-09
-0.8392857 -6.6023111e-09
-0.8382857 -6.5447411e-09
-0.8372857 -6.4715705e-09
-0.8362857 -6.382600000000001e-09
-0.8352857 -6.2777082e-09
-0.8342857 -6.1568514e-09
-0.8332857 -6.0200588e-09
-0.8322857 -5.867429499999999e-09
-0.8312857 -5.6991283e-09
-0.8302857 -5.5153812e-09
-0.8292857 -5.3164691e-09
-0.8282857 -5.1027223999999995e-09
-0.8272857 -4.8745133e-09
-0.8262857 -4.6322505e-09
-0.8252857 -4.3763718e-09
-0.8242857 -4.107337e-09
-0.8232857 -3.82562e-09
-0.8222857 -3.5317024e-09
-0.8212857 -3.2260663000000003e-09
-0.8202857 -2.9091876e-09
-0.8192857 -2.58153e-09
-0.8182857 -2.2435378e-09
-0.8172857 -1.895631e-09
-0.8162857 -1.5381998999999999e-09
-0.8152857 -1.1716008999999998e-09
-0.8142857 -7.9615177e-10
-0.8132857 -4.1212891999999995e-10
-0.8122857 -1.9764361e-11
-0.8112857 3.8075531999999997e-10
-0.8102857 7.8929085e-10
-0.8092857 1.2057505e-09
-0.8082857 1.6300900000000001e-09
-0.8072857 2.0623114e-09
-0.8062857 2.5024609e-09
-0.8052857 2.9506269e-09
-0.8042857 3.4069369e-09
-0.8032857 3.871554499999999e-09
-0.8022857 4.3446739000000005e-09
-0.8012857 4.826517e-09
-0.8002857 5.3173275e-09
-0.7992857 5.8173657e-09
-0.7982857 6.326902899999999e-09
-0.7972857 6.8462166e-09
-0.7962857 7.3755827999999995e-09
-0.7952857 7.915271199999999e-09
-0.7942857 8.4655401e-09
-0.7932857 9.026628800000001e-09
-0.7922857 9.5987544e-09
-0.7912857 1.0182104e-08
-0.7902857 1.0776829e-08
-0.7892857 1.1383046e-08
-0.7882857 1.2000824e-08
-0.7872857 1.2630186000000001e-08
-0.7862857 1.3271105e-08
-0.7852857 1.39235e-08
-0.7842857 1.4587233e-08
-0.7832857 1.5262108e-08
-0.7822857 1.5947871e-08
-0.7812857 1.6644205e-08
-0.7802857 1.7350735000000003e-08
-0.7792857 1.8067023e-08
-0.7782857 1.8792573e-08
-0.7772857 1.9526832e-08
-0.7762857 2.0269185999999997e-08
-0.7752857 2.1018971e-08
-0.7742857 2.177547e-08
-0.7732857 2.2537915e-08
-0.7722857 2.3305491e-08
-0.7712857 2.4077346e-08
-0.7702857 2.4852581000000003e-08
-0.7692857 2.5630273e-08
-0.7682857 2.6409458e-08
-0.7672857 2.7189148e-08
-0.7662857 2.7968335999999997e-08
-0.7652857 2.8745994e-08
-0.7642857 2.952108e-08
-0.7632857 3.0292541e-08
-0.7622857 3.1059316e-08
-0.7612857 3.1820344e-08
-0.7602857 3.2574562000000005e-08
-0.7592857 3.3320918e-08
-0.7582857 3.4058359e-08
-0.7572857 3.4785849e-08
-0.7562857 3.5502365e-08
-0.7552857 3.6206896e-08
-0.7542857 3.6898451e-08
-0.7532857 3.7576059e-08
-0.7522857 3.8238773e-08
-0.7512857 3.888567e-08
-0.7502857 3.9515849e-08
-0.7492857 4.0128439e-08
-0.7482857 4.0722598e-08
-0.7472857 4.129751e-08
-0.7462857 4.1852391e-08
-0.7452857 4.2386489e-08
-0.7442857 4.2899084e-08
-0.7432857 4.3389489e-08
-0.7422857 4.3857051e-08
-0.7412857 4.4301152e-08
-0.7402857 4.4721207000000004e-08
-0.7392857 4.5116672e-08
-0.7382857 4.5487039e-08
-0.7372857 4.5831838e-08
-0.7362857 4.6150639e-08
-0.7352857 4.6443055e-08
-0.7342857 4.6708737e-08
-0.7332857 4.6947385000000004e-08
-0.7322857 4.7158738e-08
-0.7312857 4.7342590999999995e-08
-0.7302857 4.7498772e-08
-0.7292857 4.7627162999999996e-08
-0.7282857 4.77277e-08
-0.7272857 4.7800364e-08
-0.7262857 4.7845189e-08
-0.7252857 4.7862253000000007e-08
-0.7242857 4.78517e-08
-0.7232857 4.7813714e-08
-0.7222857 4.774853299999999e-08
-0.7212857 4.7656451e-08
-0.7202857 4.7537806999999993e-08
-0.7192857 4.739298400000001e-08
-0.7182857 4.7222426e-08
-0.7172857 4.7026609999999996e-08
-0.7162857 4.6806059e-08
-0.7152857 4.6561333e-08
-0.7142857 4.6293031e-08
-0.7132857 4.600178e-08
-0.7122857 4.5688239000000005e-08
-0.7112857 4.5353085e-08
-0.7102857 4.4997014e-08
-0.7092857 4.4620732e-08
-0.7082857 4.4224954e-08
-0.7072857 4.3810397000000004e-08
-0.7062857 4.3377771e-08
-0.7052857 4.2927775e-08
-0.7042857 4.246109e-08
-0.7032857 4.1978376e-08
-0.7022857 4.1480263999999996e-08
-0.7012857 4.0967345999999997e-08
-0.7002857 4.0440179e-08
-0.6992857 3.9899276e-08
-0.6982857 3.9345094e-08
-0.6972857 3.8778042e-08
-0.6962857 3.8198472e-08
-0.6952857 3.7606673e-08
-0.6942857 3.7002876000000004e-08
-0.6932857 3.638724e-08
-0.6922857 3.5759867e-08
-0.6912857 3.5120795e-08
-0.6902857 3.4469995999999996e-08
-0.6892857 3.3807379e-08
-0.6882857 3.3132797e-08
-0.6872857 3.2446046e-08
-0.6862857 3.1746875e-08
-0.6852857 3.1034976999999996e-08
-0.6842857 3.0310013e-08
-0.6832857 2.9571606000000002e-08
-0.6822857 2.8819351999999998e-08
-0.6812857 2.8052832000000002e-08
-0.6802857 2.7271610000000002e-08
-0.6792857 2.647525e-08
-0.6782857 2.5663323999999997e-08
-0.6772857 2.4835414e-08
-0.6762857 2.3991130999999998e-08
-0.6752857 2.3130114e-08
-0.6742857 2.2252046999999998e-08
-0.6732857 2.1356666e-08
-0.6722857 2.0443768e-08
-0.6712857 1.9513215e-08
-0.6702857 1.8564948e-08
-0.6692857 1.759899e-08
-0.6682857 1.6615456e-08
-0.6672857 1.5614552999999998e-08
-0.6662857 1.4596588e-08
-0.6652857 1.3561971e-08
-0.6642857 1.2511213999999999e-08
-0.6632857 1.1444939e-08
-0.6622857 1.0363874e-08
-0.6612857 9.2688496e-09
-0.6602857 8.1608026e-09
-0.6592857 7.0407687e-09
-0.6582857 5.9098795e-09
-0.6572857 4.7693561e-09
-0.6562857 3.6205055999999998e-09
-0.6552857 2.4647123e-09
-0.6542857 1.3034249e-09
-0.6532857 1.3815237999999999e-10
-0.6522857 -1.0295501e-09
-0.6512857 -2.1980874e-09
-0.6502857 -3.3658441e-09
-0.6492857 -4.531191e-09
-0.6482857 -5.6924986e-09
-0.6472857 -6.8481519e-09
-0.6462857 -7.996559699999999e-09
-0.6452857 -9.136168199999999e-09
-0.6442857 -1.0265474e-08
-0.6432857 -1.138304e-08
-0.6422857 -1.24875e-08
-0.6412857 -1.3577579e-08
-0.6402857 -1.4652091999999999e-08
-0.6392857 -1.5709962e-08
-0.6382857 -1.6750229e-08
-0.6372857 -1.7772049e-08
-0.6362857 -1.8774705e-08
-0.6352857 -1.9757618999999998e-08
-0.6342857 -2.0720342e-08
-0.6332857 -2.1662569000000002e-08
-0.6322857 -2.2584126e-08
-0.6312857 -2.3484983e-08
-0.6302857 -2.4365251e-08
-0.6292857 -2.5225175000000002e-08
-0.6282857 -2.6065121999999998e-08
-0.6272857 -2.6885587999999998e-08
-0.6262857 -2.7687194e-08
-0.6252857 -2.8470656000000003e-08
-0.6242857 -2.9236802000000002e-08
-0.6232857 -2.9986544e-08
-0.6222857 -3.072087e-08
-0.6212857 -3.1440842e-08
-0.6202857 -3.2147573000000004e-08
-0.6192857 -3.2842229e-08
-0.6182857 -3.3525993e-08
-0.6172857 -3.4200079000000004e-08
-0.6162857 -3.4865705e-08
-0.6152857 -3.5524078e-08
-0.6142857 -3.6176392e-08
-0.6132857 -3.6823805e-08
-0.6122857 -3.746744e-08
-0.6112857 -3.8108364e-08
-0.6102857 -3.8747588e-08
-0.6092857 -3.9386064e-08
-0.6082857 -4.0024653e-08
-0.6072857 -4.0664144e-08
-0.6062857 -4.1305234e-08
-0.6052857 -4.1948531e-08
-0.6042857 -4.2594553e-08
-0.6032857 -4.3243714e-08
-0.6022857 -4.3896334e-08
-0.6012857 -4.4552645000000005e-08
-0.6002857 -4.5212778e-08
-0.5992857 -4.587678e-08
-0.5982857 -4.654461e-08
-0.5972857 -4.7216141999999996e-08
-0.5962857 -4.7891197e-08
-0.5952857 -4.856951e-08
-0.5942857 -4.9250776000000003e-08
-0.5932857 -4.993464e-08
-0.5922857 -5.0620691000000005e-08
-0.5912857 -5.1308507e-08
-0.5902857 -5.199764e-08
-0.5892857 -5.2687638000000005e-08
-0.5882857 -5.3378058e-08
-0.5872857 -5.4068466e-08
-0.5862857 -5.4758463999999995e-08
-0.5852857 -5.5447691e-08
-0.5842857 -5.6135824000000004e-08
-0.5832857 -5.6822608e-08
-0.5822857 -5.7507865e-08
-0.5812857 -5.8191474e-08
-0.5802857 -5.8873401e-08
-0.5792857 -5.9553712e-08
-0.5782857 -6.023256899999999e-08
-0.5772857 -6.0910244e-08
-0.5762857 -6.1587108e-08
-0.5752857 -6.226365e-08
-0.5742857 -6.294046999999999e-08
-0.5732857 -6.3618277e-08
-0.5722857 -6.429789999999999e-08
-0.5712857 -6.4980288e-08
-0.5702857 -6.5666483e-08
-0.5692857 -6.6357647e-08
-0.5682857 -6.7055034e-08
-0.5672857 -6.7759992e-08
-0.5662857 -6.847396000000001e-08
-0.5652857 -6.919845300000001e-08
-0.5642857 -6.9935052e-08
-0.5632857 -7.0685408e-08
-0.5622857 -7.1451228e-08
-0.5612857 -7.2234246e-08
-0.5602857 -7.3036238e-08
-0.5592857 -7.3858997e-08
-0.5582857 -7.4704326e-08
-0.5572857 -7.5574036e-08
-0.5562857 -7.6469925e-08
-0.5552857 -7.7393775e-08
-0.5542857 -7.8347329e-08
-0.5532857 -7.9332307e-08
-0.5522857 -8.035036e-08
-0.5512857 -8.140307299999999e-08
-0.5502857 -8.2491997e-08
-0.5492857 -8.3618573e-08
-0.5482857 -8.4784196e-08
-0.5472857 -8.5990143e-08
-0.5462857 -8.7237617e-08
-0.5452857 -8.8527718e-08
-0.5442857 -8.9861463e-08
-0.5432857 -9.123976e-08
-0.5422857 -9.2663399e-08
-0.5412857 -9.413309e-08
-0.5402857 -9.5649444e-08
-0.5392857 -9.7212971e-08
-0.5382857 -9.8824082e-08
-0.5372857 -1.0048311e-07
-0.5362857 -1.0219028e-07
-0.5352857 -1.0394573e-07
-0.5342857 -1.0574953e-07
-0.5332857 -1.0760167e-07
-0.5322857 -1.0950209999999999e-07
-0.5312857 -1.1145067e-07
-0.5302857 -1.1344722e-07
-0.5292857 -1.1549152e-07
-0.5282857 -1.1758327000000001e-07
-0.5272857 -1.1972219e-07
-0.5262857 -1.2190794999999999e-07
-0.5252857 -1.2414022e-07
-0.5242857 -1.2641866e-07
-0.5232857 -1.2874295e-07
-0.5222857 -1.3111278e-07
-0.5212857 -1.3352787e-07
-0.5202857 -1.3598794e-07
-0.5192857 -1.3849281e-07
-0.5182857 -1.4104232e-07
-0.5172857 -1.4363638e-07
-0.5162857 -1.4627497e-07
-0.5152857 -1.4895812e-07
-0.5142857 -1.5168597e-07
-0.5132857 -1.5445873e-07
-0.5122857 -1.572767e-07
-0.5112857 -1.6014026999999998e-07
-0.5102857 -1.6304992e-07
-0.5092857 -1.6600622000000001e-07
-0.5082857 -1.6900986e-07
-0.5072857 -1.7206164000000001e-07
-0.5062857 -1.7516243e-07
-0.5052857 -1.7831318e-07
-0.5042857 -1.8151496e-07
-0.5032857 -1.8476892e-07
-0.5022857 -1.8807631e-07
-0.5012857 -1.9143843999999998e-07
-0.5002857 -1.9485671e-07
-0.4992857 -1.9833255e-07
-0.4982857 -2.0186747999999998e-07
-0.4972857 -2.0546308999999997e-07
-0.4962857 -2.0912098999999997e-07
-0.4952857 -2.1284283000000001e-07
-0.4942857 -2.1663031000000001e-07
-0.4932857 -2.2048513999999998e-07
-0.4922857 -2.2440905e-07
-0.4912857 -2.2840376e-07
-0.4902857 -2.3247098e-07
-0.4892857 -2.3661242000000002e-07
-0.4882857 -2.4082976e-07
-0.4872857 -2.4512463e-07
-0.4862857 -2.4949862e-07
-0.4852857 -2.5395333000000003e-07
-0.4842857 -2.5849022999999997e-07
-0.4832857 -2.6311076000000004e-07
-0.4822857 -2.678163e-07
-0.4812857 -2.7260817999999997e-07
-0.4802857 -2.7748759e-07
-0.4792857 -2.8245564e-07
-0.4782857 -2.8751337e-07
-0.4772857 -2.9266178e-07
-0.4762857 -2.979017e-07
-0.4752857 -3.032339e-07
-0.4742857 -3.0865908e-07
-0.4732857 -3.1417782e-07
-0.4722857 -3.1979063999999997e-07
-0.4712857 -3.2549794e-07
-0.4702857 -3.3130005000000003e-07
-0.4692857 -3.3719725e-07
-0.4682857 -3.4318974e-07
-0.4672857 -3.4927767000000003e-07
-0.4662857 -3.5546113e-07
-0.4652857 -3.6174013e-07
-0.4642857 -3.6811472e-07
-0.4632857 -3.7458485e-07
-0.4622857 -3.8115053e-07
-0.4612857 -3.8781174000000004e-07
-0.4602857 -3.9456851e-07
-0.4592857 -4.0142084999999996e-07
-0.4582857 -4.0836885000000006e-07
-0.4572857 -4.1541264000000003e-07
-0.4562857 -4.2255238999999997e-07
-0.4552857 -4.2978838e-07
-0.4542857 -4.3712096e-07
-0.4532857 -4.4455053e-07
-0.4522857 -4.5207770999999996e-07
-0.4512857 -4.5970316e-07
-0.4502857 -4.6742765e-07
-0.4492857 -4.7525215e-07
-0.4482857 -4.8317776e-07
-0.4472857 -4.9120579e-07
-0.4462857 -4.9933759e-07
-0.4452857 -5.0757478e-07
-0.4442857 -5.1591909e-07
-0.4432857 -5.243725e-07
-0.4422857 -5.3293712e-07
-0.4412857 -5.416152e-07
-0.4402857 -5.5040923e-07
-0.4392857 -5.5932183e-07
-0.4382857 -5.6835585e-07
-0.4372857 -5.775142100000001e-07
-0.4362857 -5.8680003e-07
-0.4352857 -5.9621663e-07
-0.4342857 -6.0576739e-07
-0.4332857 -6.1545582e-07
-0.4322857 -6.252856e-07
-0.4312857 -6.3526056e-07
-0.4302857 -6.4538455e-07
-0.4292857 -6.556615700000001e-07
-0.4282857 -6.660956200000001e-07
-0.4272857 -6.7669084e-07
-0.4262857 -6.8745138e-07
-0.4252857 -6.983814400000001e-07
-0.4242857 -7.0948527e-07
-0.4232857 -7.2076709e-07
-0.4222857 -7.3223116e-07
-0.4212857 -7.4388162e-07
-0.4202857 -7.5572268e-07
-0.4192857 -7.677584799999999e-07
-0.4182857 -7.7999314e-07
-0.4172857 -7.9243065e-07
-0.4162857 -8.0507503e-07
-0.4152857 -8.1793017e-07
-0.4142857 -8.309998000000001e-07
-0.4132857 -8.4428757e-07
-0.4122857 -8.5779703e-07
-0.4112857 -8.715316500000001e-07
-0.4102857 -8.854947900000001e-07
-0.4092857 -8.996896599999999e-07
-0.4082857 -9.1411936e-07
-0.4072857 -9.2878683e-07
-0.4062857 -9.436949899999999e-07
-0.4052857 -9.5884651e-07
-0.4042857 -9.7424406e-07
-0.4032857 -9.8989021e-07
-0.4022857 -1.0057875e-06
-0.4012857 -1.0219381e-06
-0.4002857 -1.0383444e-06
-0.3992857 -1.0550088e-06
-0.3982857 -1.0719334e-06
-0.3972857 -1.0891203e-06
-0.3962857 -1.1065718000000001e-06
-0.3952857 -1.12429e-06
-0.3942857 -1.1422772e-06
-0.3932857 -1.1605355e-06
-0.3922857 -1.1790672e-06
-0.3912857 -1.1978747e-06
-0.3902857 -1.2169603e-06
-0.3892857 -1.2363265e-06
-0.3882857 -1.2559759000000002e-06
-0.3872857 -1.2759111e-06
-0.3862857 -1.2961349e-06
-0.3852857 -1.3166500999999999e-06
-0.3842857 -1.3374597e-06
-0.3832857 -1.3585667e-06
-0.3822857 -1.3799744e-06
-0.3812857 -1.4016861e-06
-0.3802857 -1.4237055e-06
-0.3792857 -1.4460360000000002e-06
-0.3782857 -1.4686813999999999e-06
-0.3772857 -1.4916457e-06
-0.3762857 -1.5149330999999999e-06
-0.3752857 -1.5385476e-06
-0.3742857 -1.5624938e-06
-0.3732857 -1.5867762e-06
-0.3722857 -1.6113995e-06
-0.3712857 -1.6363686999999999e-06
-0.3702857 -1.6616885999999998e-06
-0.3692857 -1.6873642e-06
-0.3682857 -1.7134012e-06
-0.3672857 -1.7398046e-06
-0.3662857 -1.7665801e-06
-0.3652857 -1.7937335e-06
-0.3642857 -1.8212704e-06
-0.3632857 -1.8491969000000002e-06
-0.3622857 -1.8775188000000002e-06
-0.3612857 -1.9062421e-06
-0.3602857 -1.9353728999999997e-06
-0.3592857 -1.9649175e-06
-0.3582857 -1.9948816e-06
-0.3572857 -2.0252713e-06
-0.3562857 -2.0560927000000003e-06
-0.3552857 -2.0873516e-06
-0.3542857 -2.1190541e-06
-0.3532857 -2.151206e-06
-0.3522857 -2.1838128e-06
-0.3512857 -2.2168804e-06
-0.3502857 -2.2504141e-06
-0.3492857 -2.2844194e-06
-0.3482857 -2.3189015000000003e-06
-0.3472857 -2.3538655e-06
-0.3462857 -2.3893165e-06
-0.3452857 -2.4252589e-06
-0.3442857 -2.4616977e-06
-0.3432857 -2.4986369999999996e-06
-0.3422857 -2.5360814e-06
-0.3412857 -2.5740347e-06
-0.3402857 -2.6125010000000002e-06
-0.3392857 -2.6514838e-06
-0.3382857 -2.690987e-06
-0.3372857 -2.7310138e-06
-0.3362857 -2.7715679e-06
-0.3352857 -2.8126522e-06
-0.3342857 -2.8542702000000003e-06
-0.3332857 -2.896425e-06
-0.3322857 -2.9391193e-06
-0.3312857 -2.9823567999999996e-06
-0.3302857 -3.0261397e-06
-0.3292857 -3.0704715e-06
-0.3282857 -3.1153554e-06
-0.3272857 -3.1607943e-06
-0.3262857 -3.2067916e-06
-0.3252857 -3.2533503e-06
-0.3242857 -3.3004738e-06
-0.3232857 -3.3481658e-06
-0.3222857 -3.3964298000000003e-06
-0.3212857 -3.4452696999999996e-06
-0.3202857 -3.4946893e-06
-0.3192857 -3.5446927e-06
-0.3182857 -3.5952840999999996e-06
-0.3172857 -3.646468e-06
-0.3162857 -3.6982491999999998e-06
-0.3152857 -3.7506322e-06
-0.3142857 -3.8036223e-06
-0.3132857 -3.8572249e-06
-0.3122857 -3.9114457e-06
-0.3112857 -3.9662903999999995e-06
-0.3102857 -4.0217649999999994e-06
-0.3092857 -4.0778758e-06
-0.3082857 -4.1346301e-06
-0.3072857 -4.1920341e-06
-0.3062857 -4.2500957e-06
-0.3052857 -4.3088225e-06
-0.3042857 -4.3682221e-06
-0.3032857 -4.4283031e-06
-0.3022857 -4.489073600000001e-06
-0.3012857 -4.5505427e-06
-0.3002857 -4.6127191e-06
-0.2992857 -4.6756121e-06
-0.2982857 -4.7392312e-06
-0.2972857 -4.8035858e-06
-0.2962857 -4.8686857e-06
-0.2952857 -4.9345410000000004e-06
-0.2942857 -5.0011614e-06
-0.2932857 -5.0685571e-06
-0.2922857 -5.1367383e-06
-0.2912857 -5.205715e-06
-0.2902857 -5.2754974000000005e-06
-0.2892857 -5.3460955e-06
-0.2882857 -5.4175196e-06
-0.2872857 -5.4897797e-06
-0.2862857 -5.562886000000001e-06
-0.2852857 -5.6368480999999995e-06
-0.2842857 -5.7116761e-06
-0.2832857 -5.7873795e-06
-0.2822857 -5.8639682e-06
-0.2812857 -5.9414514e-06
-0.2802857 -6.0198381e-06
-0.2792857 -6.099138300000001e-06
-0.2782857 -6.179359999999999e-06
-0.2772857 -6.2605125e-06
-0.2762857 -6.3426043e-06
-0.2752857 -6.4256439999999995e-06
-0.2742857 -6.5096401000000005e-06
-0.2732857 -6.5946004e-06
-0.2722857 -6.680533500000001e-06
-0.2712857 -6.767447e-06
-0.2702857 -6.855348999999999e-06
-0.2692857 -6.9442471e-06
-0.2682857 -7.0341493e-06
-0.2672857 -7.1250639e-06
-0.2662857 -7.2169989e-06
-0.2652857 -7.3099628e-06
-0.2642857 -7.4039633e-06
-0.2632857 -7.4990091e-06
-0.2622857 -7.595108499999999e-06
-0.2612857 -7.6922703e-06
-0.2602857 -7.790502800000001e-06
-0.2592857 -7.8898154e-06
-0.2582857 -7.9902172e-06
-0.2572857 -8.0917175e-06
-0.2562857 -8.1943256e-06
-0.2552857 -8.2980513e-06
-0.2542857 -8.4029054e-06
-0.2532857 -8.5088978e-06
-0.2522857 -8.6160391e-06
-0.2512857 -8.724340700000001e-06
-0.2502857 -8.8338147e-06
-0.2492857 -8.9444718e-06
-0.2482857 -9.0563248e-06
-0.2472857 -9.1693856e-06
-0.2462857 -9.2836672e-06
-0.2452857 -9.3991822e-06
-0.2442857 -9.515945e-06
-0.2432857 -9.6339683e-06
-0.2422857 -9.753267e-06
-0.2412857 -9.8738553e-06
-0.2402857 -9.9957475e-06
-0.2392857 -1.0118959e-05
-0.2382857 -1.0243506e-05
-0.2372857 -1.0369403000000001e-05
-0.2362857 -1.0496667e-05
-0.2352857 -1.0625314999999999e-05
-0.2342857 -1.0755361e-05
-0.2332857 -1.0886824e-05
-0.2322857 -1.1019721e-05
-0.2312857 -1.1154069e-05
-0.2302857 -1.1289884e-05
-0.2292857 -1.1427186e-05
-0.2282857 -1.1565991e-05
-0.2272857 -1.1706317e-05
-0.2262857 -1.1848184e-05
-0.2252857 -1.1991608e-05
-0.2242857 -1.2136606999999999e-05
-0.2232857 -1.2283201e-05
-0.2222857 -1.2431405999999999e-05
-0.2212857 -1.2581241e-05
-0.2202857 -1.2732724000000002e-05
-0.2192857 -1.2885873000000001e-05
-0.2182857 -1.3040705999999998e-05
-0.2172857 -1.3197240999999998e-05
-0.2162857 -1.3355497999999999e-05
-0.2152857 -1.3515493e-05
-0.2142857 -1.3677246000000001e-05
-0.2132857 -1.3840773000000001e-05
-0.2122857 -1.4006093e-05
-0.2112857 -1.4173226000000001e-05
-0.2102857 -1.4342189e-05
-0.2092857 -1.4512998999999999e-05
-0.2082857 -1.4685674999999999e-05
-0.2072857 -1.4860235e-05
-0.2062857 -1.5036699e-05
-0.2052857 -1.5215082e-05
-0.2042857 -1.5395403e-05
-0.2032857 -1.5577682e-05
-0.2022857 -1.5761935e-05
-0.2012857 -1.5948182999999998e-05
-0.2002857 -1.6136443e-05
-0.1992857 -1.6326733e-05
-0.1982857 -1.6519073999999998e-05
-0.1972857 -1.6713483000000002e-05
-0.1962857 -1.6909979e-05
-0.1952857 -1.7108582e-05
-0.1942857 -1.7309308e-05
-0.1932857 -1.7512181e-05
-0.1922857 -1.7717217e-05
-0.1912857 -1.7924435e-05
-0.1902857 -1.8133856e-05
-0.1892857 -1.83455e-05
-0.1882857 -1.8559386000000002e-05
-0.1872857 -1.8775533e-05
-0.1862857 -1.8993961e-05
-0.1852857 -1.9214691e-05
-0.1842857 -1.9437742e-05
-0.1832857 -1.9663133e-05
-0.1822857 -1.9890885999999998e-05
-0.1812857 -2.0121021e-05
-0.1802857 -2.0353558e-05
-0.1792857 -2.0588519e-05
-0.1782857 -2.0825924000000002e-05
-0.1772857 -2.1065794e-05
-0.1762857 -2.1308152000000002e-05
-0.1752857 -2.1553019e-05
-0.1742857 -2.1800417000000002e-05
-0.1732857 -2.2050369e-05
-0.1722857 -2.2302898e-05
-0.1712857 -2.2558024000000002e-05
-0.1702857 -2.281577e-05
-0.1692857 -2.3076161e-05
-0.1682857 -2.333922e-05
-0.1672857 -2.360497e-05
-0.1662857 -2.3873434e-05
-0.1652857 -2.4144637e-05
-0.1642857 -2.4418603000000002e-05
-0.1632857 -2.4695356e-05
-0.1622857 -2.4974921e-05
-0.1612857 -2.5257319e-05
-0.1602857 -2.5542575999999996e-05
-0.1592857 -2.5830715000000004e-05
-0.1582857 -2.6121765000000002e-05
-0.1572857 -2.6415748000000003e-05
-0.1562857 -2.6712689e-05
-0.1552857 -2.7012615e-05
-0.1542857 -2.7315548e-05
-0.1532857 -2.7621516e-05
-0.1522857 -2.7930545e-05
-0.1512857 -2.8242658e-05
-0.1502857 -2.8557884000000003e-05
-0.1492857 -2.8876248999999997e-05
-0.1482857 -2.9197778e-05
-0.1472857 -2.9522499e-05
-0.1462857 -2.9850437e-05
-0.1452857 -3.0181621e-05
-0.1442857 -3.051608e-05
-0.1432857 -3.0853837999999996e-05
-0.1422857 -3.1194921e-05
-0.1412857 -3.1539361e-05
-0.1402857 -3.188718e-05
-0.1392857 -3.2238407e-05
-0.1382857 -3.259307e-05
-0.1372857 -3.2951195000000004e-05
-0.1362857 -3.331281e-05
-0.1352857 -3.3677941000000004e-05
-0.1342857 -3.4046616000000004e-05
-0.1332857 -3.4418861e-05
-0.1322857 -3.4794704e-05
-0.1312857 -3.5174170000000004e-05
-0.1302857 -3.5557289e-05
-0.1292857 -3.5944086e-05
-0.1282857 -3.6334586e-05
-0.1272857 -3.6728815e-05
-0.1262857 -3.7126802e-05
-0.1252857 -3.7528571e-05
-0.1242857 -3.7934151e-05
-0.1232857 -3.8343569e-05
-0.1222857 -3.8756849e-05
-0.1212857 -3.917402e-05
-0.1202857 -3.9595110000000004e-05
-0.1192857 -4.0020149e-05
-0.1182857 -4.044916e-05
-0.1172857 -4.0882176e-05
-0.1162857 -4.1319223e-05
-0.1152857 -4.1760329999999996e-05
-0.1142857 -4.2205528e-05
-0.1132857 -4.2654844000000004e-05
-0.1122857 -4.3108312e-05
-0.1112857 -4.3565959000000004e-05
-0.1102857 -4.4027817e-05
-0.1092857 -4.4493918999999996e-05
-0.1082857 -4.4964295e-05
-0.1072857 -4.5438977999999996e-05
-0.1062857 -4.5918e-05
-0.1052857 -4.6401393999999996e-05
-0.1042857 -4.6889190000000004e-05
-0.1032857 -4.7381425e-05
-0.1022857 -4.7878132e-05
-0.1012857 -4.8379343000000004e-05
-0.1002857 -4.8885096e-05
-9.9285714E-02 -4.9395425e-05
-9.8285712E-02 -4.9910369e-05
-9.7285718E-02 -5.0429958e-05
-9.6285716E-02 -5.0954229999999996e-05
-9.5285714E-02 -5.1483226999999996e-05
-9.4285712E-02 -5.2016980999999995e-05
-9.3285717E-02 -5.2555532e-05
-9.2285715E-02 -5.3098921e-05
-9.1285713E-02 -5.3647182e-05
-9.0285711E-02 -5.4200359e-05
-8.9285716E-02 -5.4758487999999995e-05
-8.8285714E-02 -5.5321607e-05
-8.7285712E-02 -5.5889751e-05
-8.6285718E-02 -5.6462966e-05
-8.5285716E-02 -5.7041291e-05
-8.4285714E-02 -5.7624759999999995e-05
-8.3285712E-02 -5.8213419000000006e-05
-8.2285717E-02 -5.8807302e-05
-8.1285715E-02 -5.9406455e-05
-8.0285713E-02 -6.001091e-05
-7.9285711E-02 -6.0620715e-05
-7.8285716E-02 -6.1235903e-05
-7.7285714E-02 -6.185651399999999e-05
-7.6285712E-02 -6.248259299999999e-05
-7.5285718E-02 -6.3114175e-05
-7.4285716E-02 -6.3751298e-05
-7.3285714E-02 -6.439400399999999e-05
-7.2285712E-02 -6.5042332e-05
-7.1285717E-02 -6.5696321e-05
-7.0285715E-02 -6.635601199999999e-05
-6.9285713E-02 -6.7021438e-05
-6.8285711E-02 -6.769263900000001e-05
-6.7285717E-02 -6.8369656e-05
-6.6285715E-02 -6.9052527e-05
-6.5285712E-02 -6.9741293e-05
-6.4285718E-02 -7.043598800000001e-05
-6.3285716E-02 -7.113665700000001e-05
-6.2285714E-02 -7.1843334e-05
-6.1285716E-02 -7.255606e-05
-6.0285714E-02 -7.327486700000001e-05
-5.9285715E-02 -7.3999803e-05
-5.8285713E-02 -7.473089999999999e-05
-5.7285715E-02 -7.546819900000001e-05
-5.6285713E-02 -7.6211739e-05
-5.5285715E-02 -7.6961561e-05
-5.4285713E-02 -7.7717704e-05
-5.3285714E-02 -7.8480207e-05
-5.2285716E-02 -7.9249111e-05
-5.1285714E-02 -8.0024455e-05
-5.0285716E-02 -8.0806279e-05
-4.9285714E-02 -8.1594624e-05
-4.8285715E-02 -8.2389533e-05
-4.7285713E-02 -8.3191043e-05
-4.6285715E-02 -8.3999203e-05
-4.5285713E-02 -8.4814047e-05
-4.4285715E-02 -8.5635622e-05
-4.3285713E-02 -8.6463967e-05
-4.2285714E-02 -8.7299134e-05
-4.1285716E-02 -8.8141155e-05
-4.0285714E-02 -8.8990078e-05
-3.9285716E-02 -8.984594599999999e-05
-3.8285714E-02 -9.0708807e-05
-3.7285715E-02 -9.1578704e-05
-3.6285713E-02 -9.245567899999999e-05
-3.5285715E-02 -9.3339776e-05
-3.4285713E-02 -9.4231046e-05
-3.3285715E-02 -9.512953100000001e-05
-3.2285713E-02 -9.6035274e-05
-3.1285714E-02 -9.6948327e-05
-3.0285714E-02 -9.7868735e-05
-2.9285714E-02 -9.8796545e-05
-2.8285714E-02 -9.9731812e-05
-2.7285714E-02 -0.00010067457
-2.6285714E-02 -0.00010162487
-2.5285713E-02 -0.00010258276
-2.4285715E-02 -0.00010354829000000001
-2.3285715E-02 -0.00010452149999999999
-2.2285715E-02 -0.00010550243
-2.1285715E-02 -0.00010649114
-2.0285714E-02 -0.00010748768
-1.9285714E-02 -0.00010849208000000001
-1.8285714E-02 -0.00010950438999999999
-1.7285714E-02 -0.00011052466
-1.6285714E-02 -0.00011155292
-1.5285715E-02 -0.00011258924
-1.4285714E-02 -0.00011363363999999999
-1.3285714E-02 -0.00011468619
-1.2285714E-02 -0.00011574693
-1.1285714E-02 -0.00011681591
-1.0285715E-02 -0.00011789315999999999
-9.2857145E-03 -0.00011897873
-8.2857143E-03 -0.00012007267
-7.2857141E-03 -0.00012117504000000001
-6.2857145E-03 -0.00012228586
-5.2857143E-03 -0.00012340519
-4.2857141E-03 -0.00012453306999999999
-3.2857142E-03 -0.00012566956
-2.2857143E-03 -0.00012681468
-1.2857143E-03 -0.0001279685
-2.8571428E-04 -0.00012913105
7.1428571E-04 -0.00013030239
1.7142857E-03 -0.00013148255
2.7142856E-03 -0.00013267158000000002
3.7142858E-03 -0.00013386955
4.7142855E-03 -0.00013507647
5.7142857E-03 -0.00013629241
6.7142858E-03 -0.00013751741
7.7142855E-03 -0.00013875151
8.7142857E-03 -0.00013999477
9.7142858E-03 -0.00014124721
1.0714286E-02 -0.00014250891
1.1714286E-02 -0.00014377989000000002
1.2714285E-02 -0.00014506021
1.3714286E-02 -0.00014634991
1.4714286E-02 -0.00014764902999999998
1.5714286E-02 -0.00014895762
1.6714286E-02 -0.00015027574
1.7714286E-02 -0.00015160342
1.8714286E-02 -0.00015294072
1.9714287E-02 -0.00015428767
2.0714285E-02 -0.00015564433
2.1714285E-02 -0.00015701073
2.2714285E-02 -0.00015838693
2.3714285E-02 -0.00015977298000000002
2.4714286E-02 -0.00016116892
2.5714286E-02 -0.00016257479
2.6714286E-02 -0.00016399066
2.7714286E-02 -0.00016541657000000002
2.8714286E-02 -0.00016685256
2.9714286E-02 -0.00016829867
3.0714286E-02 -0.00016975497
3.1714287E-02 -0.0001712215
3.2714285E-02 -0.0001726983
3.3714287E-02 -0.00017418544
3.4714285E-02 -0.00017568294
3.5714287E-02 -0.00017719087
3.6714286E-02 -0.00017870927
3.7714284E-02 -0.00018023819000000002
3.8714286E-02 -0.00018177767
3.9714284E-02 -0.00018332777000000001
4.0714286E-02 -0.00018488853
4.1714285E-02 -0.00018646
4.2714287E-02 -0.00018804222000000002
4.3714285E-02 -0.00018963525000000001
4.4714287E-02 -0.00019123913
4.5714285E-02 -0.00019285392
4.6714287E-02 -0.00019447964
4.7714286E-02 -0.00019611637
4.8714284E-02 -0.00019776412
4.9714286E-02 -0.00019942297000000002
5.0714284E-02 -0.00020109294
5.1714286E-02 -0.00020277408999999999
5.2714285E-02 -0.00020446648
5.3714287E-02 -0.00020617013
5.4714285E-02 -0.00020788508999999999
5.5714287E-02 -0.00020961143
5.6714285E-02 -0.00021134915
5.7714287E-02 -0.00021309834
5.8714285E-02 -0.00021485903
5.9714288E-02 -0.00021663126999999998
6.0714286E-02 -0.00021841513
6.1714284E-02 -0.00022021063
6.2714286E-02 -0.00022201782
6.3714288E-02 -0.00022383674
6.4714283E-02 -0.00022566746
6.5714285E-02 -0.00022751001
6.6714287E-02 -0.00022936445
6.7714289E-02 -0.00023123082
6.8714283E-02 -0.00023310915
6.9714285E-02 -0.00023499952
7.0714287E-02 -0.00023690195
7.1714282E-02 -0.00023881650999999998
7.2714284E-02 -0.0002407432
7.3714286E-02 -0.00024268211
7.4714288E-02 -0.00024463326999999997
7.5714283E-02 -0.00024659673000000003
7.6714285E-02 -0.00024857252
7.7714287E-02 -0.0002505607
7.8714289E-02 -0.00025256131
7.9714283E-02 -0.00025457439
8.0714285E-02 -0.00025659999
8.1714287E-02 -0.00025863815
8.2714289E-02 -0.00026068892000000003
8.3714284E-02 -0.00026275234
8.4714286E-02 -0.00026482846
8.5714288E-02 -0.00026691732
8.6714283E-02 -0.00026901896
8.7714285E-02 -0.00027113344
8.8714287E-02 -0.0002732608
8.9714289E-02 -0.00027540107000000003
9.0714283E-02 -0.0002775543
9.1714285E-02 -0.00027972053
9.2714287E-02 -0.00028189984
9.3714289E-02 -0.00028409224
9.4714284E-02 -0.00028629778999999996
9.5714286E-02 -0.0002885165
9.6714288E-02 -0.00029074845
9.7714283E-02 -0.00029299367
9.8714285E-02 -0.00029525222
9.9714287E-02 -0.00029752412
0.1007143 -0.00029980942999999996
0.1017143 -0.00030210817
0.1027143 -0.0003044204
0.1037143 -0.00030674616
0.1047143 -0.00030908548
0.1057143 -0.00031143838
0.1067143 -0.00031380494
0.1077143 -0.00031618517
0.1087143 -0.00031857915000000004
0.1097143 -0.00032098687
0.1107143 -0.0003234084
0.1117143 -0.00032584378
0.1127143 -0.00032829303
0.1137143 -0.00033075619000000003
0.1147143 -0.00033323331
0.1157143 -0.00033572444
0.1167143 -0.0003382296
0.1177143 -0.00034074883
0.1187143 -0.00034328216
0.1197143 -0.00034582965
0.1207143 -0.00034839134000000003
0.1217143 -0.00035096724999999997
0.1227143 -0.00035355743
0.1237143 -0.0003561619
0.1247143 -0.00035878072
0.1257143 -0.00036141391
0.1267143 -0.00036406152
0.1277143 -0.00036672357
0.1287143 -0.00036940007
0.1297143 -0.00037209109
0.1307143 -0.00037479665
0.1317143 -0.00037751677
0.1327143 -0.00038025149999999997
0.1337143 -0.00038300085999999996
0.1347143 -0.00038576486
0.1357143 -0.00038854354999999995
0.1367143 -0.00039133697
0.1377143 -0.00039414513
0.1387143 -0.00039696806
0.1397143 -0.00039980578
0.1407143 -0.00040265832
0.1417143 -0.00040552568
0.1427143 -0.00040840791000000006
0.1437143 -0.00041130506
0.1447143 -0.00041421713000000006
0.1457143 -0.00041714411
0.1467143 -0.00042008605000000003
0.1477143 -0.00042304299999999995
0.1487143 -0.00042601495999999996
0.1497143 -0.00042900197
0.1507143 -0.00043200403000000004
0.1517143 -0.00043502118
0.1527143 -0.00043805347999999997
0.1537143 -0.00044110093
0.1547143 -0.00044416351999999995
0.1557143 -0.00044724129000000006
0.1567143 -0.0004503343
0.1577143 -0.00045344254
0.1587143 -0.00045656601999999997
0.1597143 -0.00045970478
0.1607143 -0.00046285886
0.1617143 -0.00046602826999999996
0.1627143 -0.000469213
0.1637143 -0.0004724131
0.1647143 -0.00047562858
0.1657143 -0.00047885942000000005
0.1667143 -0.00048210568
0.1677143 -0.00048536734999999996
0.1687143 -0.00048864445
0.1697143 -0.00049193695
0.1707143 -0.00049524492
0.1717143 -0.00049856835
0.1727143 -0.00050190724
0.1737143 -0.0005052616
0.1747143 -0.0005086314099999999
0.1757143 -0.00051201673
0.1767143 -0.0005154175099999999
0.1777143 -0.0005188338
0.1787143 -0.0005222655999999999
0.1797143 -0.0005257129
0.1807143 -0.00052917571
0.1817143 -0.00053265403
0.1827143 -0.0005361479
0.1837143 -0.00053965728
0.1847143 -0.0005431822000000001
0.1857143 -0.00054672264
0.1867143 -0.0005502786299999999
0.1877143 -0.00055385017
0.1887143 -0.00055743722
0.1897143 -0.00056103981
0.1907143 -0.00056465797
0.1917143 -0.0005682916299999999
0.1927143 -0.00057194084
0.1937143 -0.0005756056000000001
0.1947143 -0.00057928587
0.1957143 -0.00058298165
0.1967143 -0.00058669293
0.1977143 -0.0005904197200000001
0.1987143 -0.00059416202
0.1997143 -0.00059791978
0.2007143 -0.000601693
0.2017143 -0.00060548168
0.2027143 -0.0006092858299999999
0.2037143 -0.00061310534
0.2047143 -0.00061694027
0.2057143 -0.0006207905700000001
0.2067143 -0.0006246562399999999
0.2077143 -0.00062853724
0.2087143 -0.00063243356
0.2097143 -0.0006363451999999999
0.2107143 -0.00064027213
0.2117143 -0.00064421429
0.2127143 -0.00064817168
0.2137143 -0.00065214431
0.2147143 -0.00065613212
0.2157143 -0.00066013513
0.2167143 -0.00066415328
0.2177143 -0.00066818657
0.2187143 -0.00067223496
0.2197143 -0.00067629844
0.2207143 -0.00068037702
0.2217143 -0.00068447066
0.2227143 -0.00068857935
0.2237143 -0.000692703
0.2247143 -0.00069684165
0.2257143 -0.00070099522
0.2267143 -0.00070516371
0.2277143 -0.00070934707
0.2287143 -0.00071354525
0.2297143 -0.00071775826
0.2307143 -0.000721986
0.2317143 -0.00072622847
0.2327143 -0.0007304856400000001
0.2337143 -0.00073475744
0.2347143 -0.0007390438
0.2357143 -0.00074334471
0.2367143 -0.00074766012
0.2377143 -0.00075199
0.2387143 -0.00075633429
0.2397143 -0.00076069296
0.2407143 -0.00076506594
0.2417143 -0.00076945316
0.2427143 -0.0007738546599999999
0.2437143 -0.0007782703500000001
0.2447143 -0.0007827001400000001
0.2457143 -0.00078714402
0.2467143 -0.000791602
0.2477143 -0.00079607398
0.2487143 -0.00080055997
0.2497143 -0.00080505988
0.2507143 -0.0008095736099999999
0.2517143 -0.00081410126
0.2527143 -0.0008186426399999999
0.2537143 -0.00082319775
0.2547143 -0.0008277666000000001
0.2557143 -0.00083234909
0.2567143 -0.0008369451299999999
0.2577143 -0.0008415547199999999
0.2587143 -0.0008461776799999999
0.2597143 -0.0008508140999999999
0.2607143 -0.0008554638
0.2617143 -0.0008601267799999999
0.2627143 -0.00086480304
0.2637143 -0.0008694924
0.2647143 -0.00087419485
0.2657143 -0.0008789103
0.2667143 -0.0008836386800000001
0.2677143 -0.00088837987
0.2687143 -0.0008931337999999999
0.2697143 -0.0008979004600000001
0.2707143 -0.0009026797699999999
0.2717143 -0.00090747153
0.2727143 -0.00091227585
0.2737143 -0.00091709253
0.2747143 -0.0009219214899999999
0.2757143 -0.0009267627299999999
0.2767143 -0.00093161607
0.2777143 -0.0009364815
0.2787143 -0.00094135894
0.2797143 -0.0009462482899999999
0.2807143 -0.0009511495599999999
0.2817143 -0.00095606256
0.2827143 -0.0009609872900000001
0.2837143 -0.0009659235699999999
0.2847143 -0.0009708714100000001
0.2857143 -0.0009758306100000001
0.2867143 -0.00098080118
0.2877143 -0.00098578303
0.2887143 -0.00099077597
0.2897143 -0.0009957800099999999
0.2907143 -0.001000795
0.2917143 -0.0010058207
0.2927143 -0.0010108572
0.2937143 -0.0010159044
0.2947143 -0.0010209619999999998
0.2957143 -0.0010260301
0.2967143 -0.0010311084
0.2977143 -0.001036197
0.2987143 -0.0010412955
0.2997143 -0.001046404
0.3007143 -0.0010515224
0.3017143 -0.0010566504
0.3027143 -0.0010617880000000001
0.3037143 -0.0010669351
0.3047143 -0.0010720916
0.3057143 -0.0010772573
0.3067143 -0.0010824320000000001
0.3077143 -0.0010876159
0.3087143 -0.0010928085
0.3097143 -0.00109801
0.3107143 -0.0011032201999999999
0.3117143 -0.0011084388
0.3127143 -0.001113666
0.3137143 -0.0011189015
0.3147143 -0.0011241451999999999
0.3157143 -0.001129397
0.3167143 -0.0011346568
0.3177143 -0.0011399244
0.3187143 -0.0011451997
0.3197143 -0.0011504827
0.3207143 -0.0011557731
0.3217143 -0.0011610709
0.3227143 -0.0011663759
0.3237143 -0.0011716879000000001
0.3247143 -0.0011770068
0.3257143 -0.0011823324999999999
0.3267143 -0.0011876647
0.3277143 -0.0011930035
0.3287143 -0.0011983486
0.3297143 -0.0012036998
0.3307143 -0.001209057
0.3317143 -0.00121442
0.3327143 -0.0012197887
0.3337143 -0.001225163
0.3347143 -0.0012305427
0.3357143 -0.0012359275000000001
0.3367143 -0.0012413175
0.3377143 -0.0012467123
0.3387143 -0.0012521119
0.3397143 -0.0012575161
0.3407143 -0.0012629248
0.3417143 -0.0012683377
0.3427143 -0.0012737549
0.3437143 -0.0012791760000000001
0.3447143 -0.001284601
0.3457143 -0.0012900296
0.3467143 -0.0012954619
0.3477143 -0.0013008975
0.3487143 -0.0013063363
0.3497143 -0.001311778
0.3507143 -0.0013172226999999999
0.3517143 -0.0013226701
0.3527143 -0.0013281201
0.3537143 -0.0013335724
0.3547143 -0.0013390269
0.3557143 -0.0013444835
0.3567143 -0.0013499418000000002
0.3577143 -0.0013554018
0.3587143 -0.0013608633
0.3597143 -0.0013663261
0.3607143 -0.0013717899
0.3617143 -0.0013772546
0.3627143 -0.0013827201
0.3637143 -0.001388186
0.3647143 -0.0013936524
0.3657143 -0.0013991188
0.3667143 -0.0014045851
0.3677143 -0.0014100513
0.3687143 -0.0014155169999999998
0.3697143 -0.0014209821
0.3707143 -0.0014264463
0.3717143 -0.0014319096
0.3727143 -0.0014373718
0.3737143 -0.0014428325
0.3747143 -0.0014482916
0.3757143 -0.0014537490999999999
0.3767143 -0.0014592046
0.3777143 -0.001464658
0.3787143 -0.0014701090999999999
0.3797143 -0.0014755577
0.3807143 -0.0014810037
0.3817143 -0.0014864468
0.3827143 -0.0014918868
0.3837143 -0.0014973235999999998
0.3847143 -0.0015027569
0.3857143 -0.0015081866
0.3867143 -0.0015136124
0.3877143 -0.0015190340999999999
0.3887143 -0.0015244516
0.3897143 -0.0015298647000000002
0.3907143 -0.0015352729
0.3917143 -0.0015406762
0.3927143 -0.0015460743999999998
0.3937143 -0.0015514674
0.3947143 -0.0015568547000000001
0.3957143 -0.0015622363
0.3967143 -0.001567612
0.3977143 -0.0015729812999999999
0.3987143 -0.0015783442
0.3997143 -0.0015837003999999999
0.4007143 -0.0015890497000000002
0.4017143 -0.0015943919
0.4027143 -0.0015997268
0.4037143 -0.0016050541
0.4047143 -0.0016103737
0.4057143 -0.0016156852999999998
0.4067143 -0.0016209888
0.4077143 -0.0016262838
0.4087143 -0.0016315702
0.4097143 -0.0016368475999999999
0.4107143 -0.0016421159999999999
0.4117143 -0.0016473750000000002
0.4127143 -0.0016526246
0.4137143 -0.0016578644000000001
0.4147143 -0.0016630944
0.4157143 -0.001668314
0.4167143 -0.0016735232
0.4177143 -0.0016787218999999999
0.4187143 -0.0016839096
0.4197143 -0.0016890863
0.4207143 -0.0016942515
0.4217143 -0.001699405
0.4227143 -0.0017045468
0.4237143 -0.0017096763000000001
0.4247143 -0.0017147937
0.4257143 -0.0017198983
0.4267143 -0.0017249902
0.4277143 -0.001730069
0.4287143 -0.0017351344
0.4297143 -0.0017401862
0.4307143 -0.0017452243
0.4317143 -0.0017502482
0.4327143 -0.0017552576999999999
0.4337143 -0.0017602526000000001
0.4347143 -0.0017652326000000002
0.4357143 -0.0017701975999999998
0.4367143 -0.0017751472000000002
0.4377143 -0.0017800812
0.4387143 -0.0017849996
0.4397143 -0.0017899017999999998
0.4407143 -0.0017947876999999997
0.4417143 -0.0017996572
0.4427143 -0.0018045098999999998
0.4437143 -0.0018093457000000002
0.4447143 -0.0018141642000000001
0.4457143 -0.0018189652
0.4467143 -0.0018237486
0.4477143 -0.0018285140000000003
0.4487143 -0.0018332614
0.4497143 -0.0018379902
0.4507143 -0.0018427004999999998
0.4517143 -0.0018473918
0.4527143 -0.0018520640999999999
0.4537143 -0.0018567171000000002
0.4547143 -0.0018613504000000003
0.4557143 -0.0018659637000000002
0.4567143 -0.0018705570000000001
0.4577143 -0.00187513
0.4587143 -0.0018796822
0.4597143 -0.0018842135999999998
0.4607143 -0.0018887238000000002
0.4617143 -0.0018932126999999998
0.4627143 -0.0018976800000000001
0.4637143 -0.0019021251999999998
0.4647143 -0.0019065483
0.4657143 -0.001910949
0.4667143 -0.0019153271
0.4677143 -0.0019196823
0.4687143 -0.0019240143999999999
0.4697143 -0.001928323
0.4707143 -0.001932608
0.4717143 -0.0019368692000000002
0.4727143 -0.0019411062
0.4737143 -0.0019453188999999998
0.4747143 -0.001949507
0.4757143 -0.0019536703
0.4767143 -0.0019578085
0.4777143 -0.0019619214
0.4787143 -0.0019660087
0.4797143 -0.0019700701
0.4807143 -0.0019741055
0.4817143 -0.0019781145999999998
0.4827143 -0.0019820971
0.4837143 -0.0019860528
0.4847143 -0.0019899814999999998
0.4857143 -0.0019938829
0.4867143 -0.0019977568
0.4877143 -0.0020016027999999997
0.4887143 -0.0020054209
0.4897143 -0.0020092106
0.4907143 -0.0020129717
0.4917143 -0.0020167038999999998
0.4927143 -0.002020407
0.4937143 -0.0020240808
0.4947143 -0.002027725
0.4957143 -0.0020313392999999997
0.4967143 -0.0020349235
0.4977143 -0.0020384772
0.4987143 -0.0020420002
0.4997143 -0.0020454925
0.5007143 -0.0020489535
0.5017143 -0.0020523831999999997
0.5027143 -0.0020557813
0.5037143 -0.0020591475
0.5047143 -0.0020624815
0.5057143 -0.0020657833
0.5067143 -0.0020690526
0.5077143 -0.002072289
0.5087143 -0.0020754924
0.5097143 -0.0020786625
0.5107143 -0.0020817992
0.5117143 -0.0020849022
0.5127143 -0.0020879711999999997
0.5137143 -0.002091006
0.5147143 -0.0020940064
0.5157143 -0.0020969723
0.5167143 -0.0020999034
0.5177143 -0.0021027994
0.5187143 -0.0021056601
0.5197143 -0.0021084852000000003
0.5207143 -0.0021112746
0.5217143 -0.002114028
0.5227143 -0.0021167452
0.5237143 -0.0021194258999999997
0.5247143 -0.0021220698
0.5257143 -0.0021246768
0.5267143 -0.0021272464000000003
0.5277143 -0.0021297787
0.5287143 -0.0021322731999999997
0.5297143 -0.0021347299
0.5307143 -0.0021371487
0.5317143 -0.0021395290000000003
0.5327143 -0.0021418708
0.5337143 -0.0021441738
0.5347143 -0.0021464379
0.5357143 -0.0021486626999999998
0.5367143 -0.0021508482
0.5377143 -0.0021529941
0.5387143 -0.0021551002999999997
0.5397143 -0.0021571665
0.5407143 -0.0021591924
0.5417143 -0.0021611781
0.5427143 -0.0021631231
0.5437143 -0.0021650274
0.5447143 -0.0021668908
0.5457143 -0.0021687129
0.5467143 -0.0021704936
0.5477143 -0.002172233
0.5487143 -0.0021739304000000003
0.5497143 -0.0021755859
0.5507143 -0.0021771993
0.5517143 -0.0021787703999999997
0.5527143 -0.0021802989
0.5537143 -0.0021817847000000002
0.5547143 -0.0021832275
0.5557143 -0.0021846272000000003
0.5567143 -0.0021859836
0.5577143 -0.0021872966
0.5587143 -0.0021885656999999998
0.5597143 -0.0021897909
0.5607143 -0.002190972
0.5617143 -0.0021921088999999998
0.5627143 -0.0021932011999999997
0.5637143 -0.0021942489
0.5647143 -0.0021952517
0.5657143 -0.0021962096
0.5667143 -0.0021971224
0.5677143 -0.0021979897000000003
0.5687143 -0.0021988115000000003
0.5697143 -0.0021995877
0.5707143 -0.0022003182000000002
0.5717143 -0.0022010026
0.5727143 -0.0022016411000000003
0.5737143 -0.0022022331999999997
0.5747143 -0.0022027788999999997
0.5757143 -0.0022032782
0.5767143 -0.0022037308
0.5777143 -0.0022041366
0.5787143 -0.0022044953
0.5797143 -0.0022048069
0.5807143 -0.0022050714
0.5817143 -0.0022052884
0.5827143 -0.0022054579
0.5837143 -0.0022055798000000003
0.5847143 -0.0022056538
0.5857143 -0.00220568
0.5867143 -0.002205658
0.5877143 -0.0022055878
0.5887143 -0.0022054694
0.5897143 -0.0022053024
0.5907143 -0.0022050868
0.5917143 -0.0022048224999999997
0.5927143 -0.0022045095
0.5937143 -0.0022041472999999997
0.5947143 -0.0022037362
0.5957143 -0.0022032758
0.5967143 -0.0022027661999999997
0.5977143 -0.002202207
0.5987143 -0.0022015984
0.5997143 -0.0022009401
0.6007143 -0.0022002321
0.6017143 -0.0021994743
0.6027143 -0.0021986667
0.6037143 -0.0021978092
0.6047143 -0.0021969016
0.6057143 -0.0021959439
0.6067143 -0.002194936
0.6077143 -0.0021938777
0.6087143 -0.0021927692000000003
0.6097143 -0.0021916101
0.6107143 -0.0021904007
0.6117143 -0.0021891407000000002
0.6127143 -0.0021878299
0.6137143 -0.0021864685999999998
0.6147143 -0.0021850563
0.6157143 -0.0021835933
0.6167143 -0.0021820793
0.6177143 -0.0021805145
0.6187143 -0.0021788986
0.6197143 -0.0021772317
0.6207143 -0.0021755137
0.6217143 -0.0021737444
0.6227143 -0.0021719239
0.6237143 -0.0021700522
0.6247143 -0.002168129
0.6257143 -0.0021661544
0.6267143 -0.0021641285
0.6277143 -0.0021620512
0.6287143 -0.0021599224
0.6297143 -0.002157742
0.6307143 -0.0021555101
0.6317143 -0.0021532267
0.6327143 -0.0021508917
0.6337143 -0.0021485052000000003
0.6347143 -0.002146067
0.6357143 -0.0021435771
0.6367143 -0.0021410357
0.6377143 -0.0021384426999999998
0.6387143 -0.0021357981
0.6397143 -0.002133102
0.6407143 -0.0021303541999999997
0.6417143 -0.0021275549
0.6427143 -0.0021247040000000003
0.6437143 -0.0021218017
0.6447143 -0.0021188478
0.6457143 -0.0021158425
0.6467143 -0.0021127857
0.6477143 -0.0021096774
0.6487143 -0.0021065176000000002
0.6497143 -0.0021033065000000003
0.6507143 -0.0021000439999999997
0.6517143 -0.0020967302
0.6527143 -0.0020933648999999998
0.6537143 -0.0020899482
0.6547143 -0.0020864803
0.6557143 -0.0020829611
0.6567143 -0.0020793908
0.6577143 -0.0020757692
0.6587143 -0.0020720965
0.6597143 -0.0020683727
0.6607143 -0.0020645979
0.6617143 -0.0020607722
0.6627143 -0.0020568955999999998
0.6637143 -0.002052968
0.6647143 -0.0020489897
0.6657143 -0.0020449606
0.6667143 -0.002040881
0.6677143 -0.0020367507999999998
0.6687143 -0.0020325702
0.6697143 -0.0020283393
0.6707143 -0.0020240581
0.6717143 -0.0020197267
0.6727143 -0.0020153453
0.6737143 -0.0020109139
0.6747143 -0.0020064326
0.6757143 -0.0020019015
0.6767143 -0.0019973207999999998
0.6777143 -0.0019926905000000003
0.6787143 -0.0019880108
0.6797143 -0.0019832818
0.6807143 -0.0019785036999999998
0.6817143 -0.0019736766
0.6827143 -0.0019688006000000004
0.6837143 -0.0019638757
0.6847143 -0.0019589022
0.6857143 -0.0019538802
0.6867143 -0.0019488096
0.6877143 -0.0019436908
0.6887143 -0.0019385237
0.6897143 -0.0019333087000000001
0.6907143 -0.0019280456
0.6917143 -0.0019227347
0.6927143 -0.0019173761999999998
0.6937143 -0.0019119700999999998
0.6947143 -0.0019065168
0.6957143 -0.0019010161999999998
0.6967143 -0.0018954685999999998
0.6977143 -0.0018898741000000002
0.6987143 -0.0018842329
0.6997143 -0.0018785453
0.7007143 -0.0018728113
0.7017143 -0.0018670311
0.7027143 -0.0018612049
0.7037143 -0.0018553328000000002
0.7047143 -0.0018494149
0.7057143 -0.0018434514999999998
0.7067143 -0.0018374431
0.7077143 -0.0018313895
0.7087143 -0.0018252909000000001
0.7097143 -0.0018191477000000001
0.7107143 -0.0018129598000000001
0.7117143 -0.0018067277999999998
0.7127143 -0.0018004517
0.7137143 -0.0017941317999999999
0.7147143 -0.0017877683
0.7157143 -0.0017813612
0.7167143 -0.0017749111
0.7177143 -0.0017684178999999999
0.7187143 -0.0017618819
0.7197143 -0.0017553033
0.7207143 -0.0017486823999999998
0.7217143 -0.0017420194
0.7227143 -0.0017353143999999999
0.7237143 -0.0017285678
0.7247143 -0.0017217799
0.7257143 -0.0017149507
0.7267143 -0.0017080805
0.7277143 -0.0017011696
0.7287143 -0.0016942184
0.7297143 -0.0016872268999999999
0.7307143 -0.0016801956
0.7317143 -0.0016731246
0.7327143 -0.0016660142000000002
0.7337143 -0.0016588647000000002
0.7347143 -0.0016516763999999998
0.7357143 -0.0016444495
0.7367143 -0.0016371843
0.7377143 -0.0016298811000000002
0.7387143 -0.0016225402
0.7397143 -0.0016151617999999998
0.7407143 -0.0016077462999999998
0.7417143 -0.0016002939
0.7427143 -0.001592805
0.7437143 -0.0015852798
0.7447143 -0.0015777188
0.7457143 -0.0015701222000000003
0.7467143 -0.0015624903000000002
0.7477143 -0.0015548232
0.7487143 -0.0015471214
0.7497143 -0.0015393851000000001
0.7507143 -0.0015316145
0.7517143 -0.0015238101
0.7527143 -0.0015159721
0.7537143 -0.0015081006
0.7547143 -0.0015001962000000001
0.7557143 -0.0014922591000000002
0.7567143 -0.0014842895
0.7577143 -0.0014762878
0.7587143 -0.0014682542
0.7597143 -0.0014601892
0.7607143 -0.001452093
0.7617143 -0.0014439658
0.7627143 -0.001435808
0.7637143 -0.00142762
0.7647143 -0.0014194021
0.7657143 -0.0014111545
0.7667143 -0.0014028777
0.7677143 -0.0013945719
0.7687143 -0.0013862375
0.7697143 -0.0013778749
0.7707143 -0.0013694844
0.7717143 -0.0013610662
0.7727143 -0.0013526208
0.7737143 -0.0013441485
0.7747143 -0.0013356496000000002
0.7757143 -0.0013271245
0.7767143 -0.0013185735000000001
0.7777143 -0.001309997
0.7787143 -0.0013013952
0.7797143 -0.0012927686
0.7807143 -0.0012841174000000001
0.7817143 -0.0012754420000000001
0.7827143 -0.0012667427
0.7837143 -0.0012580198
0.7847143 -0.0012492736
0.7857143 -0.0012405047
0.7867143 -0.001231713
0.7877143 -0.0012228992
0.7887143 -0.0012140635
0.7897143 -0.0012052062
0.7907143 -0.0011963277
0.7917143 -0.0011874283
0.7927143 -0.0011785083
0.7937143 -0.0011695682
0.7947143 -0.0011606083000000001
0.7957143 -0.0011516289
0.7967143 -0.0011426305
0.7977143 -0.0011336133
0.7987143 -0.0011245777
0.7997143 -0.0011155242
0.8007143 -0.0011064531000000001
0.8017143 -0.0010973647
0.8027143 -0.0010882594
0.8037143 -0.0010791377
0.8047143 -0.00107
0.8057143 -0.0010608464
0.8067143 -0.0010516776
0.8077143 -0.0010424937
0.8087143 -0.0010332954
0.8097143 -0.0010240828
0.8107143 -0.0010148565000000001
0.8117143 -0.0010056167
0.8127143 -0.00099636372
0.8137143 -0.00098709806
0.8147143 -0.00097782004
0.8157143 -0.00096853
0.8167143 -0.00095922833
0.8177143 -0.00094991537
0.8187143 -0.00094059151
0.8197143 -0.0009312570900000001
0.8207143 -0.00092191249
0.8217143 -0.0009125580599999999
0.8227143 -0.0009031941800000001
0.8237143 -0.00089382111
0.8247143 -0.0008844393100000001
0.8257143 -0.0008750490499999999
0.8267143 -0.00086565078
0.8277143 -0.0008562447899999999
0.8287143 -0.00084683143
0.8297143 -0.00083741106
0.8307143 -0.00082798415
0.8317143 -0.0008185509600000001
0.8327143 -0.00080911186
0.8337143 -0.0007996672099999999
0.8347143 -0.00079021738
0.8357143 -0.0007807628199999999
0.8367143 -0.0007713037999999999
0.8377143 -0.00076184069
0.8387143 -0.00075237385
0.8397143 -0.0007429036500000001
0.8407143 -0.0007334304400000001
0.8417143 -0.0007239546
0.8427143 -0.00071447644
0.8437143 -0.00070499632
0.8447143 -0.00069551461
0.8457143 -0.00068603158
0.8467143 -0.0006765476399999999
0.8477143 -0.00066706307
0.8487143 -0.00065757822
0.8497143 -0.00064809337
0.8507143 -0.00063860889
0.8517143 -0.0006291250900000001
0.8527143 -0.00061964229
0.8537143 -0.00061016081
0.8547143 -0.00060068096
0.8557143 -0.00059120312
0.8567143 -0.00058172755
0.8577143 -0.00057225457
0.8587143 -0.00056278454
0.8597143 -0.00055331775
0.8607143 -0.00054385455
0.8617143 -0.00053439526
0.8627143 -0.0005249402
0.8637143 -0.0005154896799999999
0.8647143 -0.00050604403
0.8657143 -0.00049660357
0.8667143 -0.00048716861
0.8677143 -0.00047773947
0.8687143 -0.00046831647
0.8697143 -0.00045889988000000003
0.8707143 -0.00044949002
0.8717143 -0.00044008716
0.8727143 -0.00043069162999999995
0.8737143 -0.00042130373000000005
0.8747143 -0.0004119237
0.8757143 -0.00040255186000000005
0.8767143 -0.00039318842999999995
0.8777143 -0.00038383369
0.8787143 -0.00037448795
0.8797143 -0.00036515141
0.8807143 -0.00035582439
0.8817143 -0.00034650709
0.8827143 -0.0003371998
0.8837143 -0.00032790274
0.8847143 -0.00031861616000000004
0.8857143 -0.00030934029
0.8867143 -0.00030007541
0.8877143 -0.00029082171
0.8887143 -0.00028157945
0.8897143 -0.00027234887
0.8907143 -0.00026313021
0.8917143 -0.00025392367
0.8927143 -0.00024472949
0.8937143 -0.00023554792
0.8947143 -0.00022637914
0.8957143 -0.00021722339999999998
0.8967143 -0.00020808088000000003
0.8977143 -0.00019895183000000002
0.8987143 -0.00018983645000000002
0.8997143 -0.00018073496
0.9007143 -0.00017164755
0.9017143 -0.00016257442
0.9027143 -0.00015351577
0.9037143 -0.00014447179
0.9047143 -0.00013544267
0.9057143 -0.00012642857
0.9067143 -0.00011742968
0.9077143 -0.00010844616
0.9087143 -9.9478177e-05
0.9097143 -9.0525884e-05
0.9107143 -8.158944499999999e-05
0.9117143 -7.2669002e-05
0.9127143 -6.3764696e-05
0.9137143 -5.4876665e-05
0.9147143 -4.6005035999999996e-05
0.9157143 -3.714994e-05
0.9167143 -2.8311501e-05
0.9177143 -1.9489832e-05
0.9187143 -1.0685049e-05
0.9197143 -1.8972644e-06
0.9207143 6.873416e-06
0.9217143 1.5626895e-05
0.9227143 2.4363075e-05
0.9237143 3.3081866e-05
0.9247143 4.1783179e-05
0.9257143 5.0466929e-05
0.9267143 5.9133026e-05
0.9277143 6.7781389e-05
0.9287143 7.641193600000001e-05
0.9297143 8.5024595e-05
0.9307143 9.3619303e-05
0.9317143 0.00010219599
0.9327143 0.00011075459
0.9337143 0.00011929507
0.9347143 0.00012781735
0.9357143 0.0001363214
0.9367143 0.00014480717
0.9377143 0.00015327462999999999
0.9387143 0.00016172374
0.9397143 0.00017015449999999998
0.9407143 0.00017856687
0.9417143 0.00018696085
0.9427143 0.00019533643
0.9437143 0.00020369359000000002
0.9447143 0.00021203239
0.9457143 0.00022035281
0.9467143 0.00022865488000000002
0.9477143 0.00023693863
0.9487143 0.00024520409
0.9497143 0.00025345132
0.9507143 0.00026168036
0.9517143 0.00026989126
0.9527143 0.00027808405
0.9537143 0.00028625884
0.9547143 0.00029441567
0.9557143 0.00030255462
0.9567143 0.00031067577
0.9577143 0.00031877919
0.9587143 0.00032686495999999997
0.9597143 0.00033493318
0.9607143 0.00034298396
0.9617143 0.00035101739000000003
0.9627143 0.00035903356
0.9637143 0.00036703261
0.9647143 0.00037501463
0.9657143 0.00038297976
0.9667143 0.00039092810999999996
0.9677143 0.00039885986000000003
0.9687143 0.00040677510000000004
0.9697143 0.00041467401
0.9707143 0.00042255674
0.9717143 0.00043042342
0.9727143 0.00043827426
0.9737143 0.00044610947
0.9747143 0.00045392916999999997
0.9757143 0.00046173359
0.9767143 0.00046952296
0.9777143 0.00047729745
0.9787143 0.00048505731
0.9797143 0.00049280275
0.9807143 0.00050053404
0.9817143 0.00050825138
0.9827143 0.00051595507
0.9837143 0.00052364535
0.9847143 0.00053132248
0.9857143 0.0005389867100000001
0.9867143 0.00054663833
0.9877143 0.00055427763
0.9887143 0.00056190493
0.9897143 0.00056952044
0.9907143 0.00057712455
0.9917143 0.00058471746
0.9927143 0.0005922995600000001
0.9937143 0.0005998711
0.9947143 0.00060743241
0.9957143 0.00061498381
0.9967143 0.00062252557
0.9977143 0.00063005805
0.9987143 0.00063758162
0.9997143 0.00064509654
1.000714 0.00065260319
1.001714 0.0006601018900000001
1.002714 0.00066759299
1.003714 0.00067507685
1.004714 0.00068255381
1.005714 0.00069002426
1.006714 0.00069748858
1.007714 0.00070494712
1.008714 0.00071240029
1.009714 0.0007198485
1.010714 0.00072729217
1.011714 0.00073473166
1.012714 0.00074216741
1.013714 0.00074959989
1.014714 0.00075702951
1.015714 0.00076445676
1.016714 0.0007718820600000001
1.017714 0.00077930581
1.018714 0.00078672856
1.019714 0.0007941507600000001
1.020714 0.0008015728799999999
1.021714 0.0008089954499999999
1.022714 0.0008164189200000001
1.023714 0.0008238438599999999
1.024714 0.0008312707
1.025714 0.0008387
1.026714 0.0008461323
1.027714 0.00085356805
1.028714 0.0008610079
1.029714 0.0008684522999999999
1.030714 0.00087590179
1.031714 0.00088335692
1.032714 0.00089081823
1.033714 0.0008982862700000001
1.034714 0.00090576159
1.035714 0.00091324482
1.036714 0.00092073651
1.037714 0.0009282371999999999
1.038714 0.0009357475399999999
1.039714 0.00094326806
1.040714 0.0009507993999999999
1.041714 0.0009583422100000001
1.042714 0.0009658971100000001
1.043714 0.0009734646500000001
1.044714 0.00098104556
1.045714 0.00098864039
1.046714 0.00099624986
1.047714 0.0010038745
1.048714 0.0010115151
1.049714 0.0010191723000000001
1.050714 0.0010268467
1.051714 0.0010345390000000001
1.052714 0.00104225
1.053714 0.0010499803000000002
1.054714 0.0010577304000000001
1.055714 0.0010655011
1.056714 0.0010732932
1.057714 0.0010811073
1.058714 0.0010889440000000001
1.059714 0.0010968040999999999
1.060714 0.0011046883
1.061714 0.0011125971000000001
1.062714 0.0011205313999999998
1.063714 0.0011284917000000002
1.064714 0.0011364788
1.065714 0.0011444935
1.066714 0.0011525361999999999
1.067714 0.0011606079
1.068714 0.0011687092
1.069714 0.0011768409
1.070714 0.0011850035000000002
1.071714 0.0011931978999999999
1.072714 0.0012014249
1.073714 0.0012096851
1.074714 0.0012179794
1.075714 0.0012263084
1.076714 0.0012346731
1.077714 0.0012430741
1.078714 0.0012515122999999999
1.079714 0.0012599884
1.080714 0.0012685033
1.081714 0.0012770577
1.082714 0.0012856525
1.083714 0.0012942884000000001
1.084714 0.0013029664
1.085714 0.0013116872
1.086714 0.0013204516
1.087714 0.0013292606
1.088714 0.0013381149
1.089714 0.0013470153
1.090714 0.0013559627
1.091714 0.0013649579999999999
1.092714 0.0013740019
1.093714 0.0013830953
1.094714 0.001392239
1.095714 0.0014014338
1.096714 0.0014106806
1.097714 0.0014199802
1.098714 0.0014293333
1.099714 0.0014387409
1.100714 0.0014482039
1.101714 0.0014577229
1.102714 0.0014672989
1.103714 0.0014769327
1.104714 0.0014866252000000002
1.105714 0.0014963773
1.106714 0.0015061897
1.107714 0.0015160635
1.108714 0.0015259993
1.109714 0.0015359983
1.110714 0.0015460610999999999
1.111714 0.0015561886999999998
1.112714 0.0015663819999999998
1.113714 0.0015766418000000002
1.114714 0.0015869691
1.115714 0.0015973648
1.116714 0.0016078298
1.117714 0.0016183651000000001
1.118714 0.0016289714
1.119714 0.0016396496
1.120714 0.0016504006999999998
1.121714 0.0016612255
1.122714 0.0016721249
1.123714 0.0016830998
1.124714 0.0016941511000000001
1.125714 0.0017052795
1.126714 0.0017164861
1.127714 0.0017277716
1.128714 0.001739137
1.129714 0.0017505831999999999
1.130714 0.0017621111
1.131714 0.0017737213
1.132714 0.0017854149999999998
1.133714 0.0017971929999999999
1.134714 0.0018090561
1.135714 0.001821005
1.136714 0.0018330409
1.137714 0.0018451645
1.138714 0.0018573765999999998
1.139714 0.0018696783000000002
1.140714 0.0018820703
1.141714 0.0018945537000000002
1.142714 0.0019071291
1.143714 0.0019197976
1.144714 0.00193256
1.145714 0.0019454174
1.146714 0.0019583704
1.147714 0.0019714199999999998
1.148714 0.0019845669
1.149714 0.0019978123
1.150714 0.0020111567
1.151714 0.0020246011999999996
1.152714 0.0020381467
1.153714 0.002051794
1.154714 0.0020655440000000003
1.155714 0.0020793972000000003
1.156714 0.0020933549
1.157714 0.0021074175
1.158714 0.0021215861
1.159714 0.0021358614
1.160714 0.0021502443
1.161714 0.0021647355
1.162714 0.0021793358
1.163714 0.0021940459
1.164714 0.0022088668999999997
1.165714 0.0022237993
1.166714 0.002238844
1.167714 0.0022540016
1.168714 0.0022692731
1.169714 0.0022846592
1.170714 0.0023001607999999997
1.171714 0.0023157787000000003
1.172714 0.0023315135
1.173714 0.0023473662
1.174714 0.0023633373999999998
1.175714 0.002379428
1.176714 0.0023956389
1.177714 0.0024119707
1.178714 0.0024284242
1.179714 0.0024450001
1.180714 0.0024616993
1.181714 0.0024785224
1.182714 0.0024954703
1.183714 0.0025125437
1.184714 0.0025297432999999998
1.185714 0.0025470699
1.186714 0.0025645242
1.187714 0.0025821069
1.188714 0.0025998187999999997
1.189714 0.0026176604
1.190714 0.0026356323
1.191714 0.0026537355
1.192714 0.0026719702999999997
1.193714 0.0026903374
1.194714 0.0027088373999999997
1.195714 0.0027274711
1.196714 0.0027462389
1.197714 0.0027651414999999998
1.198714 0.0027841796
1.199714 0.0028033535
1.200714 0.0028226641
1.201714 0.0028421116
1.202714 0.0028616969
1.203714 0.0028814204
1.204714 0.0029012828
1.205714 0.0029212846
1.206714 0.0029414263
1.207714 0.0029617086
1.208714 0.0029821318
1.209714 0.0030026965999999998
1.210714 0.0030234036000000002
1.211714 0.0030442530000000002
1.212714 0.0030652455999999996
1.213714 0.0030863819
1.214714 0.0031076623000000003
1.215714 0.0031290871000000005
1.216714 0.003150657
1.217714 0.0031723725
1.218714 0.0031942334
1.219714 0.0032162410000000003
1.220714 0.0032383952000000003
1.221714 0.0032606964
1.222714 0.0032831449
1.223714 0.0033057411000000005
1.224714 0.0033284853999999997
1.225714 0.0033513781
1.226714 0.0033744196
1.227714 0.0033976099
1.228714 0.0034209496999999998
1.229714 0.0034444391
1.230714 0.0034680783
1.231714 0.0034918678000000003
1.232714 0.0035158075000000003
1.233714 0.0035398982
1.234714 0.0035641398000000003
1.235714 0.0035885325000000004
1.236714 0.0036130768
1.237714 0.0036377729000000004
1.238714 0.003662621
1.239714 0.0036876211999999995
1.240714 0.0037127737999999998
1.241714 0.0037380791999999997
1.242714 0.0037635378000000002
1.243714 0.0037891495999999997
1.244714 0.0038149145
1.245714 0.0038408329
1.246714 0.0038669048000000003
1.247714 0.0038931306
1.248714 0.00391951
1.249714 0.0039460436
1.250714 0.0039727311
1.251714 0.0039995724
1.252714 0.0040265681
1.253714 0.0040537176
1.254714 0.0040810213
1.255714 0.004108479
1.256714 0.0041360905
1.257714 0.004163856299999999
1.258714 0.0041917756
1.259714 0.0042198488
1.260714 0.0042480755
1.261714 0.0042764557
1.262714 0.0043049891
1.263714 0.004333675699999999
1.264714 0.004362515
1.265714 0.0043915072
1.266714 0.0044206517
1.267714 0.0044499488
1.268714 0.0044793978
1.269714 0.0045089985999999995
1.270714 0.0045387511
1.271714 0.0045686549
1.272714 0.0045987101
1.273714 0.0046289158
1.274714 0.0046592722
1.275714 0.0046897789
1.276714 0.0047204358000000005
1.277714 0.0047512422
1.278714 0.0047821981
1.279714 0.0048133028
1.280714 0.004844556
1.281714 0.0048759575
1.282714 0.0049075068
1.283714 0.0049392034
1.284714 0.004971047
1.285714 0.0050030369000000005
1.286714 0.0050351726
1.287714 0.0050674538
1.288714 0.0050998799
1.289714 0.0051324503
1.290714 0.0051651640999999995
1.291714 0.0051980212
1.292714 0.0052310206000000005
1.293714 0.0052641619
1.294714 0.005297444300000001
1.295714 0.0053308671
1.296714 0.0053644297
1.297714 0.0053981312
1.298714 0.0054319709
1.299714 0.0054659482
1.300714 0.0055000626
1.301714 0.0055343131
1.302714 0.0055686989
1.303714 0.0056032197
1.304714 0.0056378743
1.305714 0.0056726622
1.306714 0.0057075824
1.307714 0.0057426343000000005
1.308714 0.0057778172
1.309714 0.00581313
1.310714 0.0058485719
1.311714 0.0058841422
1.312714 0.0059198399
1.313714 0.0059556638
1.314714 0.0059916132
1.315714 0.0060276869999999995
1.316714 0.0060638846
1.317714 0.0061002043
1.318714 0.0061366452000000005
1.319714 0.0061732069
1.320714 0.0062098872
1.321714 0.0062466861
1.322714 0.006283601400000001
1.323714 0.0063206324
1.324714 0.0063577775999999996
1.325714 0.0063950362999999994
1.326714 0.006432407100000001
1.327714 0.0064698885
1.328714 0.006507479699999999
1.329714 0.0065451793
1.330714 0.006582986
1.331714 0.0066208981
1.332714 0.0066589149
1.333714 0.006697034399999999
1.334714 0.0067352557
1.335714 0.006773577499999999
1.336714 0.0068119988999999995
1.337714 0.006850517800000001
1.338714 0.0068891335
1.339714 0.0069278445
1.340714 0.0069666494
1.341714 0.0070055466
1.342714 0.0070445349
1.343714 0.0070836126
1.344714 0.0071227776000000005
1.345714 0.0071620291999999995
1.346714 0.007201366
1.347714 0.0072407864
1.348714 0.007280288299999999
1.349714 0.0073198702
1.350714 0.007359530699999999
1.351714 0.0073992684
1.352714 0.0074390809000000006
1.353714 0.0074789669999999996
1.354714 0.0075189251000000006
1.355714 0.007558953100000001
1.356714 0.0075990494
1.357714 0.007639212
1.358714 0.0076794393
1.359714 0.0077197292
1.360714 0.0077600802
1.361714 0.0078004901
1.362714 0.0078409576
1.363714 0.0078814803
1.364714 0.0079220561
1.365714 0.007962683600000001
1.366714 0.0080033613
1.367714 0.008044087
1.368714 0.0080848586
1.369714 0.008125674500000001
1.370714 0.0081665326
1.371714 0.008207431500000001
1.372714 0.008248369
1.373714 0.0082893428
1.374714 0.008330351599999999
1.375714 0.0083713931
1.376714 0.0084124651
1.377714 0.0084535655
1.378714 0.008494692199999999
1.379714 0.008535843500000001
1.380714 0.0085770174
1.381714 0.0086182117
1.382714 0.0086594242
1.383714 0.008700652699999999
1.384714 0.008741894299999999
1.385714 0.008783147500000001
1.386714 0.0088244102
1.387714 0.0088656801
1.388714 0.0089069545
1.389714 0.0089482317
1.390714 0.0089895089
1.391714 0.009030784
1.392714 0.0090720547
1.393714 0.0091133181
1.394714 0.009154572
1.395714 0.0091958143
1.396714 0.0092370428
1.397714 0.009278255300000001
1.398714 0.0093194489
1.399714 0.0093606213
1.400714 0.0094017705
1.401714 0.0094428935
1.402714 0.009483988799999999
1.403714 0.009525052899999999
1.404714 0.0095660842
1.405714 0.0096070798
1.406714 0.009648037699999999
1.407714 0.0096889547
1.408714 0.0097298296
1.409714 0.0097706587
1.410714 0.0098114397
1.411714 0.0098521705
1.412714 0.0098928482
1.413714 0.009933470600000001
1.414714 0.0099740348
1.415714 0.010014538
1.416714 0.010054978000000001
1.417714 0.010095351
1.418714 0.010135656
1.419714 0.010175889
1.420714 0.010216049000000001
1.421714 0.010256132000000001
1.422714 0.010296135
1.423714 0.010336055
1.424714 0.01037589
1.425714 0.010415638
1.426714 0.010455295
1.427714 0.010494859
1.428714 0.010534326
1.429714 0.010573695000000001
1.430714 0.010612963
1.431714 0.010652126
1.432714 0.010691183
1.433714 0.010730130000000001
1.434714 0.010768963999999999
1.435714 0.010807683
1.436714 0.010846284
1.437714 0.010884764
1.438714 0.010923121
1.439714 0.010961351000000001
1.440714 0.010999451
1.441714 0.01103742
1.442714 0.011075254999999999
1.443714 0.011112951
1.444714 0.011150507
1.445714 0.011187919000000001
1.446714 0.011225185
1.447714 0.011262302
1.448714 0.011299267
1.449714 0.011336077
1.450714 0.011372728
1.451714 0.011409218
1.452714 0.011445545000000001
1.453714 0.011481705
1.454714 0.011517695
1.455714 0.011553512
1.456714 0.011589153
1.457714 0.011624615999999999
1.458714 0.011659896
1.459714 0.011694992000000001
1.460714 0.011729899
1.461714 0.011764617
1.462714 0.01179914
1.463714 0.011833468
1.464714 0.011867595
1.465714 0.011901521
1.466714 0.011935241000000001
1.467714 0.011968752000000001
1.468714 0.012002053
1.469714 0.012035139
1.470714 0.012068008
1.471714 0.012100657
1.472714 0.012133082
1.473714 0.012165281
1.474714 0.012197252
1.475714 0.012228989999999999
1.476714 0.012260493999999999
1.477714 0.012291759999999999
1.478714 0.012322784000000002
1.479714 0.012353565
1.480714 0.012384099
1.481714 0.012414383
1.482714 0.012444414
1.483714 0.01247419
1.484714 0.012503707000000001
1.485714 0.012532962
1.486714 0.012561952
1.487714 0.012590674999999999
1.488714 0.012619127
1.489714 0.012647305000000001
1.490714 0.012675206
1.491714 0.012702827000000002
1.492714 0.012730165
1.493714 0.012757217
1.494714 0.012783981
1.495714 0.012810453
1.496714 0.01283663
1.497714 0.012862510999999998
1.498714 0.012888090000000001
1.499714 0.012913367
1.500714 0.012938336
1.501714 0.012962997
1.502714 0.012987346999999998
1.503714 0.013011383
1.504714 0.013035101
1.505714 0.013058496999999999
1.506714 0.013081571
1.507714 0.013104318
1.508714 0.013126737
1.509714 0.013148823999999998
1.510714 0.013170576
1.511714 0.013191991
1.512714 0.013213065
1.513714 0.013233795
1.514714 0.013254181
1.515714 0.013274217999999999
1.516714 0.013293902
1.517714 0.013313233
1.518714 0.013332206000000001
1.519714 0.013350819000000002
1.520714 0.01336907
1.521714 0.013386955999999998
1.522714 0.013404471999999999
1.523714 0.013421616999999999
1.524714 0.013438387999999999
1.525714 0.013454784000000001
1.526714 0.013470800000000002
1.527714 0.013486434
1.528714 0.013501683
1.529714 0.013516545
1.530714 0.013531017
1.531714 0.013545096
1.532714 0.01355878
1.533714 0.013572066
1.534714 0.013584951999999999
1.535714 0.013597435000000001
1.536714 0.013609513
1.537714 0.013621183
1.538714 0.013632444
1.539714 0.013643291
1.540714 0.013653722000000002
1.541714 0.013663735000000002
1.542714 0.013673329
1.543714 0.013682498999999999
1.544714 0.013691245000000001
1.545714 0.013699563
1.546714 0.013707452
1.547714 0.013714908
1.548714 0.013721929
1.549714 0.013728513999999999
1.550714 0.013734659
1.551714 0.013740361999999999
1.552714 0.013745621
1.553714 0.013750433999999999
1.554714 0.013754796
1.555714 0.013758708
1.556714 0.013762165
1.557714 0.013765167
1.558714 0.013767711
1.559714 0.013769792999999999
1.560714 0.013771414999999999
1.561714 0.01377257
1.562714 0.013773257999999998
1.563714 0.013773478
1.564714 0.013773228
1.565714 0.013772504
1.566714 0.013771305
1.567714 0.01376963
1.568714 0.013767477
1.569714 0.013764841
1.570714 0.013761724
1.571714 0.013758123
1.572714 0.013754035
1.573714 0.013749459
1.574714 0.013744393
1.575714 0.013738836
1.576714 0.013732784999999999
1.577714 0.01372624
1.578714 0.013719196000000001
1.579714 0.013711656
1.580714 0.013703614000000001
1.581714 0.013695071
1.582714 0.013686022
1.583714 0.013676469
1.584714 0.013666408
1.585714 0.013655839
1.586714 0.013644759
1.587714 0.013633167000000002
1.588714 0.013621061
1.589714 0.01360844
1.590714 0.013595303000000001
1.591714 0.013581646999999999
1.592714 0.013567472
1.593714 0.013552776
1.594714 0.013537558000000002
1.595714 0.013521816
1.596714 0.013505548000000001
1.597714 0.013488755000000002
1.598714 0.013471434
1.599714 0.013453584999999999
1.600714 0.013435206
1.601714 0.013416295
1.602714 0.013396854
1.603714 0.01337688
1.604714 0.013356372
1.605714 0.013335328999999998
1.606714 0.013313750000000001
1.607714 0.013291634
1.608714 0.013268979
1.609714 0.013245786
1.610714 0.013222053999999999
1.611714 0.013197780999999999
1.612714 0.013172966
1.613714 0.013147609
1.614714 0.013121708
1.615714 0.013095264
1.616714 0.013068275
1.617714 0.013040740999999998
1.618714 0.01301266
1.619714 0.012984032000000001
1.620714 0.012954857
1.621714 0.012925133
1.622714 0.012894860999999999
1.623714 0.012864039999999998
1.624714 0.012832669000000001
1.625714 0.012800748
1.626714 0.012768276999999998
1.627714 0.012735254
1.628714 0.01270168
1.629714 0.012667554000000001
1.630714 0.012632877
1.631714 0.012597647
1.632714 0.012561863999999999
1.633714 0.012525529
1.634714 0.012488641000000002
1.635714 0.012451201
1.636714 0.012413206999999999
1.637714 0.012374660999999999
1.638714 0.012335560999999998
1.639714 0.012295909
1.640714 0.012255702999999998
1.641714 0.012214945
1.642714 0.012173634
1.643714 0.01213177
1.644714 0.012089354
1.645714 0.012046386
1.646714 0.012002866000000001
1.647714 0.011958795000000001
1.648714 0.011914173
1.649714 0.011868998
1.650714 0.011823273
1.651714 0.011776998
1.652714 0.011730173
1.653714 0.011682799
1.654714 0.011634875000000001
1.655714 0.011586402
1.656714 0.011537381
1.657714 0.011487812
1.658714 0.011437696
1.659714 0.011387034
1.660714 0.011335826
1.661714 0.011284072000000001
1.662714 0.011231775
1.663714 0.011178934000000001
1.664714 0.011125551
1.665714 0.011071626000000001
1.666714 0.01101716
1.667714 0.010962156
1.668714 0.010906612
1.669714 0.010850531
1.670714 0.010793912999999999
1.671714 0.01073676
1.672714 0.010679072999999999
1.673714 0.010620853
1.674714 0.010562100999999999
1.675714 0.010502819
1.676714 0.010443007
1.677714 0.010382668
1.678714 0.010321802
1.679714 0.010260410000000001
1.680714 0.010198494
1.681714 0.010136057
1.682714 0.010073097000000001
1.683714 0.010009618
1.684714 0.009945620700000001
1.685714 0.0098811062
1.686714 0.0098160766
1.687714 0.0097505334
1.688714 0.0096844778
1.689714 0.0096179116
1.690714 0.0095508367
1.691714 0.0094832547
1.692714 0.009415167
1.693714 0.0093465758
1.694714 0.0092774833
1.695714 0.009207891000000001
1.696714 0.009137800199999999
1.697714 0.009067214
1.698714 0.008996133699999999
1.699714 0.0089245616
1.700714 0.008852499699999999
1.701714 0.0087799504
1.702714 0.0087069158
1.703714 0.0086333981
1.704714 0.0085593994
1.705714 0.008484922
1.706714 0.008409968
1.707714 0.0083345403
1.708714 0.0082586412
1.709714 0.0081822727
1.710714 0.008105437200000001
1.711714 0.008028136699999999
1.712714 0.0079503741
1.713714 0.0078721518
1.714714 0.007793472500000001
1.715714 0.0077143384
1.716714 0.0076347518
1.717714 0.0075547156
1.718714 0.007474232599999999
1.719714 0.007393305
1.720714 0.0073119358
1.721714 0.0072301271
1.722714 0.007147881799999999
1.723714 0.007065203
1.724714 0.0069820933000000005
1.725714 0.0068985559
1.726714 0.0068145935
1.727714 0.0067302091000000005
1.728714 0.0066454057
1.729714 0.006560186
1.730714 0.0064745531
1.731714 0.006388510500000001
1.732714 0.0063020611999999995
1.733714 0.0062152080999999994
1.734714 0.0061279541
1.735714 0.0060403031999999995
1.736714 0.0059522579
1.737714 0.0058638219
1.738714 0.0057749981
1.739714 0.0056857902000000005
1.740714 0.0055962009
1.741714 0.0055062341
1.742714 0.0054158925
1.743714 0.0053251799
1.744714 0.0052340994
1.745714 0.005142654799999999
1.746714 0.005050849
1.747714 0.0049586855
1.748714 0.004866168099999999
1.749714 0.004773299999999999
1.750714 0.0046800847
1.751714 0.0045865261
1.752714 0.0044926277
1.753714 0.0043983928
1.754714 0.0043038253
1.755714 0.0042089287000000005
1.756714 0.0041137067
1.757714 0.0040181632
1.758714 0.0039223020999999995
1.759714 0.0038261271
1.760714 0.0037296417
1.761714 0.0036328500000000004
1.762714 0.0035357559999999997
1.763714 0.0034383636
1.764714 0.0033406766
1.765714 0.0032426993
1.766714 0.0031444352999999998
1.767714 0.0030458888000000003
1.768714 0.0029470637
1.769714 0.0028479641
1.770714 0.0027485941
1.771714 0.0026489576999999998
1.772714 0.002549059
1.773714 0.0024489022
1.774714 0.0023484912
1.775714 0.0022478302
1.776714 0.0021469232
1.777714 0.0020457745
1.778714 0.0019443881999999999
1.779714 0.0018427684999999998
1.780714 0.0017409194999999998
1.781714 0.0016388454000000002
1.782714 0.0015365506
1.783714 0.0014340392
1.784714 0.0013313156
1.785714 0.0012283840000000001
1.786714 0.0011252487000000002
1.787714 0.0010219141
1.788714 0.00091838447
1.789714 0.00081466433
1.790714 0.0007107581
1.791714 0.0006066701599999999
1.792714 0.00050240501
1.793714 0.00039796714
1.794714 0.00029336104
1.795714 0.00018859124
1.796714 8.3662292e-05
1.797714 -2.1421255e-05
1.798714 -0.00012665482
1.799714 -0.00023203381000000002
1.800714 -0.00033755362
1.801714 -0.00044320964
1.802714 -0.00054899729
1.803714 -0.00065491195
1.804714 -0.00076094898
1.805714 -0.0008671037899999999
1.806714 -0.0009733716999999999
1.807714 -0.0010797481
1.808714 -0.0011862284
1.809714 -0.0012928079
1.810714 -0.001399482
1.811714 -0.0015062460000000001
1.812714 -0.0016130953
1.813714 -0.0017200251
1.814714 -0.0018270308
1.815714 -0.0019341078
1.816714 -0.0020412512
1.817714 -0.0021484564
1.818714 -0.0022557187999999997
1.819714 -0.0023630333
1.820714 -0.0024703955
1.821714 -0.0025778005
1.822714 -0.0026852435
1.823714 -0.0027927197
1.824714 -0.0029002244
1.825714 -0.0030077526
1.826714 -0.0031152998
1.827714 -0.0032228611
1.828714 -0.0033304313999999997
1.829714 -0.0034380059999999995
1.830714 -0.00354558
1.831714 -0.0036531485
1.832714 -0.0037607071000000003
1.833714 -0.0038682505000000003
1.834714 -0.0039757742000000006
1.835714 -0.0040832732
1.836714 -0.0041907428
1.837714 -0.004298178099999999
1.838714 -0.004405574099999999
1.839714 -0.0045129262
1.840714 -0.0046202294
1.841714 -0.0047274792
1.842714 -0.0048346707999999995
1.843714 -0.0049417995
1.844714 -0.0050488601
1.845714 -0.005155848
1.846714 -0.005262758
1.847714 -0.0053695858
1.848714 -0.0054763263
1.849714 -0.0055829747
1.850714 -0.0056895264
1.851714 -0.0057959762000000005
1.852714 -0.0059023194
1.853714 -0.0060085513000000005
1.854714 -0.0061146668
1.855714 -0.006220660699999999
1.856714 -0.0063265288
1.857714 -0.006432265899999999
1.858714 -0.0065378677
1.859714 -0.0066433284
1.860714 -0.006748644200000001
1.861714 -0.0068538095
1.862714 -0.0069588197
1.863714 -0.007063669900000001
1.864714 -0.007168355699999999
1.865714 -0.0072728719
1.866714 -0.0073772142
1.867714 -0.0074813775
1.868714 -0.0075853568
1.869714 -0.0076891476000000005
1.870714 -0.0077927455999999996
1.871714 -0.0078961457
1.872714 -0.0079993435
1.873714 -0.0081023347
1.874714 -0.008205114099999999
1.875714 -0.0083076775
1.876714 -0.0084100197
1.877714 -0.0085121363
1.878714 -0.008614023
1.879714 -0.0087156754
1.880714 -0.008817088399999999
1.881714 -0.0089182577
1.882714 -0.0090191781
1.883714 -0.0091198453
1.884714 -0.009220255
1.885714 -0.009320402799999999
1.886714 -0.0094202835
1.887714 -0.0095198928
1.888714 -0.0096192263
1.889714 -0.0097182798
1.890714 -0.009817048
1.891714 -0.0099155266
1.892714 -0.010013711
1.893714 -0.010111598
1.894714 -0.010209181
1.895714 -0.010306458000000001
1.896714 -0.010403423
1.897714 -0.010500072
1.898714 -0.010596401
1.899714 -0.010692405
1.900714 -0.010788081000000001
1.901714 -0.010883423
1.902714 -0.010978428
1.903714 -0.011073092
1.904714 -0.01116741
1.905714 -0.011261379
1.906714 -0.011354993
1.907714 -0.01144825
1.908714 -0.011541144
1.909714 -0.011633672
1.910714 -0.011725829
1.911714 -0.011817612
1.912714 -0.011909015
1.913714 -0.012000036
1.914714 -0.012090670000000001
1.915714 -0.012180913
1.916714 -0.012270759999999999
1.917714 -0.012360208999999999
1.918714 -0.012449254000000002
1.919714 -0.012537892
1.920714 -0.012626118999999998
1.921714 -0.012713931
1.922714 -0.012801324
1.923714 -0.012888295000000001
1.924714 -0.012974840000000001
1.925714 -0.013060954
1.926714 -0.013146634
1.927714 -0.013231876
1.928714 -0.013316677
1.929714 -0.013401033000000001
1.930714 -0.013484941
1.931714 -0.013568396
1.932714 -0.013651396000000001
1.933714 -0.013733938
1.934714 -0.013816016
1.935714 -0.013897628
1.936714 -0.013978769
1.937714 -0.014059437999999999
1.938714 -0.01413963
1.939714 -0.014219343
1.940714 -0.014298571
1.941714 -0.014377313000000001
1.942714 -0.014455564
1.943714 -0.014533322
1.944714 -0.014610582999999998
1.945714 -0.014687342999999999
1.946714 -0.014763598999999999
1.947714 -0.014839349
1.948714 -0.01491459
1.949714 -0.014989317
1.950714 -0.015063526999999998
1.951714 -0.015137218
1.952714 -0.015210386000000001
1.953714 -0.015283030000000001
1.954714 -0.015355145
1.955714 -0.015426728
1.956714 -0.015497777999999999
1.957714 -0.015568291
1.958714 -0.015638264000000002
1.959714 -0.015707694
1.960714 -0.015776578
1.961714 -0.015844913999999998
1.962714 -0.015912698
1.963714 -0.01597993
1.964714 -0.016046605
1.965714 -0.016112722
1.966714 -0.016178277
1.967714 -0.016243267999999998
1.968714 -0.016307693
1.969714 -0.016371549
1.970714 -0.016434834
1.971714 -0.016497546
1.972714 -0.016559681
1.973714 -0.016621237
1.974714 -0.016682212
1.975714 -0.016742604
1.976714 -0.016802411
1.977714 -0.016861630000000002
1.978714 -0.01692026
1.979714 -0.016978297
1.980714 -0.017035739
1.981714 -0.017092585
1.982714 -0.017148833000000002
1.983714 -0.017204479
1.984714 -0.017259523
1.985714 -0.017313962000000002
1.986714 -0.017367795000000002
1.987714 -0.017421019
1.988714 -0.017473633
1.989714 -0.017525635
1.990714 -0.017577024
1.991714 -0.017627797
1.992714 -0.017677953
1.993714 -0.017727489
1.994714 -0.017776405999999998
1.995714 -0.017824701
1.996714 -0.017872371
1.997714 -0.017919418
1.998714 -0.017965837000000002
1.999714 -0.018011629
2.000714 -0.018056791
2.001714 -0.018101322
2.002714 -0.018145221
2.003714 -0.018188487
2.004714 -0.018231118
2.005714 -0.018273114
2.006714 -0.018314472
2.007714 -0.018355191
2.008714 -0.01839527
2.009714 -0.018434707
2.010714 -0.018473502
2.011714 -0.018511654
2.012714 -0.018549162
2.013714 -0.018586023
2.014714 -0.018622239000000002
2.015714 -0.018657807000000002
2.016714 -0.018692727000000003
2.017714 -0.018726998
2.018714 -0.018760619
2.019714 -0.018793589
2.020714 -0.018825909
2.021714 -0.018857577
2.022714 -0.018888593
2.023714 -0.018918955
2.024714 -0.018948664
2.025714 -0.01897772
2.026714 -0.019006123
2.027714 -0.019033869999999998
2.028714 -0.019060963
2.029714 -0.019087401
2.030714 -0.019113184
2.031714 -0.019138310999999998
2.032714 -0.019162781
2.033714 -0.019186595
2.034714 -0.019209753
2.035714 -0.019232255
2.036714 -0.0192541
2.037714 -0.019275288
2.038714 -0.019295819
2.039714 -0.019315693
2.040714 -0.019334908999999997
2.041714 -0.019353468
2.042714 -0.01937137
2.043714 -0.019388614999999998
2.044714 -0.019405203
2.045714 -0.019421134
2.046714 -0.019436408
2.047714 -0.019451026
2.048714 -0.019464987
2.049714 -0.019478291999999998
2.050714 -0.019490940000000002
2.051714 -0.019502934
2.052714 -0.019514273
2.053714 -0.019524957000000003
2.054714 -0.019534987
2.055714 -0.019544363999999998
2.056714 -0.01955309
2.057714 -0.019561163
2.058714 -0.019568586
2.059714 -0.019575359
2.060714 -0.019581481
2.061714 -0.019586955
2.062714 -0.019591782
2.063714 -0.019595961
2.064714 -0.019599494
2.065714 -0.019602383
2.066714 -0.019604627
2.067714 -0.019606228
2.068714 -0.019607185
2.069714 -0.019607501
2.070714 -0.019607176
2.071714 -0.019606212999999997
2.072714 -0.019604611
2.073714 -0.019602371
2.074714 -0.019599494
2.075714 -0.019595982999999997
2.076714 -0.019591836999999997
2.077714 -0.019587058
2.078714 -0.019581648
2.079714 -0.019575606
2.080714 -0.019568935
2.081714 -0.019561638
2.082714 -0.019553713
2.083714 -0.019545163
2.084714 -0.019535991
2.085714 -0.019526198
2.086714 -0.019515785
2.087714 -0.019504753
2.088714 -0.019493105
2.089714 -0.019480844
2.090714 -0.01946797
2.091714 -0.019454485
2.092714 -0.019440390000000002
2.093714 -0.019425688
2.094714 -0.019410381
2.095714 -0.01939447
2.096714 -0.019377956000000002
2.097714 -0.019360842
2.098714 -0.019343129
2.099714 -0.01932482
2.100714 -0.019305917000000002
2.101714 -0.019286421999999998
2.102714 -0.019266336000000002
2.103714 -0.019245659999999998
2.104714 -0.019224398
2.105714 -0.019202552
2.106714 -0.019180120999999998
2.107714 -0.01915711
2.108714 -0.01913352
2.109714 -0.019109354
2.110714 -0.019084614
2.111714 -0.019059301
2.112714 -0.019033419000000003
2.113714 -0.01900697
2.114714 -0.018979955
2.115714 -0.018952378000000002
2.116714 -0.018924242
2.117714 -0.018895547999999998
2.118714 -0.018866299
2.119714 -0.018836498
2.120714 -0.018806147
2.121714 -0.018775249
2.122714 -0.018743805
2.123714 -0.01871182
2.124714 -0.018679295
2.125714 -0.018646234999999997
2.126714 -0.01861264
2.127714 -0.018578512999999998
2.128714 -0.018543858
2.129714 -0.018508675999999998
2.130714 -0.018472970999999998
2.131714 -0.018436745
2.132714 -0.018400002
2.133714 -0.018362742
2.134714 -0.018324969
2.135714 -0.018286686
2.136714 -0.018247897
2.137714 -0.018208602
2.138714 -0.018168805
2.139714 -0.01812851
2.140714 -0.018087716
2.141714 -0.01804643
2.142714 -0.018004653
2.143714 -0.017962388
2.144714 -0.017919639
2.145714 -0.017876408
2.146714 -0.017832697999999998
2.147714 -0.017788514000000002
2.148714 -0.017743857000000002
2.149714 -0.017698732000000002
2.150714 -0.017653141
2.151714 -0.017607087
2.152714 -0.017560573
2.153714 -0.017513604
2.154714 -0.017466180999999997
2.155714 -0.017418308
2.156714 -0.01736999
2.157714 -0.017321228
2.158714 -0.017272026
2.159714 -0.017222388
2.160714 -0.017172318
2.161714 -0.017121817
2.162714 -0.017070890000000002
2.163714 -0.017019539
2.164714 -0.016967767
2.165714 -0.016915578
2.166714 -0.016862976000000002
2.167714 -0.016809964
2.168714 -0.016756542
2.169714 -0.016702717000000002
2.170714 -0.016648491
2.171714 -0.016593867999999998
2.172714 -0.01653885
2.173714 -0.01648344
2.174714 -0.016427643999999998
2.175714 -0.016371463
2.176714 -0.016314902
2.177714 -0.016257963
2.178714 -0.01620065
2.179714 -0.016142968
2.180714 -0.016084919
2.181714 -0.016026507
2.182714 -0.015967737
2.183714 -0.015908609
2.184714 -0.01584913
2.185714 -0.015789301999999998
2.186714 -0.015729129999999997
2.187714 -0.015668618
2.188714 -0.015607767
2.189714 -0.015546582
2.190714 -0.015485067
2.191714 -0.015423224000000001
2.192714 -0.015361058
2.193714 -0.015298573
2.194714 -0.015235771
2.195714 -0.015172656
2.196714 -0.015109231999999998
2.197714 -0.015045501999999999
2.198714 -0.014981468999999999
2.199714 -0.014917138
2.200714 -0.014852511
2.201714 -0.014787592000000002
2.202714 -0.014722385000000001
2.203714 -0.014656892999999999
2.204714 -0.014591117999999998
2.205714 -0.014525067000000001
2.206714 -0.014458740999999999
2.207714 -0.014392144
2.208714 -0.014325281
2.209714 -0.014258154
2.210714 -0.014190766999999998
2.211714 -0.014123124
2.212714 -0.014055229
2.213714 -0.013987086999999999
2.214714 -0.0139187
2.215714 -0.013850072
2.216714 -0.013781207
2.217714 -0.013712108
2.218714 -0.013642781
2.219714 -0.013573228
2.220714 -0.013503452999999999
2.221714 -0.013433459
2.222714 -0.013363251999999999
2.223714 -0.013292834000000002
2.224714 -0.013222208
2.225714 -0.013151378000000002
2.226714 -0.013080348
2.227714 -0.013009121000000002
2.228714 -0.012937701999999999
2.229714 -0.012866091999999999
2.230714 -0.012794297
2.231714 -0.012722319000000001
2.232714 -0.012650162
2.233714 -0.012577829
2.234714 -0.012505323999999998
2.235714 -0.012432651000000001
2.236714 -0.012359812999999999
2.237714 -0.012286814
2.238714 -0.012213657000000001
2.239714 -0.012140346
2.240714 -0.012066882999999999
2.241714 -0.011993274
2.242714 -0.011919521
2.243714 -0.011845629
2.244714 -0.0117716
2.245714 -0.011697438
2.246714 -0.011623148
2.247714 -0.011548731999999999
2.248714 -0.011474195
2.249714 -0.01139954
2.250714 -0.01132477
2.251714 -0.01124989
2.252714 -0.011174902
2.253714 -0.011099811000000001
2.254714 -0.011024619
2.255714 -0.01094933
2.256714 -0.010873948
2.257714 -0.010798477
2.258714 -0.010722919
2.259714 -0.010647278
2.260714 -0.010571558
2.261714 -0.01049576
2.262714 -0.010419890000000001
2.263714 -0.010343950000000001
2.264714 -0.010267943
2.265714 -0.010191874
2.266714 -0.010115744
2.267714 -0.010039558
2.268714 -0.009963318
2.269714 -0.0098870281
2.270714 -0.009810691699999999
2.271714 -0.0097343116
2.272714 -0.009657890799999999
2.273714 -0.0095814336
2.274714 -0.0095049421
2.275714 -0.0094284209
2.276714 -0.009351872
2.277714 -0.009275299800000001
2.278714 -0.009198707300000001
2.279714 -0.009122098
2.280714 -0.0090454749
2.281714 -0.008968840799999999
2.282714 -0.0088922003
2.283714 -0.0088155553
2.284714 -0.0087389097
2.285714 -0.0086622669
2.286714 -0.00858563
2.287714 -0.008509001799999999
2.288714 -0.0084323852
2.289714 -0.0083557839
2.290714 -0.008279200799999999
2.291714 -0.0082026389
2.292714 -0.0081261009
2.293714 -0.0080495898
2.294714 -0.007973108599999999
2.295714 -0.0078966608
2.296714 -0.0078202487
2.297714 -0.0077438752
2.298714 -0.0076675431
2.299714 -0.0075912554
2.300714 -0.007515014999999999
2.301714 -0.0074388248
2.302714 -0.007362687800000001
2.303714 -0.007286606700000001
2.304714 -0.007210584599999999
2.305714 -0.0071346243
2.306714 -0.0070587288
2.307714 -0.006982901
2.308714 -0.006907143000000001
2.309714 -0.0068314584
2.310714 -0.006755849600000001
2.311714 -0.0066803193
2.312714 -0.0066048706
2.313714 -0.0065295069
2.314714 -0.0064542299000000004
2.315714 -0.006379043
2.316714 -0.0063039486
2.317714 -0.0062289495
2.318714 -0.006154048600000001
2.319714 -0.0060792484999999995
2.320714 -0.0060045513
2.321714 -0.00592996
2.322714 -0.0058554771
2.323714 -0.0057811052
2.324714 -0.0057068464
2.325714 -0.0056327037
2.326714 -0.0055586788
2.327714 -0.0054847747
2.328714 -0.0054109936
2.329714 -0.0053373376
2.330714 -0.0052638094
2.331714 -0.005190411
2.332714 -0.0051171446
2.333714 -0.0050440128999999995
2.334714 -0.0049710179
2.335714 -0.0048981619
2.336714 -0.0048254475
2.337714 -0.004752876299999999
2.338714 -0.0046804511
2.339714 -0.0046081739
2.340714 -0.0045360473
2.341714 -0.0044640732
2.342714 -0.0043922537
2.343714 -0.0043205913
2.344714 -0.0042490879
2.345714 -0.0041777461
2.346714 -0.0041065676
2.347714 -0.0040355546
2.348714 -0.0039647097
2.349714 -0.0038940343000000003
2.350714 -0.003823531
2.351714 -0.0037532016000000005
2.352714 -0.0036830483
2.353714 -0.0036130728
2.354714 -0.0035432775000000002
2.355714 -0.003473664
2.356714 -0.0034042343
2.357714 -0.0033349904999999997
2.358714 -0.003265934
2.359714 -0.0031970667
2.360714 -0.0031283907
2.361714 -0.0030599076
2.362714 -0.0029916190999999996
2.363714 -0.0029235271
2.364714 -0.0028556331000000003
2.365714 -0.0027879389999999997
2.366714 -0.0027204465000000002
2.367714 -0.0026531572
2.368714 -0.0025860727
2.369714 -0.0025191946
2.370714 -0.0024525249
2.371714 -0.0023860648
2.372714 -0.0023198161
2.373714 -0.0022537804
2.374714 -0.0021879594
2.375714 -0.0021223546
2.376714 -0.0020569676
2.377714 -0.0019917998999999997
2.378714 -0.0019268530999999999
2.379714 -0.0018621286
2.380714 -0.0017976278999999999
2.381714 -0.0017333526999999999
2.382714 -0.0016693042
2.383714 -0.0016054839
2.384714 -0.0015418931
2.385714 -0.0014785332
2.386714 -0.0014154057
2.387714 -0.0013525117
2.388714 -0.0012898525
2.389714 -0.0012274294
2.390714 -0.0011652436
2.391714 -0.0011032963
2.392714 -0.0010415886
2.393714 -0.00098012179
2.394714 -0.0009188968799999999
2.395714 -0.0008579149800000001
2.396714 -0.0007971772000000001
2.397714 -0.00073668461
2.398714 -0.00067643823
2.399714 -0.00061643905
2.400714 -0.00055668811
2.401714 -0.00049718642
2.402714 -0.00043793493000000004
2.403714 -0.0003789346
2.404714 -0.0003201864
2.405714 -0.0002616913
2.406714 -0.00020345021
2.407714 -0.00014546408
2.408714 -8.773381499999999e-05
2.409714 -3.0260315e-05
2.410714 2.695553e-05
2.411714 8.3912846e-05
2.412714 0.00014061076
2.413714 0.00019704842
2.414714 0.00025322502
2.415714 0.00030913969999999996
2.416714 0.00036479171
2.417714 0.00042018023
2.418714 0.00047530451999999994
2.419714 0.00053016388
2.420714 0.00058475757
2.421714 0.00063908492
2.422714 0.00069314524
2.423714 0.00074693794
2.424714 0.00080046239
2.425714 0.00085371803
2.426714 0.0009067042799999999
2.427714 0.00095942069
2.428714 0.0010118666000000001
2.429714 0.0010640416
2.430714 0.0011159452
2.431714 0.0011675769
2.432714 0.0012189364
2.433714 0.0012700232
2.434714 0.001320837
2.435714 0.0013713772
2.436714 0.0014216436
2.437714 0.0014716357
2.438714 0.0015213533
2.439714 0.0015707958
2.440714 0.0016199629999999999
2.441714 0.0016688547
2.442714 0.0017174705
2.443714 0.00176581
2.444714 0.001813873
2.445714 0.0018616591
2.446714 0.0019091680000000001
2.447714 0.0019563995
2.448714 0.0020033534
2.449714 0.0020500294000000002
2.450714 0.0020964275
2.451714 0.0021425472
2.452714 0.0021883885
2.453714 0.0022339510999999997
2.454714 0.0022792348
2.455714 0.0023242397000000003
2.456714 0.0023689656
2.457714 0.0024134124
2.458714 0.0024575802
2.459714 0.002501469
2.460714 0.0025450787000000003
2.461714 0.0025884094
2.462714 0.0026314612
2.463714 0.0026742339999999997
2.464714 0.002716728
2.465714 0.0027589433
2.466714 0.0028008801
2.467714 0.0028425384
2.468714 0.0028839182
2.469714 0.0029250199
2.470714 0.0029658435
2.471714 0.0030063891
2.472714 0.003046657
2.473714 0.0030866475
2.474714 0.0031263604
2.475714 0.0031657961000000003
2.476714 0.0032049545999999996
2.477714 0.0032438362
2.478714 0.0032824409999999997
2.479714 0.0033207692000000004
2.480714 0.0033588209999999997
2.481714 0.0033965964
2.482714 0.0034340959
2.483714 0.0034713194
2.484714 0.0035082674
2.485714 0.00354494
2.486714 0.0035813377
2.487714 0.0036174602000000004
2.488714 0.0036533085000000002
2.489714 0.0036888825
2.490714 0.0037241825
2.491714 0.0037592090000000003
2.492714 0.0037939626000000003
2.493714 0.0038284436999999998
2.494714 0.0038626527
2.495714 0.00389659
2.496714 0.0039302558
2.497714 0.003963651
2.498714 0.0039967763
2.499714 0.004029632
2.500714 0.0040622184
2.501714 0.0040945363999999995
2.502714 0.0041265866
2.503714 0.0041583695
2.504714 0.0041898853
2.505714 0.0042211352
2.506714 0.0042521191
2.507714 0.0042828378
2.508714 0.0043132921
2.509714 0.0043434822
2.510714 0.0043734086
2.511714 0.0044030719
2.512714 0.004432473
2.513714 0.0044616121
2.514714 0.0044904897
2.515714 0.004519106
2.516714 0.0045474622
2.517714 0.0045755583
2.518714 0.0046033954
2.519714 0.0046309735
2.520714 0.0046582936
2.521714 0.0046853562
2.522714 0.0047121619
2.523714 0.0047387115
2.524714 0.0047650054
2.525714 0.0047910446
2.526714 0.0048168295
2.527714 0.0048423612
2.528714 0.0048676404
2.529714 0.004892667900000001
2.530714 0.0049174443
2.531714 0.0049419705
2.532714 0.0049662474
2.533714 0.0049902756
2.534714 0.0050140563
2.535714 0.00503759
2.536714 0.0050608778
2.537714 0.0050839204
2.538714 0.005106718499999999
2.539714 0.0051292729
2.540714 0.0051515846
2.541714 0.0051736541
2.542714 0.0051954823
2.543714 0.0052170701
2.544714 0.0052384181
2.545714 0.0052595271
2.546714 0.0052803977999999994
2.547714 0.0053010313
2.548714 0.0053214280000000004
2.549714 0.0053415886
2.550714 0.0053615142000000005
2.551714 0.0053812051
2.552714 0.0054006625
2.553714 0.005419887
2.554714 0.0054388795
2.555714 0.0054576405
2.556714 0.0054761713
2.557714 0.0054944725
2.558714 0.0055125452
2.559714 0.0055303906
2.560714 0.0055480094
2.561714 0.0055654025
2.562714 0.005582571200000001
2.563714 0.0055995162
2.564714 0.0056162386
2.565714 0.0056327393
2.566714 0.005649019700000001
2.567714 0.0056650806
2.568714 0.0056809229
2.569714 0.0056965476999999995
2.570714 0.005711956
2.571714 0.0057271485
2.572714 0.0057421265
2.573714 0.0057568908
2.574714 0.0057714424
2.575714 0.0057857818000000005
2.576714 0.0057999099000000005
2.577714 0.0058138277
2.578714 0.0058275359999999995
2.579714 0.0058410355
2.580714 0.0058543268
2.581714 0.0058674112
2.582714 0.0058802889
2.583714 0.0058929611
2.584714 0.0059054288
2.585714 0.0059176928
2.586714 0.0059297538000000006
2.587714 0.0059416128
2.588714 0.0059532711
2.589714 0.0059647293
2.590714 0.0059759885
2.591714 0.0059870497
2.592714 0.0059979142
2.593714 0.0060085825999999995
2.594714 0.0060190563
2.595714 0.0060293364999999995
2.596714 0.0060394243
2.597714 0.0060493207
2.598714 0.0060590268
2.599714 0.0060685437
2.600714 0.0060778726
2.601714 0.006087014500000001
2.602714 0.0060959705
2.603714 0.0061047416000000005
2.604714 0.0061133287
2.605714 0.0061217324
2.606714 0.0061299543
2.607714 0.0061379949
2.608714 0.0061458551
2.609714 0.0061535357
2.610714 0.0061610379
2.611714 0.0061683619000000006
2.612714 0.006175509
2.613714 0.0061824793999999995
2.614714 0.006189274400000001
2.615714 0.0061958948
2.616714 0.006202341300000001
2.617714 0.0062086154
2.618714 0.006214717
2.619714 0.0062206476
2.620714 0.0062264087
2.621714 0.0062320003
2.622714 0.006237423799999999
2.623714 0.0062426800000000005
2.624714 0.006247770200000001
2.625714 0.0062526953000000005
2.626714 0.0062574567
2.627714 0.0062620551
2.628714 0.006266492
2.629714 0.0062707681
2.630714 0.0062748848
2.631714 0.0062788429000000005
2.632714 0.006282643900000001
2.633714 0.0062862884
2.634714 0.0062897772
2.635714 0.0062931118
2.636714 0.0062962928000000005
2.637714 0.0062993211
2.638714 0.006302198
2.639714 0.006304923600000001
2.640714 0.0063074993
2.641714 0.0063099257999999995
2.642714 0.0063122039000000005
2.643714 0.0063143343
2.644714 0.0063163177
2.645714 0.0063181549
2.646714 0.0063198466
2.647714 0.0063213934
2.648714 0.0063227963
2.649714 0.006324055699999999
2.650714 0.0063251733000000004
2.651714 0.0063261496999999995
2.652714 0.0063269857
2.653714 0.006327682099999999
2.654714 0.0063282401
2.655714 0.0063286607000000005
2.656714 0.0063289444
2.657714 0.0063290929
2.658714 0.006329106700000001
2.659714 0.0063289874000000005
2.660714 0.0063287356000000005
2.661714 0.0063283529
2.662714 0.006327839900000001
2.663714 0.0063271982
2.664714 0.0063264277
2.665714 0.0063255298
2.666714 0.006324506099999999
2.667714 0.0063233565
2.668714 0.0063220825
2.669714 0.0063206848
2.670714 0.0063191634
2.671714 0.0063175197
2.672714 0.006315754600000001
2.673714 0.0063138687
2.674714 0.0063118627
2.675714 0.0063097366
2.676714 0.006307492
2.677714 0.0063051288
2.678714 0.0063026477
2.679714 0.0063000494
2.680714 0.0062973355
2.681714 0.0062945059
2.682714 0.006291561299999999
2.683714 0.0062885025
2.684714 0.0062853302000000005
2.685714 0.006282045799999999
2.686714 0.0062786501
2.687714 0.0062751438
2.688714 0.0062715277000000005
2.689714 0.006267803099999999
2.690714 0.0062639701
2.691714 0.006260030200000001
2.692714 0.006255984799999999
2.693714 0.0062518338
2.694714 0.006247578900000001
2.695714 0.006243221300000001
2.696714 0.006238761099999999
2.697714 0.006234199100000001
2.698714 0.0062295367
2.699714 0.0062247738
2.700714 0.006219912
2.701714 0.006214952
2.702714 0.0062098938000000005
2.703714 0.006204738
2.704714 0.0061994855
2.705714 0.0061941369
2.706714 0.0061886931
2.707714 0.0061831539
2.708714 0.006177520099999999
2.709714 0.0061717924999999995
2.710714 0.006165970999999999
2.711714 0.006160056400000001
2.712714 0.0061540493000000005
2.713714 0.0061479505999999995
2.714714 0.006141761
2.715714 0.0061354810999999995
2.716714 0.0061291117
2.717714 0.0061226528
2.718714 0.0061161059
2.719714 0.006109471700000001
2.720714 0.0061027509
2.721714 0.0060959443
2.722714 0.0060890528
2.723714 0.0060820774
2.724714 0.0060750186
2.725714 0.0060678776
2.726714 0.0060606548
2.727714 0.006053351199999999
2.728714 0.0060459675
2.729714 0.006038504599999999
2.730714 0.006030962700000001
2.731714 0.0060233429
2.732714 0.0060156457
2.733714 0.0060078716999999995
2.734714 0.0060000213
2.735714 0.0059920949
2.736714 0.005984093100000001
2.737714 0.0059760165
2.738714 0.0059678656
2.739714 0.0059596405
2.740714 0.0059513419
2.741714 0.0059429702
2.742714 0.0059345257
2.743714 0.0059260088
2.744714 0.0059174203
2.745714 0.0059087604
2.746714 0.0059000296
2.747714 0.005891228599999999
2.748714 0.0058823582
2.749714 0.0058734186
2.750714 0.0058644106
2.751714 0.0058553349
2.752714 0.0058461923
2.753714 0.0058369831
2.754714 0.0058277084
2.755714 0.0058183687
2.756714 0.0058089644999999995
2.757714 0.0057994966000000005
2.758714 0.0057899659
2.759714 0.0057803729000000005
2.760714 0.0057707181
2.761714 0.0057610021
2.762714 0.005751225400000001
2.763714 0.0057413887
2.764714 0.0057314923
2.765714 0.0057215369
2.766714 0.0057115227
2.767714 0.0057014502
2.768714 0.0056913195
2.769714 0.0056811314
2.770714 0.0056708856999999994
2.771714 0.0056605833
2.772714 0.0056502242
2.773714 0.0056398087
2.774714 0.0056293371
2.775714 0.0056188099000000005
2.776714 0.0056082274
2.777714 0.0055975899
2.778714 0.0055868979
2.779714 0.005576152
2.780714 0.0055653527
2.781714 0.0055545002000000005
2.782714 0.0055435954
2.783714 0.0055326385
2.784714 0.0055216304
2.785714 0.0055105716
2.786714 0.0054994631
2.787714 0.005488305
2.788714 0.0054770982
2.789714 0.0054658434
2.790714 0.005454541
2.791714 0.0054431912
2.792714 0.0054317952
2.793714 0.005420353
2.794714 0.0054088654
2.795714 0.0053973326
2.796714 0.0053857550999999995
2.797714 0.0053741329
2.798714 0.0053624666
2.799714 0.0053507567
2.800714 0.0053390031
2.801714 0.005327206199999999
2.802714 0.0053153661
2.803714 0.0053034829999999995
2.804714 0.0052915573
2.805714 0.0052795891
2.806714 0.0052675787
2.807714 0.0052555264
2.808714 0.005243432300000001
2.809714 0.0052312967000000005
2.810714 0.0052191204
2.811714 0.0052069034
2.812714 0.0051946459
2.813714 0.0051823485
2.814714 0.0051700117
2.815714 0.005157636
2.816714 0.005145222200000001
2.817714 0.0051327701000000005
2.818714 0.0051202809
2.819714 0.005107754999999999
2.820714 0.0050951927
2.821714 0.0050825947
2.822714 0.0050699615
2.823714 0.005057293300000001
2.824714 0.005044590900000001
2.825714 0.0050318546999999995
2.826714 0.0050190847
2.827714 0.0050062816
2.828714 0.0049934457
2.829714 0.0049805774
2.830714 0.0049676768
2.831714 0.0049547441
2.832714 0.0049417795
2.833714 0.0049287832
2.834714 0.0049157552
2.835714 0.0049026959
2.836714 0.0048896054
2.837714 0.0048764839
2.838714 0.0048633316
2.839714 0.0048501486
2.840714 0.0048369351
2.841714 0.0048236914
2.842714 0.0048104179
2.843714 0.0047971145000000005
2.844714 0.0047837821
2.845714 0.0047704205
2.846714 0.0047570305
2.847714 0.0047436126000000006
2.848714 0.0047301669999999995
2.849714 0.0047166941
2.850714 0.0047031946
2.851714 0.0046896686
2.852714 0.0046761168
2.853714 0.0046625395
2.854714 0.0046489375
2.855714 0.0046353107
2.856714 0.0046216599
2.857714 0.0046079851
2.858714 0.0045942867
2.859714 0.0045805653
2.860714 0.0045668206
2.861714 0.0045530534
2.862714 0.0045392637
2.863714 0.0045254514
2.864714 0.0045116169
2.865714 0.0044977602
2.866714 0.0044838813
2.867714 0.0044699805999999995
2.868714 0.004456058
2.869714 0.004442114
2.870714 0.0044281484999999995
2.871714 0.0044141616
2.872714 0.0044001539
2.873714 0.0043861255
2.874714 0.0043720764
2.875714 0.004358007200000001
2.876714 0.0043439184
2.877714 0.0043298103
2.878714 0.004315683
2.879714 0.004301537
2.880714 0.0042873729
2.881714 0.0042731914
2.882714 0.0042589923
2.883714 0.0042447766
2.884714 0.004230544399999999
2.885714 0.0042162963
2.886714 0.0042020325
2.887714 0.0041877534
2.888714 0.0041734595
2.889714 0.0041591509
2.890714 0.0041448278000000005
2.891714 0.0041304906
2.892714 0.0041161395
2.893714 0.0041017745000000005
2.894714 0.0040873958
2.895714 0.004073003600000001
2.896714 0.0040585979000000005
2.897714 0.004044178799999999
2.898714 0.0040297462
2.899714 0.0040153005
2.900714 0.0040008417000000004
2.901714 0.0039863702
2.902714 0.003971885600000001
2.903714 0.0039573886
2.904714 0.0039428789
2.905714 0.0039283572000000004
2.906714 0.0039138235
2.907714 0.0038992781
2.908714 0.0038847211
2.909714 0.0038701532000000004
2.910714 0.0038555747000000003
2.911714 0.0038409857
2.912714 0.0038263867999999996
2.913714 0.0038117785
2.914714 0.0037971611
2.915714 0.0037825353999999998
2.916714 0.0037679012000000002
2.917714 0.0037532591
2.918714 0.0037386097
2.919714 0.0037239529999999995
2.920714 0.0037092894000000003
2.921714 0.0036946192
2.922714 0.0036799425
2.923714 0.00366526
2.924714 0.0036505713
2.925714 0.0036358771
2.926714 0.0036211775000000003
2.927714 0.0036064725
2.928714 0.0035917619
2.929714 0.0035770462999999996
2.930714 0.0035623259
2.931714 0.0035476005
2.932714 0.0035328703
2.933714 0.0035181358
2.934714 0.0035033969
2.935714 0.0034886535999999998
2.936714 0.0034739063
2.937714 0.0034591553999999995
2.938714 0.0034444009
2.939714 0.003429643
2.940714 0.0034148823
2.941714 0.003400119
2.942714 0.0033853536
2.943714 0.0033705862999999997
2.944714 0.0033558175
2.945714 0.0033410477
2.946714 0.0033262768000000002
2.947714 0.0033115055
2.948714 0.0032967342
2.949714 0.0032819629
2.950714 0.0032671924
2.951714 0.0032524224999999998
2.952714 0.0032376533999999998
2.953714 0.0032228858
2.954714 0.0032081196000000004
2.955714 0.0031933549
2.956714 0.0031785919
2.957714 0.0031638312
2.958714 0.0031490723000000003
2.959714 0.0031343159000000002
2.960714 0.0031195617000000005
2.961714 0.0031048101
2.962714 0.0030900610000000003
2.963714 0.0030753144999999997
2.964714 0.0030605707999999997
2.965714 0.0030458303
2.966714 0.003031093
2.967714 0.0030163591999999998
2.968714 0.0030016292
2.969714 0.0029869032
2.970714 0.0029721814
2.971714 0.0029574643
2.972714 0.0029427521
2.973714 0.0029280454
2.974714 0.0029133444
2.975714 0.0028986495000000003
2.976714 0.002883961
2.977714 0.0028692793000000003
2.978714 0.002854605
2.979714 0.0028399381
2.980714 0.0028252793
2.981714 0.0028106286
2.982714 0.0027959866
2.983714 0.0027813534
2.984714 0.0027667293
2.985714 0.0027521145999999997
2.986714 0.0027375093999999997
2.987714 0.0027229138000000003
2.988714 0.0027083281
2.989714 0.0026937523
2.990714 0.0026791868
2.991714 0.0026646314
2.992714 0.0026500864
2.993714 0.0026355518
2.994714 0.0026210279
2.995714 0.0026065145
2.996714 0.0025920121
2.997714 0.0025775207
2.998714 0.0025630407
2.999714 0.002548572
3.000714 0.0025341151
3.001714 0.0025196699
3.002714 0.0025052372
3.003714 0.002490817
3.004714 0.0024764096
3.005714 0.0024620154
3.006714 0.0024476349
3.007714 0.0024332681
3.008714 0.0024189158
3.009714 0.0024045781
3.010714 0.0023902554
3.011714 0.0023759481
3.012714 0.0023616565
3.013714 0.0023473809
3.014714 0.0023331215
3.015714 0.0023188786
3.016714 0.0023046524999999997
3.017714 0.0022904433
3.018714 0.0022762511
3.019714 0.0022620764999999998
3.020714 0.0022479193000000002
3.021714 0.0022337796999999998
3.022714 0.0022196578
3.023714 0.0022055538999999997
3.024714 0.0021914680000000002
3.025714 0.0021774003
3.026714 0.002163351
3.027714 0.0021493202
3.028714 0.002135308
3.029714 0.0021213147000000003
3.030714 0.0021073405000000003
3.031714 0.0020933858
3.032714 0.0020794507000000003
3.033714 0.0020655354
3.034714 0.0020516405
3.035714 0.002037766
3.036714 0.0020239124
3.037714 0.0020100800999999996
3.038714 0.0019962692
3.039714 0.0019824804
3.040714 0.0019687137
3.041714 0.0019549695999999997
3.042714 0.0019412482
3.043714 0.0019275499999999999
3.044714 0.0019138751999999998
3.045714 0.0019002239999999998
3.046714 0.0018865966999999997
3.047714 0.0018729936
3.048714 0.0018594146000000002
3.049714 0.0018458601
3.050714 0.0018323301
3.051714 0.0018188248000000002
3.052714 0.0018053443999999999
3.053714 0.001791889
3.054714 0.0017784585
3.055714 0.0017650533
3.056714 0.0017516733000000001
3.057714 0.0017383189
3.058714 0.0017249899
3.059714 0.0017116866999999998
3.060714 0.0016984094999999999
3.061714 0.0016851585
3.062714 0.0016719339
3.063714 0.0016587359
3.064714 0.0016455648
3.065714 0.0016324209
3.066714 0.0016193047
3.067714 0.0016062164
3.068714 0.0015931562000000002
3.069714 0.0015801246
3.070714 0.0015671218999999998
3.071714 0.0015541484
3.072714 0.0015412043
3.073714 0.0015282899999999999
3.074714 0.0015154057999999999
3.075714 0.001502552
3.076714 0.0014897288
3.077714 0.0014769363
3.078714 0.0014641747
3.079714 0.0014514442
3.080714 0.001438745
3.081714 0.0014260771
3.082714 0.0014134407
3.083714 0.0014008358
3.084714 0.0013882626
3.085714 0.0013757211
3.086714 0.0013632113
3.087714 0.0013507334
3.088714 0.0013382875
3.089714 0.0013258737
3.090714 0.0013134922
3.091714 0.0013011429
3.092714 0.0012888263
3.093714 0.0012765424
3.094714 0.0012642915
3.095714 0.0012520737999999999
3.096714 0.0012398897
3.097714 0.0012277393
3.098714 0.0012156229999999999
3.099714 0.0012035411
3.100714 0.0011914938000000001
3.101714 0.0011794816
3.102714 0.0011675046
3.103714 0.0011555632000000001
3.104714 0.0011436578
3.105714 0.0011317884
3.106714 0.0011199553999999999
3.107714 0.001108159
3.108714 0.0010963993
3.109714 0.0010846766
3.110714 0.0010729909
3.111714 0.0010613424
3.112714 0.0010497312
3.113714 0.0010381575
3.114714 0.0010266211
3.115714 0.0010151222
3.116714 0.001003661
3.117714 0.0009922373499999999
3.118714 0.00098085138
3.119714 0.00096950316
3.120714 0.00095819287
3.121714 0.0009469204999999999
3.122714 0.0009356862399999999
3.123714 0.0009244901800000001
3.124714 0.0009133324999999999
3.125714 0.0009022134700000001
3.126714 0.00089113319
3.127714 0.00088009192
3.128714 0.0008690898499999999
3.129714 0.00085812726
3.130714 0.0008472044099999999
3.131714 0.0008363215800000001
3.132714 0.00082547895
3.133714 0.0008146767900000001
3.134714 0.00080391537
3.135714 0.00079319489
3.136714 0.0007825155099999999
3.137714 0.00077187742
3.138714 0.00076128076
3.139714 0.00075072567
3.140714 0.00074021227
3.141714 0.00072974062
3.142714 0.00071931081
3.143714 0.00070892283
3.144714 0.00069857674
3.145714 0.0006882725799999999
3.146714 0.00067801034
3.147714 0.00066779003
3.148714 0.0006576116399999999
3.149714 0.00064747524
3.150714 0.0006373808000000001
3.151714 0.00062732843
3.152714 0.00061731816
3.153714 0.0006073501
3.154714 0.00059742438
3.155714 0.0005875411299999999
3.156714 0.00057770053
3.157714 0.00056790273
3.158714 0.00055814794
3.159714 0.00054843645
3.160714 0.00053876843
3.161714 0.00052914411
3.162714 0.00051956376
3.163714 0.00051002767
3.164714 0.000500536
3.165714 0.00049108899
3.166714 0.00048168686
3.167714 0.00047232975
3.168714 0.00046301784
3.169714 0.00045375123
3.170714 0.00044453004
3.171714 0.00043535433
3.172714 0.00042622410000000004
3.173714 0.00041713938
3.174714 0.00040810014000000004
3.175714 0.00039910633
3.176714 0.0003901579
3.177714 0.00038125481
3.178714 0.00037239697
3.179714 0.00036358429
3.180714 0.00035481669
3.181714 0.00034609413
3.182714 0.00033741658
3.183714 0.00032878397
3.184714 0.00032019633999999996
3.185714 0.00031165368
3.186714 0.00030315607
3.187714 0.00029470357
3.188714 0.00028629629
3.189714 0.00027793435
3.190714 0.00026961788999999996
3.191714 0.00026134708
3.192714 0.00025312208
3.193714 0.00024494311
3.194714 0.00023681034
3.195714 0.00022872396
3.196714 0.00022068416
3.197714 0.00021269109
3.198714 0.00020474488
3.199714 0.00019684567
3.200714 0.00018899352000000002
3.201714 0.00018118852
3.202714 0.00017343071
3.203714 0.0001657201
3.204714 0.00015805664
3.205714 0.0001504403
3.206714 0.00014287101999999998
3.207714 0.00013534868999999999
3.208714 0.00012787323
3.209714 0.00012044450000000001
3.210714 0.00011306240000000001
3.211714 0.00010572683
3.212714 9.8437658e-05
3.213714 9.119481799999999e-05
3.214714 8.3998231e-05
3.215714 7.684784000000001e-05
3.216714 6.974361800000001e-05
3.217714 6.2685558e-05
3.218714 5.5673695e-05
3.219714 4.8708074e-05
3.220714 4.1788769e-05
3.221714 3.491588e-05
3.222714 2.8089519e-05
3.223714 2.1309815e-05
3.224714 1.4576901e-05
3.225714 7.8909181e-06
3.226714 1.2520026000000002e-06
3.227714 -5.3397198000000006e-06
3.228714 -1.1884137e-05
3.229714 -1.8381157000000002e-05
3.230714 -2.4830712000000002e-05
3.231714 -3.1232761000000004e-05
3.232714 -3.7587296e-05
3.233714 -4.3894335e-05
3.234714 -5.0153932e-05
3.235714 -5.6366167e-05
3.236714 -6.2531149e-05
3.237714 -6.8649007e-05
3.238714 -7.4719901e-05
3.239714 -8.0744002e-05
3.240714 -8.6721491e-05
3.241714 -9.2652544e-05
3.242714 -9.853734999999999e-05
3.243714 -0.00010437607
3.244714 -0.00011016887
3.245714 -0.00011591588000000001
3.246714 -0.00012161722
3.247714 -0.00012727298
3.248714 -0.00013288321
3.249714 -0.00013844792999999998
3.250714 -0.00014396716
3.251714 -0.00014944084
3.252714 -0.00015486892000000002
3.253714 -0.00016025133000000002
3.254714 -0.00016558796
3.255714 -0.00017087872
3.256714 -0.00017612348
3.257714 -0.00018132213
3.258714 -0.00018647457
3.259714 -0.00019158071999999997
3.260714 -0.00019664048999999998
3.261714 -0.00020165382000000002
3.262714 -0.00020662073
3.263714 -0.00021154124000000003
3.264714 -0.00021641538000000002
3.265714 -0.00022124324999999999
3.266714 -0.00022602496
3.267714 -0.00023076070000000001
3.268714 -0.00023545066999999998
3.269714 -0.00024009506999999998
3.270714 -0.00024469414
3.271714 -0.00024924814
3.272714 -0.00025375734
3.273714 -0.00025822203
3.274714 -0.00026264247
3.275714 -0.00026701888999999996
3.276714 -0.00027135156
3.277714 -0.00027564067
3.278714 -0.00027988642
3.279714 -0.00028408897
3.280714 -0.00028824843
3.281714 -0.00029236489
3.282714 -0.00029643841
3.283714 -0.00030046899
3.284714 -0.00030445665
3.285714 -0.00030840133
3.286714 -0.000312303
3.287714 -0.00031616157
3.288714 -0.00031997697
3.289714 -0.00032374912000000003
3.290714 -0.00032747796
3.291714 -0.00033116344
3.292714 -0.00033480551
3.293714 -0.00033840417
3.294714 -0.00034195943
3.295714 -0.00034547136
3.296714 -0.00034894003
3.297714 -0.00035236558
3.298714 -0.00035574815
3.299714 -0.00035908795
3.300714 -0.00036238521
3.301714 -0.00036564015
3.302714 -0.00036885308
3.303714 -0.00037202427999999995
3.304714 -0.00037515404
3.305714 -0.00037824263
3.306714 -0.00038129040000000003
3.307714 -0.00038429756999999997
3.308714 -0.00038726444
3.309714 -0.00039019124
3.310714 -0.00039307819999999995
3.311714 -0.00039592546
3.312714 -0.00039873321
3.313714 -0.00040150152999999996
3.314714 -0.00040423056000000004
3.315714 -0.00040692029999999995
3.316714 -0.00040957079
3.317714 -0.00041218204000000004
3.318714 -0.00041475404999999994
3.319714 -0.00041728681
3.320714 -0.00041978024
3.321714 -0.00042223437
3.322714 -0.00042464917
3.323714 -0.00042702463
3.324714 -0.00042936081
3.325714 -0.00043165778000000003
3.326714 -0.00043391560000000004
3.327714 -0.00043613441
3.328714 -0.00043831437
3.329714 -0.00044045569000000003
3.330714 -0.00044255858
3.331714 -0.00044462331
3.332714 -0.00044665021
3.333714 -0.00044863955
3.334714 -0.00045059169000000003
3.335714 -0.00045250699
3.336714 -0.00045438578
3.337714 -0.00045622842
3.338714 -0.00045803517
3.339714 -0.00045980642
3.340714 -0.00046154240999999994
3.341714 -0.00046324344000000004
3.342714 -0.00046490973
3.343714 -0.00046654145
3.344714 -0.00046813875
3.345714 -0.00046970172
3.346714 -0.00047123044
3.347714 -0.00047272501
3.348714 -0.00047418539000000003
3.349714 -0.00047561160999999997
3.350714 -0.00047700364
3.351714 -0.00047836147
3.352714 -0.00047968500999999995
3.353714 -0.00048097431
3.354714 -0.00048222932000000006
3.355714 -0.00048345005
3.356714 -0.00048463658000000005
3.357714 -0.00048578895
3.358714 -0.00048690727
3.359714 -0.00048799170000000003
3.360714 -0.00048904249
3.361714 -0.0004900598
3.362714 -0.00049104397
3.363714 -0.00049199525
3.364714 -0.00049291402
3.365714 -0.0004938006
3.366714 -0.00049465543
3.367714 -0.0004954788900000001
3.368714 -0.00049627133
3.369714 -0.00049703322
3.370714 -0.00049776486
3.371714 -0.00049846667
3.372714 -0.00049913897
3.373714 -0.00049978203
3.374714 -0.00050039612
3.375714 -0.00050098147
3.376714 -0.00050153826
3.377714 -0.00050206668
3.378714 -0.00050256676
3.379714 -0.00050303861
3.380714 -0.00050348226
3.381714 -0.0005038977199999999
3.382714 -0.00050428498
3.383714 -0.00050464405
3.384714 -0.00050497488
3.385714 -0.00050527751
3.386714 -0.0005055519100000001
3.387714 -0.00050579806
3.388714 -0.0005060160699999999
3.389714 -0.00050620602
3.390714 -0.000506368
3.391714 -0.00050650215
3.392714 -0.00050660869
3.393714 -0.00050668787
3.394714 -0.00050673998
3.395714 -0.00050676531
3.396714 -0.00050676422
3.397714 -0.00050673707
3.398714 -0.00050668423
3.399714 -0.00050660615
3.400714 -0.0005065031899999999
3.401714 -0.00050637573
3.402714 -0.00050622416
3.403714 -0.00050604885
3.404714 -0.00050585013
3.405714 -0.0005056283
3.406714 -0.00050538365
3.407714 -0.00050511635
3.408714 -0.00050482663
3.409714 -0.00050451463
3.410714 -0.00050418048
3.411714 -0.00050382428
3.412714 -0.00050344606
3.413714 -0.00050304584
3.414714 -0.00050262365
3.415714 -0.0005021794999999999
3.416714 -0.00050171338
3.417714 -0.0005012253
3.418714 -0.0005007153
3.419714 -0.00050018348
3.420714 -0.00049962987
3.421714 -0.00049905457
3.422714 -0.00049845776
3.423714 -0.00049783962
3.424714 -0.00049720038
3.425714 -0.00049654031
3.426714 -0.0004958596899999999
3.427714 -0.00049515888
3.428714 -0.00049443825
3.429714 -0.00049369814
3.430714 -0.00049293899
3.431714 -0.00049216119
3.432714 -0.00049136511
3.433714 -0.0004905512000000001
3.434714 -0.00048971979
3.435714 -0.0004888712299999999
3.436714 -0.0004880058
3.437714 -0.00048712382
3.438714 -0.00048622551000000004
3.439714 -0.00048531105999999997
3.440714 -0.0004843806
3.441714 -0.00048343431
3.442714 -0.00048247221
3.443714 -0.00048149436
3.444714 -0.00048050078
3.445714 -0.00047949147
3.446714 -0.00047846638
3.447714 -0.00047742556
3.448714 -0.0004763689
3.449714 -0.00047529642999999996
3.450714 -0.00047420817
3.451714 -0.00047310418
3.452714 -0.0004719845
3.453714 -0.00047084923
3.454714 -0.00046969853
3.455714 -0.00046853261
3.456714 -0.00046735167
3.457714 -0.00046615601000000003
3.458714 -0.00046494592000000004
3.459714 -0.00046372179000000004
3.460714 -0.00046248397
3.461714 -0.00046123291
3.462714 -0.00045996899000000005
3.463714 -0.00045869265
3.464714 -0.0004574043
3.465714 -0.00045610436
3.466714 -0.00045479319
3.467714 -0.00045347119000000005
3.468714 -0.00045213869
3.469714 -0.00045079591000000003
3.470714 -0.00044944318
3.471714 -0.00044808062
3.472714 -0.00044670846
3.473714 -0.00044532676000000006
3.474714 -0.0004439356
3.475714 -0.00044253502
3.476714 -0.00044112498
3.477714 -0.00043970554
3.478714 -0.00043827658000000004
3.479714 -0.00043683808
3.480714 -0.00043538998
3.481714 -0.00043393225
3.482714 -0.00043246487
3.483714 -0.00043098785000000004
3.484714 -0.00042950122999999994
3.485714 -0.00042800507
3.486714 -0.00042649949000000004
3.487714 -0.00042498464000000004
3.488714 -0.00042346069
3.489714 -0.00042192792
3.490714 -0.00042038655000000005
3.491714 -0.00041883690999999995
3.492714 -0.00041727934999999996
3.493714 -0.00041571425
3.494714 -0.00041414196
3.495714 -0.00041256289
3.496714 -0.00041097737
3.497714 -0.0004093858
3.498714 -0.00040778855
3.499714 -0.00040618593
3.500714 -0.00040457821000000003
3.501714 -0.00040296567999999997
3.502714 -0.00040134855
3.503714 -0.00039972696999999996
3.504714 -0.00039810111
3.505714 -0.00039647106999999996
3.506714 -0.00039483688999999994
3.507714 -0.00039319857
3.508714 -0.00039155611000000004
3.509714 -0.00038990952
3.510714 -0.00038825874
3.511714 -0.00038660373
3.512714 -0.00038494445
3.513714 -0.00038328088999999997
3.514714 -0.00038161302
3.515714 -0.00037994084
3.516714 -0.00037826444
3.517714 -0.00037658388
3.518714 -0.00037489926
3.519714 -0.00037321079
3.520714 -0.00037151865
3.521714 -0.00036982308
3.522714 -0.00036812434999999996
3.523714 -0.00036642277
3.524714 -0.0003647187
3.525714 -0.00036301246
3.526714 -0.00036130443
3.527714 -0.00035959495
3.528714 -0.00035788437000000003
3.529714 -0.00035617304
3.530714 -0.00035446128
3.531714 -0.00035274936000000005
3.532714 -0.00035103756
3.533714 -0.00034932604999999997
3.534714 -0.00034761501
3.535714 -0.00034590457
3.536714 -0.00034419481
3.537714 -0.00034248576
3.538714 -0.00034077741
3.539714 -0.00033906973999999997
3.540714 -0.00033736267
3.541714 -0.00033565613999999997
3.542714 -0.00033395002
3.543714 -0.00033224424
3.544714 -0.00033053868
3.545714 -0.00032883329
3.546714 -0.00032712801
3.547714 -0.0003254228
3.548714 -0.00032371765
3.549714 -0.00032201265
3.550714 -0.00032030784
3.551714 -0.00031860336
3.552714 -0.00031689939999999996
3.553714 -0.00031519614
3.554714 -0.00031349387
3.555714 -0.00031179284
3.556714 -0.0003100934
3.557714 -0.00030839585
3.558714 -0.00030670053
3.559714 -0.0003050078
3.560714 -0.00030331800999999997
3.561714 -0.00030163144
3.562714 -0.00029994842
3.563714 -0.00029826922
3.564714 -0.00029659407
3.565714 -0.00029492316999999997
3.566714 -0.00029325665
3.567714 -0.00029159464
3.568714 -0.0002899372
3.569714 -0.00028828435
3.570714 -0.00028663605
3.571714 -0.00028499225999999996
3.572714 -0.00028335289
3.573714 -0.00028171783
3.574714 -0.00028008697
3.575714 -0.00027846017
3.576714 -0.00027683731999999996
3.577714 -0.0002752183
3.578714 -0.00027360302
3.579714 -0.00027199141999999997
3.580714 -0.00027038345
3.581714 -0.00026877915
3.582714 -0.00026717853
3.583714 -0.00026558170999999996
3.584714 -0.0002639888
3.585714 -0.00026239998
3.586714 -0.00026081545
3.587714 -0.00025923546
3.588714 -0.00025766028
3.589714 -0.00025609017
3.590714 -0.00025452546
3.591714 -0.00025296642
3.592714 -0.00025141339
3.593714 -0.00024986662
3.594714 -0.00024832636
3.595714 -0.00024679287
3.596714 -0.00024526632000000003
3.597714 -0.00024374690000000002
3.598714 -0.00024223470999999998
3.599714 -0.00024072983
3.600714 -0.0002392323
3.601714 -0.00023774212000000002
3.602714 -0.00023625921000000003
3.603714 -0.00023478351000000001
3.604714 -0.0002333149
3.605714 -0.00023185327999999998
3.606714 -0.00023039850000000002
3.607714 -0.00022895039999999998
3.608714 -0.00022750884999999998
3.609714 -0.00022607371
3.610714 -0.0002246449
3.611714 -0.00022322230999999998
3.612714 -0.00022180591
3.613714 -0.00022039567
3.614714 -0.00021899164000000002
3.615714 -0.00021759386
3.616714 -0.00021620243999999998
3.617714 -0.00021481752999999998
3.618714 -0.00021343930999999998
3.619714 -0.00021206797
3.620714 -0.00021070375
3.621714 -0.00020934690000000002
3.622714 -0.00020799769
3.623714 -0.00020665634
3.624714 -0.00020532314
3.625714 -0.00020399830000000001
3.626714 -0.00020268203000000002
3.627714 -0.00020137453999999997
3.628714 -0.00020007597
3.629714 -0.00019878639
3.630714 -0.00019750590999999997
3.631714 -0.00019623456
3.632714 -0.00019497227
3.633714 -0.00019371900999999998
3.634714 -0.00019247467999999998
3.635714 -0.00019123916000000001
3.636714 -0.00019001228
3.637714 -0.00018879389
3.638714 -0.00018758378
3.639714 -0.00018638178
3.640714 -0.00018518772
3.641714 -0.00018400141
3.642714 -0.00018282271
3.643714 -0.00018165152
3.644714 -0.00018048775
3.645714 -0.00017933135
3.646714 -0.00017818231
3.647714 -0.00017704069
3.648714 -0.00017590656
3.649714 -0.00017478004
3.650714 -0.00017366128
3.651714 -0.00017255046999999999
3.652714 -0.00017144782
3.653714 -0.00017035356
3.654714 -0.00016926793
3.655714 -0.00016819117000000001
3.656714 -0.00016712352
3.657714 -0.00016606517
3.658714 -0.00016501634
3.659714 -0.00016397719000000002
3.660714 -0.00016294784000000002
3.661714 -0.00016192839
3.662714 -0.00016091888
3.663714 -0.00015991931
3.664714 -0.00015892964
3.665714 -0.0001579498
3.666714 -0.00015697965999999998
3.667714 -0.00015601908
3.668714 -0.00015506786
3.669714 -0.00015412580000000002
3.670714 -0.0001531927
3.671714 -0.00015226832000000002
3.672714 -0.00015135247
3.673714 -0.00015044493
3.674714 -0.00014954553
3.675714 -0.00014865411
3.676714 -0.00014777055
3.677714 -0.00014689475
3.678714 -0.00014602668
3.679714 -0.00014516634
3.680714 -0.00014431374
3.681714 -0.00014346897
3.682714 -0.00014263213
3.683714 -0.00014180338
3.684714 -0.00014098287
3.685714 -0.00014017079
3.686714 -0.00013936734
3.687714 -0.00013857272
3.688714 -0.00013778711999999998
3.689714 -0.00013701072000000001
3.690714 -0.00013624368
3.691714 -0.00013548614000000002
3.692714 -0.00013473818
3.693714 -0.00013399988999999998
3.694714 -0.00013327127
3.695714 -0.00013255232
3.696714 -0.00013184296
3.697714 -0.0001311431
3.698714 -0.00013045261
3.699714 -0.00012977131999999998
3.700714 -0.00012909903
3.701714 -0.00012843554
3.702714 -0.00012778063
3.703714 -0.00012713406
3.704714 -0.0001264956
3.705714 -0.00012586504999999998
3.706714 -0.00012524221999999998
3.707714 -0.00012462693
3.708714 -0.00012401906
3.709714 -0.00012341851
3.710714 -0.00012282521
3.711714 -0.00012223915
3.712714 -0.00012166033000000001
3.713714 -0.00012108882
3.714714 -0.0001205247
3.715714 -0.00011996810000000001
3.716714 -0.00011941916
3.717714 -0.00011887803000000001
3.718714 -0.00011834488
3.719714 -0.0001178199
3.720714 -0.00011730324
3.721714 -0.00011679505000000001
3.722714 -0.00011629546
3.723714 -0.00011580459999999999
3.724714 -0.00011532251
3.725714 -0.00011484924
3.726714 -0.00011438478
3.727714 -0.00011392909
3.728714 -0.00011348208
3.729714 -0.00011304361000000001
3.730714 -0.00011261353000000001
3.731714 -0.00011219164999999999
3.732714 -0.00011177774000000001
3.733714 -0.00011137156000000001
3.734714 -0.00011097287
3.735714 -0.00011058140999999999
3.736714 -0.00011019695000000001
3.737714 -0.00010981922
3.738714 -0.00010944802
3.739714 -0.00010908317
3.740714 -0.00010872448999999999
3.741714 -0.00010837185
3.742714 -0.00010802518
3.743714 -0.00010768441000000001
3.744714 -0.00010734954999999999
3.745714 -0.00010702062
3.746714 -0.00010669768
3.747714 -0.00010638082
3.748714 -0.00010607017
3.749714 -0.00010576586000000001
3.750714 -0.00010546802
3.751714 -0.00010517681
3.752714 -0.00010489238
3.753714 -0.00010461484
3.754714 -0.00010434430999999998
3.755714 -0.00010408088
3.756714 -0.00010382458
3.757714 -0.00010357544000000001
3.758714 -0.00010333342000000001
3.759714 -0.00010309848000000001
3.760714 -0.00010287049
3.761714 -0.00010264932
3.762714 -0.00010243479999999999
3.763714 -0.00010222668999999999
3.764714 -0.00010202479000000001
3.765714 -0.00010182882
3.766714 -0.00010163855
3.767714 -0.00010145368000000001
3.768714 -0.00010127395999999999
3.769714 -0.00010109915
3.770714 -0.000100929
3.771714 -0.00010076332
3.772714 -0.00010060191
3.773714 -0.00010044466
3.774714 -0.00010029146
3.775714 -0.00010014224
3.776714 -9.9996987e-05
3.777714 -9.985572000000001e-05
3.778714 -9.9718488e-05
3.779714 -9.9585372e-05
3.780714 -9.9456486e-05
3.781714 -9.9331953e-05
3.782714 -9.9211911e-05
3.783714 -9.9096519e-05
3.784714 -9.8985902e-05
3.785714 -9.8880196e-05
3.786714 -9.877951500000001e-05
3.787714 -9.868394999999999e-05
3.788714 -9.8593557e-05
3.789714 -9.850834899999999e-05
3.790714 -9.8428325e-05
3.791714 -9.8353416e-05
3.792714 -9.828353299999999e-05
3.793714 -9.821855e-05
3.794714 -9.815828400000001e-05
3.795714 -9.8102544e-05
3.796714 -9.805110000000001e-05
3.797714 -9.800370400000001e-05
3.798714 -9.796010499999999e-05
3.799714 -9.7920031e-05
3.800714 -9.788321899999999e-05
3.801714 -9.7849409e-05
3.802714 -9.781836100000001e-05
3.803714 -9.7789871e-05
3.804714 -9.776374599999999e-05
3.805714 -9.7739826e-05
3.806714 -9.7717998e-05
3.807714 -9.7698171e-05
3.808714 -9.768031099999999e-05
3.809714 -9.7664417e-05
3.810714 -9.765050200000002e-05
3.811714 -9.763863300000001e-05
3.812714 -9.762889e-05
3.813714 -9.762137600000001e-05
3.814714 -9.761619099999999e-05
3.815714 -9.7613463e-05
3.816714 -9.761330400000001e-05
3.817714 -9.761582799999999e-05
3.818714 -9.7621114e-05
3.819714 -9.7629231e-05
3.820714 -9.7640225e-05
3.821714 -9.765408299999999e-05
3.822714 -9.767078399999999e-05
3.823714 -9.7690258e-05
3.824714 -9.7712405e-05
3.825714 -9.773707499999999e-05
3.826714 -9.7764098e-05
3.827714 -9.779327e-05
3.828714 -9.7824352e-05
3.829714 -9.785709400000001e-05
3.830714 -9.789124499999999e-05
3.831714 -9.792653399999999e-05
3.832714 -9.7962698e-05
3.833714 -9.7999475e-05
3.834714 -9.8036639e-05
3.835714 -9.807397399999999e-05
3.836714 -9.8111286e-05
3.837714 -9.814843899999999e-05
3.838714 -9.8185308e-05
3.839714 -9.8221813e-05
3.840714 -9.825790800000001e-05
3.841714 -9.829359400000001e-05
3.842714 -9.832890600000001e-05
3.843714 -9.8363898e-05
3.844714 -9.8398652e-05
3.845714 -9.8433281e-05
3.846714 -9.8467899e-05
3.847714 -9.8502619e-05
3.848714 -9.853757799999999e-05
3.849714 -9.857287799999999e-05
3.850714 -9.860862099999999e-05
3.851714 -9.8644875e-05
3.852714 -9.8681687e-05
3.853714 -9.871907900000001e-05
3.854714 -9.8757027e-05
3.855714 -9.879547599999999e-05
3.856714 -9.8834334e-05
3.857714 -9.8873466e-05
3.858714 -9.891271e-05
3.859714 -9.895187500000001e-05
3.860714 -9.8990733e-05
3.861714 -9.9029046e-05
3.862714 -9.906656299999999e-05
3.863714 -9.9103033e-05
3.864714 -9.9138197e-05
3.865714 -9.917180299999999e-05
3.866714 -9.9203623e-05
3.867714 -9.9233444e-05
3.868714 -9.926108100000001e-05
3.869714 -9.928638700000001e-05
3.870714 -9.930925e-05
3.871714 -9.932958799999999e-05
3.872714 -9.9347358e-05
3.873714 -9.9362558e-05
3.874714 -9.9375211e-05
3.875714 -9.9385386e-05
3.876714 -9.9393162e-05
3.877714 -9.939865299999999e-05
3.878714 -9.940198399999999e-05
3.879714 -9.940327999999999e-05
3.880714 -9.9402666e-05
3.881714 -9.940025599999998e-05
3.882714 -9.939616300000001e-05
3.883714 -9.939047899999999e-05
3.884714 -9.9383249e-05
3.885714 -9.937451799999999e-05
3.886714 -9.9364274e-05
3.887714 -9.935247400000001e-05
3.888714 -9.933903600000001e-05
3.889714 -9.932384700000001e-05
3.890714 -9.930676000000001e-05
3.891714 -9.9287604e-05
3.892714 -9.9266163e-05
3.893714 -9.924220900000001e-05
3.894714 -9.9215504e-05
3.895714 -9.9185809e-05
3.896714 -9.9152862e-05
3.897714 -9.911642600000001e-05
3.898714 -9.9076271e-05
3.899714 -9.9032184e-05
3.900714 -9.8983992e-05
3.901714 -9.893152500000001e-05
3.902714 -9.8874682e-05
3.903714 -9.8813359e-05
3.904714 -9.8747523e-05
3.905714 -9.8677151e-05
3.906714 -9.8602266e-05
3.907714 -9.852292400000001e-05
3.908714 -9.8439193e-05
3.909714 -9.835118800000002e-05
3.910714 -9.8259022e-05
3.911714 -9.8162809e-05
3.912714 -9.8062685e-05
3.913714 -9.795877499999999e-05
3.914714 -9.785118199999999e-05
3.915714 -9.7740008e-05
3.916714 -9.7625309e-05
3.917714 -9.750713199999999e-05
3.918714 -9.738548700000001e-05
3.919714 -9.7260352e-05
3.920714 -9.713166899999999e-05
3.921714 -9.699933799999999e-05
3.922714 -9.6863243e-05
3.923714 -9.6723227e-05
3.924714 -9.6579117e-05
3.925714 -9.6430711e-05
3.926714 -9.627779e-05
3.927714 -9.6120141e-05
3.928714 -9.5957535e-05
3.929714 -9.5789767e-05
3.930714 -9.5616622e-05
3.931714 -9.5437917e-05
3.932714 -9.52535e-05
3.933714 -9.506324e-05
3.934714 -9.4867028e-05
3.935714 -9.4664807e-05
3.936714 -9.4456544e-05
3.937714 -9.424225e-05
3.938714 -9.4021959e-05
3.939714 -9.3795745e-05
3.940714 -9.3563705e-05
3.941714 -9.3325951e-05
3.942714 -9.3082622e-05
3.943714 -9.283385800000001e-05
3.944714 -9.2579808e-05
3.945714 -9.2320607e-05
3.946714 -9.2056388e-05
3.947714 -9.1787263e-05
3.948714 -9.1513328e-05
3.949714 -9.1234642e-05
3.950714 -9.0951238e-05
3.951714 -9.066311599999999e-05
3.952714 -9.0370236e-05
3.953714 -9.007253499999999e-05
3.954714 -8.9769907e-05
3.955714 -8.9462225e-05
3.956714 -8.9149324e-05
3.957714 -8.883103e-05
3.958714 -8.8507147e-05
3.959714 -8.817747199999999e-05
3.960714 -8.784179500000001e-05
3.961714 -8.7499916e-05
3.962714 -8.7151642e-05
3.963714 -8.679679100000001e-05
3.964714 -8.6435216e-05
3.965714 -8.606679100000001e-05
3.966714 -8.569141999999999e-05
3.967714 -8.5309034e-05
3.968714 -8.4919611e-05
3.969714 -8.4523151e-05
3.970714 -8.4119694e-05
3.971714 -8.3709307e-05
3.972714 -8.3292088e-05
3.973714 -8.2868155e-05
3.974714 -8.243764e-05
3.975714 -8.200069000000001e-05
3.976714 -8.1557459e-05
3.977714 -8.1108089e-05
3.978714 -8.065271700000001e-05
3.979714 -8.0191472e-05
3.980714 -7.9724452e-05
3.981714 -7.9251737e-05
3.982714 -7.877338199999999e-05
3.983714 -7.8289401e-05
3.984714 -7.779977999999999e-05
3.985714 -7.730447499999999e-05
3.986714 -7.6803406e-05
3.987714 -7.6296465e-05
3.988714 -7.5783527e-05
3.989714 -7.5264433e-05
3.990714 -7.473901699999999e-05
3.991714 -7.4207105e-05
3.992714 -7.3668519e-05
3.993714 -7.3123078e-05
3.994714 -7.2570612e-05
3.995714 -7.2010977e-05
3.996714 -7.1444038e-05
3.997714 -7.0869692e-05
3.998714 -7.0287865e-05
3.999714 -6.9698518e-05
4.000714 -6.9101645e-05
4.001714 -6.8497275e-05
4.002714 -6.7885463e-05
4.003714 -6.7266302e-05
4.004714 -6.663991e-05
4.005714 -6.600643000000001e-05
4.006714 -6.5366021e-05
4.007714 -6.471885900000001e-05
4.008714 -6.4065114e-05
4.009714 -6.3404963e-05
4.010714 -6.2738582e-05
4.011714 -6.2066118e-05
4.012714 -6.1387715e-05
4.013714 -6.0703478999999995e-05
4.014714 -6.0013501999999996e-05
4.015714 -5.9317830000000005e-05
4.016714 -5.861649e-05
4.017715 -5.7909466e-05
4.018714 -5.719671200000001e-05
4.019714 -5.6478154000000005e-05
4.020714 -5.5753691e-05
4.021714 -5.5023196e-05
4.022714 -5.4286528e-05
4.023714 -5.3543527999999996e-05
4.024714 -5.2794030000000005e-05
4.025714 -5.203787599999999e-05
4.026714 -5.1274907e-05
4.027714 -5.050497400000001e-05
4.028714 -4.9727947000000004e-05
4.029714 -4.8943724e-05
4.030715 -4.8152225e-05
4.031714 -4.7353404000000004e-05
4.032714 -4.6547245e-05
4.033714 -4.5733759e-05
4.034714 -4.4912997e-05
4.035714 -4.4085036e-05
4.036714 -4.3249983e-05
4.037714 -4.2407967e-05
4.038714 -4.1559139e-05
4.039714 -4.0703658999999996e-05
4.040714 -3.9841703e-05
4.041714 -3.8973442e-05
4.042714 -3.8099049e-05
4.043715 -3.7218683e-05
4.044714 -3.6332492e-05
4.045714 -3.5440601e-05
4.046714 -3.4543115e-05
4.047714 -3.3640106e-05
4.048714 -3.2731626e-05
4.049714 -3.1817692000000003e-05
4.050714 -3.0898292e-05
4.051714 -2.997339e-05
4.052714 -2.9042923e-05
4.053714 -2.8106808e-05
4.054714 -2.7164941e-05
4.055714 -2.6217211e-05
4.056714 -2.52635e-05
4.057714 -2.4303688e-05
4.058714 -2.333766e-05
4.059714 -2.2365312e-05
4.060714 -2.1386558e-05
4.061714 -2.0401332e-05
4.062714 -1.9409595e-05
4.063715 -1.8411332e-05
4.064714 -1.7406558999999998e-05
4.065714 -1.6395322999999998e-05
4.066714 -1.5377701e-05
4.067714 -1.4353797e-05
4.068714 -1.3323742e-05
4.069714 -1.2287688000000001e-05
4.070714 -1.1245807e-05
4.071714 -1.0198279999999999e-05
4.072714 -9.1452975e-06
4.073714 -8.087049999999999e-06
4.074714 -7.0237235e-06
4.075714 -5.9554939e-06
4.076715 -4.8825206999999995e-06
4.077714 -3.8049424999999998e-06
4.078714 -2.7228738e-06
4.079714 -1.6364012e-06
4.080714 -5.4558154e-07
4.081714 5.495592e-07
4.082714 1.6490247e-06
4.083714 2.7528481e-06
4.084714 3.8610885e-06
4.085714 4.9738283e-06
4.086714 6.0911681e-06
4.087714 7.213221700000001e-06
4.088714 8.3401119e-06
4.089714 9.471962400000001e-06
4.090714 1.0608893e-05
4.091714 1.1751015e-05
4.092714 1.2898423e-05
4.093714 1.405119e-05
4.094714 1.5209368e-05
4.095714 1.6372978e-05
4.096714 1.7542012999999998e-05
4.097714 1.8716432e-05
4.098714 1.9896163e-05
4.099714 2.1081104999999997e-05
4.100714 2.2271129e-05
4.101714 2.3466077e-05
4.102714 2.4665775000000002e-05
4.103714 2.5870028e-05
4.104714 2.7078633e-05
4.105714 2.8291379e-05
4.106714 2.9508058e-05
4.107714 3.0728469e-05
4.108714 3.1952419e-05
4.109715 3.3179737e-05
4.110714 3.4410272e-05
4.111714 3.5643893e-05
4.112714 3.6880505e-05
4.113714 3.8120035e-05
4.114714 3.9362445e-05
4.115714 4.0607722e-05
4.116714 4.1855883999999996e-05
4.117714 4.3106971e-05
4.118714 4.4361045e-05
4.119714 4.5618182e-05
4.120714 4.6878472e-05
4.121714 4.814201e-05
4.122715 4.9408897e-05
4.123714 5.0679216e-05
4.124714 5.1953053999999996e-05
4.125714 5.3230474e-05
4.126714 5.451152599999999e-05
4.127714 5.5796227e-05
4.128714 5.7084577e-05
4.129714 5.8376548e-05
4.130714 5.9672078e-05
4.131714 6.0971075e-05
4.132714 6.2273432e-05
4.133714 6.3579012e-05
4.134714 6.4887649e-05
4.135714 6.6199175e-05
4.136714 6.75134e-05
4.137714 6.8830133e-05
4.138714 7.0149179e-05
4.139714 7.147034500000001e-05
4.140714 7.2793443e-05
4.141714 7.411831e-05
4.142715 7.5444791e-05
4.143714 7.6772756e-05
4.144714 7.810209e-05
4.145714 7.9432721e-05
4.146714 8.0764585e-05
4.147714 8.2097654e-05
4.148714 8.343192200000001e-05
4.149714 8.4767407e-05
4.150714 8.6104143e-05
4.151714 8.744218e-05
4.152714 8.8781576e-05
4.153714 9.0122398e-05
4.154714 9.1464716e-05
4.155715 9.280859099999999e-05
4.156714 9.4154075e-05
4.157714 9.550120699999999e-05
4.158714 9.685001000000001e-05
4.159714 9.820047399999999e-05
4.160714 9.9552585e-05
4.161714 0.00010090629
4.162714 0.00010226152
4.163714 0.00010361816000000001
4.164714 0.00010497610000000001
4.165714 0.00010633517999999999
4.166714 0.00010769522
4.167714 0.00010905607
4.168715 0.00011041751
4.169714 0.00011177935
4.170714 0.00011314140000000001
4.171714 0.00011450345
4.172714 0.00011586533
4.173714 0.00011722685000000001
4.174714 0.00011858787999999999
4.175714 0.00011994828
4.176714 0.00012130794
4.177714 0.00012266677999999998
4.178714 0.00012402476
4.179714 0.00012538184
4.180714 0.00012673803
4.181714 0.00012809336
4.182714 0.00012944787
4.183714 0.00013080161999999999
4.184714 0.00013215468
4.185714 0.00013350716
4.186714 0.00013485911999999999
4.187714 0.00013621067
4.188715 0.00013756186
4.189714 0.00013891275999999999
4.190714 0.00014026343
4.191714 0.00014161390000000002
4.192714 0.00014296414000000002
4.193714 0.00014431414999999998
4.194714 0.00014566386
4.195714 0.0001470132
4.196714 0.00014836205
4.197714 0.00014971029
4.198714 0.00015105775
4.199714 0.00015240427
4.200714 0.00015374964
4.201715 0.00015509368
4.202714 0.00015643616000000002
4.203714 0.00015777689
4.204714 0.00015911567
4.205714 0.00016045228999999998
4.206714 0.00016178659
4.207714 0.0001631184
4.208714 0.00016444758
4.209714 0.00016577401
4.210714 0.00016709761
4.211714 0.00016841832
4.212714 0.0001697361
4.213714 0.00017105093
4.214714 0.00017236284
4.215714 0.00017367184
4.216714 0.00017497799000000002
4.217714 0.00017628134
4.218714 0.00017758197
4.219714 0.00017887993
4.220714 0.00018017529
4.221714 0.00018146811
4.222714 0.00018275845
4.223714 0.00018404631
4.224714 0.00018533174
4.225714 0.00018661469000000002
4.226714 0.00018789516
4.227714 0.00018917308
4.228714 0.00019044837
4.229714 0.00019172093999999997
4.230714 0.00019299064
4.231714 0.00019425736000000003
4.232714 0.00019552091999999998
4.233714 0.00019678116000000002
4.234715 0.00019803792
4.235714 0.00019929099999999999
4.236714 0.00020054026
4.237714 0.00020178552
4.238714 0.00020302662
4.239714 0.00020426342000000002
4.240714 0.00020549579999999998
4.241714 0.00020672367
4.242714 0.00020794694000000002
4.243714 0.00020916555
4.244714 0.00021037946999999998
4.245714 0.00021158868999999997
4.246714 0.00021279321999999998
4.247715 0.00021399309999999998
4.248714 0.00021518838000000003
4.249714 0.00021637909
4.250714 0.0002175653
4.251714 0.00021874706999999998
4.252714 0.00021992447999999998
4.253714 0.00022109757000000001
4.254714 0.00022226641
4.255714 0.00022343099
4.256714 0.00022459135
4.257714 0.00022574748
4.258714 0.00022689934999999998
4.259714 0.00022804693
4.260714 0.00022919012
4.261714 0.00023032882999999998
4.262714 0.00023146295
4.263714 0.00023259236000000002
4.264714 0.0002337169
4.265714 0.00023483642
4.266714 0.00023595072999999997
4.267715 0.00023705968000000002
4.268714 0.0002381631
4.269714 0.00023926084000000001
4.270714 0.00024035276000000002
4.271714 0.00024143871999999998
4.272714 0.00024251857999999998
4.273714 0.00024359226
4.274714 0.00024465971
4.275714 0.00024572084
4.276714 0.00024677565
4.277714 0.00024782414
4.278714 0.00024886631
4.279714 0.0002499022
4.280715 0.00025093186
4.281714 0.00025195538
4.282714 0.00025297281
4.283714 0.00025398424
4.284714 0.00025498975
4.285714 0.00025598943
4.286714 0.00025698332
4.287714 0.00025797149
4.288714 0.00025895397
4.289714 0.00025993079
4.290714 0.00026090192
4.291714 0.00026186738
4.292714 0.00026282707
4.293715 0.00026378095
4.294714 0.00026472892
4.295714 0.00026567084
4.296714 0.00026660659
4.297714 0.00026753605
4.298714 0.00026845903
4.299714 0.00026937537
4.300714 0.00027028491
4.301714 0.00027118749
4.302714 0.00027208296
4.303714 0.00027297116999999997
4.304714 0.00027385199
4.305714 0.00027472531000000003
4.306714 0.00027559106000000003
4.307714 0.00027644915
4.308714 0.00027729955000000003
4.309714 0.00027814222
4.310714 0.00027897718
4.311714 0.00027980445
4.312714 0.00028062407000000003
4.313715 0.00028143611000000003
4.314714 0.00028224065
4.315714 0.00028303775
4.316714 0.00028382753
4.317714 0.00028461006
4.318714 0.00028538543
4.319714 0.00028615373
4.320714 0.000286915
4.321714 0.00028766931
4.322714 0.00028841671
4.323714 0.0002891572
4.324714 0.00028989076999999996
4.325714 0.00029061741
4.326715 0.00029133707
4.327714 0.00029204969
4.328714 0.00029275518
4.329714 0.00029345345
4.330714 0.00029414437
4.331714 0.00029482783
4.332714 0.0002955037
4.333714 0.00029617186
4.334714 0.00029683220000000003
4.335714 0.00029748458
4.336714 0.00029812891
4.337714 0.00029876509999999997
4.338714 0.00029939306
4.339714 0.00030001274
4.340714 0.00030062413
4.341714 0.00030122719
4.342714 0.00030182191
4.343714 0.00030240833
4.344714 0.0003029865
4.345714 0.00030355645
4.346714 0.00030411827000000004
4.347714 0.00030467204
4.348714 0.00030521783
4.349714 0.00030575573
4.350714 0.0003062858
4.351714 0.00030680815
4.352714 0.00030732280999999997
4.353714 0.00030782985
4.354714 0.00030832932
4.355714 0.00030882122
4.356714 0.00030930557
4.357714 0.00030978233
4.358714 0.00031025147
4.359715 0.00031071295
4.360714 0.00031116667
4.361714 0.00031161255
4.362714 0.0003120505
4.363714 0.00031248039
4.364714 0.00031290212999999996
4.365714 0.00031331556
4.366714 0.0003137206
4.367714 0.00031411714
4.368714 0.00031450509
4.369714 0.00031488437
4.370714 0.00031525490000000004
4.371714 0.00031561663
4.372715 0.00031596956
4.373714 0.00031631366
4.374714 0.00031664895
4.375714 0.00031697548
4.376714 0.0003172933
4.377714 0.00031760248
4.378714 0.00031790312000000003
4.379714 0.00031819529
4.380714 0.00031847915
4.381714 0.00031875477000000004
4.382714 0.00031902227000000003
4.383714 0.00031928178
4.384714 0.00031953339
4.385714 0.00031977717999999997
4.386714 0.00032001324
4.387714 0.00032024163
4.388714 0.00032046239
4.389714 0.00032067553
4.390714 0.00032088103
4.391714 0.00032107889
4.392715 0.00032126907
4.393714 0.00032145151
4.394714 0.00032162613
4.395714 0.00032179285
4.396714 0.00032195157
4.397714 0.00032210219
4.398714 0.00032224461
4.399714 0.00032237872
4.400714 0.00032250443
4.401714 0.00032262167
4.402714 0.00032273037999999997
4.403714 0.00032283049
4.404714 0.00032292196
4.405715 0.00032300479
4.406714 0.00032307898
4.407714 0.00032314458
4.408714 0.00032320163
4.409714 0.00032325017
4.410714 0.00032329033
4.411714 0.00032332218
4.412714 0.00032334584999999997
4.413714 0.00032336145
4.414714 0.00032336909
4.415714 0.00032336889
4.416714 0.00032336097
4.417714 0.00032334547
4.418715 0.00032332243
4.419714 0.00032329199
4.420714 0.00032325418
4.421714 0.00032320906
4.422714 0.00032315666
4.423714 0.00032309696999999996
4.424714 0.00032303001000000004
4.425714 0.00032295573
4.426714 0.00032287407999999996
4.427714 0.00032278499
4.428714 0.0003226884
4.429714 0.00032258422
4.430714 0.00032247236999999996
4.431714 0.00032235278
4.432714 0.00032222533
4.433714 0.00032208998
4.434714 0.00032194664
4.435714 0.00032179527999999996
4.436714 0.00032163584
4.437714 0.00032146834
4.438715 0.00032129276
4.439714 0.00032110913
4.440714 0.0003209175
4.441714 0.00032071791
4.442714 0.00032051046000000004
4.443714 0.00032029523
4.444714 0.00032007233
4.445714 0.00031984189
4.446714 0.00031960403
4.447714 0.00031935886
4.448714 0.00031910651999999997
4.449714 0.00031884710999999997
4.450714 0.00031858074
4.451715 0.00031830753
4.452714 0.00031802754
4.453714 0.00031774082
4.454714 0.00031744746
4.455714 0.00031714746
4.456714 0.00031684085
4.457714 0.00031652760000000003
4.458714 0.00031620771
4.459714 0.00031588111
4.460714 0.00031554778
4.461714 0.00031520765
4.462714 0.00031486065000000004
4.463714 0.00031450675
4.464714 0.00031414584
4.465714 0.00031377788
4.466714 0.00031340282000000004
4.467714 0.00031302060999999996
4.468714 0.00031263123
4.469714 0.00031223469
4.470714 0.00031183099000000003
4.471714 0.00031142017
4.472714 0.00031100228
4.473714 0.00031057736999999996
4.474714 0.00031014553999999996
4.475714 0.00030970689
4.476714 0.00030926152999999996
4.477714 0.00030880958
4.478714 0.00030835117
4.479714 0.00030788644
4.480714 0.00030741553
4.481714 0.00030693857
4.482714 0.00030645565
4.483714 0.00030596690999999996
4.484715 0.00030547242
4.485714 0.00030497226
4.486714 0.00030446651999999996
4.487714 0.0003039552
4.488714 0.00030343833
4.489714 0.00030291592
4.490714 0.00030238796
4.491714 0.00030185438
4.492714 0.00030131516
4.493714 0.00030077023999999997
4.494714 0.00030021956
4.495714 0.00029966304
4.496714 0.00029910061
4.497715 0.00029853219999999997
4.498714 0.00029795776
4.499714 0.00029737726
4.500714 0.00029679063
4.501714 0.00029619787
4.502714 0.00029559897
4.503714 0.00029499397
4.504714 0.00029438289999999997
4.505714 0.00029376583
4.506714 0.00029314283
4.507714 0.00029251400999999997
4.508714 0.00029187947
4.509714 0.00029123935
4.510714 0.00029059379
4.511714 0.00028994293000000003
4.512714 0.00028928691
4.513714 0.00028862589
4.514714 0.00028796001
4.515714 0.00028728939
4.516714 0.00028661418
4.517715 0.00028593446999999997
4.518714 0.00028525035000000003
4.519714 0.00028456187999999997
4.520714 0.00028386911999999997
4.521714 0.00028317211
4.522714 0.00028247086000000003
4.523714 0.00028176537
4.524714 0.0002810556
4.525714 0.00028034153000000003
4.526714 0.0002796231
4.527714 0.00027890027999999997
4.528714 0.00027817298
4.529714 0.00027744118
4.530715 0.00027670478
4.531714 0.00027596377
4.532714 0.0002752181
4.533714 0.00027446774
4.534714 0.00027371270000000003
4.535714 0.00027295298
4.536714 0.00027218862
4.537714 0.00027141966000000003
4.538714 0.00027064616
4.539714 0.0002698682
4.540714 0.0002690859
4.541714 0.00026829935
4.542714 0.0002675087
4.543715 0.00026671405
4.544714 0.00026591556
4.545714 0.00026511336
4.546714 0.0002643076
4.547714 0.0002634984
4.548714 0.00026268588
4.549714 0.00026187013
4.550714 0.00026105126
4.551714 0.00026022935
4.552714 0.00025940444
4.553714 0.00025857657
4.554714 0.00025774574999999996
4.555714 0.00025691198999999997
4.556714 0.00025607529999999997
4.557714 0.00025523564
4.558714 0.00025439293999999997
4.559714 0.00025354718
4.560714 0.00025269831
4.561714 0.00025184625
4.562714 0.00025099097999999997
4.563715 0.00025013244
4.564714 0.0002492706
4.565714 0.00024840543999999997
4.566714 0.00024753695
4.567714 0.00024666513
4.568714 0.00024579001000000003
4.569714 0.00024491161999999996
4.570714 0.00024403005
4.571714 0.00024314536000000003
4.572714 0.00024225765
4.573714 0.00024136702
4.574714 0.00024047361
4.575714 0.00023957755
4.576715 0.00023867897
4.577714 0.00023777802000000001
4.578714 0.00023687483000000003
4.579714 0.00023596951
4.580714 0.00023506223
4.581714 0.00023415306999999998
4.582714 0.00023324214
4.583714 0.00023232953000000003
4.584714 0.00023141529
4.585714 0.00023049947000000002
4.586714 0.00022958211
4.587714 0.00022866319999999998
4.588714 0.00022774274999999997
4.589714 0.00022682072999999998
4.590714 0.00022589709000000002
4.591714 0.00022497178999999999
4.592714 0.00022404479
4.593714 0.00022311601
4.594714 0.00022218542000000002
4.595714 0.00022125294
4.596714 0.00022031853999999998
4.597714 0.00021938217
4.598714 0.00021844382
4.599714 0.00021750349999999998
4.600714 0.00021656119000000002
4.601714 0.00021561693
4.602714 0.00021467076000000003
4.603714 0.00021372275
4.604714 0.00021277299
4.605714 0.00021182157
4.606714 0.00021086857000000001
4.607714 0.00020991415
4.608714 0.00020895843000000002
4.609715 0.00020800153
4.610714 0.00020704358
4.611714 0.00020608471999999998
4.612714 0.00020512507
4.613714 0.00020416476
4.614714 0.00020320385000000002
4.615714 0.00020224244999999998
4.616714 0.00020128061000000003
4.617714 0.00020031841000000002
4.618714 0.00019935585
4.619714 0.00019839296999999998
4.620714 0.00019742972
4.621714 0.00019646611
4.622715 0.00019550212000000002
4.623714 0.00019453766999999998
4.624714 0.00019357273999999998
4.625714 0.00019260723999999998
4.626714 0.00019164112999999999
4.627714 0.00019067434
4.628714 0.0001897068
4.629714 0.0001887385
4.630714 0.00018776938
4.631714 0.00018679943000000001
4.632714 0.00018582866
4.633714 0.00018485707
4.634714 0.00018388471
4.635714 0.00018291162
4.636714 0.00018193788
4.637714 0.00018096357
4.638714 0.00017998880000000001
4.639714 0.00017901368
4.640714 0.00017803834000000002
4.641714 0.00017706291
4.642715 0.00017608752
4.643714 0.0001751123
4.644714 0.00017413739
4.645714 0.00017316291
4.646714 0.00017218897
4.647714 0.00017121565
4.648714 0.00017024305
4.649714 0.00016927122
4.650714 0.00016830021
4.651714 0.00016733005
4.652714 0.00016636074999999998
4.653714 0.00016539229
4.654714 0.00016442466
4.655715 0.00016345781
4.656714 0.00016249169999999998
4.657714 0.00016152627
4.658714 0.00016056146
4.659714 0.0001595972
4.660714 0.00015863343
4.661714 0.00015767009
4.662714 0.00015670713
4.663714 0.00015574452
4.664714 0.00015478223
4.665714 0.00015382025
4.666714 0.00015285857000000002
4.667714 0.00015189723000000002
4.668715 0.00015093626999999998
4.669714 0.00014997574
4.670714 0.00014901571999999998
4.671714 0.00014805627
4.672714 0.00014709749
4.673714 0.00014613948
4.674714 0.00014518236000000002
4.675714 0.0001442262
4.676714 0.00014327112999999999
4.677714 0.00014231725
4.678714 0.00014136465
4.679714 0.00014041339999999999
4.680714 0.00013946358
4.681714 0.00013851524
4.682714 0.00013756842
4.683714 0.00013662315
4.684714 0.00013567943
4.685714 0.00013473726
4.686714 0.00013379663000000002
4.687714 0.00013285749
4.688715 0.00013191979999999998
4.689714 0.00013098352
4.690714 0.00013004858999999999
4.691714 0.00012911495999999998
4.692714 0.00012818257
4.693714 0.00012725137
4.694714 0.00012632132
4.695714 0.00012539239
4.696714 0.00012446455
4.697714 0.00012353781
4.698714 0.00012261218
4.699714 0.00012168766
4.700714 0.00012076432
4.701715 0.0001198422
4.702714 0.00011892137
4.703714 0.00011800190999999999
4.704714 0.00011708392999999999
4.705714 0.0001161675
4.706714 0.00011525274000000001
4.707714 0.00011433975
4.708714 0.00011342864000000002
4.709714 0.00011251951
4.710714 0.00011161244
4.711714 0.00011070751
4.712714 0.00010980480999999998
4.713714 0.00010890436000000001
4.714714 0.00010800622
4.715714 0.00010711041000000001
4.716714 0.00010621690999999998
4.717714 0.00010532572
4.718714 0.00010443681
4.719714 0.00010355012999999999
4.720714 0.00010266563
4.721714 0.00010178323000000001
4.722714 0.00010090287
4.723714 0.00010002445000000001
4.724714 9.9147917e-05
4.725714 9.8273188e-05
4.726714 9.740017499999999e-05
4.727714 9.6528834e-05
4.728714 9.565909500000001e-05
4.729714 9.4790931e-05
4.730714 9.392431400000001e-05
4.731714 9.3059231e-05
4.732714 9.2195694e-05
4.733714 9.133372e-05
4.734715 9.0473355e-05
4.735714 8.961465e-05
4.736714 8.8757679e-05
4.737714 8.7902515e-05
4.738714 8.704925e-05
4.739714 8.6197974e-05
4.740714 8.534879e-05
4.741714 8.4501789e-05
4.742714 8.3657068e-05
4.743714 8.281471699999999e-05
4.744714 8.197481e-05
4.745714 8.1137415e-05
4.746714 8.0302584e-05
4.747715 7.9470357e-05
4.748714 7.8640761e-05
4.749714 7.7813803e-05
4.750714 7.6989477e-05
4.751714 7.616776e-05
4.752714 7.5348612e-05
4.753714 7.4531988e-05
4.754714 7.3717831e-05
4.755714 7.2906079e-05
4.756714 7.2096657e-05
4.757714 7.1289492e-05
4.758714 7.0484515e-05
4.759714 6.9681658e-05
4.760714 6.8880865e-05
4.761714 6.8082079e-05
4.762714 6.7285259e-05
4.763714 6.6490378e-05
4.764714 6.5697418e-05
4.765714 6.4906374e-05
4.766714 6.4117256e-05
4.767715 6.3330094e-05
4.768714 6.2544927e-05
4.769714 6.1761801e-05
4.770714 6.0980773e-05
4.771714 6.020191e-05
4.772714 5.9425280999999996e-05
4.773714 5.8650954e-05
4.774714 5.7879009000000004e-05
4.775714 5.7109509e-05
4.776714 5.6342515000000006e-05
4.777714 5.5578084e-05
4.778714 5.4816268999999994e-05
4.779714 5.4057097e-05
4.780715 5.330059e-05
4.781714 5.2546756e-05
4.782714 5.1795586999999994e-05
4.783714 5.1047067000000004e-05
4.784714 5.0301168e-05
4.785714 4.9557843e-05
4.786714 4.8817043e-05
4.787714 4.8078708999999996e-05
4.788714 4.7342772e-05
4.789714 4.6609168e-05
4.790714 4.5877826e-05
4.791714 4.5148678e-05
4.792714 4.4421665e-05
4.793715 4.3696732999999995e-05
4.794714 4.2973832e-05
4.795714 4.2252927000000004e-05
4.796714 4.1533994e-05
4.797714 4.0817019e-05
4.798714 4.0102006e-05
4.799714 3.9388964999999996e-05
4.800714 3.8677922e-05
4.801714 3.7968911e-05
4.802714 3.7261978e-05
4.803714 3.6557176e-05
4.804714 3.5854561e-05
4.805714 3.5154193e-05
4.806714 3.445613e-05
4.807714 3.3760432000000004e-05
4.808714 3.3067153e-05
4.809714 3.2376335e-05
4.810714 3.1688017999999995e-05
4.811714 3.1002224e-05
4.812714 3.0318969e-05
4.813715 2.9638252e-05
4.814714 2.8960056e-05
4.815714 2.8284353e-05
4.816714 2.7611102e-05
4.817714 2.6940248e-05
4.818714 2.6271724e-05
4.819714 2.5605453e-05
4.820714 2.4941357e-05
4.821714 2.4279347999999998e-05
4.822714 2.3619336e-05
4.823714 2.2961234e-05
4.824714 2.2304957e-05
4.825714 2.1650426e-05
4.826715 2.0997572e-05
4.827714 2.0346334e-05
4.828714 1.9696664999999998e-05
4.829714 1.9048530999999997e-05
4.830714 1.8401911e-05
4.831714 1.7756803e-05
4.832714 1.7113216e-05
4.833714 1.6471174e-05
4.834714 1.5830715000000002e-05
4.835714 1.5191887e-05
4.836714 1.4554749999999998e-05
4.837714 1.3919369999999999e-05
4.838714 1.3285818e-05
4.839714 1.2654164999999999e-05
4.840714 1.2024484999999999e-05
4.841714 1.1396847000000001e-05
4.842714 1.0771313e-05
4.843714 1.0147939e-05
4.844714 9.5267659e-06
4.845714 8.9078263e-06
4.846714 8.291137e-06
4.847714 7.6767016e-06
4.848714 7.064506500000001e-06
4.849714 6.4545233e-06
4.850714 5.8467101e-06
4.851714 5.2410108e-06
4.852714 4.6373579e-06
4.853714 4.0356746e-06
4.854714 3.4358756e-06
4.855714 2.8378716000000003e-06
4.856714 2.2415705e-06
4.857714 1.64688e-06
4.858714 1.0537117e-06
4.859715 4.6198259000000004e-07
4.860714 -1.2838365e-07
4.861714 -7.174516999999999e-07
4.862714 -1.3052754000000001e-06
4.863714 -1.8918954e-06
4.864714 -2.4773389e-06
4.865714 -3.0616192000000002e-06
4.866714 -3.6447357e-06
4.867714 -4.226674800000001e-06
4.868714 -4.807411e-06
4.869714 -5.3869091e-06
4.870714 -5.9651249e-06
4.871714 -6.5420096e-06
4.872715 -7.1175101e-06
4.873714 -7.691572499999999e-06
4.874714 -8.264144900000001e-06
4.875714 -8.835179e-06
4.876714 -9.404634200000001e-06
4.877714 -9.9724787e-06
4.878714 -1.0538692000000001e-05
4.879714 -1.1103263e-05
4.880714 -1.1666197e-05
4.881714 -1.2227511000000001e-05
4.882714 -1.2787236999999998e-05
4.883714 -1.3345417999999999e-05
4.884714 -1.3902111000000002e-05
4.885714 -1.4457383e-05
4.886714 -1.5011311e-05
4.887714 -1.5563978000000002e-05
4.888714 -1.6115472000000002e-05
4.889714 -1.6665881e-05
4.890714 -1.7215295e-05
4.891714 -1.7763799e-05
4.892715 -1.8311471e-05
4.893714 -1.8858384e-05
4.894714 -1.94046e-05
4.895714 -1.9950167e-05
4.896714 -2.0495123e-05
4.897714 -2.1039493e-05
4.898714 -2.1583284e-05
4.899714 -2.2126495e-05
4.900714 -2.266911e-05
4.901714 -2.3211102e-05
4.902714 -2.3752435e-05
4.903714 -2.4293067000000003e-05
4.904714 -2.4832948000000002e-05
4.905715 -2.5372029000000003e-05
4.906714 -2.5910259e-05
4.907714 -2.6447591e-05
4.908714 -2.6983986e-05
4.909714 -2.7519411e-05
4.910714 -2.8053844e-05
4.911714 -2.8587277e-05
4.912714 -2.9119712999999997e-05
4.913714 -2.9651167e-05
4.914714 -3.0181675e-05
4.915714 -3.0711283e-05
4.916714 -3.1240052e-05
4.917714 -3.1768052999999996e-05
4.918715 -3.2295372e-05
4.919714 -3.2822101e-05
4.920714 -3.3348334e-05
4.921714 -3.3874176e-05
4.922714 -3.4399724e-05
4.923714 -3.4925077e-05
4.924714 -3.5450327e-05
4.925714 -3.597556e-05
4.926714 -3.6500845e-05
4.927714 -3.7026243e-05
4.928714 -3.7551797e-05
4.929714 -3.8077536e-05
4.930714 -3.8603471e-05
4.931714 -3.91296e-05
4.932714 -3.9655899e-05
4.933714 -4.0182331e-05
4.934714 -4.0708852e-05
4.935714 -4.1235401e-05
4.936714 -4.1761913e-05
4.937714 -4.2288315e-05
4.938715 -4.2814531e-05
4.939714 -4.3340492e-05
4.940714 -4.3866129e-05
4.941714 -4.4391385e-05
4.942714 -4.4916212e-05
4.943714 -4.5440575e-05
4.944714 -4.5964455e-05
4.945714 -4.6487855e-05
4.946714 -4.7010795e-05
4.947714 -4.7533311000000005e-05
4.948714 -4.805546e-05
4.949714 -4.8577317000000007e-05
4.950714 -4.9098975000000004e-05
4.951715 -4.9620535999999995e-05
4.952714 -5.0142120000000004e-05
4.953714 -5.0663846e-05
4.954714 -5.1185850000000004e-05
4.955714 -5.1708264e-05
4.956714 -5.2231218e-05
4.957714 -5.2754831e-05
4.958714 -5.3279223e-05
4.959714 -5.3804496e-05
4.960714 -5.4330735e-05
4.961714 -5.4858015e-05
4.962714 -5.538638e-05
4.963714 -5.5915865e-05
4.964714 -5.6446487e-05
4.965714 -5.6978234e-05
4.966714 -5.7511085e-05
4.967714 -5.8044992e-05
4.968714 -5.8579900000000005e-05
4.969714 -5.9115746e-05
4.970714 -5.9652456e-05
4.971714 -6.018995e-05
4.972714 -6.0728144e-05
4.973714 -6.1266968e-05
4.974714 -6.180635e-05
4.975714 -6.234622600000001e-05
4.976714 -6.2886551e-05
4.977714 -6.3427296e-05
4.978714 -6.396844e-05
4.979714 -6.4509993e-05
4.980714 -6.5051972e-05
4.981714 -6.5594418e-05
4.982714 -6.6137392e-05
4.983714 -6.6680963e-05
4.984715 -6.7225227e-05
4.985714 -6.7770276e-05
4.986714 -6.831622299999999e-05
4.987714 -6.8863176e-05
4.988714 -6.9411249e-05
4.989714 -6.996055499999999e-05
4.990714 -7.0511197e-05
4.991714 -7.1063266e-05
4.992714 -7.1616853e-05
4.993714 -7.217202e-05
4.994714 -7.2728818e-05
4.995714 -7.3287276e-05
4.996714 -7.3847411e-05
4.997715 -7.4409223e-05
4.998714 -7.497268399999999e-05
4.999714 -7.5537764e-05
5.000714 -7.6104408e-05
5.001714 -7.667255800000001e-05
5.002714 -7.724214e-05
5.003714 -7.7813093e-05
5.004714 -7.8385335e-05
5.005714 -7.8958806e-05
5.006714 -7.9533442e-05
5.007714 -8.0109191e-05
5.008714 -8.0686021e-05
5.009714 -8.126392e-05
5.010714 -8.1842882e-05
5.011714 -8.242293500000001e-05
5.012714 -8.3004119e-05
5.013714 -8.3586497e-05
5.014714 -8.4170148e-05
5.015714 -8.4755175e-05
5.016714 -8.534169599999999e-05
5.017715 -8.5929832e-05
5.018714 -8.651971899999999e-05
5.019714 -8.7111499e-05
5.020714 -8.7705314e-05
5.021714 -8.8301294e-05
5.022714 -8.8899566e-05
5.023714 -8.9500247e-05
5.024714 -9.0103441e-05
5.025714 -9.0709221e-05
5.026714 -9.131765100000001e-05
5.027714 -9.192876299999999e-05
5.028714 -9.254257e-05
5.029714 -9.315906499999999e-05
5.030715 -9.3778215e-05
5.031714 -9.4399962e-05
5.032714 -9.5024239e-05
5.033714 -9.5650955e-05
5.034714 -9.6280019e-05
5.035714 -9.691132200000001e-05
5.036714 -9.754476199999999e-05
5.037714 -9.8180226e-05
5.038714 -9.8817623e-05
5.039714 -9.9456861e-05
5.040714 -0.00010009787000000001
5.041714 -0.0001007406
5.042714 -0.00010138502
5.043715 -0.00010203113
5.044714 -0.00010267893
5.045714 -0.00010332846999999999
5.046714 -0.00010397981
5.047714 -0.00010463304999999999
5.048714 -0.00010528828
5.049714 -0.00010594563
5.050714 -0.00010660524
5.051714 -0.00010726725
5.052714 -0.00010793182
5.053714 -0.00010859908
5.054714 -0.00010926918
5.055714 -0.00010994227
5.056714 -0.00011061844000000001
5.057714 -0.00011129780999999999
5.058714 -0.00011198044
5.059714 -0.00011266641
5.060714 -0.00011335571000000001
5.061714 -0.00011404837000000002
5.062714 -0.00011474436
5.063715 -0.00011544363
5.064714 -0.00011614610999999999
5.065714 -0.00011685172
5.066714 -0.00011756035999999999
5.067714 -0.00011827191999999999
5.068714 -0.00011898628
5.069714 -0.00011970334
5.070714 -0.00012042298
5.071714 -0.00012114509
5.072714 -0.00012186961
5.073714 -0.00012259645
5.074714 -0.00012332558000000002
5.075714 -0.00012405698
5.076715 -0.00012479064000000002
5.077714 -0.00012552661
5.078714 -0.00012626493
5.079714 -0.00012700571
5.080714 -0.00012774902
5.081714 -0.00012849503
5.082714 -0.00012924384
5.083714 -0.00012999561
5.084714 -0.0001307505
5.085714 -0.00013150867
5.086714 -0.00013227026999999998
5.087714 -0.00013303544
5.088714 -0.0001338043
5.089714 -0.00013457698
5.090714 -0.00013535355
5.091714 -0.00013613409
5.092714 -0.00013691863
5.093714 -0.00013770716999999999
5.094714 -0.00013849971
5.095714 -0.0001392962
5.096714 -0.00014009656
5.097714 -0.00014090073
5.098714 -0.00014170859
5.099714 -0.00014252003
5.100714 -0.00014333493
5.101714 -0.00014415318
5.102714 -0.00014497466
5.103714 -0.00014579925
5.104714 -0.00014662686
5.105714 -0.00014745742
5.106714 -0.00014829087
5.107714 -0.00014912718999999998
5.108714 -0.00014996635
5.109715 -0.0001508084
5.110714 -0.00015165338
5.111714 -0.00015250137
5.112714 -0.00015335246
5.113714 -0.00015420678
5.114714 -0.00015506446
5.115714 -0.00015592564
5.116714 -0.00015679047
5.117714 -0.00015765912
5.118714 -0.00015853171
5.119714 -0.00015940840000000002
5.120714 -0.0001602893
5.121714 -0.00016117451
5.122715 -0.00016206412
5.123714 -0.00016295818
5.124714 -0.00016385671
5.125714 -0.00016475972
5.126714 -0.00016566714999999998
5.127714 -0.00016657898
5.128714 -0.0001674951
5.129714 -0.00016841542999999998
5.130714 -0.00016933984000000002
5.131714 -0.00017026821
5.132714 -0.00017120041
5.133714 -0.00017213629
5.134714 -0.00017307573
5.135714 -0.00017401861000000002
5.136714 -0.00017496484
5.137714 -0.00017591433
5.138714 -0.00017686702000000001
5.139714 -0.0001778229
5.140714 -0.00017878197
5.141714 -0.00017974425
5.142715 -0.0001807098
5.143714 -0.00018167873
5.144714 -0.00018265114000000002
5.145714 -0.00018362716999999998
5.146714 -0.00018460698
5.147714 -0.00018559074000000001
5.148714 -0.00018657861999999998
5.149714 -0.0001875708
5.150714 -0.00018856744
5.151714 -0.0001895687
5.152714 -0.00019057471
5.153714 -0.00019158560000000002
5.154714 -0.00019260145999999999
5.155715 -0.00019362235
5.156714 -0.00019464831
5.157714 -0.00019567931
5.158714 -0.00019671534
5.159714 -0.00019775632
5.160714 -0.00019880216999999998
5.161714 -0.00019985274999999997
5.162714 -0.00020090795
5.163714 -0.00020196757999999999
5.164714 -0.0002030315
5.165714 -0.00020409954999999998
5.166714 -0.00020517157
5.167714 -0.00020624741
5.168715 -0.00020732693000000002
5.169714 -0.00020841002999999998
5.170714 -0.00020949660000000003
5.171714 -0.00021058661
5.172714 -0.00021168003
5.173714 -0.00021277685
5.174714 -0.00021387714000000002
5.175714 -0.00021498094999999998
5.176714 -0.00021608837
5.177714 -0.00021719954
5.178714 -0.00021831460999999997
5.179714 -0.00021943372000000002
5.180714 -0.00022055706000000003
5.181714 -0.00022168481
5.182714 -0.00022281713000000001
5.183714 -0.00022395418
5.184714 -0.00022509612
5.185714 -0.00022624306000000003
5.186714 -0.00022739512
5.187714 -0.00022855234000000003
5.188715 -0.00022971478000000003
5.189714 -0.00023088244
5.190714 -0.0002320553
5.191714 -0.0002332333
5.192714 -0.00023441637
5.193714 -0.0002356044
5.194714 -0.00023679725
5.195714 -0.00023799478
5.196714 -0.00023919681
5.197714 -0.00024040321
5.198714 -0.00024161382
5.199714 -0.00024282849
5.200714 -0.00024404708
5.201715 -0.00024526948
5.202714 -0.00024649562
5.203714 -0.00024772541999999997
5.204714 -0.00024895885
5.205714 -0.00025019592
5.206714 -0.00025143665
5.207714 -0.00025268112
5.208714 -0.0002539294
5.209714 -0.00025518161
5.210714 -0.00025643787000000003
5.211714 -0.00025769834
5.212714 -0.00025896318
5.213714 -0.00026023251
5.214714 -0.00026150649
5.215714 -0.00026278525999999996
5.216714 -0.00026406894
5.217714 -0.00026535763
5.218714 -0.00026665139
5.219714 -0.00026795026
5.220714 -0.00026925425
5.221714 -0.00027056335
5.222714 -0.0002718775
5.223714 -0.00027319663
5.224714 -0.00027452061
5.225714 -0.00027584931
5.226714 -0.00027718257999999996
5.227714 -0.00027852027
5.228714 -0.00027986218
5.229714 -0.00028120817
5.230714 -0.00028255804000000003
5.231714 -0.00028391166
5.232714 -0.0002852689
5.233714 -0.00028662964
5.234715 -0.00028799379
5.235714 -0.00028936133
5.236714 -0.00029073220999999995
5.237714 -0.00029210646000000004
5.238714 -0.00029348414000000003
5.239714 -0.00029486531999999997
5.240714 -0.00029625012
5.241714 -0.00029763869
5.242714 -0.00029903115
5.243714 -0.0003004277
5.244714 -0.00030182850000000003
5.245714 -0.00030323372
5.246714 -0.00030464353
5.247715 -0.00030605809
5.248714 -0.00030747753
5.249714 -0.00030890196
5.250714 -0.00031033146
5.251714 -0.00031176608
5.252714 -0.00031320581
5.253714 -0.00031465063
5.254714 -0.0003161005
5.255714 -0.0003175553
5.256714 -0.00031901491
5.257714 -0.00032047915
5.258714 -0.00032194785
5.259714 -0.00032342082
5.260714 -0.00032489786
5.261714 -0.00032637874
5.262714 -0.00032786329
5.263714 -0.00032935129
5.264714 -0.00033084259
5.265714 -0.00033233705
5.266714 -0.00033383452999999997
5.267715 -0.00033533495
5.268714 -0.00033683825
5.269714 -0.00033834442
5.270714 -0.00033985348
5.271714 -0.00034136547
5.272714 -0.00034288046
5.273714 -0.00034439859
5.274714 -0.00034591997
5.275714 -0.00034744473000000004
5.276714 -0.00034897305
5.277714 -0.00035050507
5.278714 -0.00035204096
5.279714 -0.00035358084
5.280715 -0.00035512485000000003
5.281714 -0.00035667306000000004
5.282714 -0.00035822557
5.283714 -0.00035978241999999995
5.284714 -0.00036134363
5.285714 -0.00036290917
5.286714 -0.00036447896
5.287714 -0.00036605293
5.288714 -0.00036763095
5.289714 -0.00036921288
5.290714 -0.00037079856
5.291714 -0.00037238779
5.292714 -0.00037398039999999997
5.293715 -0.0003755762
5.294714 -0.000377175
5.295714 -0.00037877662
5.296714 -0.00038038092
5.297714 -0.00038198777
5.298714 -0.00038359702999999994
5.299714 -0.00038520865999999997
5.300714 -0.0003868226
5.301714 -0.00038843886999999995
5.302714 -0.00039005744999999996
5.303714 -0.00039167844
5.304714 -0.00039330189
5.305714 -0.00039492793
5.306714 -0.00039655664999999995
5.307714 -0.00039818819
5.308714 -0.00039982269
5.309714 -0.00040146028
5.310714 -0.00040310110000000004
5.311714 -0.00040474528999999995
5.312714 -0.00040639287999999995
5.313715 -0.00040804398
5.314714 -0.00040969861999999997
5.315714 -0.00041135677
5.316714 -0.00041301846
5.317714 -0.00041468356000000004
5.318714 -0.00041635203000000003
5.319714 -0.00041802372999999996
5.320714 -0.00041969847
5.321714 -0.00042137613
5.322714 -0.00042305646
5.323714 -0.00042473926
5.324714 -0.00042642428
5.325714 -0.00042811134
5.326715 -0.00042980023
5.327714 -0.00043149074999999996
5.328714 -0.00043318273
5.329714 -0.00043487603000000004
5.330714 -0.00043657055
5.331714 -0.00043826617
5.332714 -0.00043996287999999997
5.333714 -0.00044166063
5.334714 -0.00044335943
5.335714 -0.00044505936999999997
5.336714 -0.00044676049
5.337714 -0.00044846287999999996
5.338714 -0.00045016668000000005
5.339714 -0.00045187203
5.340714 -0.00045357901
5.341714 -0.00045528782
5.342714 -0.00045699853
5.343714 -0.00045871124999999997
5.344714 -0.00046042610000000003
5.345714 -0.00046214313
5.346714 -0.00046386235
5.347714 -0.00046558375
5.348714 -0.00046730734000000003
5.349714 -0.00046903297000000006
5.350714 -0.0004707606
5.351714 -0.00047249005
5.352714 -0.00047422117999999997
5.353714 -0.00047595377
5.354714 -0.00047768758000000004
5.355714 -0.00047942244
5.356714 -0.00048115812000000004
5.357714 -0.00048289439
5.358714 -0.00048463103
5.359715 -0.00048636780000000003
5.360714 -0.00048810456999999995
5.361714 -0.00048984116
5.362714 -0.00049157743
5.363714 -0.0004933132899999999
5.364714 -0.0004950487
5.365714 -0.00049678365
5.366714 -0.0004985181
5.367714 -0.00050025214
5.368714 -0.00050198582
5.369714 -0.0005037192300000001
5.370714 -0.00050545245
5.371714 -0.00050718563
5.372715 -0.00050891886
5.373714 -0.00051065226
5.374714 -0.00051238594
5.375714 -0.00051411998
5.376714 -0.00051585448
5.377714 -0.00051758948
5.378714 -0.00051932493
5.379714 -0.00052106088
5.380714 -0.0005227972500000001
5.381714 -0.0005245339300000001
5.382714 -0.00052627079
5.383714 -0.00052800769
5.384714 -0.00052974447
5.385714 -0.00053148087
5.386714 -0.00053321673
5.387714 -0.00053495178
5.388714 -0.0005366857699999999
5.389714 -0.0005384185
5.390714 -0.00054014972
5.391714 -0.00054187922
5.392715 -0.00054360685
5.393714 -0.00054533239
5.394714 -0.0005470557
5.395714 -0.00054877673
5.396714 -0.00055049536
5.397714 -0.00055221158
5.398714 -0.00055392534
5.399714 -0.0005556366899999999
5.400714 -0.00055734567
5.401714 -0.00055905234
5.402714 -0.0005607567800000001
5.403714 -0.00056245908
5.404714 -0.00056415938
5.405715 -0.00056585773
5.406714 -0.00056755421
5.407714 -0.00056924891
5.408714 -0.00057094185
5.409714 -0.0005726330499999999
5.410714 -0.00057432253
5.411714 -0.00057601023
5.412714 -0.00057769607
5.413714 -0.0005793799599999999
5.414714 -0.00058106175
5.415714 -0.00058274127
5.416714 -0.0005844183800000001
5.417714 -0.0005860928
5.418715 -0.00058776436
5.419714 -0.00058943283
5.420714 -0.00059109798
5.421714 -0.00059275958
5.422714 -0.0005944174100000001
5.423714 -0.0005960712800000001
5.424714 -0.00059772101
5.425714 -0.00059936647
5.426714 -0.00060100751
5.427714 -0.0006026441
5.428714 -0.00060427615
5.429714 -0.00060590364
5.430714 -0.00060752659
5.431714 -0.00060914499
5.432714 -0.0006107589300000001
5.433714 -0.00061236847
5.434714 -0.0006139736800000001
5.435714 -0.00061557462
5.436714 -0.0006171714200000001
5.437714 -0.00061876412
5.438715 -0.00062035278
5.439714 -0.00062193744
5.440714 -0.0006235181400000001
5.441714 -0.00062509484
5.442714 -0.0006266675
5.443714 -0.0006282360600000001
5.444714 -0.00062980034
5.445714 -0.00063136026
5.446714 -0.0006329156299999999
5.447714 -0.0006344662299999999
5.448714 -0.0006360118300000001
5.449714 -0.00063755219
5.450714 -0.00063908706
5.451715 -0.00064061619
5.452714 -0.00064213932
5.453714 -0.00064365618
5.454714 -0.00064516657
5.455714 -0.0006466702399999999
5.456714 -0.00064816704
5.457714 -0.00064965679
5.458714 -0.00065113936
5.459714 -0.0006526146499999999
5.460714 -0.0006540826200000001
5.461714 -0.0006555432700000001
5.462714 -0.00065699655
5.463714 -0.00065844251
5.464714 -0.00065988124
5.465714 -0.00066131279
5.466714 -0.00066273724
5.467714 -0.00066415464
5.468714 -0.0006655651299999999
5.469714 -0.00066696875
5.470714 -0.0006683656
5.471714 -0.00066975572
5.472714 -0.0006711391100000001
5.473714 -0.00067251576
5.474714 -0.00067388564
5.475714 -0.0006752487000000001
5.476714 -0.0006766048
5.477714 -0.00067795386
5.478714 -0.00067929564
5.479714 -0.00068063
5.480714 -0.0006819567300000001
5.481714 -0.00068327558
5.482714 -0.0006845863500000001
5.483714 -0.0006858887399999999
5.484715 -0.00068718255
5.485714 -0.0006884675300000001
5.486714 -0.00068974346
5.487714 -0.00069101011
5.488714 -0.00069226735
5.489714 -0.0006935149900000001
5.490714 -0.00069475291
5.491714 -0.00069598104
5.492714 -0.0006971993100000001
5.493714 -0.00069840767
5.494714 -0.00069960611
5.495714 -0.00070079464
5.496714 -0.00070197329
5.497715 -0.0007031421299999999
5.498714 -0.00070430119
5.499714 -0.00070545052
5.500714 -0.00070659021
5.501714 -0.0007077202599999999
5.502714 -0.00070884071
5.503714 -0.00070995156
5.504714 -0.0007110528299999999
5.505714 -0.00071214445
5.506714 -0.00071322634
5.507714 -0.00071429836
5.508714 -0.00071536042
5.509714 -0.00071641234
5.510714 -0.00071745399
5.511714 -0.0007184851300000001
5.512714 -0.00071950553
5.513714 -0.00072051498
5.514714 -0.00072151324
5.515714 -0.00072250009
5.516714 -0.0007234753400000001
5.517715 -0.0007244387199999999
5.518714 -0.00072539005
5.519714 -0.0007263292
5.520714 -0.00072725597
5.521714 -0.00072817029
5.522714 -0.00072907205
5.523714 -0.00072996122
5.524714 -0.0007308377500000001
5.525714 -0.0007317016299999999
5.526714 -0.00073255287
5.527714 -0.00073339156
5.528714 -0.0007342177
5.529714 -0.00073503138
5.530715 -0.0007358326500000001
5.531714 -0.00073662159
5.532714 -0.00073739825
5.533714 -0.00073816268
5.534714 -0.00073891488
5.535714 -0.00073965489
5.536714 -0.0007403826200000001
5.537714 -0.00074109807
5.538714 -0.00074180111
5.539714 -0.00074249165
5.540714 -0.00074316949
5.541714 -0.00074383447
5.542714 -0.0007444864000000001
5.543715 -0.00074512509
5.544714 -0.0007457502800000001
5.545714 -0.00074636173
5.546714 -0.00074695918
5.547714 -0.00074754244
5.548714 -0.00074811123
5.549714 -0.00074866539
5.550714 -0.00074920472
5.551714 -0.00074972904
5.552714 -0.00075023827
5.553714 -0.00075073226
5.554714 -0.00075121093
5.555714 -0.00075167427
5.556714 -0.00075212229
5.557714 -0.00075255498
5.558714 -0.00075297235
5.559714 -0.00075337452
5.560714 -0.00075376151
5.561714 -0.0007541334500000001
5.562714 -0.00075449043
5.563715 -0.00075483249
5.564714 -0.0007551597299999999
5.565714 -0.00075547218
5.566714 -0.00075576991
5.567714 -0.0007560529
5.568714 -0.00075632115
5.569714 -0.00075657463
5.570714 -0.00075681328
5.571714 -0.00075703697
5.572714 -0.0007572456100000001
5.573714 -0.00075743901
5.574714 -0.000757617
5.575714 -0.00075777939
5.576715 -0.00075792595
5.577714 -0.00075805651
5.578714 -0.00075817084
5.579714 -0.0007582687400000001
5.580714 -0.00075835001
5.581714 -0.00075841444
5.582714 -0.00075846187
5.583714 -0.00075849221
5.584714 -0.0007585053
5.585714 -0.00075850107
5.586714 -0.00075847943
5.587714 -0.0007584403600000001
5.588714 -0.00075838389
5.589714 -0.00075831003
5.590714 -0.00075821881
5.591714 -0.0007581103099999999
5.592714 -0.00075798453
5.593714 -0.0007578416
5.594714 -0.00075768153
5.595714 -0.0007575044
5.596714 -0.00075731027
5.597714 -0.0007570991799999999
5.598714 -0.00075687112
5.599714 -0.00075662606
5.600714 -0.00075636399
5.601714 -0.00075608482
5.602714 -0.00075578851
5.603714 -0.00075547491
5.604714 -0.0007551438599999999
5.605714 -0.0007547952499999999
5.606714 -0.0007544288600000001
5.607714 -0.00075404455
5.608714 -0.0007536421
5.609715 -0.00075322132
5.610714 -0.00075278203
5.611714 -0.0007523241
5.612714 -0.00075184735
5.613714 -0.00075135163
5.614714 -0.0007508368499999999
5.615714 -0.00075030293
5.616714 -0.00074974982
5.617714 -0.0007491775199999999
5.618714 -0.00074858604
5.619714 -0.00074797535
5.620714 -0.00074734558
5.621714 -0.00074669679
5.622715 -0.0007460290800000001
5.623714 -0.00074534255
5.624714 -0.00074463728
5.625714 -0.00074391342
5.626714 -0.00074317104
5.627714 -0.00074241025
5.628714 -0.00074163113
5.629714 -0.00074083373
5.630714 -0.0007400180899999999
5.631714 -0.00073918418
5.632714 -0.00073833198
5.633714 -0.00073746141
5.634714 -0.00073657243
5.635714 -0.00073566489
5.636714 -0.0007347386599999999
5.637714 -0.00073379356
5.638714 -0.00073282945
5.639714 -0.0007318461
5.640714 -0.00073084339
5.641714 -0.00072982111
5.642715 -0.00072877906
5.643714 -0.00072771713
5.644714 -0.00072663515
5.645714 -0.0007255329800000001
5.646714 -0.00072441057
5.647714 -0.00072326784
5.648714 -0.00072210478
5.649714 -0.00072092134
5.650714 -0.00071971763
5.651714 -0.00071849363
5.652714 -0.0007172494400000001
5.653714 -0.00071598515
5.654714 -0.0007147009
5.655715 -0.00071339682
5.656714 -0.00071207301
5.657714 -0.0007107295899999999
5.658714 -0.00070936671
5.659714 -0.00070798446
5.660714 -0.0007065829300000001
5.661714 -0.00070516217
5.662714 -0.0007037222100000001
5.663714 -0.0007022631100000001
5.664714 -0.00070078481
5.665714 -0.00069928728
5.666714 -0.00069777047
5.667714 -0.0006962342899999999
5.668715 -0.0006946786
5.669714 -0.0006931032699999999
5.670714 -0.00069150819
5.671714 -0.0006898932
5.672714 -0.00068825811
5.673714 -0.00068660283
5.674714 -0.0006849272299999999
5.675714 -0.0006832311600000001
5.676714 -0.00068151458
5.677714 -0.00067977735
5.678714 -0.00067801948
5.679714 -0.00067624096
5.680714 -0.0006744418000000001
5.681714 -0.0006726220400000001
5.682714 -0.00067078176
5.683714 -0.00066892103
5.684714 -0.00066704001
5.685714 -0.0006651388
5.686714 -0.00066321754
5.687714 -0.00066127641
5.688715 -0.00065931554
5.689714 -0.00065733507
5.690714 -0.00065533518
5.691714 -0.00065331592
5.692714 -0.00065127742
5.693714 -0.00064921978
5.694714 -0.0006471430399999999
5.695714 -0.0006450472
5.696714 -0.0006429322600000001
5.697714 -0.00064079823
5.698714 -0.000638645
5.699714 -0.00063647249
5.700714 -0.00063428065
5.701715 -0.00063206935
5.702714 -0.0006298385
5.703714 -0.00062758795
5.704714 -0.00062531763
5.705714 -0.0006230273800000001
5.706714 -0.00062071717
5.707714 -0.00061838691
5.708714 -0.00061603655
5.709714 -0.00061366609
5.710714 -0.00061127557
5.711714 -0.000608865
5.712714 -0.00060643447
5.713714 -0.00060398406
5.714714 -0.00060151392
5.715714 -0.00059902418
5.716714 -0.00059651502
5.717714 -0.00059398662
5.718714 -0.00059143917
5.719714 -0.00058887285
5.720714 -0.00058628784
5.721714 -0.00058368432
5.722714 -0.0005810624800000001
5.723714 -0.0005784224
5.724714 -0.0005757642200000001
5.725714 -0.00057308803
5.726714 -0.0005703938799999999
5.727714 -0.0005676818099999999
5.728714 -0.00056495178
5.729714 -0.00056220379
5.730714 -0.00055943779
5.731714 -0.00055665369
5.732714 -0.0005538514000000001
5.733714 -0.0005510308299999999
5.734715 -0.00054819188
5.735714 -0.00054533448
5.736714 -0.00054245847
5.737714 -0.00053956383
5.738714 -0.00053665044
5.739714 -0.00053371832
5.740714 -0.00053076742
5.741714 -0.00052779778
5.742714 -0.00052480941
5.743714 -0.00052180244
5.744714 -0.00051877696
5.745714 -0.00051573311
5.746714 -0.00051267102
5.747715 -0.0005095909300000001
5.748714 -0.00050649301
5.749714 -0.00050337749
5.750714 -0.0005002445999999999
5.751714 -0.00049709456
5.752714 -0.0004939276100000001
5.753714 -0.00049074392
5.754714 -0.00048754373
5.755714 -0.00048432717
5.756714 -0.00048109437
5.757714 -0.00047784547
5.758714 -0.00047458052
5.759714 -0.00047129961
5.760714 -0.00046800278
5.761714 -0.00046469004000000003
5.762714 -0.00046136132999999996
5.763714 -0.00045801662
5.764714 -0.00045465586
5.765714 -0.00045127895
5.766714 -0.0004478859
5.767715 -0.00044447656
5.768714 -0.00044105094999999996
5.769714 -0.00043760901000000006
5.770714 -0.00043415071
5.771714 -0.00043067603000000005
5.772714 -0.00042718507
5.773714 -0.00042367783
5.774714 -0.00042015445000000005
5.775714 -0.00041661500999999997
5.776714 -0.00041305971
5.777714 -0.00040948867
5.778714 -0.00040590212000000004
5.779714 -0.00040230029
5.780715 -0.00039868341000000003
5.781714 -0.00039505176
5.782714 -0.00039140555
5.783714 -0.00038774506
5.784714 -0.00038407047
5.785714 -0.00038038206
5.786714 -0.00037668003
5.787714 -0.00037296454
5.788714 -0.00036923575
5.789714 -0.00036549377
5.790714 -0.00036173869
5.791714 -0.00035797059
5.792714 -0.0003541895
5.793715 -0.00035039543
5.794714 -0.00034658835
5.795714 -0.00034276827000000003
5.796714 -0.00033893511
5.797714 -0.00033508884
5.798714 -0.00033122942
5.799714 -0.00032735679
5.800714 -0.00032347093
5.801714 -0.00031957184
5.802714 -0.00031565951
5.803714 -0.00031173397
5.804714 -0.00030779531000000004
5.805714 -0.0003038436
5.806714 -0.00029987898
5.807714 -0.0002959016
5.808714 -0.00029191165
5.809714 -0.00028790935
5.810714 -0.00028389493
5.811714 -0.00027986864
5.812714 -0.00027583073000000003
5.813715 -0.00027178151000000004
5.814714 -0.00026772119999999997
5.815714 -0.00026365009999999996
5.816714 -0.00025956845
5.817714 -0.00025547647
5.818714 -0.00025137440000000004
5.819714 -0.00024726241
5.820714 -0.00024314067999999997
5.821714 -0.00023900929999999998
5.822714 -0.00023486839000000002
5.823714 -0.00023071801999999998
5.824714 -0.00022655827
5.825714 -0.00022238911999999998
5.826715 -0.00021821058
5.827714 -0.00021402266
5.828714 -0.00020982529000000002
5.829714 -0.00020561849000000002
5.830714 -0.00020140220999999997
5.831714 -0.00019717647000000002
5.832714 -0.00019294125000000003
5.833714 -0.00018869659
5.834714 -0.00018444255
5.835714 -0.00018017919
5.836714 -0.00017590663
5.837714 -0.00017162503
5.838714 -0.00016733455
5.839714 -0.00016303542
5.840714 -0.00015872785
5.841714 -0.00015441211
5.842714 -0.0001500885
5.843714 -0.00014575731
5.844714 -0.00014141887
5.845714 -0.00013707346
5.846714 -0.0001327214
5.847714 -0.00012836300000000002
5.848714 -0.00012399853999999998
5.849714 -0.00011962827
5.850714 -0.00011525243999999999
5.851714 -0.00011087126000000001
5.852714 -0.0001064849
5.853714 -0.00010209351000000001
5.854714 -9.7697193e-05
5.855714 -9.3296029e-05
5.856714 -8.8890073e-05
5.857714 -8.4479342e-05
5.858714 -8.0063847e-05
5.859715 -7.564356699999999e-05
5.860714 -7.1218483e-05
5.861714 -6.6788573e-05
5.862714 -6.2353814e-05
5.863714 -5.791419e-05
5.864714 -5.3469705e-05
5.865714 -4.9020383e-05
5.866714 -4.4566275e-05
5.867714 -4.010746e-05
5.868714 -3.5644047e-05
5.869714 -3.117618e-05
5.870714 -2.6704031999999998e-05
5.871714 -2.2227813e-05
5.872715 -1.7747757e-05
5.873714 -1.3264128e-05
5.874714 -8.7772051e-06
5.875714 -4.287288e-06
5.876714 2.0531619e-07
5.877714 4.7002967e-06
5.878714 9.197344799999999e-06
5.879714 1.3696160000000002e-05
5.880714 1.8196458e-05
5.881714 2.2697972e-05
5.882714 2.7200463e-05
5.883714 3.1703712e-05
5.884714 3.6207538e-05
5.885714 4.0711785e-05
5.886714 4.5216325e-05
5.887714 4.9721064e-05
5.888714 5.4225933e-05
5.889714 5.8730882e-05
5.890714 6.3235882e-05
5.891714 6.774091600000001e-05
5.892715 7.2245973e-05
5.893714 7.6751041e-05
5.894714 8.1256104e-05
5.895714 8.576113299999999e-05
5.896714 9.0266082e-05
5.897714 9.477088799999999e-05
5.898714 9.9275451e-05
5.899714 0.00010377966999999999
5.900714 0.00010828337
5.901714 0.00011278638
5.902714 0.00011728849000000001
5.903714 0.00012178945999999999
5.904714 0.00012628902
5.905715 0.0001307869
5.906714 0.00013528278
5.907714 0.00013977635
5.908714 0.0001442673
5.909714 0.00014875532
5.910714 0.00015324009
5.911714 0.00015772133
5.912714 0.00016219876
5.913714 0.00016667213
5.914714 0.00017114122
5.915714 0.00017560584000000001
5.916714 0.00018006583
5.917714 0.00018452106
5.918715 0.00018897144
5.919714 0.00019341692
5.920714 0.00019785743
5.921714 0.00020229299000000002
5.922714 0.00020672358
5.923714 0.00021114919999999998
5.924714 0.00021556989000000003
5.925714 0.00021998565000000002
5.926714 0.00022439649000000002
5.927714 0.0002288024
5.928714 0.00023320334999999998
5.929714 0.00023759927999999998
5.930714 0.00024199012000000001
5.931714 0.00024637575
5.932714 0.00025075601
5.933714 0.00025513075
5.934714 0.00025949973
5.935714 0.00026386272
5.936714 0.00026821945
5.937714 0.00027256963
5.938715 0.00027691293999999997
5.939714 0.00028124905
5.940714 0.00028557765
5.941714 0.00028989841
5.942714 0.00029421101
5.943714 0.00029851515
5.944714 0.00030281055
5.945714 0.00030709696000000004
5.946714 0.00031137412999999997
5.947714 0.00031564186
5.948714 0.0003199
5.949714 0.00032414841
5.950714 0.00032838698
5.951715 0.00033261563
5.952714 0.00033683432
5.953714 0.00034104302999999996
5.954714 0.00034524173
5.955714 0.00034943045999999997
5.956714 0.00035360922
5.957714 0.000357778
5.958714 0.00036193683
5.959714 0.00036608567
5.960714 0.00037022451
5.961714 0.00037435329
5.962714 0.00037847194
5.963714 0.00038258036
5.964714 0.00038667835999999997
5.965714 0.00039076580999999997
5.966714 0.00039484248000000005
5.967714 0.0003989082
5.968714 0.00040296262999999996
5.969714 0.00040700556000000004
5.970714 0.00041103667
5.971714 0.00041505568
5.972714 0.00041906227999999996
5.973714 0.00042305619
5.974714 0.00042703709
5.975714 0.00043100472
5.976714 0.00043495879000000003
5.977714 0.00043889909000000005
5.978714 0.00044282542000000005
5.979714 0.00044673761
5.980714 0.00045063552999999995
5.981714 0.00045451907
5.982714 0.00045838814999999995
5.983714 0.00046224267999999996
5.984715 0.00046608266
5.985714 0.00046990808
5.986714 0.00047371896
5.987714 0.00047751528000000004
5.988714 0.00048129709
5.989714 0.00048506440000000003
5.990714 0.00048881725
5.991714 0.0004925555899999999
5.992714 0.00049627938
5.993714 0.0004999886200000001
5.994714 0.00050368321
5.995714 0.00050736307
5.996714 0.00051102802
5.997715 0.00051467791
5.998714 0.00051831257
5.999714 0.00052193182
6.000714 0.0005255353200000001
6.001714 0.00052912292
6.002714 0.00053269428
6.003714 0.0005362491300000001
6.004714 0.0005397872
6.005714 0.00054330822
6.006714 0.00054681191
6.007714 0.00055029805
6.008714 0.00055376636
6.009714 0.00055721671
6.010714 0.00056064887
6.011714 0.00056406275
6.012714 0.00056745821
6.013714 0.00057083516
6.014714 0.00057419356
6.015714 0.00057753341
6.016714 0.0005808547
6.017715 0.0005841574400000001
6.018714 0.00058744163
6.019714 0.00059070735
6.020714 0.00059395466
6.021714 0.00059718354
6.022714 0.0006003940600000001
6.023714 0.0006035862
6.024714 0.00060675998
6.025714 0.00060991533
6.026714 0.00061305223
6.027714 0.00061617056
6.028714 0.0006192702099999999
6.029714 0.00062235104
6.030715 0.00062541285
6.031714 0.0006284554700000001
6.032714 0.00063147863
6.033714 0.0006344820999999999
6.034714 0.00063746566
6.035714 0.00064042902
6.036714 0.00064337191
6.037714 0.00064629412
6.038714 0.0006491953600000001
6.039714 0.00065207541
6.040714 0.00065493409
6.041714 0.00065777122
6.042714 0.0006605866
6.043715 0.00066338016
6.044714 0.0006661518
6.045714 0.00066890148
6.046714 0.00067162919
6.047714 0.00067433489
6.048714 0.00067701862
6.049714 0.0006796804
6.050714 0.0006823203
6.051714 0.00068493841
6.052714 0.0006875347899999999
6.053714 0.00069010948
6.054714 0.00069266257
6.055714 0.0006951941
6.056714 0.0006977040800000001
6.057714 0.0007001925
6.058714 0.00070265937
6.059714 0.00070510459
6.060714 0.00070752812
6.061714 0.00070992983
6.062714 0.00071230961
6.063715 0.00071466729
6.064714 0.00071700269
6.065714 0.00071931559
6.066714 0.00072160578
6.067714 0.0007238731100000001
6.068714 0.0007261173300000001
6.069714 0.00072833823
6.070714 0.00073053561
6.071714 0.0007327093
6.072714 0.00073485912
6.073714 0.00073698493
6.074714 0.00073908664
6.075714 0.00074116419
6.076715 0.00074321752
6.077714 0.00074524655
6.078714 0.00074725135
6.079714 0.00074923196
6.080714 0.00075118842
6.081714 0.00075312078
6.082714 0.00075502912
6.083714 0.00075691355
6.084714 0.0007587741500000001
6.085714 0.00076061101
6.086714 0.00076242422
6.087714 0.0007642138399999999
6.088714 0.00076597998
6.089714 0.0007677225799999999
6.090714 0.0007694416100000001
6.091714 0.00077113718
6.092714 0.0007728091100000001
6.093714 0.0007744573799999999
6.094714 0.0007760819200000001
6.095714 0.0007776825399999999
6.096714 0.0007792591500000001
6.097714 0.00078081157
6.098714 0.0007823397000000001
6.099714 0.00078384328
6.100714 0.00078532221
6.101714 0.0007867763099999999
6.102714 0.0007882054
6.103714 0.0007896093799999999
6.104714 0.00079098809
6.105714 0.00079234151
6.106714 0.00079366946
6.107714 0.0007949720400000001
6.108714 0.00079624915
6.109715 0.0007975007999999999
6.110714 0.00079872707
6.111714 0.00079992797
6.112714 0.00080110358
6.113714 0.00080225409
6.114714 0.00080337959
6.115714 0.0008044800800000001
6.116714 0.0008055558299999999
6.117714 0.00080660684
6.118714 0.0008076333
6.119714 0.0008086352
6.120714 0.0008096127200000001
6.121714 0.0008105658700000001
6.122715 0.00081149465
6.123714 0.0008123991400000001
6.124714 0.00081327926
6.125714 0.0008141349999999999
6.126714 0.0008149662799999999
6.127714 0.000815773
6.128714 0.00081655508
6.129714 0.00081731241
6.130714 0.00081804492
6.131714 0.0008187524099999999
6.132714 0.00081943472
6.133714 0.00082009183
6.134714 0.00082072356
6.135714 0.0008213298300000001
6.136714 0.00082191054
6.137714 0.0008224657
6.138714 0.0008229953000000001
6.139714 0.00082349934
6.140714 0.00082397783
6.141714 0.00082443084
6.142715 0.0008248584000000001
6.143714 0.0008252606700000001
6.144714 0.0008256377399999999
6.145714 0.00082598981
6.146714 0.00082631705
6.147714 0.00082661954
6.148714 0.00082689749
6.149714 0.00082715105
6.150714 0.00082738043
6.151714 0.0008275857000000001
6.152714 0.00082776696
6.153714 0.0008279243
6.154714 0.00082805782
6.155715 0.00082816759
6.156714 0.00082825363
6.157714 0.00082831593
6.158714 0.0008283544
6.159714 0.00082836905
6.160714 0.0008283597699999999
6.161714 0.00082832657
6.162714 0.00082826928
6.163714 0.00082818788
6.164714 0.0008280821900000001
6.165714 0.0008279522299999999
6.166714 0.0008277977899999999
6.167714 0.0008276189
6.168715 0.0008274155299999999
6.169714 0.00082718761
6.170714 0.0008269352299999999
6.171714 0.00082665829
6.172714 0.00082635688
6.173714 0.0008260311
6.174714 0.00082568104
6.175714 0.00082530678
6.176714 0.00082490851
6.177714 0.0008244864099999999
6.178714 0.00082404058
6.179714 0.0008235711899999999
6.180714 0.00082307843
6.181714 0.00082256247
6.182714 0.0008220235
6.183714 0.0008214617100000001
6.184714 0.0008208771800000001
6.185714 0.00082027
6.186714 0.00081964026
6.187714 0.00081898816
6.188715 0.0008183136699999999
6.189714 0.00081761691
6.190714 0.0008168977699999999
6.191714 0.00081615635
6.192714 0.0008153926500000001
6.193714 0.00081460666
6.194714 0.0008137984
6.195714 0.0008129677599999999
6.196714 0.0008121147399999999
6.197714 0.00081123926
6.198714 0.0008103414099999999
6.199714 0.0008094211800000001
6.200714 0.00080847849
6.201715 0.00080751352
6.202714 0.00080652626
6.203714 0.00080551672
6.204714 0.00080448508
6.205714 0.0008034315199999999
6.206714 0.0008023561300000001
6.207714 0.00080125901
6.208714 0.00080014042
6.209714 0.00079900046
6.210714 0.0007978394
6.211714 0.0007966574199999999
6.212714 0.0007954548
6.213714 0.0007942316200000001
6.214714 0.00079298807
6.215714 0.0007917244099999999
6.216714 0.00079044075
6.217714 0.00078913718
6.218714 0.00078781386
6.219714 0.0007864709
6.220714 0.0007851083899999999
6.221714 0.00078372641
6.222714 0.0007823249700000001
6.223714 0.0007809041599999999
6.224714 0.00077946388
6.225714 0.00077800423
6.226714 0.00077652521
6.227714 0.0007750267300000001
6.228714 0.00077350887
6.229714 0.0007719715500000001
6.230714 0.0007704148600000001
6.231714 0.0007688387999999999
6.232714 0.00076724336
6.233714 0.00076562865
6.234715 0.0007639947399999999
6.235714 0.00076234178
6.236714 0.00076066981
6.237714 0.00075897901
6.238714 0.00075726953
6.239714 0.00075554158
6.240714 0.0007537953
6.241714 0.00075203093
6.242714 0.0007502486400000001
6.243714 0.0007484486599999999
6.244714 0.00074663121
6.245714 0.00074479653
6.246714 0.0007429448
6.247715 0.00074107625
6.248714 0.00073919105
6.249714 0.00073728934
6.250714 0.0007353713000000001
6.251714 0.0007334370800000001
6.252714 0.00073148676
6.253714 0.0007295204799999999
6.254714 0.00072753828
6.255714 0.00072554026
6.256714 0.00072352645
6.257714 0.00072149692
6.258714 0.00071945165
6.259714 0.0007173907299999999
6.260714 0.0007153141700000001
6.261714 0.00071322206
6.262714 0.0007111144
6.263714 0.00070899123
6.264714 0.00070685264
6.265714 0.0007046987299999999
6.266714 0.00070252963
6.267715 0.00070034539
6.268714 0.0006981461900000001
6.269714 0.0006959322
6.270714 0.00069370358
6.271714 0.00069146054
6.272714 0.00068920322
6.273714 0.00068693189
6.274714 0.0006846467799999999
6.275714 0.0006823480799999999
6.276714 0.00068003601
6.277714 0.00067771084
6.278714 0.00067537276
6.279714 0.00067302199
6.280715 0.00067065871
6.281714 0.0006682831100000001
6.282714 0.00066589541
6.283714 0.0006634957099999999
6.284714 0.00066108419
6.285714 0.00065866097
6.286714 0.0006562261700000001
6.287714 0.00065377985
6.288714 0.00065132217
6.289714 0.00064885317
6.290714 0.00064637288
6.291714 0.00064388141
6.292714 0.0006413788499999999
6.293715 0.00063886523
6.294714 0.0006363406099999999
6.295714 0.00063380512
6.296714 0.00063125881
6.297714 0.00062870181
6.298714 0.0006261342200000001
6.299714 0.00062355616
6.300714 0.00062096778
6.301714 0.00061836922
6.302714 0.0006157607
6.303714 0.0006131423600000001
6.304714 0.00061051442
6.305714 0.00060787706
6.306714 0.00060523048
6.307714 0.0006025749400000001
6.308714 0.0005999105699999999
6.309714 0.00059723766
6.310714 0.00059455638
6.311714 0.00059186691
6.312714 0.00058916944
6.313715 0.00058646419
6.314714 0.00058375126
6.315714 0.00058103087
6.316714 0.00057830312
6.317714 0.0005755680799999999
6.318714 0.00057282596
6.319714 0.00057007678
6.320714 0.00056732065
6.321714 0.00056455769
6.322714 0.0005617879699999999
6.323714 0.00055901151
6.324714 0.00055622845
6.325714 0.00055343885
6.326715 0.00055064279
6.327714 0.00054784036
6.328714 0.00054503166
6.329714 0.00054221687
6.330714 0.00053939607
6.331714 0.0005365694100000001
6.332714 0.00053373701
6.333714 0.00053089911
6.334714 0.00052805585
6.335714 0.00052520745
6.336714 0.00052235409
6.337714 0.00051949601
6.338714 0.00051663342
6.339714 0.00051376655
6.340714 0.00051089564
6.341714 0.00050802087
6.342714 0.0005051424999999999
6.343714 0.0005022606700000001
6.344714 0.00049937566
6.345714 0.0004964876099999999
6.346714 0.00049359669
6.347714 0.00049070309
6.348714 0.00048780689000000005
6.349714 0.00048490829
6.350714 0.00048200741000000005
6.351714 0.00047910435
6.352714 0.00047619919
6.353714 0.00047329204000000005
6.354714 0.00047038297
6.355714 0.00046747209000000005
6.356714 0.00046455948
6.357714 0.00046164519
6.358714 0.00045872934999999996
6.359715 0.00045581201
6.360714 0.00045289325
6.361714 0.00044997319000000005
6.362714 0.00044705193
6.363714 0.00044412959
6.364714 0.00044120634
6.365714 0.00043828227
6.366714 0.00043535755999999997
6.367714 0.0004324324
6.368714 0.00042950692
6.369714 0.0004265813
6.370714 0.00042365576999999995
6.371714 0.00042073048
6.372715 0.00041780563
6.373714 0.00041488142
6.374714 0.00041195808000000003
6.375714 0.00040903574000000005
6.376714 0.00040611458
6.377714 0.00040319478000000003
6.378714 0.00040027649
6.379714 0.00039735987
6.380714 0.00039444508000000006
6.381714 0.00039153224000000006
6.382714 0.00038862144999999996
6.383714 0.00038571284000000003
6.384714 0.00038280654999999994
6.385714 0.00037990262
6.386714 0.00037700117
6.387714 0.00037410229999999996
6.388714 0.00037120608
6.389714 0.00036831261000000004
6.390714 0.00036542199
6.391714 0.00036253427000000003
6.392715 0.00035964958
6.393714 0.00035676802999999997
6.394714 0.00035388971
6.395714 0.00035101473000000003
6.396714 0.0003481432
6.397714 0.00034527529
6.398714 0.00034241111
6.399714 0.00033955082
6.400714 0.00033669457
6.401714 0.00033384254
6.402714 0.00033099486
6.403714 0.00032815171
6.404714 0.00032531327
6.405715 0.00032247967
6.406714 0.00031965112
6.407714 0.00031682775
6.408714 0.00031400973000000003
6.409714 0.00031119719000000004
6.410714 0.00030839028
6.411714 0.00030558915
6.412714 0.00030279391
6.413714 0.00030000467
6.414714 0.00029722155
6.415714 0.00029444466
6.416714 0.00029167409000000003
6.417714 0.00028890993
6.418715 0.00028615225
6.419714 0.00028340114
6.420714 0.0002806567
6.421714 0.00027791898
6.422714 0.00027518805999999997
6.423714 0.00027246404
6.424714 0.00026974697000000004
6.425714 0.00026703697
6.426714 0.00026433411
6.427714 0.00026163849999999997
6.428714 0.00025895024
6.429714 0.00025626944
6.430714 0.0002535962
6.431714 0.00025093068
6.432714 0.00024827298
6.433714 0.00024562326
6.434714 0.00024298162999999997
6.435714 0.00024034823
6.436714 0.00023772318
6.437714 0.00023510662999999998
6.438715 0.00023249871999999998
6.439714 0.00022989957
6.440714 0.00022730930999999998
6.441714 0.00022472805
6.442714 0.00022215589999999998
6.443714 0.00021959299
6.444714 0.00021703941000000002
6.445714 0.00021449521
6.446714 0.00021196051
6.447714 0.00020943537
6.448714 0.00020691987
6.449714 0.00020441405
6.450714 0.00020191796
6.451715 0.00019943168000000002
6.452714 0.00019695523999999998
6.453714 0.00019448869000000002
6.454714 0.00019203208000000003
6.455714 0.00018958544
6.456714 0.00018714885
6.457714 0.00018472235
6.458714 0.00018230601
6.459714 0.00017989988
6.460714 0.00017750405
6.461714 0.00017511858
6.462714 0.00017274357
6.463714 0.0001703791
6.464714 0.00016802527
6.465714 0.00016568218000000002
6.466714 0.00016334994
6.467714 0.00016102865999999998
6.468714 0.00015871846
6.469714 0.00015641941999999998
6.470714 0.00015413169
6.471714 0.00015185536
6.472714 0.00014959055
6.473714 0.00014733736
6.474714 0.00014509588
6.475714 0.00014286622
6.476714 0.00014064847999999998
6.477714 0.00013844272
6.478714 0.00013624901
6.479714 0.00013406744
6.480714 0.00013189807
6.481714 0.00012974095
6.482714 0.00012759614
6.483714 0.00012546366
6.484715 0.00012334357000000001
6.485714 0.00012123589
6.486714 0.00011914067000000001
6.487714 0.00011705793
6.488714 0.00011498769000000001
6.489714 0.00011292998
6.490714 0.00011088483
6.491714 0.00010885228
6.492714 0.00010683236000000001
6.493714 0.00010482511000000001
6.494714 0.00010283054
6.495714 0.00010084871999999999
6.496714 9.8879673e-05
6.497715 9.6923452e-05
6.498714 9.4980106e-05
6.499714 9.3049681e-05
6.500714 9.1132233e-05
6.501714 8.9227814e-05
6.502714 8.733648e-05
6.503714 8.545828199999999e-05
6.504714 8.3593272e-05
6.505714 8.1741501e-05
6.506714 7.990302e-05
6.507714 7.8077875e-05
6.508714 7.626610499999999e-05
6.509714 7.4467744e-05
6.510714 7.2682832e-05
6.511714 7.0911403e-05
6.512714 6.9153475e-05
6.513714 6.7409076e-05
6.514714 6.5678228e-05
6.515714 6.3960942e-05
6.516714 6.2257232e-05
6.517715 6.0567106e-05
6.518714 5.8890578e-05
6.519714 5.7227651999999996e-05
6.520714 5.557834e-05
6.521714 5.3942648e-05
6.522714 5.2320587000000006e-05
6.523714 5.0712168e-05
6.524714 4.9117408999999996e-05
6.525714 4.7536321e-05
6.526714 4.5968923e-05
6.527714 4.4415236e-05
6.528714 4.2875283e-05
6.529714 4.1349088e-05
6.530715 3.9836684e-05
6.531714 3.8338098e-05
6.532714 3.6853362e-05
6.533714 3.5382507e-05
6.534714 3.3925565e-05
6.535714 3.2482569e-05
6.536714 3.1053548e-05
6.537714 2.9638531e-05
6.538714 2.8237541999999997e-05
6.539714 2.6850603e-05
6.540714 2.5477731999999996e-05
6.541714 2.4118943999999997e-05
6.542714 2.2774245e-05
6.543715 2.144364e-05
6.544714 2.0127128000000002e-05
6.545714 1.8824701e-05
6.546714 1.753635e-05
6.547714 1.6262054999999998e-05
6.548714 1.50018e-05
6.549714 1.3755559000000002e-05
6.550714 1.2523306e-05
6.551714 1.1305013e-05
6.552714 1.0100648e-05
6.553714 8.9101825e-06
6.554714 7.733584100000001e-06
6.555714 6.5708221e-06
6.556714 5.4218669999999994e-06
6.557714 4.2866919e-06
6.558714 3.1652718e-06
6.559714 2.0575844999999997e-06
6.560714 9.6361115e-07
6.561714 -1.1666430999999999e-07
6.562714 -1.1832547e-06
6.563715 -2.2361698e-06
6.564714 -3.2754166000000005e-06
6.565714 -4.3009997e-06
6.566714 -5.3129227e-06
6.567714 -6.3111877e-06
6.568714 -7.2957959999999996e-06
6.569714 -8.2667491e-06
6.570714 -9.2240505e-06
6.571714 -1.0167705e-05
6.572714 -1.1097719e-05
6.573714 -1.2014105000000001e-05
6.574714 -1.2916875e-05
6.575714 -1.380605e-05
6.576715 -1.4681651999999999e-05
6.577714 -1.5543711e-05
6.578714 -1.6392259e-05
6.579714 -1.7227336000000002e-05
6.580714 -1.8048985999999998e-05
6.581714 -1.8857257000000002e-05
6.582714 -1.9652202e-05
6.583714 -2.0433879e-05
6.584714 -2.1202347e-05
6.585714 -2.1957666e-05
6.586714 -2.2699903e-05
6.587714 -2.3429121e-05
6.588714 -2.4145385000000003e-05
6.589714 -2.4848759000000003e-05
6.590714 -2.5539308000000003e-05
6.591714 -2.6217089000000003e-05
6.592714 -2.6882159e-05
6.593714 -2.7534577e-05
6.594714 -2.8174392e-05
6.595714 -2.8801654e-05
6.596714 -2.9416404000000003e-05
6.597714 -3.0018685e-05
6.598714 -3.0608535e-05
6.599714 -3.1185987999999996e-05
6.600714 -3.1751077e-05
6.601714 -3.2303831000000006e-05
6.602714 -3.2844281e-05
6.603714 -3.3372456e-05
6.604714 -3.3888386e-05
6.605714 -3.4392099e-05
6.606714 -3.4883629e-05
6.607714 -3.536301e-05
6.608714 -3.5830277e-05
6.609715 -3.6285473e-05
6.610714 -3.6728642e-05
6.611714 -3.715983e-05
6.612714 -3.7579093e-05
6.613714 -3.7986484e-05
6.614714 -3.8382066e-05
6.615714 -3.8765901e-05
6.616714 -3.9138057999999996e-05
6.617714 -3.949861e-05
6.618714 -3.9847629e-05
6.619714 -4.0185188e-05
6.620714 -4.0511363999999995e-05
6.621714 -4.0826234e-05
6.622715 -4.1129874e-05
6.623714 -4.1422362e-05
6.624714 -4.1703774e-05
6.625714 -4.1974181000000003e-05
6.626714 -4.223366e-05
6.627714 -4.2482276e-05
6.628714 -4.27201e-05
6.629714 -4.2947201e-05
6.630714 -4.3163641e-05
6.631714 -4.3369485e-05
6.632714 -4.3564796e-05
6.633714 -4.3749634e-05
6.634714 -4.3924063999999997e-05
6.635714 -4.4088145e-05
6.636714 -4.4241946e-05
6.637714 -4.438553e-05
6.638714 -4.4518967e-05
6.639714 -4.4642326e-05
6.640714 -4.4755686000000004e-05
6.641714 -4.4859121e-05
6.642715 -4.4952716e-05
6.643714 -4.5036558e-05
6.644714 -4.5110735e-05
6.645714 -4.5175344e-05
6.646714 -4.5230479e-05
6.647714 -4.5276244e-05
6.648714 -4.531274e-05
6.649714 -4.5340073e-05
6.650714 -4.5358345e-05
6.651714 -4.5367665e-05
6.652714 -4.5368137000000005e-05
6.653714 -4.5359863e-05
6.654714 -4.5342946e-05
6.655715 -4.5317485999999996e-05
6.656714 -4.5283576e-05
6.657714 -4.5241308e-05
6.658714 -4.5190765e-05
6.659714 -4.5132034999999997e-05
6.660714 -4.5065195e-05
6.661714 -4.4990321e-05
6.662714 -4.4907486e-05
6.663714 -4.4816755e-05
6.664714 -4.4718195e-05
6.665714 -4.4611869e-05
6.666714 -4.4497838000000003e-05
6.667714 -4.4376168e-05
6.668715 -4.4246917000000005e-05
6.669714 -4.4110155e-05
6.670714 -4.3965949e-05
6.671714 -4.3814367e-05
6.672714 -4.3655487e-05
6.673714 -4.3489384999999996e-05
6.674714 -4.3316149e-05
6.675714 -4.3135867000000005e-05
6.676714 -4.2948633e-05
6.677714 -4.275455e-05
6.678714 -4.2553722e-05
6.679714 -4.2346257999999996e-05
6.680714 -4.2132274e-05
6.681714 -4.1911886e-05
6.682714 -4.1685212e-05
6.683714 -4.1452373e-05
6.684714 -4.1213488e-05
6.685714 -4.0968678e-05
6.686714 -4.0718061e-05
6.687714 -4.0461754e-05
6.688715 -4.0199868e-05
6.689714 -3.993251e-05
6.690714 -3.9659787e-05
6.691714 -3.9381794e-05
6.692714 -3.9098626e-05
6.693714 -3.8810373e-05
6.694714 -3.8517118e-05
6.695714 -3.8218943e-05
6.696714 -3.7915922e-05
6.697714 -3.7608128999999996e-05
6.698714 -3.7295632000000003e-05
6.699714 -3.6978503e-05
6.700714 -3.6656808999999996e-05
6.701715 -3.6330621e-05
6.702714 -3.6000012e-05
6.703714 -3.5665053e-05
6.704714 -3.532582e-05
6.705714 -3.4982398e-05
6.706714 -3.4634871000000003e-05
6.707714 -3.4283329e-05
6.708714 -3.392787e-05
6.709714 -3.3568594e-05
6.710714 -3.3205606e-05
6.711714 -3.2839019999999996e-05
6.712714 -3.2468952e-05
6.713714 -3.2095519e-05
6.714714 -3.1718847e-05
6.715714 -3.1339056e-05
6.716714 -3.0956272e-05
6.717714 -3.0570624e-05
6.718714 -3.0182233e-05
6.719714 -2.9791224000000003e-05
6.720714 -2.9397716999999998e-05
6.721714 -2.9001831000000002e-05
6.722714 -2.8603678999999998e-05
6.723714 -2.8203374e-05
6.724714 -2.7801019e-05
6.725714 -2.7396720000000003e-05
6.726714 -2.6990574e-05
6.727714 -2.6582676999999996e-05
6.728714 -2.617312e-05
6.729714 -2.5761994e-05
6.730714 -2.5349385e-05
6.731714 -2.493538e-05
6.732714 -2.4520064999999997e-05
6.733714 -2.4103528000000004e-05
6.734715 -2.3685853e-05
6.735714 -2.326713e-05
6.736714 -2.2847451e-05
6.737714 -2.242691e-05
6.738714 -2.2005604000000003e-05
6.739714 -2.1583631e-05
6.740714 -2.1161092e-05
6.741714 -2.0738095e-05
6.742714 -2.0314745e-05
6.743714 -1.9891151e-05
6.744714 -1.9467421e-05
6.745714 -1.9043668e-05
6.746714 -1.8619997e-05
6.747715 -1.8196516e-05
6.748714 -1.7773328e-05
6.749714 -1.7350536e-05
6.750714 -1.6928234e-05
6.751714 -1.6506516e-05
6.752714 -1.6085467e-05
6.753714 -1.5665168e-05
6.754714 -1.5245696e-05
6.755714 -1.482712e-05
6.756714 -1.4409504e-05
6.757714 -1.3992908999999999e-05
6.758714 -1.3577389000000001e-05
6.759714 -1.3162999000000001e-05
6.760714 -1.2749788000000002e-05
6.761714 -1.2337808999999999e-05
6.762714 -1.1927109e-05
6.763714 -1.1517742999999999e-05
6.764714 -1.1109763e-05
6.765714 -1.070323e-05
6.766714 -1.0298205999999999e-05
6.767715 -9.8947609e-06
6.768714 -9.4929703e-06
6.769714 -9.092917e-06
6.770714 -8.6946905e-06
6.771714 -8.2983881e-06
6.772714 -7.904114300000001e-06
6.773714 -7.5119793e-06
6.774714 -7.122099499999999e-06
6.775714 -6.7345965e-06
6.776714 -6.3495946e-06
6.777714 -5.967221e-06
6.778714 -5.587604000000001e-06
6.779714 -5.2108714e-06
6.780715 -4.8371501e-06
6.781714 -4.4665637e-06
6.782714 -4.0992312e-06
6.783714 -3.7352667e-06
6.784714 -3.3747781e-06
6.785714 -3.0178668e-06
6.786714 -2.6646266000000002e-06
6.787714 -2.3151438e-06
6.788714 -1.9694973e-06
6.789714 -1.6277588999999999e-06
6.790714 -1.2899944e-06
6.791714 -9.562636899999998e-07
6.792714 -6.2662147e-07
6.793715 -3.0111895e-07
6.794714 2.0195201e-08
6.795714 3.3727399e-07
6.796714 6.5007035e-07
6.797714 9.5853672e-07
6.798714 1.2626231999999999e-06
6.799714 1.5622769e-06
6.800714 1.8574416999999999e-06
6.801714 2.1480567e-06
6.802714 2.4340569e-06
6.803714 2.7153725e-06
6.804714 2.9919295000000004e-06
6.805714 3.2636496e-06
6.806714 3.530451e-06
6.807714 3.7922494e-06
6.808714 4.0489584999999995e-06
6.809714 4.3004913e-06
6.810714 4.5467612e-06
6.811714 4.787682799999999e-06
6.812714 5.0231737e-06
6.813715 5.2531544e-06
6.814714 5.4775498e-06
6.815714 5.6962904e-06
6.816714 5.9093118e-06
6.817714 6.116555800000001e-06
6.818714 6.3179691000000005e-06
6.819714 6.5135055e-06
6.820714 6.703123e-06
6.821714 6.8867848e-06
6.822714 7.0644575e-06
6.823714 7.2361111e-06
6.824714 7.4017166e-06
6.825714 7.5612462e-06
6.826715 7.7146701e-06
6.827714 7.8619586e-06
6.828714 8.0030766e-06
6.829714 8.137985899999999e-06
6.830714 8.2666439e-06
6.831714 8.3890015e-06
6.832714 8.505004e-06
6.833714 8.6145903e-06
6.834714 8.717694300000001e-06
6.835714 8.8142436e-06
6.836714 8.9041613e-06
6.837714 8.987367300000001e-06
6.838714 9.0637769e-06
6.839714 9.1333057e-06
6.840714 9.1958682e-06
6.841714 9.251380799999999e-06
6.842714 9.2997624e-06
6.843714 9.340935500000001e-06
6.844714 9.3748284e-06
6.845714 9.4013757e-06
6.846714 9.4205205e-06
6.847714 9.4322132e-06
6.848714 9.4364118e-06
6.849714 9.4330844e-06
6.850714 9.4222067e-06
6.851714 9.4037624e-06
6.852714 9.3777416e-06
6.853714 9.34414e-06
6.854714 9.3029584e-06
6.855714 9.254201000000001e-06
6.856714 9.1978727e-06
6.857714 9.1339786e-06
6.858714 9.0625228e-06
6.859715 8.9835055e-06
6.860714 8.8969223e-06
6.861714 8.8027633e-06
6.862714 8.7010108e-06
6.863714 8.5916412e-06
6.864714 8.474621199999999e-06
6.865714 8.349911e-06
6.866714 8.2174616e-06
6.867714 8.0772196e-06
6.868714 7.929123300000001e-06
6.869714 7.773107299999999e-06
6.870714 7.609103399999999e-06
6.871714 7.437041899999999e-06
6.872715 7.2568518e-06
6.873714 7.0684648999999995e-06
6.874714 6.871816499999999e-06
6.875714 6.666847699999999e-06
6.876714 6.4535058e-06
6.877714 6.2317468999999994e-06
6.878714 6.001536700000001e-06
6.879714 5.7628508e-06
6.880714 5.5156754e-06
6.881714 5.2600065e-06
6.882714 4.9958505e-06
6.883714 4.7232234e-06
6.884714 4.442149e-06
6.885714 4.152659e-06
6.886714 3.8547896e-06
6.887714 3.5485808000000004e-06
6.888714 3.2340751e-06
6.889714 2.9113137e-06
6.890714 2.5803367000000002e-06
6.891714 2.24118e-06
6.892715 1.8938741999999998e-06
6.893714 1.5384429999999999e-06
6.894714 1.1749025e-06
6.895714 8.032596800000001e-07
6.896714 4.2351304999999996e-07
6.897714 3.5652017e-08
6.898714 -3.6034249e-07
6.899714 -7.644977099999999e-07
6.900714 -1.1768472e-06
6.901714 -1.5974296e-06
6.902714 -2.0262867e-06
6.903714 -2.4634625e-06
6.904714 -2.9090009e-06
6.905715 -3.3629433e-06
6.906714 -3.825328e-06
6.907714 -4.296186499999999e-06
6.908714 -4.7755435e-06
6.909714 -5.2634149e-06
6.910714 -5.7598076e-06
6.911714 -6.2647182e-06
6.912714 -6.778132900000001e-06
6.913714 -7.300028e-06
6.914714 -7.83037e-06
6.915714 -8.3691177e-06
6.916714 -8.916222799999999e-06
6.917714 -9.4716306e-06
6.918715 -1.0035283e-05
6.919714 -1.0607121000000001e-05
6.920714 -1.1187083e-05
6.921714 -1.1775113e-05
6.922714 -1.2371156999999998e-05
6.923714 -1.2975167e-05
6.924714 -1.3587102000000001e-05
6.925714 -1.4206931000000001e-05
6.926714 -1.4834632e-05
6.927714 -1.5470191e-05
6.928714 -1.6113603e-05
6.929714 -1.6764874999999998e-05
6.930714 -1.7424021e-05
6.931714 -1.8091062e-05
6.932714 -1.8766022e-05
6.933714 -1.9448933e-05
6.934714 -2.0139827e-05
6.935714 -2.0838732e-05
6.936714 -2.1545677e-05
6.937714 -2.2260683e-05
6.938715 -2.2983766999999998e-05
6.939714 -2.3714932e-05
6.940714 -2.4454175e-05
6.941714 -2.5201481e-05
6.942714 -2.5956820000000003e-05
6.943714 -2.6720147e-05
6.944714 -2.7491413e-05
6.945714 -2.8270549e-05
6.946714 -2.9057476999999998e-05
6.947714 -2.9852111999999998e-05
6.948714 -3.065436e-05
6.949714 -3.1464123e-05
6.950714 -3.2281300999999995e-05
6.951715 -3.3105792e-05
6.952714 -3.3937496e-05
6.953714 -3.4776318e-05
6.954714 -3.5622173000000005e-05
6.955714 -3.6474983999999995e-05
6.956714 -3.7334681e-05
6.957714 -3.8201210000000004e-05
6.958714 -3.9074527e-05
6.959714 -3.9954602000000004e-05
6.960714 -4.0841422e-05
6.961714 -4.1734978e-05
6.962714 -4.2635276e-05
6.963714 -4.3542329e-05
6.964714 -4.4456158e-05
6.965714 -4.5376785e-05
6.966714 -4.630424e-05
6.967714 -4.7238544e-05
6.968714 -4.8179714e-05
6.969714 -4.9127766e-05
6.970714 -5.0082707e-05
6.971714 -5.1044526e-05
6.972714 -5.2013200999999995e-05
6.973714 -5.2988696000000006e-05
6.974714 -5.3970956e-05
6.975714 -5.4959918e-05
6.976714 -5.5955502e-05
6.977714 -5.6957612e-05
6.978714 -5.7966133000000004e-05
6.979714 -5.8980953e-05
6.980714 -6.000194e-05
6.981714 -6.1028965000000006e-05
6.982714 -6.2061889e-05
6.983714 -6.3100578e-05
6.984715 -6.4144899e-05
6.985714 -6.5194729e-05
6.986714 -6.6249947e-05
6.987714 -6.7310452e-05
6.988714 -6.8376147e-05
6.989714 -6.944695799999999e-05
6.990714 -7.0522827e-05
6.991714 -7.1603705e-05
6.992714 -7.2689562e-05
6.993714 -7.3780382e-05
6.994714 -7.4876158e-05
6.995714 -7.597690199999999e-05
6.996714 -7.7082632e-05
6.997715 -7.8193369e-05
6.998714 -7.930913200000001e-05
6.999714 -8.0429948e-05
7.000714 -8.1555839e-05
7.001714 -8.2686813e-05
7.002714 -8.3822874e-05
7.003714 -8.4964017e-05
7.004714 -8.6110214e-05
7.005714 -8.7261429e-05
7.006714 -8.841760699999999e-05
7.007714 -8.957868000000001e-05
7.008714 -9.0744561e-05
7.009714 -9.1915149e-05
7.010714 -9.3090324e-05
7.011714 -9.4269967e-05
7.012714 -9.545394699999999e-05
7.013714 -9.6642123e-05
7.014714 -9.7834345e-05
7.015714 -9.9030478e-05
7.016714 -0.00010023040000000001
7.017715 -0.00010143394999999999
7.018714 -0.00010264104000000001
7.019714 -0.00010385154
7.020714 -0.00010506536
7.021714 -0.00010628243000000001
7.022714 -0.00010750267
7.023714 -0.00010872604
7.024714 -0.00010995251
7.025714 -0.00011118204
7.026714 -0.00011241463999999999
7.027714 -0.00011365028
7.028714 -0.00011488897
7.029714 -0.00011613073
7.030715 -0.00011737555
7.031714 -0.00011862344
7.032714 -0.00011987438
7.033714 -0.00012112836
7.034714 -0.00012238534999999999
7.035714 -0.00012364529
7.036714 -0.00012490814
7.037714 -0.0001261738
7.038714 -0.00012744218
7.039714 -0.00012871316
7.040714 -0.0001299866
7.041714 -0.00013126237
7.042714 -0.0001325403
7.043715 -0.00013382022
7.044714 -0.00013510196
7.045714 -0.00013638533999999999
7.046714 -0.00013767018000000001
7.047714 -0.00013895632
7.048714 -0.00014024359
7.049714 -0.00014153186
7.050714 -0.00014282097999999998
7.051714 -0.00014411083000000002
7.052714 -0.00014540134
7.053714 -0.00014669242
7.054714 -0.00014798403
7.055714 -0.00014927613
7.056714 -0.00015056871
7.057714 -0.00015186178
7.058714 -0.00015315534
7.059714 -0.00015444944
7.060714 -0.00015574409999999998
7.061714 -0.00015703937
7.062714 -0.00015833529
7.063715 -0.00015963188
7.064714 -0.00016092919
7.065714 -0.00016222721
7.066714 -0.00016352593
7.067714 -0.00016482535
7.068714 -0.00016612540000000001
7.069714 -0.00016742603999999998
7.070714 -0.00016872716
7.071714 -0.00017002865999999998
7.072714 -0.0001713304
7.073714 -0.00017263222
7.074714 -0.00017393398
7.075714 -0.00017523548000000002
7.076715 -0.00017653655
7.077714 -0.00017783698
7.078714 -0.00017913659000000001
7.079714 -0.0001804352
7.080714 -0.00018173263000000002
7.081714 -0.0001830287
7.082714 -0.00018432329
7.083714 -0.00018561625
7.084714 -0.00018690746999999998
7.085714 -0.00018819686999999998
7.086714 -0.00018948439
7.087714 -0.00019076999
7.088714 -0.00019205365
7.089714 -0.00019333536
7.090714 -0.00019461513
7.091714 -0.00019589299
7.092714 -0.00019716897
7.093714 -0.00019844309999999998
7.094714 -0.00019971544
7.095714 -0.00020098601000000002
7.096714 -0.00020225480000000002
7.097714 -0.00020352184
7.098714 -0.00020478712
7.099714 -0.00020605062
7.100714 -0.00020731226999999997
7.101714 -0.00020857200999999998
7.102714 -0.00020982972999999998
7.103714 -0.00021108531000000002
7.104714 -0.00021233861
7.105714 -0.00021358949
7.106714 -0.00021483775000000002
7.107714 -0.00021608323
7.108714 -0.00021732571
7.109715 -0.00021856504000000002
7.110714 -0.000219801
7.111714 -0.00022103341
7.112714 -0.00022226209
7.113714 -0.00022348688
7.114714 -0.00022470766999999997
7.115714 -0.00022592433
7.116714 -0.00022713674999999997
7.117714 -0.0002283449
7.118714 -0.00022954871
7.119714 -0.00023074815000000002
7.120714 -0.00023194325
7.121714 -0.00023313400999999998
7.122715 -0.00023432046
7.123714 -0.00023550267000000002
7.124714 -0.00023668069
7.125714 -0.00023785457999999998
7.126714 -0.00023902437000000002
7.127714 -0.00024019013999999997
7.128714 -0.00024135187999999998
7.129714 -0.00024250965
7.130714 -0.00024366341000000002
7.131714 -0.00024481317
7.132714 -0.00024595886
7.133714 -0.00024710041000000003
7.134714 -0.00024823771
7.135714 -0.00024937064999999996
7.136714 -0.00025049908
7.137714 -0.00025162285000000003
7.138714 -0.00025274178
7.139714 -0.00025385570999999997
7.140714 -0.00025496443
7.141714 -0.00025606773
7.142715 -0.00025716545
7.143714 -0.00025825741
7.144714 -0.00025934346
7.145714 -0.00026042344
7.146714 -0.00026149726
7.147714 -0.0002625648
7.148714 -0.00026362602
7.149714 -0.00026468088
7.150714 -0.00026572936
7.151714 -0.00026677149
7.152714 -0.00026780729000000004
7.153714 -0.00026883680999999996
7.154714 -0.00026986014999999996
7.155715 -0.00027087738
7.156714 -0.00027188858
7.157714 -0.00027289384
7.158714 -0.00027389324
7.159714 -0.00027488684
7.160714 -0.00027587471
7.161714 -0.00027685685000000004
7.162714 -0.00027783328000000003
7.163714 -0.00027880399
7.164714 -0.00027976891
7.165714 -0.00028072795
7.166714 -0.00028168101
7.167714 -0.00028262796
7.168715 -0.00028356862
7.169714 -0.00028450283
7.170714 -0.00028543038000000004
7.171714 -0.00028635106
7.172714 -0.00028726464999999997
7.173714 -0.00028817094
7.174714 -0.0002890697
7.175714 -0.00028996076
7.176714 -0.00029084392
7.177714 -0.00029171906
7.178714 -0.00029258600999999997
7.179714 -0.00029344471
7.180714 -0.00029429507
7.181714 -0.00029513706
7.182714 -0.00029597068
7.183714 -0.00029679597
7.184714 -0.00029761296999999997
7.185714 -0.00029842176
7.186714 -0.00029922244
7.187714 -0.00030001513
7.188715 -0.00030079993
7.189714 -0.00030157698
7.190714 -0.00030234639
7.191714 -0.00030310825
7.192714 -0.00030386268
7.193714 -0.00030460972
7.194714 -0.00030534941
7.195714 -0.00030608178
7.196714 -0.00030680683
7.197714 -0.00030752449
7.198714 -0.00030823471
7.199714 -0.00030893736
7.200714 -0.00030963236
7.201715 -0.0003103195
7.202714 -0.00031099866999999997
7.203714 -0.00031166965
7.204714 -0.00031233228
7.205714 -0.00031298637
7.206714 -0.00031363172000000003
7.207714 -0.00031426821
7.208714 -0.00031489566999999997
7.209714 -0.00031551397
7.210714 -0.00031612301
7.211714 -0.00031672273
7.212714 -0.00031731308
7.213714 -0.00031789405
7.214714 -0.00031846566
7.215714 -0.00031902798000000003
7.216714 -0.00031958107
7.217714 -0.00032012501
7.218714 -0.00032065991
7.219714 -0.00032118589
7.220714 -0.0003217031
7.221714 -0.00032221162
7.222714 -0.00032271159
7.223714 -0.00032320311
7.224714 -0.00032368625
7.225714 -0.00032416106
7.226714 -0.00032462758
7.227714 -0.00032508578
7.228714 -0.00032553567
7.229714 -0.00032597713
7.230714 -0.00032641011999999997
7.231714 -0.00032683447
7.232714 -0.00032725006
7.233714 -0.00032765672
7.234715 -0.00032805424
7.235714 -0.00032844246000000003
7.236714 -0.00032882117
7.237714 -0.0003291902
7.238714 -0.00032954936
7.239714 -0.00032989851
7.240714 -0.0003302375
7.241714 -0.00033056624
7.242714 -0.00033088465
7.243714 -0.00033119270000000003
7.244714 -0.0003314904
7.245714 -0.00033177776
7.246714 -0.00033205486
7.247715 -0.00033232179
7.248714 -0.00033257868
7.249714 -0.00033282568
7.250714 -0.00033306294
7.251714 -0.00033329065000000003
7.252714 -0.00033350898
7.253714 -0.00033371809
7.254714 -0.00033391816
7.255714 -0.00033410933999999997
7.256714 -0.00033429171
7.257714 -0.00033446538
7.258714 -0.00033463041000000003
7.259714 -0.00033478682
7.260714 -0.00033493459
7.261714 -0.00033507367
7.262714 -0.00033520395999999997
7.263714 -0.00033532535
7.264714 -0.00033543768
7.265714 -0.00033554077
7.266714 -0.00033563445
7.267715 -0.00033571853
7.268714 -0.00033579279
7.269714 -0.00033585704
7.270714 -0.00033591109
7.271714 -0.00033595479
7.272714 -0.00033598799
7.273714 -0.00033601057000000003
7.274714 -0.00033602246
7.275714 -0.00033602364
7.276714 -0.00033601409
7.277714 -0.00033599385
7.278714 -0.00033596301999999997
7.279714 -0.00033592169
7.280715 -0.00033586997999999997
7.281714 -0.00033580808999999996
7.282714 -0.00033573619
7.283714 -0.00033565448
7.284714 -0.00033556314
7.285714 -0.00033546237
7.286714 -0.00033535237
7.287714 -0.00033523329
7.288714 -0.00033510528
7.289714 -0.00033496844
7.290714 -0.00033482286
7.291714 -0.00033466858
7.292714 -0.0003345056
7.293715 -0.00033433391
7.294714 -0.00033415342
7.295714 -0.00033396404
7.296714 -0.00033376564
7.297714 -0.00033355807
7.298714 -0.00033334118
7.299714 -0.00033311478
7.300714 -0.0003328787
7.301714 -0.00033263277
7.302714 -0.00033237682000000003
7.303714 -0.00033211072
7.304714 -0.00033183435
7.305714 -0.00033154763
7.306714 -0.0003312505
7.307714 -0.00033094298
7.308714 -0.00033062506
7.309714 -0.00033029683000000004
7.310714 -0.00032995836
7.311714 -0.00032960979
7.312714 -0.00032925127000000003
7.313715 -0.00032888298999999996
7.314714 -0.00032850514
7.315714 -0.00032811795
7.316714 -0.00032772159
7.317714 -0.00032731625
7.318714 -0.00032690214
7.319714 -0.0003264794
7.320714 -0.00032604817000000003
7.321714 -0.00032560854000000003
7.322714 -0.00032516061
7.323714 -0.00032470439
7.324714 -0.00032423986
7.325714 -0.00032376699
7.326715 -0.00032328569
7.327714 -0.00032279586
7.328714 -0.00032229734
7.329714 -0.00032178998
7.330714 -0.00032127360999999996
7.331714 -0.00032074804
7.332714 -0.0003202131
7.333714 -0.00031966861
7.334714 -0.00031911443
7.335714 -0.00031855043000000003
7.336714 -0.00031797651
7.337714 -0.00031739264
7.338714 -0.00031679875999999997
7.339714 -0.00031619492999999997
7.340714 -0.00031558118
7.341714 -0.00031495762999999996
7.342714 -0.00031432442
7.343714 -0.00031368170000000003
7.344714 -0.00031302968000000003
7.345714 -0.00031236862
7.346714 -0.00031169873
7.347714 -0.00031102024000000003
7.348714 -0.00031033342
7.349714 -0.00030963849
7.350714 -0.00030893568
7.351714 -0.00030822519
7.352714 -0.00030750716
7.353714 -0.00030678173
7.354714 -0.00030604895
7.355714 -0.00030530889
7.356714 -0.00030456154
7.357714 -0.00030380686000000003
7.358714 -0.00030304475
7.359715 -0.00030227511
7.360714 -0.00030149779
7.361714 -0.0003007126
7.362714 -0.00029991936
7.363714 -0.00029911788999999997
7.364714 -0.00029830799
7.365714 -0.00029748946
7.366714 -0.00029666214
7.367714 -0.00029582591
7.368714 -0.00029498062000000004
7.369714 -0.00029412624
7.370714 -0.00029326272
7.371714 -0.00029239009
7.372715 -0.00029150838
7.373714 -0.00029061768999999997
7.374714 -0.00028971815
7.375714 -0.00028880995
7.376714 -0.00028789329
7.377714 -0.00028696841
7.378714 -0.00028603554000000003
7.379714 -0.00028509494
7.380714 -0.00028414685999999997
7.381714 -0.00028319153
7.382714 -0.00028222917
7.383714 -0.00028125999
7.384714 -0.00028028417000000003
7.385714 -0.00027930182
7.386714 -0.00027831304
7.387714 -0.00027731786999999995
7.388714 -0.00027631633999999997
7.389714 -0.00027530839
7.390714 -0.00027429396
7.391714 -0.00027327296
7.392715 -0.00027224523
7.393714 -0.00027121064
7.394714 -0.00027016899
7.395714 -0.00026912014
7.396714 -0.0002680639
7.397714 -0.00026700009
7.398714 -0.00026592859000000005
7.399714 -0.00026484927
7.400714 -0.00026376206
7.401714 -0.00026266689
7.402714 -0.00026156378999999996
7.403714 -0.00026045277
7.404714 -0.00025933391000000004
7.405715 -0.00025820734
7.406714 -0.00025707325
7.407714 -0.00025593179
7.408714 -0.00025478321
7.409714 -0.00025362776
7.410714 -0.00025246568
7.411714 -0.00025129725
7.412714 -0.00025012273
7.413714 -0.00024894234
7.414714 -0.00024775634
7.415714 -0.0002465649
7.416714 -0.00024536819
7.417714 -0.00024416631
7.418715 -0.00024295939
7.419714 -0.00024174742
7.420714 -0.00024053043
7.421714 -0.00023930834
7.422714 -0.00023808107
7.423714 -0.00023684850000000001
7.424714 -0.00023561047
7.425714 -0.00023436683
7.426714 -0.00023311736000000002
7.427714 -0.0002318619
7.428714 -0.00023060023999999998
7.429714 -0.00022933223
7.430714 -0.00022805771000000002
7.431714 -0.00022677654999999998
7.432714 -0.00022548868000000003
7.433714 -0.00022419404000000002
7.434714 -0.00022289264
7.435714 -0.00022158451
7.436714 -0.00022026976999999997
7.437714 -0.00021894853
7.438715 -0.00021762096
7.439714 -0.0002162873
7.440714 -0.00021494775
7.441714 -0.00021360258
7.442714 -0.00021225208000000002
7.443714 -0.00021089652
7.444714 -0.00020953617
7.445714 -0.00020817126
7.446714 -0.00020680204
7.447714 -0.00020542871000000002
7.448714 -0.00020405143
7.449714 -0.00020267034
7.450714 -0.00020128552
7.451715 -0.00019989702000000002
7.452714 -0.00019850481
7.453714 -0.00019710884999999998
7.454714 -0.00019570905
7.455714 -0.00019430528999999998
7.456714 -0.00019289739
7.457714 -0.00019148522
7.458714 -0.00019006855999999998
7.459714 -0.00018864723
7.460714 -0.00018722106
7.461714 -0.0001857899
7.462714 -0.00018435358000000002
7.463714 -0.00018291198999999999
7.464714 -0.00018146509
7.465714 -0.00018001282
7.466714 -0.00017855521
7.467714 -0.00017709231
7.468714 -0.00017562423
7.469714 -0.00017415114
7.470714 -0.00017267321
7.471714 -0.00017119066
7.472714 -0.00016970376
7.473714 -0.0001682128
7.474714 -0.00016671803
7.475714 -0.00016521976
7.476714 -0.00016371828
7.477714 -0.00016221384
7.478714 -0.00016070668
7.479714 -0.00015919702
7.480714 -0.00015768503
7.481714 -0.00015617084
7.482714 -0.00015465451
7.483714 -0.00015313611
7.484715 -0.00015161561
7.485714 -0.00015009295999999998
7.486714 -0.00014856805
7.487714 -0.00014704076
7.488714 -0.00014551092999999998
7.489714 -0.00014397838
7.490714 -0.00014244291
7.491714 -0.00014090434000000002
7.492714 -0.00013936248
7.493714 -0.00013781714
7.494714 -0.0001362682
7.495714 -0.00013471554
7.496714 -0.00013315907
7.497715 -0.00013159877
7.498714 -0.00013003464
7.499714 -0.00012846675
7.500714 -0.00012689521
7.501714 -0.00012532016
7.502714 -0.0001237418
7.503714 -0.00012216035000000002
7.504714 -0.00012057606
7.505714 -0.0001189892
7.506714 -0.00011740006999999999
7.507714 -0.00011580894000000001
7.508714 -0.0001142161
7.509714 -0.00011262179999999999
7.510714 -0.00011102629000000001
7.511714 -0.00010942977999999999
7.512714 -0.00010783242000000001
7.513714 -0.00010623435
7.514714 -0.00010463565000000001
7.515714 -0.00010303635
7.516714 -0.00010143644
7.517715 -9.9835881e-05
7.518714 -9.8234568e-05
7.519714 -9.663236800000001e-05
7.520714 -9.5029139e-05
7.521714 -9.3424705e-05
7.522714 -9.1818885e-05
7.523714 -9.02115e-05
7.524714 -8.8602377e-05
7.525714 -8.699136099999999e-05
7.526714 -8.5378326e-05
7.527714 -8.3763172e-05
7.528714 -8.2145846e-05
7.529714 -8.052632599999999e-05
7.530715 -7.8904651e-05
7.531714 -7.728089e-05
7.532714 -7.5655174e-05
7.533714 -7.4027668e-05
7.534714 -7.2398575e-05
7.535714 -7.0768135e-05
7.536714 -6.913661e-05
7.537714 -6.7504277e-05
7.538714 -6.587142700000001e-05
7.539714 -6.423835e-05
7.540714 -6.260532400000001e-05
7.541714 -6.097261e-05
7.542714 -5.9340437e-05
7.543715 -5.7709013e-05
7.544714 -5.6078494e-05
7.545714 -5.4448998e-05
7.546714 -5.2820593e-05
7.547714 -5.1193308e-05
7.548714 -4.956712e-05
7.549714 -4.7941961e-05
7.550714 -4.6317734e-05
7.551714 -4.4694303e-05
7.552714 -4.3071509e-05
7.553714 -4.1449178e-05
7.554714 -3.9827128e-05
7.555714 -3.8205178e-05
7.556714 -3.6583157e-05
7.557714 -3.4960917e-05
7.558714 -3.3338338e-05
7.559714 -3.1715334e-05
7.560714 -3.0091857e-05
7.561714 -2.8467909e-05
7.562714 -2.6843534e-05
7.563715 -2.5218830000000002e-05
7.564714 -2.3593938000000002e-05
7.565714 -2.1969045e-05
7.566714 -2.0344373e-05
7.567714 -1.8720181000000002e-05
7.568714 -1.7096748e-05
7.569714 -1.5474376e-05
7.570714 -1.3853369e-05
7.571714 -1.2234035e-05
7.572714 -1.0616666e-05
7.573714 -9.0015362e-06
7.574714 -7.3888913e-06
7.575714 -5.7789421e-06
7.576715 -4.1718585999999996e-06
7.577714 -2.5677656e-06
7.578714 -9.6674038e-07
7.579714 6.311874100000001e-07
7.580714 2.2260350000000003e-06
7.581714 3.8178637e-06
7.582714 5.4067736999999995e-06
7.583714 6.992898e-06
7.584714 8.5763951e-06
7.585714 1.015744e-05
7.586714 1.1736216e-05
7.587714 1.3312903e-05
7.588714 1.4887675000000001e-05
7.589714 1.6460682e-05
7.590714 1.8032047e-05
7.591714 1.9601859e-05
7.592714 2.1170166e-05
7.593714 2.2736972e-05
7.594714 2.4302233e-05
7.595714 2.5865858999999997e-05
7.596714 2.7427711e-05
7.597714 2.8987608000000002e-05
7.598714 3.0545334e-05
7.599714 3.2100633e-05
7.600714 3.3653225e-05
7.601714 3.5202819999999996e-05
7.602714 3.6749111e-05
7.603714 3.8291796e-05
7.604714 3.9830581e-05
7.605714 4.1365195e-05
7.606714 4.2895384999999995e-05
7.607714 4.4420941e-05
7.608714 4.5941684e-05
7.609715 4.7457482e-05
7.610714 4.8968245999999996e-05
7.611714 5.0473932000000006e-05
7.612714 5.1974540999999994e-05
7.613714 5.3470119999999996e-05
7.614714 5.4960742000000005e-05
7.615714 5.644652099999999e-05
7.616714 5.7927581999999995e-05
7.617714 5.9404077999999996e-05
7.618714 6.0876158e-05
7.619714 6.2343975e-05
7.620714 6.380766400000001e-05
7.621714 6.5267346e-05
7.622715 6.6723106e-05
7.623714 6.8175007e-05
7.624714 6.9623064e-05
7.625714 7.1067251e-05
7.626714 7.2507498e-05
7.627714 7.3943693e-05
7.628714 7.5375675e-05
7.629714 7.6803241e-05
7.630714 7.8226162e-05
7.631714 7.9644167e-05
7.632714 8.105697600000001e-05
7.633714 8.2464288e-05
7.634714 8.3865797e-05
7.635714 8.5261206e-05
7.636714 8.6650226e-05
7.637714 8.803259e-05
7.638714 8.9408064e-05
7.639714 9.077643900000001e-05
7.640714 9.213756e-05
7.641714 9.3491309e-05
7.642715 9.483760599999999e-05
7.643714 9.617642700000001e-05
7.644714 9.7507791e-05
7.645714 9.8831742e-05
7.646714 0.00010014837999999999
7.647714 0.00010145781999999999
7.648714 0.0001027602
7.649714 0.00010405568
7.650714 0.00010534440000000001
7.651714 0.00010662652
7.652714 0.00010790218000000001
7.653714 0.00010917149
7.654714 0.00011043452999999999
7.655715 0.00011169135
7.656714 0.00011294196000000001
7.657714 0.00011418633
7.658714 0.00011542436000000001
7.659714 0.00011665593
7.660714 0.00011788086
7.661714 0.00011909893
7.662714 0.00012030989
7.663714 0.00012151345999999999
7.664714 0.00012270934
7.665714 0.00012389720999999998
7.666714 0.00012507675
7.667714 0.00012624762
7.668715 0.00012740952999999998
7.669714 0.00012856219
7.670714 0.00012970535
7.671714 0.00013083878
7.672714 0.0001319623
7.673714 0.00013307578
7.674714 0.00013417911
7.675714 0.00013527224
7.676714 0.00013635517
7.677714 0.00013742795
7.678714 0.00013849062
7.679714 0.00013954331
7.680714 0.00014058611000000002
7.681714 0.00014161917
7.682714 0.00014264262999999998
7.683714 0.00014365661
7.684714 0.00014466124
7.685714 0.00014565662
7.686714 0.00014664282
7.687714 0.00014761988
7.688715 0.0001485878
7.689714 0.00014954653
7.690714 0.00015049599
7.691714 0.00015143604
7.692714 0.00015236652
7.693714 0.00015328721
7.694714 0.00015419787
7.695714 0.00015509821
7.696714 0.00015598796
7.697714 0.00015686678999999999
7.698714 0.00015773442
7.699714 0.00015859051
7.700714 0.00015943479
7.701715 0.00016026695999999999
7.702714 0.0001610868
7.703714 0.00016189409
7.704714 0.00016268866
7.705714 0.00016347037000000002
7.706714 0.00016423913
7.707714 0.0001649949
7.708714 0.00016573767
7.709714 0.00016646748
7.710714 0.00016718436
7.711714 0.00016788842
7.712714 0.00016857978
7.713714 0.00016925852999999998
7.714714 0.00016992481999999998
7.715714 0.00017057876
7.716714 0.00017122044
7.717714 0.00017184994
7.718714 0.00017246734
7.719714 0.00017307265
7.720714 0.00017366583
7.721714 0.00017424685
7.722714 0.00017481558999999999
7.723714 0.00017537192
7.724714 0.00017591565
7.725714 0.00017644655
7.726714 0.00017696439
7.727714 0.00017746887
7.728714 0.00017795971
7.729714 0.00017843659999999998
7.730714 0.00017889922
7.731714 0.00017934726999999998
7.732714 0.00017978047
7.733714 0.00018019852999999998
7.734715 0.00018060122
7.735714 0.00018098832
7.736714 0.00018135967
7.737714 0.00018171512
7.738714 0.00018205459000000002
7.739714 0.00018237802999999998
7.740714 0.00018268543
7.741714 0.00018297679000000002
7.742714 0.0001832522
7.743714 0.00018351172
7.744714 0.00018375546
7.745714 0.00018398351
7.746714 0.00018419598999999998
7.747715 0.00018439301
7.748714 0.00018457466
7.749714 0.00018474101
7.750714 0.00018489209999999998
7.751714 0.00018502794
7.752714 0.00018514852
7.753714 0.00018525376
7.754714 0.00018534356000000002
7.755714 0.00018541777999999998
7.756714 0.00018547623000000001
7.757714 0.00018551871
7.758714 0.00018554496
7.759714 0.00018555471
7.760714 0.0001855477
7.761714 0.00018552361
7.762714 0.00018548213999999998
7.763714 0.00018542303
7.764714 0.00018534597
7.765714 0.00018525072
7.766714 0.00018513706000000002
7.767715 0.00018500479
7.768714 0.00018485373
7.769714 0.00018468379
7.770714 0.00018449487999999998
7.771714 0.00018428696
7.772714 0.00018406000999999998
7.773714 0.0001838141
7.774714 0.00018354925
7.775714 0.00018326558000000001
7.776714 0.00018296317000000002
7.777714 0.00018264215
7.778714 0.0001823026
7.779714 0.00018194465
7.780715 0.0001815684
7.781714 0.0001811739
7.782714 0.00018076121
7.783714 0.00018033035
7.784714 0.00017988128
7.785714 0.00017941396999999998
7.786714 0.00017892829999999999
7.787714 0.00017842415
7.788714 0.00017790134
7.789714 0.00017735968
7.790714 0.00017679890999999998
7.791714 0.00017621882
7.792714 0.0001756191
7.793715 0.00017499949
7.794714 0.00017435971
7.795714 0.00017369948
7.796714 0.00017301854
7.797714 0.00017231666000000001
7.798714 0.00017159363
7.799714 0.00017084925
7.800714 0.00017008339
7.801714 0.00016929591999999998
7.802714 0.0001684868
7.803714 0.00016765598
7.804714 0.00016680348
7.805714 0.00016592932
7.806714 0.00016503357
7.807714 0.00016411632
7.808714 0.00016317769
7.809714 0.00016221777
7.810714 0.0001612367
7.811714 0.00016023458999999998
7.812714 0.00015921155
7.813715 0.00015816764
7.814714 0.00015710294
7.815714 0.00015601747
7.816714 0.00015491124
7.817714 0.00015378421
7.818714 0.00015263631
7.819714 0.00015146744
7.820714 0.00015027745
7.821714 0.00014906617
7.822714 0.00014783340999999998
7.823714 0.00014657895000000002
7.824714 0.00014530256999999998
7.825714 0.00014400401
7.826715 0.00014268305
7.827714 0.00014133946
7.828714 0.000139973
7.829714 0.00013858347
7.830714 0.00013717071
7.831714 0.00013573456
7.832714 0.0001342749
7.833714 0.00013279165
7.834714 0.00013128477999999999
7.835714 0.00012975426
7.836714 0.0001282001
7.837714 0.00012662238
7.838714 0.00012502114999999998
7.839714 0.00012339653
7.840714 0.00012174863
7.841714 0.00012007757
7.842714 0.00011838348
7.843714 0.00011666647
7.844714 0.00011492665
7.845714 0.00011316412000000001
7.846714 0.00011137893999999999
7.847714 0.00010957116000000001
7.848714 0.00010774080000000001
7.849714 0.00010588783999999999
7.850714 0.00010401225000000001
7.851714 0.00010211393000000001
7.852714 0.00010019279
7.853714 9.8248688e-05
7.854714 9.6281474e-05
7.855714 9.429097600000001e-05
7.856714 9.2277014e-05
7.857714 9.0239394e-05
7.858714 8.817793299999999e-05
7.859715 8.609245e-05
7.860714 8.3982786e-05
7.861714 8.1848788e-05
7.862714 7.9690341e-05
7.863714 7.7507349e-05
7.864714 7.5299755e-05
7.865714 7.306753099999999e-05
7.866714 7.0810677e-05
7.867714 6.8529238e-05
7.868714 6.6223282e-05
7.869714 6.3892912e-05
7.870714 6.1538248e-05
7.871714 5.915942400000001e-05
7.872715 5.6756602e-05
7.873714 5.4329938999999996e-05
7.874714 5.1879596e-05
7.875714 4.9405729999999996e-05
7.876714 4.6908488e-05
7.877714 4.4387997e-05
7.878714 4.1844362e-05
7.879714 3.927766e-05
7.880714 3.6687944999999995e-05
7.881714 3.4075236e-05
7.882714 3.1439521e-05
7.883714 2.8780758e-05
7.884714 2.6098877e-05
7.885714 2.3393783e-05
7.886714 2.0665357e-05
7.887714 1.7913466e-05
7.888714 1.5137967e-05
7.889714 1.2338707e-05
7.890714 9.515537900000001e-06
7.891714 6.6683185e-06
7.892715 3.7969198e-06
7.893714 9.0123233e-07
7.894714 -2.0188299e-06
7.895714 -4.9633254e-06
7.896714 -7.932282399999999e-06
7.897714 -1.0925696e-05
7.898714 -1.3943528999999999e-05
7.899714 -1.698571e-05
7.900714 -2.0052138e-05
7.901714 -2.3142684e-05
7.902714 -2.6257191999999998e-05
7.903714 -2.9395486000000002e-05
7.904714 -3.2557378e-05
7.905715 -3.5742666999999995e-05
7.906714 -3.8951148000000005e-05
7.907714 -4.218262e-05
7.908714 -4.5436892000000003e-05
7.909714 -4.8713781e-05
7.910714 -5.2013127000000006e-05
7.911714 -5.5334783000000004e-05
7.912714 -5.8678631e-05
7.913714 -6.204458600000001e-05
7.914714 -6.5432579e-05
7.915714 -6.8842576e-05
7.916714 -7.227456e-05
7.917714 -7.5728548e-05
7.918715 -7.920456300000001e-05
7.919714 -8.2702644e-05
7.920714 -8.6222855e-05
7.921714 -8.9765251e-05
7.922714 -9.3329891e-05
7.923714 -9.691682399999999e-05
7.924714 -0.00010052609999999999
7.925714 -0.00010415774000000001
7.926714 -0.00010781176
7.927714 -0.00011148815
7.928714 -0.00011518684000000001
7.929714 -0.0001189078
7.930714 -0.00012265091999999998
7.931714 -0.00012641607
7.932714 -0.00013020310999999998
7.933714 -0.00013401187
7.934714 -0.00013784215
7.935714 -0.00014169375
7.936714 -0.00014556645
7.937714 -0.00014946003
7.938715 -0.00015337425000000002
7.939714 -0.0001573089
7.940714 -0.00016126376
7.941714 -0.00016523861
7.942714 -0.00016923329
7.943714 -0.00017324762
7.944714 -0.00017728146
7.945714 -0.00018133468
7.946714 -0.00018540719
7.947714 -0.00018949891
7.948714 -0.00019360978
7.949714 -0.00019773977
7.950714 -0.00020188884
7.951715 -0.00020605698
7.952714 -0.00021024420999999998
7.953714 -0.00021445048000000001
7.954714 -0.00021867581
7.955714 -0.00022292018
7.956714 -0.00022718352000000003
7.957714 -0.00023146583
7.958714 -0.00023576702
7.959714 -0.00024008700000000002
7.960714 -0.00024442566
7.961714 -0.00024878283999999997
7.962714 -0.00025315837
7.963714 -0.00025755205
7.964714 -0.00026196367
7.965714 -0.00026639295
7.966714 -0.00027083966
7.967714 -0.0002753035
7.968714 -0.00027978417
7.969714 -0.0002842814
7.970714 -0.00028879485
7.971714 -0.00029332425
7.972714 -0.00029786931
7.973714 -0.00030242975
7.974714 -0.00030700533
7.975714 -0.0003115958
7.976714 -0.00031620092999999996
7.977714 -0.00032082053
7.978714 -0.00032545443
7.979714 -0.00033010248999999997
7.980714 -0.00033476458
7.981714 -0.00033944058999999996
7.982714 -0.00034413040000000003
7.983714 -0.00034883394
7.984715 -0.00035355115
7.985714 -0.00035828193
7.986714 -0.00036302622
7.987714 -0.00036778395
7.988714 -0.000372555
7.989714 -0.00037733928
7.990714 -0.00038213666
7.991714 -0.00038694698
7.992714 -0.00039177007000000004
7.993714 -0.00039660576
7.994714 -0.00040145383
7.995714 -0.00040631403
7.996714 -0.00041118610000000005
7.997715 -0.00041606977000000004
7.998714 -0.00042096467
7.999714 -0.00042587052999999996
8.000714 -0.00043078703
8.001715 -0.00043571380999999997
8.002714 -0.00044065049999999996
8.003715 -0.00044559679
8.004714 -0.00045055234999999996
8.005714 -0.00045551687000000004
8.006714 -0.00046048998999999996
8.007714 -0.00046547148
8.008715 -0.00047046100999999994
8.009714 -0.00047545835999999997
8.010715 -0.00048046327
8.011714 -0.00048547549
8.012714 -0.00049049486
8.013714 -0.00049552118
8.014714 -0.00050055428
8.015715 -0.00050559397
8.016714 -0.00051064012
8.017715 -0.0005156925500000001
8.018714 -0.00052075111
8.019714 -0.00052581568
8.020715 -0.00053088606
8.021714 -0.00053596204
8.022715 -0.00054104348
8.023714 -0.0005461301
8.024714 -0.00055122173
8.025714 -0.00055631808
8.026714 -0.0005614188900000001
8.027715 -0.00056652384
8.028714 -0.00057163265
8.029715 -0.00057674497
8.030714 -0.00058186047
8.031714 -0.00058697874
8.032714 -0.0005920994700000001
8.033714 -0.0005972222899999999
8.034715 -0.00060234679
8.035714 -0.00060747266
8.036715 -0.0006125994800000001
8.037714 -0.00061772689
8.038714 -0.00062285458
8.039714 -0.00062798222
8.040714 -0.00063310949
8.041715 -0.00063823609
8.042714 -0.00064336173
8.043715 -0.00064848618
8.044714 -0.00065360919
8.045714 -0.0006587304600000001
8.046714 -0.0006638498200000001
8.047714 -0.000668967
8.048715 -0.00067408182
8.049714 -0.00067919409
8.050714 -0.00068430354
8.051714 -0.0006894099899999999
8.052714 -0.00069451316
8.053715 -0.0006996128400000001
8.054714 -0.0007047087399999999
8.055715 -0.00070980059
8.056714 -0.00071488812
8.057714 -0.00071997101
8.058714 -0.0007250489499999999
8.059714 -0.0007301215600000001
8.060715 -0.0007351885
8.061714 -0.00074024938
8.062715 -0.00074530381
8.063714 -0.00075035136
8.064714 -0.00075539169
8.065714 -0.00076042438
8.066714 -0.00076544902
8.067715 -0.00077046516
8.068714 -0.0007754724700000001
8.069715 -0.00078047051
8.070714 -0.0007854590000000001
8.071714 -0.00079043748
8.072714 -0.00079540559
8.073714 -0.00080036307
8.074715 -0.00080530963
8.075714 -0.0008102449099999999
8.076715 -0.0008151686400000001
8.077714 -0.0008200805499999999
8.078714 -0.0008249804499999999
8.079714 -0.0008298679899999999
8.080714 -0.00083474297
8.081715 -0.00083960513
8.082714 -0.00084445428
8.083714 -0.0008492900599999999
8.084714 -0.0008541123
8.085714 -0.0008589207
8.086715 -0.0008637149199999999
8.087714 -0.00086849477
8.088715 -0.0008732598900000001
8.089714 -0.00087800991
8.090714 -0.0008827445500000001
8.091714 -0.0008874633699999999
8.092714 -0.00089216601
8.093715 -0.0008968521799999999
8.094714 -0.00090152134
8.095715 -0.0009061732300000001
8.096714 -0.00091080728
8.097714 -0.00091542324
8.098714 -0.0009200205600000001
8.099714 -0.0009245988599999999
8.100715 -0.0009291578000000001
8.101714 -0.0009336969000000001
8.102715 -0.0009382159099999999
8.103714 -0.0009427143600000001
8.104714 -0.00094719189
8.105714 -0.00095164814
8.106714 -0.0009560827500000001
8.107715 -0.0009604954399999999
8.108714 -0.0009648859299999999
8.109715 -0.0009692539600000001
8.110714 -0.0009735991599999999
8.111714 -0.0009779212600000001
8.112714 -0.00098221999
8.113714 -0.00098649516
8.114715 -0.00099074641
8.115714 -0.00099497347
8.116714 -0.0009991761499999999
8.117714 -0.0010033541
8.118714 -0.0010075070000000002
8.119715 -0.0010116346
8.120714 -0.0010157366000000001
8.121715 -0.0010198126
8.122714 -0.0010238623
8.123714 -0.0010278854
8.124714 -0.0010318814
8.125714 -0.0010358501
8.126715 -0.0010397909
8.127714 -0.0010437036
8.128715 -0.0010475876
8.129714 -0.0010514428000000001
8.130714 -0.0010552686999999999
8.131714 -0.0010590648
8.132714 -0.0010628309000000002
8.133715 -0.0010665663
8.134714 -0.001070271
8.135715 -0.0010739444
8.136714 -0.0010775863
8.137714 -0.0010811962999999999
8.138714 -0.0010847740000000002
8.139714 -0.0010883192
8.140715 -0.0010918314999999999
8.141714 -0.0010953107
8.142715 -0.0010987564
8.143714 -0.0011021683
8.144714 -0.0011055464
8.145715 -0.0011088901
8.146714 -0.0011121993
8.147715 -0.0011154736999999999
8.148714 -0.0011187128999999999
8.149714 -0.0011219166
8.150714 -0.0011250847
8.151714 -0.0011282167
8.152715 -0.0011313125
8.153714 -0.0011343715
8.154715 -0.0011373937
8.155714 -0.0011403785
8.156714 -0.0011433256000000001
8.157714 -0.0011462348
8.158714 -0.0011491056
8.159715 -0.0011519378
8.160714 -0.0011547309
8.161715 -0.0011574845
8.162714 -0.0011601986
8.163714 -0.0011628724999999999
8.164714 -0.001165506
8.165714 -0.0011680989
8.166715 -0.0011706506999999999
8.167714 -0.0011731612
8.168715 -0.0011756301
8.169714 -0.0011780572
8.170714 -0.0011804422
8.171714 -0.0011827848
8.172714 -0.0011850847000000001
8.173715 -0.0011873418
8.174714 -0.0011895559
8.175714 -0.0011917266000000001
8.176714 -0.0011938539
8.177714 -0.0011959374
8.178715 -0.001197977
8.179714 -0.0011999724
8.180715 -0.0012019234
8.181714 -0.0012038298
8.182714 -0.0012056913
8.183714 -0.0012075076
8.184714 -0.0012092786
8.185715 -0.0012110038999999999
8.186714 -0.0012126833
8.187715 -0.0012143165
8.188714 -0.0012159031
8.189714 -0.0012174430000000001
8.190714 -0.0012189357
8.191714 -0.001220381
8.192715 -0.0012217785000000001
8.193714 -0.001223128
8.194715 -0.0012244293
8.195714 -0.0012256818
8.196714 -0.0012268854
8.197714 -0.0012280399
8.198714 -0.0012291448
8.199715 -0.0012302
8.200714 -0.0012312052
8.201715 -0.0012321601
8.202714 -0.0012330647
8.203714 -0.0012339186
8.204714 -0.0012347217
8.205714 -0.0012354738
8.206715 -0.0012361746
8.207714 -0.0012368241000000001
8.208714 -0.001237422
8.209714 -0.0012379683
8.210714 -0.0012384627
8.211715 -0.001238905
8.212714 -0.0012392952
8.213715 -0.0012396331
8.214714 -0.0012399185
8.215714 -0.0012401512
8.216714 -0.0012403311
8.217714 -0.001240458
8.218715 -0.0012405317
8.219714 -0.001240552
8.220715 -0.0012405187000000002
8.221714 -0.0012404317
8.222714 -0.0012402908
8.223714 -0.0012400958000000001
8.224714 -0.0012398466
8.225715 -0.0012395428
8.226714 -0.0012391843
8.227715 -0.0012387711
8.228714 -0.0012383028
8.229714 -0.0012377794
8.230714 -0.0012372006
8.231714 -0.0012365665
8.232715 -0.0012358767000000001
8.233714 -0.0012351311999999998
8.234715 -0.0012343298
8.235714 -0.0012334725000000002
8.236714 -0.0012325592000000001
8.237714 -0.0012315898
8.238714 -0.0012305642
8.239715 -0.0012294821
8.240714 -0.0012283437
8.241714 -0.0012271487
8.242714 -0.0012258972000000002
8.243714 -0.001224589
8.244715 -0.0012232239
8.245714 -0.0012218018999999999
8.246715 -0.0012203230000000002
8.247714 -0.0012187869
8.248714 -0.0012171937000000001
8.249714 -0.001215543
8.250714 -0.0012138350000000001
8.251715 -0.0012120694
8.252714 -0.0012102461
8.253715 -0.0012083651
8.254714 -0.0012064263
8.255714 -0.0012044294
8.256714 -0.0012023745
8.257714 -0.0012002614
8.258715 -0.0011980901
8.259714 -0.0011958605
8.260715 -0.0011935726
8.261714 -0.0011912261
8.262714 -0.0011888214
8.263714 -0.0011863581
8.264714 -0.0011838363
8.265715 -0.0011812561
8.266714 -0.0011786173
8.267715 -0.00117592
8.268714 -0.0011731643
8.269714 -0.0011703502
8.270715 -0.0011674775999999999
8.271714 -0.0011645467
8.272715 -0.0011615573
8.273714 -0.0011585097
8.274714 -0.0011554038
8.275714 -0.0011522396
8.276714 -0.0011490171
8.277715 -0.0011457365
8.278714 -0.0011423976999999999
8.279715 -0.0011390007999999999
8.280714 -0.0011355457
8.281714 -0.0011320325
8.282714 -0.0011284612
8.283714 -0.0011248318
8.284715 -0.0011211442
8.285714 -0.0011173986000000001
8.286715 -0.0011135948
8.287714 -0.0011097329
8.288714 -0.001105813
8.289714 -0.0011018349
8.290714 -0.0010977988
8.291715 -0.0010937049
8.292714 -0.0010895529
8.293715 -0.0010853430000000001
8.294714 -0.0010810753
8.295714 -0.0010767499
8.296714 -0.0010723667
8.297714 -0.001067926
8.298715 -0.0010634277
8.299714 -0.001058872
8.300714 -0.0010542591
8.301714 -0.0010495889
8.302714 -0.0010448617
8.303715 -0.0010400776
8.304714 -0.0010352366
8.305715 -0.001030339
8.306714 -0.0010253848
8.307714 -0.0010203742
8.308714 -0.0010153073000000001
8.309714 -0.0010101843
8.310715 -0.0010050053
8.311714 -0.00099977033
8.312715 -0.00099447961
8.313714 -0.0009891333299999999
8.314714 -0.00098373157
8.315714 -0.00097827451
8.316714 -0.0009727622499999999
8.317715 -0.00096719496
8.318714 -0.00096157282
8.319715 -0.00095589594
8.320714 -0.0009501644900000001
8.321714 -0.0009443786400000001
8.322714 -0.0009385386
8.323714 -0.00093264443
8.324715 -0.0009266964299999999
8.325714 -0.00092069477
8.326715 -0.00091463971
8.327714 -0.0009085313599999999
8.328714 -0.0009023699899999999
8.329714 -0.00089615578
8.330714 -0.0008898889999999999
8.331715 -0.00088356983
8.332714 -0.00087719845
8.333714 -0.00087077515
8.334714 -0.00086430009
8.335714 -0.00085777365
8.336715 -0.0008511959100000001
8.337714 -0.00084456715
8.338715 -0.00083788764
8.339714 -0.0008311575599999999
8.340714 -0.0008243771800000001
8.341714 -0.0008175467
8.342714 -0.00081066628
8.343715 -0.0008037362
8.344714 -0.0007967567399999999
8.345715 -0.00078972807
8.346714 -0.0007826503899999999
8.347714 -0.00077552395
8.348714 -0.0007683490399999999
8.349714 -0.00076112583
8.350715 -0.0007538546
8.351714 -0.0007465355800000001
8.352715 -0.00073916904
8.353714 -0.00073175524
8.354714 -0.0007242944799999999
8.355714 -0.00071678701
8.356714 -0.00070923311
8.357715 -0.0007016330999999999
8.358714 -0.00069398729
8.359715 -0.00068629597
8.360714 -0.00067855949
8.361714 -0.00067077817
8.362714 -0.0006629523300000001
8.363714 -0.00065508229
8.364715 -0.00064716846
8.365714 -0.00063921116
8.366714 -0.0006312107
8.367714 -0.0006231674400000001
8.368714 -0.00061508176
8.369715 -0.0006069540200000001
8.370714 -0.00059878453
8.371715 -0.00059057365
8.372714 -0.0005823217200000001
8.373714 -0.00057402908
8.374714 -0.00056569611
8.375714 -0.00055732307
8.376715 -0.00054891038
8.377714 -0.00054045831
8.378715 -0.00053196723
8.379714 -0.00052343748
8.380714 -0.0005148694099999999
8.381714 -0.00050626331
8.382714 -0.00049761957
8.383715 -0.00048893853
8.384714 -0.00048022057
8.385715 -0.000471466
8.386714 -0.00046267522999999996
8.387714 -0.00045384859
8.388714 -0.00044498647
8.389714 -0.00043608925000000005
8.390715 -0.00042715733
8.391714 -0.00041819111999999995
8.392715 -0.00040919099
8.393714 -0.00040015734
8.394714 -0.00039109059
8.395715 -0.00038199114
8.396714 -0.00037285938
8.397715 -0.00036369577
8.398714 -0.00035450068
8.399714 -0.00034527457
8.400714 -0.00033601782
8.401714 -0.00032673088
8.402715 -0.00031741415
8.403714 -0.00030806805
8.404715 -0.00029869297999999997
8.405714 -0.00028928935
8.406714 -0.00027985757
8.407714 -0.00027039805
8.408714 -0.0002609112
8.409715 -0.00025139746
8.410714 -0.0002418572
8.411715 -0.00023229086000000002
8.412714 -0.00022269884999999998
8.413714 -0.00021308158000000002
8.414714 -0.00020343948
8.415714 -0.00019377298000000003
8.416715 -0.00018408252
8.417714 -0.00017436853999999998
8.418715 -0.00016463147
8.419714 -0.00015487176
8.420714 -0.00014508986
8.421714 -0.00013528623
8.422714 -0.00012546134
8.423715 -0.00011561564
8.424714 -0.0001057496
8.425714 -9.586368599999998e-05
8.426714 -8.5958368e-05
8.427714 -7.6034121e-05
8.428715 -6.6091411e-05
8.429714 -5.6130709999999995e-05
8.430715 -4.6152487999999996e-05
8.431714 -3.6157209e-05
8.432714 -2.6145338e-05
8.433714 -1.6117336e-05
8.434714 -6.0736602999999995e-06
8.435715 3.9852320999999995e-06
8.436714 1.4058888e-05
8.437715 2.4146857e-05
8.438714 3.4248689e-05
8.439714 4.4363935e-05
8.440714 5.4492148e-05
8.441714 6.4632877e-05
8.442715 7.4785675e-05
8.443714 8.4950085e-05
8.444715 9.5125654e-05
8.445714 0.00010531193
8.446714 0.00011550843
8.447714 0.00012571471
8.448714 0.00013593028
8.449715 0.00014615467
8.450714 0.00015638741
8.451715 0.00016662799
8.452714 0.00017687593
8.453714 0.00018713072
8.454714 0.00019739186
8.455714 0.00020765885
8.456715 0.00021793119
8.457714 0.00022820836
8.458714 0.00023848986
8.459714 0.00024877518
8.460714 0.00025906381
8.461715 0.00026935525
8.462714 0.00027964898
8.463715 0.0002899445
8.464714 0.00030024135
8.465714 0.00031053901
8.466714 0.00032083701
8.467714 0.00033113487999999997
8.468715 0.00034143211
8.469714 0.00035172824999999997
8.470715 0.00036202284000000004
8.471714 0.00037231541
8.472714 0.0003826055
8.473714 0.00039289265999999996
8.474714 0.00040317641
8.475715 0.00041345629
8.476714 0.00042373184999999996
8.477715 0.00043400264
8.478714 0.00044426819999999996
8.479714 0.00045452807000000004
8.480714 0.00046478180999999996
8.481714 0.0004750289
8.482715 0.0004852689
8.483714 0.00049550135
8.484715 0.00050572576
8.485714 0.00051594161
8.486714 0.00052614846
8.487714 0.0005363458099999999
8.488714 0.00054653315
8.489715 0.0005567100300000001
8.490714 0.00056687595
8.491714 0.00057703041
8.492714 0.00058717292
8.493714 0.00059730296
8.494715 0.00060742009
8.495714 0.00061752385
8.496715 0.00062761374
8.497714 0.0006376892500000001
8.498714 0.00064774995
8.499714 0.0006577953599999999
8.500714 0.00066782504
8.501715 0.00067783853
8.502714 0.00068783534
8.503715 0.00069781499
8.504714 0.0007077771
8.505714 0.00071772115
8.506714 0.00072764669
8.507714 0.00073755332
8.508715 0.00074744053
8.509714 0.00075730786
8.510715 0.00076715487
8.511714 0.0007769811399999999
8.512714 0.00078678613
8.513714 0.0007965694700000001
8.514714 0.00080633063
8.515715 0.00081606913
8.516714 0.00082578454
8.517715 0.00083547638
8.518714 0.00084514422
8.519714 0.0008547876
8.520715 0.00086440605
8.521714 0.0008739991199999999
8.522715 0.0008835663700000001
8.523714 0.00089310724
8.524714 0.00090262138
8.525714 0.00091210832
8.526714 0.0009215676999999999
8.527715 0.00093099898
8.528714 0.00094040179
8.529715 0.0009497757699999999
8.530714 0.0009591204599999999
8.531714 0.0009684354200000001
8.532714 0.0009777202600000001
8.533714 0.00098697465
8.534715 0.0009961981
8.535714 0.0010053904
8.536715 0.001014551
8.537714 0.0010236795
8.538714 0.0010327755999999999
8.539714 0.0010418389
8.540714 0.0010508689999999998
8.541715 0.0010598656
8.542714 0.0010688282
8.543715 0.0010777564
8.544714 0.0010866499000000002
8.545714 0.0010955083
8.546714 0.0011043311
8.547714 0.001113118
8.548715 0.0011218685
8.549714 0.0011305823
8.550714 0.0011392589999999999
8.551714 0.0011478980999999999
8.552714 0.0011564992
8.553715 0.0011650619
8.554714 0.0011735859
8.555715 0.0011820707
8.556714 0.001190516
8.557714 0.0011989214
8.558714 0.0012072865
8.559714 0.0012156109
8.560715 0.0012238943
8.561714 0.0012321363
8.562715 0.0012403365999999999
8.563714 0.0012484948
8.564714 0.0012566107
8.565714 0.0012646839
8.566714 0.0012727139
8.567715 0.0012807005
8.568714 0.0012886434
8.569715 0.0012965423
8.570714 0.0013043968
8.571714 0.0013122066
8.572714 0.0013199715
8.573714 0.0013276911
8.574715 0.0013353651
8.575714 0.0013429933000000001
8.576715 0.0013505752
8.577714 0.0013581105
8.578714 0.0013655991
8.579714 0.0013730405
8.580714 0.0013804345
8.581715 0.0013877808
8.582714 0.001395079
8.583714 0.001402329
8.584714 0.0014095303
8.585714 0.0014166826
8.586715 0.0014237859
8.587714 0.0014308396000000001
8.588715 0.0014378436
8.589714 0.0014447976
8.590714 0.0014517014
8.591714 0.0014585547
8.592714 0.0014653571999999999
8.593715 0.0014721088
8.594714 0.001478809
8.595715 0.0014854578
8.596714 0.0014920548
8.597714 0.0014985999
8.598714 0.0015050928
8.599714 0.0015115333
8.600715 0.0015179211
8.601714 0.0015242561000000001
8.602715 0.0015305381
8.603714 0.0015367666
8.604714 0.0015429418000000002
8.605714 0.0015490629999999998
8.606714 0.0015551303
8.607715 0.0015611433000000002
8.608714 0.0015671019
8.609715 0.0015730058
8.610714 0.0015788548
8.611714 0.0015846486
8.612714 0.0015903871999999998
8.613714 0.0015960701
8.614715 0.0016016971
8.615714 0.0016072683
8.616714 0.0016127833
8.617714 0.0016182419000000002
8.618714 0.0016236439
8.619715 0.0016289892
8.620714 0.0016342776
8.621715 0.0016395090000000001
8.622714 0.0016446831000000001
8.623714 0.0016497999
8.624714 0.0016548591
8.625714 0.0016598606
8.626715 0.0016648044000000001
8.627714 0.0016696902000000002
8.628715 0.0016745179999999998
8.629714 0.0016792876
8.630714 0.0016839989000000002
8.631714 0.0016886519
8.632714 0.0016932463
8.633715 0.0016977821
8.634714 0.0017022592
8.635715 0.0017066775
8.636714 0.0017110369
8.637714 0.0017153372
8.638714 0.0017195784
8.639714 0.0017237602
8.640715 0.0017278825999999998
8.641714 0.0017319454999999999
8.642715 0.0017359488999999998
8.643714 0.0017398927
8.644714 0.0017437766
8.645715 0.0017476006
8.646714 0.0017513647999999999
8.647715 0.0017550690000000002
8.648714 0.0017587129999999999
8.649714 0.0017622968
8.650714 0.0017658203
8.651714 0.0017692837
8.652715 0.0017726867000000001
8.653714 0.0017760292000000002
8.654715 0.0017793114
8.655714 0.001782533
8.656714 0.0017856941
8.657714 0.0017887947
8.658714 0.0017918347999999998
8.659715 0.0017948143
8.660714 0.0017977331
8.661715 0.0018005912
8.662714 0.0018033888
8.663714 0.0018061256999999998
8.664714 0.0018088018
8.665714 0.0018114173
8.666715 0.0018139720999999999
8.667714 0.0018164661
8.668715 0.0018188992
8.669714 0.0018212715000000001
8.670714 0.0018235831
8.671714 0.0018258336999999998
8.672714 0.0018280236
8.673715 0.0018301527
8.674714 0.0018322209
8.675714 0.0018342284
8.676714 0.001836175
8.677714 0.0018380608
8.678715 0.0018398858
8.679714 0.0018416499999999998
8.680715 0.0018433537
8.681714 0.0018449966000000002
8.682714 0.0018465788999999999
8.683714 0.0018481007000000001
8.684714 0.0018495621
8.685715 0.0018509631000000002
8.686714 0.0018523036
8.687715 0.001853584
8.688714 0.0018548042000000001
8.689714 0.0018559644000000002
8.690714 0.0018570645
8.691714 0.0018581047999999998
8.692715 0.0018590854
8.693714 0.0018600062
8.694715 0.0018608675
8.695714 0.0018616690999999999
8.696714 0.0018624114
8.697714 0.0018630943
8.698714 0.0018637178000000003
8.699715 0.0018642822000000002
8.700714 0.0018647876
8.701715 0.0018652338000000003
8.702714 0.001865621
8.703714 0.0018659493
8.704714 0.0018662188999999999
8.705714 0.0018664296999999998
8.706715 0.001866582
8.707714 0.0018666757000000002
8.708714 0.001866711
8.709714 0.0018666878999999998
8.710714 0.0018666065000000002
8.711715 0.0018664672000000002
8.712714 0.0018662698
8.713715 0.0018660147999999999
8.714714 0.0018657021
8.715714 0.0018653320000000001
8.716714 0.0018649045
8.717714 0.0018644198000000002
8.718715 0.0018638781
8.719714 0.0018632794
8.720715 0.0018626241999999999
8.721714 0.0018619125
8.722714 0.0018611444999999999
8.723714 0.0018603203
8.724714 0.0018594403
8.725715 0.0018585043999999999
8.726714 0.0018575129
8.727715 0.001856466
8.728714 0.0018553639000000002
8.729714 0.0018542067
8.730714 0.0018529945
8.731714 0.0018517276
8.732715 0.0018504061000000002
8.733714 0.0018490300000000002
8.734715 0.0018475997
8.735714 0.0018461153999999999
8.736714 0.0018445771
8.737714 0.0018429851000000001
8.738714 0.0018413397
8.739715 0.0018396408
8.740714 0.0018378887
8.741714 0.0018360837
8.742714 0.001834226
8.743714 0.0018323158999999998
8.744715 0.0018303535
8.745714 0.0018283392
8.746715 0.001826273
8.747714 0.0018241553
8.748714 0.0018219864
8.749714 0.0018197665000000002
8.750714 0.0018174958
8.751715 0.0018151746000000001
8.752714 0.0018128032
8.753715 0.0018103818
8.754714 0.0018079105000000002
8.755714 0.0018053897
8.756714 0.0018028197
8.757714 0.0018002007
8.758715 0.001797533
8.759714 0.0017948166999999999
8.760715 0.0017920520000000001
8.761714 0.0017892392999999999
8.762714 0.0017863787000000002
8.763714 0.0017834705
8.764714 0.0017805149
8.765715 0.0017775119000000002
8.766714 0.0017744617999999998
8.767715 0.001771365
8.768714 0.0017682216
8.769714 0.0017650317999999999
8.770715 0.0017617958
8.771714 0.001758514
8.772715 0.0017551865000000001
8.773714 0.0017518138000000001
8.774714 0.0017483959
8.775714 0.0017449332999999998
8.776714 0.0017414261
8.777715 0.0017378747
8.778714 0.0017342794
8.779715 0.0017306405
8.780714 0.0017269585
8.781714 0.0017232334000000001
8.782714 0.0017194658000000002
8.783714 0.0017156557
8.784715 0.0017118036
8.785714 0.0017079096999999999
8.786715 0.0017039743
8.787714 0.0016999978
8.788714 0.0016959806
8.789714 0.0016919227999999998
8.790714 0.0016878245999999999
8.791715 0.0016836864
8.792714 0.0016795084
8.793715 0.0016752909000000002
8.794714 0.0016710343
8.795714 0.0016667385000000002
8.796714 0.0016624042
8.797714 0.0016580314
8.798715 0.0016536205
8.799714 0.0016491716
8.800714 0.0016446851
8.801714 0.0016401613
8.802714 0.0016356003
8.803715 0.0016310027
8.804714 0.0016263686
8.805715 0.0016216984000000001
8.806714 0.0016169923
8.807714 0.0016122509
8.808714 0.0016074741999999999
8.809714 0.0016026628
8.810715 0.001597817
8.811714 0.0015929372
8.812715 0.0015880236
8.813714 0.0015830767000000001
8.814714 0.0015780966
8.815714 0.0015730839
8.816714 0.0015680387000000001
8.817715 0.0015629616
8.818714 0.0015578527
8.819715 0.0015527126000000001
8.820714 0.0015475413999999999
8.821714 0.0015423392999999999
8.822714 0.0015371067999999997
8.823714 0.0015318438999999998
8.824715 0.0015265512000000002
8.825714 0.0015212288
8.826715 0.0015158768
8.827714 0.0015104957
8.828714 0.0015050857
8.829714 0.001499647
8.830714 0.0014941799
8.831715 0.0014886848000000002
8.832714 0.0014831618
8.833714 0.0014776112999999999
8.834714 0.0014720335
8.835714 0.0014664289
8.836715 0.0014607976
8.837714 0.00145514
8.838715 0.0014494564
8.839714 0.0014437472999999999
8.840714 0.0014380128
8.841714 0.0014322534
8.842714 0.0014264695
8.843715 0.0014206614999999999
8.844714 0.0014148296
8.845715 0.0014089742
8.846714 0.0014030957
8.847714 0.0013971944
8.848714 0.0013912708
8.849714 0.001385325
8.850715 0.0013793576
8.851714 0.0013733687
8.852715 0.0013673585
8.853714 0.0013613276
8.854714 0.0013552761
8.855714 0.0013492043
8.856714 0.0013431125
8.857715 0.001337001
8.858714 0.0013308699
8.859715 0.0013247196
8.860714 0.0013185503
8.861714 0.0013123624
8.862714 0.001306156
8.863714 0.0012999314
8.864715 0.001293689
8.865714 0.0012874289
8.866714 0.0012811516
8.867714 0.0012748574
8.868714 0.0012685465
8.869715 0.0012622192
8.870714 0.001255876
8.871715 0.0012495172
8.872714 0.0012431431
8.873714 0.0012367541
8.874714 0.0012303505
8.875714 0.0012239328
8.876715 0.0012175012
8.877714 0.0012110561
8.878715 0.001204598
8.879714 0.001198127
8.880714 0.0011916436
8.881714 0.001185148
8.882714 0.0011786405999999999
8.883715 0.0011721216
8.884714 0.0011655912000000002
8.885715 0.0011590499
8.886714 0.0011524977
8.887714 0.0011459349
8.888714 0.0011393619
8.889714 0.0011327788000000001
8.890715 0.0011261857999999999
8.891714 0.0011195832
8.892715 0.001112971
8.893714 0.0011063497
8.894714 0.0010997194
8.895715 0.0010930803999999999
8.896714 0.0010864329
8.897715 0.0010797771
8.898714 0.0010731134
8.899714 0.0010664420000000001
8.900714 0.0010597631999999999
8.901714 0.0010530774
8.902715 0.0010463847999999999
8.903714 0.0010396856999999998
8.904715 0.0010329805
8.905714 0.0010262696
8.906714 0.0010195534
8.907714 0.001012832
8.908714 0.0010061059999999999
8.909715 0.00099937552
8.910714 0.00099264098
8.911715 0.00098590262
8.912714 0.00097916081
8.913714 0.0009724158200000001
8.914714 0.00096566782
8.915714 0.00095891719
8.916715 0.0009521641
8.917714 0.0009454088300000001
8.918715 0.0009386515599999999
8.919714 0.00093189246
8.920714 0.00092513174
8.921714 0.0009183696400000001
8.922714 0.00091160628
8.923715 0.0009048418200000001
8.924714 0.00089807645
8.925714 0.00089131045
8.926714 0.0008845439
8.927714 0.00087777698
8.928715 0.00087100998
8.929714 0.00086424316
8.930715 0.0008574766999999999
8.931714 0.0008507107900000001
8.932714 0.0008439457799999999
8.933714 0.00083718196
8.934714 0.00083041959
8.935715 0.00082365896
8.936714 0.0008169003200000001
8.937715 0.00081014405
8.938714 0.0008033904100000001
8.939714 0.0007966396900000001
8.940714 0.00078989224
8.941714 0.00078314824
8.942715 0.0007764080700000001
8.943714 0.00076967199
8.944715 0.0007629401800000001
8.945714 0.00075621292
8.946714 0.00074949044
8.947714 0.00074277291
8.948714 0.00073606052
8.949715 0.00072935345
8.950714 0.00072265184
8.951715 0.00071595582
8.952714 0.00070926558
8.953714 0.0007025812
8.954714 0.00069590287
8.955714 0.00068923068
8.956715 0.00068256477
8.957714 0.00067590527
8.958714 0.00066925231
8.959714 0.00066260609
8.960714 0.0006559667299999999
8.961715 0.00064933447
8.962714 0.0006427094799999999
8.963715 0.000636092
8.964714 0.00062948225
8.965714 0.0006228804500000001
8.966714 0.00061628684
8.967714 0.00060970174
8.968715 0.00060312536
8.969714 0.00059655799
8.970715 0.00058999985
8.971714 0.00058345122
8.972714 0.0005769123599999999
8.973714 0.0005703835100000001
8.974714 0.00056386489
8.975715 0.0005573566800000001
8.976714 0.00055085911
8.977715 0.00054437237
8.978714 0.00053789659
8.979714 0.0005314319
8.980714 0.0005249784
8.981714 0.00051853622
8.982715 0.00051210541
8.983714 0.0005056861
8.984715 0.0004992783499999999
8.985714 0.00049288219
8.986714 0.00048649767
8.987714 0.00048012489
8.988714 0.00047376388000000005
8.989715 0.00046741474999999997
8.990714 0.00046107757000000006
8.991714 0.00045475244
8.992714 0.00044843950000000003
8.993714 0.00044213889
8.994715 0.00043585072999999995
8.995714 0.00042957518
8.996715 0.00042331244
8.997714 0.00041706271
8.998714 0.00041082616999999996
8.999714 0.00040460309
9.000714 0.00039839365
9.001715 0.00039219807999999997
9.002714 0.00038601661000000004
9.003715 0.00037984948
9.004714 0.00037369689
9.005714 0.00036755903
9.006714 0.0003614361
9.007714 0.00035532828
9.008715 0.00034923571
9.009714 0.00034315854
9.010715 0.00033709684
9.011714 0.00033105075
9.012714 0.00032502032
9.013714 0.00031900563
9.014714 0.00031300669
9.015715 0.00030702356
9.016714 0.00030105625
9.017715 0.00029510477
9.018714 0.00028916916
9.019714 0.00028324941
9.020715 0.00027734557
9.021714 0.00027145766
9.022715 0.00026558571
9.023714 0.00025972979000000003
9.024714 0.00025388999
9.025714 0.00024806639000000003
9.026714 0.0002422591
9.027715 0.00023646824
9.028714 0.00023069395
9.029715 0.00022493639
9.030714 0.00021919569999999999
9.031714 0.00021347207000000002
9.032714 0.00020776567
9.033714 0.00020207667000000001
9.034715 0.00019640524000000002
9.035714 0.00019075155
9.036715 0.00018511573
9.037714 0.00017949793
9.038714 0.00017389825999999999
9.039714 0.00016831684
9.040714 0.00016275375
9.041715 0.00015720904
9.042714 0.00015168273999999999
9.043715 0.0001461749
9.044714 0.00014068548999999998
9.045714 0.00013521453
9.046714 0.00012976197
9.047714 0.00012432779
9.048715 0.00011891193000000001
9.049714 0.00011351436
9.050714 0.00010813504
9.051714 0.00010277393999999998
9.052714 9.743100700000001e-05
9.053715 9.2106256e-05
9.054714 8.679969e-05
9.055715 8.1511325e-05
9.056714 7.624120699999999e-05
9.057714 7.0989398e-05
9.058714 6.575597799999999e-05
9.059714 6.0541055e-05
9.060715 5.5344742e-05
9.061714 5.0167176000000004e-05
9.062715 4.50085e-05
9.063714 3.9868866e-05
9.064714 3.4748427e-05
9.065714 2.9647344e-05
9.066714 2.4565767e-05
9.067715 1.9503837e-05
9.068714 1.4461682000000002e-05
9.069715 9.4394174e-06
9.070714 4.4371369e-06
9.071714 -5.4508593e-07
9.072714 -5.5071997e-06
9.073714 -1.0449176e-05
9.074715 -1.537101e-05
9.075714 -2.0272719e-05
9.076715 -2.5154338e-05
9.077714 -3.0015920000000003e-05
9.078714 -3.4857533e-05
9.079714 -3.9679253e-05
9.080714 -4.4481163e-05
9.081715 -4.9263349e-05
9.082714 -5.4025895e-05
9.083714 -5.8768876e-05
9.084714 -6.3492359e-05
9.085714 -6.8196391e-05
9.086715 -7.288101099999999e-05
9.087714 -7.754623e-05
9.088715 -8.2192048e-05
9.089714 -8.6818437e-05
9.090714 -9.1425352e-05
9.091714 -9.601273000000001e-05
9.092714 -0.00010058048
9.093715 -0.00010512852000000001
9.094714 -0.00010965672999999999
9.095715 -0.00011416499999999999
9.096714 -0.00011865321999999999
9.097714 -0.00012312129
9.098714 -0.00012756907
9.099714 -0.00013199648
9.100715 -0.00013640343000000002
9.101714 -0.00014078987000000002
9.102715 -0.00014515572999999999
9.103714 -0.00014950099
9.104714 -0.00015382565
9.105714 -0.00015812973
9.106714 -0.00016241327
9.107715 -0.00016667633
9.108714 -0.00017091899000000002
9.109715 -0.00017514134999999998
9.110714 -0.00017934351
9.111714 -0.00018352559
9.112714 -0.00018768771
9.113714 -0.00019182999
9.114715 -0.00019595253999999998
9.115714 -0.00020005546
9.116714 -0.00020413881000000002
9.117714 -0.00020820271000000003
9.118714 -0.00021224716
9.119715 -0.00021627222
9.120714 -0.00022027791
9.121715 -0.00022426418
9.122714 -0.00022823101
9.123714 -0.00023217834999999997
9.124714 -0.00023610612
9.125714 -0.00024001424000000003
9.126715 -0.00024390263
9.127714 -0.00024777116
9.128715 -0.00025161974
9.129714 -0.00025544825
9.130714 -0.00025925665
9.131714 -0.00026304483000000003
9.132714 -0.00026681272999999996
9.133715 -0.0002705603
9.134714 -0.00027428755
9.135715 -0.00027799445
9.136714 -0.00028168104
9.137714 -0.00028534737
9.138714 -0.00028899351
9.139714 -0.00029261957000000004
9.140715 -0.00029622565
9.141714 -0.00029981188000000004
9.142715 -0.00030337836999999997
9.143714 -0.00030692528999999997
9.144714 -0.00031045277000000003
9.145715 -0.00031396094
9.146714 -0.00031744992
9.147715 -0.00032091983999999997
9.148714 -0.00032437081
9.149714 -0.00032780288
9.150714 -0.00033121612
9.151714 -0.00033461056
9.152715 -0.00033798618999999997
9.153714 -0.00034134302
9.154715 -0.00034468103
9.155714 -0.00034800014000000004
9.156714 -0.00035130029
9.157714 -0.00035458138
9.158714 -0.00035784333
9.159715 -0.00036108604
9.160714 -0.00036430943
9.161715 -0.00036751342000000003
9.162714 -0.0003706979
9.163714 -0.00037386285
9.164714 -0.0003770082
9.165714 -0.00038013393
9.166715 -0.00038324006000000006
9.167714 -0.00038632661000000004
9.168715 -0.00038939361000000003
9.169714 -0.00039244118999999994
9.170714 -0.0003954694
9.171714 -0.00039847837
9.172714 -0.00040146829
9.173715 -0.00040443924
9.174714 -0.00040739145999999995
9.175714 -0.00041032508
9.176714 -0.00041324023999999996
9.177714 -0.00041613712
9.178715 -0.00041901589999999994
9.179714 -0.00042187667
9.180715 -0.00042471956
9.181714 -0.00042754468
9.182714 -0.00043035207
9.183714 -0.00043314176
9.184714 -0.00043591381000000003
9.185715 -0.00043866821
9.186714 -0.00044140493000000003
9.187715 -0.00044412391
9.188714 -0.00044682505999999996
9.189714 -0.00044950834000000004
9.190714 -0.00045217362
9.191714 -0.00045482084
9.192715 -0.00045744990999999996
9.193714 -0.0004600608
9.194715 -0.00046265336
9.195714 -0.00046522759
9.196714 -0.00046778345999999994
9.197714 -0.00047032095000000004
9.198714 -0.00047284006999999997
9.199715 -0.00047534081
9.200714 -0.00047782332
9.201715 -0.00048028764
9.202714 -0.00048273387
9.203714 -0.00048516217
9.204714 -0.00048757265
9.205714 -0.00048996549
9.206715 -0.00049234086
9.207714 -0.0004946989100000001
9.208714 -0.00049703976
9.209714 -0.00049936361
9.210714 -0.0005016705900000001
9.211715 -0.00050396079
9.212714 -0.0005062343
9.213715 -0.0005084912099999999
9.214714 -0.00051073162
9.215714 -0.00051295547
9.216714 -0.00051516281
9.217714 -0.0005173536
9.218715 -0.00051952784
9.219714 -0.0005216854299999999
9.220715 -0.00052382629
9.221714 -0.00052595037
9.222714 -0.00052805754
9.223714 -0.00053014774
9.224714 -0.00053222088
9.225715 -0.00053427689
9.226714 -0.00053631575
9.227715 -0.00053833737
9.228714 -0.0005403417600000001
9.229714 -0.00054232892
9.230714 -0.00054429888
9.231714 -0.00054625175
9.232715 -0.00054818756
9.233714 -0.00055010646
9.234715 -0.00055200858
9.235714 -0.00055389405
9.236714 -0.00055576306
9.237714 -0.00055761579
9.238714 -0.00055945238
9.239715 -0.00056127301
9.240714 -0.00056307786
9.241714 -0.0005648671
9.242714 -0.0005666408500000001
9.243714 -0.00056839917
9.244715 -0.00057014222
9.245714 -0.00057187003
9.246715 -0.00057358266
9.247714 -0.0005752800899999999
9.248714 -0.00057696229
9.249714 -0.00057862926
9.250714 -0.0005802809000000001
9.251715 -0.00058191717
9.252714 -0.00058353794
9.253715 -0.00058514311
9.254714 -0.00058673259
9.255714 -0.00058830628
9.256714 -0.00058986411
9.257714 -0.00059140598
9.258715 -0.00059293179
9.259714 -0.00059444155
9.260715 -0.00059593526
9.261714 -0.00059741287
9.262714 -0.00059887448
9.263714 -0.00060032007
9.264714 -0.0006017498
9.265715 -0.00060316379
9.266714 -0.00060456214
9.267715 -0.00060594502
9.268714 -0.00060731259
9.269714 -0.00060866505
9.270715 -0.00061000255
9.271714 -0.00061132528
9.272715 -0.0006126333999999999
9.273714 -0.0006139270699999999
9.274714 -0.00061520641
9.275714 -0.0006164715199999999
9.276714 -0.00061772248
9.277715 -0.00061895935
9.278714 -0.0006201821600000001
9.279715 -0.0006213909300000001
9.280714 -0.00062258559
9.281714 -0.00062376616
9.282714 -0.0006249325
9.283714 -0.0006260846
9.284715 -0.00062722233
9.285714 -0.00062834556
9.286715 -0.00062945423
9.287714 -0.00063054822
9.288714 -0.00063162747
9.289714 -0.0006326919
9.290714 -0.00063374141
9.291715 -0.00063477601
9.292714 -0.00063579569
9.293715 -0.0006368005
9.294714 -0.00063779044
9.295714 -0.0006387656
9.296714 -0.00063972611
9.297714 -0.00064067203
9.298715 -0.0006416035399999999
9.299714 -0.00064252081
9.300714 -0.00064342394
9.301714 -0.0006443131499999999
9.302714 -0.0006451885800000001
9.303715 -0.0006460504200000001
9.304714 -0.0006468987500000001
9.305715 -0.0006477337599999999
9.306714 -0.00064855553
9.307714 -0.00064936412
9.308714 -0.00065015961
9.309714 -0.00065094205
9.310715 -0.00065171139
9.311714 -0.0006524676300000001
9.312715 -0.0006532107400000001
9.313714 -0.00065394065
9.314714 -0.00065465724
9.315714 -0.0006553604200000001
9.316714 -0.00065605009
9.317715 -0.0006567261600000001
9.318714 -0.0006573884999999999
9.319715 -0.00065803702
9.320714 -0.00065867162
9.321714 -0.00065929225
9.322714 -0.0006598988899999999
9.323714 -0.00066049147
9.324715 -0.00066107004
9.325714 -0.00066163466
9.326715 -0.00066218536
9.327714 -0.00066272223
9.328714 -0.0006632454200000001
9.329714 -0.00066375505
9.330714 -0.00066425132
9.331715 -0.00066473435
9.332714 -0.00066520433
9.333714 -0.0006656614499999999
9.334714 -0.00066610587
9.335714 -0.0006665377899999999
9.336715 -0.00066695729
9.337714 -0.00066736457
9.338715 -0.0006677597
9.339714 -0.0006681427299999999
9.340714 -0.00066851376
9.341714 -0.00066887278
9.342714 -0.00066921975
9.343715 -0.00066955467
9.344714 -0.0006698774500000001
9.345715 -0.00067018805
9.346714 -0.00067048632
9.347714 -0.00067077212
9.348714 -0.00067104538
9.349714 -0.0006713059099999999
9.350715 -0.00067155361
9.351714 -0.00067178839
9.352715 -0.00067201017
9.353714 -0.00067221886
9.354714 -0.0006724144
9.355714 -0.00067259675
9.356714 -0.00067276592
9.357715 -0.00067292194
9.358714 -0.0006730649100000001
9.359715 -0.0006731949300000001
9.360714 -0.00067331207
9.361714 -0.00067341648
9.362714 -0.00067350834
9.363714 -0.00067358778
9.364715 -0.00067365499
9.365714 -0.00067371016
9.366714 -0.0006737533999999999
9.367714 -0.00067378492
9.368714 -0.00067380483
9.369715 -0.00067381325
9.370714 -0.00067381029
9.371715 -0.00067379601
9.372714 -0.00067377041
9.373714 -0.00067373358
9.374714 -0.00067368542
9.375714 -0.00067362594
9.376715 -0.00067355504
9.377714 -0.00067347264
9.378715 -0.0006733786399999999
9.379714 -0.0006732729199999999
9.380714 -0.00067315536
9.381714 -0.0006730259
9.382714 -0.00067288438
9.383715 -0.00067273072
9.384714 -0.0006725648699999999
9.385715 -0.00067238675
9.386714 -0.00067219635
9.387714 -0.00067199367
9.388714 -0.00067177875
9.389714 -0.0006715516499999999
9.390715 -0.00067131245
9.391714 -0.00067106125
9.392715 -0.00067079818
9.393714 -0.00067052342
9.394714 -0.00067023716
9.395715 -0.0006699395699999999
9.396714 -0.0006696308
9.397715 -0.00066931107
9.398714 -0.00066898051
9.399714 -0.0006686392700000001
9.400714 -0.00066828748
9.401714 -0.00066792522
9.402715 -0.0006675526000000001
9.403714 -0.0006671696600000001
9.404715 -0.0006667764400000001
9.405714 -0.0006663729
9.406714 -0.0006659590299999999
9.407714 -0.00066553475
9.408714 -0.00066509992
9.409715 -0.0006646545
9.410714 -0.00066419834
9.411715 -0.00066373132
9.412714 -0.00066325329
9.413714 -0.00066276416
9.414714 -0.0006622638
9.415714 -0.0006617521600000001
9.416715 -0.0006612291099999999
9.417714 -0.00066069465
9.418715 -0.0006601487300000001
9.419714 -0.00065959134
9.420714 -0.00065902254
9.421714 -0.00065844242
9.422714 -0.00065785107
9.423715 -0.00065724862
9.424714 -0.00065663521
9.425714 -0.00065601103
9.426714 -0.0006553762
9.427714 -0.00065473096
9.428715 -0.00065407548
9.429714 -0.00065340992
9.430715 -0.00065273448
9.431714 -0.00065204931
9.432714 -0.0006513545
9.433714 -0.00065065019
9.434714 -0.00064993646
9.435715 -0.00064921337
9.436714 -0.0006484809099999999
9.437715 -0.00064773903
9.438714 -0.00064698775
9.439714 -0.0006462270000000001
9.440714 -0.00064545666
9.441714 -0.00064467663
9.442715 -0.0006438868200000001
9.443714 -0.00064308715
9.444715 -0.00064227743
9.445714 -0.00064145761
9.446714 -0.00064062756
9.447714 -0.00063978723
9.448714 -0.00063893654
9.449715 -0.0006380754700000001
9.450714 -0.00063720404
9.451715 -0.00063632228
9.452714 -0.00063543025
9.453714 -0.00063452808
9.454714 -0.0006336158099999999
9.455714 -0.00063269367
9.456715 -0.00063176176
9.457714 -0.0006308203
9.458714 -0.00062986946
9.459714 -0.0006289094499999999
9.460714 -0.00062794043
9.461715 -0.00062696258
9.462714 -0.0006259761
9.463715 -0.0006249811599999999
9.464714 -0.00062397785
9.465714 -0.00062296626
9.466714 -0.00062194649
9.467714 -0.00062091854
9.468715 -0.0006198824400000001
9.469714 -0.00061883816
9.470715 -0.00061778564
9.471714 -0.0006167248600000001
9.472714 -0.0006156557
9.473714 -0.00061457804
9.474714 -0.00061349178
9.475715 -0.00061239684
9.476714 -0.0006112930800000001
9.477715 -0.0006101804
9.478714 -0.0006090587199999999
9.479714 -0.000607928
9.480714 -0.0006067881300000001
9.481714 -0.0006056391600000001
9.482715 -0.0006044811000000001
9.483714 -0.00060331399
9.484715 -0.00060213792
9.485714 -0.00060095299
9.486714 -0.00059975932
9.487714 -0.00059855711
9.488714 -0.00059734652
9.489715 -0.00059612771
9.490714 -0.00059490094
9.491714 -0.00059366635
9.492714 -0.00059242416
9.493714 -0.00059117451
9.494715 -0.00058991764
9.495714 -0.00058865367
9.496715 -0.0005873826900000001
9.497714 -0.00058610481
9.498714 -0.0005848201
9.499714 -0.00058352862
9.500714 -0.00058223031
9.501715 -0.00058092523
9.502714 -0.00057961329
9.503715 -0.00057829443
9.504714 -0.0005769685700000001
9.505714 -0.00057563561
9.506714 -0.00057429543
9.507714 -0.00057294797
9.508715 -0.00057159309
9.509714 -0.00057023076
9.510715 -0.00056886088
9.511714 -0.0005674834
9.512714 -0.00056609833
9.513714 -0.00056470567
9.514714 -0.00056330546
9.515715 -0.00056189779
9.516714 -0.00056048275
9.517715 -0.00055906044
9.518714 -0.00055763103
9.519714 -0.0005561947100000001
9.520715 -0.00055475166
9.521714 -0.0005533020600000001
9.522715 -0.00055184614
9.523714 -0.00055038408
9.524714 -0.00054891607
9.525714 -0.0005474422800000001
9.526714 -0.00054596289
9.527715 -0.00054447805
9.528714 -0.00054298785
9.529715 -0.0005414924100000001
9.530714 -0.00053999174
9.531714 -0.00053848589
9.532714 -0.00053697486
9.533714 -0.00053545864
9.534715 -0.00053393715
9.535714 -0.00053241029
9.536715 -0.00053087801
9.537714 -0.00052934024
9.538714 -0.00052779687
9.539714 -0.00052624778
9.540714 -0.0005246929
9.541715 -0.00052313217
9.542714 -0.00052156552
9.543715 -0.0005199929499999999
9.544714 -0.00051841448
9.545714 -0.0005168301000000001
9.546714 -0.0005152398899999999
9.547714 -0.00051364395
9.548715 -0.00051204238
9.549714 -0.00051043535
9.550714 -0.000508823
9.551714 -0.00050720555
9.552714 -0.00050558319
9.553715 -0.00050395615
9.554714 -0.00050232466
9.555715 -0.0005006888800000001
9.556714 -0.0004990490699999999
9.557714 -0.0004974053799999999
9.558714 -0.00049575801
9.559714 -0.0004941071
9.560715 -0.00049245273
9.561714 -0.00049079504
9.562715 -0.00048913403
9.563714 -0.00048746978999999996
9.564714 -0.00048580227
9.565714 -0.00048413149
9.566714 -0.00048245738000000005
9.567715 -0.00048077986
9.568714 -0.00047909889000000003
9.569715 -0.00047741437000000005
9.570714 -0.00047572626
9.571714 -0.00047403440999999996
9.572714 -0.0004723388
9.573714 -0.00047063936
9.574715 -0.00046893605999999996
9.575714 -0.00046722885000000005
9.576715 -0.00046551777
9.577714 -0.00046380292000000004
9.578714 -0.00046208429
9.579714 -0.00046036202999999996
9.580714 -0.00045863625999999994
9.581715 -0.00045690712999999996
9.582714 -0.00045517481000000005
9.583714 -0.0004534395
9.584714 -0.00045170136
9.585714 -0.00044996063
9.586715 -0.00044821753999999995
9.587714 -0.00044647227000000006
9.588715 -0.00044472498999999997
9.589714 -0.0004429759
9.590714 -0.00044122512
9.591714 -0.00043947280000000005
9.592714 -0.00043771906
9.593715 -0.00043596397
9.594714 -0.00043420759999999997
9.595715 -0.00043244995
9.596714 -0.00043069099
9.597714 -0.00042893071
9.598714 -0.00042716910999999997
9.599714 -0.00042540605
9.600715 -0.00042364154
9.601714 -0.00042187543999999997
9.602715 -0.0004201077
9.603714 -0.00041833828
9.604714 -0.00041656707999999996
9.605714 -0.00041479411
9.606714 -0.00041301931999999995
9.607715 -0.00041124272000000003
9.608714 -0.00040946433999999995
9.609715 -0.00040768423
9.610714 -0.00040590253000000003
9.611714 -0.00040411933
9.612714 -0.00040233476
9.613714 -0.00040054897000000006
9.614715 -0.00039876218000000003
9.615714 -0.00039697455999999996
9.616714 -0.00039518632
9.617714 -0.00039339766
9.618714 -0.00039160882
9.619715 -0.00038981998000000006
9.620714 -0.00038803132
9.621715 -0.00038624302999999997
9.622714 -0.00038445522999999997
9.623714 -0.00038266807999999997
9.624714 -0.00038088167
9.625714 -0.00037909606
9.626715 -0.00037731129
9.627714 -0.00037552738
9.628715 -0.00037374434
9.629714 -0.00037196212
9.630714 -0.00037018068999999996
9.631714 -0.00036839997
9.632714 -0.00036661991
9.633715 -0.00036484041
9.634714 -0.00036306144
9.635715 -0.00036128292
9.636714 -0.00035950484
9.637714 -0.00035772714
9.638714 -0.00035594983000000003
9.639714 -0.00035417293
9.640715 -0.00035239647999999997
9.641714 -0.00035062055
9.642715 -0.00034884526
9.643714 -0.00034707073
9.644714 -0.00034529710000000003
9.645715 -0.00034352454
9.646714 -0.00034175325
9.647715 -0.00033998342
9.648714 -0.00033821525000000003
9.649714 -0.00033644893999999997
9.650714 -0.00033468471
9.651714 -0.00033292272
9.652715 -0.00033116316
9.653714 -0.00032940620000000004
9.654715 -0.00032765197
9.655714 -0.00032590056
9.656714 -0.00032415207
9.657714 -0.00032240655
9.658714 -0.00032066403
9.659715 -0.0003189245
9.660714 -0.00031718796000000004
9.661715 -0.00031545437
9.662714 -0.00031372367
9.663714 -0.00031199581
9.664714 -0.00031027071
9.665714 -0.00030854828
9.666715 -0.0003068285
9.667714 -0.00030511128
9.668715 -0.00030339659
9.669714 -0.00030168439
9.670714 -0.00029997468000000005
9.671714 -0.00029826749
9.672714 -0.00029656287
9.673715 -0.00029486089
9.674714 -0.00029316163
9.675714 -0.00029146524
9.676714 -0.00028977186
9.677714 -0.00028808163
9.678715 -0.00028639472
9.679714 -0.00028471134
9.680715 -0.00028303166
9.681714 -0.00028135587
9.682714 -0.00027968415
9.683714 -0.00027801668
9.684714 -0.00027635363
9.685715 -0.00027469512
9.686714 -0.00027304127
9.687715 -0.00027139220000000003
9.688714 -0.00026974793999999996
9.689714 -0.00026810858000000004
9.690714 -0.00026647413
9.691714 -0.00026484458
9.692715 -0.00026321993
9.693714 -0.00026160014
9.694715 -0.00025998518
9.695714 -0.00025837496
9.696714 -0.00025676943
9.697714 -0.00025516856
9.698714 -0.00025357226
9.699715 -0.00025198053
9.700714 -0.0002503933
9.701715 -0.0002488106
9.702714 -0.00024723242
9.703714 -0.00024565879
9.704714 -0.00024408978
9.705714 -0.00024252547
9.706715 -0.00024096594
9.707714 -0.00023941132
9.708714 -0.00023786174
9.709714 -0.00023631737
9.710714 -0.00023477837
9.711715 -0.00023324490000000003
9.712714 -0.0002317171
9.713715 -0.00023019517999999997
9.714714 -0.00022867928
9.715714 -0.00022716952000000003
9.716714 -0.00022566605000000003
9.717714 -0.00022416898
9.718715 -0.00022267839
9.719714 -0.00022119434
9.720715 -0.00021971686999999997
9.721714 -0.00021824599
9.722714 -0.00021678172
9.723714 -0.00021532403000000002
9.724714 -0.00021387286
9.725715 -0.00021242818
9.726714 -0.00021098992
9.727715 -0.00020955802000000002
9.728714 -0.00020813237999999998
9.729714 -0.00020671298000000002
9.730714 -0.00020529973999999998
9.731714 -0.00020389264000000002
9.732715 -0.00020249163
9.733714 -0.00020109669
9.734715 -0.00019970787000000002
9.735714 -0.00019832519
9.736714 -0.00019694869
9.737714 -0.00019557846999999998
9.738714 -0.00019421460999999998
9.739715 -0.00019285724
9.740714 -0.00019150647999999999
9.741714 -0.0001901625
9.742714 -0.00018882542
9.743714 -0.00018749544
9.744715 -0.00018617267
9.745714 -0.00018485728
9.746715 -0.00018354941000000002
9.747714 -0.00018224919999999998
9.748714 -0.00018095674
9.749714 -0.00017967213000000002
9.750714 -0.00017839545
9.751715 -0.00017712674999999998
9.752714 -0.00017586606
9.753715 -0.00017461336
9.754714 -0.00017336868
9.755714 -0.00017213196000000002
9.756714 -0.00017090315
9.757714 -0.00016968221
9.758715 -0.00016846907000000002
9.759714 -0.00016726366
9.760715 -0.0001660659
9.761714 -0.00016487573
9.762714 -0.00016369312
9.763714 -0.00016251799000000002
9.764714 -0.00016135034
9.765715 -0.00016019013
9.766714 -0.00015903738
9.767715 -0.00015789211
9.768714 -0.00015675438
9.769714 -0.00015562423
9.770715 -0.00015450175
9.771714 -0.00015338705
9.772715 -0.00015228022
9.773714 -0.00015118139
9.774714 -0.00015009068
9.775714 -0.00014900821
9.776714 -0.0001479341
9.777715 -0.00014686847
9.778714 -0.00014581143
9.779715 -0.00014476307
9.780714 -0.00014372347
9.781714 -0.00014269269
9.782714 -0.00014167078000000002
9.783714 -0.00014065777
9.784715 -0.00013965365
9.785714 -0.00013865842
9.786715 -0.00013767205
9.787714 -0.00013669451
9.788714 -0.00013572572
9.789714 -0.00013476565
9.790714 -0.00013381422
9.791715 -0.00013287136
9.792714 -0.00013193701
9.793715 -0.00013101111
9.794714 -0.00013009361
9.795714 -0.00012918448
9.796714 -0.00012828369
9.797714 -0.00012739125
9.798715 -0.00012650714999999998
9.799714 -0.00012563142
9.800714 -0.00012476412
9.801714 -0.00012390528
9.802714 -0.00012305499000000002
9.803715 -0.00012221332
9.804714 -0.00012138036
9.805715 -0.00012055621000000002
9.806714 -0.00011974096
9.807714 -0.0001189347
9.808714 -0.00011813754
9.809714 -0.00011734953999999999
9.810715 -0.00011657078999999999
9.811714 -0.00011580132
9.812715 -0.00011504119
9.813714 -0.00011429042000000001
9.814714 -0.00011354902
9.815714 -0.00011281695999999998
9.816714 -0.00011209424
9.817715 -0.00011138081
9.818714 -0.00011067661
9.819715 -0.00010998158
9.820714 -0.00010929564
9.821714 -0.00010861871
9.822714 -0.00010795070999999999
9.823714 -0.00010729156999999999
9.824715 -0.00010664120999999999
9.825714 -0.00010599956
9.826715 -0.00010536658
9.827714 -0.00010474222
9.828714 -0.00010412646
9.829714 -0.00010351928999999999
9.830714 -0.00010292072000000001
9.831715 -0.00010233076
9.832714 -0.00010174946000000001
9.833714 -0.00010117686
9.834714 -0.00010061303
9.835714 -0.00010005804
9.836715 -9.9511965e-05
9.837714 -9.8974886e-05
9.838715 -9.844689e-05
9.839714 -9.792805699999999e-05
9.840714 -9.7418456e-05
9.841714 -9.691815399999999e-05
9.842714 -9.6427198e-05
9.843715 -9.594562e-05
9.844714 -9.547345599999999e-05
9.845715 -9.501071099999999e-05
9.846714 -9.4557373e-05
9.847714 -9.411342e-05
9.848714 -9.3678813e-05
9.849714 -9.3253493e-05
9.850715 -9.2837399e-05
9.851714 -9.2430457e-05
9.852715 -9.2032587e-05
9.853714 -9.1643699e-05
9.854714 -9.1263712e-05
9.855714 -9.0892541e-05
9.856714 -9.0530108e-05
9.857715 -9.0176343e-05
9.858714 -8.9831178e-05
9.859715 -8.9494569e-05
9.860714 -8.9166474e-05
9.861714 -8.884686599999999e-05
9.862714 -8.8535734e-05
9.863714 -8.8233082e-05
9.864715 -8.7938918e-05
9.865714 -8.765326199999999e-05
9.866714 -8.7376145e-05
9.867714 -8.710759999999999e-05
9.868714 -8.6847666e-05
9.869715 -8.659639e-05
9.870714 -8.6353805e-05
9.871715 -8.6119945e-05
9.872714 -8.589483999999999e-05
9.873714 -8.5678505e-05
9.874714 -8.5470947e-05
9.875714 -8.5272171e-05
9.876715 -8.5082155e-05
9.877714 -8.4900876e-05
9.878715 -8.4728288e-05
9.879714 -8.456434e-05
9.880714 -8.4408975e-05
9.881714 -8.426212e-05
9.882714 -8.4123701e-05
9.883715 -8.3993632e-05
9.884714 -8.387182800000001e-05
9.885715 -8.3758209e-05
9.886714 -8.3652697e-05
9.887714 -8.3555216e-05
9.888714 -8.3465699e-05
9.889714 -8.3384089e-05
9.890715 -8.331034e-05
9.891714 -8.3244419e-05
9.892715 -8.318629600000001e-05
9.893714 -8.3135961e-05
9.894714 -8.3093414e-05
9.895715 -8.3058666e-05
9.896714 -8.3031733e-05
9.897715 -8.301264500000001e-05
9.898714 -8.300143e-05
9.899714 -8.2998116e-05
9.900714 -8.3002743e-05
9.901714 -8.301534e-05
9.902715 -8.3035928e-05
9.903714 -8.3064532e-05
9.904715 -8.3101156e-05
9.905714 -8.3145807e-05
9.906714 -8.3198466e-05
9.907714 -8.325911299999999e-05
9.908714 -8.332770600000001e-05
9.909715 -8.34042e-05
9.910714 -8.3488533e-05
9.911715 -8.358063e-05
9.912714 -8.3680413e-05
9.913714 -8.378779600000001e-05
9.914714 -8.3902682e-05
9.915714 -8.4024975e-05
9.916715 -8.415458399999999e-05
9.917714 -8.4291412e-05
9.918715 -8.443536800000001e-05
9.919714 -8.458636699999999e-05
9.920714 -8.4744335e-05
9.921714 -8.4909209e-05
9.922714 -8.5080927e-05
9.923715 -8.5259444e-05
9.924714 -8.544472500000001e-05
9.925714 -8.5636748e-05
9.926714 -8.583548899999999e-05
9.927714 -8.604095e-05
9.928715 -8.6253129e-05
9.929714 -8.6472028e-05
9.930715 -8.669765600000001e-05
9.931714 -8.693002100000001e-05
9.932714 -8.7169127e-05
9.933714 -8.741498e-05
9.934714 -8.7667576e-05
9.935715 -8.7926907e-05
9.936714 -8.8192957e-05
9.937715 -8.8465703e-05
9.938714 -8.8745099e-05
9.939714 -8.9031107e-05
9.940714 -8.932366299999999e-05
9.941714 -8.962270499999999e-05
9.942715 -8.9928159e-05
9.943714 -9.0239934e-05
9.944715 -9.055795e-05
9.945714 -9.0882111e-05
9.946714 -9.1212331e-05
9.947714 -9.1548509e-05
9.948714 -9.1890558e-05
9.949715 -9.2238395e-05
9.950714 -9.2591938e-05
9.951715 -9.295110900000001e-05
9.952714 -9.331585e-05
9.953714 -9.368609999999999e-05
9.954714 -9.4061812e-05
9.955714 -9.4442953e-05
9.956715 -9.4829494e-05
9.957714 -9.522141200000001e-05
9.958714 -9.5618691e-05
9.959714 -9.602132400000001e-05
9.960714 -9.642931200000001e-05
9.961715 -9.684264300000001e-05
9.962714 -9.7261307e-05
9.963715 -9.7685302e-05
9.964714 -9.8114629e-05
9.965714 -9.854925299999999e-05
9.966714 -9.8989165e-05
9.967714 -9.9434328e-05
9.968715 -9.9884699e-05
9.969714 -0.00010034021999999999
9.970715 -0.00010080083
9.971714 -0.00010126647
9.972714 -0.00010173706000000001
9.973714 -0.00010221249000000001
9.974714 -0.0001026927
9.975715 -0.00010317756
9.976714 -0.00010366699000000001
9.977715 -0.00010416088000000001
9.978714 -0.00010465914
9.979714 -0.00010516166000000001
9.980714 -0.00010566835
9.981714 -0.00010617912
9.982715 -0.00010669389
9.983714 -0.00010721259999999999
9.984715 -0.00010773518
9.985714 -0.00010826158
9.986714 -0.00010879174000000001
9.987714 -0.00010932564999999999
9.988714 -0.00010986328
9.989715 -0.00011040459
9.990714 -0.00011094958
9.991714 -0.00011149823000000001
9.992714 -0.00011205053000000001
9.993714 -0.00011260647999999999
9.994715 -0.00011316606
9.995714 -0.00011372924000000001
9.996715 -0.00011429601999999999
9.997714 -0.00011486635
9.998714 -0.00011544021
9.999714 -0.00011601754000000001
10.00071 -0.00011659828999999999
10.00171 -0.00011718239
10.00271 -0.00011776978
10.00371 -0.00011836037000000001
10.00471 -0.00011895407
10.00571 -0.00011955079
10.00671 -0.00012015045000000001
10.00771 -0.00012075292
10.00871 -0.00012135812
10.00971 -0.00012196595
10.01071 -0.0001225763
10.01171 -0.00012318909
10.01271 -0.00012380424
10.01371 -0.00012442165999999999
10.01471 -0.00012504129
10.01571 -0.00012566306
10.01671 -0.00012628693
10.01771 -0.00012691285
10.01871 -0.00012754077
10.01971 -0.00012817068
10.02071 -0.00012880254
10.02171 -0.00012943632
10.02271 -0.00013007201999999999
10.02371 -0.00013070961
10.02471 -0.00013134908
10.02571 -0.00013199038000000001
10.02671 -0.00013263351
10.02771 -0.00013327843
10.02871 -0.0001339251
10.02971 -0.00013457345000000002
10.03071 -0.00013522344
10.03171 -0.00013587501
10.03271 -0.00013652806999999998
10.03371 -0.00013718254
10.03471 -0.00013783834
10.03571 -0.00013849537
10.03671 -0.00013915353
10.03771 -0.00013981271000000002
10.03871 -0.00014047280999999998
10.03971 -0.00014113373
10.04071 -0.00014179536
10.04171 -0.00014245761
10.04271 -0.00014312038999999999
10.04371 -0.00014378363
10.04471 -0.00014444723999999998
10.04571 -0.00014511118
10.04671 -0.00014577537
10.04771 -0.00014643978999999999
10.04871 -0.00014710439
10.04971 -0.00014776914999999998
10.05071 -0.00014843405
10.05171 -0.00014909908
10.05271 -0.00014976423
10.05371 -0.00015042949
10.05471 -0.00015109487
10.05571 -0.00015176034
10.05671 -0.00015242592
10.05771 -0.00015309158
10.05871 -0.0001537573
10.05971 -0.00015442305
10.06071 -0.00015508879
10.06171 -0.00015575448
10.06271 -0.00015642006
10.06371 -0.00015708547
10.06471 -0.00015775064
10.06571 -0.00015841548
10.06671 -0.0001590799
10.06771 -0.00015974381000000002
10.06871 -0.0001604071
10.06971 -0.00016106969000000002
10.07071 -0.00016173148
10.07171 -0.00016239234999999998
10.07271 -0.00016305222
10.07371 -0.000163711
10.07471 -0.00016436861
10.07571 -0.00016502497999999998
10.07671 -0.00016568004
10.07771 -0.00016633372
10.07871 -0.00016698599
10.07971 -0.00016763679999999998
10.08071 -0.00016828612
10.08171 -0.00016893393
10.08271 -0.00016958021
10.08371 -0.00017022494
10.08471 -0.0001708681
10.08571 -0.00017150968
10.08671 -0.00017214966
10.08771 -0.00017278802
10.08871 -0.00017342475
10.08971 -0.00017405981
10.09071 -0.00017469317
10.09171 -0.00017532479
10.09271 -0.00017595461
10.09371 -0.00017658257
10.09471 -0.0001772086
10.09571 -0.00017783261
10.09671 -0.00017845452000000002
10.09771 -0.00017907425000000002
10.09871 -0.00017969171
10.09971 -0.00018030679
10.10071 -0.0001809194
10.10171 -0.00018152945
10.10271 -0.00018213684
10.10371 -0.00018274148
10.10471 -0.00018334331000000002
10.10571 -0.00018394225
10.10671 -0.00018453824
10.10771 -0.00018513122
10.10871 -0.00018572116
10.10971 -0.00018630802
10.11071 -0.00018689179
10.11171 -0.00018747246
10.11271 -0.00018805001
10.11371 -0.00018862445000000002
10.11471 -0.00018919576999999998
10.11571 -0.00018976399
10.11671 -0.00019032911
10.11771 -0.00019089113999999998
10.11871 -0.00019145007
10.11971 -0.0001920059
10.12071 -0.00019255864999999999
10.12171 -0.00019310826
10.12271 -0.00019365473
10.12371 -0.00019419799
10.12471 -0.00019473802999999998
10.12571 -0.00019527477000000001
10.12671 -0.00019580814
10.12771 -0.00019633806
10.12871 -0.00019686445
10.12971 -0.00019738723000000002
10.13071 -0.0001979063
10.13171 -0.00019842157000000003
10.13271 -0.00019893295999999998
10.13371 -0.00019944035999999997
10.13471 -0.00019994372
10.13571 -0.00020044291999999999
10.13671 -0.00020093792
10.13771 -0.00020142866
10.13871 -0.00020191505
10.13971 -0.00020239711
10.14071 -0.00020287478
10.14171 -0.00020334801
10.14271 -0.00020381683
10.14371 -0.00020428122
10.14471 -0.0002047412
10.14571 -0.00020519676000000002
10.14671 -0.00020564794
10.14771 -0.00020609473000000002
10.14871 -0.00020653713
10.14971 -0.00020697516
10.15071 -0.00020740886
10.15171 -0.00020783816
10.15271 -0.0002082631
10.15371 -0.00020868363
10.15471 -0.00020909972
10.15571 -0.00020951134
10.15671 -0.00020991843
10.15771 -0.00021032092
10.15871 -0.00021071875999999998
10.15971 -0.00021111186000000002
10.16071 -0.00021150013000000001
10.16171 -0.00021188347999999998
10.16271 -0.00021226183
10.16371 -0.00021263509
10.16471 -0.00021300315999999998
10.16571 -0.00021336598
10.16671 -0.00021372346000000003
10.16771 -0.00021407552
10.16871 -0.00021442213
10.16971 -0.00021476321
10.17071 -0.00021509874999999998
10.17171 -0.00021542871000000002
10.17271 -0.00021575308
10.17371 -0.00021607184000000003
10.17471 -0.000216385
10.17571 -0.00021669257
10.17671 -0.00021699458999999998
10.17771 -0.00021729106
10.17871 -0.00021758201
10.17971 -0.00021786744999999997
10.18071 -0.00021814741999999997
10.18171 -0.00021842191
10.18271 -0.00021869093
10.18371 -0.00021895453
10.18471 -0.00021921267
10.18571 -0.00021946532
10.18671 -0.00021971247999999998
10.18771 -0.00021995410999999998
10.18871 -0.00022019017
10.18971 -0.00022042061
10.19071 -0.00022064539
10.19171 -0.00022086442
10.19271 -0.00022107765
10.19371 -0.00022128499
10.19471 -0.00022148638
10.19571 -0.00022168176
10.19671 -0.00022187107
10.19771 -0.00022205425000000002
10.19871 -0.00022223125999999997
10.19971 -0.00022240206
10.20071 -0.00022256661
10.20171 -0.00022272491
10.20271 -0.00022287693000000002
10.20371 -0.0002230227
10.20471 -0.00022316221
10.20571 -0.00022329552000000002
10.20671 -0.00022342262999999998
10.20771 -0.00022354357
10.20871 -0.00022365839
10.20971 -0.00022376714000000002
10.21071 -0.00022386984999999999
10.21171 -0.00022396655
10.21271 -0.00022405726999999998
10.21371 -0.00022414204
10.21471 -0.00022422084
10.21571 -0.00022429372
10.21671 -0.00022436063
10.21771 -0.00022442159
10.21871 -0.00022447654999999998
10.21971 -0.00022452546
10.22071 -0.00022456826999999997
10.22171 -0.00022460492
10.22271 -0.00022463537
10.22371 -0.00022465952000000003
10.22471 -0.00022467726999999998
10.22571 -0.0002246886
10.22671 -0.00022469339000000003
10.22771 -0.0002246916
10.22871 -0.00022468313999999997
10.22971 -0.00022466797
10.23071 -0.00022464605999999998
10.23171 -0.00022461733999999998
10.23271 -0.00022458179999999998
10.23371 -0.00022453946
10.23471 -0.0002244903
10.23571 -0.00022443435
10.23671 -0.00022437164
10.23771 -0.00022430220000000002
10.23871 -0.0002242261
10.23971 -0.00022414334999999998
10.24071 -0.00022405404
10.24171 -0.00022395823
10.24271 -0.00022385595000000002
10.24371 -0.00022374729
10.24471 -0.00022363229
10.24571 -0.00022351096000000002
10.24671 -0.00022338336
10.24771 -0.0002232495
10.24871 -0.0002231094
10.24971 -0.00022296304
10.25071 -0.00022281042
10.25171 -0.00022265151
10.25271 -0.00022248627999999998
10.25371 -0.0002223147
10.25471 -0.00022213674
10.25571 -0.00022195231
10.25671 -0.00022176139000000002
10.25771 -0.00022156391
10.25871 -0.00022135984999999998
10.25971 -0.00022114912000000003
10.26071 -0.00022093172
10.26171 -0.00022070760000000001
10.26271 -0.00022047677
10.26371 -0.00022023919
10.26471 -0.00021999488
10.26571 -0.00021974383
10.26671 -0.00021948610999999999
10.26771 -0.00021922172000000002
10.26871 -0.00021895071
10.26971 -0.00021867313000000003
10.27071 -0.00021838903
10.27171 -0.00021809847
10.27271 -0.00021780151999999998
10.27371 -0.00021749825
10.27471 -0.00021718868
10.27571 -0.0002168729
10.27671 -0.00021655094000000002
10.27771 -0.00021622282
10.27871 -0.00021588858
10.27971 -0.00021554822000000002
10.28071 -0.00021520174999999997
10.28171 -0.00021484916
10.28271 -0.00021449043
10.28371 -0.00021412552
10.28471 -0.00021375439999999997
10.28571 -0.00021337703000000002
10.28671 -0.00021299338
10.28771 -0.00021260337
10.28871 -0.00021220695999999998
10.28971 -0.00021180413000000003
10.29071 -0.00021139481000000002
10.29171 -0.00021097896
10.29271 -0.00021055656999999998
10.29371 -0.00021012763
10.29471 -0.00020969212
10.29571 -0.00020925006
10.29671 -0.00020880144999999999
10.29771 -0.00020834633999999998
10.29871 -0.00020788477000000002
10.29971 -0.00020741679
10.30071 -0.00020694247
10.30171 -0.00020646187
10.30271 -0.00020597506
10.30371 -0.00020548212
10.30471 -0.0002049831
10.30571 -0.0002044781
10.30671 -0.00020396717
10.30771 -0.00020345039999999999
10.30871 -0.0002029278
10.30971 -0.00020239943000000001
10.31071 -0.00020186532999999998
10.31171 -0.0002013255
10.31271 -0.00020077995999999998
10.31371 -0.00020022871
10.31471 -0.00019967173999999998
10.31571 -0.00019910899
10.31671 -0.00019854047000000003
10.31771 -0.00019796612
10.31871 -0.00019738591
10.31971 -0.00019679978000000002
10.32071 -0.00019620769999999997
10.32171 -0.00019560963999999998
10.32271 -0.00019500558
10.32371 -0.00019439548999999998
10.32471 -0.00019377937
10.32571 -0.00019315720999999998
10.32671 -0.00019252904999999998
10.32771 -0.00019189488
10.32871 -0.00019125478
10.32971 -0.00019060877
10.33071 -0.00018995695000000002
10.33171 -0.00018929937
10.33271 -0.00018863611999999998
10.33371 -0.00018796729
10.33471 -0.00018729298
10.33571 -0.00018661327
10.33671 -0.00018592826
10.33771 -0.00018523805
10.33871 -0.00018454269
10.33971 -0.00018384228
10.34071 -0.00018313688
10.34171 -0.00018242653
10.34271 -0.00018171128
10.34371 -0.00018099115
10.34471 -0.00018026615999999998
10.34571 -0.00017953631
10.34671 -0.00017880159
10.34771 -0.00017806196000000001
10.34871 -0.00017731742
10.34971 -0.00017656791
10.35071 -0.00017581341999999998
10.35171 -0.00017505389000000001
10.35271 -0.00017428930000000002
10.35371 -0.00017351961
10.35471 -0.00017274477
10.35571 -0.0001719648
10.35671 -0.00017117967
10.35771 -0.00017038938
10.35871 -0.00016959393999999999
10.35971 -0.00016879339
10.36071 -0.00016798776
10.36171 -0.00016717711
10.36271 -0.00016636149
10.36371 -0.00016554096
10.36471 -0.00016471562
10.36571 -0.00016388553
10.36671 -0.00016305079999999998
10.36771 -0.0001622115
10.36871 -0.00016136771
10.36971 -0.00016051952
10.37071 -0.00015966699
10.37171 -0.0001588102
10.37271 -0.00015794919
10.37371 -0.00015708403
10.37471 -0.00015621473000000002
10.37571 -0.00015534133
10.37671 -0.00015446385
10.37771 -0.00015358228
10.37871 -0.00015269662
10.37971 -0.00015180686
10.38071 -0.00015091298999999998
10.38171 -0.00015001499
10.38271 -0.00014911284
10.38371 -0.00014820652
10.38471 -0.00014729601
10.38571 -0.00014638132
10.38671 -0.00014546245
10.38771 -0.0001445394
10.38871 -0.0001436122
10.38971 -0.00014268089
10.39071 -0.00014174552000000002
10.39171 -0.00014080614
10.39271 -0.00013986282000000001
10.39371 -0.00013891564999999999
10.39471 -0.00013796472
10.39571 -0.00013701011
10.39671 -0.00013605194
10.39771 -0.00013509029
10.39871 -0.0001341253
10.39971 -0.00013315704000000002
10.40071 -0.00013218561999999998
10.40171 -0.00013121113
10.40271 -0.00013023364
10.40371 -0.00012925323
10.40471 -0.00012826993999999999
10.40571 -0.00012728382
10.40671 -0.0001262949
10.40771 -0.0001253032
10.40871 -0.00012430872
10.40971 -0.00012331146
10.41071 -0.00012231139
10.41171 -0.00012130848999999999
10.41271 -0.00012030274
10.41371 -0.0001192941
10.41471 -0.00011828254
10.41571 -0.00011726802999999999
10.41671 -0.00011625054
10.41771 -0.00011523007
10.41871 -0.00011420659
10.41971 -0.00011318012
10.42071 -0.00011215068000000001
10.42171 -0.00011111828
10.42271 -0.00011008296
10.42371 -0.0001090448
10.42471 -0.00010800386000000001
10.42571 -0.00010696019999999999
10.42671 -0.00010591393
10.42771 -0.00010486513999999999
10.42871 -0.00010381392
10.42971 -0.00010276038
10.43071 -0.00010170463
10.43171 -0.00010064676
10.43271 -9.958688499999999e-05
10.43371 -9.8525072e-05
10.43471 -9.7461407e-05
10.43571 -9.639596800000001e-05
10.43671 -9.5328795e-05
10.43771 -9.425994e-05
10.43871 -9.3189436e-05
10.43971 -9.2117295e-05
10.44071 -9.1043529e-05
10.44171 -8.9968131e-05
10.44271 -8.889109e-05
10.44371 -8.7812384e-05
10.44471 -8.6731984e-05
10.44571 -8.5649867e-05
10.44671 -8.456600500000001e-05
10.44771 -8.3480376e-05
10.44871 -8.2392961e-05
10.44971 -8.130375e-05
10.45071 -8.021273699999999e-05
10.45171 -7.9119934e-05
10.45271 -7.8025363e-05
10.45371 -7.6929052e-05
10.45471 -7.5831048e-05
10.45571 -7.473141200000001e-05
10.45671 -7.3630207e-05
10.45771 -7.252751899999999e-05
10.45871 -7.142343199999999e-05
10.45971 -7.0318038e-05
10.46071 -6.9211438e-05
10.46171 -6.8103731e-05
10.46271 -6.6995017e-05
10.46371 -6.5885393e-05
10.46471 -6.4774946e-05
10.46571 -6.366375899999999e-05
10.46671 -6.2551908e-05
10.46771 -6.1439454e-05
10.46871 -6.0326448000000004e-05
10.46971 -5.9212931e-05
10.47071 -5.8098931e-05
10.47171 -5.6984464e-05
10.47271 -5.5869538e-05
10.47371 -5.4754144999999994e-05
10.47471 -5.3638274e-05
10.47571 -5.2521915e-05
10.47671 -5.1405044e-05
10.47771 -5.0287638999999996e-05
10.47871 -4.9169682e-05
10.47971 -4.8051163000000004e-05
10.48071 -4.6932067e-05
10.48171 -4.5812396e-05
10.48271 -4.469216e-05
10.48371 -4.3571379000000004e-05
10.48471 -4.2450083e-05
10.48571 -4.1328312e-05
10.48671 -4.0206123e-05
10.48771 -3.9083582e-05
10.48871 -3.7960762999999996e-05
10.48971 -3.6837747e-05
10.49071 -3.5714622999999995e-05
10.49171 -3.4591483e-05
10.49271 -3.3468422e-05
10.49371 -3.2345528e-05
10.49471 -3.1222896000000005e-05
10.49571 -3.0100608e-05
10.49671 -2.8978737999999998e-05
10.49771 -2.7857351e-05
10.49871 -2.6736504e-05
10.49971 -2.5616237000000002e-05
10.50071 -2.449658e-05
10.50171 -2.3377551e-05
10.50271 -2.2259152e-05
10.50371 -2.1141375999999998e-05
10.50471 -2.0024206e-05
10.50571 -1.8907612e-05
10.50671 -1.7791562e-05
10.50771 -1.667602e-05
10.50871 -1.5560946e-05
10.50971 -1.4446302000000001e-05
10.51071 -1.3332052999999999e-05
10.51171 -1.2218172e-05
10.51271 -1.1104638000000001e-05
10.51371 -9.9914416e-06
10.51471 -8.878585299999999e-06
10.51571 -7.7660843e-06
10.51671 -6.653967000000001e-06
10.51771 -5.5422756e-06
10.51871 -4.431066e-06
10.51971 -3.3204059999999997e-06
10.52071 -2.2103745e-06
10.52171 -1.1010595e-06
10.52271 7.4430351e-09
10.52371 1.1150333e-06
10.52471 2.2216089e-06
10.52571 3.327068e-06
10.52671 4.4313122000000005e-06
10.52771 5.5342479e-06
10.52871 6.635790599999999e-06
10.52971 7.7358642e-06
10.53071 8.8344052e-06
10.53171 9.9313631e-06
10.53271 1.1026699e-05
10.53371 1.2120390000000001e-05
10.53471 1.3212423000000002e-05
10.53571 1.43028e-05
10.53671 1.5391535000000002e-05
10.53771 1.6478648e-05
10.53871 1.756417e-05
10.53971 1.8648134e-05
10.54071 1.9730579e-05
10.54171 2.0811542e-05
10.54271 2.1891057e-05
10.54371 2.2969155e-05
10.54471 2.4045859999999997e-05
10.54571 2.5121187e-05
10.54671 2.6195139e-05
10.54771 2.7267708000000002e-05
10.54871 2.8338876999999998e-05
10.54971 2.9408613e-05
10.55071 3.0476875e-05
10.55171 3.1543607e-05
10.55271 3.2608747e-05
10.55371 3.3672225e-05
10.55471 3.4733961e-05
10.55571 3.5793872e-05
10.55671 3.6851878e-05
10.55771 3.7907894999999996e-05
10.55871 3.8961845999999996e-05
10.55971 4.001366e-05
10.56071 4.1063268e-05
10.56171 4.2110617e-05
10.56271 4.315566e-05
10.56371 4.4198364e-05
10.56471 4.5238707e-05
10.56571 4.6276682e-05
10.56671 4.731229e-05
10.56771 4.834554400000001e-05
10.56871 4.9376462e-05
10.56971 5.0405077e-05
10.57071 5.1431425e-05
10.57171 5.2455549999999996e-05
10.57271 5.3477486999999995e-05
10.57371 5.4497269e-05
10.57471 5.5514943000000004e-05
10.57571 5.653053e-05
10.57671 5.7544054000000004e-05
10.57771 5.8555525999999996e-05
10.57871 5.9564950999999996e-05
10.57971 6.0572319e-05
10.58071 6.1577612e-05
10.58171 6.258079599999999e-05
10.58271 6.3581831e-05
10.58371 6.4580667e-05
10.58471 6.557724e-05
10.58571 6.6571482e-05
10.58671 6.7563332e-05
10.58771 6.855270800000001e-05
10.58871 6.9539539e-05
10.58971 7.0523754e-05
10.59071 7.1505292e-05
10.59171 7.2484096e-05
10.59271 7.3460114e-05
10.59371 7.4433308e-05
10.59471 7.5403648e-05
10.59571 7.6371117e-05
10.59671 7.7335716e-05
10.59771 7.8297455e-05
10.59871 7.9256353e-05
10.59971 8.0212436e-05
10.60071 8.116574000000001e-05
10.60171 8.2116316e-05
10.60271 8.3064208e-05
10.60371 8.4009469e-05
10.60471 8.4952148e-05
10.60571 8.5892293e-05
10.60671 8.682994200000001e-05
10.60771 8.776513600000001e-05
10.60871 8.8697897e-05
10.60971 8.9628236e-05
10.61071 9.0556154e-05
10.61171 9.1481644e-05
10.61271 9.240468400000001e-05
10.61371 9.3325235e-05
10.61471 9.4243256e-05
10.61571 9.5158686e-05
10.61671 9.607146e-05
10.61771 9.6981512e-05
10.61871 9.788876700000001e-05
10.61971 9.879314600000001e-05
10.62071 9.9694569e-05
10.62171 0.00010059296999999999
10.62271 0.00010148826999999999
10.62371 0.00010238043
10.62471 0.00010326939
10.62571 0.00010415513
10.62671 0.00010503759999999999
10.62771 0.0001059168
10.62871 0.00010679272999999999
10.62971 0.00010766541
10.63071 0.00010853487000000001
10.63171 0.00010940114000000001
10.63271 0.00011026426999999999
10.63371 0.00011112434
10.63471 0.00011198138
10.63571 0.00011283547
10.63671 0.00011368669
10.63771 0.00011453509
10.63871 0.00011538074000000001
10.63971 0.00011622368
10.64071 0.00011706397000000001
10.64171 0.00011790165
10.64271 0.00011873674
10.64371 0.00011956924
10.64471 0.00012039918
10.64571 0.00012122652999999999
10.64671 0.00012205126999999999
10.64771 0.00012287337
10.64871 0.0001236928
10.64971 0.00012450951999999998
10.65071 0.00012532344999999998
10.65171 0.00012613455
10.65271 0.00012694276
10.65371 0.00012774804000000001
10.65471 0.00012855031000000002
10.65571 0.00012934955
10.65671 0.00013014571
10.65771 0.00013093877
10.65871 0.0001317287
10.65971 0.00013251548999999998
10.66071 0.00013329915
10.66171 0.00013407968
10.66271 0.00013485709
10.66371 0.00013563143
10.66471 0.00013640273
10.66571 0.00013717104
10.66671 0.00013793639
10.66771 0.00013869884
10.66871 0.00013945844
10.66971 0.00014021523000000001
10.67071 0.00014096925
10.67171 0.00014172053
10.67271 0.00014246913000000002
10.67371 0.00014321504
10.67471 0.00014395829
10.67571 0.00014469888
10.67671 0.00014543679999999998
10.67771 0.00014617204
10.67871 0.00014690459
10.67971 0.00014763439
10.68071 0.00014836143
10.68171 0.00014908566000000002
10.68271 0.00014980703
10.68371 0.00015052552
10.68471 0.00015124108
10.68571 0.00015195368000000002
10.68671 0.00015266329
10.68771 0.00015336989
10.68871 0.00015407346000000002
10.68971 0.00015477401
10.69071 0.00015547154
10.69171 0.00015616607
10.69271 0.00015685764
10.69371 0.00015754628
10.69471 0.00015823204
10.69571 0.00015891496
10.69671 0.00015959513
10.69771 0.0001602726
10.69871 0.00016094743
10.69971 0.0001616197
10.70071 0.00016228946
10.70171 0.00016295678
10.70271 0.0001636217
10.70371 0.00016428428
10.70471 0.00016494454
10.70571 0.00016560251
10.70671 0.00016625819999999998
10.70771 0.00016691162
10.70871 0.00016756273000000002
10.70971 0.00016821155
10.71071 0.00016885801000000002
10.71171 0.0001695021
10.71271 0.00017014374
10.71371 0.00017078291000000002
10.71471 0.00017141955
10.71571 0.00017205359
10.71671 0.00017268499000000002
10.71771 0.00017331369
10.71871 0.00017393966
10.71971 0.00017456284999999998
10.72071 0.00017518325
10.72171 0.00017580084
10.72271 0.0001764156
10.72371 0.00017702754
10.72471 0.00017763668
10.72571 0.00017824307
10.72671 0.00017884672
10.72771 0.00017944769
10.72871 0.00018004604
10.72971 0.00018064181
10.73071 0.00018123509
10.73171 0.00018182592999999999
10.73271 0.00018241442
10.73371 0.0001830006
10.73471 0.00018358455
10.73571 0.00018416632
10.73671 0.00018474595
10.73771 0.00018532349
10.73871 0.00018589898
10.73971 0.00018647241000000001
10.74071 0.00018704382999999998
10.74171 0.00018761323
10.74271 0.00018818059
10.74371 0.00018874592
10.74471 0.0001893092
10.74571 0.0001898704
10.74671 0.0001904295
10.74771 0.00019098647
10.74871 0.00019154129000000002
10.74971 0.00019209392
10.75071 0.00019264435000000002
10.75171 0.00019319257000000002
10.75271 0.00019373856
10.75371 0.00019428232000000002
10.75471 0.00019482386
10.75571 0.00019536319
10.75671 0.00019590034
10.75771 0.00019643533000000002
10.75871 0.0001969682
10.75971 0.00019749897999999999
10.76071 0.00019802774
10.76171 0.00019855452
10.76271 0.00019907933999999998
10.76371 0.00019960228000000002
10.76471 0.00020012336999999998
10.76571 0.00020064267
10.76671 0.00020116022
10.76771 0.00020167603999999997
10.76871 0.00020219017999999997
10.76971 0.00020270263
10.77071 0.00020321345
10.77171 0.00020372261
10.77271 0.00020423010000000002
10.77371 0.00020473594
10.77471 0.0002052401
10.77571 0.00020574257
10.77671 0.00020624334
10.77771 0.00020674236
10.77871 0.00020723960000000003
10.77971 0.00020773507
10.78071 0.00020822872000000002
10.78171 0.00020872053
10.78271 0.00020921050000000002
10.78371 0.00020969861999999999
10.78471 0.00021018491000000003
10.78571 0.00021066934999999998
10.78671 0.00021115197
10.78771 0.00021163278
10.78871 0.00021211180999999998
10.78971 0.00021258911000000003
10.79071 0.00021306473000000002
10.79171 0.00021353869
10.79271 0.00021401105999999999
10.79371 0.00021448188000000002
10.79471 0.00021495121
10.79571 0.00021541907000000002
10.79671 0.00021588555000000002
10.79771 0.00021635066999999998
10.79871 0.00021681446
10.79971 0.00021727697
10.80071 0.00021773819
10.80171 0.00021819817
10.80271 0.00021865692
10.80371 0.00021911442
10.80471 0.00021957067000000002
10.80571 0.00022002566000000001
10.80671 0.00022047939
10.80771 0.00022093182
10.80871 0.0002213829
10.80971 0.00022183265
10.81071 0.00022228101
10.81171 0.00022272795
10.81271 0.00022317349
10.81371 0.00022361758000000002
10.81471 0.00022406019999999998
10.81571 0.00022450135
10.81671 0.00022494103
10.81771 0.00022537924
10.81871 0.00022581600999999998
10.81971 0.00022625133999999998
10.82071 0.00022668528
10.82171 0.00022711786
10.82271 0.00022754909
10.82371 0.00022797905999999998
10.82471 0.00022840776999999998
10.82571 0.0002288353
10.82671 0.00022926170000000002
10.82771 0.00022968698
10.82871 0.00023011121000000002
10.82971 0.00023053444
10.83071 0.0002309567
10.83171 0.00023137800000000002
10.83271 0.00023179839
10.83371 0.00023221786999999997
10.83471 0.00023263647
10.83571 0.00023305417
10.83671 0.00023347100000000001
10.83771 0.00023388693000000001
10.83871 0.00023430195999999998
10.83971 0.00023471606999999998
10.84071 0.00023512923
10.84171 0.00023554144
10.84271 0.00023595264
10.84371 0.00023636283
10.84471 0.00023677198
10.84571 0.00023718007
10.84671 0.0002375871
10.84771 0.00023799303
10.84871 0.00023839787000000002
10.84971 0.00023880159
10.85071 0.00023920421999999998
10.85171 0.00023960574
10.85271 0.00024000617000000002
10.85371 0.00024040551
10.85471 0.00024080377
10.85571 0.00024120099999999997
10.85671 0.00024159719
10.85771 0.00024199239000000002
10.85871 0.00024238659
10.85971 0.00024277983
10.86071 0.00024317212000000003
10.86171 0.00024356348
10.86271 0.00024395390000000002
10.86371 0.00024434341
10.86471 0.00024473202
10.86571 0.00024511971
10.86671 0.0002455065
10.86771 0.0002458924
10.86871 0.00024627739
10.86971 0.00024666144
10.87071 0.00024704459
10.87171 0.00024742681
10.87271 0.00024780807
10.87371 0.00024818837000000003
10.87471 0.00024856774
10.87571 0.00024894616
10.87671 0.00024932363
10.87771 0.00024970013
10.87871 0.00025007569
10.87971 0.00025045031
10.88071 0.00025082399999999997
10.88171 0.0002511968
10.88271 0.00025156871
10.88371 0.00025193974
10.88471 0.00025230993
10.88571 0.0002526793
10.88671 0.00025304787
10.88771 0.00025341567
10.88871 0.0002537827
10.88971 0.00025414897
10.89071 0.0002545145
10.89171 0.0002548793
10.89271 0.00025524337000000003
10.89371 0.00025560671
10.89471 0.0002559693
10.89571 0.00025633115
10.89671 0.00025669219000000004
10.89771 0.00025705244
10.89871 0.00025741188
10.89971 0.00025777044
10.90071 0.00025812813
10.90171 0.00025848487
10.90271 0.00025884066999999996
10.90371 0.00025919549
10.90471 0.00025954928
10.90571 0.00025990203
10.90671 0.00026025371
10.90771 0.00026060429
10.90871 0.00026095379
10.90971 0.00026130215
10.91071 0.00026164939000000004
10.91171 0.00026199552
10.91271 0.00026234052
10.91371 0.0002626844
10.91471 0.00026302719000000004
10.91571 0.00026336888
10.91671 0.00026370949
10.91771 0.00026404905
10.91871 0.00026438755999999997
10.91971 0.00026472505
10.92071 0.00026506152
10.92171 0.00026539699
10.92271 0.00026573148
10.92371 0.00026606499
10.92471 0.00026639752
10.92571 0.00026672908
10.92671 0.00026705966
10.92771 0.00026738924
10.92871 0.00026771781
10.92971 0.00026804539
10.93071 0.00026837195
10.93171 0.00026869745
10.93271 0.00026902192
10.93371 0.00026934528999999997
10.93471 0.00026966756999999996
10.93571 0.00026998875
10.93671 0.00027030882999999996
10.93771 0.00027062776999999997
10.93871 0.00027094557
10.93971 0.00027126221
10.94071 0.00027157769
10.94171 0.00027189201
10.94271 0.00027220517
10.94371 0.00027251715
10.94471 0.00027282797
10.94571 0.00027313761
10.94671 0.00027344606000000003
10.94771 0.00027375334
10.94871 0.00027405943
10.94971 0.00027436431
10.95071 0.00027466799
10.95171 0.00027497044
10.95271 0.00027527165
10.95371 0.00027557157
10.95471 0.00027587018000000004
10.95571 0.00027616745
10.95671 0.00027646336
10.95771 0.00027675783
10.95871 0.00027705084
10.95971 0.00027734234
10.96071 0.00027763228
10.96171 0.00027792064
10.96271 0.00027820736
10.96371 0.00027849242
10.96471 0.00027877574999999997
10.96571 0.00027905735
10.96671 0.0002793372
10.96771 0.00027961526
10.96871 0.00027989154
10.96971 0.00028016601999999996
10.97071 0.00028043871
10.97171 0.00028070961000000003
10.97271 0.00028097872
10.97371 0.00028124609
10.97471 0.00028151173
10.97571 0.00028177565
10.97671 0.00028203787999999996
10.97771 0.00028229842
10.97871 0.00028255730999999997
10.97971 0.00028281456
10.98071 0.00028307018
10.98171 0.00028332418
10.98271 0.00028357653999999997
10.98371 0.00028382726
10.98471 0.00028407635000000003
10.98571 0.00028432376
10.98671 0.00028456946
10.98771 0.0002848134
10.98871 0.00028505553
10.98971 0.00028529582
10.99071 0.0002855342
10.99171 0.00028577062
10.99271 0.00028600502
10.99371 0.00028623733
10.99471 0.0002864675
10.99571 0.00028669546999999997
10.99671 0.0002869212
10.99771 0.00028714463999999996
10.99871 0.00028736576
10.99971 0.00028758452
11.00071 0.00028780088999999997
11.00171 0.00028801485
11.00271 0.0002882264
11.00371 0.00028843554
11.00471 0.00028864225999999997
11.00571 0.00028884658
11.00671 0.00028904851
11.00771 0.00028924806
11.00871 0.00028944523
11.00971 0.00028964005
11.01071 0.00028983249999999997
11.01171 0.00029002258000000004
11.01271 0.00029021031999999997
11.01371 0.0002903957
11.01471 0.00029057869
11.01571 0.00029075927000000003
11.01671 0.00029093740000000004
11.01771 0.00029111304
11.01871 0.00029128616
11.01971 0.00029145669
11.02071 0.00029162459
11.02171 0.00029178977
11.02271 0.00029195219
11.02371 0.00029211176
11.02471 0.00029226844
11.02571 0.00029242214999999997
11.02671 0.00029257283
11.02771 0.00029272044
11.02871 0.00029286492999999996
11.02971 0.00029300629
11.03071 0.00029314447
11.03171 0.00029327946000000003
11.03271 0.00029341127
11.03371 0.00029353987
11.03471 0.00029366529
11.03571 0.00029378753
11.03671 0.00029390662
11.03771 0.00029402257999999997
11.03871 0.00029413545
11.03971 0.00029424525
11.04071 0.000294352
11.04171 0.00029445573
11.04271 0.00029455643
11.04371 0.00029465413999999997
11.04471 0.00029474884
11.04571 0.00029484051999999997
11.04671 0.00029492915
11.04771 0.00029501471
11.04871 0.00029509715
11.04971 0.00029517644
11.05071 0.00029525247
11.05171 0.00029532521
11.05271 0.00029539456
11.05371 0.00029546043
11.05471 0.00029552275
11.05571 0.00029558141
11.05671 0.00029563637
11.05771 0.00029568751
11.05871 0.00029573478
11.05971 0.00029577811
11.06071 0.00029581745
11.06171 0.00029585276
11.06271 0.000295884
11.06371 0.00029591116999999996
11.06471 0.00029593427
11.06571 0.0002959533
11.06671 0.00029596827000000003
11.06771 0.0002959792
11.06871 0.00029598614
11.06971 0.00029598912
11.07071 0.00029598816
11.07171 0.00029598334
11.07271 0.00029597466
11.07371 0.00029596215000000003
11.07471 0.00029594585
11.07571 0.00029592575000000004
11.07671 0.00029590185
11.07771 0.00029587415999999996
11.07871 0.00029584262
11.07971 0.00029580719
11.08071 0.00029576784
11.08171 0.00029572444999999997
11.08271 0.00029567698
11.08371 0.00029562532
11.08471 0.00029556938
11.08571 0.00029550906
11.08671 0.00029544426
11.08771 0.00029537487
11.08871 0.00029530078999999996
11.08971 0.00029522193
11.09071 0.00029513822
11.09171 0.00029504954000000004
11.09271 0.00029495588
11.09371 0.00029485717999999997
11.09471 0.00029475341
11.09571 0.00029464456000000003
11.09671 0.00029453065
11.09771 0.00029441168999999996
11.09871 0.00029428772
11.09971 0.00029415878
11.10071 0.00029402493
11.10171 0.00029388623
11.10271 0.00029374273
11.10371 0.00029359450999999996
11.10471 0.00029344162
11.10571 0.00029328412
11.10671 0.00029312205
11.10771 0.00029295543000000003
11.10871 0.00029278428
11.10971 0.00029260862
11.11071 0.0002924284
11.11171 0.00029224361
11.11271 0.00029205421
11.11371 0.00029186012
11.11471 0.00029166129
11.11571 0.0002914576
11.11671 0.00029124899
11.11771 0.00029103533
11.11871 0.0002908165
11.11971 0.00029059242
11.12071 0.00029036298
11.12171 0.00029012807999999996
11.12271 0.00028988766000000003
11.12371 0.00028964162
11.12471 0.00028938989
11.12571 0.00028913246
11.12671 0.0002888693
11.12771 0.00028860037999999997
11.12871 0.00028832574
11.12971 0.00028804536
11.13071 0.00028775933
11.13171 0.00028746765
11.13271 0.00028717042999999997
11.13371 0.0002868677
11.13471 0.00028655952
11.13571 0.00028624597
11.13671 0.00028592710000000004
11.13771 0.00028560298
11.13871 0.00028527363000000003
11.13971 0.00028493907
11.14071 0.00028459933
11.14171 0.00028425438
11.14271 0.00028390421
11.14371 0.00028354875000000004
11.14471 0.00028318796
11.14571 0.00028282172
11.14671 0.00028244997
11.14771 0.0002820726
11.14871 0.00028168949
11.14971 0.00028130053
11.15071 0.00028090558000000004
11.15171 0.00028050454
11.15271 0.00028009731000000005
11.15371 0.00027968379
11.15471 0.00027926387
11.15571 0.00027883752
11.15671 0.0002784047
11.15771 0.00027796534
11.15871 0.00027751948
11.15971 0.00027706712
11.16071 0.00027660831
11.16171 0.00027614307999999997
11.16271 0.00027567153
11.16371 0.00027519372
11.16471 0.00027470978
11.16571 0.00027421979
11.16671 0.00027372387
11.16771 0.0002732221
11.16871 0.00027271458
11.16971 0.0002722014
11.17071 0.00027168259999999997
11.17171 0.00027115825
11.17271 0.00027062836
11.17371 0.00027009294
11.17471 0.00026955197
11.17571 0.00026900543
11.17671 0.00026845323000000004
11.17771 0.0002678953
11.17871 0.00026733155
11.17971 0.00026676183999999997
11.18071 0.00026618607
11.18171 0.0002656041
11.18271 0.0002650158
11.18371 0.00026442103
11.18471 0.0002638197
11.18571 0.00026321164999999996
11.18671 0.00026259684
11.18771 0.00026197517
11.18871 0.0002613466
11.18971 0.00026071111
11.19071 0.00026006868999999997
11.19171 0.00025941936
11.19271 0.00025876318
11.19371 0.0002581002
11.19471 0.00025743052
11.19571 0.00025675424
11.19671 0.00025607148
11.19771 0.00025538236
11.19871 0.00025468701
11.19971 0.00025398554
11.20071 0.00025327806
11.20171 0.00025256469999999996
11.20271 0.00025184552
11.20371 0.0002511206
11.20471 0.00025038999
11.20571 0.0002496537
11.20671 0.00024891174
11.20771 0.00024816404
11.20871 0.00024741059
11.20971 0.0002466513
11.21071 0.00024588608
11.21171 0.0002451148
11.21271 0.00024433737
11.21371 0.00024355365
11.21471 0.00024276351
11.21571 0.00024196680999999997
11.21671 0.00024116348
11.21771 0.00024035337
11.21871 0.00023953642000000002
11.21971 0.00023871255000000003
11.22071 0.00023788173000000002
11.22171 0.00023704392
11.22271 0.00023619916
11.22371 0.00023534747
11.22471 0.00023448890000000002
11.22571 0.00023362353999999998
11.22671 0.00023275149
11.22771 0.0002318729
11.22871 0.00023098786999999998
11.22971 0.00023009653999999998
11.23071 0.00022919905000000002
11.23171 0.00022829554
11.23271 0.00022738614
11.23371 0.00022647093
11.23471 0.00022555005
11.23571 0.00022462355
11.23671 0.00022369147
11.23771 0.00022275385
11.23871 0.00022181065999999998
11.23971 0.00022086189999999997
11.24071 0.00021990750000000002
11.24171 0.00021894739
11.24271 0.00021798148000000002
11.24371 0.00021700966000000001
11.24471 0.0002160318
11.24571 0.00021504777
11.24671 0.00021405747
11.24771 0.00021306075
11.24871 0.00021205752999999998
11.24971 0.00021104771999999998
11.25071 0.00021003125
11.25171 0.00020900807
11.25271 0.00020797816
11.25371 0.00020694151
11.25471 0.00020589821
11.25571 0.00020484829000000002
11.25671 0.00020379186000000002
11.25771 0.00020272904999999998
11.25871 0.00020165999
11.25971 0.00020058485
11.26071 0.00019950380000000002
11.26171 0.000198417
11.26271 0.00019732462999999997
11.26371 0.00019622686999999997
11.26471 0.00019512386
11.26571 0.00019401573000000003
11.26671 0.00019290262
11.26771 0.0001917846
11.26871 0.00019066173999999998
11.26971 0.00018953406999999998
11.27071 0.00018840158
11.27171 0.00018726424
11.27271 0.00018612199
11.27371 0.00018497472999999998
11.27471 0.00018382236000000001
11.27571 0.00018266476
11.27671 0.00018150176
11.27771 0.00018033323
11.27871 0.00017915903
11.27971 0.00017797901
11.28071 0.00017679304
11.28171 0.000175601
11.28271 0.00017440282
11.28371 0.00017319842
11.28471 0.00017198778999999998
11.28571 0.00017077092
11.28671 0.00016954785
11.28771 0.00016831865
11.28871 0.00016708341
11.28971 0.00016584227
11.29071 0.00016459537
11.29171 0.00016334291
11.29271 0.00016208504000000002
11.29371 0.00016082198
11.29471 0.00015955393000000002
11.29571 0.00015828107
11.29671 0.00015700358
11.29771 0.00015572164
11.29871 0.00015443538
11.29971 0.00015314493999999998
11.30071 0.00015185038
11.30171 0.00015055178
11.30271 0.00014924917
11.30371 0.00014794254
11.30471 0.00014663185
11.30571 0.00014531705
11.30671 0.00014399805
11.30771 0.00014267474
11.30871 0.00014134703
11.30971 0.00014001478
11.31071 0.00013867788
11.31171 0.00013733620000000002
11.31271 0.00013598965
11.31371 0.00013463814
11.31471 0.00013328162
11.31571 0.00013192005
11.31671 0.00013055342
11.31771 0.00012918176
11.31871 0.00012780514
11.31971 0.00012642364
11.32071 0.00012503739
11.32171 0.00012364653
11.32271 0.00012225124
11.32371 0.0001208517
11.32471 0.00011944811
11.32571 0.00011804068000000001
11.32671 0.00011662961
11.32771 0.00011521510000000001
11.32871 0.00011379731999999999
11.32971 0.00011237644
11.33071 0.00011095259
11.33171 0.00010952588
11.33271 0.00010809636999999999
11.33371 0.00010666411000000002
11.33471 0.00010522909000000001
11.33571 0.00010379130999999999
11.33671 0.00010235067999999999
11.33771 0.00010090713000000001
11.33871 9.9460533e-05
11.33971 9.8010776e-05
11.34071 9.655771e-05
11.34171 9.51012e-05
11.34271 9.3641097e-05
11.34371 9.2177271e-05
11.34471 9.0709608e-05
11.34571 8.9238017e-05
11.34671 8.776243000000001e-05
11.34771 8.6282813e-05
11.34871 8.4799171e-05
11.34971 8.3311539e-05
11.35071 8.181999100000001e-05
11.35171 8.032464500000001e-05
11.35271 7.8825639e-05
11.35371 7.7323153e-05
11.35471 7.5817388e-05
11.35571 7.4308571e-05
11.35671 7.2796928e-05
11.35771 7.1282705e-05
11.35871 6.9766145e-05
11.35971 6.8247476e-05
11.36071 6.6726915e-05
11.36171 6.5204654e-05
11.36271 6.3680869e-05
11.36371 6.2155692e-05
11.36471 6.0629224999999994e-05
11.36571 5.9101535000000006e-05
11.36671 5.7572652e-05
11.36771 5.6042562999999996e-05
11.36871 5.451123e-05
11.36971 5.2978572e-05
11.37071 5.1444499e-05
11.37171 4.990888600000001e-05
11.37271 4.8371606000000006e-05
11.37371 4.6832520000000004e-05
11.37471 4.5291486e-05
11.37571 4.3748381e-05
11.37671 4.2203087e-05
11.37771 4.0655510000000005e-05
11.37871 3.9105589e-05
11.37971 3.7553286e-05
11.38071 3.5998605e-05
11.38171 3.4441584e-05
11.38271 3.2882295e-05
11.38371 3.1320852e-05
11.38471 2.9757399e-05
11.38571 2.8192113e-05
11.38671 2.6625196e-05
11.38771 2.5056866e-05
11.38871 2.3487358e-05
11.38971 2.1916911e-05
11.39071 2.0345763e-05
11.39171 1.8774142e-05
11.39271 1.7202262e-05
11.39371 1.5630314e-05
11.39471 1.4058463e-05
11.39571 1.2486838000000001e-05
11.39671 1.0915537e-05
11.39771 9.3446182e-06
11.39871 7.7741049e-06
11.39971 6.2039838e-06
11.40071 4.6342070000000004e-06
11.40171 3.0646976999999998e-06
11.40271 1.4953542e-06
11.40371 -7.3943052e-08
11.40471 -1.6433257999999998e-06
11.40571 -3.2129304e-06
11.40671 -4.7828902e-06
11.40771 -6.353327800000001e-06
11.40871 -7.9243492e-06
11.40971 -9.496037e-06
11.41071 -1.1068444e-05
11.41171 -1.2641589999999999e-05
11.41271 -1.4215456000000001e-05
11.41371 -1.5789990000000002e-05
11.41471 -1.7365097e-05
11.41571 -1.8940649e-05
11.41671 -2.0516481e-05
11.41771 -2.2092399e-05
11.41871 -2.3668186e-05
11.41971 -2.5243605000000004e-05
11.42071 -2.6818407e-05
11.42171 -2.8392341e-05
11.42271 -2.9965162000000002e-05
11.42371 -3.1536632e-05
11.42471 -3.3106537e-05
11.42571 -3.4674679e-05
11.42671 -3.62409e-05
11.42771 -3.7805074000000004e-05
11.42871 -3.9367112e-05
11.42971 -4.0926965999999997e-05
11.43071 -4.2484623e-05
11.43171 -4.4040115e-05
11.43271 -4.5593507e-05
11.43371 -4.7144889e-05
11.43471 -4.8694386e-05
11.43571 -5.024213e-05
11.43671 -5.1788277000000004e-05
11.43771 -5.3332980000000004e-05
11.43871 -5.4876392e-05
11.43971 -5.6418651e-05
11.44071 -5.7959875000000006e-05
11.44171 -5.9500155e-05
11.44271 -6.103956000000001e-05
11.44371 -6.257811299999999e-05
11.44471 -6.4115801e-05
11.44571 -6.5652574e-05
11.44671 -6.7188341e-05
11.44771 -6.872297099999999e-05
11.44871 -7.02563e-05
11.44971 -7.1788128e-05
11.45071 -7.3318228e-05
11.45171 -7.4846355e-05
11.45271 -7.6372254e-05
11.45371 -7.789566299999999e-05
11.45471 -7.941632700000001e-05
11.45571 -8.0933995e-05
11.45671 -8.244844e-05
11.45771 -8.3959463e-05
11.45871 -8.5466888e-05
11.45971 -8.6970579e-05
11.46071 -8.8470438e-05
11.46171 -8.9966409e-05
11.46271 -9.1458469e-05
11.46371 -9.2946641e-05
11.46471 -9.443098200000001e-05
11.46571 -9.5911571e-05
11.46671 -9.738852200000001e-05
11.46771 -9.886197199999999e-05
11.46871 -0.00010033206999999999
11.46971 -0.00010179895
11.47071 -0.00010326276
11.47171 -0.00010472362
11.47271 -0.00010618166
11.47371 -0.00010763697
11.47471 -0.00010908959999999999
11.47571 -0.00011053959
11.47671 -0.0001119869
11.47771 -0.00011343150000000001
11.47871 -0.00011487328
11.47971 -0.00011631212999999999
11.48071 -0.00011774787999999999
11.48171 -0.00011918033
11.48271 -0.00012060929
11.48371 -0.0001220345
11.48471 -0.00012345573
11.48571 -0.00012487274000000002
11.48671 -0.00012628527999999998
11.48771 -0.00012769314999999998
11.48871 -0.00012909612000000002
11.48971 -0.00013049403
11.49071 -0.00013188672
11.49171 -0.00013327411
11.49271 -0.00013465611
11.49371 -0.0001360327
11.49471 -0.00013740389
11.49571 -0.00013876973999999998
11.49671 -0.00014013031
11.49771 -0.00014148573
11.49871 -0.00014283613
11.49971 -0.00014418168
11.50071 -0.00014552253
11.50171 -0.00014685885
11.50271 -0.00014819079
11.50371 -0.00014951852
11.50471 -0.00015084214
11.50571 -0.00015216174999999998
11.50671 -0.00015347741
11.50771 -0.00015478914999999998
11.50871 -0.00015609695000000002
11.50971 -0.00015740075
11.51071 -0.00015870045
11.51171 -0.00015999592
11.51271 -0.00016128699
11.51371 -0.00016257345
11.51471 -0.00016385508
11.51571 -0.00016513162000000002
11.51671 -0.00016640283
11.51771 -0.00016766846
11.51871 -0.00016892825
11.51971 -0.00017018195
11.52071 -0.00017142937
11.52171 -0.00017267032
11.52271 -0.00017390463
11.52371 -0.0001751322
11.52471 -0.00017635294
11.52571 -0.00017756684
11.52671 -0.00017877387
11.52771 -0.0001799741
11.52871 -0.0001811676
11.52971 -0.00018235449
11.53071 -0.00018353491
11.53171 -0.00018470898
11.53271 -0.0001858769
11.53371 -0.00018703882
11.53471 -0.00018819491
11.53571 -0.0001893453
11.53671 -0.00019049013999999998
11.53771 -0.00019162951
11.53871 -0.00019276349
11.53971 -0.00019389211
11.54071 -0.00019501535
11.54171 -0.00019613318999999997
11.54271 -0.00019724555
11.54371 -0.00019835228999999998
11.54471 -0.00019945325999999998
11.54571 -0.00020054827
11.54671 -0.00020163714
11.54771 -0.00020271963999999999
11.54871 -0.00020379553
11.54971 -0.00020486458999999997
11.55071 -0.00020592661000000002
11.55171 -0.00020698136999999997
11.55271 -0.00020802872
11.55371 -0.00020906848
11.55471 -0.00021010053
11.55571 -0.00021112478
11.55671 -0.00021214119
11.55771 -0.00021314975
11.55871 -0.00021415049000000002
11.55971 -0.00021514347
11.56071 -0.00021612882
11.56171 -0.00021710664
11.56271 -0.00021807708999999997
11.56371 -0.00021904036000000002
11.56471 -0.00021999660000000001
11.56571 -0.00022094598
11.56671 -0.00022188867
11.56771 -0.00022282481
11.56871 -0.00022375455
11.56971 -0.00022467796
11.57071 -0.00022559511
11.57171 -0.00022650604000000002
11.57271 -0.00022741074000000002
11.57371 -0.00022830913999999998
11.57471 -0.00022920115
11.57571 -0.00023008664999999998
11.57671 -0.00023096547000000001
11.57771 -0.00023183745
11.57871 -0.00023270236
11.57971 -0.00023355997
11.58071 -0.00023441007000000002
11.58171 -0.00023525242
11.58271 -0.00023608682
11.58371 -0.00023691305
11.58471 -0.00023773092999999999
11.58571 -0.00023854030999999998
11.58671 -0.0002393411
11.58771 -0.00024013319999999997
11.58871 -0.0002409166
11.58971 -0.00024169128
11.59071 -0.0002424573
11.59171 -0.00024321475
11.59271 -0.00024396372
11.59371 -0.00024470437000000003
11.59471 -0.00024543685
11.59571 -0.00024616136000000003
11.59671 -0.00024687806
11.59771 -0.00024758715
11.59871 -0.00024828878
11.59971 -0.00024898313
11.60071 -0.00024967032
11.60171 -0.00025035049
11.60271 -0.00025102368
11.60371 -0.00025168995
11.60471 -0.00025234929
11.60571 -0.00025300164000000003
11.60671 -0.00025364698
11.60771 -0.00025428515000000003
11.60871 -0.00025491602
11.60971 -0.00025553941
11.61071 -0.00025615516
11.61171 -0.00025676303999999997
11.61271 -0.00025736285
11.61371 -0.00025795439
11.61471 -0.00025853747
11.61571 -0.0002591119
11.61671 -0.00025967754
11.61771 -0.00026023424
11.61871 -0.00026078192
11.61971 -0.00026132052
11.62071 -0.00026185003
11.62171 -0.00026237046
11.62271 -0.00026288189
11.62371 -0.00026338439
11.62471 -0.00026387808999999996
11.62571 -0.00026436313999999997
11.62671 -0.00026483972
11.62771 -0.00026530799
11.62871 -0.00026576815
11.62971 -0.0002662204
11.63071 -0.00026666489
11.63171 -0.00026710179
11.63271 -0.00026753120999999997
11.63371 -0.00026795328
11.63471 -0.00026836808
11.63571 -0.00026877563000000004
11.63671 -0.00026917594
11.63771 -0.00026956895
11.63871 -0.00026995463
11.63971 -0.00027033286
11.64071 -0.0002707035
11.64171 -0.00027106640999999997
11.64271 -0.00027142141000000003
11.64371 -0.00027176829
11.64471 -0.00027210689999999997
11.64571 -0.00027243704999999996
11.64671 -0.00027275855
11.64771 -0.00027307126
11.64871 -0.00027337503
11.64971 -0.00027366978
11.65071 -0.00027395542
11.65171 -0.00027423193
11.65271 -0.00027449932999999997
11.65371 -0.00027475762
11.65471 -0.00027500691
11.65571 -0.00027524732
11.65671 -0.00027547894
11.65771 -0.00027570195
11.65871 -0.00027591652
11.65971 -0.00027612286
11.66071 -0.00027632113
11.66171 -0.00027651154
11.66271 -0.00027669422999999997
11.66371 -0.00027686935
11.66471 -0.00027703704
11.66571 -0.00027719741
11.66671 -0.0002773505
11.66771 -0.00027749636000000004
11.66871 -0.00027763499
11.66971 -0.00027776634
11.67071 -0.00027789032999999997
11.67171 -0.00027800686
11.67271 -0.00027811579
11.67371 -0.00027821698
11.67471 -0.00027831022
11.67571 -0.00027839537
11.67671 -0.00027847225
11.67771 -0.00027854067
11.67871 -0.00027860046
11.67971 -0.00027865151
11.68071 -0.00027869369
11.68171 -0.00027872688
11.68271 -0.00027875108000000005
11.68371 -0.00027876622
11.68471 -0.00027877236
11.68571 -0.00027876952
11.68671 -0.00027875781
11.68771 -0.00027873734
11.68871 -0.00027870826
11.68971 -0.00027867075
11.69071 -0.00027862498
11.69171 -0.00027857116
11.69271 -0.00027850945
11.69371 -0.00027844007
11.69471 -0.0002783632
11.69571 -0.00027827898
11.69671 -0.00027818755
11.69771 -0.00027808903
11.69871 -0.00027798349
11.69971 -0.00027787098000000004
11.70071 -0.00027775149999999997
11.70171 -0.00027762503000000003
11.70271 -0.00027749151999999997
11.70371 -0.00027735086
11.70471 -0.00027720296
11.70571 -0.00027704765999999996
11.70671 -0.00027688484
11.70771 -0.00027671433
11.70871 -0.00027653598
11.70971 -0.00027634965
11.71071 -0.0002761552
11.71171 -0.00027595249000000004
11.71271 -0.00027574144
11.71371 -0.00027552201
11.71471 -0.00027529413
11.71571 -0.0002750578
11.71671 -0.00027481306000000003
11.71771 -0.00027455997000000004
11.71871 -0.0002742986
11.71971 -0.00027402909
11.72071 -0.00027375158000000004
11.72171 -0.00027346625
11.72271 -0.00027317326
11.72371 -0.00027287278
11.72471 -0.00027256499
11.72571 -0.00027225005
11.72671 -0.00027192816
11.72771 -0.00027159942000000003
11.72871 -0.00027126396
11.72971 -0.00027092186999999997
11.73071 -0.00027057322
11.73171 -0.00027021802
11.73271 -0.00026985626
11.73371 -0.00026948792
11.73471 -0.00026911291
11.73571 -0.00026873114999999997
11.73671 -0.00026834255
11.73771 -0.00026794696000000004
11.73871 -0.00026754424
11.73971 -0.00026713424
11.74071 -0.00026671682
11.74171 -0.00026629189
11.74271 -0.00026585928
11.74371 -0.00026541891
11.74471 -0.00026497071
11.74571 -0.00026451462
11.74671 -0.00026405064
11.74771 -0.0002635788
11.74871 -0.00026309913
11.74971 -0.00026261171
11.75071 -0.00026211665
11.75171 -0.00026161408
11.75271 -0.00026110417000000004
11.75371 -0.00026058710000000004
11.75471 -0.00026006303
11.75571 -0.00025953216
11.75671 -0.00025899467
11.75771 -0.00025845071999999996
11.75871 -0.0002579005
11.75971 -0.00025734412
11.76071 -0.00025678171
11.76171 -0.00025621336999999997
11.76271 -0.00025563913
11.76371 -0.00025505906
11.76471 -0.00025447314
11.76571 -0.00025388133
11.76671 -0.00025328359
11.76771 -0.00025267982
11.76871 -0.00025206991
11.76971 -0.00025145378000000003
11.77071 -0.00025083127000000003
11.77171 -0.00025020227
11.77271 -0.00024956664
11.77371 -0.00024892429
11.77471 -0.00024827511
11.77571 -0.00024761903
11.77671 -0.00024695597999999997
11.77771 -0.00024628594
11.77871 -0.00024560889
11.77971 -0.00024492488
11.78071 -0.00024423396
11.78171 -0.00024353621
11.78271 -0.00024283178999999998
11.78371 -0.00024212079
11.78471 -0.00024140337999999998
11.78571 -0.00024067972
11.78671 -0.00023995001
11.78771 -0.00023921440999999998
11.78871 -0.00023847308
11.78971 -0.00023772623
11.79071 -0.00023697396
11.79171 -0.00023621644
11.79271 -0.00023545376
11.79371 -0.00023468601
11.79471 -0.00023391324
11.79571 -0.00023313548000000002
11.79671 -0.00023235272999999997
11.79771 -0.00023156492
11.79871 -0.00023077205
11.79971 -0.00022997399000000002
11.80071 -0.00022917068000000002
11.80171 -0.00022836200000000002
11.80271 -0.00022754784
11.80371 -0.00022672807
11.80471 -0.00022590259
11.80571 -0.00022507129
11.80671 -0.00022423410000000003
11.80771 -0.00022339093
11.80871 -0.00022254173
11.80971 -0.00022168649
11.81071 -0.00022082522
11.81171 -0.00021995794999999998
11.81271 -0.00021908472
11.81371 -0.00021820565
11.81471 -0.00021732080000000001
11.81571 -0.00021643033999999998
11.81671 -0.0002155344
11.81771 -0.00021463313
11.81871 -0.00021372668
11.81971 -0.00021281523
11.82071 -0.00021189892
11.82171 -0.0002109779
11.82271 -0.00021005228
11.82371 -0.00020912221
11.82471 -0.00020818775000000002
11.82571 -0.00020724897
11.82671 -0.00020630591
11.82771 -0.00020535861
11.82871 -0.00020440701999999998
11.82971 -0.00020345112
11.83071 -0.00020249088
11.83171 -0.00020152619999999998
11.83271 -0.00020055701999999997
11.83371 -0.00019958322
11.83471 -0.00019860474
11.83571 -0.00019762147000000003
11.83671 -0.00019663331999999998
11.83771 -0.00019564022
11.83871 -0.00019464212
11.83971 -0.00019363897000000002
11.84071 -0.00019263077000000002
11.84171 -0.00019161753000000002
11.84271 -0.00019059927000000001
11.84371 -0.00018957605
11.84471 -0.00018854797
11.84571 -0.00018751513
11.84671 -0.00018647766
11.84771 -0.00018543568
11.84871 -0.00018438936
11.84971 -0.00018333886
11.85071 -0.00018228435
11.85171 -0.00018122597
11.85271 -0.00018016387
11.85371 -0.00017909820999999999
11.85471 -0.00017802909
11.85571 -0.00017695661
11.85671 -0.00017588085
11.85771 -0.00017480186
11.85871 -0.00017371966000000001
11.85971 -0.00017263427
11.86071 -0.00017154565
11.86171 -0.00017045376
11.86271 -0.00016935852
11.86371 -0.00016825986
11.86471 -0.00016715768
11.86571 -0.00016605188
11.86671 -0.00016494236
11.86771 -0.00016382900999999998
11.86871 -0.00016271175
11.86971 -0.00016159049
11.87071 -0.00016046516
11.87171 -0.00015933573
11.87271 -0.00015820216
11.87371 -0.00015706445
11.87471 -0.00015592263
11.87571 -0.00015477675
11.87671 -0.00015362688
11.87771 -0.0001524731
11.87871 -0.00015131553
11.87971 -0.00015015428999999998
11.88071 -0.00014898951
11.88171 -0.00014782133
11.88271 -0.0001466499
11.88371 -0.00014547537
11.88471 -0.00014429786
11.88571 -0.00014311749999999999
11.88671 -0.00014193439
11.88771 -0.00014074863
11.88871 -0.00013956028
11.88971 -0.0001383694
11.89071 -0.00013717602
11.89171 -0.00013598013
11.89271 -0.00013478174
11.89371 -0.00013358081
11.89471 -0.00013237728
11.89571 -0.00013117112
11.89671 -0.00012996225
11.89771 -0.00012875058
11.89871 -0.00012753607
11.89971 -0.00012631863000000002
11.90071 -0.00012509821
11.90171 -0.00012387476999999999
11.90271 -0.00012264827
11.90371 -0.0001214187
11.90471 -0.00012018606000000001
11.90571 -0.00011895038
11.90671 -0.00011771169999999999
11.90771 -0.00011647010000000001
11.90871 -0.00011522563
11.90971 -0.00011397841
11.91071 -0.00011272855
11.91171 -0.00011147616
11.91271 -0.00011022138000000001
11.91371 -0.00010896431999999999
11.91471 -0.00010770511000000001
11.91571 -0.00010644388
11.91671 -0.00010518073
11.91771 -0.00010391576000000001
11.91871 -0.00010264903999999999
11.91971 -0.00010138064000000001
11.92071 -0.00010011059
11.92171 -9.8838927e-05
11.92271 -9.756563500000002e-05
11.92371 -9.629069399999999e-05
11.92471 -9.501407599999999e-05
11.92571 -9.373573e-05
11.92671 -9.2455588e-05
11.92771 -9.1173575e-05
11.92871 -8.9889613e-05
11.92971 -8.860362799999999e-05
11.93071 -8.7315539e-05
11.93171 -8.602527799999999e-05
11.93271 -8.473279e-05
11.93371 -8.3438033e-05
11.93471 -8.2140974e-05
11.93571 -8.084160799999999e-05
11.93671 -7.953994400000001e-05
11.93771 -7.8236019e-05
11.93871 -7.6929877e-05
11.93971 -7.5621591e-05
11.94071 -7.4311254e-05
11.94171 -7.2998961e-05
11.94271 -7.1684832e-05
11.94371 -7.0368986e-05
11.94471 -6.905155499999999e-05
11.94571 -6.7732663e-05
11.94671 -6.6412434e-05
11.94771 -6.509099e-05
11.94871 -6.3768431e-05
11.94971 -6.2444855e-05
11.95071 -6.112034000000001e-05
11.95171 -5.9794945e-05
11.95271 -5.8468708999999996e-05
11.95371 -5.7141654e-05
11.95471 -5.5813786e-05
11.95571 -5.4485088e-05
11.95671 -5.3155532000000004e-05
11.95771 -5.1825072e-05
11.95871 -5.0493657e-05
11.95971 -4.9161218e-05
11.96071 -4.7827694999999996e-05
11.96171 -4.6493014e-05
11.96271 -4.5157114e-05
11.96371 -4.3819938e-05
11.96471 -4.248144e-05
11.96571 -4.1141584e-05
11.96671 -3.9800352e-05
11.96771 -3.8457738999999996e-05
11.96871 -3.7113756e-05
11.96971 -3.5768436999999996e-05
11.97071 -3.4421828e-05
11.97171 -3.3073991e-05
11.97271 -3.1725003e-05
11.97371 -3.0374952000000002e-05
11.97471 -2.9023934e-05
11.97571 -2.7672050000000002e-05
11.97671 -2.6319404000000002e-05
11.97771 -2.4966096e-05
11.97871 -2.3612226e-05
11.97971 -2.2257885e-05
11.98071 -2.090315e-05
11.98171 -1.9548089e-05
11.98271 -1.8192755e-05
11.98371 -1.6837183000000002e-05
11.98471 -1.5481395e-05
11.98571 -1.4125393000000001e-05
11.98671 -1.2769168e-05
11.98771 -1.1412693e-05
11.98871 -1.0055933e-05
11.98971 -8.6988408e-06
11.99071 -7.3413624e-06
11.99171 -5.9834413e-06
11.99271 -4.6250211e-06
11.99371 -3.266047e-06
11.99471 -1.9064710999999999e-06
11.99571 -5.4625375e-07
11.99671 8.146332500000001e-07
11.99771 2.1762053e-06
11.99871 3.5384627e-06
11.99971 4.9013906e-06
12.00071 6.2649576000000005e-06
12.00171 7.629118e-06
12.00271 8.9938119e-06
12.00371 1.0358966e-05
12.00471 1.1724495e-05
12.00571 1.3090309e-05
12.00671 1.4456309999999998e-05
12.00771 1.5822401000000002e-05
12.00871 1.7188484e-05
12.00971 1.8554465e-05
12.01071 1.9920259e-05
12.01171 2.1285789999999998e-05
12.01271 2.2650994e-05
12.01371 2.4015822e-05
12.01471 2.5380237e-05
12.01571 2.6744220000000002e-05
12.01671 2.8107772000000002e-05
12.01771 2.9470903e-05
12.01871 3.0833638e-05
12.01971 3.2196021000000006e-05
12.02071 3.3558098e-05
12.02171 3.4919927e-05
12.02271 3.6281568e-05
12.02371 3.7643085e-05
12.02471 3.9004541e-05
12.02571 4.0365993e-05
12.02671 4.1727489e-05
12.02771 4.3089071e-05
12.02871 4.4450769e-05
12.02971 4.5812598000000004e-05
12.03071 4.7174558e-05
12.03171 4.8536634000000005e-05
12.03271 4.989879599999999e-05
12.03371 5.1261003000000004e-05
12.03471 5.2623193e-05
12.03571 5.3985303e-05
12.03671 5.534726e-05
12.03771 5.6708978e-05
12.03871 5.8070366999999995e-05
12.03971 5.9431346e-05
12.04071 6.0791825e-05
12.04171 6.2151724e-05
12.04271 6.351097e-05
12.04371 6.486950499999999e-05
12.04471 6.6227273e-05
12.04571 6.7584233e-05
12.04671 6.894036899999999e-05
12.04771 7.029566400000001e-05
12.04871 7.165012299999999e-05
12.04971 7.3003758e-05
12.05071 7.4356603e-05
12.05171 7.5708692e-05
12.05271 7.7060065e-05
12.05371 7.8410778e-05
12.05471 7.9760878e-05
12.05571 8.1110414e-05
12.05671 8.2459439e-05
12.05771 8.3807993e-05
12.05871 8.5156108e-05
12.05971 8.6503809e-05
12.06071 8.7851106e-05
12.06171 8.9198005e-05
12.06271 9.0544484e-05
12.06371 9.1890524e-05
12.06471 9.3236082e-05
12.06571 9.45811e-05
12.06671 9.592552e-05
12.06771 9.7269276e-05
12.06871 9.861229299999999e-05
12.06971 9.9954491e-05
12.07071 0.00010129579
12.07171 0.0001026361
12.07271 0.00010397536999999999
12.07371 0.00010531351
12.07471 0.00010665048
12.07571 0.00010798622
12.07671 0.00010932069
12.07771 0.0001106539
12.07871 0.00011198581
12.07971 0.00011331643000000001
12.08071 0.0001146458
12.08171 0.00011597391
12.08271 0.00011730083000000001
12.08371 0.00011862659
12.08471 0.00011995123
12.08571 0.00012127482
12.08671 0.00012259739999999998
12.08771 0.00012391901
12.08871 0.00012523970999999998
12.08971 0.00012655952
12.09071 0.00012787848
12.09171 0.00012919661
12.09271 0.0001305139
12.09371 0.00013183035
12.09471 0.00013314593
12.09571 0.00013446062
12.09671 0.00013577436
12.09771 0.0001370871
12.09871 0.00013839878
12.09971 0.00013970932
12.10071 0.00014101865
12.10171 0.0001423267
12.10271 0.00014363339
12.10371 0.00014493866
12.10471 0.00014624242000000002
12.10571 0.00014754463
12.10671 0.00014884524
12.10771 0.00015014422
12.10871 0.00015144154
12.10971 0.0001527372
12.11071 0.00015403118
12.11171 0.00015532352
12.11271 0.00015661423000000002
12.11371 0.00015790334
12.11471 0.0001591909
12.11571 0.00016047695999999999
12.11671 0.00016176156999999998
12.11771 0.00016304476
12.11871 0.0001643266
12.11971 0.00016560714
12.12071 0.00016688640000000002
12.12171 0.00016816441
12.12271 0.00016944119
12.12371 0.00017071675999999998
12.12471 0.00017199109999999998
12.12571 0.0001732642
12.12671 0.00017453604
12.12771 0.00017580657
12.12871 0.00017707573999999998
12.12971 0.00017834351
12.13071 0.00017960981
12.13171 0.00018087457
12.13271 0.00018213772
12.13371 0.00018339919
12.13471 0.00018465892
12.13571 0.00018591684
12.13671 0.00018717290999999999
12.13771 0.00018842708
12.13871 0.0001896793
12.13971 0.00019092955999999999
12.14071 0.00019217787000000002
12.14171 0.00019342419
12.14271 0.00019466856
12.14371 0.00019591098
12.14471 0.00019715148
12.14571 0.00019839012999999997
12.14671 0.00019962695000000003
12.14771 0.00020086199999999998
12.14871 0.00020209529000000002
12.14971 0.00020332690999999998
12.15071 0.00020455689000000002
12.15171 0.00020578525
12.15271 0.00020701204000000002
12.15371 0.00020823726999999998
12.15471 0.00020946093000000001
12.15571 0.00021068302
12.15671 0.00021190353000000002
12.15771 0.00021312244
12.15871 0.00021433971
12.15971 0.00021555529
12.16071 0.0002167691
12.16171 0.00021798112
12.16271 0.00021919125
12.16371 0.00022039942
12.16471 0.00022160557000000002
12.16571 0.00022280963
12.16671 0.00022401152000000002
12.16771 0.00022521121999999997
12.16871 0.00022640866
12.16971 0.0002276038
12.17071 0.00022879663
12.17171 0.00022998713
12.17271 0.0002311753
12.17371 0.00023236114
12.17471 0.00023354469
12.17571 0.00023472595999999999
12.17671 0.00023590500999999997
12.17771 0.00023708186999999998
12.17871 0.00023825660000000002
12.17971 0.00023942923000000002
12.18071 0.00024059984
12.18171 0.00024176848
12.18271 0.00024293514999999997
12.18371 0.00024409992000000002
12.18471 0.0002452628
12.18571 0.00024642382000000004
12.18671 0.00024758296999999996
12.18771 0.00024874023
12.18871 0.00024989561000000003
12.18971 0.00025104905
12.19071 0.00025220053999999996
12.19171 0.00025335003000000005
12.19271 0.00025449744
12.19371 0.00025564273
12.19471 0.00025678582
12.19571 0.00025792665
12.19671 0.00025906513
12.19771 0.00026020123
12.19871 0.00026133487
12.19971 0.00026246601
12.20071 0.00026359462
12.20171 0.00026472064
12.20271 0.00026584407
12.20371 0.00026696489000000004
12.20471 0.00026808309000000003
12.20571 0.00026919870000000003
12.20671 0.00027031172
12.20771 0.00027142219
12.20871 0.00027253013
12.20971 0.00027363558
12.21071 0.00027473859
12.21171 0.00027583917
12.21271 0.00027693739
12.21371 0.00027803326
12.21471 0.00027912681
12.21571 0.00028021807
12.21671 0.00028130703
12.21771 0.00028239369000000004
12.21871 0.00028347804
12.21971 0.00028456006
12.22071 0.00028563973
12.22171 0.00028671698
12.22271 0.00028779177
12.22371 0.00028886407
12.22471 0.00028993379
12.22571 0.00029100088
12.22671 0.00029206524
12.22771 0.00029312682000000003
12.22871 0.00029418559
12.22971 0.00029524147
12.23071 0.00029629439
12.23171 0.00029734433000000004
12.23271 0.00029839126999999996
12.23371 0.00029943519
12.23471 0.00030047605999999996
12.23571 0.00030151388999999997
12.23671 0.00030254869
12.23771 0.00030358049
12.23871 0.00030460930999999996
12.23971 0.00030563519
12.24071 0.00030665819
12.24171 0.00030767835000000004
12.24271 0.00030869569
12.24371 0.00030971028
12.24471 0.00031072213
12.24571 0.00031173129
12.24671 0.00031273776
12.24771 0.00031374157
12.24871 0.00031474274
12.24971 0.00031574123000000003
12.25071 0.00031673703000000003
12.25171 0.00031773011
12.25271 0.00031872044
12.25371 0.00031970794
12.25471 0.00032069258000000004
12.25571 0.00032167427
12.25671 0.00032265295
12.25771 0.00032362852
12.25871 0.00032460093
12.25971 0.00032557009
12.26071 0.00032653593
12.26171 0.00032749838
12.26271 0.00032845737000000003
12.26371 0.00032941286
12.26471 0.00033036481
12.26571 0.00033131319
12.26671 0.00033225794999999997
12.26771 0.00033319911
12.26871 0.00033413667
12.26971 0.00033507063
12.27071 0.00033600102
12.27171 0.00033692786
12.27271 0.00033785118
12.27371 0.00033877102
12.27471 0.0003396874
12.27571 0.00034060035
12.27671 0.00034150992
12.27771 0.00034241609
12.27871 0.00034331891999999996
12.27971 0.00034421839
12.28071 0.00034511451999999997
12.28171 0.00034600728000000003
12.28271 0.00034689665
12.28371 0.00034778261000000004
12.28471 0.00034866512
12.28571 0.00034954412
12.28671 0.00035041958
12.28771 0.00035129139999999997
12.28871 0.00035215953
12.28971 0.00035302394
12.29071 0.00035388452
12.29171 0.00035474122
12.29271 0.00035559399
12.29371 0.00035644275
12.29471 0.00035728749
12.29571 0.00035812816
12.29671 0.00035896471
12.29771 0.00035979715
12.29871 0.00036062545
12.29971 0.00036144961
12.30071 0.00036226963
12.30171 0.00036308554
12.30271 0.00036389736000000004
12.30371 0.0003647051
12.30471 0.0003655088
12.30571 0.00036630847
12.30671 0.00036710413999999997
12.30771 0.00036789584000000003
12.30871 0.00036868355
12.30971 0.00036946730999999996
12.31071 0.00037024711
12.31171 0.00037102293
12.31271 0.00037179476999999996
12.31371 0.00037256257
12.31471 0.00037332629
12.31571 0.0003740859
12.31671 0.00037484133
12.31771 0.00037559253
12.31871 0.00037633940000000003
12.31971 0.00037708187
12.32071 0.00037781986000000003
12.32171 0.0003785533
12.32271 0.00037928209999999997
12.32371 0.00038000619
12.32471 0.00038072551
12.32571 0.00038143998999999997
12.32671 0.00038214957
12.32771 0.0003828542
12.32871 0.00038355388
12.32971 0.00038424855000000004
12.33071 0.00038493827000000004
12.33171 0.00038562298
12.33271 0.00038630269
12.33371 0.00038697744
12.33471 0.00038764724
12.33571 0.00038831208000000004
12.33671 0.00038897201
12.33771 0.00038962708000000003
12.33871 0.00039027732000000004
12.33971 0.00039092274
12.34071 0.00039156334000000004
12.34171 0.00039219913
12.34271 0.00039283013
12.34371 0.00039345632
12.34471 0.00039407769
12.34571 0.00039469419
12.34671 0.00039530582
12.34771 0.0003959125
12.34871 0.00039651422000000003
12.34971 0.00039711084999999996
12.35071 0.00039770239
12.35171 0.00039828869
12.35271 0.00039886972
12.35371 0.00039944538999999997
12.35471 0.00040001564
12.35571 0.00040058039
12.35671 0.00040113955
12.35771 0.00040169306999999994
12.35871 0.00040224090000000003
12.35971 0.00040278296
12.36071 0.00040331920000000003
12.36171 0.00040384962000000003
12.36271 0.00040437417
12.36371 0.00040489285
12.36471 0.00040540567
12.36571 0.00040591262
12.36671 0.00040641371
12.36771 0.00040690888
12.36871 0.00040739824
12.36971 0.00040788173000000003
12.37071 0.00040835934999999997
12.37171 0.00040883115
12.37271 0.00040929708000000004
12.37371 0.00040975718999999996
12.37471 0.00041021144
12.37571 0.00041065978000000004
12.37671 0.0004111022
12.37771 0.00041153867
12.37871 0.00041196913
12.37971 0.00041239355
12.38071 0.00041281187
12.38171 0.00041322401000000003
12.38271 0.00041362987
12.38371 0.00041402941
12.38471 0.00041442253999999997
12.38571 0.00041480921
12.38671 0.00041518933
12.38771 0.00041556282000000005
12.38871 0.00041592962
12.38971 0.00041628969
12.39071 0.00041664292999999997
12.39171 0.00041698936
12.39271 0.00041732892
12.39371 0.00041766157
12.39471 0.0004179873
12.39571 0.00041830607999999997
12.39671 0.00041861795
12.39771 0.00041892285000000003
12.39871 0.00041922085
12.39971 0.00041951193
12.40071 0.00041979611
12.40171 0.00042007337
12.40271 0.00042034371
12.40371 0.00042060719000000003
12.40471 0.00042086376
12.40571 0.00042111342
12.40671 0.00042135616
12.40771 0.00042159199
12.40871 0.00042182087000000004
12.40971 0.00042204274
12.41071 0.00042225752
12.41171 0.0004224652
12.41271 0.00042266570000000004
12.41371 0.00042285897
12.41471 0.00042304491
12.41571 0.00042322348999999996
12.41671 0.00042339457000000006
12.41771 0.00042355809000000006
12.41871 0.00042371403
12.41971 0.00042386223000000006
12.42071 0.00042400269999999995
12.42171 0.00042413531
12.42271 0.00042426004
12.42371 0.00042437682
12.42471 0.00042448560000000004
12.42571 0.00042458637000000006
12.42671 0.00042467909000000004
12.42771 0.00042476372
12.42871 0.00042484025
12.42971 0.00042490869
12.43071 0.00042496904000000003
12.43171 0.00042502129
12.43271 0.0004250654
12.43371 0.00042510142000000005
12.43471 0.00042512929000000004
12.43571 0.00042514903
12.43671 0.00042516061999999996
12.43771 0.00042516403
12.43871 0.00042515926000000003
12.43971 0.00042514625
12.44071 0.00042512502
12.44171 0.00042509546
12.44271 0.00042505753
12.44371 0.00042501115
12.44471 0.00042495626
12.44571 0.00042489282
12.44671 0.00042482075
12.44771 0.00042473993999999997
12.44871 0.00042465030999999995
12.44971 0.00042455181
12.45071 0.00042444435
12.45171 0.00042432788999999997
12.45271 0.00042420234000000004
12.45371 0.00042406759
12.45471 0.00042392366999999997
12.45571 0.00042377045999999997
12.45671 0.00042360792999999997
12.45771 0.00042343609
12.45871 0.00042325486999999996
12.45971 0.00042306428
12.46071 0.00042286433000000005
12.46171 0.00042265497000000004
12.46271 0.00042243619
12.46371 0.000422208
12.46471 0.00042197044
12.46571 0.00042172346000000005
12.46671 0.00042146708
12.46771 0.00042120128000000003
12.46871 0.00042092606
12.46971 0.00042064144
12.47071 0.00042034740000000003
12.47171 0.00042004389999999997
12.47271 0.00041973090000000003
12.47371 0.00041940839
12.47471 0.00041907633
12.47571 0.00041873468
12.47671 0.00041838339
12.47771 0.00041802241
12.47871 0.00041765165
12.47971 0.00041727108
12.48071 0.00041688063000000004
12.48171 0.00041648022
12.48271 0.00041606982
12.48371 0.00041564931
12.48471 0.00041521866000000004
12.48571 0.00041477783
12.48671 0.00041432677
12.48771 0.00041386538
12.48871 0.00041339367
12.48971 0.00041291155
12.49071 0.00041241901000000004
12.49171 0.00041191606
12.49271 0.00041140261
12.49371 0.00041087865
12.49471 0.00041034418
12.49571 0.00040979917000000005
12.49671 0.0004092436
12.49771 0.00040867749
12.49871 0.00040810073
12.49971 0.00040751337999999997
12.50071 0.00040691539
12.50171 0.00040630671
12.50271 0.00040568734
12.50371 0.00040505723999999997
12.50471 0.00040441641
12.50571 0.00040376476
12.50671 0.00040310224
12.50771 0.00040242885
12.50871 0.00040174449999999995
12.50971 0.00040104915
12.51071 0.00040034274
12.51171 0.00039962524000000004
12.51271 0.00039889659999999997
12.51371 0.00039815672999999994
12.51471 0.00039740557
12.51571 0.00039664314
12.51671 0.00039586935
12.51771 0.00039508413
12.51871 0.00039428750999999997
12.51971 0.00039347942
12.52071 0.00039265983
12.52171 0.00039182873000000005
12.52271 0.00039098613000000004
12.52371 0.00039013198
12.52471 0.00038926627999999995
12.52571 0.00038838897999999997
12.52671 0.00038750013
12.52771 0.00038659969
12.52871 0.00038568764
12.52971 0.00038476405
12.53071 0.00038382886000000005
12.53171 0.00038288204
12.53271 0.00038192361
12.53371 0.00038095357
12.53471 0.00037997188
12.53571 0.00037897853
12.53671 0.00037797349
12.53771 0.00037695672
12.53871 0.00037592821999999997
12.53971 0.00037488792000000003
12.54071 0.00037383579
12.54171 0.00037277181999999996
12.54271 0.00037169593
12.54371 0.00037060809
12.54471 0.00036950823
12.54571 0.00036839633
12.54671 0.00036727232999999996
12.54771 0.00036613619000000003
12.54871 0.00036498785999999997
12.54971 0.0003638273
12.55071 0.00036265449
12.55171 0.00036146937
12.55271 0.00036027193
12.55371 0.00035906212
12.55471 0.00035783992
12.55571 0.00035660532
12.55671 0.00035535829
12.55771 0.00035409882
12.55871 0.00035282689999999997
12.55971 0.00035154250999999996
12.56071 0.00035024566
12.56171 0.00034893635
12.56271 0.00034761456
12.56371 0.00034628029
12.56471 0.00034493353
12.56571 0.00034357429
12.56671 0.00034220257
12.56771 0.00034081834
12.56871 0.0003394216
12.56971 0.00033801236000000003
12.57071 0.00033659061999999996
12.57171 0.00033515635
12.57271 0.00033370952
12.57371 0.00033225014999999997
12.57471 0.00033077822000000004
12.57571 0.00032929372000000003
12.57671 0.00032779660000000003
12.57771 0.00032628686
12.57871 0.00032476451000000003
12.57971 0.00032322948
12.58071 0.00032168177
12.58171 0.00032012138
12.58271 0.00031854824999999996
12.58371 0.00031696238
12.58471 0.00031536374
12.58571 0.00031375232
12.58671 0.00031212808
12.58771 0.00031049101
12.58871 0.00030884109
12.58971 0.00030717831000000003
12.59071 0.00030550266
12.59171 0.00030381409
12.59271 0.00030211263
12.59371 0.00030039823
12.59471 0.0002986709
12.59571 0.00029693063
12.59671 0.00029517740999999997
12.59771 0.00029341127
12.59871 0.00029163216
12.59971 0.00028984010999999997
12.60071 0.00028803511
12.60171 0.00028621716
12.60271 0.00028438628
12.60371 0.00028254246
12.60471 0.00028068573
12.60571 0.00027881606
12.60671 0.0002769335
12.60771 0.00027503802
12.60871 0.00027312965
12.60971 0.00027120841000000004
12.61071 0.0002692743
12.61171 0.00026732732
12.61271 0.00026536750000000003
12.61371 0.00026339485
12.61471 0.00026140935
12.61571 0.00025941104
12.61671 0.00025739989000000003
12.61771 0.00025537595
12.61871 0.0002533392
12.61971 0.00025128966
12.62071 0.00024922731
12.62171 0.00024715218
12.62271 0.00024506428
12.62371 0.00024296360000000003
12.62471 0.00024085016
12.62571 0.00023872396
12.62671 0.00023658502
12.62771 0.00023443333
12.62871 0.00023226893999999998
12.62971 0.00023009184
12.63071 0.00022790205
12.63171 0.00022569959000000002
12.63271 0.00022348451999999999
12.63371 0.00022125682
12.63471 0.00021901653000000002
12.63571 0.00021676367
12.63671 0.00021449824999999998
12.63771 0.00021222032999999998
12.63871 0.00020992993
12.63971 0.00020762704
12.64071 0.00020531172
12.64171 0.00020298396000000002
12.64271 0.00020064381
12.64371 0.00019829126
12.64471 0.00019592635000000003
12.64571 0.00019354907000000002
12.64671 0.00019115942000000002
12.64771 0.00018875743
12.64871 0.0001863431
12.64971 0.00018391642
12.65071 0.0001814774
12.65171 0.00017902604999999998
12.65271 0.00017656237000000002
12.65371 0.00017408636
12.65471 0.00017159803
12.65571 0.00016909738
12.65671 0.00016658443999999998
12.65771 0.00016405920999999998
12.65871 0.00016152173
12.65971 0.00015897202
12.66071 0.00015641012
12.66171 0.00015383607
12.66271 0.00015124991
12.66371 0.00014865171
12.66471 0.00014604152
12.66571 0.0001434194
12.66671 0.00014078543
12.66771 0.00013813967
12.66871 0.00013548221
12.66971 0.00013281311
12.67071 0.00013013247
12.67171 0.00012744034
12.67271 0.00012473682
12.67371 0.00012202197
12.67471 0.00011929586000000001
12.67571 0.00011655856999999999
12.67671 0.00011381013999999999
12.67771 0.00011105062999999999
12.67871 0.00010828010000000001
12.67971 0.00010549857000000001
12.68071 0.00010270609
12.68171 9.9902684e-05
12.68271 9.708838900000001e-05
12.68371 9.4263214e-05
12.68471 9.142718200000001e-05
12.68571 8.858031e-05
12.68671 8.5722615e-05
12.68771 8.2854109e-05
12.68871 7.9974814e-05
12.68971 7.7084746e-05
12.69071 7.418393e-05
12.69171 7.1272399e-05
12.69271 6.8350192e-05
12.69371 6.541735e-05
12.69471 6.247392399999999e-05
12.69571 5.951997100000001e-05
12.69671 5.6555558e-05
12.69771 5.3580753999999994e-05
12.69871 5.0595639e-05
12.69971 4.7600295e-05
12.70071 4.4594813e-05
12.70171 4.1579284e-05
12.70271 3.8553799e-05
12.70371 3.5518453999999996e-05
12.70471 3.2473343000000004e-05
12.70571 2.9418558e-05
12.70671 2.6354184e-05
12.70771 2.3280307e-05
12.70871 2.0197008e-05
12.70971 1.7104358e-05
12.71071 1.4002426e-05
12.71171 1.089127e-05
12.71271 7.7709473e-06
12.71371 4.6415056999999994e-06
12.71471 1.5029904e-06
12.71571 -1.6445577000000002e-06
12.71671 -4.8011007e-06
12.71771 -7.9666016e-06
12.71871 -1.1141024e-05
12.71971 -1.4324328e-05
12.72071 -1.7516473e-05
12.72171 -2.0717411e-05
12.72271 -2.3927092e-05
12.72371 -2.7145451999999998e-05
12.72471 -3.0372425e-05
12.72571 -3.3607932e-05
12.72671 -3.685189e-05
12.72771 -4.0104203e-05
12.72871 -4.3364767e-05
12.72971 -4.6633468e-05
12.73071 -4.9910187e-05
12.73171 -5.3194799e-05
12.73271 -5.648717e-05
12.73371 -5.9787169000000004e-05
12.73471 -6.309466000000001e-05
12.73571 -6.6409513e-05
12.73671 -6.973159e-05
12.73771 -7.3060761e-05
12.73871 -7.6396907e-05
12.73971 -7.973990800000001e-05
12.74071 -8.308965700000001e-05
12.74171 -8.6446056e-05
12.74271 -8.9809015e-05
12.74371 -9.317844800000001e-05
12.74471 -9.6554288e-05
12.74571 -9.9936472e-05
12.74671 -0.00010332494
12.74771 -0.00010671965
12.74871 -0.00011012056
12.74971 -0.00011352762
12.75071 -0.00011694077999999999
12.75171 -0.00012036002000000001
12.75271 -0.00012378526
12.75371 -0.00012721648000000002
12.75471 -0.00013065361
12.75571 -0.00013409658
12.75671 -0.00013754533
12.75771 -0.00014099975
12.75871 -0.00014445975
12.75971 -0.00014792522
12.76071 -0.00015139603
12.76171 -0.00015487207
12.76271 -0.00015835317
12.76371 -0.00016183919000000002
12.76471 -0.00016532998000000002
12.76571 -0.00016882537
12.76671 -0.00017232520000000001
12.76771 -0.0001758293
12.76871 -0.00017933753
12.76971 -0.00018284971
12.77071 -0.00018636571
12.77171 -0.00018988536
12.77271 -0.00019340855000000003
12.77371 -0.00019693514
12.77471 -0.00020046502
12.77571 -0.00020399812
12.77671 -0.00020753432
12.77771 -0.00021107355
12.77871 -0.00021461574
12.77971 -0.00021816084
12.78071 -0.00022170877000000003
12.78171 -0.00022525949
12.78271 -0.00022881295
12.78371 -0.0002323691
12.78471 -0.00023592785999999999
12.78571 -0.00023948919
12.78671 -0.000243053
12.78771 -0.00024661922
12.78871 -0.00025018776
12.78971 -0.0002537585
12.79071 -0.00025733134
12.79171 -0.00026090613
12.79271 -0.00026448274
12.79371 -0.00026806099000000003
12.79471 -0.00027164071999999996
12.79571 -0.00027522175999999997
12.79671 -0.00027880392
12.79771 -0.00028238699
12.79871 -0.00028597078
12.79971 -0.0002895551
12.80071 -0.00029313976000000004
12.80171 -0.00029672457999999996
12.80271 -0.00030030938
12.80371 -0.00030389397
12.80471 -0.00030747819
12.80571 -0.00031106192
12.80671 -0.00031464501
12.80771 -0.00031822735
12.80871 -0.00032180883
12.80971 -0.00032538936999999997
12.81071 -0.00032896887
12.81171 -0.00033254728
12.81271 -0.00033612453000000003
12.81371 -0.00033970055
12.81471 -0.00034327528999999996
12.81571 -0.00034684872
12.81671 -0.00035042074
12.81771 -0.0003539913
12.81871 -0.00035756034000000004
12.81971 -0.00036112776
12.82071 -0.00036469347999999995
12.82171 -0.00036825738
12.82271 -0.00037181933
12.82371 -0.00037537918
12.82471 -0.00037893678
12.82571 -0.00038249194999999994
12.82671 -0.00038604453
12.82771 -0.00038959433000000003
12.82871 -0.00039314114
12.82971 -0.00039668471
12.83071 -0.00040022486999999996
12.83171 -0.0004037614
12.83271 -0.00040729410000000003
12.83371 -0.00041082276000000003
12.83471 -0.00041434714
12.83571 -0.00041786711000000004
12.83671 -0.00042138249000000003
12.83771 -0.0004248931
12.83871 -0.00042839878999999996
12.83971 -0.00043189943
12.84071 -0.00043539494000000006
12.84171 -0.00043888517
12.84271 -0.00044237008
12.84371 -0.00044584957999999997
12.84471 -0.00044932357999999997
12.84571 -0.00045279202999999997
12.84671 -0.00045625487999999997
12.84771 -0.0004597121
12.84871 -0.00046316359
12.84971 -0.00046660925
12.85071 -0.00047004905
12.85171 -0.0004734829
12.85271 -0.00047691065
12.85371 -0.00048033221
12.85471 -0.00048374745
12.85571 -0.00048715624
12.85671 -0.00049055839
12.85771 -0.00049395371
12.85871 -0.00049734199
12.85971 -0.0005007230400000001
12.86071 -0.0005040966699999999
12.86171 -0.00050746262
12.86271 -0.0005108207
12.86371 -0.00051417069
12.86471 -0.00051751235
12.86571 -0.00052084547
12.86671 -0.00052416985
12.86771 -0.0005274853299999999
12.86871 -0.0005307917
12.86971 -0.0005340888
12.87071 -0.00053737654
12.87171 -0.00054065472
12.87271 -0.0005439233099999999
12.87371 -0.00054718216
12.87471 -0.00055043124
12.87571 -0.0005536705
12.87671 -0.0005568998399999999
12.87771 -0.0005601192200000001
12.87871 -0.00056332865
12.87971 -0.00056652802
12.88071 -0.0005697173
12.88171 -0.00057289644
12.88271 -0.00057606535
12.88371 -0.00057922393
12.88471 -0.0005823721
12.88571 -0.00058550977
12.88671 -0.00058863679
12.88771 -0.000591753
12.88871 -0.00059485819
12.88971 -0.0005979522000000001
12.89071 -0.0006010348
12.89171 -0.0006041058
12.89271 -0.00060716498
12.89371 -0.0006102120599999999
12.89471 -0.00061324681
12.89571 -0.00061626902
12.89671 -0.0006192783999999999
12.89771 -0.0006222747700000001
12.89871 -0.00062525787
12.89971 -0.0006282275499999999
12.90071 -0.0006311835899999999
12.90171 -0.00063412585
12.90271 -0.00063705415
12.90371 -0.0006399684
12.90471 -0.00064286851
12.90571 -0.00064575433
12.90671 -0.00064862584
12.90771 -0.0006514829699999999
12.90871 -0.00065432573
12.90971 -0.00065715403
12.91071 -0.00065996787
12.91171 -0.00066276721
12.91271 -0.0006655520299999999
12.91371 -0.00066832231
12.91471 -0.00067107799
12.91571 -0.0006738189800000001
12.91671 -0.00067654523
12.91771 -0.00067925666
12.91871 -0.0006819531799999999
12.91971 -0.00068463464
12.92071 -0.00068730092
12.92171 -0.0006899518199999999
12.92271 -0.00069258717
12.92371 -0.00069520679
12.92471 -0.00069781045
12.92571 -0.00070039796
12.92671 -0.00070296906
12.92771 -0.00070552355
12.92871 -0.0007080612199999999
12.92971 -0.00071058189
12.93071 -0.00071308532
12.93171 -0.00071557138
12.93271 -0.00071803984
12.93371 -0.00072049061
12.93471 -0.00072292351
12.93571 -0.00072533844
12.93671 -0.00072773532
12.93771 -0.00073011411
12.93871 -0.0007324747
12.93971 -0.0007348171000000001
12.94071 -0.00073714127
12.94171 -0.0007394471600000001
12.94271 -0.00074173477
12.94371 -0.00074400409
12.94471 -0.00074625509
12.94571 -0.00074848776
12.94671 -0.0007507020700000001
12.94771 -0.0007528979000000001
12.94871 -0.00075507523
12.94971 -0.00075723397
12.95071 -0.00075937396
12.95171 -0.00076149513
12.95271 -0.0007635972900000001
12.95371 -0.0007656803100000001
12.95471 -0.00076774395
12.95571 -0.0007697880399999999
12.95671 -0.00077181239
12.95771 -0.00077381683
12.95871 -0.0007758010699999999
12.95971 -0.0007777649400000001
12.96071 -0.0007797082600000001
12.96171 -0.00078163084
12.96271 -0.00078353241
12.96371 -0.0007854128899999999
12.96471 -0.0007872721700000001
12.96571 -0.0007891100699999999
12.96671 -0.0007909265199999999
12.96771 -0.0007927214
12.96871 -0.00079449474
12.96971 -0.00079624642
12.97071 -0.00079797646
12.97171 -0.0007996849499999999
12.97271 -0.00080137179
12.97371 -0.00080303707
12.97471 -0.00080468089
12.97571 -0.0008063032499999999
12.97671 -0.00080790414
12.97771 -0.00080948357
12.97871 -0.00081104163
12.97971 -0.00081257831
12.98071 -0.00081409353
12.98171 -0.0008155872800000001
12.98271 -0.0008170594800000001
12.98371 -0.00081851003
12.98471 -0.00081993885
12.98571 -0.0008213457500000001
12.98671 -0.00082273064
12.98771 -0.0008240933299999999
12.98871 -0.00082543365
12.98971 -0.00082675142
12.99071 -0.00082804645
12.99171 -0.00082931856
12.99271 -0.00083056757
12.99371 -0.0008317933
12.99471 -0.0008329955599999999
12.99571 -0.00083417417
12.99671 -0.0008353290500000001
12.99771 -0.0008364600900000001
12.99871 -0.00083756722
12.99971 -0.00083865034
13.00071 -0.0008397094499999999
13.00171 -0.0008407445399999999
13.00271 -0.00084175554
13.00371 -0.0008427426099999999
13.00471 -0.00084370567
13.00571 -0.0008446448200000001
13.00671 -0.00084556013
13.00771 -0.00084645171
13.00871 -0.00084731955
13.00971 -0.0008481637499999999
13.01071 -0.00084898429
13.01171 -0.0008497812799999999
13.01271 -0.0008505546199999999
13.01371 -0.00085130441
13.01471 -0.00085203055
13.01571 -0.0008527330500000001
13.01671 -0.0008534117999999999
13.01771 -0.00085406673
13.01871 -0.0008546976500000001
13.01971 -0.0008553045500000001
13.02071 -0.00085588727
13.02171 -0.0008564456
13.02271 -0.00085697948
13.02371 -0.0008574886999999999
13.02471 -0.0008579731899999999
13.02571 -0.00085843285
13.02671 -0.0008588675
13.02771 -0.0008592770399999999
13.02871 -0.0008596614
13.02971 -0.0008600205499999999
13.03071 -0.0008603545199999999
13.03171 -0.0008606632000000001
13.03271 -0.00086094669
13.03371 -0.00086120499
13.03471 -0.0008614381799999999
13.03571 -0.0008616463699999999
13.03671 -0.00086182954
13.03771 -0.00086198788
13.03871 -0.0008621214900000001
13.03971 -0.0008622304399999999
13.04071 -0.0008623149399999999
13.04171 -0.00086237496
13.04271 -0.0008624106200000001
13.04371 -0.0008624219799999999
13.04471 -0.00086240916
13.04571 -0.0008623720499999999
13.04671 -0.00086231075
13.04771 -0.00086222526
13.04871 -0.00086211548
13.04971 -0.00086198143
13.05071 -0.0008618228999999999
13.05171 -0.00086163991
13.05271 -0.00086143227
13.05371 -0.0008611999000000001
13.05471 -0.0008609426
13.05571 -0.00086066038
13.05671 -0.0008603530699999999
13.05771 -0.0008600205499999999
13.05871 -0.00085966276
13.05971 -0.00085927968
13.06071 -0.00085887123
13.06171 -0.0008584373999999999
13.06271 -0.0008579781899999999
13.06371 -0.00085749361
13.06471 -0.00085698375
13.06571 -0.00085644861
13.06671 -0.00085588836
13.06771 -0.0008553031900000001
13.06871 -0.0008546930999999999
13.06971 -0.0008540583600000001
13.07071 -0.0008533990700000001
13.07171 -0.0008527153999999999
13.07271 -0.00085200745
13.07371 -0.00085127549
13.07471 -0.00085051961
13.07571 -0.0008497398999999999
13.07671 -0.0008489364499999999
13.07771 -0.00084810936
13.07871 -0.00084725871
13.07971 -0.0008463845
13.08071 -0.00084548683
13.08171 -0.0008445656000000001
13.08271 -0.0008436208200000001
13.08371 -0.00084265248
13.08471 -0.00084166049
13.08571 -0.0008406447699999999
13.08671 -0.0008396053100000001
13.08771 -0.0008385419299999999
13.08871 -0.0008374547199999999
13.08971 -0.0008363435
13.09071 -0.0008352083600000001
13.09171 -0.00083404921
13.09271 -0.0008328660400000001
13.09371 -0.00083165896
13.09471 -0.00083042796
13.09571 -0.00082917313
13.09671 -0.0008278945600000001
13.09771 -0.00082659244
13.09871 -0.00082526685
13.09971 -0.00082391789
13.10071 -0.00082254583
13.10171 -0.0008211508399999999
13.10271 -0.00081973312
13.10371 -0.00081829285
13.10471 -0.0008168302
13.10571 -0.0008153453600000001
13.10671 -0.00081383841
13.10771 -0.00081230964
13.10871 -0.0008107591400000001
13.10971 -0.0008091869899999999
13.11071 -0.0008075932800000001
13.11171 -0.0008059781099999999
13.11271 -0.0008043414699999999
13.11371 -0.00080268337
13.11471 -0.0008010039
13.11571 -0.0007993030499999999
13.11671 -0.00079758074
13.11771 -0.00079583697
13.11871 -0.0007940717299999999
13.11971 -0.00079228503
13.12071 -0.00079047686
13.12171 -0.00078864714
13.12271 -0.0007867959500000001
13.12371 -0.0007849233
13.12471 -0.0007830292799999999
13.12571 -0.0007811138900000001
13.12671 -0.0007791773
13.12771 -0.0007772196100000001
13.12871 -0.00077524091
13.12971 -0.0007732414800000001
13.13071 -0.00077122149
13.13171 -0.00076918113
13.13271 -0.00076712058
13.13371 -0.00076504011
13.13471 -0.00076294
13.13571 -0.00076082047
13.13671 -0.0007586817400000001
13.13771 -0.00075652406
13.13871 -0.00075434764
13.13971 -0.00075215266
13.14071 -0.0007499393199999999
13.14171 -0.0007477077799999999
13.14271 -0.00074545815
13.14371 -0.00074319055
13.14471 -0.00074090508
13.14571 -0.00073860178
13.14671 -0.00073628071
13.14771 -0.0007339419
13.14871 -0.0007315854
13.14971 -0.00072921121
13.15071 -0.00072681937
13.15171 -0.00072440989
13.15271 -0.00072198277
13.15371 -0.00071953809
13.15471 -0.00071707586
13.15571 -0.00071459617
13.15671 -0.00071209911
13.15771 -0.00070958476
13.15871 -0.0007070533199999999
13.15971 -0.00070450487
13.16071 -0.00070193964
13.16171 -0.00069935786
13.16271 -0.00069675971
13.16371 -0.0006941454100000001
13.16471 -0.00069151524
13.16571 -0.00068886943
13.16671 -0.0006862083
13.16771 -0.00068353206
13.16871 -0.00068084096
13.16971 -0.00067813526
13.17071 -0.00067541519
13.17171 -0.00067268097
13.17271 -0.0006699328
13.17371 -0.00066717084
13.17471 -0.0006643952900000001
13.17571 -0.00066160628
13.17671 -0.0006588039
13.17771 -0.00065598829
13.17871 -0.00065315949
13.17971 -0.00065031759
13.18071 -0.00064746264
13.18171 -0.00064459473
13.18271 -0.0006417139
13.18371 -0.0006388202099999999
13.18471 -0.0006359136900000001
13.18571 -0.00063299449
13.18671 -0.0006300626400000001
13.18771 -0.00062711829
13.18871 -0.00062416157
13.18971 -0.00062119261
13.19071 -0.00061821161
13.19171 -0.0006152187300000001
13.19271 -0.00061221422
13.19371 -0.00060919833
13.19471 -0.0006061713099999999
13.19571 -0.0006031334099999999
13.19671 -0.00060008497
13.19771 -0.0005970261999999999
13.19871 -0.00059395747
13.19971 -0.00059087902
13.20071 -0.00058779115
13.20171 -0.00058469413
13.20271 -0.00058158821
13.20371 -0.0005784736499999999
13.20471 -0.00057535062
13.20571 -0.0005722193699999999
13.20671 -0.0005690800199999999
13.20771 -0.00056593276
13.20871 -0.00056277772
13.20971 -0.000559615
13.21071 -0.0005564447299999999
13.21171 -0.0005532669500000001
13.21271 -0.00055008177
13.21371 -0.00054688926
13.21471 -0.00054368948
13.21571 -0.00054048246
13.21671 -0.00053726831
13.21771 -0.00053404715
13.21871 -0.0005308190300000001
13.21971 -0.00052758414
13.22071 -0.00052434257
13.22171 -0.00052109449
13.22271 -0.00051784009
13.22371 -0.0005145796
13.22471 -0.00051131319
13.22571 -0.00050804119
13.22671 -0.00050476378
13.22771 -0.00050148133
13.22871 -0.00049819405
13.22971 -0.00049490227
13.23071 -0.0004916062600000001
13.23171 -0.00048830634
13.23271 -0.00048500278000000003
13.23371 -0.00048169586000000006
13.23471 -0.00047838584999999997
13.23571 -0.00047507296999999997
13.23671 -0.00047175745
13.23771 -0.00046843948
13.23871 -0.00046511926999999995
13.23971 -0.00046179703
13.24071 -0.00045847282
13.24171 -0.00045514685
13.24271 -0.00045181919
13.24371 -0.00044848994000000003
13.24471 -0.00044515917999999997
13.24571 -0.00044182707
13.24671 -0.00043849363
13.24771 -0.00043515902
13.24871 -0.00043182330999999997
13.24971 -0.0004284866
13.25071 -0.00042514903
13.25171 -0.00042181076999999996
13.25271 -0.00041847193
13.25371 -0.00041513272
13.25471 -0.00041179333
13.25571 -0.00040845398
13.25671 -0.00040511491
13.25771 -0.00040177638
13.25871 -0.00039843867
13.25971 -0.00039510200999999995
13.26071 -0.00039176671
13.26171 -0.00038843305000000006
13.26271 -0.00038510129
13.26371 -0.00038177172
13.26471 -0.00037844461
13.26571 -0.00037512019999999996
13.26671 -0.00037179873
13.26771 -0.00036848041
13.26871 -0.00036516547
13.26971 -0.00036185408999999996
13.27071 -0.00035854641
13.27171 -0.00035524261
13.27271 -0.00035194278
13.27371 -0.00034864704
13.27471 -0.00034535551
13.27571 -0.00034206826
13.27671 -0.00033878537
13.27771 -0.00033550691
13.27871 -0.00033223298
13.27971 -0.00032896367
13.28071 -0.00032569906
13.28171 -0.00032243924999999997
13.28271 -0.00031918436999999996
13.28371 -0.00031593455999999996
13.28471 -0.00031268996
13.28571 -0.00030945075
13.28671 -0.00030621713000000004
13.28771 -0.00030298929
13.28871 -0.00029976748
13.28971 -0.00029655193
13.29071 -0.00029334289999999997
13.29171 -0.00029014062999999996
13.29271 -0.00028694542
13.29371 -0.0002837575
13.29471 -0.00028057718
13.29571 -0.00027740468
13.29671 -0.00027424028
13.29771 -0.0002710842
13.29871 -0.00026793666
13.29971 -0.00026479788
13.30071 -0.00026166804
13.30171 -0.00025854731
13.30271 -0.00025543584
13.30371 -0.00025233376
13.30471 -0.00024924118
13.30571 -0.0002461582
13.30671 -0.0002430849
13.30771 -0.00024002136
13.30871 -0.00023696766000000003
13.30971 -0.00023392385999999998
13.31071 -0.00023089001
13.31171 -0.00022786621
13.31271 -0.00022485253
13.31371 -0.00022184906
13.31471 -0.00021885589
13.31571 -0.00021587316
13.31671 -0.00021290097999999999
13.31771 -0.00020993949999999998
13.31871 -0.00020698890000000003
13.31971 -0.00020404934
13.32071 -0.00020112104
13.32171 -0.00019820418
13.32271 -0.00019529898000000001
13.32371 -0.00019240567
13.32471 -0.00018952446
13.32571 -0.00018665556
13.32671 -0.0001837992
13.32771 -0.00018095558999999998
13.32871 -0.00017812492
13.32971 -0.00017530738
13.33071 -0.00017250313
13.33171 -0.00016971234
13.33271 -0.00016693513999999998
13.33371 -0.00016417164
13.33471 -0.00016142195
13.33571 -0.00015868616000000002
13.33671 -0.00015596432
13.33771 -0.00015325651999999998
13.33871 -0.00015056278
13.33971 -0.00014788316
13.34071 -0.00014521768
13.34171 -0.00014256639000000002
13.34271 -0.00013992933
13.34371 -0.00013730654
13.34471 -0.00013469808999999998
13.34571 -0.00013210403
13.34671 -0.00012952444
13.34771 -0.00012695941000000002
13.34871 -0.00012440904999999998
13.34971 -0.0001218735
13.35071 -0.00011935286000000001
13.35171 -0.00011684731
13.35271 -0.00011435699999999999
13.35371 -0.00011188209
13.35471 -0.00010942277
13.35571 -0.00010697921000000001
13.35671 -0.00010455159000000001
13.35771 -0.00010214007000000001
13.35871 -9.9744841e-05
13.35971 -9.736604600000001e-05
13.36071 -9.5003838e-05
13.36171 -9.2658348e-05
13.36271 -9.032969500000001e-05
13.36371 -8.801797e-05
13.36471 -8.5723264e-05
13.36571 -8.3445633e-05
13.36671 -8.1185124e-05
13.36771 -7.894177e-05
13.36871 -7.6715588e-05
13.36971 -7.4506585e-05
13.37071 -7.2314759e-05
13.37171 -7.0140101e-05
13.37271 -6.7982597e-05
13.37371 -6.5842238e-05
13.37471 -6.3719017e-05
13.37571 -6.1612934e-05
13.37671 -5.9523995e-05
13.37771 -5.7452217999999994e-05
13.37871 -5.5397634999999995e-05
13.37971 -5.3360287e-05
13.38071 -5.1340231000000005e-05
13.38171 -4.9337541e-05
13.38271 -4.7352299e-05
13.38371 -4.5384598e-05
13.38471 -4.3434542e-05
13.38571 -4.1502240999999996e-05
13.38671 -3.9587809e-05
13.38771 -3.7691365e-05
13.38871 -3.5813025e-05
13.38971 -3.3952901e-05
13.39071 -3.2111095e-05
13.39171 -3.0287699999999998e-05
13.39271 -2.8482802e-05
13.39371 -2.6696469000000003e-05
13.39471 -2.4928754999999998e-05
13.39571 -2.3179697e-05
13.39671 -2.144932e-05
13.39771 -1.9737628e-05
13.39871 -1.8044614e-05
13.39971 -1.6370255000000002e-05
13.40071 -1.471452e-05
13.40171 -1.3077365999999998e-05
13.40271 -1.1458743e-05
13.40371 -9.8585986e-06
13.40471 -8.276877099999999e-06
13.40571 -6.7135261e-06
13.40671 -5.1684957e-06
13.40771 -3.6417429000000004e-06
13.40871 -2.1332326e-06
13.40971 -6.4293966e-07
13.41071 8.2915061e-07
13.41171 2.2830415e-06
13.41271 3.7187252e-06
13.41371 5.1361823e-06
13.41471 6.535384499999999e-06
13.41571 7.9162952e-06
13.41671 9.2788717e-06
13.41771 1.0623067e-05
13.41871 1.1948833e-05
13.41971 1.3256123999999999e-05
13.42071 1.4544895e-05
13.42171 1.5815109999999998e-05
13.42271 1.7066741e-05
13.42371 1.8299770000000002e-05
13.42471 1.9514194e-05
13.42571 2.071002e-05
13.42671 2.1887274e-05
13.42771 2.3045995e-05
13.42871 2.4186235e-05
13.42971 2.5308063e-05
13.43071 2.6411556e-05
13.43171 2.7496807000000003e-05
13.43271 2.8563915e-05
13.43371 2.9612984999999998e-05
13.43471 3.0644131000000005e-05
13.43571 3.1657461e-05
13.43671 3.2653085e-05
13.43771 3.363111e-05
13.43871 3.4591636e-05
13.43971 3.5534757e-05
13.44071 3.6460554e-05
13.44171 3.7369102e-05
13.44271 3.8260461e-05
13.44371 3.9134679e-05
13.44471 3.9991795000000005e-05
13.44571 4.0831839e-05
13.44671 4.1654829e-05
13.44771 4.2460778e-05
13.44871 4.3249693e-05
13.44971 4.4021579e-05
13.45071 4.4776439e-05
13.45171 4.5514284e-05
13.45271 4.6235124e-05
13.45371 4.6938978999999995e-05
13.45471 4.7625878e-05
13.45571 4.8295863000000005e-05
13.45671 4.894898199999999e-05
13.45771 4.958531e-05
13.45871 5.0204925999999995e-05
13.45971 5.0807927000000006e-05
13.46071 5.139442e-05
13.46171 5.1964531e-05
13.46271 5.2518391000000004e-05
13.46371 5.3056146e-05
13.46471 5.357795799999999e-05
13.46571 5.4083978e-05
13.46671 5.4574366e-05
13.46771 5.5049287000000006e-05
13.46871 5.5508906e-05
13.46971 5.5953376e-05
13.47071 5.6382851e-05
13.47171 5.6797478e-05
13.47271 5.7197394e-05
13.47371 5.7582724e-05
13.47471 5.795358800000001e-05
13.47571 5.8310093e-05
13.47671 5.8652341e-05
13.47771 5.8980419e-05
13.47871 5.9294415999999996e-05
13.47971 5.9594407e-05
13.48071 5.9880471999999994e-05
13.48171 6.0152689e-05
13.48271 6.0411134e-05
13.48371 6.065589e-05
13.48471 6.0887044e-05
13.48571 6.1104686e-05
13.48671 6.130892400000001e-05
13.48771 6.1499867e-05
13.48871 6.1677645e-05
13.48971 6.1842394e-05
13.49071 6.1994257e-05
13.49171 6.2133398e-05
13.49271 6.2259988e-05
13.49371 6.237421e-05
13.49471 6.2476249e-05
13.49571 6.2566295e-05
13.49671 6.2644551e-05
13.49771 6.2711217e-05
13.49871 6.276648600000001e-05
13.49971 6.281056200000001e-05
13.50071 6.2843634e-05
13.50171 6.2865888e-05
13.50271 6.2877501e-05
13.50371 6.287864399999999e-05
13.50471 6.2869475e-05
13.50571 6.2850148e-05
13.50671 6.28208e-05
13.50771 6.2781567e-05
13.50871 6.2732568e-05
13.50971 6.2673928e-05
13.51071 6.260575e-05
13.51171 6.2528153e-05
13.51271 6.2441239e-05
13.51371 6.2345123e-05
13.51471 6.223991700000001e-05
13.51571 6.2125741e-05
13.51671 6.2002721e-05
13.51771 6.1870992e-05
13.51871 6.1730702e-05
13.51971 6.1582011e-05
13.52071 6.142508399999999e-05
13.52171 6.1260107e-05
13.52271 6.108728e-05
13.52371 6.090680799999999e-05
13.52471 6.0718901e-05
13.52571 6.0523791e-05
13.52671 6.0321713e-05
13.52771 6.0112905e-05
13.52871 5.9897604e-05
13.52971 5.9676057e-05
13.53071 5.9448507000000004e-05
13.53171 5.9215193e-05
13.53271 5.8976348999999994e-05
13.53371 5.8732200999999996e-05
13.53471 5.8482970999999996e-05
13.53571 5.8228868999999996e-05
13.53671 5.7970095e-05
13.53771 5.770684799999999e-05
13.53871 5.7439308000000006e-05
13.53971 5.7167654e-05
13.54071 5.6892054000000005e-05
13.54171 5.6612673999999996e-05
13.54271 5.6329667999999996e-05
13.54371 5.6043194e-05
13.54471 5.575341199999999e-05
13.54571 5.5460475e-05
13.54671 5.5164543e-05
13.54771 5.4865779e-05
13.54871 5.4564355999999995e-05
13.54971 5.4260448e-05
13.55071 5.3954244e-05
13.55171 5.3645936999999995e-05
13.55271 5.3335737e-05
13.55371 5.302385399999999e-05
13.55471 5.271051e-05
13.55571 5.2395939000000004e-05
13.55671 5.2080372e-05
13.55771 5.1764056e-05
13.55871 5.1447228e-05
13.55971 5.1130138e-05
13.56071 5.0813031e-05
13.56171 5.0496152e-05
13.56271 5.0179739e-05
13.56371 4.9864025e-05
13.56471 4.9549237000000004e-05
13.56571 4.9235598e-05
13.56671 4.892331699999999e-05
13.56771 4.8612599999999996e-05
13.56871 4.8303633000000007e-05
13.56971 4.799661e-05
13.57071 4.7691708e-05
13.57171 4.7389094e-05
13.57271 4.7088935e-05
13.57371 4.6791394000000004e-05
13.57471 4.6496629e-05
13.57571 4.6204801000000005e-05
13.57671 4.5916073e-05
13.57771 4.5630608e-05
13.57871 4.5348577e-05
13.57971 4.5070155e-05
13.58071 4.4795524e-05
13.58171 4.4524879e-05
13.58271 4.4258420000000004e-05
13.58371 4.399636e-05
13.58471 4.3738916e-05
13.58571 4.3486318e-05
13.58671 4.3238799e-05
13.58771 4.2996604e-05
13.58871 4.2759979e-05
13.58971 4.2529173999999995e-05
13.59071 4.2304444e-05
13.59171 4.208604e-05
13.59271 4.187421e-05
13.59371 4.1669205e-05
13.59471 4.1471264e-05
13.59571 4.1280622999999995e-05
13.59671 4.1097508e-05
13.59771 4.0922137e-05
13.59871 4.0754725e-05
13.59971 4.0595467e-05
13.60071 4.0444559e-05
13.60171 4.0302182999999995e-05
13.60271 4.0168516000000004e-05
13.60371 4.0043724e-05
13.60471 3.9927977000000005e-05
13.60571 3.9821433e-05
13.60671 3.9724253e-05
13.60771 3.9636598e-05
13.60871 3.9558628e-05
13.60971 3.949051e-05
13.61071 3.9432408e-05
13.61171 3.9384497e-05
13.61271 3.9346958e-05
13.61371 3.9319974e-05
13.61471 3.9303740000000004e-05
13.61571 3.9298455999999996e-05
13.61671 3.9304328e-05
13.61771 3.9321569e-05
13.61871 3.9350394000000006e-05
13.61971 3.939102e-05
13.62071 3.9443671000000004e-05
13.62171 3.9508569e-05
13.62271 3.9585933e-05
13.62371 3.9675982e-05
13.62471 3.9778925e-05
13.62571 3.9894974e-05
13.62671 4.0024329e-05
13.62771 4.0167185e-05
13.62871 4.0323727e-05
13.62971 4.0494131999999997e-05
13.63071 4.0678568999999996e-05
13.63171 4.0877197e-05
13.63271 4.1090166e-05
13.63371 4.1317625e-05
13.63471 4.1559713000000003e-05
13.63571 4.1816565e-05
13.63671 4.2088317e-05
13.63771 4.2375095e-05
13.63871 4.2677032999999995e-05
13.63971 4.2994262000000005e-05
13.64071 4.3326918e-05
13.64171 4.3675138e-05
13.64271 4.4039069e-05
13.64371 4.441886e-05
13.64471 4.4814666000000003e-05
13.64571 4.5226651e-05
13.64671 4.565498e-05
13.64771 4.6099828000000005e-05
13.64871 4.6561371e-05
13.64971 4.7039791000000005e-05
13.65071 4.7535272e-05
13.65171 4.8048003e-05
13.65271 4.8578164e-05
13.65371 4.9125936e-05
13.65471 4.9691499e-05
13.65571 5.0275025000000004e-05
13.65671 5.0876685000000006e-05
13.65771 5.149663e-05
13.65871 5.213502200000001e-05
13.65971 5.2792001e-05
13.66071 5.3467699e-05
13.66171 5.416224e-05
13.66271 5.4875744e-05
13.66371 5.5608319e-05
13.66471 5.6360068e-05
13.66571 5.7131080999999994e-05
13.66671 5.7921454e-05
13.66771 5.8731274e-05
13.66871 5.9560624999999995e-05
13.66971 6.0409593e-05
13.67071 6.1278269e-05
13.67171 6.2166737e-05
13.67271 6.3075089e-05
13.67371 6.4003422e-05
13.67471 6.495183100000001e-05
13.67571 6.5920426e-05
13.67671 6.6909314e-05
13.67771 6.7918614e-05
13.67871 6.8948441e-05
13.67971 6.9998919e-05
13.68071 7.1070173e-05
13.68171 7.2162334e-05
13.68271 7.327552100000001e-05
13.68371 7.440986600000001e-05
13.68471 7.5565492e-05
13.68571 7.6742521e-05
13.68671 7.794105799999999e-05
13.68771 7.9161219e-05
13.68871 8.040310599999999e-05
13.68971 8.1666803e-05
13.69071 8.2952403e-05
13.69171 8.4259977e-05
13.69271 8.5589596e-05
13.69371 8.6941316e-05
13.69471 8.8315193e-05
13.69571 8.9711273e-05
13.69671 9.112959e-05
13.69771 9.2570184e-05
13.69871 9.4033095e-05
13.69971 9.551835100000001e-05
13.70071 9.7025975e-05
13.70171 9.855600600000001e-05
13.70271 0.00010010848999999999
13.70371 0.00010168345
13.70471 0.00010328093
13.70571 0.00010490098999999999
13.70671 0.00010654366999999999
13.70771 0.00010820902
13.70871 0.0001098971
13.70971 0.00011160797
13.71071 0.00011334171000000001
13.71171 0.00011509835
13.71271 0.00011687797999999999
13.71371 0.00011868066
13.71471 0.00012050643
13.71571 0.00012235536000000001
13.71671 0.00012422748
13.71771 0.00012612285
13.71871 0.00012804148999999998
13.71971 0.00012998344
13.72071 0.0001319487
13.72171 0.00013393727
13.72271 0.00013594916000000002
13.72371 0.00013798436
13.72471 0.00014004286
13.72571 0.0001421246
13.72671 0.00014422957
13.72771 0.00014635772
13.72871 0.00014850899999999998
13.72971 0.00015068337999999998
13.73071 0.00015288080000000002
13.73171 0.00015510122
13.73271 0.00015734461
13.73371 0.00015961091
13.73471 0.00016190009999999998
13.73571 0.00016421212
13.73671 0.00016654698
13.73771 0.00016890464
13.73871 0.00017128508
13.73971 0.0001736883
13.74071 0.00017611427
13.74171 0.00017856300000000002
13.74271 0.00018103449
13.74371 0.00018352872
13.74471 0.00018604570000000002
13.74571 0.00018858541
13.74671 0.00019114783999999997
13.74771 0.00019373296999999998
13.74871 0.00019634076
13.74971 0.0001989712
13.75071 0.00020162422
[truncated: 218,420 more chars]
