# Supplementary material for: 2D Synthetic dataset of numerical simulations of long-period seismicity in a volcanic edifice and related sensitivity kernels
Source: Data Brief. 2021 Jan 25;34:106673. doi: 10.1016/j.dib.2020.106673 (PMC7841316; doi:10.1016/j.dib.2020.106673)
Supplement: Supplementary Data S1 — Supplementary Raw Research Data. This is open data under the CC BY license http://creativecommons.org/licenses/by/4.0/ [file mmc1.zip › Dataset/OUTPUT_SEISMOGRAMS/9000_3000/disp_Z_homo_6000_1904_SVF7e-1Hz.semd]

-1.714286 0.0
-1.713286 0.0
-1.712286 0.0
-1.711286 0.0
-1.710286 0.0
-1.709286 0.0
-1.708286 0.0
-1.707286 0.0
-1.706286 0.0
-1.705286 0.0
-1.704286 0.0
-1.703286 0.0
-1.702286 0.0
-1.701286 -3.8949147000000004e-36
-1.700286 -8.340579600000001e-35
-1.699286 -8.963755e-34
-1.698286 -6.501176500000001e-33
-1.697286 -3.543426e-32
-1.696286 -1.5339933e-31
-1.695286 -5.4211856e-31
-1.694286 -1.5709585999999999e-30
-1.693286 -3.6205893000000004e-30
-1.692286 -5.7691170000000006e-30
-1.691286 -9.7990105e-31
-1.690286 3.7372344e-29
-1.689286 1.8727921e-28
-1.688286 6.4374418999999995e-28
-1.687286 1.8399412e-27
-1.686286 4.6492349e-27
-1.685286 1.0691354999999999e-26
-1.684286 2.2755250000000002e-26
-1.683286 4.5330796000000004e-26
-1.682286 8.5214022e-26
-1.681286 1.5212068999999998e-25
-1.680286 2.5921476e-25
-1.679286 4.234274099999999e-25
-1.678286 6.653966200000001e-25
-1.677286 1.0087693e-24
-1.676286 1.4784608000000001e-24
-1.675286 2.0972634000000002e-24
-1.674286 2.8800021e-24
-1.673286 3.8243789e-24
-1.672286 4.8979449e-24
-1.671286 6.021458500000001e-24
-1.670286 7.050374099999999e-24
-1.669286 7.7582399e-24
-1.668286 7.8279105e-24
-1.667286 6.8579389e-24
-1.666286 4.3912589000000004e-24
-1.665286 -2.9843546e-26
-1.664286 -6.7851184e-24
-1.663286 -1.6086938e-23
-1.662286 -2.790537e-23
-1.661286 -4.1945213e-23
-1.660286 -5.7719814e-23
-1.659286 -7.4764692e-23
-1.658286 -9.301766599999999e-23
-1.657286 -1.1335899e-22
-1.656286 -1.3825553e-22
-1.655286 -1.7239399e-22
-1.654286 -2.2313205e-22
-1.653286 -3.0056125e-22
-1.652286 -4.1698276000000003e-22
-1.651286 -5.8566327e-22
-1.650286 -8.1887162e-22
-1.649286 -1.1253889e-21
-1.648286 -1.5079047999999999e-21
-1.647286 -1.9609064e-21
-1.646286 -2.4697745999999998e-21
-1.645286 -3.0117479e-21
-1.644286 -3.5591618e-21
-1.643286 -4.0848918000000004e-21
-1.642286 -4.5693121e-21
-1.641286 -5.0073867e-21
-1.640286 -5.4139738e-21
-1.639286 -5.8251931999999995e-21
-1.638286 -6.2940025e-21
-1.637286 -6.8790242e-21
-1.636286 -7.6271073e-21
-1.635286 -8.5519458e-21
-1.634286 -9.612773100000001e-21
-1.633286 -1.0698301999999999e-20
-1.632286 -1.1621019e-20
-1.631286 -1.2125263999999998e-20
-1.630286 -1.1909136e-20
-1.629286 -1.0655566000000001e-20
-1.628286 -8.0625257e-21
-1.627286 -3.8581603e-21
-1.626286 2.2152352e-21
-1.625286 1.0462092e-20
-1.624286 2.13454e-20
-1.623286 3.5643045e-20
-1.622286 5.4625722e-20
-1.621286 8.0216355e-20
-1.620286 1.1507705e-19
-1.619286 1.625637e-19
-1.618286 2.2649498e-19
-1.617286 3.107035e-19
-1.616286 4.1837281e-19
-1.615286 5.5121066e-19
-1.614286 7.0855815e-19
-1.613286 8.8657703e-19
-1.612286 1.0776817e-18
-1.611286 1.2703745e-18
-1.610286 1.4496066000000001e-18
-1.609286 1.5977095e-18
-1.608286 1.6958468000000002e-18
-1.607286 1.7258223999999999e-18
-1.606286 1.6719973e-18
-1.605286 1.5230006e-18
-1.604286 1.2729213e-18
-1.603286 9.217293800000001e-19
-1.602286 4.7479448e-19
-1.601286 -5.8477484e-20
-1.600286 -6.6669962e-19
-1.599286 -1.3389426e-18
-1.598286 -2.0671853e-18
-1.597286 -2.8484475e-18
-1.596286 -3.6863976e-18
-1.595286 -4.5924156e-18
-1.594286 -5.5862731e-18
-1.593286 -6.6967114e-18
-1.592286 -7.9621633e-18
-1.591286 -9.431658699999999e-18
-1.590286 -1.1165555e-17
-1.589286 -1.323521e-17
-1.588286 -1.5720210000000002e-17
-1.587286 -1.8701459e-17
-1.586286 -2.2248496e-17
-1.585286 -2.6399980999999997e-17
-1.584286 -3.1137526e-17
-1.583286 -3.635473e-17
-1.582286 -4.1825305e-17
-1.581286 -4.7176127e-17
-1.580286 -5.1872377e-17
-1.579286 -5.5222133e-17
-1.578286 -5.640662499999999e-17
-1.577286 -5.4539435000000004e-17
-1.576286 -4.8753415e-17
-1.575286 -3.8308769000000005e-17
-1.574286 -2.2710104000000002e-17
-1.573286 -1.8156858e-18
-1.572286 2.4080448e-17
-1.571286 5.4212227999999994e-17
-1.570286 8.736580299999999e-17
-1.569286 1.2197131e-16
-1.568286 1.5625917e-16
-1.567286 1.8846653e-16
-1.566286 2.1706919e-16
-1.565286 2.4100707e-16
-1.564286 2.5986830000000003e-16
-1.563286 2.7400021e-16
-1.562286 2.8452376e-16
-1.561286 2.9324119000000004e-16
-1.560286 3.0244139e-16
-1.559286 3.1462195e-16
-1.558286 3.3215777e-16
-1.557286 3.5695093e-16
-1.556286 3.9009552e-16
-1.555286 4.3158318e-16
-1.554286 4.8006572e-16
-1.553286 5.3267995e-16
-1.552286 5.849332e-16
-1.551286 6.306504e-16
-1.550286 6.6198996e-16
-1.549286 6.6955266e-16
-1.548286 6.4262454e-16
-1.547286 5.6960716e-16
-1.546286 4.3869189e-16
-1.545286 2.3881438000000003e-16
-1.544286 -3.9109968e-17
-1.543286 -4.0073199e-16
-1.542286 -8.467269700000001e-16
-1.541286 -1.3713703e-15
-1.540286 -1.9614873e-15
-1.539286 -2.5960524e-15
-1.538286 -3.2466846e-15
-1.537286 -3.8791872e-15
-1.536286 -4.4561497000000005e-15
-1.535286 -4.9404345e-15
-1.534286 -5.2992009e-15
-1.533286 -5.507933e-15
-1.532286 -5.553858699999999e-15
-1.531286 -5.4381292e-15
-1.530286 -5.1762336e-15
-1.529286 -4.7963492e-15
-1.528286 -4.335612300000001e-15
-1.527286 -3.8346441999999996e-15
-1.526286 -3.3309868000000003e-15
-1.525286 -2.8523294999999996e-15
-1.524286 -2.4105295e-15
-1.523286 -1.997356e-15
-1.522286 -1.5826728e-15
-1.521286 -1.1154129e-15
-1.520286 -5.272807e-16
-1.519286 2.6129298e-16
-1.518286 1.3337337e-15
-1.517286 2.7693751999999997e-15
-1.516286 4.6358672e-15
-1.515286 6.9825902000000005e-15
-1.514286 9.835378e-15
-1.513286 1.3192457e-14
-1.512286 1.7021221e-14
-1.511286 2.1255331e-14
-1.510286 2.5791793e-14
-1.509286 3.0488011e-14
-1.508286 3.5159377000000003e-14
-1.507286 3.9578607e-14
-1.506286 4.3478363e-14
-1.505286 4.6558966e-14
-1.504286 4.850259900000001e-14
-1.503286 4.8994503e-14
-1.502286 4.7750519e-14
-1.501286 4.4548666e-14
-1.500286 3.9260994e-14
-1.499286 3.1880833e-14
-1.498286 2.2540189999999998e-14
-1.497286 1.1512626999999998e-14
-1.496286 -8.0142304e-16
-1.495286 -1.3907467000000001e-14
-1.494286 -2.7265384e-14
-1.493286 -4.0347972e-14
-1.492286 -5.2701564e-14
-1.491286 -6.399944799999999e-14
-1.490286 -7.4079072e-14
-1.489286 -8.2955898e-14
-1.488286 -9.081028599999999e-14
-1.487286 -9.7948169e-14
-1.486286 -1.0474066e-13
-1.485286 -1.1155179000000001e-13
-1.484286 -1.1866558999999999e-13
-1.483286 -1.2622408000000001e-13
-1.482286 -1.3418568e-13
-1.481286 -1.4230937999999999e-13
-1.480286 -1.5016513e-13
-1.479286 -1.5716559999999999e-13
-1.478286 -1.6261044e-13
-1.477286 -1.6573273e-13
-1.476286 -1.6573744e-13
-1.475286 -1.6182634e-13
-1.474286 -1.5320861e-13
-1.473286 -1.3910305e-13
-1.472286 -1.1874315e-13
-1.471286 -9.139867700000001e-14
-1.470286 -5.6427037e-14
-1.469286 -1.3361504e-14
-1.468286 3.7964623e-14
-1.467286 9.727051100000001e-14
-1.466286 1.6368006e-13
-1.465286 2.3560528e-13
-1.464286 3.106942e-13
-1.463286 3.8587285e-13
-1.462286 4.5749914e-13
-1.461286 5.216279999999999e-13
-1.460286 5.7436762e-13
-1.459286 6.1228458e-13
-1.458286 6.3280197e-13
-1.457286 6.3452661e-13
-1.456286 6.1744712e-13
-1.455286 5.8296043e-13
-1.454286 5.3371055e-13
-1.453286 4.732543800000001e-13
-1.452286 4.0559998999999997e-13
-1.451286 3.3468792e-13
-1.450286 2.6389786e-13
-1.449286 1.9566067e-13
-1.448286 1.3123702e-13
-1.447286 7.0693105e-14
-1.446286 1.3066030000000001e-14
-1.445286 -4.3325305999999996e-14
-1.444286 -1.0049640999999999e-13
-1.443286 -1.6042485e-13
-1.442286 -2.2476684e-13
-1.441286 -2.9471517999999996e-13
-1.440286 -3.7101152999999997e-13
-1.439286 -4.5408195000000003e-13
-1.438286 -5.442263800000001e-13
-1.437286 -6.417698399999999e-13
-1.436286 -7.470830600000001e-13
-1.435286 -8.6040624e-13
-1.434286 -9.814597e-13
-1.433286 -1.108885e-12
-1.432286 -1.2396240999999999e-12
-1.431286 -1.3683906e-12
-1.430286 -1.4874027e-12
-1.429286 -1.5865305e-12
-1.428286 -1.6539475000000002e-12
-1.427286 -1.6772902e-12
-1.426286 -1.6452152999999998e-12
-1.425286 -1.5491499e-12
-1.424286 -1.3849516999999998e-12
-1.423286 -1.1541707e-12
-1.422286 -8.6463548e-13
-1.421286 -5.3018003e-13
-1.420286 -1.6946356e-13
-1.419286 1.9600391e-13
-1.418286 5.443605e-13
-1.417286 8.560347900000001e-13
-1.416286 1.1160988e-12
-1.415286 1.3159329e-12
-1.414286 1.4539144e-12
-1.413286 1.5350182e-12
-1.412286 1.5694186000000002e-12
-1.411286 1.5703811e-12
-1.410286 1.5518684e-12
-1.409286 1.5263442000000001e-12
-1.408286 1.5032106e-12
-1.407286 1.4881735e-12
-1.406286 1.4836134e-12
-1.405286 1.4897997e-12
-1.404286 1.5065714000000001e-12
-1.403286 1.5349714e-12
-1.402286 1.578298e-12
-1.401286 1.6421502e-12
-1.400286 1.7332634e-12
-1.399286 1.85724e-12
-1.398286 2.0155816e-12
-1.397286 2.2026883e-12
-1.396286 2.4036139e-12
-1.395286 2.5933218e-12
-1.394286 2.7379668999999997e-12
-1.393286 2.7983535999999997e-12
-1.392286 2.7352688e-12
-1.391286 2.5159404e-12
-1.390286 2.1205258e-12
-1.389286 1.5473830000000001e-12
-1.388286 8.1597089e-13
-1.387286 -3.344531e-14
-1.386286 -9.4356277e-13
-1.385286 -1.8469228e-12
-1.384286 -2.674915e-12
-1.383286 -3.3674350000000004e-12
-1.382286 -3.8815105e-12
-1.381286 -4.1973044e-12
-1.380286 -4.3203416999999995e-12
-1.379286 -4.2794795e-12
-1.378286 -4.1209556e-12
-1.377286 -3.8996292e-12
-1.376286 -3.6691156999999996e-12
-1.375286 -3.4727629e-12
-1.374286 -3.3372732000000002e-12
-1.373286 -3.2702346e-12
-1.372286 -3.2619988e-12
-1.371286 -3.2913786e-12
-1.370286 -3.3337665e-12
-1.369286 -3.3696641000000003e-12
-1.368286 -3.3914366e-12
-1.367286 -3.4064304e-12
-1.366286 -3.4353551999999997e-12
-1.365286 -3.5059273000000002e-12
-1.364286 -3.6429376e-12
-1.363286 -3.8569133999999995e-12
-1.362286 -4.1341313e-12
-1.361286 -4.430746999999999e-12
-1.360286 -4.6731716e-12
-1.359286 -4.7656476e-12
-1.358286 -4.6044564999999995e-12
-1.357286 -4.096630799999999e-12
-1.356286 -3.1798095000000005e-12
-1.355286 -1.839225e-12
-1.354286 -1.1798157e-13
-1.353286 1.8822248e-12
-1.352286 4.0110978e-12
-1.351286 6.0895164e-12
-1.350286 7.9361017e-12
-1.349286 9.3959684e-12
-1.348286 1.0366286e-11
-1.347286 1.0813536e-11
-1.346286 1.0778701e-11
-1.345286 1.036883e-11
-1.344286 9.736096899999999e-12
-1.343286 9.048048e-12
-1.342286 8.4547217e-12
-1.341286 8.0592258e-12
-1.340286 7.8979297e-12
-1.339286 7.9346882e-12
-1.338286 8.0707427e-12
-1.337286 8.1686909e-12
-1.336286 8.085823900000001e-12
-1.335286 7.7098802e-12
-1.334286 6.9893709999999995e-12
-1.333286 5.9514032e-12
-1.332286 4.7022448e-12
-1.331286 3.4093906e-12
-1.330286 2.267858e-12
-1.329286 1.4570867e-12
-1.328286 1.0973314e-12
-1.327286 1.2151547e-12
-1.326286 1.7263451e-12
-1.325286 2.441417e-12
-1.324286 3.0943435e-12
-1.323286 3.3902416e-12
-1.322286 3.0633604e-12
-1.321286 1.9339286999999997e-12
-1.320286 -4.8149593e-14
-1.319286 -2.7827968e-12
-1.318286 -6.0282976e-12
-1.317286 -9.438991600000001e-12
-1.316286 -1.2626147000000001e-11
-1.315286 -1.5230822e-11
-1.314286 -1.6994343e-11
-1.313286 -1.7811690999999998e-11
-1.312286 -1.7755788999999998e-11
-1.311286 -1.7066119e-11
-1.310286 -1.6102141e-11
-1.309286 -1.5269413e-11
-1.308286 -1.4932432e-11
-1.307286 -1.5331764e-11
-1.306286 -1.6523077e-11
-1.305286 -1.8352044999999998e-11
-1.304286 -2.0472333999999998e-11
-1.303286 -2.2405217e-11
-1.302286 -2.3630606e-11
-1.301286 -2.3692186e-11
-1.300286 -2.2295494e-11
-1.299286 -1.9378234e-11
-1.298286 -1.5136895e-11
-1.297286 -1.0002071e-11
-1.296286 -4.5652657e-12
-1.295286 5.2982089e-13
-1.294286 4.7104847e-12
-1.293286 7.5877672e-12
-1.292286 9.0349413e-12
-1.291286 9.214157899999999e-12
-1.290286 8.5438817e-12
-1.289286 7.611990999999999e-12
-1.288286 7.0511468e-12
-1.287286 7.4017778e-12
-1.286286 8.9917338e-12
-1.285286 1.1859289e-11
-1.284286 1.5738000999999998e-11
-1.283286 2.0109291e-11
-1.282286 2.4314172e-11
-1.281286 2.7702105000000002e-11
-1.280286 2.9785681999999997e-11
-1.279286 3.0366756999999996e-11
-1.278286 2.960388e-11
-1.277286 2.8001909e-11
-1.276286 2.6320452000000002e-11
-1.275286 2.5415369e-11
-1.274286 2.6042999999999998e-11
-1.273286 2.8667127000000002e-11
-1.272286 3.3310810999999996e-11
-1.271286 3.9488809e-11
-1.270286 4.6241732e-11
-1.269286 5.2273229999999995e-11
-1.268286 5.6170021000000004e-11
-1.267286 5.6666076000000006e-11
-1.266286 5.2900501000000004e-11
-1.265286 4.4616922000000004e-11
-1.264286 3.2260669e-11
-1.263286 1.6948371999999998e-11
-1.262286 3.0878948000000003e-13
-1.261286 -1.57805e-11
-1.260286 -2.9513948e-11
-1.259286 -3.9476237e-11
-1.258286 -4.4895768e-11
-1.257286 -4.578196e-11
-1.256286 -4.2916357e-11
-1.255286 -3.7695964e-11
-1.254286 -3.1856974e-11
-1.253286 -2.7132018e-11
-1.252286 -2.4909024e-11
-1.251286 -2.5961156000000002e-11
-1.250286 -3.0304356e-11
-1.249286 -3.721386e-11
-1.248286 -4.5398592e-11
-1.247286 -5.329894e-11
-1.246286 -5.944618199999999e-11
-1.245286 -6.280664500000001e-11
-1.244286 -6.303426199999999e-11
-1.243286 -6.0572012e-11
-1.242286 -5.6573061999999995e-11
-1.241286 -5.2650169e-11
-1.240286 -5.0499741e-11
-1.239286 -5.1476586000000006e-11
-1.238286 -5.6210418e-11
-1.237286 -6.4351535e-11
-1.236286 -7.4510884e-11
-1.235286 -8.4422476e-11
-1.234286 -9.1310987e-11
-1.233286 -9.2403494e-11
-1.232286 -8.5490615e-11
-1.231286 -6.942650099999999e-11
-1.230286 -4.4463191e-11
-1.229286 -1.2342437e-11
-1.228286 2.3887190999999998e-11
-1.227286 6.030711400000001e-11
-1.226286 9.2747348e-11
-1.225286 1.1747623e-10
-1.224286 1.3183259e-10
-1.223286 1.3467894e-10
-1.222286 1.2658624e-10
-1.221286 1.0971109999999999e-10
-1.220286 8.738657e-11
-1.219286 6.3504166e-11
-1.218286 4.1807595000000003e-11
-1.217286 2.5237267e-11
-1.216286 1.5455673e-11
-1.215286 1.2647504e-11
-1.214286 1.5632324e-11
-1.213286 2.2262541000000002e-11
-1.212286 3.0018899e-11
-1.211286 3.6672339e-11
-1.210286 4.086471e-11
-1.209286 4.2475471e-11
-1.208286 4.2685189e-11
-1.207286 4.3710814e-11
-1.206286 4.825973599999999e-11
-1.205286 5.8813935e-11
-1.204286 7.6898676e-11
-1.203286 1.0250166999999999e-10
-1.202286 1.3378479e-10
-1.201286 1.6717531e-10
-1.200286 1.9784656e-10
-1.199286 2.2051542000000002e-10
-1.198286 2.3041216999999998e-10
-1.197286 2.2423331e-10
-1.196286 2.0088048e-10
-1.195286 1.6182164e-10
-1.194286 1.1097872000000001e-10
-1.193286 5.4138475e-11
-1.192286 -2.0209208e-12
-1.191286 -5.111284700000001e-11
-1.190286 -8.8209886e-11
-1.189286 -1.1076545e-10
-1.188286 -1.1909884e-10
-1.187286 -1.1633365e-10
-1.186286 -1.0778532e-10
-1.185286 -9.990363599999999e-11
-1.184286 -9.896852200000001e-11
-1.183286 -1.0979278e-10
-1.182286 -1.3469113e-10
-1.181286 -1.7292796e-10
-1.180286 -2.2076550999999998e-10
-1.179286 -2.7211575e-10
-1.178286 -3.1967708e-10
-1.177286 -3.5633614e-10
-1.176286 -3.7655599e-10
-1.175286 -3.7746859e-10
-1.174286 -3.594437e-10
-1.173286 -3.2600871e-10
-1.172286 -2.8312476e-10
-1.171286 -2.3795731e-10
-1.170286 -1.9738716000000002e-10
-1.169286 -1.6656784e-10
-1.168286 -1.4783351e-10
-1.167286 -1.4019591e-10
-1.166286 -1.3955289e-10
-1.165286 -1.3958521e-10
-1.164286 -1.3317297999999998e-10
-1.163286 -1.1404847e-10
-1.162286 -7.8342389e-11
-1.161286 -2.5689909999999997e-11
-1.160286 4.0357819000000004e-11
-1.159286 1.1273683000000001e-10
-1.158286 1.8204383e-10
-1.157286 2.3827496e-10
-1.156286 2.7279993000000003e-10
-1.155286 2.8017972e-10
-1.154286 2.5945257000000004e-10
-1.153286 2.1460498e-10
-1.152286 1.5409877e-10
-1.151286 8.9509091e-11
-1.150286 3.3508106e-11
-1.149286 -2.4332953e-12
-1.148286 -1.0186539999999999e-11
-1.147286 1.3471509e-11
-1.146286 6.619039099999999e-11
-1.145286 1.4042065e-10
-1.144286 2.2477692e-10
-1.143286 3.0613936e-10
-1.142286 3.7209363000000004e-10
-1.141286 4.1323766999999997e-10
-1.140286 4.2490352e-10
-1.139286 4.0795444e-10
-1.138286 3.6849807e-10
-1.137286 3.1657155e-10
-1.136286 2.6406095e-10
-1.135286 2.2227308999999999e-10
-1.134286 1.9964991000000002e-10
-1.133286 2.0008953000000003e-10
-1.132286 2.2221608e-10
-1.131286 2.5974767e-10
-1.130286 3.0288581999999997e-10
-1.129286 3.4043721e-10
-1.128286 3.6222288e-10
-1.127286 3.6126589999999997e-10
-1.126286 3.3528848e-10
-1.125286 2.8718924e-10
-1.124286 2.2438312e-10
-1.123286 1.5712643e-10
-1.122286 9.6169839e-11
-1.121286 5.0235082000000004e-11
-1.120286 2.3863287000000003e-11
-1.119286 1.6121307e-11
-1.118286 2.0485553e-11
-1.117286 2.5984025000000004e-11
-1.116286 1.9412697999999998e-11
-1.115286 -1.1792824e-11
-1.114286 -7.6605985e-11
-1.113286 -1.7799664e-10
-1.112286 -3.1159216e-10
-1.111286 -4.657506199999999e-10
-1.110286 -6.2311076e-10
-1.109286 -7.6338736e-10
-1.108286 -8.669187800000001e-10
-1.107286 -9.183059699999999e-10
-1.106286 -9.0943546e-10
-1.105286 -8.4127818e-10
-1.104286 -7.240759599999999e-10
-1.103286 -5.7582984e-10
-1.102286 -4.1933288000000005e-10
-1.101286 -2.7827799e-10
-1.100286 -1.7315903e-10
-1.099286 -1.1773585999999999e-10
-1.098286 -1.1673289e-10
-1.097286 -1.6520962e-10
-1.096286 -2.4971865000000003e-10
-1.095286 -3.5101988999999997e-10
-1.094286 -4.4781453e-10
-1.093286 -5.2076247e-10
-1.092286 -5.559932699999999e-10
-1.091286 -5.4742356e-10
-1.090286 -4.974381600000001e-10
-1.089286 -4.1582536e-10
-1.088286 -3.1721453e-10
-1.087286 -2.1757405e-10
-1.086286 -1.305236e-10
-1.085286 -6.4257242e-11
-1.084286 -1.9750797e-11
-1.083286 9.338608000000001e-12
-1.082286 3.5028317000000005e-11
-1.081286 7.194254400000001e-11
-1.080286 1.3345794e-10
-1.079286 2.2788879999999998e-10
-1.078286 3.5556109e-10
-1.077286 5.0747032e-10
-1.076286 6.659150200000001e-10
-1.075286 8.0710161e-10
-1.074286 9.0530777e-10
-1.073286 9.3785231e-10
-1.072286 8.8991713e-10
-1.071286 7.5825474e-10
-1.070286 5.5298934e-10
-1.069286 2.9706018000000003e-10
-1.068286 2.3294807e-11
-1.067286 -2.3044665e-10
-1.066286 -4.2723428999999996e-10
-1.065286 -5.3708669e-10
-1.064286 -5.4195971e-10
-1.063286 -4.3879405e-10
-1.062286 -2.4006086e-10
-1.061286 2.8297899e-11
-1.060286 3.3115437e-10
-1.059286 6.29917e-10
-1.058286 8.886422e-10
-1.057286 1.0794311e-09
-1.056286 1.1861625e-09
-1.055286 1.2059497e-09
-1.054286 1.1481594e-09
-1.053286 1.031309e-09
-1.052286 8.7855764e-10
-1.051286 7.1276856e-10
-1.050286 5.521656e-10
-1.049286 4.0745536e-10
-1.048286 2.8094868e-10
-1.047286 1.677766e-10
-1.046286 5.88368e-11
-1.045286 -5.5269976e-11
-1.044286 -1.8027308e-10
-1.043286 -3.1520737e-10
-1.042286 -4.5110547e-10
-1.041286 -5.718118700000001e-10
-1.040286 -6.5685647e-10
-1.039286 -6.8585844e-10
-1.038286 -6.435619e-10
-1.037286 -5.2441454e-10
-1.036286 -3.3563306e-10
-1.035286 -9.795615899999999e-11
-1.034286 1.5627922999999998e-10
-1.033286 3.8757443e-10
-1.032286 5.5553448e-10
-1.031286 6.2587656e-10
-1.030286 5.7689196e-10
-1.029286 4.0411489e-10
-1.028286 1.222417e-10
-1.027286 -2.3617458e-10
-1.026286 -6.2514056e-10
-1.025286 -9.920560900000001e-10
-1.024286 -1.2858101e-09
-1.023286 -1.4647339000000002e-09
-1.022286 -1.5030189000000001e-09
-1.021286 -1.394479e-09
-1.020286 -1.1530247e-09
-1.019286 -8.0981871e-10
-1.018286 -4.0769072e-10
-1.017286 6.114026799999999e-12
-1.016286 3.8749832e-10
-1.015286 7.0200829e-10
-1.014286 9.2912752e-10
-1.013286 1.0636938e-09
-1.012286 1.1143472000000001e-09
-1.011286 1.099503e-09
-1.010286 1.0418247e-09
-1.009286 9.624387200000001e-10
-1.008286 8.761469000000001e-10
-1.007286 7.8864571e-10
-1.006286 6.963033900000001e-10
-1.005286 5.8847888e-10
-1.004286 4.5180131e-10
-1.003286 2.7538679e-10
-1.002286 5.5742515000000004e-11
-1.001286 -1.9985261e-10
-1.000286 -4.7240059e-10
-0.9992857 -7.3307523e-10
-0.9982857 -9.4774917e-10
-0.9972857 -1.0833686e-09
-0.9962857 -1.1149452e-09
-0.9952857 -1.0317306e-09
-0.9942857 -8.412221399999999e-10
-0.9932857 -5.700102699999999e-10
-0.9922857 -2.6105704e-10
-0.9912857 3.232384e-11
-0.9902857 2.5485788e-10
-0.9892857 3.5864397e-10
-0.9882857 3.1176357e-10
-0.9872857 1.0456633000000001e-10
-0.9862857 -2.4759073e-10
-0.9852857 -7.0575928e-10
-0.9842857 -1.2128377e-09
-0.9832857 -1.7021698e-09
-0.9822857 -2.1078634e-09
-0.9812857 -2.375071e-09
-0.9802857 -2.4684805e-09
-0.9792857 -2.3775846e-09
-0.9782857 -2.1178836e-09
-0.9772857 -1.7279097e-09
-0.9762857 -1.2626999e-09
-0.9752857 -7.8495838e-10
-0.9742857 -3.5551227999999997e-10
-0.9732857 -2.4729285e-11
-0.9722857 1.7369347e-10
-0.9712857 2.2566880999999998e-10
-0.9702857 1.3614962e-10
-0.9692857 -7.4505305e-11
-0.9682857 -3.7622283999999995e-10
-0.9672857 -7.356163399999999e-10
-0.9662857 -1.121702e-09
-0.9652857 -1.5097775e-09
-0.9642857 -1.8827892e-09
-0.9632857 -2.2301229e-09
-0.9622857 -2.544367e-09
-0.9612857 -2.8170749e-09
-0.9602857 -3.0348023e-09
-0.9592857 -3.1766569e-09
-0.9582857 -3.2142718999999997e-09
-0.9572857 -3.1145735e-09
-0.9562857 -2.8450653e-09
-0.9552857 -2.3807293e-09
-0.9542857 -1.7111831e-09
-0.9532857 -8.4653829e-10
-0.9522857 1.7947681e-10
-0.9512857 1.3101424e-09
-0.9502857 2.4704763e-09
-0.9492857 3.5756547e-09
-0.9482857 4.5419838e-09
-0.9472857 5.2987229e-09
-0.9462857 5.798809e-09
-0.9452857 6.0266105e-09
-0.9442857 6.001287e-09
-0.9432857 5.7750169e-09
-0.9422857 5.4262358e-09
-0.9412857 5.048835000000001e-09
-0.9402857 4.7389804e-09
-0.9392857 4.5815982999999994e-09
-0.9382857 4.6386135e-09
-0.9372857 4.9407114e-09
-0.9362857 5.4837790999999996e-09
-0.9352857 6.230371099999999e-09
-0.9342857 7.115724e-09
-0.9332857 8.0571223e-09
-0.9322857 8.9649406e-09
-0.9312857 9.7535383e-09
-0.9302857 1.0350369e-08
-0.9292857 1.0702127000000001e-08
-0.9282857 1.0777403e-08
-0.9272857 1.0566001999999999e-08
-0.9262857 1.0075712e-08
-0.9252857 9.3276505e-09
-0.9242857 8.3514702e-09
-0.9232857 7.1815358999999995e-09
-0.9222857 5.8547306e-09
-0.9212857 4.4100539e-09
-0.9202857 2.8895946e-09
-0.9192857 1.3400224999999999e-09
-0.9182857 -1.8646495e-10
-0.9172857 -1.6327456999999998e-09
-0.9162857 -2.9396135000000002e-09
-0.9152857 -4.0510015e-09
-0.9142857 -4.9211236e-09
-0.9132857 -5.5224679e-09
-0.9122857 -5.8531867e-09
-0.9112857 -5.942275800000001e-09
-0.9102857 -5.8511272e-09
-0.9092857 -5.670537e-09
-0.9082857 -5.5129658e-09
-0.9072857 -5.5006793999999995e-09
-0.9062857 -5.7511752e-09
-0.9052857 -6.3618673e-09
-0.9042857 -7.3962821999999995e-09
-0.9032857 -8.8738884e-09
-0.9022857 -1.0765214000000001e-08
-0.9012857 -1.2993125e-08
-0.9002857 -1.5440216e-08
-0.8992857 -1.7961316e-08
-0.8982857 -2.0399352e-08
-0.8972857 -2.2602316999999998e-08
-0.8962857 -2.4438995e-08
-0.8952857 -2.5811356e-08
-0.8942857 -2.6662136e-08
-0.8932857 -2.6976965e-08
-0.8922857 -2.6781211e-08
-0.8912857 -2.6132554e-08
-0.8902857 -2.5110847e-08
-0.8892857 -2.3807005999999998e-08
-0.8882857 -2.2312689e-08
-0.8872857 -2.0712008e-08
-0.8862857 -1.9076038e-08
-0.8852857 -1.7460175000000002e-08
-0.8842857 -1.5903839e-08
-0.8832857 -1.4431638999999999e-08
-0.8822857 -1.3054942e-08
-0.8812857 -1.1773002e-08
-0.8802857 -1.0573108e-08
-0.8792857 -9.429772200000001e-09
-0.8782857 -8.3034378e-09
-0.8772857 -7.1396256999999995e-09
-0.8762857 -5.8695583000000004e-09
-0.8752857 -4.4132149e-09
-0.8742857 -2.6853815999999998e-09
-0.8732857 -6.0465296e-10
-0.8722857 1.89534e-09
-0.8712857 4.8538517e-09
-0.8702857 8.2719345e-09
-0.8692857 1.2104333e-08
-0.8682857 1.6256142e-08
-0.8672857 2.0585507e-08
-0.8662857 2.4912727e-08
-0.8652857 2.9035233000000003e-08
-0.8642857 3.2746866e-08
-0.8632857 3.5859202e-08
-0.8622857 3.822212e-08
-0.8612857 3.9740847e-08
-0.8602857 4.038706e-08
-0.8592857 4.020245e-08
-0.8582857 3.9294107e-08
-0.8572857 3.7822295000000004e-08
-0.8562857 3.5982139e-08
-0.8552857 3.3981629e-08
-0.8542857 3.2018714999999996e-08
-0.8532857 3.026035e-08
-0.8522857 2.8825867e-08
-0.8512857 2.7776433999999996e-08
-0.8502857 2.7111419e-08
-0.8492857 2.6771485e-08
-0.8482857 2.6647515e-08
-0.8472857 2.6593721999999997e-08
-0.8462857 2.6443148e-08
-0.8452857 2.6023636e-08
-0.8442857 2.5172703e-08
-0.8432857 2.3750154999999997e-08
-0.8422857 2.1647849e-08
-0.8412857 1.8796451e-08
-0.8402857 1.5169399e-08
-0.8392857 1.0784468e-08
-0.8382857 5.7033153e-09
-0.8372857 2.9244136000000004e-11
-0.8362857 -6.0967606e-09
-0.8352857 -1.250188e-08
-0.8342857 -1.8989393000000002e-08
-0.8332857 -2.5348831e-08
-0.8322857 -3.1368246999999996e-08
-0.8312857 -3.6848122e-08
-0.8302857 -4.1615933e-08
-0.8292857 -4.5540152e-08
-0.8282857 -4.8541943000000004e-08
-0.8272857 -5.0602966e-08
-0.8262857 -5.1767856999999995e-08
-0.8252857 -5.214035900000001e-08
-0.8242857 -5.1872949999999995e-08
-0.8232857 -5.1150578000000004e-08
-0.8222857 -5.0169841e-08
-0.8212857 -4.9115828e-08
-0.8202857 -4.8139115e-08
-0.8192857 -4.7335702e-08
-0.8182857 -4.673219600000001e-08
-0.8172857 -4.6278067000000004e-08
-0.8162857 -4.5846016e-08
-0.8152857 -4.5240478e-08
-0.8142857 -4.4213275e-08
-0.8132857 -4.2484513e-08
-0.8122857 -3.9766507e-08
-0.8112857 -3.5788150000000004e-08
-0.8102857 -3.0317226999999996e-08
-0.8092857 -2.3178591e-08
-0.8082857 -1.4266652e-08
-0.8072857 -3.5513367e-09
-0.8062857 8.92224e-09
-0.8052857 2.3040118e-08
-0.8042857 3.8630588e-08
-0.8032857 5.547899400000001e-08
-0.8022857 7.334468e-08
-0.8012857 9.1979141e-08
-0.8002857 1.1114386e-07
-0.7992857 1.3062724e-07
-0.7982857 1.5025946999999998e-07
-0.7972857 1.6992499e-07
-0.7962857 1.8957164999999997e-07
-0.7952857 2.0921591e-07
-0.7942857 2.2894364e-07
-0.7932857 2.4890580999999996e-07
-0.7922857 2.6930902e-07
-0.7912857 2.9040075e-07
-0.7902857 3.1245e-07
-0.7892857 3.3572464999999997e-07
-0.7882857 3.604669e-07
-0.7872857 3.8686964999999997e-07
-0.7862857 4.1505545999999995e-07
-0.7852857 4.4506114e-07
-0.7842857 4.7682986000000004e-07
-0.7832857 5.1021192e-07
-0.7822857 5.4497504e-07
-0.7812857 5.8082366e-07
-0.7802857 6.1742509e-07
-0.7792857 6.544413e-07
-0.7782857 6.9156165e-07
-0.7772857 7.2853372e-07
-0.7762857 7.651890699999999e-07
-0.7752857 8.0146139e-07
-0.7742857 8.3739389e-07
-0.7732857 8.7313623e-07
-0.7722857 9.0893071e-07
-0.7712857 9.450897e-07
-0.7702857 9.8196633e-07
-0.7692857 1.0199213999999999e-06
-0.7682857 1.0592907e-06
-0.7672857 1.1003551e-06
-0.7662857 1.1433162e-06
-0.7652857 1.1882801999999999e-06
-0.7642857 1.23525e-06
-0.7632857 1.2841272e-06
-0.7622857 1.3347218e-06
-0.7612857 1.38677e-06
-0.7602857 1.4399578e-06
-0.7592857 1.4939475000000001e-06
-0.7582857 1.5484067e-06
-0.7572857 1.6030352000000002e-06
-0.7562857 1.6575897999999999e-06
-0.7552857 1.7119053e-06
-0.7542857 1.7659099000000002e-06
-0.7532857 1.8196324000000001e-06
-0.7522857 1.8732038000000001e-06
-0.7512857 1.9268503e-06
-0.7502857 1.9808786e-06
-0.7492857 2.035654e-06
-0.7482857 2.0915728e-06
-0.7472857 2.1490303e-06
-0.7462857 2.2083887e-06
-0.7452857 2.2699441e-06
-0.7442857 2.3338977e-06
-0.7432857 2.4003342e-06
-0.7422857 2.4692076e-06
-0.7412857 2.5403404e-06
-0.7402857 2.6134328e-06
-0.7392857 2.6880842e-06
-0.7382857 2.7638247e-06
-0.7372857 2.8401555e-06
-0.7362857 2.9165908999999998e-06
-0.7352857 2.9927033000000003e-06
-0.7342857 3.0681601e-06
-0.7332857 3.1427554e-06
-0.7322857 3.2164305e-06
-0.7312857 3.2892803e-06
-0.7302857 3.3615454e-06
-0.7292857 3.4335898e-06
-0.7282857 3.505868e-06
-0.7272857 3.5788819e-06
-0.7262857 3.6531329e-06
-0.7252857 3.7290754e-06
-0.7242857 3.8070748000000004e-06
-0.7232857 3.8873732999999995e-06
-0.7222857 3.9700662e-06
-0.7212857 4.055093e-06
-0.7202857 4.1422395999999996e-06
-0.7192857 4.2311555e-06
-0.7182857 4.3213792e-06
-0.7172857 4.4123755e-06
-0.7162857 4.5035776000000004e-06
-0.7152857 4.594429e-06
-0.7142857 4.6844264e-06
-0.7132857 4.7731582e-06
-0.7122857 4.8603326e-06
-0.7112857 4.9458009e-06
-0.7102857 5.029565700000001e-06
-0.7092857 5.1117802e-06
-0.7082857 5.1927344000000005e-06
-0.7072857 5.2728352999999995e-06
-0.7062857 5.3525749e-06
-0.7052857 5.4324929e-06
-0.7042857 5.5131359e-06
-0.7032857 5.5950128000000005e-06
-0.7022857 5.6785503e-06
-0.7012857 5.764058e-06
-0.7002857 5.8516978e-06
-0.6992857 5.9414667000000005e-06
-0.6982857 6.0331899e-06
-0.6972857 6.1265354e-06
-0.6962857 6.2210304e-06
-0.6952857 6.3161025000000006e-06
-0.6942857 6.4111227e-06
-0.6932857 6.5054564e-06
-0.6922857 6.5985226e-06
-0.6912857 6.6898487e-06
-0.6902857 6.7791133999999995e-06
-0.6892857 6.8661834e-06
-0.6882857 6.9511316e-06
-0.6872857 7.0342395e-06
-0.6862857 7.1159739e-06
-0.6852857 7.196953799999999e-06
-0.6842857 7.2779052e-06
-0.6832857 7.359594199999999e-06
-0.6822857 7.442766e-06
-0.6812857 7.5280823000000006e-06
-0.6802857 7.6160639000000006e-06
-0.6792857 7.707046e-06
-0.6782857 7.8011531e-06
-0.6772857 7.8982929e-06
-0.6762857 7.998167499999998e-06
-0.6752857 8.1003044e-06
-0.6742857 8.2041019e-06
-0.6732857 8.3088914e-06
-0.6722857 8.413999800000001e-06
-0.6712857 8.518812e-06
-0.6702857 8.6228326e-06
-0.6692857 8.7257312e-06
-0.6682857 8.8273794e-06
-0.6672857 8.9278601e-06
-0.6662857 9.0274675e-06
-0.6652857 9.1266877e-06
-0.6642857 9.2261608e-06
-0.6632857 9.3266308e-06
-0.6622857 9.4288822e-06
-0.6612857 9.5336766e-06
-0.6602857 9.641691900000001e-06
-0.6592857 9.7534624e-06
-0.6582857 9.8693391e-06
-0.6572857 9.9894592e-06
-0.6562857 1.0113736e-05
-0.6552857 1.0241869999999999e-05
-0.6542857 1.0373364999999999e-05
-0.6532857 1.0507566000000001e-05
-0.6522857 1.0643718e-05
-0.6512857 1.0781025e-05
-0.6502857 1.0918715e-05
-0.6492857 1.1056102999999999e-05
-0.6482857 1.1192654000000001e-05
-0.6472857 1.1328016000000001e-05
-0.6462857 1.1462048e-05
-0.6452857 1.1594831e-05
-0.6442857 1.1726645e-05
-0.6432857 1.1857945e-05
-0.6422857 1.1989327e-05
-0.6412857 1.2121458000000001e-05
-0.6402857 1.2255022e-05
-0.6392857 1.2390642999999999e-05
-0.6382857 1.2528831e-05
-0.6372857 1.2669923e-05
-0.6362857 1.2814059999999999e-05
-0.6352857 1.2961157999999999e-05
-0.6342857 1.3110916e-05
-0.6332857 1.3262826e-05
-0.6322857 1.3416206000000002e-05
-0.6312857 1.3570256e-05
-0.6302857 1.3724106999999999e-05
-0.6292857 1.3876898e-05
-0.6282857 1.4027842e-05
-0.6272857 1.4176278e-05
-0.6262857 1.4321735999999999e-05
-0.6252857 1.4463960000000001e-05
-0.6242857 1.4602931e-05
-0.6232857 1.4738873e-05
-0.6222857 1.4872242e-05
-0.6212857 1.5003688e-05
-0.6202857 1.5134014999999999e-05
-0.6192857 1.5264115000000003e-05
-0.6182857 1.5394898999999998e-05
-0.6172857 1.5527222e-05
-0.6162857 1.5661813e-05
-0.6152857 1.5799205e-05
-0.6142857 1.5939699e-05
-0.6132857 1.6083337e-05
-0.6122857 1.6229894999999998e-05
-0.6112857 1.637891e-05
-0.6102857 1.6529715e-05
-0.6092857 1.6681501000000002e-05
-0.6082857 1.6833392999999998e-05
-0.6072857 1.6984524e-05
-0.6062857 1.7134134e-05
-0.6052857 1.7281657e-05
-0.6042857 1.7426788e-05
-0.6032857 1.7569533e-05
-0.6022857 1.7710219e-05
-0.6012857 1.784948e-05
-0.6002857 1.7988215e-05
-0.5992857 1.812752e-05
-0.5982857 1.8268611e-05
-0.5972857 1.8412729e-05
-0.5962857 1.8561057e-05
-0.5952857 1.8714628000000002e-05
-0.5942857 1.8874243e-05
-0.5932857 1.9040401e-05
-0.5922857 1.9213263e-05
-0.5912857 1.9392677e-05
-0.5902857 1.9578171e-05
-0.5892857 1.9769027e-05
-0.5882857 1.9964361e-05
-0.5872857 2.0163199e-05
-0.5862857 2.0364574e-05
-0.5852857 2.05676e-05
-0.5842857 2.0771552e-05
-0.5832857 2.0975926e-05
-0.5822857 2.118051e-05
-0.5812857 2.1385381e-05
-0.5802857 2.1590919999999998e-05
-0.5792857 2.1797780000000002e-05
-0.5782857 2.2006827e-05
-0.5772857 2.2219073999999998e-05
-0.5762857 2.2435592e-05
-0.5752857 2.2657416e-05
-0.5742857 2.2885473e-05
-0.5732857 2.3120484e-05
-0.5722857 2.3362929e-05
-0.5712857 2.3612991e-05
-0.5702857 2.3870541000000003e-05
-0.5692857 2.4135129999999997e-05
-0.5682857 2.4406012e-05
-0.5672857 2.4682194e-05
-0.5662857 2.4962529e-05
-0.5652857 2.5245821999999998e-05
-0.5642857 2.5530919999999998e-05
-0.5632857 2.5816825999999998e-05
-0.5622857 2.6102768e-05
-0.5612857 2.6388267e-05
-0.5602857 2.6673172e-05
-0.5592857 2.6957673e-05
-0.5582857 2.7242299e-05
-0.5572857 2.7527861e-05
-0.5562857 2.7815395e-05
-0.5552857 2.8106058e-05
-0.5542857 2.8401047000000003e-05
-0.5532857 2.8701442e-05
-0.5522857 2.9008122999999997e-05
-0.5512857 2.9321693999999998e-05
-0.5502857 2.9642439e-05
-0.5492857 2.9970316999999996e-05
-0.5482857 3.0304983000000002e-05
-0.5472857 3.0645791e-05
-0.5462857 3.0991873e-05
-0.5452857 3.1342196e-05
-0.5442857 3.1695654e-05
-0.5432857 3.2051156e-05
-0.5422857 3.2407743e-05
-0.5412857 3.2764672e-05
-0.5402857 3.3121458e-05
-0.5392857 3.347792e-05
-0.5382857 3.3834169e-05
-0.5372857 3.4190576999999995e-05
-0.5362857 3.4547782e-05
-0.5352857 3.4906606e-05
-0.5342857 3.5267999e-05
-0.5332857 3.5632968e-05
-0.5322857 3.6002496e-05
-0.5312857 3.6377455000000006e-05
-0.5302857 3.6758539e-05
-0.5292857 3.7146236e-05
-0.5282857 3.7540727e-05
-0.5272857 3.7941868e-05
-0.5262857 3.8349211e-05
-0.5252857 3.8761993e-05
-0.5242857 3.9179237999999996e-05
-0.5232857 3.9599794e-05
-0.5222857 4.0022448e-05
-0.5212857 4.0445959999999996e-05
-0.5202857 4.0869156e-05
-0.5192857 4.1291008e-05
-0.5182857 4.1710697e-05
-0.5172857 4.2127715e-05
-0.5162857 4.254195e-05
-0.5152857 4.2953673e-05
-0.5142857 4.3363502e-05
-0.5132857 4.3772366e-05
-0.5122857 4.4181343e-05
-0.5112857 4.4591613e-05
-0.5102857 4.500431e-05
-0.5092857 4.5420475e-05
-0.5082857 4.5840937e-05
-0.5072857 4.6266277e-05
-0.5062857 4.6696695e-05
-0.5052857 4.7131994e-05
-0.5042857 4.7571521e-05
-0.5032857 4.8014225999999996e-05
-0.5022857 4.8458742e-05
-0.5012857 4.8903559000000005e-05
-0.5002857 4.9347187000000005e-05
-0.4992857 4.9788252e-05
-0.4982857 5.0225633999999995e-05
-0.4972857 5.0658496999999995e-05
-0.4962857 5.1086380000000005e-05
-0.4952857 5.1509261000000005e-05
-0.4942857 5.1927623000000004e-05
-0.4932857 5.2342443000000007e-05
-0.4922857 5.2755144e-05
-0.4912857 5.3167463e-05
-0.4902857 5.3581289e-05
-0.4892857 5.3998485e-05
-0.4882857 5.4420724000000005e-05
-0.4872857 5.4849386e-05
-0.4862857 5.5285489e-05
-0.4852857 5.5729635000000005e-05
-0.4842857 5.6182017e-05
-0.4832857 5.6642415000000006e-05
-0.4822857 5.7110173999999996e-05
-0.4812857 5.7584316e-05
-0.4802857 5.806358599999999e-05
-0.4792857 5.8546681e-05
-0.4782857 5.903243e-05
-0.4772857 5.9519965000000004e-05
-0.4762857 6.0008807e-05
-0.4752857 6.0498905000000005e-05
-0.4742857 6.0990629000000005e-05
-0.4732857 6.148474699999999e-05
-0.4722857 6.198245000000001e-05
-0.4712857 6.248527e-05
-0.4702857 6.2994945e-05
-0.4692857 6.3513329e-05
-0.4682857 6.4042212e-05
-0.4672857 6.4583207e-05
-0.4662857 6.513760100000001e-05
-0.4652857 6.570629699999999e-05
-0.4642857 6.628978900000001e-05
-0.4632857 6.6888128e-05
-0.4622857 6.750104300000001e-05
-0.4612857 6.812792299999999e-05
-0.4602857 6.8767912e-05
-0.4592857 6.9420048e-05
-0.4582857 7.008324e-05
-0.4572857 7.0756494e-05
-0.4562857 7.1438961e-05
-0.4552857 7.2130041e-05
-0.4542857 7.282935100000001e-05
-0.4532857 7.3536785e-05
-0.4522857 7.4252523e-05
-0.4512857 7.4976953e-05
-0.4502857 7.5710557e-05
-0.4492857 7.645406899999999e-05
-0.4482857 7.7208301e-05
-0.4472857 7.7974113e-05
-0.4462857 7.875242400000001e-05
-0.4452857 7.9543997e-05
-0.4442857 8.034949699999999e-05
-0.4432857 8.116931599999999e-05
-0.4422857 8.2003555e-05
-0.4412857 8.2852068e-05
-0.4402857 8.3714497e-05
-0.4392857 8.459026e-05
-0.4382857 8.5478604e-05
-0.4372857 8.637849800000001e-05
-0.4362857 8.7288726e-05
-0.4352857 8.820794100000001e-05
-0.4342857 8.9134738e-05
-0.4332857 9.006782300000001e-05
-0.4322857 9.10062e-05
-0.4312857 9.194921499999999e-05
-0.4302857 9.2896494e-05
-0.4292857 9.384786500000001e-05
-0.4282857 9.480342000000001e-05
-0.4272857 9.5763414e-05
-0.4262857 9.672832000000001e-05
-0.4252857 9.769887600000001e-05
-0.4242857 9.867593499999999e-05
-0.4232857 9.966030300000001e-05
-0.4222857 0.00010065268
-0.4212857 0.00010165342000000001
-0.4202857 0.00010266255
-0.4192857 0.00010367968999999999
-0.4182857 0.00010470412
-0.4172857 0.00010573482999999999
-0.4162857 0.00010677056
-0.4152857 0.00010780981999999999
-0.4142857 0.00010885107000000001
-0.4132857 0.00010989254
-0.4122857 0.00011093252000000001
-0.4112857 0.00011196940000000001
-0.4102857 0.00011300197000000001
-0.4092857 0.00011402948000000001
-0.4082857 0.00011505172999999999
-0.4072857 0.00011606892999999998
-0.4062857 0.00011708165999999999
-0.4052857 0.00011809068000000001
-0.4042857 0.00011909692
-0.4032857 0.00012010152000000002
-0.4022857 0.00012110557
-0.4012857 0.00012211011
-0.4002857 0.00012311591999999999
-0.3992857 0.00012412331
-0.3982857 0.00012513217
-0.3972857 0.00012614180999999999
-0.3962857 0.00012715109
-0.3952857 0.00012815846
-0.3942857 0.00012916215
-0.3932857 0.00013016031
-0.3922857 0.00013115125
-0.3912857 0.00013213343
-0.3902857 0.00013310569
-0.3892857 0.00013406734999999999
-0.3882857 0.00013501809
-0.3872857 0.00013595813
-0.3862857 0.00013688829
-0.3852857 0.00013780997
-0.3842857 0.00013872502999999999
-0.3832857 0.00013963544000000002
-0.3822857 0.00014054322000000001
-0.3812857 0.00014145019
-0.3802857 0.00014235781
-0.3792857 0.00014326705
-0.3782857 0.00014417847
-0.3772857 0.00014509218999999999
-0.3762857 0.00014600779000000001
-0.3752857 0.00014692448
-0.3742857 0.00014784117
-0.3732857 0.00014875651
-0.3722857 0.00014966918
-0.3712857 0.00015057814
-0.3702857 0.00015148275
-0.3692857 0.000152383
-0.3682857 0.0001532793
-0.3672857 0.00015417257
-0.3662857 0.00015506404
-0.3652857 0.00015595542
-0.3642857 0.00015684863999999998
-0.3632857 0.00015774575
-0.3622857 0.00015864877000000002
-0.3612857 0.00015955958
-0.3602857 0.00016047983
-0.3592857 0.00016141064
-0.3582857 0.00016235276
-0.3572857 0.00016330657
-0.3562857 0.00016427205
-0.3552857 0.00016524908
-0.3542857 0.00016623742999999998
-0.3532857 0.00016723673
-0.3522857 0.00016824669
-0.3512857 0.00016926709
-0.3502857 0.00017029779
-0.3492857 0.00017133905
-0.3482857 0.00017239119
-0.3472857 0.0001734546
-0.3462857 0.00017452994999999998
-0.3452857 0.00017561777
-0.3442857 0.00017671881000000001
-0.3432857 0.00017783366
-0.3422857 0.0001789628
-0.3412857 0.00018010693999999998
-0.3402857 0.00018126658
-0.3392857 0.00018244232
-0.3382857 0.00018363469
-0.3372857 0.00018484413
-0.3362857 0.00018607097
-0.3352857 0.00018731539
-0.3342857 0.0001885777
-0.3332857 0.00018985829
-0.3322857 0.00019115748000000002
-0.3312857 0.00019247509
-0.3302857 0.00019381086999999998
-0.3292857 0.0001951641
-0.3282857 0.00019653392
-0.3272857 0.00019791939
-0.3262857 0.00019931952000000003
-0.3252857 0.00020073351
-0.3242857 0.00020216034
-0.3232857 0.00020359887
-0.3222857 0.00020504783000000002
-0.3212857 0.00020650581999999998
-0.3202857 0.00020797163
-0.3192857 0.00020944476
-0.3182857 0.00021092524
-0.3172857 0.00021241344
-0.3162857 0.00021391011
-0.3152857 0.00021541566000000002
-0.3142857 0.00021693032999999998
-0.3132857 0.00021845419
-0.3122857 0.00021998733
-0.3112857 0.00022152969
-0.3102857 0.00022308095
-0.3092857 0.00022464012
-0.3082857 0.00022620511
-0.3072857 0.00022777297
-0.3062857 0.00022933998
-0.3052857 0.00023090262999999998
-0.3042857 0.00023245777000000003
-0.3032857 0.00023400241
-0.3022857 0.00023553412
-0.3012857 0.00023705078999999998
-0.3002857 0.00023855125
-0.2992857 0.00024003449999999998
-0.2982857 0.00024150046999999998
-0.2972857 0.00024294983999999999
-0.2962857 0.0002443835
-0.2952857 0.0002458027
-0.2942857 0.0002472083
-0.2932857 0.00024860049
-0.2922857 0.00024997855
-0.2912857 0.00025134086
-0.2902857 0.00025268521
-0.2892857 0.00025400884
-0.2882857 0.0002553089
-0.2872857 0.00025658223
-0.2862857 0.00025782572
-0.2852857 0.00025903601
-0.2842857 0.00026020998
-0.2832857 0.00026134489
-0.2822857 0.00026243861000000004
-0.2812857 0.00026348973
-0.2802857 0.00026449793
-0.2792857 0.00026546354
-0.2782857 0.00026638763
-0.2772857 0.00026727122999999997
-0.2762857 0.00026811495
-0.2752857 0.00026891946
-0.2742857 0.00026968539
-0.2732857 0.00027041303
-0.2722857 0.00027110302
-0.2712857 0.00027175545000000003
-0.2702857 0.00027236961
-0.2692857 0.00027294393
-0.2682857 0.00027347589
-0.2672857 0.00027396272
-0.2662857 0.00027440187
-0.2652857 0.00027479164
-0.2642857 0.00027513126
-0.2632857 0.00027542075999999996
-0.2622857 0.00027566072999999996
-0.2612857 0.00027585156
-0.2602857 0.00027599347
-0.2592857 0.00027608703
-0.2582857 0.00027613385
-0.2572857 0.00027613632
-0.2562857 0.00027609715
-0.2552857 0.00027601816
-0.2542857 0.00027590088
-0.2532857 0.0002757449
-0.2522857 0.00027554929
-0.2512857 0.00027531303
-0.2502857 0.00027503497
-0.2492857 0.00027471474
-0.2482857 0.0002743529
-0.2472857 0.00027395029
-0.2462857 0.00027350754
-0.2452857 0.00027302522
-0.2442857 0.0002725036
-0.2432857 0.00027194287
-0.2422857 0.00027134417
-0.2412857 0.00027070982000000003
-0.2402857 0.00027004185
-0.2392857 0.00026934250999999997
-0.2382857 0.00026861278
-0.2372857 0.00026785264999999996
-0.2362857 0.00026706098
-0.2352857 0.00026623638
-0.2342857 0.00026537803
-0.2332857 0.00026448552
-0.2322857 0.00026355922
-0.2312857 0.00026259941
-0.2302857 0.00026160644
-0.2292857 0.00026058033
-0.2282857 0.00025952144999999996
-0.2272857 0.00025843015
-0.2262857 0.00025730665
-0.2252857 0.00025615229
-0.2242857 0.00025496922
-0.2232857 0.00025375954999999996
-0.2222857 0.00025252575
-0.2212857 0.00025126849
-0.2202857 0.00024998783
-0.2192857 0.0002486823
-0.2182857 0.00024735003999999997
-0.2172857 0.00024598904999999997
-0.2162857 0.00024459798
-0.2152857 0.00024317569
-0.2142857 0.0002417208
-0.2132857 0.00024023152
-0.2122857 0.0002387058
-0.2112857 0.00023714165
-0.2102857 0.00023553672999999999
-0.2092857 0.00023389005
-0.2082857 0.00023220252
-0.2072857 0.00023047669000000003
-0.2062857 0.0002287155
-0.2052857 0.00022692096999999998
-0.2042857 0.00022509446
-0.2032857 0.00022323516000000002
-0.2022857 0.00022134069999999999
-0.2012857 0.00021940812
-0.2002857 0.00021743494
-0.1992857 0.0002154185
-0.1982857 0.00021335582
-0.1972857 0.00021124284999999999
-0.1962857 0.00020907544
-0.1952857 0.00020684806
-0.1942857 0.00020455659
-0.1932857 0.00020219749999999997
-0.1922857 0.00019976906
-0.1912857 0.00019727079
-0.1902857 0.0001947031
-0.1892857 0.00019206641
-0.1882857 0.00018936021999999998
-0.1872857 0.00018658346
-0.1862857 0.00018373357
-0.1852857 0.00018080805
-0.1842857 0.0001778045
-0.1832857 0.00017472062999999998
-0.1822857 0.00017155331
-0.1812857 0.00016829825
-0.1802857 0.00016495067
-0.1792857 0.0001615047
-0.1782857 0.00015795432000000002
-0.1772857 0.00015429263
-0.1762857 0.00015051436
-0.1752857 0.00014661464
-0.1742857 0.00014258989
-0.1732857 0.00013843780000000002
-0.1722857 0.00013415722
-0.1712857 0.0001297472
-0.1702857 0.00012520678
-0.1692857 0.00012053290000000001
-0.1682857 0.00011572353
-0.1672857 0.00011077653
-0.1662857 0.00010569033
-0.1652857 0.00010046238
-0.1642857 9.5089428e-05
-0.1632857 8.9566419e-05
-0.1622857 8.3886653e-05
-0.1612857 7.8042484e-05
-0.1602857 7.2026216e-05
-0.1592857 6.5832069e-05
-0.1582857 5.945609e-05
-0.1572857 5.289607e-05
-0.1562857 4.6150348e-05
-0.1552857 3.9218378000000004e-05
-0.1542857 3.2098345e-05
-0.1532857 2.4787826e-05
-0.1522857 1.7284088e-05
-0.1512857 9.586781099999999e-06
-0.1502857 1.6972848e-06
-0.1492857 -6.3833568e-06
-0.1482857 -1.4656003000000002e-05
-0.1472857 -2.3122632000000002e-05
-0.1462857 -3.1788613e-05
-0.1452857 -4.0659856e-05
-0.1442857 -4.9742873999999997e-05
-0.1432857 -5.9042429e-05
-0.1422857 -6.8563219e-05
-0.1412857 -7.8308318e-05
-0.1402857 -8.8279108e-05
-0.1392857 -9.8476812e-05
-0.1382857 -0.00010890329999999999
-0.1372857 -0.00011956020000000001
-0.1362857 -0.00013044747
-0.1352857 -0.00014156343
-0.1342857 -0.00015290631
-0.1332857 -0.00016447319999999998
-0.1322857 -0.00017626311
-0.1312857 -0.00018827801
-0.1302857 -0.00020052208999999998
-0.1292857 -0.00021300139
-0.1282857 -0.00022572262
-0.1272857 -0.00023869062999999998
-0.1262857 -0.00025190593
-0.1252857 -0.00026537018
-0.1242857 -0.00027908479
-0.1232857 -0.00029305156
-0.1222857 -0.00030727344000000003
-0.1212857 -0.00032175359999999997
-0.1202857 -0.00033649479999999996
-0.1192857 -0.00035149544
-0.1182857 -0.00036675151000000003
-0.1172857 -0.00038226039999999996
-0.1162857 -0.00039802085000000003
-0.1152857 -0.00041403596
-0.1142857 -0.00043031104999999997
-0.1132857 -0.00044684934000000003
-0.1122857 -0.00046365344
-0.1112857 -0.00048072383999999996
-0.1102857 -0.00049805958
-0.1092857 -0.0005156614399999999
-0.1082857 -0.00053353401
-0.1072857 -0.0005516818
-0.1062857 -0.00057011016
-0.1052857 -0.00058882442
-0.1042857 -0.00060782918
-0.1032857 -0.00062712388
-0.1022857 -0.0006467078
-0.1012857 -0.00066658099
-0.1002857 -0.00068674244
-9.9285714E-02 -0.00070719279
-9.8285712E-02 -0.00072793428
-9.7285718E-02 -0.00074896561
-9.6285716E-02 -0.00077028517
-9.5285714E-02 -0.0007918931299999999
-9.4285712E-02 -0.00081378821
-9.3285717E-02 -0.00083597233
-9.2285715E-02 -0.0008584519500000001
-9.1285713E-02 -0.00088123525
-9.0285711E-02 -0.0009043276799999999
-8.9285716E-02 -0.0009277343500000001
-8.8285714E-02 -0.00095145997
-8.7285712E-02 -0.0009755080099999999
-8.6285718E-02 -0.0009998820099999999
-8.5285716E-02 -0.001024583
-8.4285714E-02 -0.0010496124
-8.3285712E-02 -0.0010749713
-8.2285717E-02 -0.0011006581
-8.1285715E-02 -0.0011266714
-8.0285713E-02 -0.0011530116
-7.9285711E-02 -0.0011796785
-7.8285716E-02 -0.0012066735
-7.7285714E-02 -0.0012340002
-7.6285712E-02 -0.0012616629999999999
-7.5285718E-02 -0.0012896665
-7.4285716E-02 -0.0013180186
-7.3285714E-02 -0.0013467269
-7.2285712E-02 -0.0013757975
-7.1285717E-02 -0.0014052371
-7.0285715E-02 -0.0014350498000000001
-6.9285713E-02 -0.0014652391
-6.8285711E-02 -0.0014958085000000001
-6.7285717E-02 -0.0015267599999999998
-6.6285715E-02 -0.001558097
-6.5285712E-02 -0.0015898268999999998
-6.4285718E-02 -0.0016219527
-6.3285716E-02 -0.0016544736
-6.2285714E-02 -0.0016873920999999998
-6.1285716E-02 -0.0017207120000000001
-6.0285714E-02 -0.0017544387
-5.9285715E-02 -0.0017885783000000002
-5.8285713E-02 -0.0018231372
-5.7285715E-02 -0.0018581207999999998
-5.6285713E-02 -0.0018935364999999999
-5.5285715E-02 -0.0019293906000000002
-5.4285713E-02 -0.0019656889
-5.3285714E-02 -0.0020024401
-5.2285716E-02 -0.0020396565
-5.1285714E-02 -0.0020773447
-5.0285716E-02 -0.0021155112
-4.9285714E-02 -0.0021541578
-4.8285715E-02 -0.0021932827
-4.7285713E-02 -0.0022328872
-4.6285715E-02 -0.0022729766
-4.5285713E-02 -0.0023135573
-4.4285715E-02 -0.0023546365
-4.3285713E-02 -0.0023962168000000003
-4.2285714E-02 -0.0024383016
-4.1285716E-02 -0.0024808964
-4.0285714E-02 -0.0025240079
-3.9285716E-02 -0.0025676456
-3.8285714E-02 -0.0026118174
-3.7285715E-02 -0.0026565358
-3.6285713E-02 -0.0027018095
-3.5285715E-02 -0.0027476497
-3.4285713E-02 -0.0027940621
-3.3285715E-02 -0.0028410484000000002
-3.2285713E-02 -0.0028886081
-3.1285714E-02 -0.0029367447
-3.0285714E-02 -0.0029854663999999997
-2.9285714E-02 -0.0030347835
-2.8285714E-02 -0.0030847048000000005
-2.7285714E-02 -0.0031352367
-2.6285714E-02 -0.0031863816
-2.5285713E-02 -0.0032381409
-2.4285715E-02 -0.0032905198
-2.3285715E-02 -0.0033435241
-2.2285715E-02 -0.0033971632
-2.1285715E-02 -0.0034514444000000003
-2.0285714E-02 -0.0035063756999999997
-1.9285714E-02 -0.0035619625000000003
-1.8285714E-02 -0.0036182118000000004
-1.7285714E-02 -0.0036751277
-1.6285714E-02 -0.0037327172
-1.5285715E-02 -0.0037909895999999996
-1.4285714E-02 -0.0038499645999999998
-1.3285714E-02 -0.0039096554
-1.2285714E-02 -0.003970071699999999
-1.1285714E-02 -0.0040312112
-1.0285715E-02 -0.0040930714
-9.2857145E-03 -0.004155649
-8.2857143E-03 -0.0042189477
-7.2857141E-03 -0.0042829761000000004
-6.2857145E-03 -0.0043477481
-5.2857143E-03 -0.0044132776
-4.2857141E-03 -0.0044795746
-3.2857142E-03 -0.0045466495
-2.2857143E-03 -0.0046145102
-1.2857143E-03 -0.0046831599
-2.8571428E-04 -0.00475261
7.1428571E-04 -0.0048228800999999995
1.7142857E-03 -0.0048939866000000005
2.7142856E-03 -0.0049659433
3.7142858E-03 -0.0050387571
4.7142855E-03 -0.0051124264999999995
5.7142857E-03 -0.005186948
6.7142858E-03 -0.0052623156
7.7142855E-03 -0.0053385349
8.7142857E-03 -0.0054156182
9.7142858E-03 -0.0054935819
1.0714286E-02 -0.0055724442
1.1714286E-02 -0.0056522247
1.2714285E-02 -0.0057329336
1.3714286E-02 -0.0058145728
1.4714286E-02 -0.005897149500000001
1.5714286E-02 -0.0059806697999999995
1.6714286E-02 -0.0060651473
1.7714286E-02 -0.006150598300000001
1.8714286E-02 -0.006237036699999999
1.9714287E-02 -0.006324469
2.0714285E-02 -0.0064128959
2.1714285E-02 -0.006502314499999999
2.2714285E-02 -0.0065927285
2.3714285E-02 -0.0066841436
2.4714286E-02 -0.006776579499999999
2.5714286E-02 -0.006870061
2.6714286E-02 -0.0069646121
2.7714286E-02 -0.007060248000000001
2.8714286E-02 -0.0071569724
2.9714286E-02 -0.007254777299999999
3.0714286E-02 -0.0073536582999999996
3.1714287E-02 -0.007453618300000001
3.2714285E-02 -0.0075546704000000004
3.3714287E-02 -0.007656836499999999
3.4714285E-02 -0.0077601377
3.5714287E-02 -0.0078645891
3.6714286E-02 -0.0079702011
3.7714284E-02 -0.008076972200000001
3.8714286E-02 -0.008184903
3.9714284E-02 -0.0082940016
4.0714286E-02 -0.0084042804
4.1714285E-02 -0.0085157684
4.2714287E-02 -0.0086284832
4.3714285E-02 -0.0087424305
4.4714287E-02 -0.008857603799999999
4.5714285E-02 -0.0089739951
4.6714287E-02 -0.0090915986
4.7714286E-02 -0.009210415699999999
4.8714284E-02 -0.0093304727
4.9714286E-02 -0.0094518015
5.0714284E-02 -0.0095744334
5.1714286E-02 -0.0096983887
5.2714285E-02 -0.0098236698
5.3714287E-02 -0.0099502729
5.4714285E-02 -0.010078201
5.5714287E-02 -0.010207457999999999
5.6714285E-02 -0.01033806
5.7714287E-02 -0.010470024
5.8714285E-02 -0.010603368
5.9714288E-02 -0.010738094
6.0714286E-02 -0.010874205
6.1714284E-02 -0.011011695
6.2714286E-02 -0.01115056
6.3714288E-02 -0.011290811000000001
6.4714283E-02 -0.011432471
6.5714285E-02 -0.011575565999999999
6.6714287E-02 -0.011720122999999999
6.7714289E-02 -0.011866158
6.8714283E-02 -0.012013681
6.9714285E-02 -0.012162693
7.0714287E-02 -0.012313185999999999
7.1714282E-02 -0.012465164999999999
7.2714284E-02 -0.012618644
7.3714286E-02 -0.012773641
7.4714288E-02 -0.012930176000000002
7.5714283E-02 -0.013088261999999998
7.6714285E-02 -0.013247898
7.7714287E-02 -0.013409078000000001
7.8714289E-02 -0.013571802
7.9714283E-02 -0.013736082
8.0714285E-02 -0.013901941000000001
8.1714287E-02 -0.014069396
8.2714289E-02 -0.014238468
8.3714284E-02 -0.014409165
8.4714286E-02 -0.014581479999999999
8.5714288E-02 -0.014755408
8.6714283E-02 -0.014930948999999999
8.7714285E-02 -0.015108120999999999
8.8714287E-02 -0.015286955999999999
8.9714289E-02 -0.015467473999999998
9.0714283E-02 -0.015649686
9.1714285E-02 -0.015833585
9.2714287E-02 -0.016019162
9.3714289E-02 -0.016206413
9.4714284E-02 -0.016395347
9.5714286E-02 -0.016585995
9.6714288E-02 -0.016778377
9.7714283E-02 -0.016972516
9.8714285E-02 -0.017168424
9.9714287E-02 -0.017366096999999997
0.1007143 -0.017565537
0.1017143 -0.017766749
0.1027143 -0.017969744
0.1037143 -0.018174536999999998
0.1047143 -0.018381148
0.1057143 -0.018589596
0.1067143 -0.018799884
0.1077143 -0.019012002
0.1087143 -0.019225942
0.1097143 -0.019441708000000002
0.1107143 -0.019659323
0.1117143 -0.019878813999999998
0.1127143 -0.020100216
0.1137143 -0.020323545000000002
0.1147143 -0.020548805
0.1157143 -0.020775986
0.1167143 -0.021005074000000002
0.1177143 -0.021236065000000002
0.1187143 -0.021468974999999998
0.1197143 -0.021703826000000002
0.1207143 -0.021940669
0.1217143 -0.02217953
0.1227143 -0.022420428
0.1237143 -0.022663357000000002
0.1247143 -0.0229083
0.1257143 -0.023155262000000003
0.1267143 -0.02340426
0.1277143 -0.023655325999999997
0.1287143 -0.023908482
0.1297143 -0.024163742999999998
0.1307143 -0.024421109
0.1317143 -0.024680572
0.1327143 -0.024942121999999997
0.1337143 -0.025205762
0.1347143 -0.025471518000000002
0.1357143 -0.025739425
0.1367143 -0.02600952
0.1377143 -0.026281835999999996
0.1387143 -0.026556384000000002
0.1397143 -0.026833161
0.1407143 -0.027112171
0.1417143 -0.027393404
0.1427143 -0.027676874999999997
0.1437143 -0.027962602000000003
0.1447143 -0.028250607999999997
0.1457143 -0.028540907
0.1467143 -0.028833507999999997
0.1477143 -0.029128397
0.1487143 -0.02942557
0.1497143 -0.029725036999999996
0.1507143 -0.030026818
0.1517143 -0.030330960999999997
0.1527143 -0.030637498
0.1537143 -0.030946449
0.1547143 -0.031257814
0.1557143 -0.031571590999999996
0.1567143 -0.031887775
0.1577143 -0.032206372
0.1587143 -0.032527404
0.1597143 -0.03285089
0.1607143 -0.033176856000000005
0.1617143 -0.033505319
0.1627143 -0.033836279000000004
0.1637143 -0.034169748
0.1647143 -0.034505728
0.1657143 -0.034844243999999996
0.1667143 -0.03518532
0.1677143 -0.035528967
0.1687143 -0.035875195
0.1697143 -0.036224004
0.1707143 -0.036575404
0.1717143 -0.036929391000000006
0.1727143 -0.037285988
0.1737143 -0.03764522
0.1747143 -0.038007097000000004
0.1757143 -0.038371628
0.1767143 -0.038738827999999996
0.1777143 -0.039108703
0.1787143 -0.039481287000000004
0.1797143 -0.03985661
0.1807143 -0.040234698
0.1817143 -0.040615554
0.1827143 -0.040999171
0.1837143 -0.041385533
0.1847143 -0.04177464
0.1857143 -0.042166485
0.1867143 -0.042561092
0.1877143 -0.042958496
0.1887143 -0.043358721
0.1897143 -0.043761785000000004
0.1907143 -0.044167691
0.1917143 -0.044576445
0.1927143 -0.044988064
0.1937143 -0.045402578
0.1947143 -0.045820014
0.1957143 -0.046240413
0.1967143 -0.046663787
0.1977143 -0.047090134
0.1987143 -0.047519425
0.1997143 -0.047951614000000004
0.2007143 -0.048386677999999995
0.2017143 -0.048824615
0.2027143 -0.049265462
0.2037143 -0.049709273
0.2047143 -0.050156092
0.2057143 -0.05060595600000001
0.2067143 -0.051058864
0.2077143 -0.051514822
0.2087143 -0.051973842
0.2097143 -0.052435929
0.2107143 -0.052901101
0.2117143 -0.053369370000000006
0.2127143 -0.05384073600000001
0.2137143 -0.054315175
0.2147143 -0.054792657999999994
0.2157143 -0.055273173999999994
0.2167143 -0.055756740000000006
0.2177143 -0.056243397
0.2187143 -0.056733185
0.2197143 -0.05722616899999999
0.2207143 -0.057722366000000004
0.2217143 -0.058221782
0.2227143 -0.058724394
0.2237143 -0.059230166
0.2247143 -0.059739064
0.2257143 -0.060251093
0.2267143 -0.060766289
0.2277143 -0.061284692
0.2287143 -0.061806326
0.2297143 -0.062331173
0.2307143 -0.062859216
0.2317143 -0.063390454
0.2327143 -0.063924928
0.2337143 -0.064462691
0.2347143 -0.065003807
0.2357143 -0.065548316
0.2367143 -0.066096184
0.2377143 -0.066647364
0.2387143 -0.067201781
0.2397143 -0.067759369
0.2407143 -0.068320142
0.2417143 -0.06888415099999999
0.2427143 -0.069451489
0.2437143 -0.07002222100000001
0.2447143 -0.07059634699999999
0.2457143 -0.071173866
0.2467143 -0.071754749
0.2477143 -0.072338973
0.2487143 -0.07292654500000001
0.2497143 -0.073517492
0.2507143 -0.074111868
0.2517143 -0.07470969000000001
0.2527143 -0.075310929
0.2537143 -0.07591553100000001
0.2547143 -0.076523452
0.2557143 -0.077134668
0.2567143 -0.077749213
0.2577143 -0.078367174
0.2587143 -0.078988628
0.2597143 -0.079613645
0.2607143 -0.080242229
0.2617143 -0.080874347
0.2627143 -0.081509951
0.2637143 -0.08214899
0.2647143 -0.08279141000000001
0.2657143 -0.083437236
0.2667143 -0.08408650200000001
0.2677143 -0.08473926600000001
0.2687143 -0.085395522
0.2697143 -0.086055236
0.2707143 -0.086718384
0.2717143 -0.08738496700000001
0.2727143 -0.088055013
0.2737143 -0.088728586
0.2747143 -0.08940572199999999
0.2757143 -0.09008645400000001
0.2767143 -0.090770778
0.2777143 -0.091458636
0.2787143 -0.092149933
0.2797143 -0.09284463
0.2807143 -0.09354272
0.2817143 -0.094244257
0.2827143 -0.094949297
0.2837143 -0.095657894
0.2847143 -0.096370064
0.2857143 -0.097085809
0.2867143 -0.097805099
0.2877143 -0.09852793299999998
0.2887143 -0.099254295
0.2897143 -0.099984161
0.2907143 -0.10071754000000001
0.2917143 -0.10145443
0.2927143 -0.10219482
0.2937143 -0.10293868
0.2947143 -0.10368598000000001
0.2957143 -0.10443674
0.2967143 -0.10519100999999999
0.2977143 -0.10594884
0.2987143 -0.10671027
0.2997143 -0.1074753
0.3007143 -0.10824392
0.3017143 -0.1090161
0.3027143 -0.10979180000000001
0.3037143 -0.11057102
0.3047143 -0.11135372
0.3057143 -0.11213993
0.3067143 -0.11292963
0.3077143 -0.11372275
0.3087143 -0.11451929000000001
0.3097143 -0.11531924
0.3107143 -0.11612261
0.3117143 -0.11692942
0.3127143 -0.11773976
0.3137143 -0.11855360000000001
0.3147143 -0.11937097
0.3157143 -0.12019183
0.3167143 -0.12101616999999999
0.3177143 -0.12184393999999998
0.3187143 -0.12267515000000001
0.3197143 -0.12350976000000001
0.3207143 -0.12434783
0.3217143 -0.12518933999999998
0.3227143 -0.12603429000000002
0.3237143 -0.12688264999999999
0.3247143 -0.12773441
0.3257143 -0.12858954
0.3267143 -0.12944803000000002
0.3277143 -0.13030987
0.3287143 -0.13117508
0.3297143 -0.13204362
0.3307143 -0.13291549
0.3317143 -0.13379066
0.3327143 -0.13466909999999999
0.3337143 -0.13555079
0.3347143 -0.13643575
0.3357143 -0.13732405
0.3367143 -0.1382157
0.3377143 -0.1391107
0.3387143 -0.14000904
0.3397143 -0.14091068
0.3407143 -0.14181554000000002
0.3417143 -0.14272359
0.3427143 -0.14363485
0.3437143 -0.14454935
0.3447143 -0.14546707
0.3457143 -0.14638795
0.3467143 -0.14731192
0.3477143 -0.14823893999999999
0.3487143 -0.14916899
0.3497143 -0.15010209
0.3507143 -0.15103826
0.3517143 -0.15197755000000002
0.3527143 -0.15291997
0.3537143 -0.15386549
0.3547143 -0.15481405
0.3557143 -0.15576556
0.3567143 -0.15671998999999998
0.3577143 -0.15767736000000002
0.3587143 -0.15863769
0.3597143 -0.15960103
0.3607143 -0.16056732
0.3617143 -0.16153655
0.3627143 -0.16250863000000002
0.3637143 -0.16348355
0.3647143 -0.16446131
0.3657143 -0.16544191
0.3667143 -0.16642537000000002
0.3677143 -0.16741166
0.3687143 -0.16840075
0.3697143 -0.16939252000000002
0.3707143 -0.17038692
0.3717143 -0.17138391
0.3727143 -0.17238352
0.3737143 -0.17338583999999999
0.3747143 -0.17439087
0.3757143 -0.17539863
0.3767143 -0.17640903
0.3777143 -0.17742194
0.3787143 -0.1784373
0.3797143 -0.17945503
0.3807143 -0.18047517000000002
0.3817143 -0.18149773
0.3827143 -0.18252272
0.3837143 -0.18355011000000002
0.3847143 -0.18457983
0.3857143 -0.18561186
0.3867143 -0.18664614
0.3877143 -0.1876827
0.3887143 -0.18872158
0.3897143 -0.18976283
0.3907143 -0.19080644
0.3917143 -0.19185232
0.3927143 -0.19290037
0.3937143 -0.19395046000000002
0.3947143 -0.19500247
0.3957143 -0.19605635
0.3967143 -0.19711211999999997
0.3977143 -0.19816987
0.3987143 -0.19922961999999997
0.3997143 -0.20029133
0.4007143 -0.20135492
0.4017143 -0.20242031
0.4027143 -0.20348746
0.4037143 -0.20455639
0.4047143 -0.20562708000000002
0.4057143 -0.20669957
0.4067143 -0.20777375999999997
0.4077143 -0.2088496
0.4087143 -0.20992699999999997
0.4097143 -0.21100589
0.4107143 -0.21208627000000002
0.4117143 -0.21316817000000002
0.4127143 -0.21425160000000001
0.4137143 -0.21533652
0.4147143 -0.21642284
0.4157143 -0.21751048
0.4167143 -0.21859931
0.4177143 -0.21968926
0.4187143 -0.22078033
0.4197143 -0.22187252
0.4207143 -0.22296584
0.4217143 -0.22406026
0.4227143 -0.22515573
0.4237143 -0.22625217999999997
0.4247143 -0.22734955
0.4257143 -0.22844786
0.4267143 -0.22954715
0.4277143 -0.23064746
0.4287143 -0.23174875000000003
0.4297143 -0.23285087999999998
0.4307143 -0.23395362999999997
0.4317143 -0.23505685
0.4327143 -0.23616041999999998
0.4337143 -0.23726441
0.4347143 -0.23836886999999998
0.4357143 -0.23947386
0.4367143 -0.24057939
0.4377143 -0.24168536
0.4387143 -0.24279158
0.4397143 -0.24389797000000002
0.4407143 -0.24500447
0.4417143 -0.24611113999999998
0.4427143 -0.24721802
0.4437143 -0.24832512999999998
0.4447143 -0.24943242000000002
0.4457143 -0.25053974
0.4467143 -0.25164685000000003
0.4477143 -0.25275361
0.4487143 -0.25386005
0.4497143 -0.25496627
0.4507143 -0.2560724
0.4517143 -0.25717849
0.4527143 -0.25828443
0.4537143 -0.25938998
0.4547143 -0.26049484
0.4557143 -0.26159883
0.4567143 -0.26270191
0.4577143 -0.26380422
0.4587143 -0.26490593
0.4597143 -0.26600704999999997
0.4607143 -0.26710753
0.4617143 -0.26820711999999997
0.4627143 -0.26930561000000003
0.4637143 -0.27040292
0.4647143 -0.27149911
0.4657143 -0.27259432
0.4667143 -0.27368863
0.4677143 -0.27478198000000004
0.4687143 -0.27587408999999996
0.4697143 -0.27696462
0.4707143 -0.27805329
0.4717143 -0.2791401
0.4727143 -0.28022514
0.4737143 -0.28130857000000004
0.4747143 -0.28239058
0.4757143 -0.28347110000000003
0.4767143 -0.28454994
0.4777143 -0.28562688
0.4787143 -0.28670172
0.4797143 -0.28777439000000005
0.4807143 -0.28884492
0.4817143 -0.28991334
0.4827143 -0.2909797
0.4837143 -0.29204395
0.4847143 -0.29310584
0.4857143 -0.2941652
0.4867143 -0.29522183
0.4877143 -0.29627569
0.4887143 -0.29732685
0.4897143 -0.29837545
0.4907143 -0.29942156
0.4917143 -0.30046506
0.4927143 -0.30150573999999997
0.4937143 -0.30254335
0.4947143 -0.30357767999999996
0.4957143 -0.30460868
0.4967143 -0.30563634
0.4977143 -0.30666078
0.4987143 -0.30768206
0.4997143 -0.30870021000000003
0.5007143 -0.30971499999999996
0.5017143 -0.31072623
0.5027143 -0.31173376
0.5037143 -0.31273754
0.5047143 -0.31373764
0.5057143 -0.31473408
0.5067143 -0.31572678
0.5077143 -0.31671554
0.5087143 -0.31770007
0.5097143 -0.3186801
0.5107143 -0.3196555
0.5117143 -0.32062628
0.5127143 -0.32159265000000004
0.5137143 -0.32255477
0.5147143 -0.32351273
0.5157143 -0.32446638
0.5167143 -0.32541549
0.5177143 -0.32635976
0.5187143 -0.32729895000000003
0.5197143 -0.32823307
0.5207143 -0.32916216
0.5217143 -0.33008616999999996
0.5227143 -0.33100503
0.5237143 -0.33191855
0.5247143 -0.33282647
0.5257143 -0.33372869
0.5267143 -0.3346252
0.5277143 -0.33551612999999997
0.5287143 -0.33640163
0.5297143 -0.33728182
0.5307143 -0.33815657
0.5317143 -0.33902563
0.5327143 -0.33988864
0.5337143 -0.34074525
0.5347143 -0.34159529
0.5357143 -0.34243879
0.5367143 -0.34327589000000003
0.5377143 -0.34410662000000003
0.5387143 -0.34493101000000004
0.5397143 -0.34574889999999997
0.5407143 -0.34656005
0.5417143 -0.34736437
0.5427143 -0.34816181
0.5437143 -0.34895253
0.5447143 -0.34973656
0.5457143 -0.35051387
0.5467143 -0.35128415999999996
0.5477143 -0.3520471
0.5487143 -0.35280231
0.5497143 -0.35354958
0.5507143 -0.35428898
0.5517143 -0.35502058000000003
0.5527143 -0.35574452
0.5537143 -0.35646089999999997
0.5547143 -0.35716963
0.5557143 -0.35787057
0.5567143 -0.35856343
0.5577143 -0.35924807000000003
0.5587143 -0.35992442
0.5597143 -0.3605925
0.5607143 -0.36125237
0.5617143 -0.36190384999999997
0.5627143 -0.3625467
0.5637143 -0.36318065
0.5647143 -0.36380554
0.5657143 -0.36442133
0.5667143 -0.36502811
0.5677143 -0.36562606999999997
0.5687143 -0.36621534
0.5697143 -0.36679583
0.5707143 -0.36736729
0.5717143 -0.36792941
0.5727143 -0.36848190000000003
0.5737143 -0.3690246
0.5747143 -0.36955753
0.5757143 -0.37008072000000003
0.5767143 -0.37059414
0.5777143 -0.37109763
0.5787143 -0.371591
0.5797143 -0.37207406
0.5807143 -0.3725467
0.5817143 -0.37300896
0.5827143 -0.37346091
0.5837143 -0.37390266
0.5847143 -0.37433421
0.5857143 -0.37475538
0.5867143 -0.37516586
0.5877143 -0.3755654
0.5887143 -0.37595383
0.5897143 -0.37633111
0.5907143 -0.37669728
0.5917143 -0.37705239
0.5927143 -0.37739635
0.5937143 -0.377729
0.5947143 -0.37805017
0.5957143 -0.37835967
0.5967143 -0.37865739
0.5977143 -0.37894333
0.5987143 -0.37921753
0.5997143 -0.37948
0.6007143 -0.37973064
0.6017143 -0.37996929999999995
0.6027143 -0.38019572
0.6037143 -0.38040979
0.6047143 -0.38061143999999997
0.6057143 -0.38080069
0.6067143 -0.38097762
0.6077143 -0.3811422
0.6087143 -0.38129434
0.6097143 -0.38143387
0.6107143 -0.38156055
0.6117143 -0.38167429
0.6127143 -0.38177497
0.6137143 -0.38186256
0.6147143 -0.38193699
0.6157143 -0.38199821
0.6167143 -0.38204608
0.6177143 -0.38208046
0.6187143 -0.38210123
0.6197143 -0.38210836
0.6207143 -0.38210189
0.6217143 -0.38208182
0.6227143 -0.38204805
0.6237143 -0.38200046
0.6247143 -0.38193883
0.6257143 -0.38186302
0.6267143 -0.38177291999999996
0.6277143 -0.38166847000000004
0.6287143 -0.38154966
0.6297143 -0.38141644999999996
0.6307143 -0.38126878999999997
0.6317143 -0.38110658000000003
0.6327143 -0.38092968
0.6337143 -0.38073798999999997
0.6347143 -0.38053147
0.6357143 -0.38031016
0.6367143 -0.38007409
0.6377143 -0.37982326
0.6387143 -0.37955749
0.6397143 -0.37927656
0.6407143 -0.37898024999999996
0.6417143 -0.37866842
0.6427143 -0.37834106
0.6437143 -0.37799817999999996
0.6447143 -0.37763983
0.6457143 -0.37726597
0.6467143 -0.37687644000000003
0.6477143 -0.37647109
0.6487143 -0.37604978
0.6497143 -0.3756125
0.6507143 -0.37515925
0.6517143 -0.37469014
0.6527143 -0.37420518
0.6537143 -0.37370424
0.6547143 -0.37318717
0.6557143 -0.37265373
0.6567143 -0.37210381
0.6577143 -0.37153736
0.6587143 -0.3709544
0.6597143 -0.37035502
0.6607143 -0.36973918
0.6617143 -0.36910675
0.6627143 -0.36845752
0.6637143 -0.36779132000000003
0.6647143 -0.36710806
0.6657143 -0.36640777
0.6667143 -0.36569058
0.6677143 -0.36495654
0.6687143 -0.36420557000000003
0.6697143 -0.36343751
0.6707143 -0.36265214
0.6717143 -0.36184934
0.6727143 -0.36102913
0.6737143 -0.36019154
0.6747143 -0.35933675
0.6757143 -0.35846481999999996
0.6767143 -0.35757567
0.6777143 -0.35666907000000003
0.6787143 -0.35574479999999997
0.6797143 -0.35480275
0.6807143 -0.35384286
0.6817143 -0.35286522
0.6827143 -0.35186999
0.6837143 -0.35085718
0.6847143 -0.34982665
0.6857143 -0.34877821000000003
0.6867143 -0.34771166
0.6877143 -0.3466269
0.6887143 -0.345524
0.6897143 -0.34440311
0.6907143 -0.34326438
0.6917143 -0.34210789
0.6927143 -0.34093347
0.6937143 -0.33974096
0.6947143 -0.33853007
0.6957143 -0.33730071
0.6967143 -0.33605293999999997
0.6977143 -0.33478695
0.6987143 -0.33350287
0.6997143 -0.33220069
0.7007143 -0.33088031
0.7017143 -0.32954141
0.7027143 -0.32818383
0.7037143 -0.32680749
0.7047143 -0.32541255999999996
0.7057143 -0.32399922999999997
0.7067143 -0.32256769
0.7077143 -0.32111795
0.7087143 -0.31964988
0.7097143 -0.31816324
0.7107143 -0.31665782
0.7117143 -0.31513359999999996
0.7127143 -0.31359072
0.7137143 -0.31202945000000004
0.7147143 -0.31044998
0.7157143 -0.30885232
0.7167143 -0.30723626000000004
0.7177143 -0.30560156
0.7187143 -0.303948
0.7197143 -0.30227555
0.7207143 -0.30058445
0.7217143 -0.29887499
0.7227143 -0.29714734
0.7237143 -0.29540148
0.7247143 -0.29363721
0.7257143 -0.29185426
0.7267143 -0.29005245
0.7277143 -0.28823186
0.7287143 -0.28639273000000004
0.7297143 -0.28453537
0.7307143 -0.28265996000000004
0.7317143 -0.28076652
0.7327143 -0.27885474
0.7337143 -0.27692439
0.7347143 -0.27497525
0.7357143 -0.27300743
0.7367143 -0.27102118
0.7377143 -0.26901683
0.7387143 -0.26699463
0.7397143 -0.26495450000000004
0.7407143 -0.26289625
0.7417143 -0.26081968
0.7427143 -0.25872469
0.7437143 -0.25661148
0.7447143 -0.25448035
0.7457143 -0.25233165
0.7467143 -0.25016553999999996
0.7477143 -0.24798188999999998
0.7487143 -0.24578036
0.7497143 -0.24356069000000002
0.7507143 -0.24132275000000003
0.7517143 -0.23906669
0.7527143 -0.23679286
0.7537143 -0.23450158000000002
0.7547143 -0.23219304
0.7557143 -0.2298672
0.7567143 -0.22752387
0.7577143 -0.22516292999999998
0.7587143 -0.22278442
0.7597143 -0.22038859
0.7607143 -0.21797584
0.7617143 -0.21554643999999998
0.7627143 -0.21310048
0.7637143 -0.21063783
0.7647143 -0.20815823
0.7657143 -0.20566145000000002
0.7667143 -0.20314753000000002
0.7677143 -0.2006168
0.7687143 -0.19806965999999998
0.7697143 -0.19550647000000002
0.7707143 -0.19292739
0.7717143 -0.19033236
0.7727143 -0.18772116
0.7737143 -0.18509367999999998
0.7747143 -0.18244996
0.7757143 -0.17979025
0.7767143 -0.17711490000000002
0.7777143 -0.17442419
0.7787143 -0.17171815999999998
0.7797143 -0.16899669
0.7807143 -0.16625955
0.7817143 -0.1635067
0.7827143 -0.16073833999999998
0.7837143 -0.15795488
0.7847143 -0.15515678
0.7857143 -0.15234434
0.7867143 -0.14951763
0.7877143 -0.14667650999999998
0.7887143 -0.14382077
0.7897143 -0.14095034
0.7907143 -0.13806538
0.7917143 -0.13516627
0.7927143 -0.13225338
0.7937143 -0.12932699
0.7947143 -0.12638719
0.7957143 -0.12343390000000001
0.7967143 -0.12046704000000001
0.7977143 -0.11748672
0.7987143 -0.1144932
0.7997143 -0.11148689
0.8007143 -0.10846816000000001
0.8017143 -0.10543717999999999
0.8027143 -0.10239393000000001
0.8037143 -0.09933828800000001
0.8047143 -0.096270134
0.8057143 -0.093189569
0.8067143 -0.09009692
0.8077143 -0.086992653
0.8087143 -0.08387717
0.8097143 -0.08075075500000001
0.8107143 -0.077613472
0.8117143 -0.074465253
0.8127143 -0.071306061
0.8137143 -0.06813604300000001
0.8147143 -0.064955477
0.8157143 -0.061764725
0.8167143 -0.058564095999999996
0.8177143 -0.055353739
0.8187143 -0.052133726000000005
0.8197143 -0.048904063000000005
0.8207143 -0.045664847
0.8217143 -0.042416356
0.8227143 -0.039159015
0.8237143 -0.035893265
0.8247143 -0.032619468
0.8257143 -0.029337796
0.8267143 -0.026048216
0.8277143 -0.022750659
0.8287143 -0.019445148
0.8297143 -0.016131862
0.8307143 -0.012811153
0.8317143 -0.0094834337
0.8327143 -0.0061490231
0.8337143 -0.002808104
0.8347143 0.00053919098
0.8357143 0.0038926792
0.8367143 0.0072520641
0.8377143 0.010616977000000001
0.8387143 0.013987016000000001
0.8397143 0.017361791
0.8407143 0.020741095
0.8417143 0.024124842
0.8427143 0.027513038
0.8437143 0.030905646
0.8447143 0.034302438
0.8457143 0.037703029
0.8467143 0.041106925
0.8477143 0.044513767
0.8487143 0.047923316
0.8497143 0.051335466999999996
0.8507143 0.05475013199999999
0.8517143 0.058167066999999996
0.8527143 0.061585904999999996
0.8537143 0.065006246
0.8547143 0.068427715
0.8557143 0.071850023
0.8567143 0.07527299500000001
0.8577143 0.078696501
0.8587143 0.082120363
0.8597143 0.085544254
0.8607143 0.088967633
0.8617143 0.092389958
0.8627143 0.09581079399999999
0.8637143 0.099229859
0.8647143 0.10264702
0.8657143 0.10606229
0.8667143 0.10947554
0.8677143 0.11288652
0.8687143 0.11629484
0.8697143 0.11969998999999999
0.8707143 0.12310151000000001
0.8717143 0.12649911
0.8727143 0.12989268
0.8737143 0.13328202
0.8747143 0.13666681
0.8757143 0.14004662
0.8767143 0.14342085
0.8777143 0.14678896
0.8787143 0.15015054
0.8797143 0.15350537
0.8807143 0.15685342
0.8817143 0.16019456
0.8827143 0.16352854
0.8837143 0.1668549
0.8847143 0.17017307
0.8857143 0.17348251
0.8867143 0.17678289
0.8877143 0.18007399999999998
0.8887143 0.18335574
0.8897143 0.18662794
0.8907143 0.18989026
0.8917143 0.19314219000000002
0.8927143 0.19638318999999999
0.8937143 0.19961279
0.8947143 0.20283055
0.8957143 0.20603617
0.8967143 0.20922935
0.8977143 0.21240979
0.8987143 0.21557715
0.8997143 0.21873086
0.9007143 0.22187040000000002
0.9017143 0.22499538000000002
0.9027143 0.22810544
0.9037143 0.23120036000000002
0.9047143 0.23427999
0.9057143 0.23734414
0.9067143 0.24039245
0.9077143 0.24342440999999998
0.9087143 0.24643943000000001
0.9097143 0.24943694
0.9107143 0.25241647
0.9117143 0.25537766
0.9127143 0.25832014999999997
0.9137143 0.26124355
0.9147143 0.26414746
0.9157143 0.26703139
0.9167143 0.26989485999999996
0.9177143 0.27273744
0.9187143 0.27555882
0.9197143 0.27835879
0.9207143 0.28113707
0.9217143 0.28389322
0.9227143 0.28662678999999996
0.9237143 0.28933727000000004
0.9247143 0.29202404
0.9257143 0.29468662
0.9267143 0.29732464
0.9277143 0.29993770000000003
0.9287143 0.30252552
0.9297143 0.30508775
0.9307143 0.30762386
0.9317143 0.3101333
0.9327143 0.31261563
0.9337143 0.31507034
0.9347143 0.31749709
0.9357143 0.31989552
0.9367143 0.32226525
0.9377143 0.32460574999999997
0.9387143 0.3269166
0.9397143 0.32919713
0.9407143 0.33144684999999996
0.9417143 0.33366536
0.9427143 0.33585234
0.9437143 0.33800746
0.9447143 0.34013036999999996
0.9457143 0.3422206
0.9467143 0.34427758999999997
0.9477143 0.34630066
0.9487143 0.34828922
0.9497143 0.35024285
0.9507143 0.35216126000000003
0.9517143 0.35404412
0.9527143 0.35589098
0.9537143 0.35770144
0.9547143 0.35947494
0.9557143 0.36121092
0.9567143 0.36290891
0.9577143 0.36456848
0.9587143 0.36618924
0.9597143 0.36777079
0.9607143 0.36931271
0.9617143 0.37081451
0.9627143 0.37227566
0.9637143 0.37369549
0.9647143 0.37507345000000003
0.9657143 0.37640899
0.9667143 0.37770164
0.9677143 0.37895087
0.9687143 0.38015624
0.9697143 0.38131722
0.9707143 0.38243337
0.9717143 0.38350422
0.9727143 0.3845294
0.9737143 0.3855085
0.9747143 0.38644113
0.9757143 0.38732695
0.9767143 0.38816545
0.9777143 0.38895612
0.9787143 0.38969845000000003
0.9797143 0.39039187
0.9807143 0.39103571000000004
0.9817143 0.39162957
0.9827143 0.3921729
0.9837143 0.39266511000000004
0.9847143 0.39310576
0.9857143 0.3934944
0.9867143 0.39383061
0.9877143 0.39411392
0.9887143 0.39434381999999996
0.9897143 0.39451983999999996
0.9907143 0.39464151
0.9917143 0.39470829
0.9927143 0.39471970000000006
0.9937143 0.39467523
0.9947143 0.39457446
0.9957143 0.39441687999999997
0.9967143 0.39420193000000003
0.9977143 0.39392905000000006
0.9987143 0.39359792
0.9997143 0.39320802
1.000714 0.3927588
1.001714 0.39224992999999997
1.002714 0.39168089
1.003714 0.39105122
1.004714 0.39036046
1.005714 0.38960802
1.006714 0.38879336999999997
1.007714 0.38791597
1.008714 0.38697536
1.009714 0.38597104
1.010714 0.3849027
1.011714 0.38376988
1.012714 0.38257209000000003
1.013714 0.38130872
1.014714 0.37997926
1.015714 0.37858321
1.016714 0.3771201
1.017714 0.37558957
1.018714 0.37399120999999996
1.019714 0.37232451
1.020714 0.37058876
1.021714 0.36878334
1.022714 0.36690785
1.023714 0.36496187
1.024714 0.36294516
1.025714 0.36085744
1.026714 0.35869833
1.027714 0.35646742
1.028714 0.35416409
1.029714 0.35178766
1.030714 0.34933751
1.031714 0.3468133
1.032714 0.34421463
1.033714 0.34154099000000004
1.034714 0.33879192
1.035714 0.33596684
1.036714 0.33306524
1.037714 0.33008652
1.038714 0.32703036
1.039714 0.32389641
1.040714 0.32068449
1.041714 0.31739422
1.042714 0.31402519
1.043714 0.31057687
1.044714 0.30704874
1.045714 0.30344017
1.046714 0.29975071
1.047714 0.29597993
1.048714 0.29212737
1.049714 0.28819283
1.050714 0.28417611
1.051714 0.28007696
1.052714 0.27589488
1.053714 0.27162924
1.054714 0.26727935999999997
1.055714 0.26284459
1.056714 0.25832453
1.057714 0.25371893
1.058714 0.24902760000000002
1.059714 0.24425015
1.060714 0.23938612999999997
1.061714 0.23443485000000003
1.062714 0.22939574
1.063714 0.22426838999999998
1.064714 0.21905273
1.065714 0.21374875000000002
1.066714 0.20835653
1.067714 0.20287592999999998
1.068714 0.19730631999999998
1.069714 0.19164684999999998
1.070714 0.18589669
1.071714 0.1800552
1.072714 0.17412204
1.073714 0.16809711000000002
1.074714 0.16198033
1.075714 0.15577141
1.076714 0.14946992
1.077714 0.14307539
1.078714 0.13658729
1.079714 0.13000526999999998
1.080714 0.12332923000000001
1.081714 0.11655921000000001
1.082714 0.10969515
1.083714 0.10273671
1.084714 0.095683266
1.085714 0.08853399799999999
1.086714 0.081288244
1.087714 0.073945645
1.088714 0.066506118
1.089714 0.058969838000000004
1.090714 0.051336968
1.091714 0.043607433
1.092714 0.035780651
1.093714 0.027855849
1.094714 0.019832363999999998
1.095714 0.011709762
1.096714 0.0034879999
1.097714 -0.0048326663
1.098714 -0.013252228000000001
1.099714 -0.021771008
1.100714 -0.030389611
1.101714 -0.039108714999999995
1.102714 -0.047928846
1.103714 -0.05685019400000001
1.104714 -0.06587253900000001
1.105714 -0.074995548
1.106714 -0.08421917400000001
1.107714 -0.09354374500000001
1.108714 -0.10296983
1.109714 -0.11249814000000001
1.110714 -0.12212911
1.111714 -0.13186296
1.112714 -0.14169951
1.113714 -0.15163859
1.114714 -0.16168025
1.115714 -0.17182484
1.116714 -0.18207289000000001
1.117714 -0.19242503
1.118714 -0.20288161000000002
1.119714 -0.21344256
1.120714 -0.22410753
1.121714 -0.23487625
1.122714 -0.24574869
1.123714 -0.25672528
1.124714 -0.26780651
1.125714 -0.27899302
1.126714 -0.29028519
1.127714 -0.30168293
1.128714 -0.31318576
1.129714 -0.32479335
1.130714 -0.33650571
1.131714 -0.34832321
1.132714 -0.36024651
1.133714 -0.37227606
1.134714 -0.38441191
1.135714 -0.39665368
1.136714 -0.40900097
1.137714 -0.42145345000000006
1.138714 -0.43401113
1.139714 -0.44667437000000004
1.140714 -0.45944373000000005
1.141714 -0.47231950000000006
1.142714 -0.48530172000000005
1.143714 -0.4983901
1.144714 -0.51158434
1.145714 -0.52488428
1.146714 -0.53829006
1.147714 -0.5518020600000001
1.148714 -0.5654207
1.149714 -0.5791461999999999
1.150714 -0.59297848
1.151714 -0.60691717
1.152714 -0.62096179
1.153714 -0.63511212
1.154714 -0.64936825
1.155714 -0.66373036
1.156714 -0.6781986400000001
1.157714 -0.69277305
1.158714 -0.7074534
1.159714 -0.72223926
1.160714 -0.73713036
1.161714 -0.75212652
1.162714 -0.76722782
1.163714 -0.78243474
1.164714 -0.79774745
1.165714 -0.81316615
1.166714 -0.82869045
1.167714 -0.8443198199999999
1.168714 -0.86005367
1.169714 -0.87589165
1.170714 -0.89183375
1.171714 -0.90788007
1.172714 -0.9240308799999999
1.173714 -0.9402858999999999
1.174714 -0.9566446799999999
1.175714 -0.97310655
1.176714 -0.98967096
1.177714 -1.0063377
1.178714 -1.023107
1.179714 -1.0399791999999999
1.180714 -1.0569546
1.181714 -1.0740331
1.182714 -1.0912141
1.183714 -1.1084968000000002
1.184714 -1.1258807
1.185714 -1.1433654999999998
1.186714 -1.1609512
1.187714 -1.1786378
1.188714 -1.1964253
1.189714 -1.2143134
1.190714 -1.2323014
1.191714 -1.2503883
1.192714 -1.2685738
1.193714 -1.2868577
1.194714 -1.3052401
1.195714 -1.3237211
1.196714 -1.3423004
1.197714 -1.3609777
1.198714 -1.3797522
1.199714 -1.398623
1.200714 -1.4175896000000001
1.201714 -1.4366516
1.202714 -1.4558092999999999
1.203714 -1.4750627
1.204714 -1.4944117
1.205714 -1.5138557000000001
1.206714 -1.5333938
1.207714 -1.5530252
1.208714 -1.572749
1.209714 -1.592565
1.210714 -1.6124729
1.211714 -1.6324731
1.212714 -1.6525649
1.213714 -1.6727474
1.214714 -1.6930195
1.215714 -1.7133802
1.216714 -1.7338296
1.217714 -1.7543678999999999
1.218714 -1.7749952
1.219714 -1.7957117000000002
1.220714 -1.8165166
1.221714 -1.8374087000000001
1.222714 -1.8583868
1.223714 -1.8794497000000001
1.224714 -1.9005971
1.225714 -1.9218286
1.226714 -1.9431442
1.227714 -1.9645434
1.228714 -1.9860255
1.229714 -2.0075895
1.230714 -2.0292342000000003
1.231714 -2.0509586
1.232714 -2.0727625
1.233714 -2.0946461999999997
1.234714 -2.1166096
1.235714 -2.1386526999999997
1.236714 -2.1607745
1.237714 -2.1829735
1.238714 -2.205248
1.239714 -2.2275966
1.240714 -2.2500189
1.241714 -2.2725152
1.242714 -2.2950855999999997
1.243714 -2.3177296
1.244714 -2.340446
1.245714 -2.3632331
1.246714 -2.3860894
1.247714 -2.4090141
1.248714 -2.432007
1.249714 -2.4550684
1.250714 -2.4781983
1.251714 -2.5013965
1.252714 -2.5246611
1.253714 -2.5479905
1.254714 -2.5713831
1.255714 -2.5948379
1.256714 -2.6183549
1.257714 -2.6419341999999997
1.258714 -2.6655756
1.259714 -2.6892785
1.260714 -2.7130416
1.261714 -2.7368631
1.262714 -2.7607413000000003
1.263714 -2.7846751999999997
1.264714 -2.8086642
1.265714 -2.8327081
1.266714 -2.8568069
1.267714 -2.8809594
1.268714 -2.9051643
1.269714 -2.9294195
1.270714 -2.9537233
1.271714 -2.9780751000000003
1.272714 -3.002475
1.273714 -3.0269232
1.274714 -3.0514199
1.275714 -3.0759643999999997
1.276714 -3.1005545
1.277714 -3.1251881000000004
1.278714 -3.1498633
1.279714 -3.1745783999999997
1.280714 -3.199333
1.281714 -3.2241277
1.282714 -3.2489619999999997
1.283714 -3.2738347
1.284714 -3.2987442
1.285714 -3.323688
1.286714 -3.3486646
1.287714 -3.3736732
1.288714 -3.3987141999999997
1.289714 -3.423788
1.290714 -3.4488946
1.291714 -3.4740325000000003
1.292714 -3.4991987
1.293714 -3.5243906
1.294714 -3.5496060000000003
1.295714 -3.5748441
1.296714 -3.6001049
1.297714 -3.6253884
1.298714 -3.6506947
1.299714 -3.676023
1.300714 -3.7013706
1.301714 -3.7267353000000005
1.302714 -3.7521154
1.303714 -3.7775099
1.304714 -3.8029189999999997
1.305714 -3.8283426
1.306714 -3.8537799999999995
1.307714 -3.8792297000000002
1.308714 -3.9046895
1.309714 -3.9301567000000004
1.310714 -3.9556291
1.311714 -3.9811066999999998
1.312714 -4.0065892
1.313714 -4.0320765000000005
1.314714 -4.0575679000000004
1.315714 -4.0830623
1.316714 -4.1085575
1.317714 -4.1340508
1.318714 -4.159540300000001
1.319714 -4.1850243
1.320714 -4.2105023
1.321714 -4.2359747
1.322714 -4.2614399999999995
1.323714 -4.286897199999999
1.324714 -4.3123435
1.325714 -4.3377776
1.326714 -4.3631978
1.327714 -4.388603900000001
1.328714 -4.4139959
1.329714 -4.4393726000000004
1.330714 -4.4647331999999995
1.331714 -4.4900753
1.332714 -4.5153961
1.333714 -4.5406941
1.334714 -4.565968
1.335714 -4.5912169
1.336714 -4.6164401
1.337714 -4.6416365
1.338714 -4.6668045
1.339714 -4.6919432
1.340714 -4.7170501
1.341714 -4.742123899999999
1.342714 -4.7671638000000005
1.343714 -4.7921686999999995
1.344714 -4.8171379
1.345714 -4.8420697
1.346714 -4.8669625000000005
1.347714 -4.8918139
1.348714 -4.9166225
1.349714 -4.9413867
1.350714 -4.9661055
1.351714 -4.9907785
1.352714 -5.0154041000000005
1.353714 -5.039981
1.354714 -5.0645071999999995
1.355714 -5.0889812
1.356714 -5.1134013
1.357714 -5.1377662
1.358714 -5.1620748
1.359714 -5.1863261000000005
1.360714 -5.2105181
1.361714 -5.2346494
1.362714 -5.2587185000000005
1.363714 -5.2827235
1.364714 -5.3066637
1.365714 -5.3305376
1.366714 -5.3543445
1.367714 -5.3780828000000005
1.368714 -5.401751
1.369714 -5.4253478
1.370714 -5.4488704
1.371714 -5.472317
1.372714 -5.4956865
1.373714 -5.5189781
1.374714 -5.5421907
1.375714 -5.5653233
1.376714 -5.5883731999999995
1.377714 -5.6113385000000005
1.378714 -5.6342177
1.379714 -5.6570098
1.380714 -5.6797143000000005
1.381714 -5.7023302
1.382714 -5.7248566
1.383714 -5.7472911
1.384714 -5.7696320000000005
1.385714 -5.7918768
1.386714 -5.8140237
1.387714 -5.8360711
1.388714 -5.8580186
1.389714 -5.8798656
1.390714 -5.9016112000000005
1.391714 -5.9232533
1.392714 -5.9447896
1.393714 -5.9662178
1.394714 -5.9875365
1.395714 -6.008745
1.396714 -6.0298419999999995
1.397714 -6.050827
1.398714 -6.0716983
1.399714 -6.0924537
1.400714 -6.1130919
1.401714 -6.1336104
1.402714 -6.154008200000001
1.403714 -6.1742842
1.404714 -6.1944377
1.405714 -6.214467399999999
1.406714 -6.234372
1.407714 -6.2541492000000005
1.408714 -6.273796399999999
1.409714 -6.293311
1.410714 -6.3126922
1.411714 -6.3319399999999995
1.412714 -6.3510545
1.413714 -6.3700341
1.414714 -6.3888766
1.415714 -6.407578999999999
1.416714 -6.4261399
1.417714 -6.4445562999999995
1.418714 -6.4628288000000005
1.419714 -6.4809567999999995
1.420714 -6.4989403
1.421714 -6.516777
1.422714 -6.5344654
1.423714 -6.5520026
1.424714 -6.569387
1.425714 -6.586615699999999
1.426714 -6.6036895
1.427714 -6.6206083
1.428714 -6.6373713
1.429714 -6.6539772
1.430714 -6.6704236
1.431714 -6.6867076
1.432714 -6.702825399999999
1.433714 -6.718776399999999
1.434714 -6.734559699999999
1.435714 -6.750176099999999
1.436714 -6.7656256
1.437714 -6.7809068
1.438714 -6.7960165
1.439714 -6.8109535
1.440714 -6.8257146
1.441714 -6.8402983
1.442714 -6.8547048
1.443714 -6.8689346
1.444714 -6.8829879
1.445714 -6.8968631
1.446714 -6.9105558
1.447714 -6.924062999999999
1.448714 -6.9373824
1.449714 -6.9505133
1.450714 -6.963457200000001
1.451714 -6.9762141
1.452714 -6.9887847
1.453714 -7.0011660000000004
1.454714 -7.0133537
1.455714 -7.0253462
1.456714 -7.0371412
1.457714 -7.0487386999999995
1.458714 -7.060139599999999
1.459714 -7.071343099999999
1.460714 -7.0823483000000005
1.461714 -7.0931531
1.462714 -7.1037531000000005
1.463714 -7.1141459000000005
1.464714 -7.1243316
1.465714 -7.134310200000001
1.466714 -7.1440831
1.467714 -7.153651099999999
1.468714 -7.163012
1.469714 -7.1721636
1.470714 -7.181100499999999
1.471714 -7.1898215
1.472714 -7.198325499999999
1.473714 -7.2066143
1.474714 -7.214689300000001
1.475714 -7.2225489000000005
1.476714 -7.2301909
1.477714 -7.2376125
1.478714 -7.244811199999999
1.479714 -7.2517857
1.480714 -7.258535200000001
1.481714 -7.2650619
1.482714 -7.2713658
1.483714 -7.2774455
1.484714 -7.2832987000000005
1.485714 -7.288922400000001
1.486714 -7.2943128999999995
1.487714 -7.2994687
1.488714 -7.3043913
1.489714 -7.3090829
1.490714 -7.313544299999999
1.491714 -7.317774000000001
1.492714 -7.3217697
1.493714 -7.3255278
1.494714 -7.3290452
1.495714 -7.3323213
1.496714 -7.3353574
1.497714 -7.338154299999999
1.498714 -7.3407136
1.499714 -7.343033
1.500714 -7.345110200000001
1.501714 -7.3469408
1.502714 -7.3485233
1.503714 -7.349857699999999
1.504714 -7.3509447
1.505714 -7.3517866000000005
1.506714 -7.352384900000001
1.507714 -7.3527366
1.508714 -7.3528387
1.509714 -7.3526882
1.510714 -7.3522829
1.511714 -7.351621999999999
1.512714 -7.3507085
1.513714 -7.349544
1.514714 -7.3481299
1.515714 -7.3464625
1.516714 -7.3445387
1.517714 -7.3423557
1.518714 -7.3399119
1.519714 -7.337208100000001
1.520714 -7.334247200000001
1.521714 -7.331030800000001
1.522714 -7.3275574
1.523714 -7.3238239
1.524714 -7.3198266
1.525714 -7.315564200000001
1.526714 -7.3110357
1.527714 -7.3062435
1.528714 -7.301189
1.529714 -7.295874500000001
1.530714 -7.2902985000000005
1.531714 -7.2844595
1.532714 -7.278353699999999
1.533714 -7.2719797
1.534714 -7.2653368
1.535714 -7.2584257
1.536714 -7.251247800000001
1.537714 -7.243804600000001
1.538714 -7.236094
1.539714 -7.2281145
1.540714 -7.219862200000001
1.541714 -7.2113365
1.542714 -7.2025381
1.543714 -7.1934700000000005
1.544714 -7.1841337
1.545714 -7.1745299
1.546714 -7.1646571
1.547714 -7.154513199999999
1.548714 -7.144095
1.549714 -7.1334019
1.550714 -7.1224332
1.551714 -7.1111903000000005
1.552714 -7.0996746
1.553714 -7.0878886
1.554714 -7.0758304999999995
1.555714 -7.0634991
1.556714 -7.050891200000001
1.557714 -7.038005399999999
1.558714 -7.0248432
1.559714 -7.0114061
1.560714 -6.9976963
1.561714 -6.9837146
1.562714 -6.969460099999999
1.563714 -6.9549315
1.564714 -6.940125699999999
1.565714 -6.9250412
1.566714 -6.9096781
1.567714 -6.8940379
1.568714 -6.8781227000000005
1.569714 -6.861934799999999
1.570714 -6.8454742
1.571714 -6.8287395
1.572714 -6.8117276
1.573714 -6.794437
1.574714 -6.7768671000000005
1.575714 -6.7590207
1.576714 -6.740900099999999
1.577714 -6.7225069
1.578714 -6.7038417
1.579714 -6.6849031000000005
1.580714 -6.665688
1.581714 -6.6461958
1.582714 -6.626426400000001
1.583714 -6.6063814
1.584714 -6.5860637
1.585714 -6.5654755
1.586714 -6.5446176
1.587714 -6.5234892
1.588714 -6.502087400000001
1.589714 -6.48041
1.590714 -6.458455300000001
1.591714 -6.436225800000001
1.592714 -6.4137235
1.593714 -6.3909522999999995
1.594714 -6.367912100000001
1.595714 -6.344603
1.596714 -6.3210219
1.597714 -6.2971681
1.598714 -6.2730402000000005
1.599714 -6.2486399
1.600714 -6.2239707
1.601714 -6.1990358
1.602714 -6.1738364
1.603714 -6.1483722
1.604714 -6.1226416
1.605714 -6.0966421
1.606714 -6.0703736
1.607714 -6.0438368
1.608714 -6.0170345
1.609714 -5.9899702999999995
1.610714 -5.9626468
1.611714 -5.935063599999999
1.612714 -5.9072182
1.613714 -5.8791075
1.614714 -5.8507301
1.615714 -5.8220886
1.616714 -5.7931870000000005
1.617714 -5.7640295
1.618714 -5.734617999999999
1.619714 -5.704952
1.620714 -5.6750294
1.621714 -5.6448471
1.622714 -5.6144036
1.623714 -5.5837012999999995
1.624714 -5.5527445
1.625714 -5.5215385
1.626714 -5.4900859
1.627714 -5.4583855
1.628714 -5.4264344
1.629714 -5.3942289
1.630714 -5.3617682
1.631714 -5.329055299999999
1.632714 -5.2960955
1.633714 -5.2628934
1.634714 -5.2294515
1.635714 -5.1957686
1.636714 -5.161842
1.637714 -5.1276684
1.638714 -5.0932467
1.639714 -5.0585803
1.640714 -5.0236743
1.641714 -4.988534
1.642714 -4.9531624
1.643714 -4.9175583000000005
1.644714 -4.8817188
1.645714 -4.845641199999999
1.646714 -4.8093244
1.647714 -4.7727719
1.648714 -4.7359891
1.649714 -4.6989813
1.650714 -4.661751499999999
1.651714 -4.624299
1.652714 -4.586619499999999
1.653714 -4.548709799999999
1.654714 -4.5105688
1.655714 -4.4722002
1.656714 -4.4336095
1.657714 -4.3948032
1.658714 -4.3557841
1.659714 -4.3165512
1.660714 -4.2771015000000006
1.661714 -4.237432
1.662714 -4.1975427000000005
1.663714 -4.157437
1.664714 -4.1171208
1.665714 -4.0766001
1.666714 -4.0358778
1.667714 -3.9949529
1.668714 -3.9538212
1.669714 -3.9124802
1.670714 -3.870929
1.671714 -3.8291722999999998
1.672714 -3.7872162
1.673714 -3.7450664000000002
1.674714 -3.7027262
1.675714 -3.6601953
1.676714 -3.6174699999999995
1.677714 -3.5745472
1.678714 -3.5314262
1.679714 -3.4881111
1.680714 -3.4446079
1.681714 -3.4009229000000003
1.682714 -3.3570591
1.683714 -3.3130158
1.684714 -3.2687895
1.685714 -3.2243769999999996
1.686714 -3.1797793
1.687714 -3.1350005
1.688714 -3.0900475
1.689714 -3.0449262
1.690714 -2.9996395
1.691714 -2.9541861
1.692714 -2.9085623000000003
1.693714 -2.8627653
1.694714 -2.8167953999999997
1.695714 -2.7706567
1.696714 -2.724356
1.697714 -2.6778997999999996
1.698714 -2.6312912
1.699714 -2.5845295
1.700714 -2.5376119
1.701714 -2.4905361
1.702714 -2.4433026
1.703714 -2.3959158
1.704714 -2.348382
1.705714 -2.3007071
1.706714 -2.2528937
1.707714 -2.2049408
1.708714 -2.1568449
1.709714 -2.1086039000000003
1.710714 -2.0602187
1.711714 -2.0116938
1.712714 -1.9630359
1.713714 -1.9142510000000001
1.714714 -1.8653422999999998
1.715714 -1.8163089000000001
1.716714 -1.7671483000000001
1.717714 -1.7178579999999999
1.718714 -1.6684389000000002
1.719714 -1.6188955
1.720714 -1.5692342000000001
1.721714 -1.5194610000000002
1.722714 -1.4695786
1.723714 -1.4195863
1.724714 -1.3694815
1.725714 -1.3192621999999998
1.726714 -1.2689294
1.727714 -1.2184879
1.728714 -1.1679442
1.729714 -1.1173042
1.730714 -1.0665704
1.731714 -1.0157421
1.732714 -0.9648165699999999
1.733714 -0.91379201
1.734714 -0.86266985
1.735714 -0.8114550300000001
1.736714 -0.76015457
1.737714 -0.70877462
1.738714 -0.65731788
1.739714 -0.60578356
1.740714 -0.55416878
1.741714 -0.50247149
1.742714 -0.45069256
1.743714 -0.39883651999999997
1.744714 -0.34690979
1.745714 -0.29491826
1.746714 -0.24286474
1.747714 -0.19074855
1.748714 -0.13856746
1.749714 -0.086320075
1.750714 -0.03400819
1.751714 0.018362916
1.752714 0.070786325
1.753714 0.12325617999999999
1.754714 0.17576987
1.755714 0.22832865
1.756714 0.2809356
1.757714 0.33359251
1.758714 0.38629784
1.759714 0.43904665
1.760714 0.49183205999999996
1.761714 0.54464811
1.762714 0.59749209
1.763714 0.65036481
1.764714 0.70326873
1.765714 0.75620515
1.766714 0.80917226
1.767714 0.86216517
1.768714 0.91517745
1.769714 0.96820369
1.770714 1.0212417
1.771714 1.0742923
1.772714 1.127358
1.773714 1.1804396
1.774714 1.2335352000000002
1.775714 1.2866391
1.776714 1.3397444
1.777714 1.3928458
1.778714 1.4459412
1.779714 1.4990315
1.780714 1.5521193
1.781714 1.6052058
1.782714 1.6582891
1.783714 1.7113641
1.784714 1.7644241
1.785714 1.8174639
1.786714 1.8704811
1.787714 1.9234767
1.788714 1.9764523999999999
1.789714 2.0294091
1.790714 2.0823446999999997
1.791714 2.1352541
1.792714 2.1881307999999997
1.793714 2.2409703999999997
1.794714 2.2937705999999998
1.795714 2.3465326
1.796714 2.3992589
1.797714 2.4519503
1.798714 2.5046047
1.799714 2.5572162
1.800714 2.6097782
1.801714 2.6622852
1.802714 2.7147355
1.803714 2.76713
1.804714 2.8194711
1.805714 2.8717601999999998
1.806714 2.9239949000000003
1.807714 2.9761699999999998
1.808714 3.0282793999999997
1.809714 3.0803183
1.810714 3.1322848
1.811714 3.1841795999999998
1.812714 3.2360047000000005
1.813714 3.2877609000000003
1.814714 3.3394451999999997
1.815714 3.391052
1.816714 3.4425746999999998
1.817714 3.4940082999999995
1.818714 3.5453521
1.819714 3.596608
1.820714 3.6477797
1.821714 3.6988676
1.822714 3.7498690000000003
1.823714 3.8007780999999996
1.824714 3.8515873
1.825714 3.9022926
1.826714 3.9528925
1.827714 4.0033881000000004
1.828714 4.0537816
1.829714 4.104073
1.830714 4.1542593000000005
1.831714 4.2043358
1.832714 4.2542972
1.833714 4.3041393
1.834714 4.3538619
1.835714 4.4034667
1.836714 4.4529554
1.837714 4.5023277
1.838714 4.5515802
1.839714 4.600706000000001
1.840714 4.6496987
1.841714 4.6985544
1.842714 4.747273
1.843714 4.7958568
1.844714 4.844308600000001
1.845714 4.8926286
1.846714 4.9408134
1.847714 4.9888581
1.848714 5.0367568
1.849714 5.0845068
1.850714 5.1321078
1.851714 5.1795617
1.852714 5.2268691
1.853714 5.2740287
1.854714 5.3210359
1.855714 5.3678852
1.856714 5.4145716
1.857714 5.4610934
1.858714 5.507452
1.859714 5.553649699999999
1.860714 5.5996876
1.861714 5.6455642
1.862714 5.6912757
1.863714 5.736817
1.864714 5.782183300000001
1.865714 5.8273725
1.866714 5.8723852
1.867714 5.9172224
1.868714 5.9618853
1.869714 6.006372
1.870714 6.0506783
1.871714 6.0947999
1.872714 6.1387327
1.873714 6.1824754
1.874714 6.2260292
1.875714 6.269396100000001
1.876714 6.3125751999999995
1.877714 6.355564299999999
1.878714 6.3983597
1.879714 6.4409576
1.880714 6.4833544000000005
1.881714 6.5255485
1.882714 6.567540800000001
1.883714 6.6093341
1.884714 6.6509277
1.885714 6.6923201
1.886714 6.7335077
1.887714 6.7744851
1.888714 6.815249499999999
1.889714 6.8558007000000005
1.890714 6.8961388999999995
1.891714 6.936265499999999
1.892714 6.9761805
1.893714 7.0158809
1.894714 7.055363100000001
1.895714 7.0946246
1.896714 7.1336634
1.897714 7.1724787
1.898714 7.2110713
1.899714 7.2494417
1.900714 7.287589499999999
1.901714 7.3255107
1.902714 7.3632032
1.903714 7.4006632
1.904714 7.4378893
1.905714 7.474882200000001
1.906714 7.511644100000001
1.907714 7.548173499999999
1.908714 7.5844698
1.909714 7.6205306
1.910714 7.656353
1.911714 7.691934
1.912714 7.7272728
1.913714 7.762369500000001
1.914714 7.797224099999999
1.915714 7.8318365
1.916714 7.8662053
1.917714 7.9003282
1.918714 7.9342037
1.919714 7.967829699999999
1.920714 8.0012061
1.921714 8.0343314
1.922714 8.067207
1.923714 8.0998316
1.924714 8.132204399999999
1.925714 8.164323900000001
1.926714 8.1961885
1.927714 8.227796099999999
1.928714 8.2591459
1.929714 8.290236400000001
1.930714 8.3210677
1.931714 8.3516397
1.932714 8.3819523
1.933714 8.412005
1.934714 8.4417969
1.935714 8.4713265
1.936714 8.5005924
1.937714 8.5295923
1.938714 8.5583262
1.939714 8.586792599999999
1.940714 8.6149924
1.941714 8.6429238
1.942714 8.6705878
1.943714 8.6979829
1.944714 8.7251075
1.945714 8.7519601
1.946714 8.7785408
1.947714 8.804851
1.948714 8.8308901
1.949714 8.8566586
1.950714 8.8821545
1.951714 8.9073762
1.952714 8.9323215
1.953714 8.9569896
1.954714 8.9813791
1.955714 9.005490700000001
1.956714 9.029325100000001
1.957714 9.0528831
1.958714 9.0761647
1.959714 9.0991691
1.960714 9.1218948
1.961714 9.1443405
1.962714 9.1665037
1.963714 9.188386099999999
1.964714 9.2099883
1.965714 9.2313118
1.966714 9.252356
1.967714 9.273119300000001
1.968714 9.2935994
1.969714 9.3137942
1.970714 9.3337029
1.971714 9.353327
1.972714 9.3726672
1.973714 9.3917266
1.974714 9.4105065
1.975714 9.429004
1.976714 9.4472155
1.977714 9.4651394
1.978714 9.4827749
1.979714 9.5001228
1.980714 9.5171861
1.981714 9.5339656
1.982714 9.5504619
1.983714 9.5666744
1.984714 9.5825993
1.985714 9.598235800000001
1.986714 9.6135832
1.987714 9.6286438
1.988714 9.643420599999999
1.989714 9.6579142
1.990714 9.6721239
1.991714 9.6860476
1.992714 9.6996829
1.993714 9.7130276
1.994714 9.7260825
1.995714 9.7388491
1.996714 9.7513296
1.997714 9.7635269
1.998714 9.7754411
1.999714 9.7870708
2.000714 9.7984143
2.001714 9.8094709
2.002714 9.8202392
2.003714 9.8307222
2.004714 9.8409198
2.005714 9.850834299999999
2.006714 9.860464200000001
2.007714 9.8698087
2.008714 9.878865600000001
2.009714 9.887635
2.010714 9.8961167
2.011714 9.9043146
2.012714 9.9122301
2.013714 9.919865399999999
2.014714 9.9272206
2.015714 9.934295
2.016714 9.9410862
2.017714 9.9475928
2.018714 9.953815500000001
2.019714 9.9597558
2.020714 9.965416000000001
2.021714 9.970797600000001
2.022714 9.9759005
2.023714 9.980724
2.024714 9.9852651
2.025714 9.9895239
2.026714 9.9935003
2.027714 9.9971972
2.028714 10.00062
2.029714 10.00376
2.030714 10.00663
2.031714 10.009229999999999
2.032714 10.01155
2.033714 10.01359
2.034714 10.015350000000002
2.035714 10.01684
2.036714 10.01806
2.037714 10.01901
2.038714 10.01969
2.039714 10.02009
2.040714 10.02023
2.041714 10.02009
2.042714 10.019680000000001
2.043714 10.01899
2.044714 10.018040000000001
2.045714 10.01682
2.046714 10.01534
2.047714 10.01359
2.048714 10.01158
2.049714 10.0093
2.050714 10.00675
2.051714 10.00393
2.052714 10.00085
2.053714 9.9975206
2.054714 9.9939287
2.055714 9.9900775
2.056714 9.985964
2.057714 9.981586
2.058714 9.976945800000001
2.059714 9.972047100000001
2.060714 9.9668935
2.061714 9.9614881
2.062714 9.9558301
2.063714 9.9499188
2.064714 9.9437527
2.065714 9.9373318
2.066714 9.9306561
2.067714 9.92373
2.068714 9.9165566
2.069714 9.9091381
2.070714 9.9014744
2.071714 9.8935649
2.072714 9.8854072
2.073714 9.8770015
2.074714 9.8683499
2.075714 9.859454600000001
2.076714 9.8503195
2.077714 9.840945900000001
2.078714 9.8313354
2.079714 9.8214865
2.080714 9.8113969
2.081714 9.8010667
2.082714 9.7904965
2.083714 9.7796895
2.084714 9.7686492
2.085714 9.7573802
2.086714 9.7458832
2.087714 9.7341575
2.088714 9.722201499999999
2.089714 9.7100154
2.090714 9.697599
2.091714 9.6849553
2.092714 9.6720874
2.093714 9.658999
2.094714 9.645690799999999
2.095714 9.632160500000001
2.096714 9.618406
2.097714 9.6044272
2.098714 9.5902272
2.099714 9.5758095
2.100714 9.5611796
2.101714 9.5463403
2.102714 9.5312908
2.103714 9.5160306
2.104714 9.5005579
2.105714 9.4848737
2.106714 9.4689786
2.107714 9.4528757
2.108714 9.436568600000001
2.109714 9.4200581
2.110714 9.403345
2.111714 9.3864284
2.112714 9.3693078
2.113714 9.351984400000001
2.114714 9.3344606
2.115714 9.3167394
2.116714 9.2988253
2.117714 9.2807196
2.118714 9.2624232
2.119714 9.2439339
2.120714 9.22525
2.121714 9.2063718
2.122714 9.1873027
2.123714 9.1680475
2.124714 9.148608900000001
2.125714 9.1289885
2.126714 9.1091871
2.127714 9.0892039
2.128714 9.0690382
2.129714 9.048691400000001
2.130714 9.0281665
2.131714 9.007466599999999
2.132714 8.986593800000001
2.133714 8.9655496
2.134714 8.9443333
2.135714 8.9229427
2.136714 8.9013785
2.137714 8.8796429
2.138714 8.8577382
2.139714 8.8356704
2.140714 8.813443
2.141714 8.7910563
2.142714 8.7685093
2.143714 8.7458007
2.144714 8.7229297
2.145714 8.6998984
2.146714 8.67671
2.147714 8.653368799999999
2.148714 8.6298764
2.149714 8.6062334
2.150714 8.5824393
2.151714 8.5584939
2.152714 8.5343994
2.153714 8.5101582
2.154714 8.485774
2.155714 8.4612496
2.156714 8.4365867
2.157714 8.4117845
2.158714 8.3868422
2.159714 8.3617583
2.160714 8.3365344
2.161714 8.3111733
2.162714 8.2856797
2.163714 8.2600564
2.164714 8.2343042
2.165714 8.2084231
2.166714 8.1824131
2.167714 8.156276499999999
2.168714 8.1300139
2.169714 8.1036285
2.170714 8.077123
2.171714 8.0504984
2.172714 8.023756
2.173714 7.9968952
2.174714 7.9699166
2.175714 7.9428211
2.176714 7.9156101
2.177714 7.8882851
2.178714 7.8608497999999996
2.179714 7.833306499999999
2.180714 7.8056559
2.181714 7.7779002
2.182714 7.7500395
2.183714 7.7220745
2.184714 7.6940067
2.185714 7.6658376
2.186714 7.637569299999999
2.187714 7.6092042
2.188714 7.580742999999999
2.189714 7.552186399999999
2.190714 7.523536699999999
2.191714 7.4947946000000005
2.192714 7.465963100000001
2.193714 7.4370429
2.194714 7.4080355
2.195714 7.3789418
2.196714 7.3497623
2.197714 7.3204979
2.198714 7.291149299999999
2.199714 7.2617181
2.200714 7.2322071
2.201714 7.2026178
2.202714 7.172951800000001
2.203714 7.1432114
2.204714 7.1133956
2.205714 7.083505399999999
2.206714 7.053543600000001
2.207714 7.0235133
2.208714 6.9934174
2.209714 6.9632567000000005
2.210714 6.933030499999999
2.211714 6.902739400000001
2.212714 6.872382000000001
2.213714 6.841960499999999
2.214714 6.811477200000001
2.215714 6.7809358
2.216714 6.7503385
2.217714 6.7196861
2.218714 6.688979300000001
2.219714 6.6582181
2.220714 6.6274032
2.221714 6.5965362
2.222714 6.56562
2.223714 6.5346584
2.224714 6.5036535
2.225714 6.4726047
2.226714 6.4415112
2.227714 6.410372300000001
2.228714 6.3791879
2.229714 6.347961000000001
2.230714 6.3166946
2.231714 6.2853932
2.232714 6.2540576
2.233714 6.2226884
2.234714 6.1912846
2.235714 6.159845
2.236714 6.1283711
2.237714 6.0968664
2.238714 6.0653348000000005
2.239714 6.0337793
2.240714 6.0022011
2.241714 5.9705995
2.242714 5.9389722
2.243714 5.9073191
2.244714 5.8756414999999995
2.245714 5.8439426
2.246714 5.8122266
2.247714 5.7804968
2.248714 5.7487536
2.249714 5.7169951
2.250714 5.6852199
2.251714 5.6534272
2.252714 5.6216194999999995
2.253714 5.5898018
2.254714 5.5579785
2.255714 5.5261519
2.256714 5.4943219
2.257714 5.4624863
2.258714 5.4306421
2.259714 5.3987894
2.260714 5.3669310999999995
2.261714 5.3350724000000005
2.262714 5.3032182
2.263714 5.2713707
2.264714 5.239529200000001
2.265714 5.2076906
2.266714 5.1758527999999995
2.267714 5.1440161
2.268714 5.1121838
2.269714 5.0803613
2.270714 5.0485525
2.271714 5.016759400000001
2.272714 4.9849801
2.273714 4.9532104
2.274714 4.9214481999999995
2.275714 4.8896945999999994
2.276714 4.8579536
2.277714 4.8262313
2.278714 4.7945321
2.279714 4.7628574
2.280714 4.7312055
2.281714 4.6995729
2.282714 4.6679579
2.283714 4.6363614
2.284714 4.6047878
2.285714 4.573241599999999
2.286714 4.5417272
2.287714 4.510244
2.288714 4.4787895
2.289714 4.44736
2.290714 4.4159535
2.291714 4.384572400000001
2.292714 4.353221899999999
2.293714 4.3219078
2.294714 4.2906344
2.295714 4.2594001
2.296714 4.228201899999999
2.297714 4.1970357
2.298714 4.1659005
2.299714 4.1347995
2.300714 4.1037377
2.301714 4.0727202
2.302714 4.041749599999999
2.303714 4.0108249
2.304714 3.9799418
2.305714 3.9490974999999997
2.306714 3.9182924
2.307714 3.88753
2.308714 3.8568169
2.309714 3.8261570000000003
2.310714 3.7955519
2.311714 3.7649982
2.312714 3.7344905999999995
2.313714 3.7040271
2.314714 3.6736086
2.315714 3.6432393
2.316714 3.6129258999999996
2.317714 3.582672
2.318714 3.5524782
2.319714 3.5223409999999995
2.320714 3.4922562999999998
2.321714 3.4622218000000005
2.322714 3.4322396
2.323714 3.4023147
2.324714 3.3724524
2.325714 3.3426564
2.326714 3.3129249
2.327714 3.2832537000000004
2.328714 3.2536384000000003
2.329714 3.2240782
2.330714 3.1945772
2.331714 3.1651426000000003
2.332714 3.1357795
2.333714 3.1064898
2.334714 3.077271
2.335714 3.0481176
2.336714 3.0190254
2.337714 2.989994
2.338714 2.9610278
2.339714 2.9321332
2.340714 2.9033149000000003
2.341714 2.8745731
2.342714 2.8459042
2.343714 2.8173029
2.344714 2.7887661
2.345714 2.7602956
2.346714 2.7318977
2.347714 2.7035793
2.348714 2.6753444
2.349714 2.6471915
2.350714 2.6191151
2.351714 2.5911091
2.352714 2.5631709
2.353714 2.5353029
2.354714 2.5075119
2.355714 2.4798052
2.356714 2.4521867
2.357714 2.4246543999999997
2.358714 2.3972023
2.359714 2.3698246
2.360714 2.3425197
2.361714 2.3152916
2.362714 2.2881471
2.363714 2.2610925
2.364714 2.2341294
2.365714 2.2072539
2.366714 2.1804588
2.367714 2.1537384
2.368714 2.1270921
2.369714 2.1005260000000003
2.370714 2.0740489
2.371714 2.0476677
2.372714 2.0213839
2.373714 1.9951923
2.374714 1.9690850999999998
2.375714 1.9430565
2.376714 1.9171063
2.377714 1.8912400999999999
2.378714 1.8654665000000001
2.379714 1.8397911999999998
2.380714 1.8142137999999999
2.381714 1.7887278
2.382714 1.763325
2.383714 1.7380005
2.384714 1.7127566
2.385714 1.6876021
2.386714 1.6625465999999998
2.387714 1.6375961
2.388714 1.6127486
2.389714 1.5879963000000001
2.390714 1.5633298
2.391714 1.5387442
2.392714 1.514242
2.393714 1.489832
2.394714 1.4655236
2.395714 1.4413217
2.396714 1.4172232
2.397714 1.3932191999999999
2.398714 1.3693007
2.399714 1.3454641
2.400714 1.3217139
2.401714 1.2980601
2.402714 1.274512
2.403714 1.2510731000000002
2.404714 1.2277387000000002
2.405714 1.2044987
2.406714 1.1813438
2.407714 1.1582713999999998
2.408714 1.1352872
2.409714 1.1124022
2.410714 1.0896264
2.411714 1.0669624
2.412714 1.0444047
2.413714 1.0219424
2.414714 0.9995663499999999
2.415714 0.9772744999999999
2.416714 0.9550731599999999
2.417714 0.9329734399999999
2.418714 0.91098417
2.419714 0.8891067500000001
2.420714 0.8673341899999999
2.421714 0.84565543
2.422714 0.82406206
2.423714 0.80255372
2.424714 0.7811388
2.425714 0.7598293
2.426714 0.7386339399999999
2.427714 0.71755289
2.428714 0.6965776
2.429714 0.6756958599999999
2.430714 0.6548991
2.431714 0.63418732
2.432714 0.61356933
2.433714 0.59305714
2.434714 0.57265866
2.435714 0.55237305
2.436714 0.53219111
2.437714 0.51210099
2.438714 0.49209544
2.439714 0.47217635
2.440714 0.45235367
2.441714 0.43263952000000006
2.442714 0.413041
2.443714 0.39355592
2.444714 0.37417397999999996
2.445714 0.35488307
2.446714 0.3356765
2.447714 0.31655689
2.448714 0.29753482000000003
2.449714 0.27862226
2.450714 0.25982542
2.451714 0.24114083
2.452714 0.22255755000000002
2.453714 0.20406350999999998
2.454714 0.18565282
2.455714 0.16732918
2.456714 0.1491037
2.457714 0.13098815
2.458714 0.11298789000000001
2.459714 0.095098739
2.460714 0.077309535
2.461714 0.059608882
2.462714 0.041992054
2.463714 0.024463696000000004
2.464714 0.0070349684
2.465714 -0.010283315000000001
2.466714 -0.027487220000000003
2.467714 -0.044582342
2.468714 -0.061580475
2.469714 -0.078492693
2.470714 -0.095322804
2.471714 -0.11206517
2.472714 -0.12870812
2.473714 -0.14524092
2.474714 -0.16166015
2.475714 -0.17797167
2.476714 -0.1941871
2.477714 -0.21031685
2.478714 -0.22636403
2.479714 -0.2423228
2.480714 -0.25818218
2.481714 -0.27393275
2.482714 -0.28957252
2.483714 -0.30510819
2.484714 -0.32055115
2.485714 -0.33591087000000003
2.486714 -0.35118922
2.487714 -0.36637948
2.488714 -0.38147047
2.489714 -0.39645330999999995
2.490714 -0.41132667
2.491714 -0.42609763
2.492714 -0.44077756
2.493714 -0.45537525
2.494714 -0.46989196000000005
2.495714 -0.48432089
2.496714 -0.49865142999999995
2.497714 -0.51287548
2.498714 -0.5269923200000001
2.499714 -0.54100906
2.500714 -0.55493647
2.501714 -0.56878254
2.502714 -0.58254795
2.503714 -0.5962260500000001
2.504714 -0.60980706
2.505714 -0.62328414
2.506714 -0.6366575600000001
2.507714 -0.64993468
2.508714 -0.66312561
2.509714 -0.6762373700000001
2.510714 -0.68926984
2.511714 -0.70221601
2.512714 -0.7150664
2.513714 -0.72781462
2.514714 -0.7404611400000001
2.515714 -0.75301309
2.516714 -0.76548001
2.517714 -0.77786851
2.518714 -0.79017859
2.519714 -0.80240387
2.520714 -0.81453593
2.521714 -0.82656918
2.522714 -0.83850417
2.523714 -0.8503476200000001
2.524714 -0.86210808
2.525714 -0.8737912400000001
2.526714 -0.88539654
2.527714 -0.89691821
2.528714 -0.90834843
2.529714 -0.9196827200000001
2.530714 -0.93092211
2.531714 -0.94207292
2.532714 -0.9531430900000001
2.533714 -0.96413782
2.534714 -0.9750564600000001
2.535714 -0.98589323
2.536714 -0.9966407
2.537714 -1.0072944000000001
2.538714 -1.0178553
2.539714 -1.0283293
2.540714 -1.0387238
2.541714 -1.0490438
2.542714 -1.0592893
2.543714 -1.0694556
2.544714 -1.0795367
2.545714 -1.0895286
2.546714 -1.0994321
2.547714 -1.1092518
2.548714 -1.1189942
2.549714 -1.1286631999999999
2.550714 -1.1382585
2.551714 -1.1477757
2.552714 -1.1572092
2.553714 -1.1665556000000001
2.554714 -1.1758157
2.555714 -1.1849946999999998
2.556714 -1.1940988
2.557714 -1.2031322
2.558714 -1.2120953
2.559714 -1.2209843
2.560714 -1.229794
2.561714 -1.2385207
2.562714 -1.2471638999999999
2.563714 -1.2557271
2.564714 -1.2642155
2.565714 -1.2726331
2.566714 -1.2809807
2.567714 -1.2892559
2.568714 -1.2974545
2.569714 -1.3055735000000002
2.570714 -1.313613
2.571714 -1.3215763
2.572714 -1.3294683
2.573714 -1.3372929
2.574714 -1.3450507
2.575714 -1.3527391
2.576714 -1.3603535
2.577714 -1.3678901
2.578714 -1.3753479000000002
2.579714 -1.3827298
2.580714 -1.3900409
2.581714 -1.3972859
2.582714 -1.4044668999999999
2.583714 -1.4115825
2.584714 -1.4186290000000001
2.585714 -1.4256026
2.586714 -1.4325017
2.587714 -1.439328
2.588714 -1.4460858
2.589714 -1.452779
2.590714 -1.4594095
2.591714 -1.4659758999999999
2.592714 -1.4724742000000002
2.593714 -1.4789008
2.594714 -1.4852543
2.595714 -1.4915373
2.596714 -1.4977547
2.597714 -1.5039119
2.598714 -1.5100116000000001
2.599714 -1.5160527
2.600714 -1.5220307
2.601714 -1.5279404
2.602714 -1.5337792
2.603714 -1.5395482
2.604714 -1.5452515
2.605714 -1.5508942
2.606714 -1.5564794
2.607714 -1.5620062000000001
2.608714 -1.567471
2.609714 -1.5728695000000001
2.610714 -1.5782
2.611714 -1.5834643999999998
2.612714 -1.5886685
2.613714 -1.5938178
2.614714 -1.5989156
2.615714 -1.6039606000000002
2.616714 -1.6089475
2.617714 -1.6138705999999998
2.618714 -1.6187269
2.619714 -1.6235176
2.620714 -1.628248
2.621714 -1.6329234000000001
2.622714 -1.6375476
2.623714 -1.6421196999999998
2.624714 -1.6466353
2.625714 -1.6510892999999998
2.626714 -1.6554791
2.627714 -1.6598074
2.628714 -1.6640795
2.629714 -1.668302
2.630714 -1.6724776000000001
2.631714 -1.6766051
2.632714 -1.6806787
2.633714 -1.6846923
2.634714 -1.6886430000000001
2.635714 -1.6925326
2.636714 -1.6963671999999999
2.637714 -1.7001533999999998
2.638714 -1.7038945
2.639714 -1.7075894
2.640714 -1.7112327999999999
2.641714 -1.7148187
2.642714 -1.7183449
2.643714 -1.7218139000000001
2.644714 -1.7252322
2.645714 -1.7286062000000002
2.646714 -1.7319385
2.647714 -1.7352266
2.648714 -1.7384643000000002
2.649714 -1.7416452999999998
2.650714 -1.7447675
2.651714 -1.7478336
2.652714 -1.7508503000000002
2.653714 -1.7538247999999999
2.654714 -1.7567594999999998
2.655714 -1.7596521999999999
2.656714 -1.7624969000000001
2.657714 -1.7652879
2.658714 -1.7680235
2.659714 -1.7707072000000001
2.660714 -1.7733457000000001
2.661714 -1.7759454000000001
2.662714 -1.7785082
2.663714 -1.7810304
2.664714 -1.7835055
2.665714 -1.7859277999999998
2.666714 -1.7882966
2.667714 -1.7906156999999998
2.668714 -1.7928924
2.669714 -1.7951323000000001
2.670714 -1.7973367
2.671714 -1.7995022
2.672714 -1.8016221
2.673714 -1.8036913
2.674714 -1.8057091
2.675714 -1.8076801999999998
2.676714 -1.8096115
2.677714 -1.8115085
2.678714 -1.8133713
2.679714 -1.8151956
2.680714 -1.8169749999999998
2.681714 -1.8187052
2.682714 -1.8203869000000001
2.683714 -1.8220255
2.684714 -1.8236281
2.685714 -1.8251995
2.686714 -1.8267393
2.687714 -1.8282427
2.688714 -1.8297033
2.689714 -1.8311178000000001
2.690714 -1.8324871999999999
2.691714 -1.8338166
2.692714 -1.8351118999999998
2.693714 -1.8363766
2.694714 -1.8376091
2.695714 -1.8388042
2.696714 -1.8399565999999998
2.697714 -1.8410636
2.698714 -1.8421276
2.699714 -1.8431541999999999
2.700714 -1.8441498
2.701714 -1.8451176999999999
2.702714 -1.8460557
2.703714 -1.8469586999999998
2.704714 -1.8478217000000001
2.705714 -1.8486428999999998
2.706714 -1.8494252
2.707714 -1.8501742
2.708714 -1.8508947000000002
2.709714 -1.8515876
2.710714 -1.8522499000000001
2.711714 -1.8528763
2.712714 -1.8534621000000002
2.713714 -1.8540071000000002
2.714714 -1.8545153
2.715714 -1.8549924999999998
2.716714 -1.8554431999999998
2.717714 -1.8558681000000001
2.718714 -1.8562635
2.719714 -1.8566243
2.720714 -1.8569472999999999
2.721714 -1.8572330000000001
2.722714 -1.8574859999999997
2.723714 -1.8577119
2.724714 -1.8579138
2.725714 -1.8580906000000001
2.726714 -1.8582376
2.727714 -1.8583497
2.728714 -1.8584245999999998
2.729714 -1.8584643
2.730714 -1.8584739
2.731714 -1.8584588999999998
2.732714 -1.8584214000000001
2.733714 -1.8583596
2.734714 -1.8582683
2.735714 -1.8581429
2.736714 -1.8579826000000002
2.737714 -1.8577903999999998
2.738714 -1.857572
2.739714 -1.8573323
2.740714 -1.8570719
2.741714 -1.8567873
2.742714 -1.8564728999999998
2.743714 -1.8561246
2.744714 -1.8557426
2.745714 -1.8553309
2.746714 -1.8548955999999999
2.747714 -1.8544408
2.748714 -1.853966
2.749714 -1.8534666000000002
2.750714 -1.852937
2.751714 -1.8523743
2.752714 -1.8517801999999999
2.753714 -1.8511599
2.754714 -1.8505194999999999
2.755714 -1.8498622
2.756714 -1.8491859
2.757714 -1.8484851
2.758714 -1.8477542
2.759714 -1.8469910999999999
2.760714 -1.8461984
2.761714 -1.8453822000000002
2.762714 -1.8445484
2.763714 -1.8436994000000002
2.764714 -1.8428320000000002
2.765714 -1.8419404
2.766714 -1.8410191
2.767714 -1.8400669
2.768714 -1.8390876999999999
2.769714 -1.8380884
2.770714 -1.8370744
2.771714 -1.8360462000000002
2.772714 -1.8349997999999998
2.773714 -1.833928
2.774714 -1.8328257000000001
2.775714 -1.8316928
2.776714 -1.8305345000000002
2.777714 -1.829358
2.778714 -1.8281687000000002
2.779714 -1.8269669
2.780714 -1.8257476000000001
2.781714 -1.8245040000000001
2.782714 -1.8232312
2.783714 -1.8219303
2.784714 -1.8206073
2.785714 -1.8192694999999999
2.786714 -1.8179217
2.787714 -1.8165626000000001
2.788714 -1.8151851
2.789714 -1.8137818
2.790714 -1.8123481000000001
2.791714 -1.8108863
2.792714 -1.8094037
2.793714 -1.807908
2.794714 -1.8064037000000002
2.795714 -1.8048886
2.796714 -1.8033561999999999
2.797714 -1.8017991
2.798714 -1.8002138
2.799714 -1.7986038999999998
2.800714 -1.7969768000000002
2.801714 -1.7953401
2.802714 -1.7936964
2.803714 -1.7920418
2.804714 -1.7903680000000002
2.805714 -1.7886678
2.806714 -1.7869389
2.807714 -1.7851856
2.808714 -1.7834165999999998
2.809714 -1.78164
2.810714 -1.7798575
2.811714 -1.7780649
2.812714 -1.7762538
2.813714 -1.7744174000000001
2.814714 -1.7725545999999999
2.815714 -1.7706705
2.816714 -1.7687735999999998
2.817714 -1.7668707
2.818714 -1.7649626
2.819714 -1.7630441000000001
2.820714 -1.761107
2.821714 -1.7591449
2.822714 -1.7571575999999998
2.823714 -1.7551513
2.824714 -1.753135
2.825714 -1.7511143999999998
2.826714 -1.7490894
2.827714 -1.7470531
2.828714 -1.7449971000000002
2.829714 -1.7429151
2.830714 -1.7408079
2.831714 -1.738682
2.832714 -1.7365465
2.833714 -1.7344074
2.834714 -1.7322642999999998
2.835714 -1.7301107
2.836714 -1.727939
2.837714 -1.7257445
2.838714 -1.7235287
2.839714 -1.7212983000000002
2.840714 -1.7190613000000001
2.841714 -1.7168218
2.842714 -1.7145777
2.843714 -1.7123215
2.844714 -1.7100448000000001
2.845714 -1.7077437
2.846714 -1.7054208000000002
2.847714 -1.7030841
2.848714 -1.7007422
2.849714 -1.6983993
2.850714 -1.6960531
2.851714 -1.6936964999999997
2.852714 -1.691322
2.853714 -1.6889263
2.854714 -1.6865121
2.855714 -1.6840865999999999
2.856714 -1.6816566000000002
2.857714 -1.6792242999999998
2.858714 -1.6767865
2.859714 -1.6743358
2.860714 -1.6718655999999998
2.861714 -1.6693743
2.862714 -1.6668662
2.863714 -1.6643496
2.864714 -1.661831
2.865714 -1.6593123
2.866714 -1.6567895
2.867714 -1.654255
2.868714 -1.6517024000000002
2.869714 -1.6491305
2.870714 -1.6465435
2.871714 -1.6439484
2.872714 -1.641351
2.873714 -1.6387518
2.874714 -1.6361468000000001
2.875714 -1.6335289999999998
2.876714 -1.6308941000000001
2.877714 -1.6282419
2.878714 -1.6255774
2.879714 -1.6229073
2.880714 -1.6202357
2.881714 -1.6175620000000002
2.882714 -1.6148818999999999
2.883714 -1.6121889999999999
2.884714 -1.6094798000000001
2.885714 -1.6067551
2.886714 -1.60402
2.887714 -1.6012805
2.888714 -1.5985399
2.889714 -1.5957972
2.890714 -1.5930478000000001
2.891714 -1.5902862
2.892714 -1.5875097
2.893714 -1.5847198999999998
2.894714 -1.5819211
2.895714 -1.5791183
2.896714 -1.5763136
2.897714 -1.5735052999999999
2.898714 -1.5706891
2.899714 -1.5678614
2.900714 -1.5650209000000002
2.901714 -1.5621701
2.902714 -1.5593136
2.903714 -1.556455
2.904714 -1.5535951
2.905714 -1.5507313
2.906714 -1.5478594
2.907714 -1.5449761
2.908714 -1.542081
2.909714 -1.5391766
2.910714 -1.5362669
2.911714 -1.5333546999999998
2.912714 -1.5304402
2.913714 -1.5275211
2.914714 -1.5245941
2.915714 -1.5216572
2.916714 -1.5187114
2.917714 -1.5157594
2.918714 -1.5128043
2.919714 -1.5098475
2.920714 -1.5068876
2.921714 -1.5039217
2.922714 -1.5009471
2.923714 -1.4979632999999999
2.924714 -1.4949719
2.925714 -1.4919761999999999
2.926714 -1.4889784
2.927714 -1.4859787
2.928714 -1.4829752
2.929714 -1.479965
2.930714 -1.4769462
2.931714 -1.4739193
2.932714 -1.4708865
2.933714 -1.4678507
2.934714 -1.4648134
2.935714 -1.4617738999999998
2.936714 -1.4587299999999999
2.937714 -1.4556794
2.938714 -1.4526219
2.939714 -1.4495593
2.940714 -1.4464945
2.941714 -1.4434299
2.942714 -1.4403654
2.943714 -1.4372988
2.944714 -1.4342262
2.945714 -1.4311452
2.946714 -1.4280559
2.947714 -1.4249607
2.948714 -1.4218634
2.949714 -1.4187664
2.950714 -1.4156693
2.951714 -1.4125694
2.952714 -1.4094637
2.953714 -1.4063507
2.954714 -1.4032324
2.955714 -1.4001122
2.956714 -1.3969938
2.957714 -1.3938782
2.958714 -1.3907631999999999
2.959714 -1.3876443
2.960714 -1.3845176000000001
2.961714 -1.3813822999999998
2.962714 -1.3782409
2.963714 -1.3750984000000002
2.964714 -1.3719588
2.965714 -1.3688228
2.966714 -1.3656879
2.967714 -1.3625492
2.968714 -1.3594033
2.969714 -1.3562497
2.970714 -1.3530917999999998
2.971714 -1.3499349
2.972714 -1.3467823
2.973714 -1.3436337
2.974714 -1.3404848
2.975714 -1.3373302999999999
2.976714 -1.3341669
2.977714 -1.3309958
2.978714 -1.3278224
2.979714 -1.3246526
2.980714 -1.3214902
2.981714 -1.3183339
2.982714 -1.3151783
2.983714 -1.3120174
2.984714 -1.3088476999999998
2.985714 -1.3056707
2.986714 -1.3024919
2.987714 -1.2993175
2.988714 -1.2961504000000001
2.989714 -1.2929887
2.990714 -1.2898263
2.991714 -1.2866572
2.992714 -1.2834794999999999
2.993714 -1.280296
2.994714 -1.2771135
2.995714 -1.2739384
2.996714 -1.2707724999999999
2.997714 -1.2676125
2.998714 -1.2644514
2.999714 -1.2612824999999999
3.000714 -1.258104
3.001714 -1.2549196
3.002714 -1.2517368
3.003714 -1.2485622
3.004714 -1.2453977
3.005714 -1.2422395
3.006714 -1.2390804
3.007714 -1.235914
3.008714 -1.2327394
3.009714 -1.2295611
3.010714 -1.2263867
3.011714 -1.2232220999999999
3.012714 -1.220068
3.013714 -1.2169193
3.014714 -1.213768
3.015714 -1.2106085
3.016714 -1.2074406
3.017714 -1.2042699000000001
3.018714 -1.2011047000000001
3.019714 -1.1979511
3.020714 -1.194809
3.021714 -1.1916726
3.022714 -1.1885335000000001
3.023714 -1.1853862
3.024714 -1.182231
3.025714 -1.1790742
3.026714 -1.175924
3.027714 -1.1727858
3.028714 -1.169659
3.029714 -1.1665375
3.030714 -1.1634134
3.031714 -1.1602818000000001
3.032714 -1.1571441
3.033714 -1.1540069
3.034714 -1.1508782
3.035714 -1.1477627000000001
3.036714 -1.1446586
3.037714 -1.1415589
3.038714 -1.1384556000000001
3.039714 -1.1353445
3.040714 -1.1322277
3.041714 -1.1291122
3.042714 -1.1260064
3.043714 -1.1229146
3.044714 -1.1198347000000002
3.045714 -1.1167593999999998
3.046714 -1.1136805
3.047714 -1.1105939
3.048714 -1.1075018
3.049714 -1.1044114
3.050714 -1.1013305
3.051714 -1.0982627
3.052714 -1.0952057
3.053714 -1.0921527
3.054714 -1.0890965000000001
3.055714 -1.0860348
3.056714 -1.0829712
3.057714 -1.0799133
3.058714 -1.0768685
3.059714 -1.0738394
3.060714 -1.0708218999999999
3.061714 -1.0678082
3.062714 -1.0647903
3.063714 -1.0617656
3.064714 -1.0587373
3.065714 -1.055713
3.066714 -1.0526999000000001
3.067714 -1.0497006
3.068714 -1.0467119
3.069714 -1.0437268
3.070714 -1.0407392
3.071714 -1.0377476
3.072714 -1.0347561
3.073714 -1.0317720000000001
3.074714 -1.0288013
3.075714 -1.0258453
3.076714 -1.0228994999999999
3.077714 -1.0199565000000002
3.078714 -1.0170103
3.079714 -1.0140595000000001
3.080714 -1.0111086
3.081714 -1.0081649
3.082714 -1.0052344
3.083714 -1.0023181
3.084714 -0.99941175
3.085714 -0.9965083600000001
3.086714 -0.9936026299999999
3.087714 -0.9906940200000001
3.088714 -0.98778699
3.089714 -0.9848883399999999
3.090714 -0.9820034700000001
3.091714 -0.97913286
3.092714 -0.9762723900000001
3.093714 -0.9734154700000001
3.094714 -0.9705573300000001
3.095714 -0.96769761
3.096714 -0.96484059
3.097714 -0.96199233
3.098714 -0.9591572899999999
3.099714 -0.9563352900000001
3.100714 -0.9535218599999999
3.101714 -0.95071094
3.102714 -0.9478986300000001
3.103714 -0.94508557
3.104714 -0.9422765099999999
3.105714 -0.9394779799999999
3.106714 -0.93669435
3.107714 -0.9339254300000001
3.108714 -0.9311668599999999
3.109714 -0.92841247
3.110714 -0.92565799
3.111714 -0.9229032300000001
3.112714 -0.9201520100000001
3.113714 -0.91740955
3.114714 -0.9146793699999999
3.115714 -0.91196122
3.116714 -0.90925135
3.117714 -0.9065451999999999
3.118714 -0.9038399
3.119714 -0.90113655
3.120714 -0.89843934
3.121714 -0.8957535000000001
3.122714 -0.8930819099999999
3.123714 -0.89042364
3.124714 -0.8877744
3.125714 -0.88512916
3.126714 -0.88248467
3.127714 -0.8798415800000001
3.128714 -0.8772038899999999
3.129714 -0.87457644
3.130714 -0.87196259
3.131714 -0.86936206
3.132714 -0.8667716799999999
3.133714 -0.86418716
3.134714 -0.8616056299999999
3.135714 -0.85902736
3.136714 -0.85645532
3.137714 -0.85389335
3.138714 -0.85134367
3.139714 -0.84880553
3.140714 -0.8462755900000001
3.141714 -0.84374975
3.142714 -0.8412260600000001
3.143714 -0.83870552
3.144714 -0.8361918899999999
3.145714 -0.8336897
3.146714 -0.8312015799999999
3.147714 -0.8287269599999999
3.148714 -0.8262624999999999
3.149714 -0.82380399
3.150714 -0.82134875
3.151714 -0.8188967599999999
3.152714 -0.81645092
3.153714 -0.81401514
3.154714 -0.81159193
3.155714 -0.80918139
3.156714 -0.806781
3.157714 -0.8043874100000001
3.158714 -0.80199838
3.159714 -0.79961438
3.160714 -0.79723801
3.161714 -0.79487273
3.162714 -0.7925206799999999
3.163714 -0.7901811999999999
3.164714 -0.78785121
3.165714 -0.78552701
3.166714 -0.7832062399999999
3.167714 -0.78088921
3.168714 -0.77857887
3.169714 -0.77627921
3.170714 -0.77399323
3.171714 -0.77172103
3.172714 -0.76946011
3.173714 -0.76720654
3.174714 -0.7649575399999999
3.175714 -0.76271282
3.176714 -0.76047471
3.177714 -0.75824675
3.178714 -0.7560316499999999
3.179714 -0.75382954
3.180714 -0.75163799
3.181714 -0.7494535800000001
3.182714 -0.74727372
3.183714 -0.74509853
3.184714 -0.74293073
3.185714 -0.74077412
3.186714 -0.7386315099999999
3.187714 -0.73650293
3.188714 -0.73438552
3.189714 -0.73227515
3.190714 -0.73016877
3.191714 -0.7280664099999999
3.192714 -0.72597088
3.193714 -0.72388668
3.194714 -0.721817
3.195714 -0.71976213
3.196714 -0.71771918
3.197714 -0.71568373
3.198714 -0.71365237
3.199714 -0.7116245999999999
3.200714 -0.70960307
3.201714 -0.70759198
3.202714 -0.70559443
3.203714 -0.70361067
3.204714 -0.70163789
3.205714 -0.69967201
3.206714 -0.69771027
3.207714 -0.69575314
3.208714 -0.6938041699999999
3.209714 -0.69186813
3.210714 -0.68994816
3.211714 -0.6880437500000001
3.212714 -0.6861509299999999
3.213714 -0.68426426
3.214714 -0.68237991
3.215714 -0.68049775
3.216714 -0.67862133
3.217714 -0.6767557900000001
3.218714 -0.67490498
3.219714 -0.67306915
3.220714 -0.6712450600000001
3.221714 -0.66942801
3.222714 -0.66761505
3.223714 -0.6658067
3.224714 -0.66400683
3.225714 -0.66222041
3.226714 -0.66045029
3.227714 -0.65869535
3.228714 -0.65695099
3.229714 -0.6552116
3.230714 -0.65347389
3.231714 -0.65173875
3.232714 -0.65001082
3.233714 -0.6482958799999999
3.234714 -0.64659747
3.235714 -0.64491481
3.236714 -0.64324327
3.237714 -0.64157713
3.238714 -0.63991309
3.239714 -0.63825203
3.240714 -0.63659851
3.241714 -0.63495808
3.242714 -0.63333376
3.243714 -0.63172425
3.244714 -0.6301247
3.245714 -0.6285296800000001
3.246714 -0.62693665
3.247714 -0.62534749
3.248714 -0.6237676400000001
3.249714 -0.6222026900000001
3.250714 -0.62065516
3.251714 -0.61912276
3.252714 -0.61759958
3.253714 -0.61607952
3.254714 -0.61455984
3.255714 -0.61304267
3.256714 -0.6115338300000001
3.257714 -0.61003934
3.258714 -0.60856189
3.259714 -0.60709948
3.260714 -0.60564671
3.261714 -0.60419803
3.262714 -0.60275132
3.263714 -0.60130903
3.264714 -0.5998767
3.265714 -0.59845936
3.266714 -0.59705847
3.267714 -0.59567071
3.268714 -0.59428983
3.269714 -0.59291045
3.270714 -0.5915311200000001
3.271714 -0.5901553700000001
3.272714 -0.58878977
3.273714 -0.5874400999999999
3.274714 -0.5861079299999999
3.275714 -0.58478988
3.276714 -0.58347974
3.277714 -0.58217202
3.278714 -0.5808651899999999
3.279714 -0.5795623599999999
3.280714 -0.5782693600000001
3.281714 -0.5769910300000001
3.282714 -0.57572811
3.283714 -0.57447697
3.284714 -0.5732317
3.285714 -0.5719878700000001
3.286714 -0.5707453
3.287714 -0.56950822
3.288714 -0.56828298
3.289714 -0.5670741699999999
3.290714 -0.56588184
3.291714 -0.56470148
3.292714 -0.56352662
3.293714 -0.5623526400000001
3.294714 -0.56117927
3.295714 -0.5600107400000001
3.296714 -0.5588531499999999
3.297714 -0.55771079
3.298714 -0.55658356
3.299714 -0.55546719
3.300714 -0.5543558399999999
3.301714 -0.55324575
3.302714 -0.55213729
3.303714 -0.55103488
3.304714 -0.54994398
3.305714 -0.54886783
3.306714 -0.54780534
3.307714 -0.54675178
3.308714 -0.54570162
3.309714 -0.54465188
3.310714 -0.54360391
3.311714 -0.54256273
3.312714 -0.54153404
3.313714 -0.54052095
3.314714 -0.53952211
3.315714 -0.53853267
3.316714 -0.537547
3.317714 -0.53656213
3.318714 -0.53557912
3.319714 -0.53460239
3.320714 -0.53363661
3.321714 -0.53268392
3.322714 -0.53174254
3.323714 -0.530808
3.324714 -0.52987589
3.325714 -0.5289447
3.326714 -0.52801673
3.327714 -0.5270968699999999
3.328714 -0.52618948
3.329714 -0.5252960600000001
3.330714 -0.52441424
3.331714 -0.5235392600000001
3.332714 -0.52266689
3.333714 -0.52179578
3.334714 -0.52092811
3.335714 -0.52006813
3.336714 -0.51921951
3.337714 -0.51838309
3.338714 -0.51755644
3.339714 -0.51673539
3.340714 -0.51591657
3.341714 -0.51509948
3.342714 -0.51428648
3.343714 -0.5134814
3.344714 -0.51268702
3.345714 -0.51190332
3.346714 -0.51112762
3.347714 -0.51035625
3.348714 -0.5095868800000001
3.349714 -0.5088198
3.350714 -0.5080577000000001
3.351714 -0.50730412
3.352714 -0.50656116
3.353714 -0.50582835
3.354714 -0.50510303
3.355714 -0.5043819500000001
3.356714 -0.5036633
3.357714 -0.5029476700000001
3.358714 -0.50223768
3.359714 -0.50153597
3.360714 -0.50084377
3.361714 -0.50016013
3.362714 -0.49948255
3.363714 -0.4988085
3.364714 -0.49813697
3.365714 -0.49746903
3.366714 -0.49680690000000005
3.367714 -0.49615246
3.368714 -0.49550603000000004
3.369714 -0.49486612
3.370714 -0.49423048999999997
3.371714 -0.49359751999999996
3.372714 -0.49296729
3.373714 -0.49234149
3.374714 -0.49172239
3.375714 -0.49111145
3.376714 -0.49050832
3.377714 -0.48991139
3.378714 -0.4893186
3.379714 -0.48872884
3.380714 -0.48814248
3.381714 -0.48756106
3.382714 -0.48698611
3.383714 -0.48641805
3.384714 -0.48585585000000003
3.385714 -0.48529775999999997
3.386714 -0.48474246
3.387714 -0.48418999999999995
3.388714 -0.48364173
3.389714 -0.48309946000000004
3.390714 -0.48256428
3.391714 -0.48203561
3.392714 -0.48151174999999996
3.393714 -0.48099062000000004
3.394714 -0.48047113
3.395714 -0.47995383
3.396714 -0.47944053000000003
3.397714 -0.47893305
3.398714 -0.47843223
3.399714 -0.47793714000000004
3.400714 -0.47744592
3.401714 -0.47695702
3.402714 -0.47647017
3.403714 -0.47598681
3.404714 -0.47550905
3.405714 -0.47503826000000005
3.406714 -0.47457409
3.407714 -0.47411458
3.408714 -0.47365711
3.409714 -0.47320011
3.410714 -0.47274385999999996
3.411714 -0.47229039000000006
3.412714 -0.47184229
3.413714 -0.47140098
3.414714 -0.47096576999999995
3.415714 -0.47053434
3.416714 -0.47010402
3.417714 -0.46967360999999996
3.418714 -0.46924395
3.419714 -0.46881745
3.420714 -0.46839654000000003
3.421714 -0.46798224000000005
3.422714 -0.46757325
3.423714 -0.46716682000000004
3.424714 -0.46676048
3.425714 -0.46635368
3.426714 -0.46594812999999996
3.427714 -0.46554692
3.428714 -0.46515269000000004
3.429714 -0.46476591
3.430714 -0.46438440000000003
3.431714 -0.46400464999999996
3.432714 -0.46362365
3.433714 -0.46324064
3.434714 -0.46285759
3.435714 -0.4624777
3.436714 -0.4621035
3.437714 -0.4617352
3.438714 -0.46137073000000006
3.439714 -0.46100691
3.440714 -0.46064163999999996
3.441714 -0.46027531
3.442714 -0.45991074
3.443714 -0.45955153000000004
3.444714 -0.45919977
3.445714 -0.45885472
3.446714 -0.45851310999999995
3.447714 -0.45817103
3.448714 -0.45782597999999997
3.449714 -0.45747836
3.450714 -0.45713102000000005
3.451714 -0.45678746
3.452714 -0.45644962000000006
3.453714 -0.45611681
3.454714 -0.45578619
3.455714 -0.4554545
3.456714 -0.45512024999999995
3.457714 -0.45478460000000004
3.458714 -0.45445067999999994
3.459714 -0.45412168999999997
3.460714 -0.45379885000000003
3.461714 -0.45348066
3.462714 -0.45316367999999996
3.463714 -0.45284456999999995
3.464714 -0.45252204999999995
3.465714 -0.45219776
3.466714 -0.45187506000000005
3.467714 -0.45155715
3.468714 -0.45124507
3.469714 -0.45093722
3.470714 -0.45063044
3.471714 -0.4503218
3.472714 -0.45001041
3.473714 -0.44969791000000003
3.474714 -0.44938712000000003
3.475714 -0.44908044
3.476714 -0.44877809
3.477714 -0.44847801000000004
3.478714 -0.44817724000000003
3.479714 -0.44787354
3.480714 -0.44756681
3.481714 -0.44725909999999997
3.482714 -0.44695335
3.483714 -0.44665154999999995
3.484714 -0.44635362
3.485714 -0.44605736999999995
3.486714 -0.44575999000000005
3.487714 -0.44545964
3.488714 -0.44515654000000004
3.489714 -0.4448527
3.490714 -0.44455067
3.491714 -0.4442519
3.492714 -0.44395598000000003
3.493714 -0.44366098
3.494714 -0.44336482
3.495714 -0.44306647
3.496714 -0.44276667999999997
3.497714 -0.44246712
3.498714 -0.44216951000000004
3.499714 -0.44187428
3.500714 -0.44158017000000005
3.501714 -0.44128513
3.502714 -0.44098739
3.503714 -0.44068671
3.504714 -0.44038426
3.505714 -0.44008190999999997
3.506714 -0.43978109
3.507714 -0.439482
3.508714 -0.43918346
3.509714 -0.43888399
3.510714 -0.43858285
3.511714 -0.4382805
3.512714 -0.43797832999999997
3.513714 -0.43767755999999997
3.514714 -0.43737845999999997
3.515714 -0.43707998000000003
3.516714 -0.43678027999999997
3.517714 -0.43647797
3.518714 -0.43617277
3.519714 -0.43586572
3.520714 -0.43555829
3.521714 -0.43525127999999996
3.522714 -0.43494427
3.523714 -0.43463577000000003
3.524714 -0.43432428999999995
3.525714 -0.43400959000000006
3.526714 -0.43369293999999997
3.527714 -0.43337666
3.528714 -0.43306276000000005
3.529714 -0.43275160999999995
3.530714 -0.43244166000000006
3.531714 -0.43213037
3.532714 -0.43181562999999995
3.533714 -0.43149693
3.534714 -0.43117562
3.535714 -0.43085394000000005
3.536714 -0.43053324000000004
3.537714 -0.43021296000000003
3.538714 -0.42989082
3.539714 -0.42956416000000003
3.540714 -0.42923195
3.541714 -0.42889564999999996
3.542714 -0.42855865
3.543714 -0.42822454
3.544714 -0.42789481
3.545714 -0.42756791
3.546714 -0.42723999
3.547714 -0.426907
3.548714 -0.42656711
3.549714 -0.42622169
3.550714 -0.42587444
3.551714 -0.42552915
3.552714 -0.42518722000000003
3.553714 -0.42484668
3.554714 -0.42450353999999996
3.555714 -0.4241542
3.556714 -0.42379786999999997
3.557714 -0.42343736
3.558714 -0.42307735
3.559714 -0.42272164
3.560714 -0.42237048000000005
3.561714 -0.42202012
3.562714 -0.42166472
3.563714 -0.42129988
3.564714 -0.42092521
3.565714 -0.4205449
3.566714 -0.42016534
3.567714 -0.41979146
3.568714 -0.41942387000000003
3.569714 -0.41905851
3.570714 -0.41868905999999995
3.571714 -0.41831061
3.572714 -0.41792276
3.573714 -0.41752969999999995
3.574714 -0.41713747
3.575714 -0.41675027
3.576714 -0.41636755000000003
3.577714 -0.41598417
3.578714 -0.41559343
3.579714 -0.41519147
3.580714 -0.41477969000000003
3.581714 -0.41436437
3.582714 -0.41395332999999995
3.583714 -0.41355109
3.584714 -0.41315620999999997
3.585714 -0.41276189
3.586714 -0.41235964999999997
3.587714 -0.41194428000000005
3.588714 -0.41151679999999996
3.589714 -0.41108374000000003
3.590714 -0.41065308999999994
3.591714 -0.41022967
3.592714 -0.4098122
3.593714 -0.40939404
3.594714 -0.40896758000000005
3.595714 -0.40852884000000006
3.596714 -0.40808027
3.597714 -0.40762932
3.598714 -0.40718406
3.599714 -0.40674815000000003
3.600714 -0.40631853
3.601714 -0.40588668
3.602714 -0.40544365000000004
3.603714 -0.40498534
3.604714 -0.40451484000000004
3.605714 -0.40404079
3.606714 -0.40357220000000005
3.607714 -0.40311324
3.608714 -0.40266076
3.609714 -0.40220604000000004
3.610714 -0.40174010000000004
3.611714 -0.40125907
3.612714 -0.40076654
3.613714 -0.40027141
3.614714 -0.39978256
3.615714 -0.39930358
3.616714 -0.39883056000000006
3.617714 -0.39835447
3.618714 -0.3978665
3.619714 -0.39736349
3.620714 -0.39685001000000003
3.621714 -0.39633545000000003
3.622714 -0.39582853
3.623714 -0.39533195
3.624714 -0.39484063
3.625714 -0.39434466
3.626714 -0.39383499
3.627714 -0.39330903
3.628714 -0.39277216
3.629714 -0.39223465
3.630714 -0.39170571000000004
3.631714 -0.39118808
3.632714 -0.39067650000000004
3.633714 -0.39016076
3.634714 -0.38963163
3.635714 -0.38908629
3.636714 -0.3885299
3.637714 -0.38797224
3.638714 -0.38742186
3.639714 -0.3868808
3.640714 -0.3863435
3.641714 -0.38580007
3.642714 -0.38524251
3.643714 -0.38466956
3.644714 -0.38408772
3.645714 -0.38350747999999996
3.646714 -0.38293719000000004
3.647714 -0.38237798
3.648714 -0.38182312
3.649714 -0.38126181
3.650714 -0.38068537
3.651714 -0.38009235
3.652714 -0.37948919999999997
3.653714 -0.37888645
3.654714 -0.37829252
3.655714 -0.37770886
3.656714 -0.3771292
3.657714 -0.37654354
3.658714 -0.37594403
3.659714 -0.37532966
3.660714 -0.37470672
3.661714 -0.37408492000000004
3.662714 -0.37347141
3.663714 -0.37286652
3.664714 -0.37226346
3.665714 -0.37165244999999997
3.666714 -0.37102667
3.667714 -0.37038636
3.668714 -0.36973897
3.669714 -0.3690948
3.670714 -0.36846108
3.671714 -0.3678378
3.672714 -0.36721767
3.673714 -0.36659042999999997
3.674714 -0.36594863
3.675714 -0.36529175
3.676714 -0.36462622
3.677714 -0.36396143999999997
3.678714 -0.36330409
3.679714 -0.36265436
3.680714 -0.36200602
3.681714 -0.36135039
3.682714 -0.36068172
3.683714 -0.36000072
3.684714 -0.35931411999999996
3.685714 -0.35863076
3.686714 -0.35795625
3.687714 -0.35728952
3.688714 -0.35662346
3.689714 -0.35594899999999996
3.690714 -0.35526031
3.691714 -0.35455821
3.692714 -0.35384952000000003
3.693714 -0.35314308
3.694714 -0.35244473
3.695714 -0.35175406000000004
3.696714 -0.35106482
3.697714 -0.35036879
3.698714 -0.34966061
3.699714 -0.34894086
3.700714 -0.34821553
3.701714 -0.34749224
3.702714 -0.34677575
3.703714 -0.34606519999999996
3.704714 -0.34535468999999996
3.705714 -0.34463694
3.706714 -0.34390760000000004
3.707714 -0.34316787
3.708714 -0.34242372000000004
3.709714 -0.3416823
3.710714 -0.34094779000000003
3.711714 -0.34021891
3.712714 -0.33948973
3.713714 -0.33875315
3.714714 -0.33800493
3.715714 -0.33724618
3.716714 -0.33648252
3.717714 -0.33572086
3.718714 -0.33496541
3.719714 -0.33421551
3.720714 -0.33346624
3.721714 -0.33271143000000003
3.722714 -0.3319473
3.723714 -0.33117458
3.724714 -0.33039781
3.725714 -0.32962249
3.726714 -0.32885169999999997
3.727714 -0.32808436
3.728714 -0.32731586
3.729714 -0.32654088
3.730714 -0.32575656999999997
3.731714 -0.32496422
3.732714 -0.32416851999999996
3.733714 -0.32337487
3.734714 -0.32258632
3.735714 -0.32180189
3.736714 -0.32101732
3.737714 -0.32022758
3.738714 -0.31942972000000003
3.739714 -0.31862438
3.740714 -0.31781525
3.741714 -0.31700674
3.742714 -0.31620155
3.743714 -0.31539913999999997
3.744714 -0.31459625
3.745714 -0.31378898
3.746714 -0.31297512
3.747714 -0.31215537
3.748714 -0.31133275
3.749714 -0.31051086
3.750714 -0.30969162
3.751714 -0.30887425
3.752714 -0.30805571
3.753714 -0.30723258000000003
3.754714 -0.30640308
3.755714 -0.30556797999999996
3.756714 -0.30473019
3.757714 -0.30389305
3.758714 -0.30305861
3.759714 -0.30222656
3.760714 -0.30139466000000004
3.761714 -0.3005601
3.762714 -0.29972112
3.763714 -0.29887792
3.764714 -0.2980323
3.765714 -0.29718648000000003
3.766714 -0.29634172
3.767714 -0.29549769000000004
3.768714 -0.29465267
3.769714 -0.29380475
3.770714 -0.29295275
3.771714 -0.29209706
3.772714 -0.29123924
3.773714 -0.29038109
3.774714 -0.28952381
3.775714 -0.28866725
3.776714 -0.28781032
3.777714 -0.28695154
3.778714 -0.28609002
3.779714 -0.28522583
3.780714 -0.28435979
3.781714 -0.28349301
3.782714 -0.28262615999999996
3.783714 -0.28175924
3.784714 -0.28089166
3.785714 -0.28002270999999995
3.786714 -0.27915181
3.787714 -0.27827891
3.788714 -0.27740432
3.789714 -0.27652858
3.790714 -0.27565216
3.791714 -0.27477543
3.792714 -0.27389850000000004
3.793714 -0.27302131
3.794714 -0.27214368
3.795714 -0.27126528
3.796714 -0.27038574000000004
3.797714 -0.26950478
3.798714 -0.26862231999999997
3.799714 -0.26773862
3.800714 -0.26685419
3.801714 -0.26596948
3.802714 -0.26508465
3.803714 -0.26419931
3.804714 -0.26331276000000003
3.805714 -0.26242435
3.806714 -0.26153398
3.807714 -0.26064238
3.808714 -0.25975075999999997
3.809714 -0.25886022
3.810714 -0.25797111
3.811714 -0.2570827
3.812714 -0.25619345
3.813714 -0.25530185
3.814714 -0.25440729
3.815714 -0.25351059
3.816714 -0.25261361
3.817714 -0.25171825999999997
3.818714 -0.25082547
3.819714 -0.24993462
3.820714 -0.24904384999999998
3.821714 -0.24815125000000002
3.822714 -0.24725597
3.823714 -0.24635886999999998
3.824714 -0.24546203
3.825714 -0.24456746999999998
3.826714 -0.24367592000000002
3.827714 -0.24278604
3.828714 -0.24189508999999998
3.829714 -0.24100046
3.830714 -0.24010114999999999
3.831714 -0.23919863000000002
3.832714 -0.23829606
3.833714 -0.23739676
3.834714 -0.23650222
3.835714 -0.23561143
3.836714 -0.23472132
3.837714 -0.23382865
3.838714 -0.23293186000000002
3.839714 -0.23203206
3.840714 -0.23113235
3.841714 -0.23023593
3.842714 -0.22934403
3.843714 -0.22845502999999998
3.844714 -0.22756536
3.845714 -0.22667153
3.846714 -0.22577238
3.847714 -0.22486998000000002
3.848714 -0.22396869000000003
3.849714 -0.22307283
3.850714 -0.22218406999999998
3.851714 -0.22130044999999998
3.852714 -0.22041741999999998
3.853714 -0.21953036000000004
3.854714 -0.21863722
3.855714 -0.2177397
3.856714 -0.21684221
3.857714 -0.21594920999999997
3.858714 -0.21506259
3.859714 -0.21418053999999997
3.860714 -0.21329855000000003
3.861714 -0.21241237000000002
3.862714 -0.21152068
3.863714 -0.21062598
3.864714 -0.20973349
3.865714 -0.20884799
3.866714 -0.20797094
3.867714 -0.20709948
3.868714 -0.20622786
3.869714 -0.20535077999999998
3.870714 -0.20446647
3.871714 -0.20357773
3.872714 -0.20269044
3.873714 -0.2018101
3.874714 -0.20093871000000002
3.875714 -0.20007355999999998
3.876714 -0.1992089
3.877714 -0.19833937000000001
3.878714 -0.19746323000000002
3.879714 -0.19658335999999998
3.880714 -0.19570561
3.881714 -0.19483517
3.882714 -0.19397344
3.883714 -0.19311707
3.884714 -0.19225988
3.885714 -0.19139665
3.886714 -0.19052632
3.887714 -0.18965286
3.888714 -0.18878314000000002
3.889714 -0.18792287
3.890714 -0.18707335
3.891714 -0.18623051
3.892714 -0.18538733999999998
3.893714 -0.18453781
3.894714 -0.18368043
3.895714 -0.18281906
3.896714 -0.18196056
3.897714 -0.18111069
3.898714 -0.18027074
3.899714 -0.17943678999999998
3.900714 -0.17860217
3.901714 -0.17776164
3.902714 -0.17691458
3.903714 -0.17606553
3.904714 -0.17522149
3.905714 -0.17438771
3.906714 -0.17356446
3.907714 -0.17274676
3.908714 -0.17192722
3.909714 -0.17110042
3.910714 -0.17026609
3.911714 -0.16942942
3.912714 -0.16859791
3.913714 -0.1677771
3.914714 -0.16696727
3.915714 -0.16616333
3.916714 -0.16535793
3.917714 -0.16454584
3.918714 -0.16372701
3.919714 -0.16290657
3.920714 -0.16209171
3.921714 -0.16128735
3.922714 -0.16049319
3.923714 -0.15970400999999998
3.924714 -0.15891291
3.925714 -0.15811562
3.926714 -0.15731312
3.927714 -0.15651119
3.928714 -0.15571689
3.929714 -0.15493428
3.930714 -0.15416192
3.931714 -0.15339358
3.932714 -0.15262185
3.933714 -0.15184244
3.934714 -0.15105667
3.935714 -0.15027062
3.936714 -0.14949152
3.937714 -0.14872352
3.938714 -0.14796539
3.939714 -0.14721155
3.940714 -0.14645562
3.941714 -0.14569437000000002
3.942714 -0.14492968
3.943714 -0.14416736
3.944714 -0.14341347999999998
3.945714 -0.14267057
3.946714 -0.14193607
3.947714 -0.14120376
3.948714 -0.14046754
3.949714 -0.13972513
3.950714 -0.13897946
3.951714 -0.13823697000000001
3.952714 -0.13750374
3.953714 -0.13678197
3.954714 -0.13606880999999998
3.955714 -0.13535811
3.956714 -0.13464426
3.957714 -0.13392547
3.958714 -0.13320474
3.959714 -0.13248788
3.960714 -0.13177985
3.961714 -0.13108177
3.962714 -0.13039028
3.963714 -0.12969978000000001
3.964714 -0.12900584999999998
3.965714 -0.12830809999999998
3.966714 -0.12761034
3.967714 -0.12691823000000002
3.968714 -0.12623573000000002
3.969714 -0.12556271000000002
3.970714 -0.12489503
3.971714 -0.12422709000000001
3.972714 -0.12355534
3.973714 -0.1228804
3.974714 -0.1222067
3.975714 -0.12153975
3.976714 -0.12088283
3.977714 -0.12023510999999999
3.978714 -0.11959228
3.979714 -0.11894938000000001
3.980714 -0.11830381
3.981714 -0.1176569
3.982714 -0.11701292
3.983714 -0.11637623
3.984714 -0.11574852000000001
3.985714 -0.1151277
3.986714 -0.11450924
3.987714 -0.1138891
3.988714 -0.11326635
3.989714 -0.11264384999999999
3.990714 -0.11202651999999999
3.991714 -0.11141833000000001
3.992714 -0.11081980999999999
3.993714 -0.11022777
3.994714 -0.10963730000000001
3.995714 -0.10904484999999998
3.996714 -0.10845042
3.997714 -0.10785753999999999
3.998714 -0.10727099999999999
3.999714 -0.10669387
4.000714 -0.10612552
4.001714 -0.10556212999999999
4.002714 -0.10499912
4.003714 -0.10443421
4.004714 -0.10386881
4.005714 -0.10330718
4.006714 -0.10275363
4.007714 -0.10220964
4.008714 -0.10167271000000001
4.009714 -0.10113779
4.010714 -0.10060041
4.011714 -0.10005954
4.012714 -0.09951845299999999
4.013714 -0.098982826
4.014714 -0.09845739699999999
4.015714 -0.097943144
4.016714 -0.097436714
4.017715 -0.096932636
4.018714 -0.096426817
4.019714 -0.09591914700000001
4.020714 -0.09541361899999999
4.021714 -0.094915763
4.022714 -0.094429043
4.023714 -0.093952438
4.024714 -0.093480886
4.025714 -0.093008298
4.026714 -0.092531374
4.027714 -0.092051807
4.028714 -0.091575424
4.029714 -0.091108709
4.030715 -0.0906548
4.031714 -0.090211484
4.032714 -0.089772447
4.033714 -0.089331128
4.034714 -0.08888481499999999
4.035714 -0.088436436
4.036714 -0.087992888
4.037714 -0.08756085899999999
4.038714 -0.087142678
4.039714 -0.086734787
4.040714 -0.086329866
4.041714 -0.085921306
4.042714 -0.085507345
4.043715 -0.085092243
4.044714 -0.084683741
4.045714 -0.084288267
4.046714 -0.08390681500000001
4.047714 -0.083534163
4.048714 -0.083161955
4.049714 -0.082783838
4.050714 -0.082399533
4.051714 -0.082015304
4.052714 -0.08164036000000001
4.053714 -0.081281376
4.054714 -0.080938399
4.055714 -0.080604706
4.056714 -0.080270768
4.057714 -0.079929945
4.058714 -0.07958251499999999
4.059714 -0.07923546899999999
4.060714 -0.07889823800000001
4.061714 -0.078576856
4.062714 -0.078270189
4.063715 -0.07797053500000001
4.064714 -0.077668368
4.065714 -0.077358284
4.066714 -0.077042548
4.067714 -0.076729938
4.068714 -0.076430559
4.069714 -0.076149654
4.070714 -0.07588424499999999
4.071714 -0.075624703
4.072714 -0.075360411
4.073714 -0.07508611300000001
4.074714 -0.07480515600000001
4.075714 -0.074527564
4.076715 -0.07426408100000001
4.077714 -0.07401974900000001
4.078714 -0.073790876
4.079714 -0.073567347
4.080714 -0.073338795
4.081714 -0.07310097
4.082714 -0.072858384
4.083714 -0.072621566
4.084714 -0.072400592
4.085714 -0.072198786
4.086714 -0.072010502
4.087714 -0.071824389
4.088714 -0.071630243
4.089714 -0.071425288
4.090714 -0.071216078
4.091714 -0.071014726
4.092714 -0.07083176199999999
4.093714 -0.070669799
4.094714 -0.070521946
4.095714 -0.07037587299999999
4.096714 -0.07022118100000001
4.097714 -0.070055615
4.098714 -0.06988636499999999
4.099714 -0.069725665
4.100714 -0.069583347
4.101714 -0.06946090099999999
4.102714 -0.06935058000000001
4.103714 -0.069240207
4.104714 -0.069120683
4.105714 -0.068991655
4.106714 -0.068861863
4.107714 -0.068743894
4.108714 -0.068646483
4.109715 -0.068569067
4.110714 -0.06850188900000001
4.111714 -0.068431697
4.112714 -0.068349612
4.113714 -0.068256439
4.114714 -0.068162207
4.115714 -0.068080204
4.116714 -0.068019086
4.117714 -0.067977828
4.118714 -0.067946507
4.119714 -0.06791246699999999
4.120714 -0.06786805500000001
4.121714 -0.067815289
4.122715 -0.067764579
4.123714 -0.06772832100000001
4.124714 -0.067713251
4.125714 -0.067716255
4.126714 -0.067726133
4.127714 -0.06773034700000001
4.128714 -0.067722623
4.129714 -0.06770679
4.130714 -0.067694538
4.131714 -0.067698403
4.132714 -0.067724253
4.133714 -0.067767757
4.134714 -0.067816983
4.135714 -0.067859609
4.136714 -0.06789029599999999
4.137714 -0.067913858
4.138714 -0.067942298
4.139714 -0.067987555
4.140714 -0.068054348
4.141714 -0.068137463
4.142715 -0.068225065
4.143714 -0.068305997
4.144714 -0.068376592
4.145714 -0.068442867
4.146714 -0.068516796
4.147714 -0.068608904
4.148714 -0.068721757
4.149714 -0.068848272
4.150714 -0.068975892
4.151714 -0.069094112
4.152714 -0.0692008
4.153714 -0.069303473
4.154714 -0.069414795
4.155715 -0.069545041
4.156714 -0.069696037
4.157714 -0.069860264
4.158714 -0.07002554500000001
4.159714 -0.070182473
4.160714 -0.07033007000000001
4.161714 -0.070476223
4.162714 -0.070632738
4.163714 -0.070808065
4.164714 -0.07100211799999999
4.165714 -0.071206351
4.166714 -0.071408984
4.167714 -0.07160221
4.168715 -0.071786938
4.169714 -0.071972253
4.170714 -0.072169892
4.171714 -0.07238714
4.172714 -0.072622468
4.173714 -0.072866486
4.174714 -0.07310762300000001
4.175714 -0.07333912100000001
4.176714 -0.073562993
4.177714 -0.073788728
4.178714 -0.074027455
4.179714 -0.074285246
4.180714 -0.074559549
4.181714 -0.074840884
4.182714 -0.075118692
4.183714 -0.075387798
4.184714 -0.075651438
4.185714 -0.075919193
4.186714 -0.076201028
4.187714 -0.07650119400000001
4.188715 -0.076815637
4.189714 -0.07713454
4.190714 -0.077448325
4.191714 -0.077753532
4.192714 -0.078054925
4.193714 -0.078362616
4.194714 -0.078685948
4.195714 -0.079027924
4.196714 -0.07938345100000001
4.197714 -0.07974250499999999
4.198714 -0.080096157
4.199714 -0.080441864
4.200714 -0.08078479400000001
4.201715 -0.081134489
4.202714 -0.08149895
4.203714 -0.081879774
4.204714 -0.082271302
4.205714 -0.082664215
4.206714 -0.083051337
4.207714 -0.083432067
4.208714 -0.083812734
4.209714 -0.084202725
4.210714 -0.084608747
4.211714 -0.085030764
4.212714 -0.085461995
4.213714 -0.085893046
4.214714 -0.086317549
4.215714 -0.086735928
4.216714 -0.087155041
4.217714 -0.08758395
4.218714 -0.088028476
4.219714 -0.08848778700000001
4.220714 -0.088955072
4.221714 -0.089421822
4.222714 -0.089883013
4.223714 -0.09034009999999999
4.224714 -0.090799929
4.225714 -0.091270421
4.226714 -0.09175564600000001
4.227714 -0.092253298
4.228714 -0.09275613099999999
4.229714 -0.093256409
4.230714 -0.09375062099999999
4.231714 -0.094241637
4.232714 -0.094736967
4.233714 -0.095244206
4.234715 -0.095766527
4.235714 -0.096300826
4.236714 -0.096839672
4.237714 -0.09737580500000001
4.238714 -0.097906415
4.239714 -0.09843464900000001
4.240714 -0.09896751699999999
4.241714 -0.09951151400000001
4.242714 -0.10006865
4.243714 -0.10063539
4.244714 -0.10120496999999999
4.245714 -0.10177167
4.246714 -0.10233435999999999
4.247715 -0.10289730000000001
4.248714 -0.10346746
4.249714 -0.10405028000000001
4.250714 -0.10464642
4.251714 -0.10525127000000001
4.252714 -0.10585776
4.253714 -0.10646052
4.254714 -0.10705901
4.255714 -0.10765762
4.256714 -0.10826298
4.257714 -0.10887987
4.258714 -0.10950847000000001
4.259714 -0.1101444
4.260714 -0.11078154
4.261714 -0.11141578
4.262714 -0.11204750999999999
4.263714 -0.11268120000000001
4.264714 -0.1133226
4.265714 -0.11397515
4.266714 -0.11463783000000001
4.267715 -0.11530583999999999
4.268714 -0.11597350000000001
4.269714 -0.1166377
4.270714 -0.11729974
4.271714 -0.11796453000000001
4.272714 -0.11863761999999999
4.273714 -0.11932194
4.274714 -0.12001619000000001
4.275714 -0.12071567000000001
4.276714 -0.12141522
4.277714 -0.12211222999999999
4.278714 -0.12280805
4.279714 -0.12350695
4.280715 -0.12421341
4.281714 -0.12492936
4.282714 -0.12565303
4.283714 -0.12638012
4.284714 -0.12710651
4.285714 -0.12783071000000001
4.286714 -0.12855474
4.287714 -0.12928289
4.288714 -0.13001908
4.289714 -0.13076456
4.290714 -0.13151725
4.291714 -0.13227308999999998
4.292714 -0.13302844
4.293715 -0.13378222
4.294714 -0.1345364
4.295714 -0.13529476
4.296714 -0.13606047000000002
4.297714 -0.13683431
4.298714 -0.13761425
4.299714 -0.13839676
4.300714 -0.13917894
4.301714 -0.13996018
4.302714 -0.14074236
4.303714 -0.14152863000000002
4.304714 -0.14232147
4.305714 -0.14312124
4.306714 -0.14392615
4.307714 -0.1447334
4.308714 -0.14554091
4.309714 -0.14634851000000001
4.310714 -0.14715792
4.311714 -0.14797165
4.312714 -0.14879144
4.313715 -0.14961723999999998
4.314714 -0.1504473
4.315714 -0.15127923999999998
4.316714 -0.15211141
4.317714 -0.15294378
4.318714 -0.15377789
4.319714 -0.15461585
4.320714 -0.15545918
4.321714 -0.15630804
4.322714 -0.15716127
4.323714 -0.15801715
4.324714 -0.15887439
4.325714 -0.15973262
4.326715 -0.16059254
4.327714 -0.16145516000000001
4.328714 -0.16232125
4.329714 -0.16319081000000002
4.330714 -0.16406323
4.331714 -0.16493766999999998
4.332714 -0.16581361
4.333714 -0.16669119
4.334714 -0.16757109
4.335714 -0.16845419
4.336714 -0.16934115
4.337714 -0.17023209
4.338714 -0.17112654
4.339714 -0.17202371
4.340714 -0.17292268
4.341714 -0.17382278
4.342714 -0.17472381
4.343714 -0.17562608
4.344714 -0.17653027999999998
4.345714 -0.17743729
4.346714 -0.17834776000000002
4.347714 -0.17926183
4.348714 -0.18017904
4.349714 -0.18109847
4.350714 -0.18201916
4.351714 -0.18294059
4.352714 -0.1838629
4.353714 -0.18478684
4.354714 -0.18571321999999998
4.355714 -0.18664243
4.356714 -0.1875742
4.357714 -0.18850765
4.358714 -0.18944202
4.359715 -0.19037726
4.360714 -0.19131421999999998
4.361714 -0.19225435
4.362714 -0.19319889
4.363714 -0.19414792
4.364714 -0.1951001
4.365714 -0.19605316
4.366714 -0.1970049
4.367714 -0.19795443
4.368714 -0.19890265999999998
4.369714 -0.19985178999999997
4.370714 -0.20080423
4.371714 -0.20176122999999999
4.372715 -0.20272236000000002
4.373714 -0.20368584
4.374714 -0.20464977999999998
4.375714 -0.20561335
4.376714 -0.20657734
4.377714 -0.20754349
4.378714 -0.20851335000000001
4.379714 -0.20948693000000002
4.380714 -0.21046251000000002
4.381714 -0.2114374
4.382714 -0.21240942000000002
4.383714 -0.21337841000000002
4.384714 -0.21434647
4.385714 -0.21531696
4.386714 -0.21629268000000001
4.387714 -0.21727434
4.388714 -0.2182601
4.389714 -0.21924661
4.390714 -0.2202309
4.391714 -0.22121198
4.392715 -0.22219118999999998
4.393714 -0.22317134
4.394714 -0.22415476999999998
4.395714 -0.22514188000000002
4.396714 -0.22613092
4.397714 -0.22711910000000002
4.398714 -0.22810453
4.399714 -0.22908754
4.400714 -0.23007069
4.401714 -0.23105729000000003
4.402714 -0.23204940000000002
4.403714 -0.23304645000000002
4.404714 -0.23404531999999997
4.405715 -0.23504207
4.406714 -0.23603401999999998
4.407714 -0.23702132
4.408714 -0.23800682
4.409714 -0.23899437
4.410714 -0.23998664999999997
4.411714 -0.2409836
4.412714 -0.24198266000000002
4.413714 -0.24298043
4.414714 -0.24397470999999998
4.415714 -0.24496589
4.416714 -0.24595652
4.417714 -0.24694954
4.418715 -0.24794631
4.419714 -0.24894555
4.420714 -0.24994405
4.421714 -0.25093851
4.422714 -0.25192774
4.423714 -0.25291347
4.424714 -0.25389949
4.425714 -0.25488955
4.426714 -0.25588528
4.427714 -0.25688519
4.428714 -0.25788569
4.429714 -0.25888310999999997
4.430714 -0.25987572
4.431714 -0.26086455
4.432714 -0.26185252000000003
4.433714 -0.26284242
4.434714 -0.26383507
4.435714 -0.26482879
4.436714 -0.26582058000000003
4.437714 -0.26680802
4.438715 -0.26779095999999997
4.439714 -0.26877173000000004
4.440714 -0.26975379
4.441714 -0.27073962
4.442714 -0.27172924000000004
4.443714 -0.27272009999999997
4.444714 -0.27370858
4.445714 -0.2746921
4.446714 -0.27567053
4.447714 -0.27664613
4.448714 -0.27762213999999996
4.449714 -0.27860062999999996
4.450714 -0.27958142999999996
4.451715 -0.28056222999999997
4.452714 -0.28154018999999997
4.453714 -0.28251370000000003
4.454714 -0.28348345999999996
4.455714 -0.28445183
4.456714 -0.28542136
4.457714 -0.28639301
4.458714 -0.28736545
4.459714 -0.28833589
4.460714 -0.28930176
4.461714 -0.2902623
4.462714 -0.29121905
4.463714 -0.29217488999999996
4.464714 -0.29313237999999997
4.465714 -0.29409211
4.466714 -0.29505244
4.467714 -0.29601061
4.468714 -0.29696445000000005
4.469714 -0.29791365000000003
4.470714 -0.29885988
4.471714 -0.29980559
4.472714 -0.30075226
4.473714 -0.30169938999999996
4.474714 -0.3026448
4.475714 -0.30358592
4.476714 -0.30452162
4.477714 -0.30545294
4.478714 -0.30638252
4.479714 -0.30731303
4.480714 -0.30824542
4.481714 -0.30917842
4.482714 -0.31010918
4.483714 -0.3110351
4.484715 -0.31195533999999997
4.485714 -0.3128713
4.486714 -0.3137856
4.487714 -0.31470023
4.488714 -0.31561516
4.489714 -0.31652825
4.490714 -0.3174366
4.491714 -0.31833847
4.492714 -0.31923451
4.493714 -0.32012756000000003
4.494714 -0.32102095
4.495714 -0.32191658
4.496714 -0.32281363
4.497715 -0.32370912
4.498714 -0.32459975
4.499714 -0.32548388
4.500714 -0.32636262
4.501714 -0.32723895
4.502714 -0.32811577000000003
4.503714 -0.32899384000000004
4.504714 -0.32987108
4.505714 -0.33074364
4.506714 -0.33160828
4.507714 -0.33246437
4.508714 -0.33331447999999997
4.509714 -0.33416285
4.510714 -0.33501287
4.511714 -0.33586509999999997
4.512714 -0.33671688
4.513714 -0.33756406
4.514714 -0.33840353
4.515714 -0.33923532
4.516714 -0.34006256999999995
4.517715 -0.34088953
4.518714 -0.34171885
4.519714 -0.34254966
4.520714 -0.34337789
4.521714 -0.34419866
4.522714 -0.34500919
4.523714 -0.34581062
4.524714 -0.34660734000000004
4.525714 -0.34740448
4.526714 -0.34820471999999997
4.527714 -0.34900664000000003
4.528714 -0.34980555
4.529714 -0.35059638
4.530715 -0.35137678
4.531714 -0.35214864
4.532714 -0.35291694
4.533714 -0.35368663
4.534714 -0.35445958
4.535714 -0.35523325
4.536714 -0.35600227
4.537714 -0.35676167
4.538714 -0.35750996
4.539714 -0.35825027
4.540714 -0.35898843999999996
4.541714 -0.35972944
4.542714 -0.36047427
4.543715 -0.36121912
4.544714 -0.36195749
4.545714 -0.36268395
4.546714 -0.36339744
4.547714 -0.36410184
4.548714 -0.36480369
4.549714 -0.36550825000000003
4.550714 -0.36621634000000003
4.551714 -0.36692396
4.552714 -0.36762494
4.553714 -0.36831477
4.554714 -0.36899353999999995
4.555714 -0.369666
4.556714 -0.37033861
4.557714 -0.37101542
4.558714 -0.37169538
4.559714 -0.37237257
4.560714 -0.37303963
4.561714 -0.37369204
4.562714 -0.37433090999999996
4.563715 -0.3749622
4.564714 -0.37559343
4.565714 -0.37622908
4.566714 -0.37686811
4.567714 -0.37750467
4.568714 -0.37813182
4.569714 -0.37874579
4.570714 -0.37934824
4.571714 -0.37994517
4.572714 -0.38054313
4.573714 -0.38114486000000003
4.574714 -0.38174756
4.575714 -0.38234438
4.576715 -0.38292853
4.577714 -0.38349752000000004
4.578714 -0.38405475
4.579714 -0.38460765
4.580714 -0.38516324
4.581714 -0.38572401
4.582714 -0.38628646
4.583714 -0.38684313
4.584714 -0.38738719
4.585714 -0.38791645999999996
4.586714 -0.38843469
4.587714 -0.38894913
4.588714 -0.38946609000000004
4.589714 -0.38998697
4.590714 -0.39050761
4.591714 -0.39102067
4.592714 -0.39152036999999995
4.593714 -0.39200592
4.594714 -0.3924821
4.595714 -0.39295615000000006
4.596714 -0.39343331000000004
4.597714 -0.39391341
4.598714 -0.39439076
4.599714 -0.39485757999999993
4.600714 -0.39530867000000003
4.601714 -0.39574453
4.602714 -0.39617120999999994
4.603714 -0.39659669000000003
4.604714 -0.39702612000000004
4.605714 -0.39745905
4.606714 -0.39788977999999997
4.607714 -0.39831097
4.608714 -0.39871819000000003
4.609715 -0.39911251999999997
4.610714 -0.39949976000000004
4.611714 -0.39988649000000004
4.612714 -0.40027602
4.613714 -0.40066601
4.614714 -0.40104994999999993
4.615714 -0.40142093999999995
4.616714 -0.40177614
4.617714 -0.40211841000000004
4.618714 -0.40245471000000005
4.619714 -0.40279189
4.620714 -0.40313262
4.621714 -0.40347376
4.622715 -0.40380848
4.623714 -0.40413039
4.624714 -0.40443748999999996
4.625714 -0.40473328000000003
4.626714 -0.40502441
4.627714 -0.40531666
4.628714 -0.40561133
4.629714 -0.40590436999999996
4.630714 -0.40618894
4.631714 -0.40645971999999997
4.632714 -0.40671602
4.633714 -0.40696231
4.634714 -0.40720523999999997
4.635714 -0.40744948
4.636714 -0.40769479
4.637714 -0.40793623999999995
4.638714 -0.40816725000000004
4.639714 -0.40838374
4.640714 -0.40858677
4.641714 -0.40878197
4.642715 -0.40897601
4.643714 -0.40917265999999997
4.644714 -0.40937029
4.645714 -0.40956307000000003
4.646714 -0.40974435
4.647714 -0.40991078
4.648714 -0.41006422
4.649714 -0.41021034
4.650714 -0.41035511999999996
4.651714 -0.41050091
4.652714 -0.41064507999999994
4.653714 -0.41078175000000006
4.654714 -0.41090553
4.655715 -0.411015
4.656714 -0.41111382
4.657714 -0.41120834999999994
4.658714 -0.41130381
4.659714 -0.41140094000000005
4.660714 -0.41149557
4.661714 -0.41158106000000005
4.662714 -0.41165244999999995
4.663714 -0.41170944
4.664714 -0.41175661999999996
4.665714 -0.41180043000000005
4.666714 -0.41184532
4.667714 -0.41189087
4.668715 -0.41193189
4.669714 -0.41196183
4.670714 -0.41197673
4.671714 -0.41197767
4.672714 -0.41196998
4.673714 -0.41196002000000004
4.674714 -0.41195112
4.675714 -0.41194158
4.676714 -0.4119256
4.677714 -0.41189734
4.678714 -0.4118544
4.679714 -0.41179983
4.680714 -0.41174004000000003
4.681714 -0.41168118
4.682714 -0.41162502
4.683714 -0.4115677
4.684714 -0.41150203999999996
4.685714 -0.41142167
4.686714 -0.41132490000000005
4.687714 -0.4112157
4.688715 -0.41110106
4.689714 -0.41098688000000005
4.690714 -0.41087414
4.691714 -0.41075861
4.692714 -0.41063349000000005
4.693714 -0.41049384
4.694714 -0.41033989000000004
4.695714 -0.41017691000000006
4.696714 -0.41001197
4.697714 -0.4098495
4.698714 -0.40968815
4.699714 -0.40952158000000005
4.700714 -0.40934207
4.701715 -0.40914528
4.702714 -0.40893285
4.703714 -0.40871160999999995
4.704714 -0.40848944
4.705714 -0.40827054
4.706714 -0.40805284
4.707714 -0.40782942
4.708714 -0.40759277
4.709714 -0.40733949
4.710714 -0.40707239
4.711714 -0.40679872000000006
4.712714 -0.40652566
4.713714 -0.40625580999999994
4.714714 -0.40598544000000003
4.715714 -0.40570683999999996
4.716714 -0.40541296000000004
4.717714 -0.40510204
4.718714 -0.40477859
4.719714 -0.40445085999999997
4.720714 -0.40412564
4.721714 -0.40380415
4.722714 -0.40348098
4.723714 -0.40314719
4.724714 -0.40279590000000004
4.725714 -0.40242616
4.726714 -0.40204389999999995
4.727714 -0.40165815
4.728714 -0.40127579
4.729714 -0.40089744000000005
4.730714 -0.40051723
4.731714 -0.40012654
4.732714 -0.39971955
4.733714 -0.39929673
4.734715 -0.39886469
4.735714 -0.39843195
4.736714 -0.39800354
4.737714 -0.39757760000000003
4.738714 -0.39714626
4.739714 -0.39670034000000004
4.740714 -0.39623482
4.741714 -0.39575202
4.742714 -0.39526033000000005
4.743714 -0.39476929
4.744714 -0.39428403
4.745714 -0.39380216
4.746714 -0.3933155
4.747715 -0.39281505
4.748714 -0.39229658
4.749714 -0.39176302999999996
4.750714 -0.39122272
4.751714 -0.39068409
4.752714 -0.39015035
4.753714 -0.38961733
4.754714 -0.38907607
4.755714 -0.38851821000000003
4.756714 -0.38794121000000004
4.757714 -0.38735005
4.758714 -0.38675433
4.759714 -0.3861625
4.760714 -0.38557674000000003
4.761714 -0.38499171
4.762714 -0.38439767
4.763714 -0.38378644
4.764714 -0.38315625999999997
4.765714 -0.3825129
4.766714 -0.38186602999999997
4.767715 -0.38122337
4.768714 -0.38058595
4.769714 -0.37994754999999997
4.770714 -0.37929853
4.771714 -0.37863182
4.772714 -0.37794723
4.773714 -0.37725163
4.774714 -0.37655479000000003
4.775714 -0.37586333
4.776714 -0.37517666
4.777714 -0.37448739
4.778714 -0.37378566
4.779714 -0.37306538
4.780715 -0.37232782000000003
4.781714 -0.37158094
4.782714 -0.37083467000000003
4.783714 -0.37009483
4.784714 -0.36935965000000004
4.785714 -0.36862085
4.786714 -0.36786869
4.787714 -0.36709783999999995
4.788714 -0.36631052
4.789714 -0.36551512
4.790714 -0.36472096
4.791714 -0.36393254999999997
4.792714 -0.36314693000000003
4.793715 -0.36235544999999997
4.794714 -0.36154913
4.795714 -0.36072425999999996
4.796714 -0.35988465
4.797714 -0.35903947
4.798714 -0.35819763
4.799714 -0.35736247
4.800714 -0.3565297
4.801714 -0.35569016000000003
4.802714 -0.3548353
4.803714 -0.35396249
4.804714 -0.35307654
4.805714 -0.35218685
4.806714 -0.35130151
4.807714 -0.35042258
4.808714 -0.34954466
4.809714 -0.34865825
4.810714 -0.34775543
4.811714 -0.34683461
4.812714 -0.34590138000000004
4.813715 -0.34496502
4.814714 -0.34403284
4.815714 -0.34310569
4.816714 -0.34217769
4.817714 -0.34123987
4.818714 -0.34028587
4.819714 -0.33931597
4.820714 -0.33833697
4.821714 -0.33735821
4.822714 -0.33638594
4.823714 -0.33541939
4.824714 -0.33445123
4.825714 -0.33347195
4.826715 -0.33247536
4.827714 -0.33146231
4.828714 -0.33043991
4.829714 -0.32941725
4.830714 -0.3283998
4.831714 -0.32738631
4.832714 -0.3263697
4.833714 -0.32534158999999996
4.834714 -0.32429753
4.835714 -0.32323985
4.836714 -0.32217619
4.837714 -0.32111483
4.838714 -0.32005964000000003
4.839714 -0.31900766999999997
4.840714 -0.31795082999999996
4.841714 -0.31688076
4.842714 -0.31579393
4.843714 -0.31469364
4.844714 -0.31358819
4.845714 -0.31248576
4.846714 -0.31138973000000003
4.847714 -0.31029666
4.848714 -0.30919853999999997
4.849714 -0.30808758
4.850714 -0.30696103
4.851714 -0.30582261
4.852714 -0.30468008
4.853714 -0.30354059
4.854714 -0.30240619
4.855714 -0.3012727
4.856714 -0.30013239
4.857714 -0.29897869
4.858714 -0.29781046
4.859715 -0.29663264
4.860714 -0.29545343
4.861714 -0.29427933
4.862714 -0.29311131
4.863714 -0.29194413
4.864714 -0.2907695
4.865714 -0.28958090000000003
4.866714 -0.28837748999999996
4.867714 -0.28716438
4.868714 -0.28594953
4.869714 -0.284739
4.870714 -0.28353336
4.871714 -0.2823276
4.872715 -0.28111427
4.873714 -0.27988816
4.874714 -0.27864948
4.875714 -0.27740360000000003
4.876714 -0.27615787
4.877714 -0.27491698999999997
4.878714 -0.27368024
4.879714 -0.27244177
4.880714 -0.27119413
4.881714 -0.2699327
4.882714 -0.26865855
4.883714 -0.26737778
4.884714 -0.26609788
4.885714 -0.26482348
4.886714 -0.26355365000000003
4.887714 -0.2622826
4.888714 -0.26100329
4.889714 -0.25971157
4.890714 -0.25840860000000004
4.891714 -0.25710005
4.892715 -0.25579256
4.893714 -0.25448983
4.894714 -0.25319040000000004
4.895714 -0.25188862
4.896714 -0.25057810999999997
4.897714 -0.24925561
4.898714 -0.24792296
4.899714 -0.24658595
4.900714 -0.2452509
4.901714 -0.24392081000000002
4.902714 -0.24259366999999998
4.903714 -0.24126365
4.904714 -0.23992457
4.905715 -0.23857355000000002
4.906714 -0.23721267999999998
4.907714 -0.23584785
4.908714 -0.23448524999999998
4.909714 -0.23312783
4.910714 -0.23177366000000002
4.911714 -0.23041733000000003
4.912714 -0.22905313
4.913714 -0.2276784
4.914714 -0.22629506
4.915714 -0.22490835
4.916714 -0.22352358999999997
4.917714 -0.22214309
4.918715 -0.22076474999999998
4.919714 -0.21938346000000003
4.920714 -0.21799408999999997
4.921714 -0.21659463999999998
4.922714 -0.21518744
4.923714 -0.21377774000000002
4.924714 -0.21237080999999997
4.925714 -0.21096878000000002
4.926714 -0.20956954
4.927714 -0.20816794
4.928714 -0.20675885000000002
4.929714 -0.20534007
4.930714 -0.20391359
4.931714 -0.20248429
4.932714 -0.2010572
4.933714 -0.19963456
4.934714 -0.19821457
4.935714 -0.19679263000000002
4.936714 -0.19536403000000002
4.937714 -0.19392663
4.938715 -0.19248212
4.939714 -0.19103491
4.940714 -0.1895896
4.941714 -0.18814823
4.942714 -0.18670921
4.943714 -0.1852683
4.944714 -0.18382113
4.945714 -0.1823658
4.946714 -0.18090408000000002
4.947714 -0.17944044
4.948714 -0.17797952
4.949714 -0.17652349
4.950714 -0.1750708
4.951715 -0.17361701000000002
4.952714 -0.17215730999999998
4.953714 -0.1706891
4.954714 -0.16921348
4.955714 -0.16773447
4.956714 -0.16625677
4.957714 -0.16478312
4.958714 -0.16331282
4.959714 -0.16184234
4.960714 -0.16036746
4.961714 -0.15888581999999998
4.962714 -0.15739843
4.963714 -0.15590913
4.964714 -0.15442235999999998
4.965714 -0.15294060999999998
4.966714 -0.15146283
4.967714 -0.14998495
4.968714 -0.14850209
4.969714 -0.14701127
4.970714 -0.14551313
4.971714 -0.14401161
4.972714 -0.14251174
4.973714 -0.14101682
4.974714 -0.13952667000000002
4.975714 -0.13803769999999999
4.976714 -0.13654508
4.977714 -0.13504559
4.978714 -0.1335395
4.979714 -0.1320305
4.980714 -0.1305236
4.981714 -0.12902226
4.982714 -0.12752637
4.983714 -0.12603229
4.984715 -0.12453493
4.985714 -0.12303075999999999
4.986714 -0.12151988000000001
4.987714 -0.12000602
4.988714 -0.11849443
4.989714 -0.11698881
4.990714 -0.11548903999999999
4.991714 -0.11399119
4.992714 -0.11248969
4.993714 -0.11098052
4.994714 -0.10946358
4.995714 -0.10794286000000002
4.996714 -0.10642422
4.997715 -0.10491210000000001
4.998714 -0.10340702
4.999714 -0.1019053
5.000714 -0.10040133000000001
5.001714 -0.09889082300000002
5.002714 -0.097373442
5.003714 -0.095853017
5.004714 -0.09433532800000001
5.005714 -0.092824642
5.006714 -0.091321091
5.007714 -0.089820469
5.008714 -0.088316534
5.009714 -0.086804648
5.010714 -0.085284549
5.011714 -0.083760609
5.012714 -0.082239415
5.013714 -0.080726028
5.014714 -0.079221139
5.015714 -0.07772066700000001
5.016714 -0.076218246
5.017715 -0.07470898
5.018714 -0.073192379
5.019714 -0.071672688
5.020714 -0.07015639
5.021714 -0.068648328
5.022714 -0.067148771
5.023714 -0.065653131
5.024714 -0.064154557
5.025714 -0.06264794500000001
5.026714 -0.061132992
5.027714 -0.05961447599999999
5.028714 -0.058099552000000006
5.029714 -0.05659365
5.030715 -0.055097352
5.031714 -0.053606100999999996
5.032714 -0.052112876
5.033714 -0.050612398999999995
5.034714 -0.049104273999999996
5.035714 -0.047593263999999996
5.036714 -0.046086503
5.037714 -0.044589271
5.038714 -0.043101836
5.039714 -0.041619217
5.040714 -0.040134077
5.041714 -0.038641036
5.042714 -0.037139832000000005
5.043715 -0.035635571000000005
5.044714 -0.034135749
5.045714 -0.032645883
5.046714 -0.031166282
5.047714 -0.029691884999999998
5.048714 -0.028215247
5.049714 -0.026730992
5.050714 -0.025239027999999997
5.051714 -0.023744658000000002
5.052714 -0.022255527
5.053714 -0.020777162999999998
5.054714 -0.019309725
5.055714 -0.017847895
5.056714 -0.016383977
5.057714 -0.014912407
5.058714 -0.013432982000000001
5.059714 -0.011950952999999999
5.060714 -0.010473905
5.061714 -0.009007267400000001
5.062714 -0.0075511102999999994
5.063715 -0.0061000956
5.064714 -0.0046466579
5.065714 -0.0031854997
5.066714 -0.0017167769
5.067714 -0.00024609221000000003
5.068714 0.0012187405999999998
5.069714 0.0026722319
5.070714 0.0041143965
5.071714 0.0055507392999999995
5.072714 0.0069890113
5.073714 0.0084346626
5.074714 0.0098876691
5.075714 0.011342544
5.076715 0.012791576
5.077714 0.014229336000000002
5.078714 0.015655856000000003
5.079714 0.017076594
5.080714 0.018499207
5.081714 0.019929047
5.082714 0.021366045
5.083714 0.02280475
5.084714 0.02423753
5.085714 0.025659037
5.086714 0.027069304000000002
5.087714 0.028473666
5.088714 0.029879583999999997
5.089714 0.031292197
5.090714 0.032711265
5.091714 0.034131287
5.092714 0.035544694
5.093714 0.036946271
5.094714 0.038336212
5.095714 0.039720052
5.096714 0.041105493
5.097714 0.042497957
5.098714 0.043897497
5.099714 0.045298776
5.100714 0.046694206
5.101714 0.048078288000000004
5.102714 0.049450732
5.103714 0.050816493000000004
5.104714 0.052182778
5.105714 0.053554727
5.106714 0.054932397
5.107714 0.056310726000000005
5.108714 0.057682529
5.109715 0.059042731
5.110714 0.060391397
5.111714 0.06173377000000001
5.112714 0.06307723800000001
5.113714 0.06442706799999999
5.114714 0.06578333
5.115714 0.067140814
5.116714 0.068492
5.117714 0.069831352
5.118714 0.07115848100000001
5.119714 0.072478323
5.120714 0.073798245
5.121714 0.07512379100000001
5.122715 0.076455489
5.123714 0.07778860700000001
5.124714 0.079115923
5.125714 0.08043191599999999
5.126714 0.08173596
5.127714 0.08303263999999999
5.128714 0.084328995
5.129714 0.085630361
5.130714 0.086937199
5.131714 0.088244793
5.132714 0.089545985
5.133714 0.090835389
5.134714 0.092112616
5.135714 0.093382591
5.136714 0.094652816
5.137714 0.09592906
5.138714 0.097212021
5.139714 0.098496873
5.140714 0.099775975
5.141714 0.10104319
5.142715 0.10229731
5.143714 0.10354264
5.144714 0.10478644000000001
5.145714 0.10603463999999999
5.146714 0.10728834000000001
5.147714 0.10854322
5.148714 0.10979214999999999
5.149714 0.11102936000000001
5.150714 0.11225392
5.151714 0.11347038
5.152714 0.11468611
5.153714 0.11590706
5.154714 0.11713417000000001
5.155715 0.11836272999999999
5.156714 0.11958503
5.157714 0.12079483
5.158714 0.12199095000000001
5.159714 0.12317802000000001
5.160714 0.1243638
5.161714 0.12555474
5.162714 0.12675219000000001
5.163714 0.12795164
5.164714 0.12914527
5.165714 0.13032652
5.166714 0.13149393
5.167714 0.13265195
5.168715 0.13380832
5.169714 0.13496949
5.170714 0.13613688
5.171714 0.13730599
5.172714 0.13846908
5.173714 0.13961969
5.174714 0.14075658
5.175714 0.14188449
5.176714 0.14301138
5.177714 0.14414374
5.178714 0.14528267
5.179714 0.14642309
5.180714 0.14755662
5.181714 0.14867637
5.182714 0.14978102000000001
5.183714 0.15087563999999998
5.184714 0.15196877
5.185714 0.15306752
5.186714 0.15417346999999998
5.187714 0.15528176
5.188715 0.15638409
5.189714 0.15747356
5.190714 0.15854884
5.191714 0.15961482
5.192714 0.16067975
5.193714 0.16175016
5.194714 0.16282691999999999
5.195714 0.16390452
5.196714 0.16497421999999998
5.197714 0.16602924
5.198714 0.16706869000000002
5.199714 0.16809829
5.200714 0.16912702
5.201715 0.17016195
5.202714 0.17120406999999999
5.203714 0.17224782
5.204714 0.17328429
5.205714 0.17430661
5.206714 0.17531402000000001
5.207714 0.17631232
5.208714 0.17731043000000002
5.209714 0.17831511
5.210714 0.17932684
5.211714 0.18033949999999999
5.212714 0.18134397
5.213714 0.18233343
5.214714 0.18330743
5.215714 0.18427209
5.216714 0.18523645
5.217714 0.18620703
5.218714 0.18718395999999998
5.219714 0.18816086999999998
5.220714 0.18912873
5.221714 0.19008123999999998
5.222714 0.19101873
5.223714 0.19194806
5.224714 0.19287858
5.225714 0.19381663999999998
5.226714 0.19476181
5.227714 0.19570711999999998
5.228714 0.19664315
5.229714 0.19756353
5.230714 0.19846868
5.231714 0.19936544999999997
5.232714 0.20026292
5.233714 0.20116693
5.234715 0.20207658
5.235714 0.20298477999999998
5.236714 0.20388248
5.237714 0.20476421
5.238714 0.20563131999999998
5.239714 0.2064913
5.240714 0.20735330999999999
5.241714 0.20822275
5.242714 0.20909812
5.243714 0.20997190999999998
5.244714 0.21083516
5.245714 0.21168282
5.246714 0.21251673
5.247715 0.21334449
5.248714 0.21417482999999998
5.249714 0.21501239000000003
5.250714 0.21585485
5.251714 0.21669419999999998
5.252714 0.21752160999999998
5.253714 0.21833249
5.254714 0.21912919
5.255714 0.21991952999999997
5.256714 0.22071216
5.257714 0.22151137
5.258714 0.22231478
5.259714 0.22311481
5.260714 0.22390354
5.261714 0.22467752
5.262714 0.22543985
5.263714 0.22619841999999998
5.264714 0.22696101000000002
5.265714 0.22773053
5.266714 0.22850328
5.267715 0.22927084999999997
5.268714 0.2300252
5.269714 0.23076325000000003
5.270714 0.23148868000000003
5.271714 0.23220964000000002
5.272714 0.23293388
5.273714 0.23366431999999998
5.274714 0.23439748
5.275714 0.23512581999999999
5.276714 0.23584242
5.277714 0.23654522000000003
5.278714 0.23723813
5.279714 0.23792861
5.280715 0.23862303
5.281714 0.23932267999999998
5.282714 0.24002297
5.283714 0.24071599000000002
5.284714 0.24139537000000003
5.285714 0.24205993
5.286714 0.24271448999999998
5.287714 0.24336691
5.288714 0.24402344
5.289714 0.24468519000000002
5.290714 0.24534757
5.291714 0.2460032
5.292714 0.24664635000000001
5.293715 0.24727636
5.294714 0.24789783999999998
5.295714 0.24851769999999998
5.296714 0.24914104
5.297714 0.24976791
5.298714 0.2503935
5.299714 0.25101104
5.300714 0.25161605000000004
5.301714 0.25220902
5.302714 0.2527951
5.303714 0.25338097
5.304714 0.25397078
5.305714 0.25456371
5.306714 0.25515442
5.307714 0.25573634
5.308714 0.25630548999999997
5.309714 0.25686279
5.310714 0.25741337
5.311714 0.25796341
5.312714 0.2585165
5.313715 0.25907164
5.314714 0.25962407
5.315714 0.26016831
5.316714 0.26070157
5.317714 0.26122534
5.318714 0.26174439
5.319714 0.2622637
5.320714 0.26278533
5.321714 0.26330715
5.322714 0.26382407999999996
5.323714 0.26433116
5.324714 0.26482651
5.325714 0.26531238
5.326715 0.26579387
5.327714 0.26627581
5.328714 0.26676008
5.329714 0.26724462
5.330714 0.26772493
5.331714 0.2681969
5.332714 0.26865922999999997
5.333714 0.26911418
5.334714 0.26956582
5.335714 0.27001759
5.336714 0.27046998
5.337714 0.27092029
5.338714 0.27136435000000003
5.339714 0.27179897
5.340714 0.27222401
5.341714 0.27264229
5.342714 0.27305788999999997
5.343714 0.27347372000000003
5.344714 0.27388982
5.345714 0.27430346
5.346714 0.27471103
5.347714 0.27511017
5.348714 0.27550118999999995
5.349714 0.27588682999999997
5.350714 0.27627039
5.351714 0.27665377
5.352714 0.27703629
5.353714 0.27741517
5.354714 0.27778735
5.355714 0.27815131
5.356714 0.27850796
5.357714 0.27885993000000003
5.358714 0.27920986
5.359715 0.27955878
5.360714 0.27990553
5.361714 0.28024758
5.362714 0.28058267
5.363714 0.28091026
5.364714 0.28123190000000003
5.365714 0.28155013
5.366714 0.28186701000000003
5.367714 0.28218278
5.368714 0.28249577000000003
5.369714 0.28280357
5.370714 0.28310444
5.371714 0.28339846
5.372715 0.28368732999999996
5.373714 0.28397324
5.374714 0.28425753
5.375714 0.28453978999999996
5.376714 0.28481829999999997
5.377714 0.28509109000000005
5.378714 0.28535731
5.379714 0.28561768
5.380714 0.28587407
5.381714 0.28612819
5.382714 0.28638039000000004
5.383714 0.28662949
5.384714 0.28687352
5.385714 0.28711092
5.386714 0.28734165
5.387714 0.28756727
5.388714 0.28778993999999997
5.389714 0.28801116
5.390714 0.28823074
5.391714 0.28844709
5.392715 0.28865815
5.393714 0.28886274
5.394714 0.28906129
5.395714 0.2892555
5.396714 0.28944718999999997
5.397714 0.28963713
5.398714 0.28982449000000005
5.399714 0.29000739999999997
5.400714 0.29018421
5.401714 0.29035469
5.402714 0.29052021
5.403714 0.29068301
5.404714 0.29084471
5.405715 0.29100524
5.406714 0.2911628
5.407714 0.29131472
5.408714 0.29145915
5.409714 0.29159603
5.410714 0.29172716
5.411714 0.29185503
5.412714 0.29198141
5.413714 0.29210625
5.414714 0.29222800000000004
5.415714 0.29234462
5.416714 0.29245517
5.417714 0.29256043000000004
5.418715 0.29266253000000003
5.419714 0.29276356
5.420714 0.29286409
5.421714 0.29296272
5.422714 0.2930566
5.423714 0.29314312
5.424714 0.29322138999999997
5.425714 0.29329287
5.426714 0.29336044
5.427714 0.29342682
5.428714 0.29349301
5.429714 0.29355774
5.430714 0.29361844
5.431714 0.29367285000000004
5.432714 0.29372042000000004
5.433714 0.29376265999999995
5.434714 0.29380203
5.435714 0.29384042
5.436714 0.29387784
5.437714 0.2939123
5.438715 0.29394107
5.439714 0.29396245
5.440714 0.29397688
5.441714 0.29398686999999996
5.442714 0.29399551
5.443714 0.29400471
5.444714 0.29401407
5.445714 0.29402103
5.446714 0.29402233
5.447714 0.29401595
5.448714 0.29400212000000003
5.449714 0.29398315
5.450714 0.2939618
5.451715 0.29393972
5.452714 0.29391639
5.453714 0.29388962
5.454714 0.29385701999999997
5.455714 0.29381765
5.456714 0.29377264000000003
5.457714 0.29372463
5.458714 0.29367607
5.459714 0.29362771000000004
5.460714 0.29357807
5.461714 0.29352424
5.462714 0.29346352000000003
5.463714 0.29339498999999997
5.464714 0.29332010999999997
5.465714 0.29324172000000004
5.466714 0.29316247
5.467714 0.29308323000000003
5.468714 0.29300276999999997
5.469714 0.29291857000000004
5.470714 0.29282849
5.471714 0.29273203
5.472714 0.29263056
5.473714 0.29252644
5.474714 0.29242139
5.475714 0.2923154
5.476714 0.29220677
5.477714 0.29209305
5.478714 0.29197263
5.479714 0.29184571000000004
5.480714 0.29171421000000003
5.481714 0.29158061
5.482714 0.29144648
5.483714 0.29131162
5.484715 0.29117421000000004
5.485714 0.29103197
5.486714 0.29088352
5.487714 0.29072918000000003
5.488714 0.29057069
5.489714 0.29041016999999997
5.490714 0.29024882
5.491714 0.29008624
5.492714 0.28992083
5.493714 0.28975082
5.494714 0.28957543
5.495714 0.28939528999999997
5.496714 0.28921196
5.497715 0.28902679
5.498714 0.2888401
5.499714 0.28865091
5.500714 0.28845754
5.501714 0.28825873
5.502714 0.28805432
5.503714 0.2878455
5.504714 0.28763397
5.505714 0.28742107
5.506714 0.28720701
5.507714 0.28699085
5.508714 0.28677131
5.509714 0.28654749
5.510714 0.28631941
5.511714 0.28608786
5.512714 0.28585372
5.513714 0.28561731
5.514714 0.28537803
5.515714 0.28513481
5.516714 0.28488684999999997
5.517715 0.28463418
5.518714 0.2843777
5.519714 0.2841186
5.520714 0.28385773999999997
5.521714 0.28359497
5.522714 0.28332942
5.523714 0.28306011
5.524714 0.2827866
5.525714 0.28250939
5.526714 0.28222946
5.527714 0.28194766
5.528714 0.28166408
5.529714 0.28137784
5.530715 0.2810877
5.531714 0.28079296
5.532714 0.28049385
5.533714 0.28019149
5.534714 0.27988721
5.535714 0.27958157
5.536714 0.27927398000000003
5.537714 0.27896292
5.538714 0.27864694
5.539714 0.27832567999999996
5.540714 0.27800021
5.541714 0.27767245
5.542714 0.27734411
5.543715 0.27701552
5.544714 0.27668544
5.545714 0.27635179
5.546714 0.27601293
5.547714 0.27566876
5.548714 0.27532075
5.549714 0.27497108000000003
5.550714 0.27462123
5.551714 0.27427091
5.552714 0.27391817
5.553714 0.2735605
5.554714 0.27319648999999996
5.555714 0.27282685
5.556714 0.27245404
5.557714 0.272081
5.558714 0.27170922
5.559714 0.27133785
5.560714 0.27096411
5.561714 0.2705849
5.562714 0.27019875
5.563715 0.26980671
5.564714 0.26941181000000003
5.565714 0.26901723
5.566714 0.2686243
5.567714 0.26823166
5.568714 0.26783596000000004
5.569714 0.26743397999999996
5.570714 0.26702462
5.571714 0.26660969
5.572714 0.26619287999999997
5.573714 0.26577744000000003
5.574714 0.26536421
5.575714 0.26495093000000003
5.576715 0.26453359
5.577714 0.26410882999999996
5.578714 0.26367612
5.579714 0.26323819
5.580714 0.26279958
5.581714 0.26236394999999996
5.582714 0.26193191000000005
5.583714 0.26150062
5.584714 0.26106535999999997
5.585714 0.26062245
5.586714 0.26017143
5.587714 0.25971527
5.588714 0.25925853
5.589714 0.25880446
5.590714 0.25835296
5.591714 0.25790047
5.592714 0.25744217
5.593714 0.25697496999999997
5.594714 0.25649958
5.595714 0.25602020000000003
5.596714 0.25554227
5.597714 0.25506921
5.598714 0.25460031
5.599714 0.2541312
5.600714 0.25365638999999995
5.601714 0.25317252
5.602714 0.25268039000000003
5.603714 0.25218434
5.604714 0.25168972
5.605714 0.25119948999999997
5.606714 0.25071243
5.607714 0.25022386
5.608714 0.24972856
5.609715 0.24922395
5.610714 0.24871181
5.611714 0.24819734999999998
5.612714 0.24768594
5.613714 0.24717994999999998
5.614714 0.24667718
5.615714 0.24617212000000002
5.616714 0.24565924000000003
5.617714 0.24513626000000002
5.618714 0.24460560999999997
5.619714 0.24407299
5.620714 0.24354394999999998
5.621714 0.24302066
5.622715 0.24250061
5.623714 0.24197823000000002
5.624714 0.24144831
5.625714 0.24090917
5.626714 0.24036372000000003
5.627714 0.23981763999999997
5.628714 0.23927588
5.629714 0.23873956
5.630714 0.23820517
5.631714 0.23766672
5.632714 0.23711936
5.633714 0.23656228999999998
5.634714 0.23599942
5.635714 0.23543697
5.636714 0.23487981
5.637714 0.23432861
5.638714 0.23377945
5.639714 0.23322617999999998
5.640714 0.23266419
5.641714 0.23209311000000002
5.642715 0.23151690000000003
5.643714 0.23094146
5.644714 0.23037092999999997
5.645714 0.22980514999999999
5.646714 0.22923984
5.647714 0.22866920999999998
5.648714 0.22808968
5.649714 0.22750199
5.650714 0.22691097
5.651714 0.22632261
5.652714 0.22574048
5.653714 0.22516366999999998
5.654714 0.22458727
5.655715 0.22400538
5.656714 0.22341467
5.657714 0.22281632
5.658714 0.22221513
5.659714 0.22161658999999997
5.660714 0.22102343
5.661714 0.22043396999999998
5.662714 0.21984321
5.663714 0.21924587999999998
5.664714 0.21863969
5.665714 0.21802667
5.666714 0.21741201999999998
5.667714 0.21680090999999999
5.668715 0.21619540999999998
5.669714 0.21559338
5.670714 0.21498981
5.671714 0.21438005000000002
5.672714 0.2137627
5.673714 0.21314044000000001
5.674714 0.21251836
5.675714 0.21190085
5.676714 0.21128879999999997
5.677714 0.21067916
5.678714 0.21006661000000001
5.679714 0.20944683
5.680714 0.20881912000000002
5.681714 0.20818661
5.682714 0.20755436000000002
5.683714 0.2069263
5.684714 0.20630283
5.685714 0.20568082
5.686714 0.20505562
5.687714 0.20442406999999999
5.688715 0.20378649000000001
5.689714 0.20314646
5.690714 0.20250857
5.691714 0.20187552999999997
5.692714 0.20124641999999998
5.693714 0.20061729
5.694714 0.19998348000000002
5.695714 0.19934254
5.696714 0.19869572000000002
5.697714 0.19804713999999998
5.698714 0.19740133999999998
5.699714 0.19676049999999998
5.700714 0.19612322
5.701715 0.19548556
5.702714 0.19484356
5.703714 0.19419559
5.704714 0.19354343999999998
5.705714 0.19289106
5.706714 0.19224197999999998
5.707714 0.19159712
5.708714 0.19095415
5.709714 0.19030904
5.710714 0.18965857
5.711714 0.18900245000000002
5.712714 0.18834353
5.713714 0.18768606999999998
5.714714 0.18703314
5.715714 0.18638464000000002
5.716714 0.18573744
5.717714 0.18508721
5.718714 0.18443108
5.719714 0.18376942000000002
5.720714 0.18310552
5.721714 0.18244351
5.722714 0.18178583
5.723714 0.18113179000000001
5.724714 0.18047806
5.725714 0.17982096
5.726714 0.17915884999999998
5.727714 0.17849328
5.728714 0.17782808
5.729714 0.17716693
5.730714 0.17651095
5.731714 0.17585792
5.732714 0.17520353
5.733714 0.17454399
5.734715 0.17387831
5.735714 0.17320897000000002
5.736714 0.17254042
5.737714 0.17187637
5.738714 0.17121754
5.739714 0.17056122999999998
5.740714 0.16990308999999998
5.741714 0.16923985
5.742714 0.16857141
5.743714 0.16790096
5.744714 0.16723297
5.745714 0.16657038
5.746714 0.1659128
5.747715 0.16525661
5.748714 0.16459732000000002
5.749714 0.1639323
5.750714 0.16326254999999998
5.751714 0.16259217
5.752714 0.16192584000000002
5.753714 0.16126597
5.754714 0.16061103999999998
5.755714 0.1599565
5.756714 0.15929751
5.757714 0.15863185
5.758714 0.15796137
5.759714 0.15729091
5.760714 0.15662547
5.761714 0.15596714
5.762714 0.15531395
5.763714 0.15466106
5.764714 0.15400373
5.765714 0.15334031
5.766714 0.15267314
5.767715 0.15200716
5.768714 0.15134667
5.769714 0.15069264
5.770714 0.15004196
5.771714 0.14938932
5.772714 0.14873049
5.773714 0.14806507
5.774714 0.14739697
5.775714 0.14673222
5.776714 0.14607552000000001
5.777714 0.14542743
5.778714 0.14478398
5.779714 0.14413904
5.780715 0.14348784
5.781714 0.14282982
5.782714 0.1421687
5.783714 0.14151019
5.784714 0.14085846
5.785714 0.14021359
5.786714 0.13957162
5.787714 0.13892706
5.788714 0.13827651
5.789714 0.13762086
5.790714 0.13696493
5.791714 0.13631464
5.792714 0.13567336
5.793715 0.13503975999999998
5.794714 0.13440839
5.795714 0.13377282
5.796714 0.13312933
5.797714 0.13247912
5.798714 0.13182765999999999
5.799714 0.13118143
5.800714 0.13054422000000002
5.801714 0.12991503999999998
5.802714 0.12928889999999998
5.803714 0.12865986999999998
5.804714 0.12802478
5.805714 0.12738502000000002
5.806714 0.12674558
5.807714 0.12611186000000002
5.808714 0.12548626000000002
5.809714 0.12486661
5.810714 0.12424741
5.811714 0.12362316
5.812714 0.12299188
5.813715 0.12235638
5.814714 0.12172284
5.815714 0.12109727
5.816714 0.12048200999999999
5.817714 0.11987442
5.818714 0.11926832
5.819714 0.11865766
5.820714 0.11803985
5.821714 0.11741719
5.822714 0.11679523
5.823714 0.11617944
5.824714 0.11557199
5.825714 0.11497062
5.826715 0.11437024000000001
5.827714 0.11376623000000001
5.828714 0.11315736000000001
5.829714 0.11254664
5.830714 0.11193953
5.831714 0.11134051
5.832714 0.11075033000000001
5.833714 0.11016539
5.834714 0.10957968000000001
5.835714 0.10898827
5.836714 0.10839013
5.837714 0.10778875
5.838714 0.10719016
5.839714 0.10659953
5.840714 0.10601828
5.841714 0.10544356
5.842714 0.10487007999999999
5.843714 0.10429331
5.844714 0.10371211000000001
5.845714 0.10312914000000001
5.846714 0.10254909000000001
5.847714 0.10197565000000001
5.848714 0.10140924
5.849714 0.10084674
5.850714 0.10028348000000001
5.851714 0.09971613800000001
5.852714 0.099144853
5.853714 0.098573288
5.854714 0.09800656699999999
5.855714 0.097448321
5.856714 0.096898631
5.857714 0.096353964
5.858714 0.095809199
5.859715 0.09526050999999999
5.860714 0.094707403
5.861714 0.094152789
5.862714 0.093601196
5.863714 0.09305611
5.864714 0.092518097
5.865714 0.091984705
5.866714 0.09145215699999999
5.867714 0.09091774100000001
5.868714 0.090381404
5.869714 0.089845713
5.870714 0.089314196
5.871714 0.088789122
5.872715 0.088270102
5.873714 0.087754254
5.874714 0.087237894
5.875714 0.086718716
5.876714 0.086197176
5.877714 0.08567622899999999
5.878714 0.085159746
5.879714 0.084650377
5.880714 0.084148196
5.881714 0.083650806
5.882714 0.083154737
5.883714 0.082657405
5.884714 0.082158361
5.885714 0.08165929499999999
5.886714 0.08116282400000001
5.887714 0.08067091700000001
5.888714 0.0801838
5.889714 0.079700007
5.890714 0.07921745399999999
5.891714 0.078734825
5.892715 0.078252412
5.893714 0.07777202999999999
5.894714 0.077295949
5.895714 0.076825585
5.896714 0.07636066899999999
5.897714 0.075899338
5.898714 0.075439125
5.899714 0.07497822500000001
5.900714 0.074516371
5.901714 0.07405486
5.902714 0.07359576400000001
5.903714 0.07314084800000001
5.904714 0.072690746
5.905715 0.072244817
5.906714 0.071801664
5.907714 0.071360008
5.908714 0.070919364
5.909714 0.070480257
5.910714 0.070043834
5.911714 0.069611182
5.912714 0.06918271000000001
5.913714 0.068757951
5.914714 0.068335846
5.915714 0.06791534299999999
5.916714 0.067495974
5.917714 0.067078049
5.918715 0.066662492
5.919714 0.066250336
5.920714 0.065842201
5.921714 0.06543792
5.922714 0.06503663
5.923714 0.064637174
5.924714 0.06423867899999999
5.925714 0.06384102200000001
5.926714 0.063444924
5.927714 0.06305165
5.928714 0.062662433
5.929714 0.06227789
5.930714 0.061897712
5.931714 0.061520835
5.932714 0.061145978
5.933714 0.060772279
5.934714 0.060399726
5.935714 0.060029164999999995
5.936714 0.059661811
5.937714 0.059298570999999994
5.938715 0.05893957
5.939714 0.058584043
5.940714 0.058230804
5.941714 0.057878962000000006
5.942714 0.0575285
5.943714 0.057180325000000004
5.944714 0.056835776000000005
5.945714 0.056495809
5.946714 0.05616034600000001
5.947714 0.055828184
5.948714 0.055497565
5.949714 0.055167137000000005
5.950714 0.054836762000000004
5.951715 0.054507714
5.952714 0.054182083
5.953714 0.053861726
5.954714 0.053547293999999995
5.955714 0.053237897000000006
5.956714 0.052931585
5.957714 0.052626425
5.958714 0.052321550999999994
5.959714 0.052017573
5.960714 0.051716149999999995
5.961714 0.051418936000000005
5.962714 0.051126565
5.963714 0.050838274
5.964714 0.050552358
5.965714 0.05026728
5.966714 0.049982674
5.967714 0.049699708999999995
5.968714 0.04942051
5.969714 0.049146933999999996
5.970714 0.048879429
5.971714 0.048616612999999996
5.972714 0.048355912
5.973714 0.04809488
5.974714 0.047832541
5.975714 0.047569946
5.976714 0.047309609
5.977714 0.047054203
5.978714 0.04680517
5.979714 0.04656204
5.980714 0.046322873
5.981714 0.046085479
5.982714 0.045848711
5.983714 0.045613077
5.984715 0.045380314
5.985714 0.045152195
5.986714 0.044929283
5.987714 0.044710415999999996
5.988714 0.044493246
5.989714 0.044275590000000004
5.990714 0.044056743999999995
5.991714 0.043838037999999996
5.992714 0.043622273
5.993714 0.043412289
5.994714 0.043209491
5.995714 0.04301311
5.996714 0.042820648999999995
5.997715 0.042629251
5.998714 0.042437197
5.999714 0.042244754
6.000714 0.042053864999999996
6.001714 0.041866925
6.002714 0.041685344
6.003714 0.041508759
6.004714 0.041335315
6.005714 0.04116286
6.006714 0.0409903
6.007714 0.040818343
6.008714 0.040649133999999996
6.009714 0.040485017000000005
6.010714 0.040327123
6.011714 0.040174581
6.012714 0.040024903
6.013714 0.039875271999999996
6.014714 0.039724071
6.015714 0.039571797
6.016714 0.039420815
6.017715 0.039274091
6.018714 0.039133648
6.019714 0.038999519999999996
6.020714 0.038869839
6.021714 0.038741945
6.022714 0.038613906
6.023714 0.038485545999999995
6.024714 0.038358444
6.025714 0.038234904
6.026714 0.038116533
6.027714 0.038003208
6.028714 0.037893123
6.029714 0.037783798
6.030715 0.037673578
6.031714 0.037562681
6.032714 0.037453175
6.033714 0.037347918
6.034714 0.037248962000000004
6.035714 0.037156377
6.036714 0.037068152
6.037714 0.036981239
6.038714 0.036893183
6.039714 0.036803432000000004
6.040714 0.036713615
6.041714 0.036626577
6.042714 0.036544769
6.043715 0.036468892
6.044714 0.036397538
6.045714 0.036328070999999997
6.046714 0.036258186
6.047714 0.03618731
6.048714 0.036116943
6.049714 0.036049788
6.050714 0.035988176
6.051714 0.035932610999999996
6.052714 0.035881394000000004
6.053714 0.035831486
6.054714 0.035780217
6.055714 0.035726791
6.056714 0.035672795
6.057714 0.035621331
6.058714 0.035575268
6.059714 0.035535614
6.060714 0.035500922
6.061714 0.035468102
6.062714 0.035434190000000004
6.063715 0.035398066
6.064714 0.035361116
6.065714 0.035326468
6.066714 0.035297194999999996
6.067714 0.035274506
6.068714 0.035257023000000005
6.069714 0.035241514
6.070714 0.035224739
6.071714 0.035205283
6.072714 0.035184350999999996
6.073714 0.035165020000000005
6.074714 0.035150419
6.075714 0.035141851
6.076715 0.035137997
6.077714 0.035135669
6.078714 0.035131705
6.079714 0.035124918000000005
6.080714 0.035116886
6.081714 0.035111155
6.082714 0.035111225
6.083714 0.035118492
6.084714 0.035131347
6.085714 0.035146007
6.086714 0.035158571
6.087714 0.035167194
6.088714 0.035173068
6.089714 0.0351797
6.090714 0.035190862
6.091714 0.035208435
6.092714 0.0352314
6.093714 0.035256532
6.094714 0.0352804
6.095714 0.035301491000000004
6.096714 0.035321119
6.097714 0.035342629
6.098714 0.035369326
6.099714 0.035402377
6.100714 0.035439912
6.101714 0.035477956
6.102714 0.035512654
6.103714 0.035542485
6.104714 0.035569241
6.105714 0.035597096
6.106714 0.035630306
6.107714 0.035670889
6.108714 0.035717557
6.109715 0.035766544
6.110714 0.035813788
6.111714 0.03585722
6.112714 0.035897817
6.113714 0.03593881
6.114714 0.035983586
6.115714 0.036033554
6.116714 0.036087268
6.117714 0.036141329
6.118714 0.036192522000000005
6.119714 0.036239918
6.120714 0.036285591
6.121714 0.03633358
6.122715 0.036387591
6.123714 0.036448799
6.124714 0.036515068
6.125714 0.036582004
6.126714 0.036645296
6.127714 0.036703001
6.128714 0.036756447
6.129714 0.036809308
6.130714 0.036865435
6.131714 0.036926704
6.132714 0.036992170000000005
6.133714 0.037058888
6.134714 0.037123924
6.135714 0.037186252
6.136714 0.037247411
6.137714 0.037310494
6.138714 0.037378157
6.139714 0.037450820999999995
6.140714 0.037526173
6.141714 0.037600321
6.142715 0.037669906
6.143714 0.037733995
6.144714 0.037794621
6.145714 0.037855681
6.146714 0.037920850000000006
6.147714 0.037991689
6.148714 0.038066966
6.149714 0.038143568
6.150714 0.038218382
6.151714 0.038289991999999995
6.152714 0.03835925
6.153714 0.038428471
6.154714 0.038499793000000004
6.155715 0.038573737000000004
6.156714 0.038648842
6.157714 0.038722571
6.158714 0.038792926
6.159714 0.038859754999999996
6.160714 0.038925
6.161714 0.038991708
6.162714 0.039062373
6.163714 0.039137568
6.164714 0.039215668
6.165714 0.039293742
6.166714 0.039369095
6.167714 0.03944058
6.168715 0.039508977
6.169714 0.039576335
6.170714 0.039644676000000004
6.171714 0.039714898
6.172714 0.039786432000000004
6.173714 0.039857809
6.174714 0.039927693
6.175714 0.039995737999999996
6.176714 0.040062785
6.177714 0.040130276
6.178714 0.040199343
6.179714 0.040270030000000005
6.180714 0.040341192
6.181714 0.040411035000000005
6.182714 0.040478035
6.183714 0.040541659
6.184714 0.040602576
6.185714 0.040662245
6.186714 0.040722196
6.187714 0.040783343
6.188715 0.040845716
6.189714 0.040908615
6.190714 0.040971077
6.191714 0.041032373
6.192714 0.041092276999999997
6.193714 0.041151034999999996
6.194714 0.0412091
6.195714 0.041266816
6.196714 0.041324185
6.197714 0.041380813
6.198714 0.041436046000000004
6.199714 0.041489248
6.200714 0.041540063
6.201715 0.041588632
6.202714 0.041635576
6.203714 0.041681819
6.204714 0.041728182
6.205714 0.041775004
6.206714 0.041821924999999996
6.207714 0.041867996
6.208714 0.041912124
6.209714 0.041953634000000004
6.210714 0.041992668
6.211714 0.042030137
6.212714 0.042067215000000005
6.213714 0.042104625
6.214714 0.042142085
6.215714 0.042178328
6.216714 0.042211736
6.217714 0.042241268
6.218714 0.04226717
6.219714 0.042290983
6.220714 0.042314792999999996
6.221714 0.04234006
6.222714 0.042366725
6.223714 0.042393123
6.224714 0.042416867999999996
6.225714 0.042436176
6.226714 0.042450911
6.227714 0.04246271
6.228714 0.042474031
6.229714 0.042486683000000004
6.230714 0.04250067
6.231714 0.042514118999999996
6.232714 0.042524374999999996
6.233714 0.042529625
6.234715 0.042530114
6.235714 0.042528108999999994
6.236714 0.042526601
6.237714 0.042527445
6.238714 0.042530056000000004
6.239714 0.042531482
6.240714 0.042527966
6.241714 0.042517064
6.242714 0.042499125
6.243714 0.042477238
6.244714 0.042455559
6.245714 0.042436999999999996
6.246714 0.042421614999999996
6.247715 0.042406641
6.248714 0.042388207
6.249714 0.042363669
6.250714 0.042333192
6.251714 0.042299557
6.252714 0.042266297
6.253714 0.042235304
6.254714 0.042205377
6.255714 0.042172664000000006
6.256714 0.04213287
6.257714 0.042083897
6.258714 0.042027363
6.259714 0.041967968
6.260714 0.041911032
6.261714 0.041859539
6.262714 0.041812455
6.263714 0.041765335
6.264714 0.041712838
6.265714 0.041651735
6.266714 0.041582616
6.267715 0.041509283
6.268714 0.041436221
6.269714 0.041365705
6.270714 0.041296339
6.271714 0.041223908000000004
6.272714 0.041144097
6.273714 0.041055368
6.274714 0.04096023
6.275714 0.040864007
6.276714 0.040771801
6.277714 0.040685403
6.278714 0.040602052
6.279714 0.040515815000000004
6.280715 0.040420852
6.281714 0.040314702
6.282714 0.040199586999999995
6.283714 0.040081024
6.284714 0.039964539
6.285714 0.03985246
6.286714 0.039742675000000005
6.287714 0.039630118
6.288714 0.039509981
6.289714 0.039380748
6.290714 0.039245139
6.291714 0.039108374
6.292714 0.038974834
6.293715 0.038845171
6.294714 0.038715652999999996
6.295714 0.038580249999999996
6.296714 0.038434198
6.297714 0.038276947
6.298714 0.038112665
6.299714 0.037947958000000004
6.300714 0.037788128000000004
6.301714 0.037634169
6.302714 0.037482279
6.303714 0.03732616
6.304714 0.037160711
6.305714 0.036984903
6.306714 0.036802152
6.307714 0.036617977
6.308714 0.036436474
6.309714 0.036257738
6.310714 0.036077820999999996
6.311714 0.035891251
6.312714 0.03569455
6.313715 0.035488544000000004
6.314714 0.035278063
6.315714 0.035069115
6.316714 0.034865283000000004
6.317714 0.034665494
6.318714 0.034464529
6.319714 0.034256003
6.320714 0.034036033
6.321714 0.033805403
6.322714 0.033568984
6.323714 0.033332765
6.324714 0.033100328
6.325714 0.03287087
6.326715 0.032639937
6.327714 0.032402328
6.328714 0.032155387
6.329714 0.031900618
6.330714 0.031642668
6.331714 0.031386327
6.332714 0.031133444
6.333714 0.030881638
6.334714 0.030625652
6.335714 0.030360484000000004
6.336714 0.030084432
6.337714 0.029800143
6.338714 0.029513068
6.339714 0.029228258
6.340714 0.028947408999999997
6.341714 0.028667968999999998
6.342714 0.028384770999999996
6.343714 0.02809318
6.344714 0.027791801
6.345714 0.027483162999999998
6.346714 0.027172003000000004
6.347714 0.026862245
6.348714 0.026554614
6.349714 0.026246297000000002
6.350714 0.025932826000000003
6.351714 0.02561099
6.352714 0.0252809
6.353714 0.024945975999999998
6.354714 0.024610819
6.355714 0.024278348
6.356714 0.023947947
6.357714 0.023615787
6.358714 0.023277095
6.359715 0.022928981
6.360714 0.022572085
6.361714 0.022210072
6.362714 0.021847324
6.363714 0.021486291
6.364714 0.021126111
6.365714 0.020763316
6.366714 0.020394128
6.367714 0.020016864
6.368714 0.019632939000000002
6.369714 0.019245892
6.370714 0.01885907
6.371714 0.018473476000000003
6.372715 0.018087134
6.373714 0.017696369
6.374714 0.017298167
6.375714 0.016892119
6.376714 0.016480715
6.377714 0.016067809
6.378714 0.015656219000000002
6.379714 0.015245983
6.380714 0.014834350000000001
6.381714 0.014417495
6.382714 0.013992873
6.383714 0.013560733
6.384714 0.013123850999999999
6.385714 0.012685691999999998
6.386714 0.01224819
6.387714 0.011810567000000001
6.388714 0.011369925
6.389714 0.010923206000000001
6.390714 0.010469247
6.391714 0.010009586000000001
6.392715 0.009547497
6.393714 0.009085862299999999
6.394714 0.0086252541
6.395714 0.0081634811
6.396714 0.0076969147
6.397714 0.0072227806
6.398714 0.0067409601
6.399714 0.006254141800000001
6.400714 0.0057662008
6.401714 0.0052798121000000005
6.402714 0.0047947979
6.403714 0.004308263299999999
6.404714 0.0038164413
6.405715 0.0033170807
6.406714 0.0028108539
6.407714 0.0023008835000000003
6.408714 0.0017906794
6.409714 0.001281805
6.410714 0.0007727959200000001
6.411714 0.00026005930000000003
6.412714 -0.00025978743
6.413714 -0.00078761514
6.414714 -0.0013210182
6.415714 -0.0018556497
6.416714 -0.002387876
6.417714 -0.0029170998
6.418715 -0.0034462806
6.419714 -0.0039802489
6.420714 -0.0045228247
6.421714 -0.0050744988
6.422714 -0.0056321434
6.423714 -0.0061909544
6.424714 -0.006747426199999999
6.425714 -0.0073015079
6.426714 -0.007856571
6.427714 -0.0084171734
6.428714 -0.008986031
6.429714 -0.009562117299999999
6.430714 -0.010141152
6.431714 -0.010718235
6.432714 -0.011291026000000001
6.433714 -0.011861436
6.434714 -0.012434718
6.435714 -0.013016403000000001
6.436714 -0.013608941999999999
6.437714 -0.014210114000000001
6.438715 -0.014814250000000001
6.439714 -0.01541557
6.440714 -0.016011627
6.441714 -0.016604738
6.442714 -0.017200486
6.443714 -0.017804212
6.444714 -0.018417642
6.445714 -0.01903778
6.446714 -0.01965877
6.447714 -0.02027562
6.448714 -0.020887461
6.449714 -0.021498276
6.450714 -0.02211457
6.451715 -0.022741353000000002
6.452714 -0.023378909
6.453714 -0.024022399
6.454714 -0.024664613999999998
6.455714 -0.025300274
6.456714 -0.025929248999999998
6.457714 -0.026556713
6.458714 -0.027190064
6.459714 -0.027834464000000003
6.460714 -0.028489705
6.461714 -0.029150326999999997
6.462714 -0.029808961
6.463714 -0.030460846
6.464714 -0.031106762
6.465714 -0.031752535
6.466714 -0.032405383999999995
6.467714 -0.033069361
6.468714 -0.033742699
6.469714 -0.034418752000000004
6.470714 -0.035090026
6.471714 -0.035752848000000004
6.472714 -0.036409791000000004
6.473714 -0.037068318
6.474714 -0.037736385
6.475714 -0.038417632
6.476714 -0.039109128
6.477714 -0.039803027000000005
6.478714 -0.040491222
6.479714 -0.041170162
6.480714 -0.041842915
6.481714 -0.042517186
6.482714 -0.043200541
6.483714 -0.043895704
6.484715 -0.044598844
6.485714 -0.045301933999999995
6.486714 -0.04599774
6.487714 -0.046684363
6.488714 -0.047366557000000004
6.489714 -0.048052944
6.490714 -0.048750775999999996
6.491714 -0.049461453
6.492714 -0.050179537999999996
6.493714 -0.050895917
6.494714 -0.051603239
6.495714 -0.052300323
6.496714 -0.05299286
6.497715 -0.053689983999999996
6.498714 -0.05439872
6.499714 -0.055119745
6.500714 -0.055846979
6.501714 -0.056571303999999996
6.502714 -0.057286129
6.503714 -0.057991379
6.504714 -0.05869353200000001
6.505714 -0.05940161100000001
6.506714 -0.060121610000000006
6.507714 -0.060852751000000004
6.508714 -0.061587902
6.509714 -0.062317861
6.510714 -0.06303698199999999
6.511714 -0.06374662
6.512714 -0.06445437300000001
6.513714 -0.065169483
6.514714 -0.06589721899999999
6.515714 -0.06663564699999999
6.516714 -0.06737677
6.517715 -0.068111316
6.518714 -0.068834319
6.519714 -0.069548085
6.520714 -0.070260774
6.521714 -0.070981419
6.522714 -0.071714498
6.523714 -0.072457257
6.524714 -0.07320146
6.525714 -0.073938433
6.526714 -0.07466434
6.527714 -0.075382419
6.528714 -0.076100911
6.529714 -0.076827896
6.530715 -0.077566243
6.531714 -0.078311726
6.532714 -0.079055532
6.533714 -0.079789571
6.534714 -0.08051139900000001
6.535714 -0.081225723
6.536714 -0.08194167200000001
6.537714 -0.082667352
6.538714 -0.083405094
6.539714 -0.084150163
6.540714 -0.084893749
6.541714 -0.08562827099999999
6.542714 -0.08635187400000001
6.543715 -0.087069359
6.544714 -0.087789056
6.545714 -0.088517589
6.546714 -0.089255761
6.547714 -0.089998054
6.548714 -0.09073603400000001
6.549714 -0.09146349599999999
6.550714 -0.092180271
6.551714 -0.092892337
6.552714 -0.093608175
6.553714 -0.09433364600000001
6.554714 -0.095068465
6.555714 -0.095806381
6.556714 -0.096538971
6.557714 -0.097260665
6.558714 -0.09797198
6.559714 -0.098679087
6.560714 -0.099389965
6.561714 -0.10010959999999999
6.562714 -0.10083703000000001
6.563715 -0.10156609
6.564714 -0.10228928
6.565714 -0.10300226
6.566714 -0.10370645
6.567714 -0.10440791
6.568714 -0.10511354
6.569714 -0.10582676999999999
6.570714 -0.10654547
6.571714 -0.10726328
6.572714 -0.10797357999999999
6.573714 -0.10867347000000001
6.574714 -0.10936557000000001
6.575714 -0.11005638
6.576715 -0.11075236
6.577714 -0.11145606000000001
6.578714 -0.11216471
6.579714 -0.1128719
6.580714 -0.11357147
6.581714 -0.11426104
6.582714 -0.11494322
6.583714 -0.11562371
6.584714 -0.11630774999999999
6.585714 -0.11699691999999999
6.586714 -0.11768835000000001
6.587714 -0.11837666
6.588714 -0.11905748000000001
6.589714 -0.11973012000000001
6.590714 -0.12039796
6.591714 -0.12106631999999999
6.592714 -0.12173909
6.593714 -0.12241629999999999
6.594714 -0.12309414
6.595714 -0.12376719
6.596714 -0.12443165
6.597714 -0.12508745000000002
6.598714 -0.12573814
6.599714 -0.12638862
6.600714 -0.12704215
6.601714 -0.12769861999999998
6.602714 -0.12835481
6.603714 -0.12900662
6.604714 -0.12965162
6.605714 -0.13029043
6.606714 -0.13092610999999998
6.607714 -0.131562
6.608714 -0.13219959
6.609715 -0.13283748
6.610714 -0.13347233
6.611714 -0.13410094
6.612714 -0.13472224
6.613714 -0.13533789
6.614714 -0.13595116999999998
6.615714 -0.13656493
6.616714 -0.13717985
6.617714 -0.13779418
6.618714 -0.13840492999999998
6.619714 -0.13900974
6.620714 -0.1396083
6.621714 -0.14020234
6.622715 -0.14079432
6.623714 -0.14138585
6.624714 -0.14197667
6.625714 -0.14256497
6.626714 -0.14314875
6.627714 -0.14372715
6.628714 -0.14430108
6.629714 -0.14487249000000002
6.630714 -0.14544295999999998
6.631714 -0.14601256
6.632714 -0.14657959
6.633714 -0.14714167
6.634714 -0.14769715
6.635714 -0.14824622
6.636714 -0.14879067
6.637714 -0.14933278
6.638714 -0.14987378
6.639714 -0.15041316999999998
6.640714 -0.15094908
6.641714 -0.15147964
6.642715 -0.15200436
6.643714 -0.15252447
6.644714 -0.15304213
6.645714 -0.15355892000000002
6.646714 -0.15407458000000002
6.647714 -0.15458702
6.648714 -0.15509346
6.649714 -0.15559227
6.650714 -0.15608405
6.651714 -0.1565714
6.652714 -0.15705728
6.653714 -0.15754316
6.654714 -0.15802794
6.655715 -0.15850859
6.656714 -0.15898192
6.657714 -0.15944666999999998
6.658714 -0.15990434
6.659714 -0.16035826
6.660714 -0.16081162
6.661714 -0.16126528
6.662714 -0.16171723999999998
6.663714 -0.16216376
6.664714 -0.16260176
6.665714 -0.16303081
6.666714 -0.16345349
6.667714 -0.16387384
6.668715 -0.16429474
6.669714 -0.16471592000000002
6.670714 -0.16513391
6.671714 -0.165544
6.672714 -0.16594309000000002
6.673714 -0.16633177
6.674714 -0.16671408
6.675714 -0.16709525
6.676714 -0.16747864
6.677714 -0.16786368999999998
6.678714 -0.16824621
6.679714 -0.16862096
6.680714 -0.16898480000000002
6.681714 -0.16933857
6.682714 -0.16968647
6.683714 -0.17003337999999998
6.684714 -0.1703816
6.685714 -0.1707293
6.686714 -0.17107140999999998
6.687714 -0.1714028
6.688715 -0.17172146000000002
6.689714 -0.17203009
6.690714 -0.1723346
6.691714 -0.17264074000000001
6.692714 -0.17295067
6.693714 -0.17326147
6.694714 -0.17356692
6.695714 -0.17386101
6.696714 -0.17414151
6.697714 -0.17441120999999998
6.698714 -0.17467614
6.699714 -0.1749418
6.700714 -0.17520982
6.701715 -0.17547696
6.702714 -0.17573712
6.703714 -0.17598529
6.704714 -0.17622065
6.705714 -0.17644728
6.706714 -0.17667164999999999
6.707714 -0.17689868
6.708714 -0.17712861
6.709714 -0.17735664
6.710714 -0.1775756
6.711714 -0.17778029
6.712714 -0.17797051
6.713714 -0.17815122
6.714714 -0.17832966
6.715714 -0.17851106
6.716714 -0.17869559999999998
6.717714 -0.17887841999999998
6.718714 -0.17905264
6.719714 -0.1792136
6.720714 -0.17936155
6.721714 -0.17950144999999998
6.722714 -0.17963971
6.723714 -0.1797802
6.724714 -0.17992168
6.725714 -0.18005852
6.726714 -0.18018409999999999
6.727714 -0.18029488
6.728714 -0.18039270999999998
6.729714 -0.18048384
6.730714 -0.18057525
6.731714 -0.18067058
6.732714 -0.18076798
6.733714 -0.1808612
6.734715 -0.18094338000000001
6.735714 -0.18101095
6.736714 -0.18106563
6.737714 -0.18111316000000002
6.738714 -0.18115966
6.739714 -0.18120786
6.740714 -0.18125557
6.741714 -0.18129707
6.742714 -0.18132685
6.743714 -0.18134305
6.744714 -0.18134871
6.745714 -0.18135004
6.746714 -0.18135252999999998
6.747715 -0.18135774
6.748714 -0.18136222000000002
6.749714 -0.18135956
6.750714 -0.18134416
6.751714 -0.18131444
6.752714 -0.18127359
6.753714 -0.18122753
6.754714 -0.18118126
6.755714 -0.18113601
6.756714 -0.18108858
6.757714 -0.18103360000000002
6.758714 -0.18096684000000002
6.759714 -0.18088788
6.760714 -0.18080032
6.761714 -0.18070946
6.762714 -0.180619
6.763714 -0.18052880999999998
6.764714 -0.18043499000000002
6.765714 -0.18033225
6.766714 -0.18021708
6.767715 -0.18008982
6.768714 -0.17995434
6.769714 -0.17981556
6.770714 -0.17967650000000002
6.771714 -0.17953654
6.772714 -0.17939194
6.773714 -0.17923825999999998
6.774714 -0.1790731
6.775714 -0.17889746
6.776714 -0.17871505000000001
6.777714 -0.17852987
6.778714 -0.1783438
6.779714 -0.17815554
6.780715 -0.17796149
6.781714 -0.17775812
6.782714 -0.17754404000000001
6.783714 -0.17732081
6.784714 -0.17709178
6.785714 -0.17685995
6.786714 -0.17662606
6.787714 -0.17638822999999998
6.788714 -0.17614327000000002
6.789714 -0.17588867000000002
6.790714 -0.17562424
6.791714 -0.17535209000000002
6.792714 -0.17507530999999998
6.793715 -0.17479602
6.794714 -0.17451408
6.795714 -0.17422735
6.796714 -0.17393308999999998
6.797714 -0.17362975
6.798714 -0.17331784
6.799714 -0.17299944
6.800714 -0.17267681000000001
6.801714 -0.17235081
6.802714 -0.17202045000000002
6.803714 -0.17168362
6.804714 -0.17133865
6.805714 -0.1709854
6.806714 -0.17062549
6.807714 -0.1702612
6.808714 -0.16989396
6.809714 -0.16952332
6.810714 -0.16914721000000002
6.811714 -0.1687633
6.812714 -0.16837043
6.813715 -0.16796938
6.814714 -0.16756232000000001
6.815714 -0.1671514
6.816714 -0.16673726
6.817714 -0.16631872
6.818714 -0.16589351000000002
6.819714 -0.16545998
6.820714 -0.16501825
6.821714 -0.16457029
6.822714 -0.16411863000000002
6.823714 -0.16366467
6.824714 -0.16320758
6.825714 -0.16274463
6.826715 -0.16227283
6.827714 -0.16179088
6.828714 -0.16130009
6.829714 -0.16080373
6.830714 -0.16030514
6.831714 -0.15980568
6.832714 -0.15930383
6.833714 -0.15879622999999998
6.834714 -0.15827967
6.835714 -0.15775324999999998
6.836714 -0.15721888
6.837714 -0.15668009
6.838714 -0.15613963
6.839714 -0.15559762
6.840714 -0.15505125
6.841714 -0.15449643999999998
6.842714 -0.1539305
6.843714 -0.153354
6.844714 -0.15277077
6.845714 -0.15218582
6.846714 -0.15160235
6.847714 -0.15101982
6.848714 -0.15043411
6.849714 -0.14983992
6.850714 -0.14923387
6.851714 -0.14861651
6.852714 -0.14799183999999999
6.853714 -0.14736484
6.854714 -0.14673831999999998
6.855714 -0.14611118
6.856714 -0.14547907999999998
6.857714 -0.14483727000000002
6.858714 -0.14418379
6.859715 -0.14352091
6.860714 -0.14285406
6.861714 -0.14218853
6.862714 -0.14152625
6.863714 -0.14086431
6.864714 -0.14019653999999998
6.865714 -0.13951694
6.866714 -0.13882332
6.867714 -0.13811849
6.868714 -0.13740869
6.869714 -0.13669988
6.870714 -0.13599418
6.871714 -0.13528882
6.872715 -0.13457792
6.873714 -0.13385623
6.874714 -0.13312254
6.875714 -0.13238039000000001
6.876714 -0.13163598
6.877714 -0.13089423
6.878714 -0.13015559
6.879714 -0.12941555999999999
6.880714 -0.12866729000000002
6.881714 -0.12790569999999998
6.882714 -0.12713065
6.883714 -0.12634723
6.884714 -0.12556278
6.885714 -0.12478272
6.886714 -0.12400731
6.887714 -0.12323159
6.888714 -0.12244838
6.889714 -0.12165258000000001
6.890714 -0.12084413000000001
6.891714 -0.12002791000000002
6.892715 -0.11921066000000001
6.893714 -0.11839675999999999
6.894714 -0.11758555999999999
6.895714 -0.11677186999999999
6.896714 -0.11594918
6.897714 -0.11511391
6.898714 -0.1142677
6.899714 -0.11341664
6.900714 -0.11256763
6.901714 -0.11172426
6.902714 -0.11088456
6.903714 -0.11004212
6.904714 -0.1091898
6.905715 -0.10832391
6.906714 -0.1074463
6.907714 -0.10656309
6.908714 -0.10568098
6.909714 -0.10480323000000001
6.910714 -0.10392792000000001
6.911714 -0.10304927000000001
6.912714 -0.10216146000000001
6.913714 -0.10126225000000001
6.914714 -0.10035440999999999
6.915714 -0.09944404
6.916714 -0.098536815
6.917714 -0.097634475
6.918715 -0.09673372300000001
6.919714 -0.095828233
6.920714 -0.09491244
6.921714 -0.09398485999999999
6.922714 -0.093048933
6.923714 -0.092110905
6.924714 -0.091176026
6.925714 -0.090245466
6.926714 -0.08931573200000001
6.927714 -0.088380923
6.928714 -0.087436376
6.929714 -0.086481473
6.930714 -0.085519929
6.931714 -0.08455747200000001
6.932714 -0.083598326
6.933714 -0.082642725
6.934714 -0.081686972
6.935714 -0.08072584199999999
6.936714 -0.079755881
6.937714 -0.078777515
6.938715 -0.07779469
6.939714 -0.07681236599999999
6.940714 -0.075833424
6.941714 -0.074856891
6.942714 -0.073878613
6.943714 -0.072893826
6.944714 -0.071900082
6.945714 -0.070898671
6.946714 -0.06989378
6.947714 -0.06888989000000001
6.948714 -0.067889137
6.949714 -0.066890183
6.950714 -0.065889262
6.951715 -0.06488265900000001
6.952714 -0.063869014
6.953714 -0.06285006500000001
6.954714 -0.061829406
6.955714 -0.060810108
6.956714 -0.059792789
6.957714 -0.058775313999999995
6.958714 -0.057754246999999995
6.959714 -0.056727114
6.960714 -0.055694004
6.961714 -0.0546575
6.962714 -0.053621031
6.963714 -0.052586693000000004
6.964714 -0.051554013
6.965714 -0.050520338
6.966714 -0.049482594
6.967714 -0.048439269
6.968714 -0.047391307
6.969714 -0.046341415
6.970714 -0.045292257
6.971714 -0.044244726
6.972714 -0.043197462000000006
6.973714 -0.042147856000000004
6.974714 -0.041093887
6.975714 -0.040035541
6.976714 -0.038974849
6.977714 -0.037914538
6.978714 -0.036856168
6.979714 -0.035799027
6.980714 -0.034740523999999995
6.981714 -0.03367789
6.982714 -0.032610056
6.983714 -0.031538478999999994
6.984715 -0.030466344000000003
6.985714 -0.029396586000000002
6.986714 -0.028330053
6.987714 -0.027264953999999997
6.988714 -0.026198034
6.989714 -0.025126699
6.990714 -0.024050754
6.991714 -0.022972561
6.992714 -0.02189551
6.993714 -0.020821713999999998
6.994714 -0.019750491000000002
6.995714 -0.018678639
6.996714 -0.017602436
6.997715 -0.016520123
6.998714 -0.015433262
6.999714 -0.014346026999999999
7.000714 -0.013262758
7.001714 -0.012185282
7.002714 -0.01111169
7.003714 -0.010037412999999999
7.004714 -0.0089580157
7.005714 -0.007871972
7.006714 -0.0067817062
7.007714 -0.005692149
7.008714 -0.004607679900000001
7.009714 -0.0035293334999999997
7.010714 -0.0024540648
7.011714 -0.0013766028
7.012714 -0.00029279715
7.013714 0.00079762522
7.014714 0.0018906740999999998
7.015714 0.0029804232
7.016714 0.0040626772
7.017715 0.0051377123000000005
7.018714 0.006210321600000001
7.019714 0.007287025799999999
7.020714 0.0083720915
7.021714 0.0094647934
7.022714 0.010559655
7.023714 0.011649622
7.024714 0.012730274
7.025714 0.013802499
7.026714 0.014871966
7.027714 0.015945647
7.028714 0.017027489
7.029714 0.018115924000000002
7.030715 0.019204784
7.031714 0.020287129
7.032714 0.021359648000000002
7.033714 0.022424891
7.034714 0.023489891000000002
7.035714 0.024561904
7.036714 0.025643868
7.037714 0.02673236
7.038714 0.027819403
7.039714 0.028897106
7.040714 0.029962353
7.041714 0.031018685
7.042714 0.032074199
7.043715 0.033136661
7.044714 0.034208802
7.045714 0.035286695
7.046714 0.036362174
7.047714 0.037427919
7.048714 0.038482004
7.049714 0.039529186
7.050714 0.040578027
7.051714 0.041635598999999995
7.052714 0.042703006
7.053714 0.043774478
7.054714 0.044840708
7.055714 0.045894395000000004
7.056714 0.046934688
7.057714 0.047967763
7.058714 0.049003179
7.059714 0.050048116999999996
7.060714 0.051103078
7.061714 0.052161573
7.062714 0.053214066000000004
7.063715 0.054253748
7.064714 0.055280665
7.065714 0.056301622
7.066714 0.057325971999999996
7.067714 0.058359815999999995
7.068714 0.059402187
7.069714 0.060445553
7.070714 0.061480387000000004
7.071714 0.062500976
7.072714 0.063508988
7.073714 0.064512534
7.074714 0.065521296
7.075714 0.066540687
7.076715 0.06756851800000001
7.077714 0.06859630800000001
7.078714 0.06961437200000001
7.079714 0.07061759799999999
7.080714 0.071608467
7.081714 0.072595448
7.082714 0.073587778
7.083714 0.074589829
7.084714 0.07559848
7.085714 0.076605094
7.086714 0.077600841
7.087714 0.078582164
7.088714 0.079552928
7.089714 0.080522068
7.090714 0.081498065
7.091714 0.08248372500000001
7.092714 0.083474373
7.093714 0.084460614
7.094714 0.085433963
7.095714 0.08639190299999999
7.096714 0.08733932600000001
7.097714 0.08828551500000001
7.098714 0.089238526
7.099714 0.090200378
7.100714 0.09116602
7.101714 0.092126563
7.102714 0.093074807
7.103714 0.094009645
7.104714 0.094936643
7.105714 0.095864508
7.106714 0.096799619
7.107714 0.097742013
7.108714 0.09868529200000001
7.109715 0.099620479
7.110714 0.10054142999999999
7.111714 0.10144849
7.112714 0.10234821000000001
7.113714 0.10324933000000001
7.114714 0.10415751999999999
7.115714 0.10507201000000001
7.116714 0.10598628
7.117714 0.10689216
7.118714 0.1077849
7.119714 0.10866587999999999
7.120714 0.10954173
7.121714 0.11042001000000001
7.122715 0.11130451000000001
7.123714 0.11219291
7.124714 0.11307825
7.125714 0.11395324999999999
7.126714 0.11481480999999999
7.127714 0.11566584
7.128714 0.11651344000000001
7.129714 0.11736448
7.130714 0.11822144999999999
7.131714 0.11908102
7.132714 0.11993618
7.133714 0.12078061000000001
7.134714 0.12161248999999999
7.135714 0.12243547
7.136714 0.1232562
7.137714 0.12408008999999999
7.138714 0.12490794999999999
7.139714 0.12573554
7.140714 0.12655634000000002
7.141714 0.12736559
7.142715 0.12816333
7.143714 0.12895425
7.144714 0.12974477
7.145714 0.13053899
7.146714 0.1313362
7.147714 0.13213140999999998
7.148714 0.13291853
7.149714 0.13369414000000002
7.150714 0.13445956
7.151714 0.13521989999999998
7.152714 0.13598074
7.153714 0.13674456000000001
7.154714 0.13750922
7.155715 0.13826939
7.156714 0.13901995
7.157714 0.13975926
7.158714 0.14049013999999999
7.159714 0.14121805
7.160714 0.14194755
7.161714 0.14267943
7.162714 0.14341013
7.163714 0.14413399999999998
7.164714 0.14484692
7.165714 0.14554885
7.166714 0.14624378999999998
7.167714 0.14693724
7.168715 0.14763266
7.169714 0.1483293
7.170714 0.14902273000000002
7.171714 0.14970776
7.172714 0.15038184
7.173714 0.15104674
7.174714 0.15170746
7.175714 0.15236908999999998
7.176714 0.15303339999999999
7.177714 0.15369765
7.178714 0.15435619
7.179714 0.15500392999999998
7.180714 0.15563950999999998
7.181714 0.15626618
7.182714 0.15688971999999998
7.183714 0.15751473
7.184714 0.15814168
7.185714 0.15876666
7.186714 0.15938379
7.187714 0.15998909
7.188715 0.16058309
7.189714 0.16117066
7.190714 0.16175799999999999
7.191714 0.16234864999999998
7.192714 0.16294121
7.193714 0.16353002
7.194714 0.16410865000000002
7.195714 0.16467394000000002
7.196714 0.16522803
7.197714 0.16577714000000002
7.198714 0.16632768
7.199714 0.16688223
7.200714 0.16743779
7.201715 0.16798759
7.202714 0.16852523
7.203714 0.16904876
7.204714 0.16956197
7.205714 0.17007205
7.206714 0.17058515
7.207714 0.17110241
7.208714 0.17161916
7.209714 0.17212775
7.210714 0.17262227
7.211714 0.17310238
7.212714 0.17357365
7.213714 0.1740442
7.214714 0.1745197
7.215714 0.17499974000000001
7.216714 0.17547794
7.217714 0.17594579999999999
7.218714 0.17639794
7.219714 0.17683553
7.220714 0.17726558
7.221714 0.17769680000000002
7.222714 0.17813416999999998
7.223714 0.17857581
7.224714 0.17901404999999998
7.225714 0.17944013
7.226714 0.17984961
7.227714 0.18024517
7.228714 0.18063498
7.229714 0.18102770999999998
7.230714 0.181427
7.231714 0.18182915
7.232714 0.18222523
7.233714 0.18260661
7.234715 0.18297029
7.235714 0.18332099
7.236714 0.18366834999999998
7.237714 0.18402118
7.238714 0.18438200999999999
7.239714 0.18474548
7.240714 0.18510154
7.241714 0.18544152
7.242714 0.18576343
7.243714 0.18607315
7.244714 0.18638081
7.245714 0.18669453
7.246714 0.18701534
7.247715 0.18733650999999998
7.248714 0.18764769
7.249714 0.18794129
7.250714 0.18821731
7.251714 0.18848346
7.252714 0.18875053
7.253714 0.1890258
7.254714 0.18930845999999998
7.255714 0.18959
7.256714 0.1898593
7.257714 0.19010942
7.258714 0.19034187
7.259714 0.19056568
7.260714 0.19079199
7.261714 0.19102723000000002
7.262714 0.19126922
7.263714 0.19150851
7.264714 0.19173421999999998
7.265714 0.19194067
7.266714 0.19213096
7.267715 0.19231502
7.268714 0.19250347
7.269714 0.19270104
7.270714 0.19290356
7.271714 0.19310048
7.272714 0.19328129
7.273714 0.19344201
7.274714 0.19358777
7.275714 0.19372973000000002
7.276714 0.19387831
7.277714 0.19403688000000002
7.278714 0.19419958
7.279714 0.19435497
7.280715 0.19449292
7.281714 0.19461077999999998
7.282714 0.19471498
7.283714 0.19481700999999998
7.284714 0.19492647000000002
7.285714 0.19504507000000001
7.286714 0.19516571
7.287714 0.19527687
7.288714 0.19536973
7.289714 0.1954437
7.290714 0.19550679999999998
7.291714 0.19557075999999998
7.292714 0.19564377
7.293715 0.19572537999999998
7.294714 0.19580673
7.295714 0.19587588
7.296714 0.1959251
7.297714 0.19595559999999998
7.298714 0.19597679
7.299714 0.19600056000000002
7.300714 0.19603406999999998
7.301714 0.19607537000000003
7.302714 0.19611476
7.303714 0.19614068
7.304714 0.19614684999999998
7.305714 0.19613614000000001
7.306714 0.1961187
7.307714 0.19610571
7.308714 0.19610246999999997
7.309714 0.19610508000000001
7.310714 0.19610286999999998
7.311714 0.19608505999999998
7.312714 0.19604736
7.313715 0.19599469
7.314714 0.19593821
7.315714 0.19588848
7.316714 0.19584902999999998
7.317714 0.19581423
7.318714 0.19577262
7.319714 0.19571404
7.320714 0.19563572
7.321714 0.19554396
7.322714 0.19545022
7.323714 0.19536403000000002
7.324714 0.19528714
7.325714 0.19521255
7.326715 0.19512881
7.327714 0.19502717
7.328714 0.19490696999999998
7.329714 0.19477605
7.330714 0.19464593000000002
7.331714 0.19452472
7.332714 0.19441216
7.333714 0.19429973
7.334714 0.19417601
7.335714 0.1940336
7.336714 0.19387378
7.337714 0.19370565
7.338714 0.19354057000000002
7.339714 0.19338509
7.340714 0.19323706999999998
7.341714 0.1930869
7.342714 0.1929234
7.343714 0.19274077
7.344714 0.19254204
7.345714 0.19233717
7.346714 0.19213695
7.347714 0.19194633
7.348714 0.19176147
7.349714 0.19157217
7.350714 0.19136820999999998
7.351714 0.19114572
7.352714 0.19090954
7.353714 0.19067031999999998
7.354714 0.19043790000000002
7.355714 0.19021524
7.356714 0.18999666999999998
7.357714 0.18977136
7.358714 0.18952996
7.359715 0.18927042
7.360714 0.18899915
7.361714 0.18872708
7.362714 0.18846295
7.363714 0.18820785
7.364714 0.18795461
7.365714 0.18769217
7.366714 0.1874124
7.367714 0.18711506
7.368714 0.1868079
7.369714 0.18650192
7.370714 0.18620467000000002
7.371714 0.18591565
7.372715 0.18562679999999998
7.373714 0.18532758
7.374714 0.18501157000000001
7.375714 0.18468052000000001
7.376714 0.18434323
7.377714 0.18401011
7.378714 0.1836867
7.379714 0.18337015
7.380714 0.18305093
7.381714 0.18271853
7.382714 0.1823679
7.383714 0.18200248
7.384714 0.18163209
7.385714 0.18126694
7.386714 0.18091144
7.387714 0.18056163
7.388714 0.18020781
7.389714 0.17984054
7.390714 0.17945656
7.391714 0.17906071999999998
7.392715 0.17866294
7.393714 0.17827203
7.394714 0.17789018
7.395714 0.17751157
7.396714 0.17712598999999998
7.397714 0.17672513
7.398714 0.17630778
7.399714 0.17588063
7.400714 0.17545423000000002
7.401714 0.17503661
7.402714 0.17462837
7.403714 0.17422243
7.404714 0.17380832
7.405715 0.17337862
7.406714 0.17293338
7.407714 0.17247997
7.408714 0.17202846
7.409714 0.17158537000000001
7.410714 0.17114973
7.411714 0.17071374
7.412714 0.17026770000000002
7.413714 0.16980609
7.414714 0.16933107
7.415714 0.16885117
7.416714 0.16837606
7.417714 0.16791055
7.418715 0.16745167
7.419714 0.16699044
7.420714 0.16651733999999999
7.421714 0.16602812
7.422714 0.16552641
7.423714 0.16502145000000001
7.424714 0.16452254
7.425714 0.16403339
7.426714 0.16355001
7.427714 0.16306333
7.428714 0.16256479999999998
7.429714 0.16205172
7.430714 0.16152876
7.431714 0.16100495
7.432714 0.160488
7.433714 0.15997945
7.434714 0.15947366
7.435714 0.1589613
7.436714 0.15843511
7.437714 0.15789440000000002
7.438715 0.15734563000000001
7.439714 0.15679853
7.440714 0.15626025
7.441714 0.15573117
7.442714 0.1552048
7.443714 0.15467184
7.444714 0.15412589000000002
7.445714 0.15356727
7.446714 0.1530027
7.447714 0.15244099
7.448714 0.15188751
7.449714 0.15134092999999998
7.450714 0.15079404000000002
7.451715 0.15023823
7.452714 0.14966891999999998
7.453714 0.14908838
7.454714 0.1485044
7.455714 0.1479256
7.456714 0.14735613
7.457714 0.14679325999999998
7.458714 0.14622908
7.459714 0.14565539
7.460714 0.14506873
7.461714 0.1444724
7.462714 0.14387439
7.463714 0.14328241
7.464714 0.14269914
7.465714 0.14212071999999998
7.466714 0.14153912000000002
7.467714 0.14094723
7.468714 0.14034317999999998
7.469714 0.13973149
7.470714 0.13912035
7.471714 0.13851648
7.472714 0.13792118
7.473714 0.13732953
7.474714 0.13673359
7.475714 0.13612728
7.476714 0.13551011999999998
7.477714 0.13488756
7.478714 0.13426747
7.479714 0.13365534
7.480714 0.13305085
7.481714 0.13244812
7.482714 0.13183929
7.483714 0.13121939
7.484715 0.13058933
7.485714 0.12995532
7.486714 0.12932512999999998
7.487714 0.12870334
7.488714 0.12808872999999998
7.489714 0.12747514999999998
7.490714 0.12685548
7.491714 0.12622603
7.492714 0.12558878999999998
7.493714 0.12495016
7.494714 0.12431688
7.495714 0.12369187000000001
7.496714 0.12307239
7.497715 0.12245177999999998
7.498714 0.12182358000000001
7.499714 0.12118552
7.500714 0.12054099
7.501714 0.11989697
7.502714 0.11925986
7.503714 0.1186316
7.504714 0.11800862
7.505714 0.11738404
7.506714 0.11675193
7.507714 0.11611081
7.508714 0.11546446
7.509714 0.11481944000000001
7.510714 0.11418102
7.511714 0.11354999
7.512714 0.11292229
7.513714 0.11229172
7.514714 0.11165388999999999
7.515714 0.11100912
7.516714 0.11036228
7.517715 0.10971986
7.518714 0.10908596
7.519714 0.10845982000000001
7.520714 0.10783614
7.521714 0.10720827000000001
7.522714 0.10657214999999999
7.523714 0.10592868000000001
7.524714 0.10528301000000001
7.525714 0.10464148
7.526714 0.10400778
7.527714 0.10338093
7.528714 0.1027562
7.529714 0.10212818
7.530715 0.10149427
7.531714 0.10085625
7.532714 0.10021918
7.533714 0.09958811599999999
7.534714 0.098964875
7.535714 0.09834680200000001
7.536714 0.097728311
7.537714 0.097104267
7.538714 0.096473133
7.539714 0.095837959
7.540714 0.095204683
7.541714 0.094578671
7.542714 0.093961705
7.543715 0.093351142
7.544714 0.09274170699999999
7.545714 0.09212874
7.546714 0.091510941
7.547714 0.090890971
7.548714 0.090273557
7.549714 0.08966244599999999
7.550714 0.08905798300000001
7.551714 0.08845694800000001
7.552714 0.087854633
7.553714 0.08724784699999999
7.554714 0.086637074
7.555714 0.086026324
7.556714 0.08542086
7.557714 0.084824133
7.558714 0.084235769
7.559714 0.08365183600000001
7.560714 0.08306718099999999
7.561714 0.082478399
7.562714 0.081885722
7.563715 0.081292668
7.564714 0.08070381
7.565714 0.080122048
7.566714 0.07954702
7.567714 0.078975572
7.568714 0.078403932
7.569714 0.077830208
7.570714 0.077255617
7.571714 0.076683745
7.572714 0.076118321
7.573714 0.075560884
7.574714 0.075009745
7.575714 0.074460963
7.576715 0.073910633
7.577714 0.07335715899999999
7.578714 0.072802202
7.579714 0.072249689
7.580714 0.071703579
7.581714 0.071165705
7.582714 0.070634915
7.583714 0.07010799000000001
7.584714 0.069581682
7.585714 0.069054659
7.586714 0.068528147
7.587714 0.068005017
7.588714 0.0674879
7.589714 0.066977512
7.590714 0.066472281
7.591714 0.06596935
7.592714 0.065466418
7.593714 0.064963219
7.594714 0.06446178300000001
7.595714 0.063965336
7.596714 0.063476485
7.597714 0.06299579400000001
7.598714 0.062521535
7.599714 0.062050746
7.600714 0.061580894
7.601714 0.061111216
7.602714 0.060643011000000004
7.603714 0.06017875300000001
7.604714 0.059720594
7.605714 0.059269270000000006
7.606714 0.058823836000000004
7.607714 0.058382441
7.608714 0.057943608
7.609715 0.057507167
7.610714 0.057074375000000004
7.611714 0.056647154000000005
7.612714 0.056226947
7.613714 0.055813853
7.614714 0.055406569
7.615714 0.055003096
7.616714 0.054601848
7.617714 0.054202497
7.618714 0.053806131
7.619714 0.053414684999999996
7.620714 0.053029961
7.621714 0.052652776000000005
7.622715 0.052282686
7.623714 0.051918364
7.624714 0.051558408
7.625714 0.051202083999999995
7.626714 0.0508497
7.627714 0.050502364
7.628714 0.050161325
7.629714 0.049827276999999996
7.630714 0.049499975
7.631714 0.04917836
7.632714 0.048861181000000004
7.633714 0.048547675000000005
7.634714 0.048238071
7.635714 0.047933552
7.636714 0.0476357
7.637714 0.04734571
7.638714 0.047063775
7.639714 0.046788971
7.640714 0.046519749
7.641714 0.046254793
7.642715 0.045993782
7.643714 0.045737653
7.644714 0.045488158
7.645714 0.045246931
7.646714 0.045014569
7.647714 0.044790253999999995
7.648714 0.044572158
7.649714 0.044358475
7.650714 0.044148476
7.651714 0.043943021
7.652714 0.043744143
7.653714 0.043553935
7.654714 0.043373325
7.655715 0.043201501999999996
7.656714 0.043036346
7.657714 0.042875682
7.658714 0.042718652
7.659714 0.042566349
7.660714 0.04242133
7.661714 0.042286189
7.662714 0.042162032
7.663714 0.042047762
7.664714 0.041940663
7.665714 0.041837987
7.666714 0.041738647000000004
7.667714 0.041643973
7.668715 0.041557039
7.669714 0.041480883
7.670714 0.041416669
7.671714 0.041362905
7.672714 0.041316234
7.673714 0.041273396
7.674714 0.041233224000000006
7.675714 0.041197447
7.676714 0.041169790000000005
7.677714 0.041153812
7.678714 0.041150805
7.679714 0.041159015
7.680714 0.041174691
7.681714 0.041194397
7.682714 0.041217203
7.683714 0.041245375
7.684714 0.041283123
7.685714 0.04133406
7.686714 0.04139893
7.687714 0.041475003999999996
7.688715 0.041557592000000004
7.689714 0.041642807999999996
7.690714 0.041729995
7.691714 0.041822251000000005
7.692714 0.041924728
7.693714 0.042041656
7.694714 0.042173848
7.695714 0.042318241
7.696714 0.042469759
7.697714 0.042624428
7.698714 0.042781851
7.699714 0.042945513
7.700714 0.043120677999999996
7.701715 0.043311124
7.702714 0.043516728
7.703714 0.043733391999999996
7.704714 0.043955439
7.705714 0.044179107999999995
7.706714 0.044404957
7.707714 0.044637726
7.708714 0.044883639
7.709714 0.045146726
7.710714 0.045426402
7.711714 0.045717772000000004
7.712714 0.046014549999999994
7.713714 0.046312858
7.714714 0.046613609
7.715714 0.046922002
7.716714 0.047244395999999994
7.717714 0.04758446
7.718714 0.047940898
7.719714 0.048308232
7.720714 0.048680161
7.721714 0.049053476000000006
7.722714 0.049430144
7.723714 0.049816212
7.724714 0.050218147
7.725714 0.050638843
7.726714 0.051075714999999994
7.727714 0.051522104
7.728714 0.051971234000000005
7.729714 0.052420329
7.730714 0.052872405
7.731714 0.053334597
7.732714 0.05381399
7.733714 0.054313468999999996
7.734715 0.054830057
7.735714 0.055356788999999997
7.736714 0.055887031999999996
7.737714 0.056418561
7.738714 0.056954938999999996
7.739714 0.057503296
7.740714 0.058069878
7.741714 0.058656075
7.742714 0.05925739
7.743714 0.05986601999999999
7.744714 0.060475628999999996
7.745714 0.061085256
7.746714 0.061700109
7.747715 0.062328589000000004
7.748714 0.062977336
7.749714 0.063647307
7.750714 0.064333179
7.751714 0.06502658900000001
7.752714 0.065721141
7.753714 0.06641628
7.754714 0.06711757700000001
7.755714 0.06783328100000001
7.756714 0.068569265
7.757714 0.069325406
7.758714 0.070095639
7.759714 0.07087173299999999
7.760714 0.07164840900000001
7.761714 0.072426704
7.762714 0.073213497
7.763714 0.074017403
7.764714 0.07484353299999999
7.765714 0.07569025
7.766714 0.076550042
7.767715 0.077413931
7.768714 0.078276824
7.769714 0.07914059700000001
7.770714 0.080012949
7.771714 0.080902799
7.772714 0.08181493
7.773714 0.082747184
7.774714 0.083691854
7.775714 0.084640476
7.776714 0.085589045
7.777714 0.08654049600000001
7.778714 0.087502925
7.779714 0.088484562
7.780715 0.089488662
7.781714 0.09051137
7.782714 0.091544003
7.783714 0.092578254
7.784714 0.093611301
7.785714 0.094647624
7.786714 0.09569642099999999
7.787714 0.096766156
7.788714 0.097859476
7.789714 0.098971673
7.790714 0.10009350000000002
7.791714 0.10121677
7.792714 0.10233921
7.793715 0.10346580999999999
7.794714 0.10460562999999999
7.795714 0.10576621
7.796714 0.10694893
7.797714 0.10814816000000001
7.798714 0.10935465999999999
7.799714 0.11056134
7.800714 0.11176763
7.801714 0.11297993
7.802714 0.11420783000000001
7.803714 0.11545831999999999
7.804714 0.11673149
7.805714 0.11802054000000001
7.806714 0.11931576
7.807714 0.12061045
7.808714 0.12190490000000001
7.809714 0.12320618000000001
7.810714 0.12452386
7.811714 0.12586417
7.812714 0.12722619999999998
7.813715 0.12860241
7.814714 0.12998326000000002
7.815714 0.13136288999999998
7.816714 0.13274264
7.817714 0.13413021
7.818714 0.13553489
7.819714 0.13696189
7.820714 0.13840924999999998
7.821714 0.139869
7.822714 0.14133215000000002
7.823714 0.14279417
7.824714 0.1442579
7.825714 0.14573183
7.826715 0.14722499
7.827714 0.14874141000000002
7.828714 0.15027765999999998
7.829714 0.15182479
7.830714 0.15337359
7.831714 0.15492006
7.832714 0.15646771
7.833714 0.15802528
7.834714 0.1596014
7.835714 0.16119947
7.836714 0.16281557000000002
7.837714 0.16444107
7.838714 0.16606785
7.839714 0.16769338
7.840714 0.16932216
7.841714 0.17096298999999998
7.842714 0.17262354
7.843714 0.17430562
7.844714 0.17600403
7.845714 0.17770962
7.846714 0.17941485
7.847714 0.18111827
7.848714 0.18282545
7.849714 0.18454557
7.850714 0.18628592
7.851714 0.18804754
7.852714 0.18982457
7.853714 0.19160781999999998
7.854714 0.19339025
7.855714 0.19517107
7.856714 0.196956
7.857714 0.19875373999999998
7.858714 0.20057049
7.859715 0.20240629
7.860714 0.20425506
7.861714 0.20610834
7.862714 0.20796057999999998
7.863714 0.20981247
7.864714 0.2116706
7.865714 0.21354344
7.866714 0.21543612
7.867714 0.21734722
7.868714 0.21926961
7.869714 0.22119454
7.870714 0.22311678999999998
7.871714 0.22503769
7.872715 0.22696415
7.873714 0.22890444000000001
7.874714 0.23086329
7.875714 0.23283918999999997
7.876714 0.23482542
7.877714 0.23681431
7.878714 0.23880182
7.879714 0.24078996
7.880714 0.24278539000000002
7.881714 0.24479520999999999
7.882714 0.24682246
7.883714 0.24886422000000002
7.884714 0.2509132
7.885714 0.25296214
7.886714 0.25500804
7.887714 0.25705402
7.888714 0.25910730000000004
7.889714 0.26117503
7.890714 0.26325996
7.891714 0.2653589
7.892715 0.26746475999999997
7.893714 0.26957074
7.894714 0.27167431999999997
7.895714 0.27377864
7.896714 0.27589030000000003
7.897714 0.2780153
7.898714 0.28015529
7.899714 0.28230662
7.900714 0.28446254
7.901714 0.28661729
7.902714 0.28876963
7.903714 0.29092343
7.904714 0.29308534999999997
7.905715 0.29526076
7.906714 0.29745041
7.907714 0.29965003
7.908714 0.30185282
7.909714 0.30405340000000003
7.910714 0.30625094999999997
7.911714 0.30844957
7.912714 0.31065560999999997
7.913714 0.31287391000000003
7.914714 0.3151048
7.915714 0.31734407
7.916714 0.31958548
7.917714 0.32182455
7.918715 0.32406109
7.919714 0.32629922
7.920714 0.32854476
7.921714 0.33080152
7.922714 0.33306903
7.923714 0.33534276
7.924714 0.33761684
7.925714 0.3398875
7.926714 0.34215526999999996
7.927714 0.34442456
7.928714 0.34670094
7.929714 0.34898773
7.930714 0.35128405
7.931714 0.3535853
7.932714 0.35588595
7.933714 0.35818275
7.934714 0.36047653
7.935714 0.36277152
7.936714 0.36507268
7.937714 0.36738268
7.938715 0.36970021000000003
7.939714 0.37202083
7.940714 0.3743395
7.941714 0.37665362
7.942714 0.3789644
7.943714 0.38127605999999997
7.944714 0.38359317000000004
7.945714 0.38591786
7.946714 0.38824861
7.947714 0.39058113
7.948714 0.39291093
7.949714 0.39523592999999996
7.950714 0.39755763000000005
7.951715 0.39988011
7.952714 0.40220743999999997
7.953714 0.40454105
7.954714 0.40687895
7.955714 0.40921671000000004
7.956714 0.41155
7.957714 0.41387704999999997
7.958714 0.41619949
7.959714 0.41852142
7.960714 0.42084669999999996
7.961714 0.42317672999999995
7.962714 0.42550974
7.963714 0.42784186
7.964714 0.43016947
7.965714 0.43249120999999996
7.966714 0.43480881000000005
7.967714 0.43712584000000004
7.968714 0.43944544
7.969714 0.44176820999999994
7.970714 0.44409181
7.971714 0.4464122
7.972714 0.44872578999999996
7.973714 0.4510317
7.974714 0.45333201999999995
7.975714 0.45563062
7.976714 0.45793079999999997
7.977714 0.46023330999999995
7.978714 0.46253605
7.979714 0.46483506
7.980714 0.46712705
7.981714 0.46941101999999996
7.982714 0.47168876
7.983714 0.47396361
7.984715 0.47623822
7.985714 0.47851298000000003
7.986714 0.48078569
7.987714 0.48305275999999997
7.988714 0.48531130999999994
7.989714 0.48756101
7.990714 0.48980415000000005
7.991714 0.49204417
7.992714 0.49428366999999995
7.993714 0.49652266
7.994714 0.49875848999999994
7.995714 0.50098719
7.996714 0.50320579
7.997715 0.50541377
7.998714 0.50761336
7.999714 0.50980812
8.000714 0.5120006899999999
8.001715 0.51419139
8.002714 0.51637786
8.003715 0.51855654
8.004714 0.5207248
8.005714 0.52288221
8.006714 0.52503096
8.007714 0.52717417
8.008715 0.52931393
8.009714 0.53144987
8.010715 0.5335791000000001
8.011714 0.53569796
8.012714 0.53780386
8.013714 0.5398971
8.014714 0.54198042
8.015715 0.54405755
8.016714 0.5461310500000001
8.017715 0.54820068
8.018714 0.55026351
8.019714 0.55231559
8.020715 0.55435412
8.021714 0.5563789
8.022715 0.5583923799999999
8.023714 0.56039789
8.024714 0.56239753
8.025714 0.5643907499999999
8.026714 0.56637446
8.027715 0.56834505
8.028714 0.57030031
8.029715 0.572241
8.030714 0.5741702900000001
8.031714 0.57609198
8.032714 0.57800803
8.033714 0.5799174300000001
8.034715 0.58181654
8.035714 0.58370102
8.036715 0.58556846
8.037714 0.58741951
8.038714 0.58925748
8.039714 0.5910861300000001
8.040714 0.59290752
8.041715 0.59472057
8.042714 0.59652166
8.043715 0.59830667
8.044714 0.60007353
8.045714 0.60182335
8.046714 0.60355966
8.047714 0.60528624
8.048715 0.60700462
8.049714 0.6087131299999999
8.050714 0.61040758
8.051714 0.61208373
8.052714 0.61373985
8.053715 0.6153777699999999
8.054714 0.61700172
8.055715 0.61861579
8.056714 0.62022144
8.057714 0.62181647
8.058714 0.62339613
8.059714 0.62495591
8.060715 0.62649413
8.061714 0.62801274
8.062715 0.62951609
8.063714 0.6310081599999999
8.064714 0.63249003
8.065714 0.63395924
8.066714 0.63541108
8.067715 0.6368415399999999
8.068714 0.63824961
8.069715 0.63963789
8.070714 0.6410111700000001
8.071714 0.64237323
8.072714 0.64372453
8.073714 0.64506177
8.074715 0.64637954
8.075714 0.64767357
8.076715 0.64894315
8.077714 0.65019149
8.078714 0.65142377
8.079714 0.6526438499999999
8.080714 0.6538521
8.081715 0.6550449899999999
8.082714 0.65621724
8.083714 0.65736487
8.084714 0.65848762
8.085714 0.65958905
8.086715 0.66067423
8.087714 0.66174655
8.088715 0.66280556
8.089714 0.6638471499999999
8.090714 0.66486592
8.091714 0.66585834
8.092714 0.66682487
8.093715 0.66776965
8.094714 0.66869799
8.095715 0.6696130100000001
8.096714 0.67051374
8.097714 0.67139552
8.098714 0.67225271
8.099714 0.67308187
8.100715 0.67388387
8.101714 0.6746632
8.102715 0.67542526
8.103714 0.67617302
8.104714 0.6769051300000001
8.105714 0.67761699
8.106714 0.67830328
8.107715 0.6789613
8.108714 0.67959251
8.109715 0.68020145
8.110714 0.68079298
8.111714 0.6813691000000001
8.112714 0.68192757
8.113714 0.68246308
8.114715 0.68297046
8.115714 0.6834475799999999
8.116714 0.68389671
8.117714 0.68432316
8.118714 0.6847320100000001
8.119715 0.68512517
8.120714 0.68550017
8.121715 0.68585179
8.122714 0.68617505
8.123714 0.68646814
8.124714 0.68673338
8.125714 0.68697552
8.126715 0.6871989000000001
8.127714 0.68740444
8.128715 0.68758912
8.129714 0.68774777
8.130714 0.68787616
8.131714 0.68797362
8.132714 0.68804333
8.133715 0.6880905900000001
8.134714 0.68811937
8.135715 0.68813008
8.136714 0.6881190899999999
8.137714 0.6880810900000001
8.138714 0.68801204
8.139714 0.68791164
8.140715 0.6877831600000001
8.141714 0.68763159
8.142715 0.6874604200000001
8.143714 0.68726949
8.144714 0.68705534
8.145715 0.6868131900000001
8.146714 0.68653985
8.147715 0.68623568
8.148714 0.68590418
8.149714 0.68554967
8.150714 0.68517462
8.151714 0.68477802
8.152715 0.68435599
8.153714 0.6839041100000001
8.154715 0.6834201
8.155714 0.68290518
8.156714 0.68236319
8.157714 0.68179844
8.158714 0.68121296
8.159715 0.6806055099999999
8.160714 0.67997216
8.161715 0.67930878
8.162714 0.67861355
8.163714 0.67788772
8.164714 0.6771348
8.165714 0.67635817
8.166715 0.67555886
8.167714 0.6747351
8.168715 0.6738833599999999
8.169714 0.6730007
8.170714 0.67208637
8.171714 0.6711424300000001
8.172714 0.6701723700000001
8.173715 0.66917897
8.174714 0.66816239
8.175714 0.66712028
8.176714 0.66604917
8.177714 0.66494653
8.178715 0.66381237
8.179714 0.6626489999999999
8.180715 0.66145961
8.181714 0.6602461399999999
8.182714 0.65900837
8.183714 0.65774401
8.184714 0.65645031
8.185715 0.65512573
8.186714 0.65377094
8.187715 0.65238806
8.188714 0.6509792999999999
8.189714 0.64954539
8.190714 0.6480851200000001
8.191714 0.64659608
8.192715 0.64507625
8.193714 0.64352546
8.194715 0.64194538
8.195714 0.6403385699999999
8.196714 0.6387068
8.197714 0.63705002
8.198714 0.63536642
8.199715 0.6336535299999999
8.200714 0.63190982
8.201715 0.6301356499999999
8.202714 0.62833284
8.203714 0.62650358
8.204714 0.62464881
8.205714 0.62276749
8.206715 0.62085763
8.207714 0.61891754
8.208714 0.6169471
8.209714 0.61494806
8.210714 0.6129229
8.211715 0.61087324
8.212714 0.60879863
8.213715 0.60669663
8.214714 0.60456423
8.215714 0.60239974
8.216714 0.60020392
8.217714 0.59797945
8.218715 0.5957293300000001
8.219714 0.59345514
8.220715 0.59115589
8.221714 0.58882893
8.222714 0.58647157
8.223714 0.5840831000000001
8.224714 0.58166529
8.225715 0.57922145
8.226714 0.57675415
8.227715 0.5742634600000001
8.228714 0.5717466600000001
8.229714 0.56919982
8.230714 0.5666201
8.231714 0.56400779
8.232715 0.56136628
8.233714 0.55870023
8.234715 0.5560126599999999
8.235714 0.55330331
8.236714 0.55056857
8.237714 0.54780385
8.238714 0.54500625
8.239715 0.5421767
8.240714 0.53931922
8.241714 0.53643859
8.242714 0.53353729
8.243714 0.53061387
8.244715 0.52766362
8.245714 0.52468167
8.246715 0.52166614
8.247714 0.51861955
8.248714 0.51554749
8.249714 0.51245536
8.250714 0.50934497
8.251715 0.50621335
8.252714 0.50305435
8.253715 0.49986234
8.254714 0.49663573
8.255714 0.4933781
8.256714 0.49009616
8.257714 0.48679587999999996
8.258715 0.48347874999999996
8.259714 0.48014098
8.260715 0.47677578000000004
8.261714 0.47337752999999994
8.262714 0.46994541999999995
8.263714 0.46648406000000003
8.264714 0.46300072999999997
8.265715 0.45950091000000004
8.266714 0.4559848
8.267715 0.45244708000000006
8.268714 0.44888016
8.269714 0.44527882999999996
8.270715 0.44164373999999995
8.271714 0.4379814
8.272715 0.43430035000000006
8.273714 0.43060625999999996
8.274714 0.42689837999999997
8.275714 0.42316992999999997
8.276714 0.41941199
8.277715 0.41561914
8.278714 0.41179247
8.279715 0.40793916999999996
8.280714 0.40406812999999997
8.281714 0.40018465
8.282714 0.39628720999999995
8.283714 0.39236857999999997
8.284715 0.38842021
8.285714 0.38443785
8.286715 0.38042433999999997
8.287714 0.37638815
8.288714 0.37233834
8.289714 0.36827901
8.290714 0.36420666
8.291715 0.36011217
8.292714 0.35598623
8.293715 0.35182498
8.294714 0.34763257
8.295714 0.34341875
8.296714 0.33919329000000004
8.297714 0.33496022000000003
8.298715 0.33071551
8.299714 0.32644954000000004
8.300714 0.32215307
8.301714 0.31782291
8.302714 0.31346399
8.303715 0.30908636
8.304714 0.30469911
8.305715 0.30030485
8.306714 0.29589811
8.307714 0.29146874
8.308714 0.28700822
8.309714 0.28251505
8.310715 0.27799606
8.311714 0.27346244999999997
8.312715 0.26892314
8.313714 0.2643795
8.314714 0.25982433
8.315714 0.25524622999999996
8.316714 0.25063631999999997
8.317715 0.24599365
8.318714 0.24132581999999997
8.319715 0.23664443000000002
8.320714 0.2319583
8.321714 0.22726831999999997
8.322714 0.22256719000000003
8.323714 0.21784406
8.324715 0.21309141999999998
8.325714 0.20830987
8.326715 0.20350793
8.327714 0.19869683000000002
8.328714 0.19388378
8.329714 0.18906745
8.330714 0.18423869
8.331715 0.17938603
8.332714 0.17450264
8.333714 0.16959065
8.334714 0.16466001
8.335714 0.15972282000000002
8.336715 0.15478624
8.337714 0.14984841000000002
8.338715 0.14489976000000002
8.339714 0.13992898
8.340714 0.13492985
8.341714 0.12990505
8.342714 0.12486451999999999
8.343715 0.11981939
8.344714 0.11477527
8.345715 0.10972898
8.346714 0.10467059000000001
8.347714 0.099589617
8.348714 0.094481651
8.349714 0.089351193
8.350715 0.084209145
8.351714 0.079066365
8.352715 0.073927204
8.353714 0.068786996
8.354714 0.063634891
8.355714 0.058460467999999995
8.356714 0.053260056
8.357715 0.048038986
8.358714 0.042808465999999996
8.359715 0.037578991
8.360714 0.032354231000000004
8.361714 0.027129086000000004
8.362714 0.021893081
8.363714 0.016636883
8.364715 0.011358043
8.365714 0.006062485
8.366714 0.00076089373
8.367714 -0.0045377994000000005
8.368714 -0.0098317738
8.369715 -0.01512734
8.370714 -0.020434971
8.371715 -0.025762786
8.372714 -0.031111477
8.373714 -0.036473692
8.374714 -0.041838281
8.375714 -0.047196794
8.376715 -0.05254832799999999
8.377714 -0.05789984100000001
8.378715 -0.063261815
8.379714 -0.06864184400000001
8.380714 -0.074040092
8.381714 -0.079449295
8.382714 -0.084859162
8.383715 -0.090262521
8.384714 -0.095659442
8.385715 -0.10105692000000001
8.386714 -0.10646433
8.387714 -0.11188756000000001
8.388714 -0.11732532000000001
8.389714 -0.12276984
8.390715 -0.12821156
8.391714 -0.13364474
8.392715 -0.13907087
8.393714 -0.14449756
8.394714 -0.14993376
8.395715 -0.1553843
8.396714 -0.16084687
8.397715 -0.16631335
8.398714 -0.17177461
8.399714 -0.17722577
8.400714 -0.18266889
8.401714 -0.18811144000000002
8.402715 -0.19356165
8.403714 -0.19902346999999998
8.404715 -0.20449436
8.405714 -0.20996679
8.406714 -0.21543293
8.407714 -0.22088918
8.408714 -0.22633811
8.409715 -0.23178649
8.410714 -0.23724092
8.411715 -0.24270350000000002
8.412714 -0.2481705
8.413714 -0.25363448
8.414714 -0.25908865999999997
8.415714 -0.26453090999999995
8.416715 -0.26996494
8.417714 -0.27539792999999996
8.418715 -0.28083608
8.419714 -0.28628113
8.420714 -0.29172925
8.421714 -0.29717349
8.422714 -0.30260778
8.423715 -0.30803028
8.424714 -0.31344411
8.425714 -0.318855
8.426714 -0.32426747
8.427714 -0.32968211000000003
8.428715 -0.33509505
8.429714 -0.34050054
8.430715 -0.34589437
8.431714 -0.35127627
8.432714 -0.35664996
8.433714 -0.36202068
8.434714 -0.36739185
8.435715 -0.37276302
8.436714 -0.37813
8.437715 -0.38348741
8.438714 -0.3888316
8.439714 -0.39416268000000004
8.440714 -0.39948407
8.441714 -0.40480029
8.442715 -0.41011414
8.443714 -0.41542510000000005
8.444715 -0.42072982
8.445714 -0.4260242
8.446714 -0.43130568
8.447714 -0.43657459
8.448714 -0.44183340000000004
8.449715 -0.44708503
8.450714 -0.45233071
8.451715 -0.45756912
8.452714 -0.46279728
8.453714 -0.46801227
8.454714 -0.47321296
8.455714 -0.47840052
8.456715 -0.48357770000000005
8.457714 -0.48874681999999997
8.458714 -0.49390857999999993
8.459714 -0.49906168
8.460714 -0.50420347
8.461715 -0.50933152
8.462714 -0.5144448
8.463715 -0.51954389
8.464714 -0.52463026
8.465714 -0.52970503
8.466714 -0.5347683599999999
8.467714 -0.53981943
8.468715 -0.5448570899999999
8.469714 -0.54988065
8.470715 -0.55489023
8.471714 -0.5598865399999999
8.472714 -0.56487005
8.473714 -0.5698405200000001
8.474714 -0.57479697
8.475715 -0.5797382
8.476714 -0.58466326
8.477715 -0.58957208
8.478714 -0.59446511
8.479714 -0.5993429100000001
8.480714 -0.60420563
8.481714 -0.60905288
8.482715 -0.6138842099999999
8.483714 -0.61869943
8.484715 -0.62349886
8.485714 -0.62828306
8.486714 -0.63305227
8.487714 -0.63780574
8.488714 -0.64254203
8.489715 -0.64725932
8.490714 -0.6519566800000001
8.491714 -0.65663443
8.492714 -0.66129426
8.493714 -0.66593797
8.494715 -0.67056655
8.495714 -0.67517934
8.496715 -0.67977435
8.497714 -0.68434933
8.498714 -0.68890313
8.499714 -0.6934362900000001
8.500714 -0.69795065
8.501715 -0.70244791
8.502714 -0.70692822
8.503715 -0.71138977
8.504714 -0.7158298
8.505714 -0.72024618
8.506714 -0.72463891
8.507714 -0.72901039
8.508715 -0.733364
8.509714 -0.73770229
8.510715 -0.74202507
8.511714 -0.74632936
8.512714 -0.75061084
8.513714 -0.75486624
8.514714 -0.75909519
8.515715 -0.76330029
8.516714 -0.76748529
8.517715 -0.77165295
8.518714 -0.77580302
8.519714 -0.77993246
8.520715 -0.78403726
8.521714 -0.78811496
8.522715 -0.79216631
8.523714 -0.7961950299999999
8.524714 -0.80020521
8.525714 -0.8041989100000001
8.526714 -0.80817416
8.527715 -0.81212604
8.528714 -0.81604933
8.529715 -0.81994133
8.530714 -0.8238038
8.531714 -0.8276419700000001
8.532714 -0.8314616
8.533714 -0.8352653099999999
8.534715 -0.8390514199999999
8.535714 -0.8428145200000001
8.536715 -0.8465492200000001
8.537714 -0.85025271
8.538714 -0.85392687
8.539714 -0.8575764499999999
8.540714 -0.8612061900000001
8.541715 -0.86481748
8.542714 -0.86840726
8.543715 -0.8719697599999999
8.544714 -0.87549984
8.545714 -0.8789964000000001
8.546714 -0.88246344
8.547714 -0.88590765
8.548715 -0.8893348299999999
8.549714 -0.89274598
8.550714 -0.89613674
8.551714 -0.89949984
8.552714 -0.90282913
8.553715 -0.90612313
8.554714 -0.90938555
8.555715 -0.91262301
8.556714 -0.9158409200000001
8.557714 -0.9190399199999999
8.558714 -0.92221573
8.559714 -0.92536183
8.560715 -0.92847366
8.561714 -0.9315514
8.562715 -0.93460018
8.563714 -0.93762698
8.564714 -0.94063608
8.565714 -0.9436262799999999
8.566714 -0.94659133
8.567715 -0.94952341
8.568714 -0.9524175899999999
8.569715 -0.95527489
8.570714 -0.95810154
8.571714 -0.9609053799999999
8.572714 -0.9636912500000001
8.573714 -0.96645793
8.574715 -0.96919928
8.575714 -0.97190784
8.576715 -0.9745794299999999
8.577714 -0.9772157300000001
8.578714 -0.97982269
8.579714 -0.9824072899999999
8.580714 -0.9849724400000001
8.581715 -0.98751569
8.582714 -0.9900301699999999
8.583714 -0.99250888
8.584714 -0.99494914
8.585714 -0.99735437
8.586715 -0.99973213
8.587714 -1.0020896
8.588715 -1.0044293
8.589714 -1.0067479000000001
8.590714 -1.0090373
8.591714 -1.0112898000000001
8.592714 -1.0135029
8.593715 -1.0156796
8.594714 -1.0178273999999998
8.595715 -1.019953
8.596714 -1.0220584
8.597714 -1.0241399
8.598714 -1.0261904
8.599714 -1.0282042
8.600715 -1.0301801
8.601714 -1.0321228999999998
8.602715 -1.0340401000000001
8.603714 -1.0359376999999999
8.604714 -1.037816
8.605714 -1.0396696
8.606714 -1.0414903
8.607715 -1.043272
8.608714 -1.0450141
8.609715 -1.0467217
8.610714 -1.048403
8.611714 -1.0500638
8.612714 -1.0517042
8.613714 -1.053319
8.614715 -1.0549005999999999
8.615714 -1.0564439
8.616714 -1.0579496000000002
8.617714 -1.0594232000000001
8.618714 -1.0608722
8.619715 -1.0623008999999999
8.620714 -1.0637081
8.621715 -1.0650876
8.622714 -1.0664320999999999
8.623714 -1.0677378
8.624714 -1.0690062
8.625714 -1.070244
8.626715 -1.0714581
8.627714 -1.0726523
8.628715 -1.0738242
8.629714 -1.0749674
8.630714 -1.0760751000000002
8.631714 -1.0771441
8.632714 -1.0781771
8.633715 -1.0791804
8.634714 -1.0801605
8.635715 -1.0811202
8.636714 -1.0820569
8.637714 -1.0829639
8.638714 -1.0838354
8.639714 -1.0846695
8.640715 -1.0854693
8.641714 -1.0862411
8.642715 -1.0869902
8.643714 -1.0877179000000001
8.644714 -1.0884206
8.645715 -1.089092
8.646714 -1.0897268999999998
8.647715 -1.0903247
8.648714 -1.0908895
8.649714 -1.091428
8.650714 -1.0919452
8.651714 -1.0924414
8.652715 -1.0929127
8.653714 -1.093353
8.654715 -1.0937577
8.655714 -1.0941269
8.656714 -1.0944647
8.657714 -1.0947769
8.658714 -1.0950672
8.659715 -1.0953351
8.660714 -1.0955762
8.661715 -1.095785
8.662714 -1.0959583
8.663714 -1.0960974
8.664714 -1.0962070000000002
8.665714 -1.0962927
8.666715 -1.0963573
8.667714 -1.0963993
8.668715 -1.0964138
8.669714 -1.0963959
8.670714 -1.0963432
8.671714 -1.0962578
8.672714 -1.0961449
8.673715 -1.0960094
8.674714 -1.0958532
8.675714 -1.0956743
8.676714 -1.0954677
8.677714 -1.095229
8.678715 -1.0949569
8.679714 -1.0946538000000001
8.680715 -1.0943245000000001
8.681714 -1.0939728
8.682714 -1.0935991
8.683714 -1.0932007000000001
8.684714 -1.0927731
8.685715 -1.0923133999999999
8.686714 -1.0918219
8.687715 -1.091302
8.688714 -1.0907585
8.689714 -1.0901945
8.690714 -1.0896097
8.691714 -1.0890007
8.692715 -1.0883629000000001
8.693714 -1.0876937
8.694715 -1.0869936
8.695714 -1.0862662
8.696714 -1.0855153
8.697714 -1.0847434
8.698714 -1.0839496
8.699715 -1.0831303
8.700714 -1.0822821999999999
8.701715 -1.0814042
8.702714 -1.0804978
8.703714 -1.0795671
8.704714 -1.0786154
8.705714 -1.0776439
8.706715 -1.0766504
8.707714 -1.0756314
8.708714 -1.0745833
8.709714 -1.0735057
8.710714 -1.0724011
8.711715 -1.0712733
8.712714 -1.0701256
8.713715 -1.0689581
8.714714 -1.0677685
8.715714 -1.0665534
8.716714 -1.0653103000000002
8.717714 -1.0640392
8.718715 -1.0627429000000002
8.719714 -1.0614249
8.720715 -1.0600874
8.721714 -1.05873
8.722714 -1.0573501
8.723714 -1.0559445
8.724714 -1.0545121
8.725715 -1.0530541
8.726714 -1.0515739
8.727715 -1.0500748
8.728714 -1.0485579999999999
8.729714 -1.0470221
8.730714 -1.0454636
8.731714 -1.0438792000000001
8.732715 -1.042268
8.733714 -1.0406314
8.734715 -1.038973
8.735714 -1.0372956
8.736714 -1.0356003
8.737714 -1.0338857
8.738714 -1.032149
8.739715 -1.0303882
8.740714 -1.0286038000000002
8.741714 -1.0267979
8.742714 -1.0249735
8.743714 -1.0231324
8.744715 -1.0212738000000001
8.745714 -1.019395
8.746715 -1.0174931999999999
8.747714 -1.0155667
8.748714 -1.0136163
8.749714 -1.0116450000000001
8.750714 -1.0096562
8.751715 -1.0076516
8.752714 -1.0056308
8.753715 -1.0035915
8.754714 -1.0015313
8.755714 -0.99944891
8.756714 -0.99734552
8.757714 -0.9952235
8.758715 -0.993085
8.759714 -0.99093057
8.760715 -0.98875882
8.761714 -0.9865673300000001
8.762714 -0.9843543200000001
8.763714 -0.98211989
8.764714 -0.97986609
8.765715 -0.9775960800000001
8.766714 -0.97531229
8.767715 -0.9730147200000001
8.768714 -0.97070131
8.769714 -0.9683692799999999
8.770715 -0.96601686
8.771714 -0.96364412
8.772715 -0.9612532300000001
8.773714 -0.95884688
8.774714 -0.9564266499999999
8.775714 -0.95399218
8.776714 -0.9515415899999999
8.777715 -0.94907284
8.778714 -0.9465851799999999
8.779715 -0.94408002
8.780714 -0.94155977
8.781714 -0.93902666
8.782714 -0.93648117
8.783714 -0.93392171
8.784715 -0.93134595
8.785714 -0.92875184
8.786715 -0.9261393
8.787714 -0.92351027
8.788714 -0.9208675499999999
8.789714 -0.9182133699999999
8.790714 -0.9155481099999999
8.791715 -0.91287
8.792714 -0.9101768
8.793715 -0.9074669299999999
8.794714 -0.90474077
8.795714 -0.90200026
8.796714 -0.8992475499999999
8.797714 -0.8964837499999999
8.798715 -0.89370804
8.799714 -0.89091854
8.800714 -0.8881134
8.801714 -0.88529252
8.802714 -0.88245757
8.803715 -0.8796112599999999
8.804714 -0.87675592
8.805715 -0.87389192
8.806714 -0.87101748
8.807714 -0.8681299199999999
8.808714 -0.86522717
8.809714 -0.8623091500000001
8.810715 -0.8593778099999999
8.811714 -0.85643586
8.812715 -0.8534851499999999
8.813714 -0.8505255899999999
8.814714 -0.8475554200000001
8.815714 -0.8445726699999999
8.816714 -0.84157651
8.817715 -0.8385681500000001
8.818714 -0.8355502000000001
8.819715 -0.83252499
8.820714 -0.8294930699999999
8.821714 -0.82645277
8.822714 -0.8234010999999999
8.823714 -0.8203358399999999
8.824715 -0.81725661
8.825714 -0.81416545
8.826715 -0.81106573
8.827714 -0.80796005
8.828714 -0.80484897
8.829714 -0.80173081
8.830714 -0.79860277
8.831715 -0.7954629100000001
8.832714 -0.7923114099999999
8.833714 -0.7891505
8.834714 -0.78598317
8.835714 -0.78281108
8.836715 -0.7796336
8.837714 -0.7764481
8.838715 -0.77325176
8.839714 -0.7700434
8.840714 -0.7668245100000001
8.841714 -0.76359864
8.842714 -0.76036928
8.843715 -0.75713787
8.844714 -0.75390274
8.845715 -0.7506602400000001
8.846714 -0.74740681
8.847714 -0.7441412700000001
8.848714 -0.74086548
8.849714 -0.73758331
8.850715 -0.7342983
8.851714 -0.73101171
8.852715 -0.7277218200000001
8.853714 -0.72442521
8.854714 -0.7211192
8.855714 -0.71780374
8.856714 -0.71448153
8.857715 -0.71115661
8.858714 -0.7078317
8.859715 -0.70450632
8.860714 -0.70117698
8.861714 -0.6978391700000001
8.862714 -0.6944900399999999
8.863714 -0.69113034
8.864715 -0.68776407
8.865714 -0.68439632
8.866714 -0.6810303799999999
8.867714 -0.6776660200000001
8.868714 -0.67429966
8.869715 -0.6709269200000001
8.870714 -0.66754525
8.871715 -0.66415574
8.872714 -0.66076224
8.873714 -0.6573691
8.874714 -0.6539783
8.875714 -0.650588
8.876715 -0.64719385
8.877714 -0.64379158
8.878715 -0.6403797800000001
8.879714 -0.63696099
8.880714 -0.63354033
8.881714 -0.6301227
8.882714 -0.62670978
8.883715 -0.62329909
8.884714 -0.61988551
8.885715 -0.61646448
8.886714 -0.6130347
8.887714 -0.60959891
8.888714 -0.60616229
8.889714 -0.60272939
8.890715 -0.5993013699999999
8.891714 -0.59587546
8.892715 -0.59244675
8.893714 -0.5890114200000001
8.894714 -0.58556916
8.895715 -0.5821235
8.896714 -0.5786797
8.897715 -0.5752414499999999
8.898714 -0.5718085399999999
8.899714 -0.56837704
8.900714 -0.5649415799999999
8.901714 -0.56149862
8.902715 -0.55804877
8.903714 -0.55459649
8.904715 -0.55114767
8.905714 -0.54770601
8.906714 -0.5442712
8.907714 -0.54083914
8.908714 -0.53740456
8.909715 -0.5339643
8.910714 -0.5305192000000001
8.911715 -0.52707344
8.912714 -0.5236319700000001
8.913714 -0.5201974
8.914714 -0.51676831
8.915714 -0.51334016
8.916715 -0.50990824
8.917714 -0.5064705899999999
8.918715 -0.50302944
8.919714 -0.49958996999999994
8.920714 -0.49615735
8.921714 -0.49273371999999993
8.922714 -0.48931710999999994
8.923715 -0.48590275
8.924714 -0.48248586
8.925714 -0.4790647
8.926714 -0.47564139
8.927714 -0.47222063999999997
8.928715 -0.46880678
8.929714 -0.46540111999999995
8.930715 -0.46200119
8.931714 -0.45860242
8.932714 -0.455201
8.933714 -0.45179618000000005
8.934714 -0.44839098
8.935715 -0.44499021
8.936714 -0.44159768
8.937715 -0.438214
8.938714 -0.43483633
8.939714 -0.43146019
8.940714 -0.42808237000000005
8.941714 -0.42470288
8.942715 -0.42132493000000004
8.943714 -0.41795298
8.944715 -0.41459011999999995
8.945714 -0.4112361
8.946714 -0.40788761999999995
8.947714 -0.40454044999999994
8.948714 -0.40119183
8.949715 -0.39784228
8.950714 -0.39449502000000003
8.951715 -0.39115404
8.952714 -0.38782167
8.953714 -0.38449727
8.954714 -0.38117785000000004
8.955714 -0.37786013
8.956715 -0.37454264000000004
8.957714 -0.37122683
8.958714 -0.36791605
8.959714 -0.36461358
8.960714 -0.36132066
8.961715 -0.35803576
8.962714 -0.3547556
8.963715 -0.35147707
8.964714 -0.34819914
8.965714 -0.34492335
8.966714 -0.34165273
8.967714 -0.33838996
8.968715 -0.33513575
8.969714 -0.3318886
8.970715 -0.32864599
8.971714 -0.32540606
8.972714 -0.3221689
8.973714 -0.31893646999999997
8.974714 -0.31571137
8.975715 -0.31249528
8.976714 -0.3092878
8.977715 -0.30608689
8.978714 -0.30289014999999997
8.979714 -0.29969637
8.980714 -0.29650624000000003
8.981714 -0.29332193
8.982715 -0.29014556
8.983714 -0.28697795
8.984715 -0.28381811
8.985714 -0.28066402
8.986714 -0.27751399
8.987714 -0.27436782
8.988714 -0.27122688
8.989715 -0.26809333
8.990714 -0.26496861
8.991714 -0.26185259
8.992714 -0.25874381
8.993714 -0.25564055
8.994715 -0.25254204
8.995714 -0.24944913999999999
8.996715 -0.24636376000000001
8.997714 -0.24328763
8.998714 -0.24022103999999997
8.999714 -0.23716257
9.000714 -0.23410989000000001
9.001715 -0.23106111000000001
9.002714 -0.22801612999999998
9.003715 -0.22497666
9.004714 -0.22194516
9.005714 -0.21892327
9.006714 -0.21591089000000002
9.007714 -0.21290628
9.008715 -0.2099074
9.009714 -0.20691338
9.010715 -0.20392535
9.011714 -0.20094578999999999
9.012714 -0.19797699
9.013714 -0.19501942
9.014714 -0.19207129
9.015715 -0.18912943000000002
9.016714 -0.18619116
9.017715 -0.18325599
9.018714 -0.18032597
9.019714 -0.17740456
9.020715 -0.17449453
9.021714 -0.17159625
9.022715 -0.16870756
9.023714 -0.1658251
9.024714 -0.16294661
9.025714 -0.16007239
9.026714 -0.15720531
9.027715 -0.15434895
9.028714 -0.1515054
9.029715 -0.14867373
9.030714 -0.14585044
9.031714 -0.14303152
9.032714 -0.14021498999999998
9.033714 -0.13740226
9.034715 -0.1345974
9.035714 -0.13180482999999998
9.036715 -0.12902650000000002
9.037714 -0.12626073
9.038714 -0.12350308000000002
9.039714 -0.12074907000000001
9.040714 -0.11799691999999999
9.041715 -0.1152487
9.042714 -0.11250918
9.043715 -0.1097829
9.044714 -0.10707136
9.045714 -0.10437213
9.046714 -0.10168028999999999
9.047714 -0.09899149900000001
9.048715 -0.096304837
9.049714 -0.093623443
9.050714 -0.090952689
9.051714 -0.088296825
9.052714 -0.08565626900000001
9.053715 -0.083027151
9.054714 -0.080403511
9.055715 -0.07778088899999999
9.056714 -0.075159105
9.057714 -0.072542491
9.058714 -0.069937395
9.059714 -0.067348435
9.060715 -0.06477575499999999
9.061714 -0.062214962000000006
9.062715 -0.059659826
9.063714 -0.057106116
9.064714 -0.054554199000000005
9.065714 -0.052008812999999994
9.066714 -0.049476104
9.067715 -0.046959801999999995
9.068714 -0.044458764000000005
9.069715 -0.04196759
9.070714 -0.039479858
9.071714 -0.036992094999999996
9.072714 -0.034506019
9.073714 -0.032027633
9.074715 -0.029563662
9.075714 -0.027117511
9.076715 -0.024687152
9.077714 -0.022266299
9.078714 -0.019848163000000002
9.079714 -0.017429543
9.080714 -0.015012783
9.081715 -0.012604345
9.082714 -0.010210914
9.083714 -0.0078353594
9.084714 -0.0054750268
9.085714 -0.0031234056
9.086715 -0.0007741568
9.087714 0.0015749822
9.088715 0.0039207924
9.089714 0.006256570499999999
9.090714 0.0085762789
9.091714 0.010878351
9.092714 0.013166767999999999
9.093715 0.015448726
9.094714 0.017730307
9.095715 0.020012731000000002
9.096714 0.022291545
9.097714 0.024559209000000002
9.098714 0.02680957
9.099714 0.029041492999999998
9.100715 0.031259478
9.101714 0.033470891999999995
9.102715 0.035681503
9.103714 0.037892052
9.104714 0.040097901
9.105714 0.042291981
9.106714 0.044469197999999995
9.107715 0.046629566
9.108714 0.048778218
9.109715 0.050922204
9.110714 0.053066132
9.111714 0.055209268
9.112714 0.05734592599999999
9.113714 0.059468887
9.114715 0.061573798
9.115714 0.063661824
9.116714 0.065738987
9.117714 0.067812548
9.118714 0.06988667900000001
9.119715 0.071960001
9.120714 0.074026501
9.121715 0.0760792
9.122714 0.078114355
9.123714 0.080133625
9.124714 0.082142936
9.125714 0.084148772
9.126715 0.08615421200000001
9.127714 0.088157103
9.128715 0.090151496
9.129714 0.092131412
9.130714 0.094094599
9.131714 0.096043979
9.132714 0.097985868
9.133715 0.099926116
9.134714 0.10186651000000001
9.135715 0.10380365
9.136714 0.10573096
9.137714 0.10764259000000001
9.138714 0.10953689999999999
9.139714 0.11141727000000001
9.140715 0.11329001000000001
9.141714 0.1151605
9.142715 0.11703003999999999
9.143714 0.11889524
9.144714 0.12075033
9.145715 0.12259086
9.146714 0.12441645
9.147715 0.12623103000000002
9.148714 0.12804028
9.149714 0.12984809
9.150714 0.13165411000000002
9.151714 0.13345387
9.152715 0.13524151
9.153714 0.1370133
9.154715 0.13876988
9.155714 0.14051580000000002
9.156714 0.14225668
9.157714 0.14399592
9.158714 0.14573269
9.159715 0.14746268
9.160714 0.14918086
9.161715 0.15088463
9.162714 0.15257536
9.163714 0.15425746
9.164714 0.15593555
9.165714 0.15761156
9.166715 0.15928359
9.167714 0.16094709000000001
9.168715 0.16259778
9.169714 0.16423425
9.170714 0.16585884
9.171714 0.16747609
9.172714 0.16908997
9.173715 0.1707014
9.174714 0.17230778
9.175714 0.17390466999999998
9.176714 0.17548850000000002
9.177714 0.17705885
9.178715 0.17861857
9.179714 0.18017194
9.180715 0.18172201000000002
9.181714 0.18326879000000001
9.182714 0.18480936
9.183714 0.18633982
9.184714 0.18785786000000002
9.185715 0.18936418
9.186714 0.19086206
9.187715 0.19235521
9.188714 0.19384542999999999
9.189714 0.19533145
9.190714 0.19680969
9.191714 0.1982765
9.192715 0.19973039
9.193714 0.20117292
9.194715 0.20260764
9.195714 0.20403785
9.196714 0.20546457
9.197714 0.20688598
9.198714 0.20829879
9.199715 0.20970043
9.200714 0.21109071000000001
9.201715 0.21247204999999997
9.202714 0.21384794000000001
9.203714 0.21522064
9.204714 0.21658975000000003
9.205714 0.21795235
9.206715 0.21930479
9.207714 0.22064498999999999
9.208714 0.22197361
9.209714 0.22329362
9.210714 0.22460835
9.211715 0.22591936999999998
9.212714 0.22722564
9.213715 0.22852414000000001
9.214714 0.22981204
9.215714 0.23108856000000003
9.216714 0.23235564999999997
9.217714 0.23361674999999998
9.218715 0.23487477999999998
9.219714 0.23613013000000002
9.220715 0.23738046
9.221714 0.238622
9.222714 0.23985195
9.223714 0.24107005
9.224714 0.24227876999999998
9.225715 0.24348164
9.226714 0.24468098000000002
9.227715 0.24587638
9.228714 0.24706505
9.229714 0.24824360999999998
9.230714 0.24941037
9.231714 0.25056659000000003
9.232715 0.25171579
9.233714 0.25286167
9.234715 0.25400578
9.235714 0.25514658
9.236714 0.2562803
9.237714 0.25740322
9.238714 0.25851398
9.239715 0.25961441
9.240714 0.26070827
9.241714 0.2617989
9.242714 0.26288701000000003
9.243714 0.2639703
9.244715 0.26504484
9.245714 0.26610757
9.246715 0.26715838000000003
9.247714 0.26820025
9.248714 0.26923748999999997
9.249714 0.27027305
9.250714 0.27130672
9.251715 0.27233521
9.252714 0.27335421
9.253715 0.27436109
9.254714 0.27535653
9.255714 0.2763442
9.256714 0.27732849
9.257714 0.2783118
9.258715 0.27929297999999997
9.259714 0.280268
9.260715 0.28123243
9.261714 0.28218415
9.262714 0.28312465000000003
9.263714 0.28405803999999996
9.264714 0.2849885
9.265715 0.28591764
9.266714 0.28684344
9.267715 0.28776163
9.268714 0.28866833999999997
9.269714 0.28956272
9.270715 0.29044759
9.271714 0.29132783
9.272715 0.29220742
9.273714 0.29308698
9.274714 0.29396331000000003
9.275714 0.2948313
9.276714 0.29568693
9.277715 0.29652971
9.278714 0.29736275
9.279715 0.29819091000000003
9.280714 0.29901764
9.281714 0.29984287
9.282714 0.30066315
9.283714 0.30147396
9.284715 0.30227262
9.285714 0.30306014000000003
9.286715 0.30384078000000003
9.287714 0.30461943
9.288714 0.30539867
9.289714 0.30617702
9.290714 0.30694981
9.291715 0.30771191000000003
9.292714 0.30846081
9.293715 0.30919811999999997
9.294714 0.30992841
9.295714 0.31065652
9.296714 0.31138444
9.297714 0.3121102
9.298715 0.31282918
9.299714 0.31353706
9.300714 0.31423247
9.301714 0.31491811000000003
9.302714 0.31559896
9.303715 0.31627921999999997
9.304714 0.31695971
9.305715 0.31763734
9.306714 0.31830699
9.307714 0.31896469
9.308714 0.31961014
9.309714 0.32024684000000003
9.310715 0.32088
9.311714 0.32151332
9.312715 0.32214666999999997
9.313714 0.3227761
9.314714 0.32339634
9.315714 0.32400397999999997
9.316714 0.32459956
9.317715 0.32518727000000003
9.318714 0.32577231
9.319715 0.32635767
9.320714 0.32694239999999997
9.321714 0.32752214
9.322714 0.32809202000000004
9.323714 0.32864967
9.324715 0.3291968
9.325714 0.32973811
9.326715 0.33027837
9.327714 0.33081945
9.328714 0.33135901
9.329714 0.33189196
9.330714 0.33241361
9.331715 0.33292254
9.332714 0.33342141999999997
9.333714 0.33391549
9.334714 0.33440923
9.335714 0.33490371
9.336715 0.33539592
9.337714 0.33588065
9.338715 0.33635376
9.339714 0.33681479000000003
9.340714 0.3372672
9.341714 0.33771626
9.342714 0.33816572
9.343715 0.33861557
9.344714 0.33906195
9.345715 0.33949967000000003
9.346714 0.33992541
9.347714 0.34033984
9.348714 0.34074718
9.349714 0.34115259000000003
9.350715 0.34155888
9.351714 0.3419647
9.352715 0.34236535
9.353714 0.34275566999999996
9.354714 0.34313328
9.355714 0.34349998
9.356714 0.3438609
9.357715 0.34422126999999997
9.358714 0.34458332
9.359715 0.34494498
9.360714 0.34530116
9.361714 0.34564702999999997
9.362714 0.34598093
9.363714 0.34630531
9.364715 0.34662511
9.365714 0.34694453
9.366714 0.34726437
9.367714 0.34758144
9.368714 0.34789054
9.369715 0.34818777
9.370714 0.34847303999999996
9.371715 0.34875025000000004
9.372714 0.34902506
9.373714 0.34930145
9.374714 0.34957933
9.375714 0.34985456
9.376715 0.35012157
9.377714 0.35037666
9.378715 0.35062023
9.379714 0.35085636
9.380714 0.35109031
9.381714 0.35132514
9.382714 0.35155988
9.383715 0.35179011
9.384714 0.3520109
9.385715 0.35221991
9.386714 0.35241896
9.387714 0.35261288
9.388714 0.35280655
9.389714 0.35300185
9.390715 0.35319633
9.391714 0.35338472000000004
9.392715 0.35356209
9.393714 0.353727
9.394714 0.3538823
9.395715 0.35403348
9.396714 0.35418535
9.397715 0.35433920999999996
9.398714 0.35449201
9.399714 0.35463846
9.400714 0.35477423
9.401714 0.3548986
9.402715 0.35501483
9.403714 0.35512801
9.404715 0.35524173000000003
9.405714 0.35535574
9.406714 0.35546613
9.407714 0.35556764
9.408714 0.35565712
9.409715 0.35573558
9.410714 0.35580769
9.411715 0.35587898
9.412714 0.35595261
9.413714 0.3560273
9.414714 0.35609832999999996
9.415714 0.35616023999999996
9.416715 0.3562103
9.417714 0.35625002
9.418715 0.35628411
9.419714 0.35631754000000004
9.420714 0.35635238
9.421714 0.35638656
9.422714 0.35641526
9.423715 0.35643401
9.424714 0.35644153
9.425714 0.35644064000000003
9.426714 0.3564365
9.427714 0.3564334
9.428715 0.35643198
9.429714 0.35642879
9.430715 0.35641831
9.431714 0.3563964
9.432714 0.35636274
9.433714 0.35632111
9.434714 0.3562771
9.435715 0.35623466
9.436714 0.35619377
9.437715 0.35615053
9.438714 0.35609973
9.439714 0.35603803
9.440714 0.35596609
9.441714 0.35588812999999997
9.442715 0.35580918
9.443714 0.35573179
9.444715 0.35565442
9.445714 0.3555723
9.446714 0.35548049
9.447714 0.35537695999999996
9.448714 0.35526399000000003
9.449715 0.35514692
9.450714 0.35503088
9.451715 0.3549177
9.452714 0.35480487
9.453714 0.35468694
9.454714 0.35455904
9.455714 0.3544197
9.456715 0.35427171
9.457714 0.35412023
9.458714 0.35396945
9.459714 0.35381988000000003
9.460714 0.353668
9.461715 0.35350854
9.462714 0.35333780000000004
9.463715 0.35315617
9.464714 0.35296802
9.465714 0.35277917
9.466714 0.35259333
9.467714 0.35240981
9.468715 0.35222401
9.469714 0.35203015000000004
9.470715 0.3518248
9.471714 0.35160899
9.472714 0.3513875
9.473714 0.35116572
9.474714 0.35094635
9.475715 0.35072756
9.476714 0.35050416
9.477715 0.35027083999999997
9.478714 0.35002560000000005
9.479714 0.34977107
9.480714 0.34951295000000004
9.481714 0.34925660999999997
9.482715 0.34900366
9.483714 0.34875101000000003
9.484715 0.34849269
9.485714 0.34822358
9.486714 0.34794258
9.487714 0.34765331
9.488714 0.34736197
9.489715 0.34707342
9.490714 0.3467883
9.491714 0.3465025
9.492714 0.34620976000000003
9.493714 0.34590561
9.494715 0.34559011
9.495714 0.34526784
9.496715 0.34494509
9.497714 0.34462586
9.498714 0.3443093
9.499714 0.34399019
9.500714 0.34366201
9.501715 0.34332108
9.502714 0.34296883
9.503715 0.34261107999999996
9.504714 0.34225455
9.505714 0.34190274
9.506714 0.34155388999999997
9.507714 0.34120204
9.508715 0.3408408
9.509714 0.34046723
9.510715 0.34008373
9.511714 0.33969656
9.512714 0.33931183000000004
9.513714 0.33893171
9.514714 0.33855292
9.515715 0.3381687
9.516714 0.33777291
9.517715 0.33736383000000003
9.518714 0.33694534
9.519714 0.33652466
9.520715 0.33610800999999996
9.521714 0.3356969
9.522715 0.33528719
9.523714 0.33487168
9.524714 0.33444455
9.525714 0.33400492
9.526714 0.33355736999999996
9.527715 0.33310908
9.528714 0.33266533
9.529715 0.33222619
9.530714 0.3317863
9.531714 0.33133815
9.532714 0.33087675
9.533714 0.33040274999999997
9.534715 0.32992219
9.535714 0.32944297
9.536715 0.32897012
9.537714 0.32850278
9.538714 0.32803474
9.539714 0.32755821
9.540714 0.32706859
9.541715 0.32656719
9.542714 0.32606040999999997
9.543715 0.32555565999999997
9.544714 0.32505679
9.545714 0.32456173
9.546714 0.32406354
9.547714 0.32355491999999997
9.548715 0.32303263
9.549714 0.32249962
9.550714 0.32196336000000003
9.551714 0.32143142999999996
9.552714 0.32090683999999997
9.553715 0.32038626
9.554714 0.31986197
9.555715 0.31932648
9.556714 0.31877696
9.557714 0.31821695
9.558714 0.3176542
9.559714 0.3170959
9.560715 0.31654439
9.561714 0.31599579
9.562715 0.31544252
9.563714 0.31487795
9.564714 0.31430067
9.565714 0.31371529000000004
9.566714 0.31312963
9.567715 0.31254992
9.568714 0.31197695
9.569715 0.3114053
9.570714 0.31082665
9.571714 0.31023470000000003
9.572714 0.30962897
9.573714 0.30901518
9.574715 0.30840191
9.575714 0.30779548
9.576715 0.30719633
9.577714 0.30659894
9.578714 0.30599521
9.579714 0.30537946
9.580714 0.30475177
9.581715 0.3041178
9.582714 0.30348522
9.583714 0.30285888
9.584714 0.30223771
9.585714 0.3016154
9.586715 0.30098425
9.587714 0.30033991
9.588715 0.29968421
9.589714 0.29902426
9.590714 0.29836819000000003
9.591714 0.29772043
9.592714 0.29707912000000003
9.593715 0.29643709
9.594714 0.29578623
9.595715 0.29512215
9.596714 0.29444671
9.597714 0.29376661
9.598714 0.29308936
9.599714 0.29241862
9.600715 0.29175223
9.601714 0.29108359
9.602715 0.29040598
9.603714 0.2897168
9.604714 0.28901920000000003
9.605714 0.28832026
9.606714 0.28762671
9.607715 0.28694074
9.608714 0.28625859
9.609715 0.28557272
9.610714 0.28487621
9.611714 0.28416687
9.612714 0.28344844
9.613714 0.28272846
9.614715 0.28201367
9.615714 0.28130622
9.616714 0.28060250999999997
9.617714 0.27989558999999997
9.618714 0.27917938000000003
9.619715 0.27845233999999996
9.620714 0.2777183
9.621715 0.2769839
9.622714 0.27625454
9.623714 0.27553092
9.624714 0.2748087
9.625714 0.27408111
9.626715 0.27334315
9.627714 0.27259467000000004
9.628715 0.27184058
9.629714 0.27108795
9.630714 0.27034192
9.631714 0.26960257
9.632714 0.26886498
9.633715 0.26812223
9.634714 0.26736939
9.635715 0.26660645
9.636714 0.26583811
9.637714 0.26507091
9.638714 0.26430925
9.639714 0.26355283
9.640715 0.26279707
9.641714 0.2620359
9.642715 0.2612656
9.643714 0.26048697
9.644714 0.25970484
9.645715 0.25892504
9.646714 0.25815091
9.647715 0.25738114
9.648714 0.25661069000000003
9.649714 0.2558338
9.650714 0.25504751
9.651714 0.25425344
9.652715 0.25345683
9.653714 0.25266348
9.654715 0.25187634999999997
9.655714 0.25109381
9.656714 0.2503108
9.657714 0.24952174
9.658714 0.24872386999999999
9.659715 0.24791879000000003
9.660714 0.24711122000000002
9.661715 0.24630618
9.662714 0.24550601
9.663714 0.24470908000000002
9.664714 0.24391091
9.665714 0.24310716000000002
9.666715 0.24229616
9.667714 0.24148012
9.668715 0.24066367
9.669714 0.23985102
9.670714 0.23904337999999997
9.671714 0.23823818000000002
9.672714 0.23743049000000002
9.673715 0.236616
9.674714 0.23579344
9.675714 0.23496535
9.676714 0.23413666
9.677714 0.23331176000000003
9.678715 0.23249214999999998
9.679714 0.23167569
9.680715 0.23085803
9.681714 0.23003530000000003
9.682714 0.22920636000000003
9.683714 0.22837326
9.684714 0.22753982
9.685715 0.22670922000000002
9.686714 0.22588195000000003
9.687715 0.22505561
9.688714 0.22422636
9.689714 0.22339143
9.690714 0.22255091000000002
9.691714 0.22170781
9.692715 0.22086637999999997
9.693714 0.22002973
9.694715 0.21919793999999998
9.695714 0.21836807000000003
9.696714 0.21753572
9.697714 0.21669765
9.698714 0.21585329000000003
9.699715 0.21500506
9.700714 0.21415664999999998
9.701715 0.21331098
9.702714 0.21246858000000002
9.703714 0.21162746
9.704714 0.21078463
9.705714 0.20993804
9.706715 0.20908801999999999
9.707714 0.20823702000000002
9.708714 0.20738816999999998
9.709714 0.20654323
9.710714 0.20570143
9.711715 0.20485978999999999
9.712714 0.20401473
9.713715 0.20316410999999998
9.714714 0.20230841000000002
9.715714 0.20145052
9.716714 0.20059412
9.717714 0.19974168
9.718715 0.19889323000000003
9.719714 0.19804649
9.720715 0.19719845000000003
9.721714 0.19634706
9.722714 0.19549236
9.723714 0.19463636
9.724714 0.19378159
9.725715 0.19292949
9.726714 0.19207948
9.727715 0.1912293
9.728714 0.19037642
9.729714 0.18951963
9.730714 0.18865991999999998
9.731714 0.18780008
9.732715 0.18694308999999998
9.733714 0.18609052
9.734715 0.18524164999999998
9.735714 0.18439387000000002
9.736714 0.1835441
9.737714 0.18269052
9.738714 0.18183351
9.739715 0.1809753
9.740714 0.18011857
9.741714 0.17926493
9.742714 0.17841401
9.743714 0.17756389
9.744715 0.17671226999999998
9.745714 0.17585799
9.746715 0.17500176
9.747714 0.17414577
9.748714 0.17329233
9.749714 0.17244245
9.750714 0.17159514
9.751715 0.17074794
9.752714 0.16989834
9.753715 0.16904521
9.754714 0.16818951999999998
9.755714 0.16733387
9.756714 0.16648105
9.757714 0.16563247
9.758715 0.16478749
9.759714 0.16394382999999998
9.760715 0.16309891
9.761714 0.16225138
9.762714 0.16140179
9.763714 0.16055224
9.764714 0.15970502
9.765715 0.15886122
9.766714 0.15802006999999998
9.767715 0.15717947000000002
9.768714 0.15633724000000002
9.769714 0.15549257
9.770715 0.15464656
9.771714 0.15380164000000002
9.772715 0.15296020999999999
9.773714 0.15212317
9.774714 0.15128938
9.775714 0.15045624
9.776714 0.14962119
9.777715 0.14878309
9.778714 0.14794297
9.779715 0.14710337
9.780714 0.1462669
9.781714 0.14543481
9.782714 0.14460628
9.783714 0.14377905
9.784715 0.14295072
9.785714 0.14212028
9.786715 0.14128864
9.787714 0.14045807
9.788714 0.13963074
9.789714 0.1388074
9.790714 0.13798688
9.791715 0.13716676
9.792714 0.13634485999999998
9.793715 0.13552059
9.794714 0.13469545
9.795714 0.13387223
9.796714 0.13305343
9.797714 0.13223985
9.798715 0.13143007
9.799714 0.13062124
9.800714 0.12981067000000002
9.801714 0.12899735
9.802714 0.12818242000000002
9.803715 0.12736847
9.804714 0.12655798000000001
9.805715 0.12575192
9.806714 0.12494928000000001
9.807714 0.12414776
9.808714 0.12334532999999999
9.809714 0.12254152
9.810715 0.12173777
9.811714 0.12093659999999999
9.812715 0.12013998
9.813714 0.11934816
9.814714 0.11855929999999999
9.815714 0.11777045000000001
9.816714 0.11697932
9.817715 0.11618549
9.818714 0.11539082
9.819715 0.11459839000000001
9.820714 0.11381087
9.821714 0.11302903
9.822714 0.11225151
9.823714 0.11147561
9.824715 0.11069896
9.825714 0.10992084999999999
9.826715 0.10914252
9.827714 0.10836628000000001
9.828714 0.10759401999999998
9.829714 0.10682594
9.830714 0.10606044
9.831715 0.10529511999999999
9.832714 0.10452827
9.833714 0.10376007000000001
9.834714 0.10299259
9.835714 0.10222875
9.836715 0.10147067
9.837714 0.10071843
9.838715 0.099970051
9.839714 0.099222537
9.840714 0.098473555
9.841714 0.09772266500000001
9.842714 0.096971443
9.843715 0.096222461
9.844714 0.095477793
9.845715 0.094737852
9.846714 0.094001263
9.847714 0.093265827
9.848714 0.092529919
9.849714 0.091793539
9.850715 0.091058324
9.851714 0.090326532
9.852715 0.08959966899999999
9.853714 0.088877551
9.854714 0.088158355
9.855714 0.087439665
9.856714 0.08671986899999999
9.857715 0.085999124
9.858714 0.08527929899999999
9.859715 0.08456291399999999
9.860714 0.083851756
9.861714 0.083145907
9.862714 0.082443753
9.863714 0.081742945
9.864715 0.081041706
9.865714 0.080339785
9.866714 0.079638505
9.867714 0.078939885
9.868714 0.078245468
9.869715 0.077555468
9.870714 0.076868758
9.871715 0.076183636
9.872714 0.075498928
9.873714 0.074814702
9.874714 0.07413225799999999
9.875714 0.073453365
9.876715 0.072779175
9.877714 0.072109542
9.878715 0.071443041
9.879714 0.070777757
9.880714 0.070112309
9.881714 0.069446617
9.882714 0.068781944
9.883715 0.068120222
9.884714 0.067463046
9.885715 0.06681087499999999
9.886714 0.066162919
9.887714 0.065517618
9.888714 0.064873532
9.889714 0.06423008200000001
9.890715 0.063587772
9.891714 0.06294780800000001
9.892715 0.062311359000000004
9.893714 0.061678892
9.894714 0.061049953
9.895715 0.060423463999999996
9.896714 0.059798401
9.897715 0.05917440300000001
9.898714 0.05855204099999999
9.899714 0.057932530999999995
9.900714 0.057317072
9.901714 0.056706188
9.902715 0.05609937400000001
9.903714 0.0554953
9.904715 0.054892455
9.905714 0.05428993
9.906714 0.053687918
9.907714 0.053087663
9.908714 0.052490893999999996
9.909715 0.051898969
9.910714 0.051312218
9.911715 0.050729792999999995
9.912714 0.050150132
9.913714 0.049571768999999995
9.914714 0.048994092999999996
9.915714 0.048417633
9.916715 0.047843697000000004
9.917714 0.047273566999999996
9.918715 0.046707733
9.919714 0.046145564
9.920714 0.045585679000000004
9.921714 0.045026818
9.922714 0.0444687
9.923715 0.04391238
9.924714 0.043359817999999994
9.925714 0.042812826
9.926714 0.042272004
9.927714 0.041736258000000005
9.928715 0.041203233
9.929714 0.040670502000000004
9.930715 0.040136868
9.931714 0.039603052
9.932714 0.039071337
9.933714 0.038544333
9.934714 0.038023552
9.935715 0.037508589
9.936714 0.036997398
9.937715 0.036487548
9.938714 0.035977701
9.939714 0.035468463
9.940714 0.034962039
9.941714 0.0344609
9.942715 0.033966199
9.943714 0.03347694
9.944715 0.032990423
9.945714 0.032503775
9.946714 0.03201573
9.947714 0.031527522
9.948714 0.031042364
9.949715 0.030563693
9.950714 0.030093189000000003
9.951715 0.029629725
9.952714 0.029169914
9.953714 0.028709986
9.954714 0.028247928
9.955714 0.027784641
9.956715 0.027323424
9.957714 0.026868039
9.958714 0.026420495
9.959714 0.025979875
9.960714 0.025542907
9.961715 0.025105994000000003
9.962714 0.024667464
9.963715 0.024228681
9.964714 0.023793308
9.965714 0.023365088
9.966714 0.022945486
9.967714 0.022532616
9.968715 0.022122156
9.969714 0.021709812
9.970715 0.021293864
9.971714 0.020876322
9.972714 0.020461899
9.973714 0.020055388
9.974714 0.019658942
9.975715 0.019270845
9.976714 0.018886544
9.977715 0.01850132
9.978714 0.018113063
9.979714 0.017723461
9.980714 0.017336909
9.981714 0.016957760000000002
9.982715 0.016587612
9.983714 0.01622425
9.984715 0.015862947
9.985714 0.015499346999999998
9.986714 0.015132237
9.987714 0.014764479
9.988714 0.014401480000000001
9.989715 0.014048073
9.990714 0.01370563
9.991714 0.013371147
9.992714 0.01303888
9.993714 0.012703633999999998
9.994715 0.012363751000000001
9.995714 0.012022044
9.996715 0.011684109
9.997714 0.011355012000000001
9.998714 0.011036315
9.999714 0.010725218
10.00071 0.010416317999999999
10.00171 0.010104937
10.00271 0.0097900047
10.00371 0.009474738199999999
10.00471 0.0091647002
10.00571 0.008864390100000001
10.00671 0.0085744286
10.00771 0.0082910519
10.00871 0.008008268899999999
10.00971 0.007721414299999999
10.01071 0.0074299838
10.01171 0.007138036699999999
10.01271 0.006851898099999999
10.01371 0.0065764943
10.01471 0.006312487700000001
10.01571 0.0060559112
10.01671 0.005800510199999999
10.01771 0.0055414112000000005
10.01871 0.0052779258
10.01971 0.0050138417000000005
10.02071 0.0047550453
10.02171 0.0045059289
10.02271 0.0042667471
10.02371 0.0040335079
10.02471 0.003800464
10.02571 0.0035636724000000005
10.02671 0.0033234744000000004
10.02771 0.003084389
10.02871 0.0028524568
10.02971 0.0026316308999999997
10.03071 0.0024213576
10.03171 0.0022168211
10.03271 0.0020117039
10.03371 0.0018018363
10.03471 0.0015875836
10.03571 0.0013735568
10.03671 0.0011658548
10.03771 0.00096848544
10.03871 0.00078110161
10.03971 0.00059935342
10.04071 0.00041761464
10.04171 0.0002324053
10.04271 4.4464419999999995e-05
10.04371 -0.00014175325
10.04471 -0.00032082792
10.04571 -0.00048969205
10.04671 -0.00064950405
10.04771 -0.0008049757500000001
10.04871 -0.0009615654600000001
10.04971 -0.0011222254999999999
10.05071 -0.0012856673
10.05171 -0.0014471362
10.05271 -0.0016012313000000002
10.05371 -0.0017450786000000002
10.05471 -0.0018799687
10.05571 -0.0020105259
10.05671 -0.0021419339
10.05771 -0.0022768951
10.05871 -0.0024141153
10.05971 -0.0025491741
10.06071 -0.0026772035
10.06171 -0.0027957512
10.06271 -0.0029061404
10.06371 -0.0030125626
10.06471 -0.0031195071999999997
10.06571 -0.0032290979999999997
10.06671 -0.0033399218
10.06771 -0.0034479922999999997
10.06871 -0.0035492238
10.06971 -0.0036419038000000004
10.07071 -0.0037276863
10.07171 -0.0038105507
10.07271 -0.0038943970000000004
10.07371 -0.0039807204
10.07471 -0.0040677496
10.07571 -0.0041515021
10.07671 -0.0042281081
10.07771 -0.0042959993000000005
10.07871 -0.0043567106
10.07971 -0.0044138898
10.08071 -0.0044711542
10.08171 -0.0045300971
10.08271 -0.0045895536
10.08371 -0.0046465029
10.08471 -0.004697962500000001
10.08571 -0.0047427275
10.08671 -0.0047819557999999995
10.08771 -0.0048183107999999995
10.08871 -0.0048542679000000005
10.08971 -0.0048906170999999995
10.09071 -0.0049260376000000005
10.09171 -0.0049579357
10.09271 -0.004984002600000001
10.09371 -0.0050035396
10.09471 -0.0050178231
10.09571 -0.0050293336
10.09671 -0.0050403491
10.09771 -0.0050517439
10.09871 -0.0050626204
10.09971 -0.0050709201
10.10071 -0.0050745894
10.10171 -0.0050726292000000004
10.10271 -0.0050654671
10.10371 -0.0050545586
10.10471 -0.0050415139
10.10571 -0.0050272774
10.10671 -0.0050117789
10.10771 -0.0049941653
10.10871 -0.0049733877
10.10971 -0.004948791
10.11071 -0.0049203965
10.11171 -0.0048887973999999996
10.11271 -0.0048547729
10.11371 -0.0048188627
10.11471 -0.0047810805
10.11571 -0.0047408816
10.11671 -0.0046973801
10.11771 -0.0046497153
10.11871 -0.0045974404000000005
10.11971 -0.0045407985
10.12071 -0.0044807442
10.12171 -0.0044186501
10.12271 -0.0043557608
10.12371 -0.004292608
10.12471 -0.0042286705
10.12571 -0.0041625091
10.12671 -0.0040923926000000005
10.12771 -0.0040171504
10.12871 -0.0039368108
10.12971 -0.0038526243000000003
10.13071 -0.0037663965
10.13171 -0.0036794507
10.13271 -0.0035918136000000003
10.13371 -0.0035021269
10.13471 -0.0034084351
10.13571 -0.0033094373
10.13671 -0.0032054486
10.13771 -0.0030984465
10.13871 -0.0029910518
10.13971 -0.0028849749
10.14071 -0.0027798322
10.14171 -0.0026731133
10.14271 -0.0025614334
10.14371 -0.0024424380000000003
10.14471 -0.0023162473
10.14571 -0.0021855369
10.14671 -0.0020541087
10.14771 -0.0019247140000000001
10.14871 -0.0017974078
10.14971 -0.0016694496
10.15071 -0.0015369030999999999
10.15171 -0.0013970322
10.15271 -0.001250065
10.15371 -0.0010992059
10.15471 -0.0009487950600000001
10.15571 -0.0008016649199999999
10.15671 -0.0006572700800000001
10.15771 -0.0005118075
10.15871 -0.00036035010000000004
10.15971 -0.00019979975
10.16071 -3.0883598e-05
10.16171 0.00014207496
10.16271 0.00031358131
10.16371 0.00048021425
10.16471 0.00064275309
10.16571 0.00080585378
10.16671 0.0009753724
10.16771 0.0011548802000000001
10.16871 0.0013434566
10.16971 0.0015361376
10.17071 0.0017268441000000002
10.17171 0.0019120587
10.17271 0.0020930411
10.17371 0.0022751792
10.17471 0.0024647779
10.17571 0.0026651764
10.17671 0.0028745499
10.17771 0.0030868060999999997
10.17871 0.0032951243999999997
10.17971 0.0034960747
10.18071 0.003691814
10.18171 0.003888979
10.18271 0.0040948376
10.18371 0.0043129578
10.18471 0.004541003
10.18571 0.004772035
10.18671 0.0049986142
10.18771 0.0052172658
10.18871 0.005430622
10.18971 0.0056458837
10.19071 0.0058704842000000005
10.19171 0.006107524699999999
10.19271 0.006353779500000001
10.19371 0.0066015215000000006
10.19471 0.006843148
10.19571 0.007075836
10.19671 0.007303390900000001
10.19771 0.0075340999
10.19871 0.007775807900000001
10.19971 0.008031153999999999
10.20071 0.008295851100000001
10.20171 0.0085611187
10.20271 0.0088188659
10.20371 0.0090665395
10.20471 0.009308711
10.20571 0.0095543845
10.20671 0.0098116208
10.20771 0.010082676
10.20871 0.010362604000000001
10.20971 0.010642209
10.21071 0.010913586999999999
10.21171 0.011174938
10.21271 0.011431703999999999
10.21371 0.011693314
10.21471 0.011967459
10.21571 0.012255349
10.21671 0.012550862
10.21771 0.012844137000000002
10.21871 0.013127505
10.21971 0.013400177999999999
10.22071 0.013668835
10.22171 0.013943728
10.22271 0.014232572
10.22371 0.014535907
10.22471 0.014846728
10.22571 0.015154635
10.22671 0.01545203
10.22771 0.015738627999999998
10.22871 0.016021576000000003
10.22971 0.016311088
10.23071 0.016614234000000002
10.23171 0.016930641
10.23271 0.017252707
10.23371 0.01757022
10.23471 0.017876594000000003
10.23571 0.018172937
10.23671 0.01846746
10.23771 0.018770571
10.23871 0.019088584
10.23971 0.019419857
10.24071 0.0197557
10.24171 0.020085527
10.24271 0.020403169000000002
10.24371 0.020710545
10.24471 0.021016487
10.24571 0.021331418
10.24671 0.021661098
10.24771 0.022003196
10.24871 0.022348751
10.24971 0.022687615
10.25071 0.023014568
10.25171 0.023332439
10.25271 0.023650321
10.25371 0.023978013
10.25471 0.024320045
10.25571 0.024672927
10.25671 0.025027250999999997
10.25771 0.025373414999999996
10.25871 0.025707437000000003
10.25971 0.026033388
10.26071 0.026360948999999998
10.26171 0.026699595
10.26271 0.027052906999999998
10.26371 0.02741644
10.26471 0.027780427
10.26571 0.028135650999999998
10.26671 0.028478936
10.26771 0.02881494
10.26871 0.029153246
10.26971 0.029502501
10.27071 0.029865201
10.27171 0.03023624
10.27271 0.030606071000000002
10.27371 0.030966508
10.27471 0.031315657999999996
10.27571 0.031659001
10.27671 0.032006
10.27771 0.032364341000000005
10.27871 0.032735316
10.27971 0.033113130000000005
10.28071 0.033488494
10.28171 0.033854283
10.28271 0.034209836
10.28371 0.034561276
10.28471 0.034917731
10.28571 0.035285761
10.28671 0.035665397
10.28771 0.036050158
10.28871 0.036430989999999996
10.28971 0.036801692
10.29071 0.037162568
10.29171 0.037520117
10.29271 0.037883033
10.29371 0.038256965
10.29471 0.038641243
10.29571 0.039029484999999996
10.29671 0.039413624
10.29771 0.03978883
10.29871 0.040156368
10.29971 0.040522634
10.30071 0.040895076
10.30171 0.041277549
10.30271 0.041667931
10.30371 0.042059440999999996
10.30471 0.042444808
10.30571 0.042820675
10.30671 0.04318963
10.30771 0.043558594
10.30871 0.043934662
10.30971 0.044320896
10.31071 0.044714654
10.31171 0.045109348
10.31271 0.045498501
10.31371 0.045879578
10.31471 0.046255288
10.31571 0.046631659
10.31671 0.047014165
10.31771 0.047404345
10.31871 0.047798969999999996
10.31971 0.048192200000000004
10.32071 0.048579313
10.32171 0.048959657000000004
10.32271 0.049337029
10.32371 0.049717259
10.32471 0.05010459
10.32571 0.050499087
10.32671 0.050896616000000006
10.32771 0.051291403000000006
10.32871 0.05167955
10.32971 0.052061263999999996
10.33071 0.05244059699999999
10.33171 0.052822841
10.33271 0.053211278
10.33371 0.053605337999999995
10.33471 0.054001162
10.33571 0.054394209
10.33671 0.054782110999999994
10.33771 0.05516606
10.33871 0.055549853
10.33971 0.0559373
10.34071 0.056329696
10.34171 0.056724936999999996
10.34271 0.057118887
10.34371 0.057508011000000005
10.34471 0.057891652
10.34571 0.058272469
10.34671 0.058654777000000005
10.34771 0.059041881000000004
10.34871 0.05943407900000001
10.34971 0.05982857
10.35071 0.060221297
10.35171 0.060609507
10.35271 0.060993398
10.35371 0.061375828
10.35471 0.061760313000000004
10.35571 0.062148675
10.35671 0.06253984800000001
10.35771 0.06293059000000001
10.35871 0.063317682
10.35971 0.063700095
10.36071 0.064079749
10.36171 0.064460293
10.36271 0.06484474300000001
10.36371 0.065233442
10.36471 0.06562373
10.36571 0.06601156799999999
10.36671 0.066394079
10.36771 0.066771399
10.36871 0.067146664
10.36971 0.067524047
10.37071 0.06790614
10.37171 0.068292278
10.37271 0.068678963
10.37371 0.06906206299999999
10.37471 0.069439469
10.37571 0.069812452
10.37671 0.070184818
10.37771 0.070560415
10.37871 0.07094055199999999
10.37971 0.071323029
10.38071 0.071703427
10.38171 0.072077959
10.38271 0.07244598799999999
10.38371 0.072810694
10.38471 0.07317726299999999
10.38571 0.073549728
10.38671 0.07392838
10.38771 0.074309431
10.38871 0.074687181
10.38971 0.075057434
10.39071 0.075420039
10.39171 0.075778965
10.39271 0.07613983499999999
10.39371 0.07650638
10.39471 0.07687809999999999
10.39571 0.07725053
10.39671 0.077618082
10.39771 0.077977637
10.39871 0.078330666
10.39971 0.07868246799999999
10.40071 0.079038949
10.40171 0.07940287500000001
10.40271 0.079771952
10.40371 0.08014001700000001
10.40471 0.08050070000000001
10.40571 0.080851326
10.40671 0.08119464600000001
10.40771 0.081537286
10.40871 0.081885792
10.40971 0.082242646
10.41071 0.082604692
10.41171 0.082965009
10.41271 0.083317084
10.41371 0.083658803
10.41471 0.083993725
10.41571 0.08432888999999999
10.41671 0.084670476
10.41771 0.085019891
10.41871 0.085372844
10.41971 0.085721951
10.42071 0.086061313
10.42171 0.086390291
10.42271 0.086714089
10.42371 0.087040686
10.42471 0.087376003
10.42571 0.087720138
10.42671 0.08806713199999999
10.42771 0.088408391
10.42871 0.08873777100000001
10.42971 0.089055253
10.43071 0.08936696699999999
10.43171 0.089681515
10.43271 0.090004789
10.43371 0.090336445
10.43471 0.090670196
10.43571 0.090997707
10.43671 0.091313774
10.43771 0.091619545
10.43871 0.091921876
10.43971 0.09222909600000001
10.44071 0.092545827
10.44171 0.09287000299999999
10.44271 0.09319398100000001
10.44371 0.09350908200000001
10.44471 0.093810877
10.44571 0.094101927
10.44671 0.09439033499999999
10.44771 0.09468493500000001
10.44871 0.09498999
10.44971 0.095302629
10.45071 0.095614564
10.45171 0.09591706900000001
10.45271 0.096206216
10.45371 0.09648519900000001
10.45471 0.096762343
10.45571 0.097045995
10.45671 0.097339443
10.45771 0.097638951
10.45871 0.09793605400000001
10.45971 0.09822276199999999
10.46071 0.098496478
10.46171 0.098761602
10.46271 0.099026866
10.46371 0.099300011
10.46471 0.09958296999999999
10.46571 0.099870656
10.46671 0.10015392
10.46771 0.10042501
10.46871 0.1006823
10.46971 0.10093121000000001
10.47071 0.101181
10.47171 0.10143925
10.47271 0.10170737999999999
10.47371 0.10197990000000001
10.47471 0.10224783
10.47571 0.10250412
10.47671 0.10274787
10.47771 0.10298474
10.47871 0.10322336
10.47971 0.10346996
10.48071 0.10372456
10.48171 0.10398086
10.48271 0.10423011
10.48371 0.10446643
10.48471 0.10469041
10.48571 0.10490884
10.48671 0.10513064
10.48771 0.10536150999999999
10.48871 0.10560062
10.48971 0.10584113
10.49071 0.10607437
10.49171 0.106295
10.49271 0.10650414
10.49371 0.10670854
10.49471 0.10691640000000001
10.49571 0.10713235
10.49671 0.10735472
10.49771 0.10757662
10.49871 0.10779018000000001
10.49971 0.10799135
10.50071 0.10818227999999999
10.50171 0.10837
10.50271 0.10856206
10.50371 0.10876199
10.50471 0.10896716
10.50571 0.10917047
10.50671 0.10936463
10.50771 0.10954660000000001
10.50871 0.10971932000000001
10.50971 0.10988994
10.51071 0.1100654
10.51171 0.11024835
10.51271 0.11043558
10.51371 0.11062011000000001
10.51471 0.11079537999999998
10.51571 0.11095915
10.51671 0.11111471
10.51771 0.11126881
10.51871 0.11142741
10.51971 0.11159214999999999
10.52071 0.11175943
10.52171 0.11192273000000001
10.52271 0.11207659
10.52371 0.11221996
10.52471 0.1123567
10.52571 0.11249324000000001
10.52671 0.11263461
10.52771 0.11278141
10.52871 0.11292952
10.52971 0.11307265
10.53071 0.11320607
10.53171 0.1133294
10.53271 0.11344670999999999
10.53371 0.11356395999999999
10.53471 0.11368537
10.53571 0.11381098
10.53671 0.11393676000000001
10.53771 0.11405715
10.53871 0.11416853
10.53971 0.11427128
10.54071 0.11436946
10.54171 0.11446825
10.54271 0.1145708
10.54371 0.11467638
10.54471 0.11478087
10.54571 0.11487942
10.54671 0.11496929
10.54771 0.11505153000000001
10.54871 0.11513017
10.54971 0.11520974
10.55071 0.11529249999999999
10.55171 0.11537713
10.55271 0.1154596
10.55371 0.11553562
10.55471 0.11560316000000001
10.55571 0.11566357000000001
10.55671 0.11572061
10.55771 0.11577816999999999
10.55871 0.1158379
10.55971 0.11589841000000001
10.56071 0.11595630999999999
10.56171 0.11600832
10.56271 0.11605337
10.56371 0.11609318
10.56471 0.11613103999999999
10.56571 0.11616981000000001
10.56671 0.11621016
10.56771 0.11625013
10.56871 0.11628635000000001
10.56971 0.11631604000000001
10.57071 0.1163386
10.57171 0.11635586
10.57271 0.11637085
10.57371 0.11638606
10.57471 0.11640191999999999
10.57571 0.11641681
10.57671 0.1164281
10.57771 0.11643384
10.57871 0.11643386
10.57971 0.11642976000000001
10.58071 0.11642384000000001
10.58171 0.11641765
10.58271 0.11641100000000001
10.58371 0.11640219
10.58471 0.11638906000000002
10.58571 0.11637033
10.58671 0.11634635
10.58771 0.11631885
10.58871 0.11628986999999999
10.58971 0.11626059
10.59071 0.11623065
10.59171 0.11619848999999999
10.59271 0.11616225
10.59371 0.11612085999999999
10.59471 0.11607455000000001
10.59571 0.11602453
10.59671 0.11597221
10.59771 0.11591831999999999
10.59871 0.11586257999999999
10.59971 0.11580397
10.60071 0.11574144
10.60171 0.11567459
10.60271 0.1156039
10.60371 0.11553034000000001
10.60471 0.11545487
10.60571 0.11537776999999999
10.60671 0.11529851
10.60771 0.11521611999999999
10.60871 0.11512965
10.60971 0.11503873
10.61071 0.11494368
10.61171 0.11484526
10.61271 0.1147443
10.61371 0.11464125
10.61471 0.11453606
10.61571 0.11442831999999999
10.61671 0.11431745
10.61771 0.11420301999999999
10.61871 0.11408493000000001
10.61971 0.11396329999999999
10.62071 0.11383840999999999
10.62171 0.11371052999999999
10.62271 0.11357975
10.62371 0.11344597000000001
10.62471 0.11330895
10.62571 0.11316843000000001
10.62671 0.11302428
10.62771 0.11287667
10.62871 0.11272598
10.62971 0.11257272
10.63071 0.11241724
10.63171 0.11225945999999999
10.63271 0.11209884
10.63371 0.11193461
10.63471 0.11176608
10.63571 0.11159308000000001
10.63671 0.11141617000000001
10.63771 0.11123635000000001
10.63871 0.11105461
10.63971 0.1108713
10.64071 0.11068593
10.64171 0.11049736
10.64271 0.11030445
10.64371 0.11010668
10.64471 0.10990451999999999
10.64571 0.10969907
10.64671 0.1094914
10.64771 0.10928183000000001
10.64871 0.10906968
10.64971 0.10885362
10.65071 0.10863264
10.65171 0.10840675999999999
10.65271 0.10817723
10.65371 0.10794593
10.65471 0.10771431000000001
10.65571 0.10748237
10.65671 0.1072485
10.65771 0.10701029
10.65871 0.10676583
10.65971 0.10651483
10.66071 0.10625881
10.66171 0.10600024
10.66271 0.10574104999999999
10.66371 0.10548149
10.66471 0.10521994999999999
10.66571 0.10495401000000001
10.66671 0.10468198000000001
10.66771 0.10440405
10.66871 0.10412226000000001
10.66971 0.10383927
10.67071 0.10355663
10.67171 0.10327366
10.67271 0.10298765
10.67371 0.1026954
10.67471 0.10239522999999999
10.67571 0.10208813
10.67671 0.10177742000000001
10.67771 0.10146685
10.67871 0.10115844
10.67971 0.10085122
10.68071 0.10054172
10.68171 0.10022597999999999
10.68271 0.09990187800000001
10.68371 0.099570421
10.68471 0.09923507499999999
10.68571 0.09889963499999999
10.68671 0.09856580300000001
10.68771 0.09823203999999999
10.68871 0.097894541
10.68971 0.097549573
10.69071 0.097195979
10.69171 0.096836104
10.69271 0.096474565
10.69371 0.096115464
10.69471 0.095759804
10.69571 0.095404615
10.69671 0.095044525
10.69771 0.09467483
10.69871 0.09429431499999999
10.69971 0.093906053
10.70071 0.093515677
10.70171 0.09312809
10.70271 0.09274455399999999
10.70371 0.09236200700000001
10.70471 0.091974996
10.70571 0.091579068
10.70671 0.091173605
10.70771 0.090762269
10.70871 0.090350723
10.70971 0.089943054
10.71071 0.089539023
10.71171 0.089133962
10.71271 0.088721438
10.71371 0.08829713900000001
10.71471 0.087861653
10.71571 0.087420334
10.71671 0.086980278
10.71771 0.086546154
10.71871 0.086117379
10.71971 0.085688406
10.72071 0.085252011
10.72171 0.084803585
10.72271 0.084343908
10.72371 0.08387866
10.72471 0.083414937
10.72571 0.08295688899999999
10.72671 0.082503149
10.72771 0.08204763899999999
10.72871 0.081583322
10.72971 0.08110664199999999
10.73071 0.08061984600000001
10.73171 0.080129801
10.73271 0.079643849
10.73371 0.079165259
10.73471 0.07869103000000001
10.73571 0.078213512
10.73671 0.07772487
10.73771 0.07722179900000001
10.73871 0.07670756299999999
10.73971 0.076190179
10.74071 0.075677672
10.74171 0.075173343
10.74271 0.07467383999999999
10.74371 0.07417125699999999
10.74471 0.073657965
10.74571 0.07313127900000001
10.74671 0.07259508099999999
10.74771 0.072057388
10.74871 0.071525376
10.74971 0.071000867
10.75071 0.070479058
10.75171 0.069951371
10.75271 0.069410692
10.75371 0.06885580399999999
10.75471 0.068292324
10.75571 0.06772946199999999
10.75671 0.067174557
10.75771 0.06662865600000001
10.75871 0.066085818
10.75971 0.065536628
10.76071 0.064973789
10.76171 0.064396457
10.76271 0.063810672
10.76371 0.063225662
10.76471 0.06264823
10.76571 0.06207868600000001
10.76671 0.061510719000000005
10.76771 0.060935348
10.76871 0.060346496
10.76971 0.059744780000000004
10.77071 0.059137185
10.77171 0.058532809000000005
10.77271 0.057937269000000007
10.77371 0.057349174
10.77471 0.056760850999999994
10.77571 0.056162941999999993
10.77671 0.055550021000000005
10.77771 0.054923915999999996
10.77871 0.054292654
10.77971 0.053665704999999994
10.78071 0.053048332000000004
10.78171 0.05243851299999999
10.78271 0.051828241
10.78371 0.051208399
10.78471 0.050574249999999994
10.78571 0.04992818
10.78671 0.049278123
10.78771 0.048632603
10.78871 0.047995496
10.78971 0.047363709999999996
10.79071 0.046729148
10.79171 0.046083765000000006
10.79271 0.045424589
10.79371 0.044755641
10.79471 0.044085542
10.79571 0.043422339
10.79671 0.042768603
10.79771 0.042119857999999996
10.79871 0.041467251000000004
10.79971 0.040802819
10.80071 0.040124176
10.80171 0.03943583
10.80271 0.038746331
10.80371 0.038063084000000004
10.80471 0.037387962
10.80571 0.036716383
10.80671 0.036040301
10.80771 0.035353258
10.80871 0.034654344000000004
10.80971 0.03394869
10.81071 0.033244211
10.81171 0.032546677
10.81271 0.031856127
10.81371 0.031166858
10.81471 0.03047091
10.81571 0.029762939000000002
10.81671 0.029043457
10.81771 0.028318499
10.81871 0.027595963999999997
10.81971 0.02688088
10.82071 0.026172484000000003
10.82171 0.025464842
10.82271 0.024750541
10.82371 0.02402517
10.82471 0.023289838
10.82571 0.022550274000000002
10.82671 0.021813138
10.82771 0.021081907
10.82871 0.020354848
10.82971 0.019626277
10.83071 0.018890256
10.83171 0.018144358
10.83271 0.017391196
10.83371 0.016636781
10.83471 0.015886789999999998
10.83571 0.015143072
10.83671 0.014402562
10.83771 0.013659193
10.83871 0.01290761
10.83971 0.012146348000000001
10.84071 0.011378563
10.84171 0.010609936
10.84271 0.009845131
10.84371 0.009085026199999999
10.84471 0.0083263934
10.84571 0.0075641357
10.84671 0.0067945977
10.84771 0.0060178405
10.84871 0.0052374849
10.84971 0.0044582972
10.85071 0.0036831039
10.85171 0.0029110144
10.85271 0.0021380478
10.85371 0.0013597238999999998
10.85471 0.00057393518
10.85571 -0.00021772664
10.85671 -0.0010110059
10.85771 -0.0018016832000000002
10.85871 -0.0025882024
10.85971 -0.0033725624
10.86071 -0.0041589476
10.86171 -0.0049510192
10.86271 -0.0057496189
10.86371 -0.0065523447000000005
10.86471 -0.0073552204
10.86571 -0.008155342900000001
10.86671 -0.0089527552
10.86771 -0.0097503449
10.86871 -0.01055185
10.86971 -0.011359297999999999
10.87071 -0.012171580999999999
10.87171 -0.012985109
10.87271 -0.013796142999999999
10.87371 -0.014603283
10.87471 -0.015408474
10.87571 -0.016215837
10.87671 -0.01702905
10.87771 -0.017848966
10.87871 -0.018673005000000003
10.87971 -0.019496759
10.88071 -0.020316802
10.88171 -0.021132869
10.88271 -0.021948019
10.88371 -0.022766604
10.88471 -0.023591361
10.88571 -0.024421521999999998
10.88671 -0.025253196000000002
10.88771 -0.026081858000000003
10.88871 -0.026905365
10.88971 -0.027725514
10.89071 -0.028547097
10.89171 -0.029374933
10.89271 -0.030210748
10.89371 -0.031051906999999997
10.89471 -0.031892894
10.89571 -0.032728689
10.89671 -0.033557962
10.89771 -0.034384005
10.89871 -0.035212768
10.89971 -0.036049134
10.90071 -0.036893765
10.90171 -0.037742534
10.90271 -0.038588999
10.90371 -0.039428414
10.90471 -0.040260772
10.90571 -0.041090924
10.90671 -0.041925604
10.90771 -0.042769164
10.90871 -0.043620676000000004
10.90971 -0.044474322999999996
10.91071 -0.045322938
10.91171 -0.046162511
10.91271 -0.046994913
10.91371 -0.047826977
10.91471 -0.048666447
10.91571 -0.049517181
10.91671 -0.050376618000000005
10.91771 -0.051237142
10.91871 -0.052090611999999994
10.91971 -0.052933289999999994
10.92071 -0.053768174
10.92171 -0.054603181
10.92271 -0.055446249
10.92371 -0.056300369999999995
10.92471 -0.057161623
10.92571 -0.05802149
10.92671 -0.058872165
10.92771 -0.059711496999999995
10.92871 -0.060544552999999994
10.92971 -0.061380688999999995
10.93071 -0.062227824999999994
10.93171 -0.063087483
10.93271 -0.063953595
10.93371 -0.064816023
10.93471 -0.065666641
10.93571 -0.066504331
10.93671 -0.067335775
10.93771 -0.068171474
10.93871 -0.069019385
10.93971 -0.069879985
10.94071 -0.070745929
10.94171 -0.071606436
10.94271 -0.072453875
10.94371 -0.07328848
10.94471 -0.074118248
10.94571 -0.074954034
10.94671 -0.07580283
10.94771 -0.076663343
10.94871 -0.07752665
10.94971 -0.078381592
10.95071 -0.07922168
10.95171 -0.08004923
10.95271 -0.080874161
10.95371 -0.081708061
10.95471 -0.082557154
10.95571 -0.083418371
10.95671 -0.084281049
10.95771 -0.08513322100000001
10.95871 -0.085968804
10.95971 -0.086791196
10.96071 -0.08761117900000001
10.96171 -0.088440301
10.96271 -0.08928385800000001
10.96371 -0.09013766000000001
10.96471 -0.09099067
10.96571 -0.09183187500000001
10.96671 -0.09265720100000001
10.96771 -0.093472144
10.96871 -0.094288512
10.96971 -0.095117214
10.97071 -0.095961435
10.97171 -0.096814439
10.97271 -0.09766342099999999
10.97371 -0.09849708300000001
10.97471 -0.09931236299999999
10.97571 -0.1001163
10.97671 -0.10092178
10.97771 -0.10173974000000001
10.97871 -0.10257273
10.97971 -0.10341345999999998
10.98071 -0.10424948
10.98171 -0.10507081
10.98271 -0.10587617999999999
10.98371 -0.10667378
10.98471 -0.10747614
10.98571 -0.10829235999999999
10.98671 -0.10912234
10.98771 -0.10995666999999999
10.98871 -0.11078215999999999
10.98971 -0.11158985999999999
10.99071 -0.11238049
10.99171 -0.11316404000000001
10.99271 -0.11395375
10.99371 -0.11475821000000001
10.99471 -0.11557614999999999
10.99571 -0.11639738000000001
10.99671 -0.11720897999999999
10.99771 -0.11800317
10.99871 -0.11878188
10.99971 -0.11955551999999998
11.00071 -0.12033643000000001
11.00171 -0.12113132
11.00271 -0.12193709999999999
11.00371 -0.12274291
11.00471 -0.12353678000000001
11.00571 -0.12431304
11.00671 -0.12507583
11.00771 -0.12583662
11.00871 -0.12660717999999999
11.00971 -0.12739240000000002
11.01071 -0.12818719
11.01171 -0.12897956
11.01271 -0.12975777
11.01371 -0.13051737
11.01471 -0.13126369
11.01571 -0.13200853
11.01671 -0.13276289
11.01771 -0.13353039
11.01871 -0.13430525999999998
11.01971 -0.13507608
11.02071 -0.13583298
11.02171 -0.13657368
11.02271 -0.13730491
11.02371 -0.13803811
11.02471 -0.13878226999999999
11.02571 -0.13953833
11.02671 -0.14029843
11.02771 -0.14105065
11.02871 -0.1417862
11.02971 -0.14250462
11.03071 -0.14321409000000002
11.03171 -0.14392636
11.03271 -0.14464968
11.03371 -0.14538403
11.03471 -0.14612135
11.03571 -0.14685069
11.03671 -0.14756501
11.03771 -0.1482654
11.03871 -0.14896019
11.03971 -0.14965963000000002
11.04071 -0.15036938
11.04171 -0.15108695
11.04271 -0.1518032
11.04371 -0.15250798
11.04471 -0.15319629999999998
11.04571 -0.15387137
11.04671 -0.15454261
11.04771 -0.15521989
11.04871 -0.15590757
11.04971 -0.15660196
11.05071 -0.15729379000000002
11.05171 -0.15797392
11.05271 -0.15863893
11.05371 -0.15929308
11.05471 -0.15994543
11.05571 -0.16060417
11.05671 -0.16127145
11.05771 -0.16194222
11.05871 -0.16260741
11.05971 -0.1632596
11.06071 -0.16389763
11.06171 -0.16452719000000002
11.06271 -0.16515725
11.06371 -0.16579438000000002
11.06471 -0.16643868
11.06571 -0.16708378
11.06671 -0.16772078
11.06771 -0.1683438
11.06871 -0.16895349
11.06971 -0.16955658
11.07071 -0.17016161
11.07171 -0.17077373
11.07271 -0.1713916
11.07371 -0.17200836
11.07471 -0.17261613
11.07571 -0.17321084
11.07671 -0.17379470000000002
11.07771 -0.17437466
11.07871 -0.17495784
11.07971 -0.17554701
11.08071 -0.17613875
11.08171 -0.17672557
11.08271 -0.17730064
11.08371 -0.17786201000000001
11.08471 -0.17841384999999998
11.08571 -0.17896385
11.08671 -0.17951847
11.08771 -0.18007897
11.08871 -0.18064076999999998
11.08971 -0.18119639
11.09071 -0.18174020000000002
11.09171 -0.18227189
11.09271 -0.1827965
11.09371 -0.18332115999999998
11.09471 -0.18385043
11.09571 -0.18438337
11.09671 -0.18491412
11.09771 -0.18543558999999998
11.09871 -0.18594397000000001
11.09971 -0.18644112999999998
11.10071 -0.18693352
11.10171 -0.18742807
11.10271 -0.1879279
11.10371 -0.18843032
11.10471 -0.18892853
11.10571 -0.18941597999999998
11.10671 -0.18989042
11.10771 -0.19035531
11.10871 -0.19081762
11.10971 -0.19128335
11.11071 -0.19175373999999998
11.11171 -0.19222442
11.11271 -0.19268815
11.11371 -0.19313935
11.11471 -0.19357767
11.11571 -0.19400815999999999
11.11671 -0.19443813
11.11771 -0.19487246
11.11871 -0.19531056000000002
11.11971 -0.19574659
11.12071 -0.19617323
11.12171 -0.19658625
11.12271 -0.1969872
11.12371 -0.19738262
11.12471 -0.1977799
11.12571 -0.19818265000000002
11.12671 -0.19858838
11.12771 -0.19899001000000002
11.12871 -0.19938024
11.12971 -0.19975607
11.13071 -0.20012078
11.13171 -0.20048180999999998
11.13271 -0.20084605
11.13371 -0.2012155
11.13471 -0.20158598
11.13571 -0.20194958999999998
11.13671 -0.20229975
11.13771 -0.20263526
11.13871 -0.20296122000000003
11.13971 -0.20328586
11.14071 -0.20361544999999998
11.14171 -0.20395035
11.14271 -0.20428464999999998
11.14371 -0.20460982000000003
11.14471 -0.20492007
11.14571 -0.20521596999999997
11.14671 -0.2055042
11.14771 -0.20579334999999999
11.14871 -0.20608866999999997
11.14971 -0.20638867
11.15071 -0.20668597000000002
11.15171 -0.20697179999999998
11.15271 -0.20724141999999998
11.15371 -0.20749706
11.15471 -0.20774663000000002
11.15571 -0.20799877
11.15671 -0.20825746
11.15771 -0.20851959
11.15871 -0.20877675
11.15971 -0.20902045000000002
11.16071 -0.20924751
11.16171 -0.20946201000000003
11.16271 -0.20967301
11.16371 -0.20988882000000003
11.16471 -0.21011189000000002
11.16571 -0.21033722000000002
11.16671 -0.21055532000000002
11.16771 -0.21075802
11.16871 -0.21094349
11.16971 -0.21111746
11.17071 -0.21128964
11.17171 -0.21146776
11.17271 -0.21165283000000001
11.17371 -0.21183842000000003
11.17471 -0.21201458
11.17571 -0.21217403
11.17671 -0.21231654
11.17771 -0.21244928
11.17871 -0.21258229
11.17971 -0.21272236
11.18071 -0.21286875
11.18171 -0.21301356999999999
11.18271 -0.21314665
11.18371 -0.21326180999999997
11.18471 -0.21336069
11.18571 -0.21345189
11.18671 -0.21354569999999998
11.18771 -0.21364777000000001
11.18871 -0.21375566999999998
11.18971 -0.21386021
11.19071 -0.21395113
11.19171 -0.21402326
11.19271 -0.21407969999999998
11.19371 -0.2141299
11.19471 -0.21418387
11.19571 -0.21424595999999999
11.19671 -0.21431227000000003
11.19771 -0.21437297
11.19871 -0.21441844000000002
11.19971 -0.21444517000000002
11.20071 -0.21445804999999998
11.20171 -0.21446741
11.20271 -0.21448266
11.20371 -0.21450659000000002
11.20471 -0.21453351
11.20571 -0.21455272
11.20671 -0.21455493
11.20771 -0.21453793
11.20871 -0.21450794
11.20971 -0.21447570000000002
11.21071 -0.21444997
11.21171 -0.21443216
11.21271 -0.21441543999999998
11.21371 -0.21438908
11.21471 -0.21434494
11.21571 -0.21428259
11.21671 -0.21420959
11.21771 -0.21413692999999998
11.21871 -0.21407229000000003
11.21971 -0.21401539
11.22071 -0.21395810999999998
11.22171 -0.21388944999999998
11.22271 -0.21380216000000002
11.22371 -0.21369716
11.22471 -0.21358280999999998
11.22571 -0.21346989
11.22671 -0.21336481000000002
11.22771 -0.21326584
11.22871 -0.21316407
11.22971 -0.21304889000000002
11.23071 -0.21291459000000001
11.23171 -0.21276381
11.23271 -0.21260604
11.23371 -0.21245186
11.23471 -0.21230651
11.23571 -0.21216682999999997
11.23671 -0.21202312999999998
11.23771 -0.21186515000000003
11.23871 -0.2116882
11.23971 -0.211496
11.24071 -0.21129821
11.24171 -0.21110452
11.24271 -0.21091870000000001
11.24371 -0.21073632000000003
11.24471 -0.21054752
11.24571 -0.21034302
11.24671 -0.21011985
11.24771 -0.20988318
11.24871 -0.20964318
11.24971 -0.20940885999999997
11.25071 -0.20918261999999999
11.25171 -0.20895882
11.25271 -0.20872727000000002
11.25371 -0.2084794
11.25471 -0.20821341
11.25571 -0.20793532
11.25671 -0.20765518000000002
11.25771 -0.20738104
11.25871 -0.20711406000000002
11.25971 -0.20684786000000002
11.26071 -0.20657259
11.26171 -0.20628082999999997
11.26271 -0.20597205
11.26371 -0.20565293
11.26471 -0.20533308999999997
11.26571 -0.20501930000000002
11.26671 -0.20471131
11.26771 -0.20440214
11.26871 -0.20408230000000002
11.26971 -0.20374567
11.27071 -0.20339321
11.27171 -0.20303237
11.27271 -0.20267258
11.27371 -0.20231968
11.27471 -0.20197239
11.27571 -0.20162323
11.27671 -0.20126304999999997
11.27771 -0.20088642
11.27871 -0.20049484
11.27971 -0.20009556000000003
11.28071 -0.19969705
11.28171 -0.19930385
11.28271 -0.19891384999999998
11.28371 -0.19851986
11.28471 -0.19811389999999998
11.28571 -0.19769233
11.28671 -0.19725798999999997
11.28771 -0.19681852
11.28871 -0.19638184
11.28971 -0.19595134
11.29071 -0.19552396
11.29171 -0.19509206
11.29271 -0.19464802
11.29371 -0.1941887
11.29471 -0.19371706
11.29571 -0.19324031
11.29671 -0.19276536
11.29771 -0.19229475999999998
11.29871 -0.19182528999999998
11.29971 -0.19135006000000002
11.30071 -0.1908628
11.30171 -0.19036166000000002
11.30271 -0.18985026
11.30371 -0.18933549
11.30471 -0.18882336
11.30571 -0.18831539
11.30671 -0.18780793
11.30771 -0.18729437
11.30871 -0.18676919
11.30971 -0.18623112
11.31071 -0.18568384
11.31171 -0.18513361
11.31271 -0.18458549999999999
11.31371 -0.1840404
11.31471 -0.18349458
11.31571 -0.18294203
11.31671 -0.18237809
11.31771 -0.18180211
11.31871 -0.1812177
11.31971 -0.18063055
11.32071 -0.18004504
11.32171 -0.17946179
11.32271 -0.17887746
11.32371 -0.17828697000000002
11.32471 -0.17768652
11.32571 -0.17707585
11.32671 -0.17645821
11.32771 -0.17583835
11.32871 -0.17521958
11.32971 -0.1746019
11.33071 -0.17398207
11.33171 -0.17335553
11.33271 -0.17271910999999998
11.33371 -0.17207281
11.33471 -0.17141968
11.33571 -0.17076401000000002
11.33671 -0.17010893
11.33771 -0.16945469
11.33871 -0.16879872
11.33971 -0.16813732
11.34071 -0.16746777000000002
11.34171 -0.16678984
11.34271 -0.16610577
11.34371 -0.16541888000000002
11.34471 -0.16473162
11.34571 -0.16404417000000002
11.34671 -0.16335455000000002
11.34771 -0.16265974
11.34871 -0.16195744
11.34971 -0.16124734000000002
11.35071 -0.16053119
11.35171 -0.15981175
11.35271 -0.15909128
11.35371 -0.15837031
11.35471 -0.15764745
11.35571 -0.15692023
11.35671 -0.15618648999999998
11.35771 -0.15544560000000002
11.35871 -0.15469876000000002
11.35971 -0.15394839
11.36071 -0.15319686999999999
11.36171 -0.15244528
11.36271 -0.15169292
11.36371 -0.15093766
11.36471 -0.15017703
11.36571 -0.14940952000000002
11.36671 -0.14863528
11.36771 -0.14785598
11.36871 -0.14707396
11.36971 -0.14629087
11.37071 -0.14550685000000002
11.37171 -0.14472043
11.37271 -0.14392941
11.37371 -0.14313220000000001
11.37471 -0.14232881
11.37571 -0.14152107
11.37671 -0.1407117
11.37771 -0.13990281999999998
11.37871 -0.13909468
11.37971 -0.1382853
11.38071 -0.13747144
11.38171 -0.13665027999999999
11.38271 -0.13582102
11.38371 -0.13498541
11.38471 -0.13414684000000002
11.38571 -0.13330862000000002
11.38671 -0.13247201
11.38771 -0.13163561
11.38871 -0.13079611000000002
11.38971 -0.12995025999999998
11.39071 -0.12909687
11.39171 -0.1282376
11.39271 -0.12737602
11.39371 -0.1265155
11.39471 -0.1256571
11.39571 -0.12479874
11.39671 -0.1239363
11.39771 -0.12306605
11.39871 -0.12218694999999999
11.39971 -0.12130152000000001
11.40071 -0.12041456
11.40171 -0.11953048
11.40271 -0.11865065999999999
11.40371 -0.11777255
11.40471 -0.11689103999999999
11.40571 -0.11600137999999999
11.40671 -0.11510197999999999
11.40771 -0.11419541
11.40871 -0.11328693
11.40971 -0.11238139000000001
11.41071 -0.11148035
11.41171 -0.11058108999999999
11.41271 -0.10967825
11.41371 -0.10876717
11.41471 -0.10784677000000001
11.41571 -0.10692042000000002
11.41671 -0.10599400999999999
11.41771 -0.10507237999999999
11.41871 -0.10415629000000001
11.41971 -0.10324172
11.42071 -0.10232213000000001
11.42171 -0.10139231
11.42271 -0.10045158
11.42371 -0.099504413
11.42471 -0.09855789799999999
11.42571 -0.097617682
11.42671 -0.096684619
11.42771 -0.095754256
11.42871 -0.09481947099999999
11.42971 -0.093874743
11.43071 -0.092919462
11.43171 -0.091958296
11.43271 -0.090998359
11.43371 -0.090044842
11.43471 -0.089097786
11.43571 -0.088151993
11.43671 -0.087200187
11.43771 -0.086237531
11.43871 -0.08526477
11.43971 -0.084288005
11.44071 -0.08331518
11.44171 -0.082351326
11.44271 -0.081395404
11.44371 -0.080440793
11.44471 -0.07947908000000001
11.44571 -0.07850501600000001
11.44671 -0.077519647
11.44771 -0.076529721
11.44871 -0.075543654
11.44971 -0.074566563
11.45071 -0.073597266
11.45171 -0.072629121
11.45271 -0.07165417199999999
11.45371 -0.070668082
11.45471 -0.069672876
11.45571 -0.068675762
11.45671 -0.06768468899999999
11.45771 -0.066703442
11.45871 -0.06572915
11.45971 -0.06475386899999999
11.46071 -0.06376931599999999
11.46171 -0.062771881
11.46271 -0.061764928999999996
11.46371 -0.060756935
11.46471 -0.059756519999999994
11.46571 -0.058767368
11.46671 -0.057786068999999995
11.46771 -0.056804216
11.46871 -0.055813481
11.46971 -0.054810604
11.47071 -0.053799298
11.47171 -0.052787934
11.47271 -0.051784422000000004
11.47371 -0.050791382
11.47471 -0.049804570000000006
11.47571 -0.048815541
11.47671 -0.047816851
11.47771 -0.046806713
11.47871 -0.04579018
11.47971 -0.04477615
11.48071 -0.043771972
11.48171 -0.042778946
11.48271 -0.041791453
11.48371 -0.040800279
11.48471 -0.039798113999999996
11.48571 -0.038783957
11.48671 -0.037763728
11.48771 -0.036746764
11.48871 -0.035740274999999995
11.48971 -0.034745134
11.49071 -0.033755504
11.49171 -0.032762508
11.49271 -0.031759654000000005
11.49371 -0.030746739
11.49471 -0.029729864999999998
11.49571 -0.028717598999999996
11.49671 -0.027715648000000002
11.49771 -0.026723326000000002
11.49871 -0.025733962
11.49971 -0.024738989
11.50071 -0.023733232
11.50171 -0.022718133
11.50271 -0.021700986999999998
11.50371 -0.020690623000000002
11.50471 -0.019692142
11.50571 -0.01870392
11.50671 -0.017718633
11.50771 -0.01672768
11.50871 -0.015726317
11.50971 -0.014716391
11.51071 -0.013705094000000001
11.51171 -0.012700533
11.51271 -0.011706854
11.51371 -0.010721864000000001
11.51471 -0.0097385506
11.51571 -0.008749508599999999
11.51671 -0.0077515236999999996
11.51771 -0.006747521499999999
11.51871 -0.0057447087
11.51971 -0.0047501075000000005
11.52071 -0.0037662256
11.52171 -0.0027895099000000002
11.52271 -0.0018125185
11.52371 -0.000828458
11.52471 0.0001646824
11.52571 0.0011629086
11.52671 0.0021586018
11.52771 0.0031450454
11.52871 0.0041203333
11.52971 0.0050883478
11.53071 0.0060562772
11.53171 0.007030252199999999
11.53271 0.0080117694
11.53371 0.0089970323
11.53471 0.009979506999999999
11.53571 0.010954047
11.53671 0.011920019
11.53771 0.012881536
11.53871 0.013844717999999999
11.53971 0.014813746000000001
11.54071 0.015788137
11.54171 0.016762938999999998
11.54271 0.017731688
11.54371 0.018690276
11.54471 0.019639403
11.54571 0.020584121
11.54671 0.021530829
11.54771 0.02248356
11.54871 0.023441798
11.54971 0.024401072000000003
11.55071 0.025355853999999997
11.55171 0.026302907
11.55271 0.02724306
11.55371 0.028180372000000002
11.55471 0.029119337000000002
11.55571 0.030061934000000002
11.55671 0.031006354000000003
11.55771 0.031948157
11.55871 0.032883071
11.55971 0.033809664
11.56071 0.034730209
11.56171 0.035649288
11.56271 0.036570989
11.56371 0.037496498999999996
11.56471 0.038423519999999996
11.56571 0.039347788
11.56671 0.040265705
11.56771 0.041176419
11.56871 0.042082139
11.56971 0.042986547
11.57071 0.043892412
11.57171 0.044799913
11.57271 0.045706696000000005
11.57371 0.046609496
11.57471 0.047506293000000005
11.57571 0.048397516
11.57671 0.049285643
11.57771 0.050173461
11.57871 0.051062205
11.57971 0.051950733
11.58071 0.052836264
11.58171 0.053716194999999994
11.58271 0.054589729
11.58371 0.055458373
11.58471 0.056324911000000005
11.58571 0.057191646
11.58671 0.058058999
11.58771 0.058925361
11.58871 0.059788278
11.58971 0.060646085
11.59071 0.061498914
11.59171 0.062348455
11.59271 0.063196599
11.59371 0.06404399200000001
11.59471 0.064889452
11.59571 0.065730693
11.59671 0.066565897
11.59771 0.067395018
11.59871 0.068220001
11.59971 0.069043611
11.60071 0.069867715
11.60171 0.070692063
11.60271 0.07151441
11.60371 0.07233195399999999
11.60471 0.07314314100000001
11.60571 0.073948677
11.60671 0.074751
11.60771 0.075552589
11.60871 0.076354179
11.60971 0.07715409200000001
11.61071 0.07794920200000001
11.61171 0.078736979
11.61271 0.079517241
11.61371 0.080292462
11.61471 0.081066368
11.61571 0.081841566
11.61671 0.082617789
11.61771 0.083391875
11.61871 0.084159663
11.61971 0.084918604
11.62071 0.085669459
11.62171 0.08641599600000001
11.62271 0.08716272400000001
11.62371 0.087912061
11.62471 0.08866270700000001
11.62571 0.08941032
11.62671 0.090150151
11.62771 0.090880005
11.62871 0.091601646
11.62971 0.09231975399999999
11.63071 0.093038916
11.63171 0.093760598
11.63271 0.094481994
11.63371 0.095197611
11.63471 0.095902663
11.63571 0.096596236
11.63671 0.097282167
11.63771 0.097966974
11.63871 0.09865600199999999
11.63971 0.099350128
11.64071 0.10004505999999999
11.64171 0.10073377000000001
11.64271 0.10141069999999999
11.64371 0.10207504999999999
11.64471 0.10273126
11.64571 0.10338623999999999
11.64671 0.10404495000000001
11.64771 0.10470727
11.64871 0.10536793
11.64971 0.10601975999999999
11.65071 0.10665830000000001
11.65171 0.10728478000000001
11.65271 0.10790570000000001
11.65371 0.10852903
11.65471 0.10915928
11.65571 0.10979451
11.65671 0.11042727999999999
11.65771 0.11104884000000001
11.65871 0.11165442
11.65971 0.11224609999999999
11.66071 0.1128316
11.66171 0.1134197
11.66271 0.11401488
11.66371 0.11461467
11.66471 0.11521106
11.66571 0.11579557
11.66671 0.11636447999999999
11.66771 0.11692124999999999
11.66871 0.11747447
11.66971 0.11803254
11.67071 0.11859832
11.67171 0.11916713999999999
11.67271 0.1197294
11.67371 0.12027639
11.67471 0.12080566000000001
11.67571 0.1213228
11.67671 0.12183822999999999
11.67771 0.12236107
11.67871 0.12289358
11.67971 0.12342969000000001
11.68071 0.1239586
11.68171 0.12447113
11.68271 0.12496526
11.68371 0.12544723000000002
11.68471 0.1259277
11.68571 0.12641517
11.68671 0.1269107
11.68771 0.1274073
11.68871 0.12789425000000001
11.68971 0.12836379
11.69071 0.12881621000000001
11.69171 0.12925987
11.69271 0.12970626000000002
11.69371 0.13016306
11.69471 0.13062919
11.69571 0.1310952
11.69671 0.13154879
11.69771 0.13198199
11.69871 0.13239598
11.69971 0.13280034000000002
11.70071 0.13320734
11.70171 0.13362453999999999
11.70271 0.13405037
11.70371 0.1344751
11.70471 0.13488693000000002
11.70571 0.13527932
11.70671 0.13565496000000002
11.70771 0.13602418
11.70871 0.13639857
11.70971 0.13678377
11.71071 0.13717582
11.71171 0.13756346
11.71271 0.13793483
11.71371 0.13828482
11.71471 0.13861826
11.71571 0.13894718
11.71671 0.13928364000000001
11.71771 0.13963252
11.71871 0.13998846
11.71971 0.14033914
11.72071 0.14067257
11.72171 0.14098433
11.72271 0.14128004
11.72371 0.14157192
11.72471 0.1418713
11.72571 0.14218173
11.72671 0.14249687
11.72771 0.14280447999999998
11.72871 0.14309398
11.72971 0.14336305
11.73071 0.14361911000000002
11.73171 0.1438749
11.73271 0.14414059
11.73371 0.14441753999999998
11.73471 0.14469731
11.73571 0.1449666
11.73671 0.14521523
11.73771 0.14544224
11.73871 0.14565651
11.73971 0.14587143
11.74071 0.14609686
11.74171 0.1463334
11.74271 0.14657207
11.74371 0.14679999999999999
11.74471 0.14700817
11.74571 0.14719695
11.74671 0.1473757
11.74771 0.14755694
11.74871 0.14774867
11.74971 0.14794936
11.75071 0.14814887
11.75171 0.14833464999999998
11.75271 0.14849933999999998
11.75371 0.14864533000000002
11.75471 0.14878332
11.75571 0.14892584
11.75671 0.1490797
11.75771 0.14924192
11.75871 0.1494015
11.75971 0.14954616
11.76071 0.14966968
11.76171 0.14977563
11.76271 0.14987513000000002
11.76371 0.14998008
11.76471 0.15009601
11.76571 0.15021884
11.76671 0.15033752
11.76771 0.15044084
11.76871 0.15052421
11.76971 0.15059235999999998
11.77071 0.15065635
11.77171 0.15072671999999998
11.77271 0.15080698
11.77371 0.15089152
11.77471 0.15096905
11.77571 0.15102951
11.77671 0.15107017
11.77771 0.15109730000000002
11.77871 0.1511223
11.77971 0.15115492
11.78071 0.15119732
11.78171 0.15124291
11.78271 0.1512804
11.78371 0.15130064000000001
11.78471 0.15130208
11.78571 0.15129154
11.78671 0.15127991000000002
11.78771 0.15127556
11.78871 0.15127934
11.78971 0.15128421
11.79071 0.15127977
11.79171 0.15125861000000002
11.79271 0.15122085000000002
11.79371 0.15117386000000002
11.79471 0.15112768000000001
11.79571 0.15108878
11.79671 0.15105612
11.79771 0.15102183
11.79871 0.15097603
11.79971 0.15091286
11.80071 0.15083404
11.80171 0.15074775
11.80271 0.15066373
11.80371 0.15058742
11.80471 0.15051687
11.80571 0.15044408
11.80671 0.15035995
11.80771 0.1502597
11.80871 0.15014558
11.80971 0.15002516
11.81071 0.14990658
11.81171 0.14979352
11.81271 0.14968304999999998
11.81371 0.14956772000000002
11.81471 0.14944026
11.81571 0.1492982
11.81671 0.14914535
11.81771 0.14898949
11.81871 0.14883758
11.81971 0.14869148000000001
11.82071 0.14854688
11.82171 0.14839591
11.82271 0.14823186
11.82371 0.14805309
11.82471 0.14786383
11.82571 0.1476714
11.82671 0.14748181999999999
11.82771 0.14729621
11.82871 0.14711048000000002
11.82971 0.14691812
11.83071 0.14671431
11.83171 0.14649887
11.83271 0.14627624
11.83371 0.14605246
11.83471 0.14583138
11.83571 0.14561219
11.83671 0.14539
11.83771 0.14515891
11.83871 0.1449157
11.83971 0.14466184999999998
11.84071 0.14440254
11.84171 0.14414361
11.84271 0.14388794
11.84371 0.14363393
11.84471 0.14337657
11.84571 0.1431106
11.84671 0.14283357
11.84771 0.14254713000000002
11.84871 0.1422557
11.84971 0.14196355
11.85071 0.14167208
11.85171 0.14137917
11.85271 0.14108073999999998
11.85371 0.14077355
11.85471 0.14045744999999998
11.85571 0.14013553
11.85671 0.13981216
11.85771 0.13949029000000002
11.85871 0.13916952
11.85971 0.1388463
11.86071 0.13851605
11.86171 0.13817594
11.86271 0.13782643
11.86371 0.13747083
11.86471 0.13711313
11.86571 0.13675557
11.86671 0.13639735
11.86771 0.13603548000000001
11.86871 0.13566691
11.86971 0.13529065
11.87071 0.13490843
11.87171 0.13452359
11.87271 0.13413874
11.87371 0.13375399000000002
11.87471 0.13336671
11.87571 0.13297312
11.87671 0.13257063
11.87771 0.13215948
11.87871 0.13174269000000002
11.87971 0.1313241
11.88071 0.1309061
11.88171 0.13048816
11.88271 0.13006735
11.88371 0.12964018
11.88471 0.12920500000000001
11.88571 0.12876295
11.88671 0.12831717
11.88771 0.12787071
11.88871 0.12742441999999998
11.88971 0.12697632
11.89071 0.12652281
11.89171 0.12606102
11.89271 0.12559076000000002
11.89371 0.12511482
11.89471 0.12463735000000001
11.89571 0.12416131999999999
11.89671 0.12368665000000001
11.89771 0.12321019999999999
11.89871 0.12272770999999999
11.89971 0.12223637
11.90071 0.12173656
11.90171 0.12123156
11.90271 0.12072541999999999
11.90371 0.12022039000000001
11.90471 0.11971543000000001
11.90571 0.11920688
11.90671 0.11869084999999999
11.90771 0.11816575
11.90871 0.11763352
11.90971 0.11709852999999999
11.91071 0.11656499000000001
11.91171 0.11603427
11.91271 0.11550403000000001
11.91371 0.1149695
11.91471 0.11442638000000001
11.91571 0.1138734
11.91671 0.11331313
11.91771 0.1127503
11.91871 0.11218889
11.91971 0.1116296
11.92071 0.11106946
11.92171 0.11050362000000001
11.92271 0.10992856
11.92371 0.10934428999999998
11.92471 0.1087546
11.92571 0.10816477000000001
11.92671 0.10757837
11.92771 0.10699508999999999
11.92871 0.1064108
11.92971 0.10582008000000001
11.93071 0.10521947000000001
11.93171 0.10460952
11.93271 0.10399444000000001
11.93371 0.10337945
11.93471 0.10276755
11.93571 0.10215761
11.93671 0.10154513
11.93771 0.10092497
11.93871 0.10029466
11.93971 0.09965597400000001
11.94071 0.09901391999999999
11.94171 0.09837378699999999
11.94271 0.09773791500000001
11.94371 0.09710424299999999
11.94471 0.09646759099999999
11.94571 0.095822773
11.94671 0.095167762
11.94771 0.094504881
11.94871 0.093839358
11.94971 0.093176117
11.95071 0.092516775
11.95171 0.091858656
11.95271 0.09119648
11.95371 0.090525614
11.95471 0.089844916
11.95571 0.089157437
11.95671 0.088468532
11.95771 0.087782566
11.95871 0.087100262
11.95971 0.086418277
11.96071 0.08573127
11.96171 0.08503519300000001
11.96271 0.084329804
11.96371 0.083618809
11.96471 0.082907669
11.96571 0.082200288
11.96671 0.081496692
11.96771 0.080793083
11.96871 0.080084166
11.96971 0.07936631999999999
11.97071 0.078639714
11.97171 0.07790807300000001
11.97271 0.077176286
11.97371 0.076447375
11.97471 0.075720687
11.97571 0.07499239299999999
11.97671 0.074257946
11.97771 0.073514978
11.97871 0.07276482599999999
11.97971 0.072011777
11.98071 0.071260508
11.98171 0.07051328400000001
11.98271 0.069768663
11.98371 0.069022377
11.98471 0.068269885
11.98571 0.067509024
11.98671 0.06674110200000001
11.98771 0.065969903
11.98871 0.065199251
11.98971 0.064430677
11.99071 0.06366258
11.99171 0.06289141
11.99271 0.062113994
11.99371 0.061329629
11.99471 0.060540548
11.99571 0.059750606
11.99671 0.05896294
11.99771 0.058178102999999995
11.99871 0.057393783999999996
11.99971 0.056606246
12.00071 0.055812549999999995
12.00171 0.055012194
12.00271 0.054207211
12.00371 0.053400762
12.00471 0.052595121
12.00571 0.051790319
12.00671 0.050984311000000004
12.00771 0.050174393
12.00871 0.049358991
12.00971 0.048538667
12.01071 0.047715739
12.01171 0.046892802
12.01271 0.046071140000000003
12.01371 0.045250001
12.01471 0.044427163
12.01571 0.04360039
12.01671 0.042768815
12.01771 0.041933378
12.01871 0.041096122
12.01971 0.040258805
12.02071 0.039421799
12.02171 0.038583911
12.02271 0.037743244
12.02371 0.03689845
12.02471 0.036049576
12.02571 0.035197940000000004
12.02671 0.034345186
12.02771 0.033492176
12.02871 0.032638462
12.02971 0.031782693
12.03071 0.030923654999999998
12.03171 0.030061218
12.03271 0.029196517
12.03371 0.028331255
12.03471 0.027466557
12.03571 0.026602176
12.03671 0.025736587000000002
12.03771 0.024867945000000002
12.03871 0.023995251000000002
12.03971 0.023118968
12.04071 0.022240664
12.04171 0.021361886
12.04271 0.020483047
12.04371 0.019603086000000002
12.04471 0.018720177
12.04571 0.017833053
12.04671 0.016942056
12.04771 0.016049168000000003
12.04871 0.015156914
12.04971 0.014266791
12.05071 0.01337822
12.05171 0.012488772
12.05271 0.011595577
12.05371 0.010697084
12.05471 0.009794058900000001
12.05571 0.0088891305
12.05671 0.007985127
12.05771 0.0070832197
12.05871 0.006182083599999999
12.05971 0.005278653
12.06071 0.0043700703999999995
12.06171 0.0034556106000000002
12.06271 0.0025373376
12.06371 0.0016189948
12.06471 0.00070374635
12.06571 -0.00020784312
12.06671 -0.001118289
12.06771 -0.002031743
12.06871 -0.0029514493
12.06971 -0.0038776565000000003
12.07071 -0.0048073277999999995
12.07171 -0.005735907
12.07271 -0.0066601206
12.07371 -0.0075800977
12.07471 -0.008499462999999999
12.07571 -0.0094232499
12.07671 -0.010354869
12.07771 -0.011293974
12.07871 -0.012236576
12.07971 -0.013177402000000001
12.08071 -0.014113093
12.08171 -0.015044268999999999
12.08271 -0.015975157
12.08371 -0.016910941999999998
12.08471 -0.017854453
12.08571 -0.018804229000000002
12.08671 -0.019755235
12.08771 -0.020701874999999998
12.08871 -0.021641498
12.08971 -0.02257624
12.09071 -0.023511989
12.09171 -0.024455023
12.09271 -0.025408286999999998
12.09371 -0.026369595
12.09471 -0.027332857
12.09571 -0.028291674
12.09671 -0.029243132999999998
12.09771 -0.030189488
12.09871 -0.031136721
12.09971 -0.032090792
12.10071 -0.033053878
12.10171 -0.034022934
12.10271 -0.034991483
12.10371 -0.035953599999999995
12.10471 -0.03690767
12.10571 -0.037857564
12.10671 -0.038810464
12.10771 -0.039772596
12.10871 -0.040745418
12.10971 -0.041724607999999996
12.11071 -0.042702537000000006
12.11171 -0.04367278
12.11271 -0.044633952
12.11371 -0.045590565
12.11471 -0.046550337000000004
12.11571 -0.047519560999999995
12.11671 -0.048499333
12.11771 -0.049484894
12.11871 -0.050468504
12.11971 -0.051444158
12.12071 -0.052411226000000005
12.12171 -0.053374801
12.12271 -0.054342597
12.12371 -0.055320148000000006
12.12471 -0.05630738500000001
12.12571 -0.057298574
12.12671 -0.058285740999999995
12.12771 -0.059263565
12.12871 -0.06023270000000001
12.12971 -0.061199523
12.13071 -0.062172418
12.13171 -0.063156779
12.13271 -0.064151769
12.13371 -0.065150746
12.13471 -0.06614516
12.13571 -0.06712955100000001
12.13671 -0.068104686
12.13771 -0.069076981
12.13871 -0.070054538
12.13971 -0.071042258
12.14071 -0.07203894200000001
12.14171 -0.073038141
12.14271 -0.07403221700000001
12.14371 -0.075017114
12.14471 -0.07599491500000001
12.14571 -0.07697264699999999
12.14671 -0.077958027
12.14771 -0.078954722
12.14871 -0.079960033
12.14971 -0.08096634400000001
12.15071 -0.08196555999999999
12.15171 -0.082953845
12.15271 -0.083933817
12.15371 -0.08491294
12.15471 -0.085899065
12.15571 -0.086895854
12.15671 -0.08790071
12.15771 -0.088906527
12.15871 -0.08990603999999999
12.15971 -0.090896222
12.16071 -0.091880042
12.16171 -0.092864572
12.16271 -0.093856599
12.16371 -0.094858505
12.16471 -0.095866824
12.16571 -0.096874346
12.16671 -0.097874494
12.16771 -0.098865281
12.16871 -0.09985048099999999
12.16971 -0.10083735
12.17071 -0.10183224
12.17171 -0.10283687
12.17271 -0.10384723
12.17371 -0.10485604
12.17471 -0.10585702000000001
12.17571 -0.10684859
12.17671 -0.10783462
12.17771 -0.10882207
12.17871 -0.10981684
12.17971 -0.11082033
12.18071 -0.11182885000000001
12.18171 -0.11283599000000001
12.18271 -0.11383655000000001
12.18371 -0.11482958
12.18471 -0.11581886999999999
12.18571 -0.11681045000000001
12.18671 -0.11780886000000002
12.18771 -0.11881435
12.18871 -0.11982272999999999
12.18971 -0.12082794
12.19071 -0.12182565
12.19171 -0.12281585
12.19271 -0.12380281
12.19371 -0.12479259000000001
12.19471 -0.12578953
12.19571 -0.12679379000000002
12.19671 -0.12780149999999998
12.19771 -0.12880701
12.19871 -0.12980630999999998
12.19971 -0.1307991
12.20071 -0.13178876
12.20171 -0.13278004
12.20271 -0.13377621
12.20371 -0.13477714999999998
12.20471 -0.13577959
12.20571 -0.13677926
12.20671 -0.13777354
12.20771 -0.13876301
12.20871 -0.13975108
12.20971 -0.14074184
12.21071 -0.14173773
12.21171 -0.14273801
12.21271 -0.14373935000000002
12.21371 -0.14473768
12.21471 -0.14573052
12.21571 -0.14671827
12.21671 -0.14770376000000002
12.21771 -0.14869057
12.21871 -0.14968099999999998
12.21971 -0.15067493
12.22071 -0.15167018
12.22171 -0.15266391
12.22271 -0.15365435
12.22371 -0.15464168
12.22471 -0.15562768
12.22571 -0.15661452
12.22671 -0.1576034
12.22771 -0.15859386
12.22871 -0.1595841
12.22971 -0.16057208
12.23071 -0.16155669
12.23171 -0.16253826000000002
12.23271 -0.16351837
12.23371 -0.1644989
12.23471 -0.1654811
12.23571 -0.16646503
12.23671 -0.16744969
12.23771 -0.16843362
12.23871 -0.16941562
12.23971 -0.17039522
12.24071 -0.17137278
12.24171 -0.17234922
12.24271 -0.17332548
12.24371 -0.17430214
12.24471 -0.17527926
12.24571 -0.17625633999999998
12.24671 -0.17723257
12.24771 -0.17820722
12.24871 -0.17917992
12.24971 -0.18015085
12.25071 -0.1811207
12.25171 -0.18209037
12.25271 -0.18306046
12.25371 -0.18403085
12.25471 -0.18500065
12.25571 -0.18596855
12.25671 -0.18693359
12.25771 -0.18789574
12.25871 -0.18885613999999998
12.25971 -0.18981664
12.26071 -0.19077879
12.26171 -0.19174292999999998
12.26271 -0.19270786
12.26371 -0.19367131
12.26471 -0.1946312
12.26571 -0.19558677
12.26671 -0.19653907999999998
12.26771 -0.19749044000000002
12.26871 -0.19844314000000002
12.26971 -0.19939796
12.27071 -0.20035356
12.27171 -0.20130732999999998
12.27271 -0.20225684
12.27371 -0.20320138
12.27471 -0.20414263
12.27571 -0.20508369999999998
12.27671 -0.20602741
12.27771 -0.2069745
12.27871 -0.20792303
12.27971 -0.20886937000000003
12.28071 -0.20981028
12.28171 -0.21074485999999998
12.28271 -0.21167514
12.28371 -0.21260496999999998
12.28471 -0.21353769
12.28571 -0.21447411
12.28671 -0.21541193
12.28771 -0.21634699999999998
12.28871 -0.21727579
12.28971 -0.21819755999999998
12.29071 -0.21911499
12.29171 -0.22003261999999998
12.29271 -0.22095421
12.29371 -0.22188048
12.29471 -0.22280854
12.29571 -0.22373365
12.29671 -0.22465186
12.29771 -0.22556256
12.29871 -0.22646877999999998
12.29971 -0.22737539999999998
12.30071 -0.22828614
12.30171 -0.22920121
12.30271 -0.23011695999999998
12.30371 -0.231028
12.30471 -0.23193039999999998
12.30571 -0.23282412
12.30671 -0.23371315999999998
12.30771 -0.23460332
12.30871 -0.23549888
12.30971 -0.23640002999999998
12.31071 -0.23730281
12.31171 -0.23820146000000003
12.31271 -0.23909188
12.31371 -0.2399741
12.31471 -0.24085215
12.31571 -0.24173157
12.31671 -0.24261592999999998
12.31771 -0.24350453
12.31871 -0.24439262
12.31971 -0.24527425
12.32071 -0.24614582999999998
12.32171 -0.2470084
12.32271 -0.24786715
12.32371 -0.24872844
12.32471 -0.24959603
12.32571 -0.25046894000000003
12.32671 -0.25134194
12.32771 -0.25220874
12.32871 -0.25306563000000004
12.32971 -0.25391368999999997
12.33071 -0.25475801
12.33171 -0.25560462
12.33271 -0.25645674
12.33371 -0.25731283
12.33471 -0.25816753
12.33571 -0.25901489
12.33671 -0.25985204
12.33771 -0.26068093999999997
12.33871 -0.26150721
12.33971 -0.26233678
12.34071 -0.26317218
12.34171 -0.26401102
12.34271 -0.26484735
12.34371 -0.26567513
12.34471 -0.2664919
12.34571 -0.26730022
12.34671 -0.26810619
12.34771 -0.26891584999999996
12.34871 -0.26973172
12.34971 -0.27055126
12.35071 -0.27136852
12.35171 -0.27217774
12.35271 -0.27297672
12.35371 -0.27376798
12.35471 -0.27455699
12.35571 -0.2753488
12.35671 -0.27614483
12.35771 -0.2769419
12.35871 -0.27773429
12.35971 -0.27851718000000003
12.36071 -0.27928976
12.36171 -0.28005582
12.36271 -0.28082165
12.36371 -0.2815923
12.36471 -0.28236865
12.36571 -0.28314691000000003
12.36671 -0.28392088
12.36771 -0.28468547
12.36871 -0.2854395
12.36971 -0.28618618
12.37071 -0.28693096
12.37171 -0.28767809
12.37271 -0.28842810999999996
12.37371 -0.28917759
12.37471 -0.28992149
12.37571 -0.2906563
12.37671 -0.29138238
12.37771 -0.29210371
12.37871 -0.29282556
12.37971 -0.29355128999999996
12.38071 -0.29428033
12.38171 -0.29500836999999996
12.38271 -0.29573003
12.38371 -0.29644186
12.38471 -0.29714430999999997
12.38571 -0.29784129
12.38671 -0.29853779999999996
12.38771 -0.2992369
12.38871 -0.29993791
12.38971 -0.30063698
12.39071 -0.30132954
12.39171 -0.30201296
12.39271 -0.30268813
12.39371 -0.30335871999999997
12.39471 -0.30402893
12.39571 -0.30470083
12.39671 -0.30537328999999996
12.39771 -0.3060427
12.39871 -0.30670532
12.39971 -0.30735955
12.40071 -0.30800693
12.40171 -0.30865122
12.40271 -0.30929598
12.40371 -0.30994237999999996
12.40471 -0.31058843999999997
12.40571 -0.31123017
12.40671 -0.31186386
12.40771 -0.31248815
12.40871 -0.31310471
12.40971 -0.31371713
12.41071 -0.31432873
12.41171 -0.31494069999999996
12.41271 -0.31555164999999996
12.41371 -0.31615867999999997
12.41471 -0.31675932
12.41571 -0.31735303
12.41671 -0.31794153999999997
12.41771 -0.31852752
12.41871 -0.31911286
12.41971 -0.31969731
12.42071 -0.32027862
12.42171 -0.32085376
12.42271 -0.32142075
12.42371 -0.3219798
12.42471 -0.32253317
12.42571 -0.32308372
12.42671 -0.32363334
12.42771 -0.32418189
12.42871 -0.32472743000000004
12.42971 -0.32526751
12.43071 -0.32580062
12.43171 -0.32632705
12.43271 -0.3268485
12.43371 -0.32736694
12.43471 -0.32788329
12.43571 -0.32839691
12.43671 -0.32890602
12.43771 -0.32940897999999996
12.43871 -0.32990526
12.43971 -0.33039581
12.44071 -0.33088245
12.44171 -0.33136659999999996
12.44271 -0.33184834999999996
12.44371 -0.33232635
12.44471 -0.33279858
12.44571 -0.33326355999999996
12.44671 -0.33372121
12.44771 -0.33417288
12.44871 -0.33462048
12.44971 -0.33506537000000003
12.45071 -0.33550763
12.45171 -0.33594614
12.45271 -0.33637937
12.45371 -0.33680638
12.45471 -0.33722736000000003
12.45571 -0.33764334
12.45671 -0.33805538
12.45771 -0.33846369000000004
12.45871 -0.33886738
12.45971 -0.33926492999999996
12.46071 -0.33965518
12.46171 -0.3400381
12.46271 -0.34041496000000004
12.46371 -0.34078758000000003
12.46471 -0.34115736
12.46571 -0.34152453
12.46671 -0.34188794
12.46771 -0.34224580000000004
12.46871 -0.34259674
12.46971 -0.34294054
12.47071 -0.34327807
12.47171 -0.34361067
12.47271 -0.34393915
12.47371 -0.3442633
12.47471 -0.34458193
12.47571 -0.34489378
12.47671 -0.34519837
12.47771 -0.34549639
12.47871 -0.34578939
12.47971 -0.34607877000000004
12.48071 -0.34636494
12.48171 -0.34664691999999997
12.48271 -0.34692285
12.48371 -0.34719103
12.48471 -0.34745084
12.48571 -0.34770318
12.48671 -0.34794977
12.48771 -0.34819226999999997
12.48871 -0.34843127
12.48971 -0.34866605
12.49071 -0.34889504
12.49171 -0.34911681
12.49271 -0.349331
12.49371 -0.34953831
12.49471 -0.34974017
12.49571 -0.34993766
12.49671 -0.35013065000000004
12.49771 -0.35031798999999997
12.49871 -0.35049797
12.49971 -0.35066949000000003
12.50071 -0.35083273
12.50171 -0.3509891
12.50271 -0.35114051
12.50371 -0.35128833000000004
12.50471 -0.35143262
12.50571 -0.35157199
12.50671 -0.35170452
12.50771 -0.35182873
12.50871 -0.35194438
12.50971 -0.35205243999999997
12.51071 -0.35215446
12.51171 -0.35225169
12.51271 -0.35234424
12.51371 -0.35243107
12.51471 -0.35251066999999997
12.51571 -0.35258208
12.51671 -0.35264536
12.51771 -0.35270167999999996
12.51871 -0.35275256
12.51971 -0.35279894
12.52071 -0.35284059
12.52171 -0.35287614
12.52271 -0.35290383000000003
12.52371 -0.35292252
12.52471 -0.35293233
12.52571 -0.35293452000000003
12.52671 -0.35293086
12.52771 -0.35292262
12.52871 -0.35290993
12.52971 -0.35289167
12.53071 -0.35286616
12.53171 -0.35283201999999997
12.53271 -0.35278895
12.53371 -0.35273773
12.53471 -0.35267978
12.53571 -0.35261621
12.53671 -0.35254725000000003
12.53771 -0.35247207
12.53871 -0.3523893
12.53971 -0.35229786
12.54071 -0.35219765000000003
12.54171 -0.35208956999999996
12.54271 -0.35197521000000004
12.54371 -0.35185579
12.54471 -0.35173146
12.54571 -0.35160116
12.54671 -0.35146314
12.54771 -0.35131581
12.54871 -0.35115858
12.54971 -0.35099229
12.55071 -0.35081864
12.55171 -0.35063939
12.55271 -0.35045533
12.55371 -0.35026583
12.55471 -0.35006925
12.55571 -0.34986378
12.55671 -0.34964851
12.55771 -0.34942385
12.55871 -0.34919132
12.55971 -0.34895265
12.56071 -0.34870864
12.56171 -0.34845874
12.56271 -0.34820125
12.56371 -0.34793443
12.56471 -0.3476575
12.56571 -0.34737128
12.56671 -0.34707775
12.56771 -0.34677905
12.56871 -0.34647612
12.56971 -0.34616801
12.57071 -0.3458523
12.57171 -0.34552626
12.57271 -0.3451884
12.57371 -0.34483925
12.57471 -0.34448116
12.57571 -0.34411692
12.57671 -0.34374823
12.57771 -0.34337484
12.57871 -0.3429947
12.57971 -0.34260529
12.58071 -0.34220519
12.58171 -0.34179492
12.58271 -0.34137670999999997
12.58371 -0.34095298
12.58471 -0.34052477999999997
12.58571 -0.34009099
12.58671 -0.33964864
12.58771 -0.33919462
12.58871 -0.33872761
12.58971 -0.33824886
12.59071 -0.33776173
12.59171 -0.33726986000000003
12.59271 -0.33677511
12.59371 -0.33627658
12.59471 -0.33577101
12.59571 -0.33525471
12.59671 -0.33472559999999996
12.59771 -0.33418443000000003
12.59871 -0.33363418
12.59971 -0.33307816
12.60071 -0.33251802
12.60171 -0.33195259
12.60271 -0.33137864
12.60371 -0.33079286
12.60471 -0.33019402
12.60571 -0.32958391000000004
12.60671 -0.32896637
12.60771 -0.32834506
12.60871 -0.32772121
12.60971 -0.32709271
12.61071 -0.32645508
12.61171 -0.32580406
12.61271 -0.32513801
12.61371 -0.32445889
12.61471 -0.3237712
12.61571 -0.32307934
12.61671 -0.32238511
12.61771 -0.32168673000000003
12.61871 -0.32098002000000003
12.61971 -0.32026095
12.62071 -0.31952811
12.62171 -0.31878359
12.62271 -0.31803157000000004
12.62371 -0.31727563999999997
12.62471 -0.3165164
12.62571 -0.315751
12.62671 -0.31497458
12.62771 -0.3141833
12.62871 -0.31337675000000004
12.62971 -0.31255839999999996
12.63071 -0.31173371
12.63171 -0.310907
12.63271 -0.31007899
12.63371 -0.30924634
12.63471 -0.30840358
12.63571 -0.30754632000000004
12.63671 -0.30667377
12.63771 -0.30578902999999996
12.63871 -0.30489712999999996
12.63971 -0.30400183
12.64071 -0.30310336
12.64171 -0.30219825
12.64271 -0.30128155
12.64371 -0.3003499
12.64471 -0.29940382
12.64571 -0.29844742
12.64671 -0.29748606
12.64771 -0.29652300000000004
12.64871 -0.29555738
12.64971 -0.29458461999999996
12.65071 -0.29359905000000003
12.65171 -0.29259729
12.65271 -0.29158031
12.65371 -0.29055283000000004
12.65471 -0.28952053
12.65571 -0.28848669
12.65671 -0.2874502
12.65771 -0.2864063
12.65871 -0.28534952999999996
12.65971 -0.28427695
12.66071 -0.28318986
12.66171 -0.28209297
12.66271 -0.28099136
12.66371 -0.27988735
12.66471 -0.27877912
12.66571 -0.27766181
12.66671 -0.2765306
12.66771 -0.27538382
12.66871 -0.27422409
12.66971 -0.27305684
12.67071 -0.27188701
12.67171 -0.27071601
12.67271 -0.26954075
12.67371 -0.26835543
12.67471 -0.26715481999999996
12.67571 -0.26593737
12.67671 -0.26470607
12.67771 -0.26346659
12.67871 -0.26222381
12.67971 -0.26097903
12.68071 -0.25972924
12.68171 -0.25846923
12.68271 -0.25719488
12.68371 -0.25590574
12.68471 -0.25460538
12.68571 -0.25329902
12.68671 -0.25199024999999997
12.68771 -0.2506787
12.68871 -0.24936011
12.68971 -0.24802892
12.69071 -0.24668167
12.69171 -0.24531914000000002
12.69271 -0.24394603
12.69371 -0.24256813
12.69471 -0.24118891
12.69571 -0.23980739
12.69671 -0.23841886
12.69771 -0.23701764
12.69871 -0.23560054000000002
12.69971 -0.23416877
12.70071 -0.23272694
12.70171 -0.23128026999999998
12.70271 -0.22983125
12.70371 -0.22837822
12.70471 -0.22691656
12.70571 -0.22544162
12.70671 -0.22395183
12.70771 -0.22244975
12.70871 -0.22094047
12.70971 -0.21942849000000003
12.71071 -0.21791481000000001
12.71171 -0.21639615
12.71271 -0.2148668
12.71371 -0.21332207
12.71471 -0.21176105
12.71571 -0.21018728
12.71671 -0.20860655
12.71771 -0.20702349
12.71871 -0.20543890999999997
12.71971 -0.20384946999999998
12.72071 -0.20224983
12.72171 -0.20063606000000003
12.72271 -0.19900807999999998
12.72371 -0.19736958
12.72471 -0.19572561000000002
12.72571 -0.19407927
12.72671 -0.19242963999999999
12.72771 -0.1907723
12.72871 -0.18910207
12.72971 -0.18741628
12.73071 -0.18571664000000002
12.73171 -0.18400829
12.73271 -0.18229679999999998
12.73371 -0.18058480000000002
12.73471 -0.17887033000000002
12.73571 -0.17714801
12.73671 -0.1754123
12.73771 -0.17366076
12.73871 -0.17189555
12.73971 -0.17012196999999998
12.74071 -0.16834523999999998
12.74171 -0.16656728
12.74271 -0.16478564
12.74371 -0.1629952
12.74471 -0.1611914
12.74571 -0.15937327
12.74671 -0.15754408
12.74771 -0.15570924
12.74871 -0.15387291
12.74971 -0.15203515
12.75071 -0.15019178
12.75171 -0.14833679
12.75271 -0.14646599
12.75371 -0.14457974
12.75471 -0.14268282000000002
12.75571 -0.14078176
12.75671 -0.13888098000000001
12.75771 -0.13698027000000002
12.75871 -0.13507507
12.75971 -0.13315921
12.76071 -0.13122878999999998
12.76171 -0.12928438
12.76271 -0.12733055999999998
12.76371 -0.12537286
12.76471 -0.12341421
12.76571 -0.12145301
12.76671 -0.11948412
12.76771 -0.11750213
12.76871 -0.11550487
12.76971 -0.11349507
12.77071 -0.11147881000000001
12.77171 -0.10946207
12.77271 -0.10744699999999999
12.77371 -0.10543063
12.77471 -0.10340649
12.77571 -0.1013685
12.77671 -0.099314493
12.77771 -0.09724743400000001
12.77871 -0.09517358799999999
12.77971 -0.093098683
12.78071 -0.091024517
12.78171 -0.08894801699999999
12.78271 -0.08686331
12.78371 -0.084765535
12.78471 -0.082653959
12.78571 -0.08053247599999999
12.78671 -0.078407192
12.78771 -0.076282548
12.78871 -0.074158423
12.78971 -0.072030019
12.79071 -0.069890695
12.79171 -0.067735987
12.79271 -0.065566407
12.79371 -0.06338727499999999
12.79471 -0.061205681000000005
12.79571 -0.059026369
12.79671 -0.056849042
12.79771 -0.054668676
12.79871 -0.052478648
12.79971 -0.050274730999999996
12.80071 -0.048057539999999996
12.80171 -0.045831961
12.80271 -0.043603963999999995
12.80371 -0.041376799
12.80471 -0.039148971
12.80571 -0.036915203
12.80671 -0.034669819
12.80771 -0.032410430000000004
12.80871 -0.030139645
12.80971 -0.027863699000000002
12.81071 -0.025588820999999998
12.81171 -0.023317532000000002
12.81271 -0.021047116
12.81371 -0.018771211
12.81471 -0.016483534999999997
12.81571 -0.014181520000000001
12.81671 -0.011867659000000001
12.81771 -0.0095478317
12.81871 -0.0072276489
12.81971 -0.004909103200000001
12.82071 -0.0025895288
12.82171 -0.00026347698
12.82271 0.0020737161
12.82371 0.0044228906
12.82471 0.006780441599999999
12.82571 0.0091404901
12.82671 0.011498481
12.82771 0.013854005
12.82871 0.016211095000000002
12.82971 0.018575811999999997
12.83071 0.020952612000000002
12.83171 0.02334169
12.83271 0.025738898
12.83371 0.028138261
12.83471 0.030535529000000002
12.83571 0.032930612
12.83671 0.035327458
12.83771 0.037731501
12.83871 0.040146316
12.83971 0.042571477
12.84071 0.045002968
12.84171 0.047435742
12.84271 0.049866858
12.84371 0.052297232000000006
12.84471 0.054730945999999996
12.84571 0.057172572
12.84671 0.059624237000000004
12.84771 0.062084227000000006
12.84871 0.064547959
12.84971 0.067010749
12.85071 0.069470605
12.85171 0.071929395
12.85271 0.074391661
12.85371 0.076861883
12.85471 0.079341885
12.85571 0.08182989
12.85671 0.08432176000000001
12.85771 0.086813618
12.85871 0.08930410800000001
12.85971 0.091795012
12.86071 0.094289851
12.86171 0.096791453
12.86271 0.099300069
12.86371 0.10181317000000001
12.86471 0.10432703000000002
12.86571 0.10683911
12.86671 0.10934962000000001
12.86771 0.1118614
12.86871 0.11437817
12.86971 0.11690223
12.87071 0.11943313
12.87171 0.12196803
12.87271 0.12450344
12.87371 0.12703736
12.87471 0.12957026
12.87571 0.13210461
12.87671 0.13464309
12.87771 0.13718682
12.87871 0.13973468
12.87971 0.14228416
12.88071 0.14483300000000002
12.88171 0.14738077
12.88271 0.14992906
12.88371 0.15248041999999998
12.88471 0.15503656
12.88571 0.1575972
12.88671 0.16016011
12.88771 0.16272254
12.88871 0.16528292
12.88971 0.16784183
12.89071 0.17040153
12.89171 0.17296455000000002
12.89271 0.17553198
12.89371 0.17810279
12.89471 0.18067457
12.89571 0.1832451
12.89671 0.18581381000000002
12.89771 0.18838206
12.89871 0.19095209
12.89971 0.19352537
12.90071 0.1961014
12.90171 0.19867786
12.90271 0.20125206
12.90371 0.20382269
12.90471 0.20639088
12.90571 0.20895966000000002
12.90671 0.21153208999999998
12.90771 0.21410944999999998
12.90871 0.21669022000000002
12.90971 0.21927096
12.91071 0.22184842
12.91171 0.22442143
12.91271 0.22699157999999997
12.91371 0.22956205000000002
12.91471 0.23213548
12.91571 0.23471201
12.91671 0.23728909
12.91771 0.23986294
12.91871 0.24243109000000002
12.91971 0.24499407
12.92071 0.24755533999999998
12.92171 0.2501193
12.92271 0.25268842
12.92371 0.25526166
12.92471 0.25783479
12.92571 0.26040284
12.92671 0.2629631
12.92771 0.26551676
12.92871 0.26806830000000004
12.92971 0.27062267
12.93071 0.27318222000000003
12.93171 0.2757451
12.93271 0.27830633
12.93371 0.28086074
12.93471 0.2834063
12.93571 0.2859453
12.93671 0.28848299
12.93771 0.29102426000000003
12.93871 0.29357041
12.93971 0.29611813
12.94071 0.29866141
12.94171 0.3011951
12.94271 0.30371831000000005
12.94371 0.30623511000000003
12.94471 0.30875227
12.94571 0.3112752
12.94671 0.31380453
12.94771 0.31633563000000003
12.94871 0.31886105
12.94971 0.32137502
12.95071 0.32387674
12.95171 0.32637084
12.95271 0.32886448
12.95371 0.33136292
12.95471 0.33386613
12.95571 0.33636882
12.95671 0.33886365
12.95771 0.34134591
12.95871 0.34381654
12.95971 0.34628175
12.96071 0.34874924
12.96171 0.35122344
12.96271 0.35370253
12.96371 0.35617921999999996
12.96471 0.35864497
12.96571 0.36109496999999996
12.96671 0.36353105999999996
12.96771 0.36596067
12.96871 0.36839237
12.96971 0.37083076
12.97071 0.3732736
12.97171 0.37571327
12.97271 0.37814134
12.97371 0.38055377
12.97471 0.38295328
12.97571 0.38534771
12.97671 0.38774509
12.97771 0.39014856
12.97871 0.39255428
12.97971 0.3949536
12.98071 0.3973383
12.98171 0.39970557999999995
12.98271 0.40206000999999997
12.98371 0.40441067
12.98471 0.40676594
12.98571 0.40912819
12.98671 0.41149231
12.98771 0.41384851000000006
12.98871 0.41618821999999994
12.98971 0.41850903000000006
12.99071 0.4208161
12.99171 0.42311902999999995
12.99271 0.42542587000000004
12.99371 0.42773834
12.99471 0.43005082
12.99571 0.43235384
12.99671 0.43463996
12.99771 0.43690829
12.99871 0.43916511
12.99971 0.44141999
13.00071 0.44367965000000004
13.00171 0.44594402000000005
13.00271 0.44820569
13.00371 0.45045447
13.00471 0.45268335
13.00571 0.45489282
13.00671 0.45709050999999995
13.00771 0.45928666
13.00871 0.46148812000000006
13.00971 0.46369419
13.01071 0.46589700999999994
13.01171 0.4680865
13.01271 0.47025625000000004
13.01371 0.47240737000000005
13.01471 0.47454755
13.01571 0.47668624000000004
13.01671 0.47882869999999994
13.01771 0.48097284
13.01871 0.48311036
13.01971 0.48523187
13.02071 0.48733274000000004
13.02171 0.48941593
13.02271 0.49149034999999996
13.02371 0.49356534
13.02471 0.49564507999999996
13.02571 0.49772584000000003
13.02671 0.49979836000000005
13.02771 0.50185295
13.02871 0.5038855600000001
13.02971 0.50589982
13.03071 0.50790496
13.03171 0.50990991
13.03271 0.51191808
13.03371 0.51392536
13.03471 0.51592272
13.03571 0.51790192
13.03671 0.51986035
13.03771 0.52180272
13.03871 0.52373782
13.03971 0.52567325
13.04071 0.5276104
13.04171 0.52954368
13.04271 0.53146374
13.04371 0.5333632700000001
13.04471 0.53524133
13.04571 0.53710402
13.04671 0.53896075
13.04771 0.54081855
13.04871 0.54267785
13.04971 0.5445323
13.05071 0.5463726799999999
13.05171 0.54819235
13.05271 0.5499910600000001
13.05371 0.551775
13.05471 0.55355271
13.05571 0.55532982
13.05671 0.55710562
13.05771 0.5588735
13.05871 0.56062536
13.05971 0.56235651
13.06071 0.5640685599999999
13.06171 0.56576859
13.06271 0.5674644799999999
13.06371 0.56916019
13.06471 0.5708531
13.06571 0.57253558
13.06671 0.57419958
13.06771 0.57584136
13.06871 0.5774637699999999
13.06971 0.57907435
13.07071 0.58068079
13.07171 0.5822863
13.07271 0.58388771
13.07371 0.58547775
13.07471 0.5870495499999999
13.07571 0.58860071
13.07671 0.59013478
13.07771 0.59165866
13.07871 0.5931782099999999
13.07971 0.59469435
13.08071 0.59620244
13.08171 0.59769517
13.08271 0.5991670299999999
13.08371 0.6006178400000001
13.08471 0.60205311
13.08571 0.6034804500000001
13.08671 0.60490528
13.08771 0.60632736
13.08871 0.60774116
13.08971 0.60913903
13.09071 0.61051603
13.09171 0.6118726
13.09271 0.61321412
13.09371 0.61454722
13.09471 0.6158757499999999
13.09571 0.61719809
13.09671 0.6185084599999999
13.09771 0.61980062
13.09871 0.62107192
13.09971 0.62232488
13.10071 0.6235659600000001
13.10171 0.6248013600000001
13.10271 0.62603317
13.10371 0.62725791
13.10471 0.62846858
13.10571 0.6296589
13.10671 0.63082692
13.10771 0.63197636
13.10871 0.63311411
13.10971 0.6342461300000001
13.11071 0.63537373
13.11171 0.6364928599999999
13.11271 0.6375968
13.11371 0.63868039
13.11471 0.63974322
13.11571 0.6407899300000001
13.11671 0.6418271
13.11771 0.6428591
13.11871 0.6438850399999999
13.11971 0.6448993000000001
13.12071 0.6458948800000001
13.12171 0.6468677
13.12271 0.6478192300000001
13.12371 0.6487558600000001
13.12471 0.64968481
13.12571 0.65061008
13.12671 0.65152971
13.12771 0.6524373299999999
13.12871 0.65332572
13.12971 0.65419138
13.13071 0.6550365100000001
13.13171 0.65586763
13.13271 0.65669138
13.13371 0.6575102
13.13471 0.65832087
13.13571 0.6591165
13.13671 0.6598908
13.13771 0.660642
13.13871 0.66137421
13.13971 0.66209505
13.14071 0.6628109600000001
13.14171 0.66352319
13.14271 0.66422694
13.14371 0.66491426
13.14471 0.66557867
13.14571 0.6662191399999999
13.14671 0.6668407000000001
13.14771 0.66745132
13.14871 0.6680571
13.14971 0.66865841
13.15071 0.66924975
13.15171 0.66982303
13.15271 0.67037269
13.15371 0.67089908
13.15471 0.67140828
13.15571 0.67190849
13.15671 0.6724049799999999
13.15771 0.67289672
13.15871 0.67337709
13.15971 0.67383777
13.16071 0.6742738699999999
13.16171 0.67468695
13.16271 0.6750842100000001
13.16371 0.67547401
13.16471 0.67586093
13.16571 0.67624296
13.16671 0.6766124600000001
13.16771 0.6769607799999999
13.16871 0.6772835700000001
13.16971 0.67758327
13.17071 0.67786756
13.17171 0.678145
13.17271 0.6784195500000001
13.17371 0.67868838
13.17471 0.67894361
13.17571 0.67917705
13.17671 0.67938534
13.17771 0.6795720199999999
13.17871 0.6797455299999999
13.17971 0.67991386
13.18071 0.68008001
13.18171 0.68023982
13.18271 0.68038451
13.18371 0.68050595
13.18471 0.6806015000000001
13.18571 0.68067559
13.18671 0.68073715
13.18771 0.6807941900000001
13.18871 0.6808491
13.18971 0.68089725
13.19071 0.6809297
13.19171 0.6809386
13.19271 0.68092193
13.19371 0.68088472
13.19471 0.68083606
13.19571 0.68078362
13.19671 0.6807290500000001
13.19771 0.6806671200000001
13.19871 0.68058874
13.19971 0.68048663
13.20071 0.68035959
13.20171 0.6802132399999999
13.20271 0.68005677
13.20371 0.6798972799999999
13.20471 0.67973547
13.20571 0.67956527
13.20671 0.67937742
13.20771 0.67916489
13.20871 0.67892713
13.20971 0.6786705
13.21071 0.67840447
13.21171 0.67813606
13.21271 0.67786598
13.21371 0.6775880700000001
13.21471 0.67729321
13.21571 0.67697465
13.21671 0.6766322499999999
13.21771 0.67627206
13.21871 0.67590293
13.21971 0.67553096
13.22071 0.67515592
13.22171 0.67477128
13.22271 0.6743682099999999
13.22371 0.6739407799999999
13.22471 0.67348978
13.22571 0.67302226
13.22671 0.67254747
13.22771 0.6720715199999999
13.22871 0.6715938
13.22971 0.67110746
13.23071 0.67060343
13.23171 0.6700756999999999
13.23271 0.66952477
13.23371 0.66895727
13.23471 0.6683819
13.23571 0.66780434
13.23671 0.66722394
13.23771 0.66663423
13.23871 0.6660269600000001
13.23971 0.66539696
13.24071 0.66474546
13.24171 0.6640791
13.24271 0.6634062199999999
13.24371 0.6627318
13.24471 0.6620545400000001
13.24571 0.66136764
13.24671 0.6606627700000001
13.24771 0.6599349
13.24871 0.65918537
13.24971 0.65842113
13.25071 0.65765078
13.25171 0.65687951
13.25271 0.6561063699999999
13.25371 0.65532499
13.25471 0.65452727
13.25571 0.65370812
13.25671 0.6528683900000001
13.25771 0.65201428
13.25871 0.65115332
13.25971 0.65029012
13.26071 0.64942362
13.26171 0.64854766
13.26271 0.6476549
13.26371 0.64674104
13.26471 0.64580776
13.26571 0.64486181
13.26671 0.64391117
13.26771 0.6429605700000001
13.26871 0.64200861
13.26971 0.6410487500000001
13.27071 0.64007295
13.27171 0.6390762
13.27271 0.63805943
13.27371 0.63702869
13.27471 0.6359916600000001
13.27571 0.63495333
13.27671 0.63391309
13.27771 0.6328652100000001
13.27871 0.63180253
13.27971 0.6307206999999999
13.28071 0.629621
13.28171 0.62850947
13.28271 0.62739351
13.28371 0.62627746
13.28471 0.62516006
13.28571 0.62403493
13.28671 0.62289448
13.28771 0.6217341399999999
13.28871 0.62055513
13.28971 0.61936378
13.29071 0.61816801
13.29171 0.61697294
13.29271 0.61577782
13.29371 0.61457674
13.29471 0.61336206
13.29571 0.61212904
13.29671 0.61087841
13.29771 0.6096160500000001
13.29871 0.60834945
13.29971 0.60708327
13.30071 0.6058166700000001
13.30171 0.60454379
13.30271 0.6032573099999999
13.30371 0.60195285
13.30471 0.60063158
13.30571 0.59929988
13.30671 0.59796558
13.30771 0.5966333699999999
13.30871 0.59530209
13.30971 0.59396536
13.31071 0.59261527
13.31171 0.59124692
13.31271 0.5898612999999999
13.31371 0.58846469
13.31471 0.5870652399999999
13.31571 0.58566802
13.31671 0.58427239
13.31771 0.5828723800000001
13.31871 0.58146045
13.31971 0.58003189
13.32071 0.57858792
13.32171 0.57713483
13.32271 0.57568033
13.32371 0.5742291
13.32471 0.57277968
13.32571 0.57132551
13.32671 0.56985863
13.32771 0.56837439
13.32871 0.56687435
13.32971 0.56536542
13.33071 0.56385589
13.33171 0.56235059
13.33271 0.5608482300000001
13.33371 0.5593421399999999
13.33471 0.55782427
13.33571 0.55629006
13.33671 0.55474113
13.33771 0.55318447
13.33871 0.5516282699999999
13.33971 0.5500772
13.34071 0.54852953
13.34171 0.5469783699999999
13.34271 0.54541575
13.34371 0.54383744
13.34471 0.54224543
13.34571 0.540647
13.34671 0.53905025
13.34771 0.53745923
13.34871 0.5358716
13.34971 0.53427997
13.35071 0.53267628
13.35171 0.53105662
13.35271 0.52942378
13.35371 0.52778558
13.35471 0.52615041
13.35571 0.52452232
13.35671 0.52289879
13.35771 0.52127219
13.35871 0.51963455
13.35971 0.51798224
13.36071 0.5163181600000001
13.36171 0.51465002
13.36271 0.5129857
13.36371 0.51132846
13.36471 0.50967508
13.36571 0.5080178399999999
13.36671 0.50634919
13.36771 0.50466633
13.36871 0.5029731
13.36971 0.5012777199999999
13.37071 0.49958792999999996
13.37171 0.49790642
13.37271 0.49622933999999996
13.37371 0.49454849
13.37471 0.49285633
13.37571 0.49115052000000003
13.37671 0.48943538999999997
13.37771 0.48771919999999996
13.37871 0.48600937999999994
13.37971 0.48430809
13.38071 0.48261099
13.38171 0.48091006000000003
13.38271 0.47919834
13.38371 0.47747431999999995
13.38471 0.47574271
13.38571 0.47401175999999995
13.38671 0.47228821
13.38771 0.47057318
13.38871 0.46886168
13.38971 0.46714563
13.39071 0.46541882
13.39171 0.46368083
13.39271 0.46193730000000005
13.39371 0.46019661
13.39471 0.45846491
13.39571 0.45674248
13.39671 0.45502362999999996
13.39771 0.45330003
13.39871 0.45156577
13.39971 0.44982089
13.40071 0.44807121
13.40171 0.4463248
13.40271 0.44458717999999997
13.40371 0.44285818000000005
13.40471 0.44113197000000004
13.40571 0.43940111000000004
13.40671 0.43766103
13.40771 0.43591307
13.40871 0.43416363
13.40971 0.43242033999999996
13.41071 0.43068742
13.41171 0.42896322
13.41271 0.42724091999999997
13.41371 0.42551281
13.41471 0.42377481999999994
13.41571 0.42202892000000003
13.41671 0.42028194
13.41771 0.41854149
13.41871 0.41681150999999994
13.41971 0.41508996
13.42071 0.41337040999999997
13.42171 0.41164593
13.42271 0.40991362
13.42371 0.40817615
13.42471 0.40644021
13.42571 0.40471231999999996
13.42671 0.40299492
13.42771 0.40128483
13.42871 0.39957524
13.42971 0.39785993
13.43071 0.39613727
13.43171 0.39441106
13.43271 0.39268844
13.43371 0.39097554999999995
13.43471 0.38927395
13.43571 0.38757959999999997
13.43671 0.38588544999999996
13.43771 0.3841857
13.43871 0.38247929999999997
13.43971 0.38077047
13.44071 0.37906603
13.44171 0.3773713
13.44271 0.37568689
13.44371 0.37400858
13.44471 0.37233001
13.44571 0.37064678
13.44671 0.36895927
13.44771 0.36727237
13.44871 0.36559254
13.44971 0.3639238
13.45071 0.36226518
13.45171 0.36061138
13.45271 0.35895589
13.45371 0.35729494
13.45471 0.3556299
13.45571 0.35396628
13.45671 0.35231053
13.45771 0.35066619000000004
13.45871 0.34903192
13.45971 0.34740251
13.46071 0.3457722
13.46171 0.34413836
13.46271 0.34250291
13.46371 0.34087123
13.46471 0.33924861
13.46571 0.33763703
13.46671 0.33603383000000003
13.46771 0.33443344
13.46871 0.33283089
13.46971 0.33122478
13.47071 0.3296183
13.47171 0.32801727999999997
13.47271 0.32642675
13.47371 0.32484781
13.47471 0.32327712999999997
13.47571 0.32170906
13.47671 0.32013908
13.47771 0.31856659000000004
13.47871 0.31699520000000003
13.47971 0.31543045999999997
13.48071 0.31387652
13.48171 0.31233351000000004
13.48271 0.31079766
13.48371 0.30926368
13.48471 0.30772805000000003
13.48571 0.3061913
13.48671 0.30465759
13.48771 0.30313213
13.48871 0.30161786999999995
13.48971 0.30011376
13.49071 0.29861534
13.49171 0.29711756
13.49271 0.29561793999999997
13.49371 0.29411814
13.49471 0.29262289999999996
13.49571 0.29113722999999997
13.49671 0.28966338999999997
13.49771 0.28819955999999997
13.49871 0.28674107000000004
13.49971 0.28528328999999997
13.50071 0.28382441999999997
13.50171 0.28236659999999997
13.50271 0.28091447999999997
13.50371 0.27947223
13.50471 0.27804107
13.50571 0.27661847
13.50671 0.27519986
13.50771 0.27378148
13.50871 0.27236282
13.50971 0.27094688
13.51071 0.2695384
13.51171 0.26814083
13.51271 0.26675418
13.51371 0.26537506
13.51471 0.26399873
13.51571 0.26262205
13.51671 0.26124539
13.51771 0.25987243
13.51871 0.25850786
13.51971 0.25715455
13.52071 0.25581189000000004
13.52171 0.25447628
13.52271 0.25314338999999997
13.52371 0.25181088
13.52471 0.25047972
13.52571 0.24915355999999997
13.52671 0.24783629999999998
13.52771 0.24652955999999998
13.52871 0.24523174
13.52971 0.24393897
13.53071 0.24264765
13.53171 0.24135667
13.53271 0.24006828000000002
13.53371 0.23878664
13.53471 0.23751534000000002
13.53571 0.23625521
13.53671 0.23500379
13.53771 0.23375687
13.53871 0.23251101000000002
13.53971 0.23126558
13.54071 0.23002298999999998
13.54171 0.22878717
13.54271 0.22756101
13.54371 0.22634468
13.54471 0.22513560999999999
13.54571 0.22393023
13.54671 0.22272632999999997
13.54771 0.22152453
13.54871 0.22032775000000002
13.54971 0.21913948
13.55071 0.21796139999999997
13.55171 0.21679226999999998
13.55271 0.21562859999999998
13.55371 0.2144668
13.55471 0.21330528
13.55571 0.21214548
13.55671 0.21099101
13.55771 0.20984542
13.55871 0.20871009000000001
13.55971 0.20758351
13.56071 0.20646231999999998
13.56171 0.20534347
13.56271 0.20422612
13.56371 0.20311198
13.56471 0.20200410000000002
13.56571 0.20090478999999997
13.56671 0.19981398000000003
13.56771 0.19872921999999998
13.56871 0.19764726000000002
13.56971 0.19656604
13.57071 0.19548621
13.57171 0.19441075
13.57271 0.19334322
13.57371 0.19228563
13.57471 0.19123715
13.57571 0.19019465
13.57671 0.1891546
13.57771 0.18811518
13.57871 0.18707728
13.57971 0.18604373000000002
13.58071 0.18501745
13.58171 0.18399944999999998
13.58271 0.18298824
13.58371 0.1819808
13.58471 0.18097463
13.58571 0.17996938
13.58671 0.17896728
13.58771 0.17797168
13.58871 0.17698497
13.58971 0.17600696999999998
13.59071 0.17503494
13.59171 0.17406512
13.59271 0.17309505
13.59371 0.17212502
13.59471 0.17115782999999998
13.59571 0.170197
13.59671 0.16924456999999998
13.59771 0.16829981
13.59871 0.1673597
13.59971 0.16642086
13.60071 0.16548174
13.60171 0.16454358
13.60271 0.16360959
13.60371 0.16268286
13.60471 0.16176425
13.60571 0.16085175000000002
13.60671 0.1599416
13.60771 0.15903069
13.60871 0.15811846
13.60971 0.15720741
13.61071 0.15630159
13.61171 0.15540407
13.61271 0.15451505999999998
13.61371 0.15363165
13.61471 0.15274956
13.61571 0.15186571
13.61671 0.15098009
13.61771 0.15009565
13.61871 0.14921637
13.61971 0.14834475
13.62071 0.14748007999999999
13.62171 0.14661888
13.62271 0.14575712
13.62371 0.14489272
13.62471 0.14402707
13.62571 0.14316415999999998
13.62671 0.14230816000000002
13.62771 0.14146074
13.62871 0.14061992
13.62971 0.13978105999999998
13.63071 0.13893964
13.63171 0.13809391999999998
13.63271 0.13724599
13.63371 0.13640043999999998
13.63471 0.13556152
13.63571 0.13473046
13.63671 0.13390469000000002
13.63771 0.13307944000000002
13.63871 0.13225068
13.63971 0.13141766
13.64071 0.13058333
13.64171 0.12975256999999998
13.64271 0.12892903
13.64371 0.12811276
13.64471 0.12730006
13.64571 0.12648565
13.64671 0.1256659
13.64771 0.12484110000000001
13.64871 0.12401535999999999
13.64971 0.12319408
13.65071 0.12238065
13.65171 0.12157427
13.65271 0.12077029
13.65371 0.11996299999999999
13.65471 0.11914894
13.65571 0.11832898
13.65671 0.11750768
13.65771 0.11669040000000001
13.65871 0.11587997000000001
13.65971 0.11507492
13.66071 0.11427039
13.66171 0.11346120999999999
13.66271 0.11264515
13.66371 0.11182438
13.66471 0.11100419
13.66571 0.11018966
13.66671 0.10938244000000001
13.66771 0.10857950000000001
13.66871 0.10777479999999999
13.66971 0.10696279
13.67071 0.10614165999999998
13.67171 0.10531436000000001
13.67271 0.10448684999999999
13.67371 0.10366437
13.67471 0.10284840999999999
13.67571 0.10203579
13.67671 0.10122073999999999
13.67771 0.10039845
13.67871 0.099568057
13.67971 0.098733103
13.68071 0.09789923199999999
13.68171 0.097070582
13.68271 0.096247031
13.68371 0.095424091
13.68471 0.094595517
13.68571 0.093757058
13.68671 0.092909054
13.68771 0.092056266
13.68871 0.091205002
13.68971 0.090359309
13.69071 0.089518528
13.69171 0.088677683
13.69271 0.087830488
13.69371 0.086973101
13.69471 0.08610636
13.69571 0.08523515400000001
13.69671 0.084365311
13.69771 0.083499926
13.69871 0.08263743900000001
13.69971 0.081772573
13.70071 0.080899586
13.70171 0.08001579
13.70271 0.079123199
13.70371 0.07822721399999999
13.70471 0.077333266
13.70571 0.076443329
13.70671 0.07555460900000001
13.70771 0.074661127
13.70871 0.073757273
13.70971 0.07284116
13.71071 0.07191574
13.71171 0.070986996
13.71271 0.07006033
13.71371 0.069137331
13.71471 0.06821487300000001
13.71571 0.067287101
13.71671 0.06634898
13.71771 0.065399299
13.71871 0.06444125299999999
13.71971 0.06348028
13.72071 0.06252055799999999
13.72171 0.061562295999999996
13.72271 0.060601514999999995
13.72371 0.059632467999999994
13.72471 0.058651156999999995
13.72571 0.057657802
13.72671 0.056656747
13.72771 0.055653788
13.72871 0.054652634000000005
13.72971 0.053652632
13.73071 0.052649132
13.73171 0.051636243000000005
13.73271 0.050610355999999995
13.73371 0.049572205
13.73471 0.048526304
13.73571 0.047478089
13.73671 0.046430583000000004
13.73771 0.045382601
13.73871 0.044329552
13.73971 0.043266316
13.74071 0.042190374
13.74171 0.041103260999999995
13.74271 0.040009472
13.74371 0.038913506
13.74471 0.037816937999999994
13.74571 0.036717310999999996
13.74671 0.035609573000000005
13.74771 0.034489148
13.74871 0.033354759
13.74971 0.032209253
13.75071 0.031057943
13.75171 0.029905443
13.75271 0.028752931000000002
13.75371 0.027597509
13.75471 0.026433963999999997
13.75571 0.025257858
13.75671 0.024068031
13.75771 0.022867038
13.75871 0.021659302999999998
13.75971 0.02044821
13.76071 0.019233939
13.76171 0.018013397
13.76271 0.01678226
13.76371 0.015537799
13.76471 0.014280711
13.76571 0.013014799
13.76671 0.011744674
13.76771 0.010472896
13.76871 0.0091983187
13.76971 0.007916648600000001
13.77071 0.006622884400000001
13.77171 0.0053141564
13.77271 0.0039912622
13.77371 0.0026580003000000003
13.77471 0.0013187564
13.77571 -2.4143895000000004e-05
13.77671 -0.0013717141
13.77771 -0.0027274829
13.77871 -0.004095140299999999
13.77971 -0.0054761695
13.78071 -0.0068689384
13.78171 -0.0082698141
13.78271 -0.0096755539
13.78371 -0.011085481999999999
13.78471 -0.012502061
13.78571 -0.013929483
13.78671 -0.015371176
13.78771 -0.016827718
13.78871 -0.018296485
13.78971 -0.019773221
13.79071 -0.021254581
13.79171 -0.022740084
13.79271 -0.024232324
13.79371 -0.025735359000000003
13.79471 -0.027252271
13.79571 -0.028783432
13.79671 -0.030326447
13.79771 -0.031877833
13.79871 -0.033435275
13.79971 -0.034999085
13.80071 -0.036571946
13.80171 -0.038157142
13.80271 -0.039756412
13.80371 -0.041368793
13.80471 -0.042991154000000004
13.80571 -0.044620138999999996
13.80671 -0.046254249000000004
13.80771 -0.047894825999999995
13.80871 -0.049545307000000004
13.80971 -0.051209243
13.81071 -0.05288823199999999
13.81171 -0.054581067999999996
13.81271 -0.056284578999999994
13.81371 -0.057995587
13.81471 -0.059712806
13.81571 -0.061437522999999994
13.81671 -0.06317267
13.81771 -0.064920966
13.81871 -0.066683191
13.81971 -0.068457809
13.82071 -0.07024199
13.82171 -0.072033476
13.82271 -0.07383202300000001
13.82371 -0.07563956299999999
13.82471 -0.077459024
13.82571 -0.079292484
13.82671 -0.081139884
13.82771 -0.08299904899999999
13.82871 -0.084866997
13.82971 -0.08674177200000001
13.83071 -0.088623603
13.83171 -0.090514787
13.83271 -0.092418276
13.83371 -0.094335974
13.83471 -0.096267654
13.83571 -0.098211202
13.83671 -0.10016399
13.83771 -0.10212439999999999
13.83871 -0.10409274
13.83971 -0.10607088
13.84071 -0.10806093
13.84171 -0.11006391000000001
13.84271 -0.11207913
13.84371 -0.11410469000000001
13.84471 -0.11613878999999999
13.84571 -0.11818094999999999
13.84671 -0.12023239000000001
13.84771 -0.12229534
13.84871 -0.12437169000000001
13.84971 -0.12646185999999998
13.85071 -0.12856447999999998
13.85171 -0.13067721
13.85271 -0.13279798
13.85371 -0.1349261
13.85471 -0.13706249
13.85571 -0.13920895
13.85671 -0.14136708
13.85771 -0.14353738
13.85871 -0.14571915
13.85971 -0.14791115
13.86071 -0.15011252
13.86171 -0.15232342
13.86271 -0.15454489
13.86371 -0.1567781
13.86471 -0.15902349999999998
13.86571 -0.16128046000000001
13.86671 -0.16354749
13.86771 -0.16582307999999998
13.86871 -0.16810658
13.86971 -0.17039842
13.87071 -0.17269985
13.87171 -0.17501215
13.87271 -0.17733596
13.87371 -0.17967103999999998
13.87471 -0.1820166
13.87571 -0.18437186
13.87671 -0.18673647000000002
13.87771 -0.18911066
13.87871 -0.19149479
13.87971 -0.19388901
13.88071 -0.19629297
13.88171 -0.19870608
13.88271 -0.20112782
13.88371 -0.20355821999999998
13.88471 -0.20599789
13.88571 -0.20844765999999998
13.88671 -0.21090813000000003
13.88771 -0.21337923
13.88871 -0.21586039
13.88971 -0.21835086
13.89071 -0.22085018
13.89171 -0.22335835
13.89271 -0.22587571
13.89371 -0.22840246000000003
13.89471 -0.23093834000000002
13.89571 -0.23348264000000002
13.89671 -0.23603470000000001
13.89771 -0.23859431999999997
13.89871 -0.24116201999999998
13.89971 -0.24373888
13.90071 -0.24632583
13.90171 -0.24892313
13.90271 -0.25152999
13.90371 -0.25414503
13.90471 -0.25676708
13.90571 -0.25939583
13.90671 -0.26203202999999997
13.90771 -0.26467701
13.90871 -0.2673317
13.90971 -0.269996
13.91071 -0.27266876
13.91171 -0.27534841
13.91271 -0.27803399
13.91371 -0.28072582
13.91471 -0.28342537
13.91571 -0.28613426
13.91671 -0.28885324
13.91771 -0.29158148
13.91871 -0.29431698
13.91971 -0.29705758
13.92071 -0.29980230999999996
13.92171 -0.30255192
13.92271 -0.30530853999999996
13.92371 -0.30807429
13.92471 -0.31084998
13.92571 -0.31363454
13.92671 -0.31642555
13.92771 -0.31922073
13.92871 -0.32201929
13.92971 -0.32482252
13.93071 -0.3276329
13.93171 -0.3304526
13.93271 -0.33328196
13.93371 -0.33611914
13.93471 -0.33896116
13.93571 -0.34180563
13.93671 -0.34465215
13.93771 -0.3475026
13.93871 -0.35036004
13.93971 -0.35322669
13.94071 -0.35610255
13.94171 -0.35898515
13.94271 -0.36187107
13.94371 -0.36475784
13.94471 -0.36764557000000003
13.94571 -0.37053679
13.94671 -0.37343502
13.94771 -0.37634249
13.94871 -0.37925876999999997
13.94971 -0.38218084
13.95071 -0.38510486
13.95171 -0.38802847
13.95271 -0.39095212999999995
13.95371 -0.39387876
13.95471 -0.39681196
13.95571 -0.39975363999999997
13.95671 -0.40270276
13.95771 -0.40565593999999994
13.95871 -0.40860935
13.95971 -0.41156112999999994
13.96071 -0.41451259
13.96171 -0.41746724999999996
13.96271 -0.42042885999999996
13.96371 -0.42339894
13.96471 -0.42637572999999995
13.96571 -0.42935512
13.96671 -0.43233288
13.96771 -0.43530725000000003
13.96871 -0.43827974999999997
13.96971 -0.44125426000000006
13.97071 -0.44423449
13.97171 -0.4472218
13.97271 -0.45021423000000005
13.97371 -0.45320778
13.97471 -0.45619886
13.97571 -0.45918644999999997
13.97671 -0.46217283
13.97771 -0.46516201
13.97871 -0.46815727999999995
13.97971 -0.47115902
13.98071 -0.47416426
13.98171 -0.47716829
13.98271 -0.48016747000000004
13.98371 -0.48316126000000004
13.98471 -0.48615252999999997
13.98571 -0.4891457
13.98671 -0.49214410000000003
13.98771 -0.49514783999999995
13.98871 -0.49815383
13.98971 -0.50115758
13.99071 -0.5041558300000001
13.99171 -0.50714854
13.99271 -0.51013869
13.99371 -0.51313033
13.99471 -0.5161259300000001
13.99571 -0.51912479
13.99671 -0.52212346
13.99771 -0.5251176700000001
13.99871 -0.52810502
13.99971 -0.5310863699999999
14.00071 -0.53406544
14.00171 -0.53704623
14.00271 -0.54003084
14.00371 -0.5430178299999999
14.00471 -0.54600318
14.00571 -0.5489824299999999
14.00671 -0.5519534
14.00771 -0.55491715
14.00871 -0.5578772200000001
14.00971 -0.56083729
14.01071 -0.5637988899999999
14.01171 -0.56676054
14.01271 -0.56971861
14.01371 -0.57266969
14.01471 -0.57561276
14.01571 -0.57854969
14.01671 -0.58148401
14.01771 -0.58441865
14.01871 -0.5873539
14.01971 -0.5902871
14.02071 -0.59321411
14.02171 -0.59613171
14.02271 -0.5990393
14.02371 -0.6019393
14.02471 -0.6048354300000001
14.02571 -0.60773036
14.02671 -0.6106241600000001
14.02771 -0.61351438
14.02871 -0.61639752
14.02971 -0.6192713
14.03071 -0.62213591
14.03171 -0.62499372
14.03271 -0.6278476199999999
14.03371 -0.63069905
14.03471 -0.63354685
14.03571 -0.63638794
14.03671 -0.63921916
14.03771 -0.64203911
14.03871 -0.64484905
14.03971 -0.64765187
14.04071 -0.65045045
14.04171 -0.65324563
14.04271 -0.65603578
14.04371 -0.65881778
14.04471 -0.6615888799999999
14.04571 -0.66434843
14.04671 -0.66709798
14.04771 -0.66984016
14.04871 -0.6725769500000001
14.04971 -0.67530829
14.05071 -0.67803198
14.05171 -0.68074521
14.05271 -0.68344614
14.05371 -0.68613524
14.05471 -0.6888147
14.05571 -0.69148708
14.05671 -0.6941533599999999
14.05771 -0.69681238
14.05871 -0.6994612499999999
14.05971 -0.7020972200000001
14.06071 -0.70471922
14.06171 -0.7073285500000001
14.06271 -0.70992797
14.06371 -0.71251974
14.06471 -0.71510444
14.06571 -0.7176802999999999
14.06671 -0.7202444100000001
14.06771 -0.7227947
14.06871 -0.7253310199999999
14.06971 -0.72785537
14.07071 -0.7303703100000001
14.07171 -0.7328772
14.07271 -0.73537515
14.07371 -0.73786126
14.07471 -0.74033234
14.07571 -0.74278684
14.07671 -0.74522588
14.07771 -0.74765249
14.07871 -0.75006969
14.07971 -0.75247856
14.08071 -0.75487755
14.08171 -0.75726323
14.08271 -0.75963251
14.08371 -0.76198461
14.08471 -0.7643213999999999
14.08571 -0.7666463
14.08671 -0.76896199
14.08771 -0.77126841
14.08871 -0.77356282
14.08971 -0.7758412
14.09071 -0.77810069
14.09171 -0.7803414
14.09271 -0.7825664200000001
14.09371 -0.7847799000000001
14.09471 -0.7869840600000001
14.09571 -0.78917816
14.09671 -0.7913583
14.09771 -0.7935199900000001
14.09871 -0.7956608199999999
14.09971 -0.79778181
14.10071 -0.79988707
14.10171 -0.8019811499999999
14.10271 -0.8040660999999999
14.10371 -0.80614034
14.10471 -0.8081992200000001
14.10571 -0.8102378800000001
14.10671 -0.8122543799999999
14.10771 -0.81425067
14.10871 -0.8162315
14.10971 -0.8182011499999999
14.11071 -0.8201609400000001
14.11171 -0.8221078700000001
14.11271 -0.8240364499999999
14.11371 -0.82594203
14.11471 -0.82782367
14.11571 -0.82968473
14.11671 -0.83153108
14.11771 -0.83336756
14.11871 -0.83519481
14.11971 -0.83700884
14.12071 -0.8388035
14.12171 -0.84057376
14.12271 -0.8423189600000001
14.12371 -0.84404321
14.12471 -0.84575247
14.12571 -0.84745102
14.12671 -0.8491384799999999
14.12771 -0.8508100200000001
14.12871 -0.85245911
14.12971 -0.8540817500000001
14.13071 -0.8556787899999999
14.13171 -0.85725551
14.13271 -0.8588186500000001
14.13371 -0.860372
14.13471 -0.8619141800000001
14.13571 -0.8634393100000001
14.13671 -0.86494042
14.13771 -0.86641368
14.13871 -0.8678606700000001
14.13971 -0.86928755
14.14071 -0.8707011100000001
14.14171 -0.87210471
14.14271 -0.87349601
14.14371 -0.8748685
14.14471 -0.8762151899999999
14.14571 -0.8775329199999999
14.14671 -0.87882429
14.14771 -0.88009592
14.14871 -0.8813542299999999
14.14971 -0.88260155
14.15071 -0.88383434
14.15171 -0.8850455300000001
14.15271 -0.8862288700000001
14.15371 -0.88738259
14.15471 -0.88851079
14.15571 -0.8896210200000001
14.15671 -0.8907198
14.15771 -0.89180861
14.15871 -0.89288279
14.15971 -0.89393435
14.16071 -0.8949566600000001
14.16171 -0.89594824
14.16271 -0.8969134700000001
14.16371 -0.8978598799999999
14.16471 -0.89879334
14.16571 -0.8997145999999999
14.16671 -0.9006186399999999
14.16771 -0.90149818
14.16871 -0.90234792
14.16971 -0.9031681300000001
14.17071 -0.9039646
14.17171 -0.9047448600000001
14.17271 -0.90551395
14.17371 -0.90627074
14.17471 -0.9070088199999999
14.17571 -0.90771997
14.17671 -0.90839909
14.17771 -0.9090472
14.17871 -0.90967072
14.17971 -0.91027757
14.18071 -0.91087259
14.18171 -0.9114544800000001
14.18271 -0.9120168200000001
14.18371 -0.91255214
14.18471 -0.91305654
14.18571 -0.91353199
14.18671 -0.91398489
14.18771 -0.9144221399999999
14.18871 -0.91484683
14.18971 -0.91525605
14.19071 -0.9156426400000001
14.19171 -0.9159997099999999
14.19271 -0.91632465
14.19371 -0.9166210899999999
14.19471 -0.91689648
14.19571 -0.91715772
14.19671 -0.91740703
14.19771 -0.9176407
14.19871 -0.91785127
14.19971 -0.9180318599999999
14.20071 -0.91818031
14.20171 -0.9183004499999999
14.20271 -0.9183992599999999
14.20371 -0.91848299
14.20471 -0.91855293
14.20571 -0.9186050899999999
14.20671 -0.9186325599999999
14.20771 -0.9186302299999999
14.20871 -0.91859782
14.20971 -0.91854017
14.21071 -0.9184642700000001
14.21171 -0.9183749600000001
14.21271 -0.91827167
14.21371 -0.91814883
14.21471 -0.91799898
14.21571 -0.9178174699999999
14.21671 -0.91760475
14.21771 -0.9173664300000001
14.21871 -0.9171096599999999
14.21971 -0.91683902
14.22071 -0.9165538500000001
14.22171 -0.91624893
14.22271 -0.9159176600000001
14.22371 -0.91555649
14.22471 -0.9151667400000001
14.22571 -0.91475379
14.22671 -0.9143237000000001
14.22771 -0.91387918
14.22871 -0.9134179900000001
14.22971 -0.91293408
14.23071 -0.91242166
14.23171 -0.91187861
14.23271 -0.91130789
14.23371 -0.91071585
14.23471 -0.91010854
14.23571 -0.90948772
14.23671 -0.9088501299999999
14.23771 -0.90818936
14.23871 -0.90750009
14.23971 -0.9067809200000001
14.24071 -0.9060351200000001
14.24171 -0.9052687300000001
14.24271 -0.90448661
14.24371 -0.90368949
14.24471 -0.9028739299999999
14.24571 -0.90203416
14.24671 -0.90116626
14.24771 -0.9002704199999999
14.24871 -0.8993508299999999
14.24971 -0.89841317
14.25071 -0.8974610799999999
14.25171 -0.89649381
14.25271 -0.8955065200000001
14.25371 -0.89449352
14.25471 -0.89345155
14.25571 -0.89238174
14.25671 -0.89128921
14.25771 -0.89017972
14.25871 -0.88905627
14.25971 -0.88791735
14.26071 -0.88675814
14.26171 -0.8855735
14.26271 -0.8843610999999999
14.26371 -0.8831228099999999
14.26471 -0.88186357
14.26571 -0.88058822
14.26671 -0.87929862
14.26771 -0.87799225
14.26871 -0.8766640900000001
14.26971 -0.87530976
14.27071 -0.8739283299999999
14.27171 -0.8725228700000001
14.27271 -0.87109879
14.27371 -0.86966045
14.27471 -0.8682086099999999
14.27571 -0.8667396399999999
14.27671 -0.86524803
14.27771 -0.8637297
14.27871 -0.86218454
14.27971 -0.86061647
14.28071 -0.8590311700000001
14.28171 -0.85743256
14.28271 -0.85582063
14.28371 -0.85419156
14.28471 -0.85254014
14.28571 -0.85086301
14.28671 -0.84916074
14.28771 -0.8474376100000001
14.28871 -0.84569864
14.28971 -0.84394654
14.29071 -0.8421801
14.29171 -0.8403947599999999
14.29271 -0.83858557
14.29371 -0.8367504899999999
14.29471 -0.83489176
14.29571 -0.83301459
14.29671 -0.83112428
14.29771 -0.82922298
14.29871 -0.8273085600000001
14.29971 -0.8253756900000001
14.30071 -0.82341954
14.30171 -0.82143825
14.30271 -0.81943413
14.30371 -0.81741242
14.30471 -0.8153775699999999
14.30571 -0.81333099
14.30671 -0.81127016
14.30771 -0.80919033
14.30871 -0.8070875
14.30971 -0.8049612899999999
14.31071 -0.80281496
14.31171 -0.8006538299999999
14.31271 -0.7984816100000001
14.31371 -0.79629859
14.31471 -0.79410095
14.31571 -0.79188347
14.31671 -0.7896425199999999
14.31771 -0.7873782899999999
14.31871 -0.7850947800000001
14.31971 -0.7827976699999999
14.32071 -0.78049079
14.32171 -0.77817417
14.32271 -0.77584414
14.32371 -0.77349562
14.32471 -0.77112536
14.32571 -0.76873382
14.32671 -0.76632486
14.32771 -0.76390319
14.32871 -0.76147164
14.32971 -0.75902934
14.33071 -0.75657233
14.33171 -0.75409603
14.33271 -0.75159827
14.33371 -0.74908067
14.33471 -0.7465478999999999
14.33571 -0.74400501
14.33671 -0.74145454
14.33771 -0.73889494
14.33871 -0.73632179
14.33971 -0.73373029
14.34071 -0.73111816
14.34171 -0.7284868499999999
14.34271 -0.72584073
14.34371 -0.72318432
14.34471 -0.72051981
14.34571 -0.71784584
14.34671 -0.7151586
14.34771 -0.71245423
14.34871 -0.70973136
14.34971 -0.70699207
14.35071 -0.70424047
14.35171 -0.7014805
14.35271 -0.69871345
14.35371 -0.69593736
14.35471 -0.6931480999999999
14.35571 -0.69034183
14.35671 -0.6875175499999999
14.35771 -0.68467739
14.35871 -0.68182573
14.35971 -0.6789663300000001
14.36071 -0.67610061
14.36171 -0.67322673
14.36271 -0.67034098
14.36371 -0.66743996
14.36471 -0.6645226399999999
14.36571 -0.66159102
14.36671 -0.6586488300000001
14.36771 -0.65569934
14.36871 -0.6527436
14.36971 -0.64978004
14.37071 -0.64680548
14.37171 -0.6438172
14.37271 -0.6408145199999999
14.37371 -0.6377995
14.37471 -0.6347755
14.37571 -0.63174544
14.37671 -0.62871003
14.37771 -0.6256674
14.37871 -0.62261433
14.37971 -0.61954809
14.38071 -0.61646807
14.38171 -0.61337608
14.38271 -0.61027533
14.38371 -0.60716886
14.38471 -0.60405778
14.38571 -0.60094092
14.38671 -0.5978156800000001
14.38771 -0.59467978
14.38871 -0.5915323299999999
14.38971 -0.58837454
14.39071 -0.58520893
14.39171 -0.58203796
14.39271 -0.57886266
14.39371 -0.57568206
14.39471 -0.5724939099999999
14.39571 -0.56929607
14.39671 -0.5660878
14.39771 -0.56287018
14.39871 -0.55964561
14.39971 -0.5564166700000001
14.40071 -0.55318451
14.40171 -0.54994854
14.40271 -0.5467066500000001
14.40371 -0.54345643
14.40471 -0.54019648
14.40571 -0.5369273499999999
14.40671 -0.5336512800000001
14.40771 -0.5303710700000001
14.40871 -0.5270886699999999
14.40971 -0.52380417
14.41071 -0.520516
14.41171 -0.51722182
14.41271 -0.51391986
14.41371 -0.51061003
14.41471 -0.50729397
14.41571 -0.5039741799999999
14.41671 -0.50065261
14.41771 -0.49732947000000005
14.41871 -0.49400325
14.41971 -0.49067149000000004
14.42071 -0.48733223
14.42171 -0.48398543
14.42271 -0.48063318
14.42371 -0.47727879000000006
14.42471 -0.47392501
14.42571 -0.47057252
14.42671 -0.46721962
14.42771 -0.463863
14.42871 -0.46049966000000003
14.42971 -0.4571286
14.43071 -0.45375139
14.43171 -0.45037149
14.43271 -0.44699213
14.43371 -0.44361479000000004
14.43471 -0.44023813999999994
14.43571 -0.43685907
14.43671 -0.43347454999999996
14.43771 -0.43008374000000005
14.43871 -0.42668865
14.43971 -0.4232931
14.44071 -0.41990061000000006
14.44171 -0.41651232
14.44271 -0.41312607999999995
14.44371 -0.40973779
14.44471 -0.40634349000000003
14.44571 -0.40294197
14.44671 -0.39953561
14.44771 -0.39612906999999997
14.44871 -0.39272681
14.44971 -0.38933051
14.45071 -0.38593821
14.45171 -0.3825454
14.45271 -0.37914782
14.45371 -0.37574405
14.45471 -0.37233646
14.45571 -0.36892993
14.45671 -0.36552895
14.45771 -0.36213502999999997
14.45871 -0.35874564
14.45971 -0.35535581
14.46071 -0.35196114
14.46171 -0.34856055999999996
14.46271 -0.34515725
14.46371 -0.34175687
14.46471 -0.33836442
14.46571 -0.33498115
14.46671 -0.33160385000000003
14.46771 -0.32822661999999997
14.46871 -0.32484441000000003
14.46971 -0.32145604
14.47071 -0.31806504999999996
14.47171 -0.31467772
14.47271 -0.31129934
14.47371 -0.30793124
14.47471 -0.30456986
14.47571 -0.30120914
14.47671 -0.29784411
14.47771 -0.29447408999999997
14.47871 -0.29110326
14.47971 -0.28773826
14.48071 -0.28438417
14.48171 -0.28104155999999997
14.48271 -0.277706
14.48371 -0.27437073
14.48471 -0.27103072
14.48571 -0.26768580999999997
14.48671 -0.26434087
14.48771 -0.26100314999999996
14.48871 -0.25767788999999997
14.48971 -0.25436531
14.49071 -0.25106048999999997
14.49171 -0.24775629999999998
14.49271 -0.24444785000000002
14.49371 -0.24113536
14.49471 -0.23782428
14.49571 -0.23452197000000002
14.49671 -0.23123336
14.49771 -0.22795796000000002
14.49871 -0.22469021
14.49971 -0.2214228
14.50071 -0.21815123
14.50171 -0.21487644000000003
14.50271 -0.21160452000000002
14.50371 -0.20834302999999998
14.50471 -0.20509655999999998
14.50571 -0.20186394000000002
14.50671 -0.19863907
14.50771 -0.19541464
14.50871 -0.19218659
14.50971 -0.1889566
14.51071 -0.18573126
14.51171 -0.1825181
14.51271 -0.17932106
14.51371 -0.17613826
14.51471 -0.17296297
14.51571 -0.16978779
14.51671 -0.16660908
14.51771 -0.1634292
14.51871 -0.16025511
14.51971 -0.15709423
14.52071 -0.15395005
14.52171 -0.15082008
14.52271 -0.14769741
14.52371 -0.14457502
14.52471 -0.14145009
14.52571 -0.13832571
14.52671 -0.1352091
14.52771 -0.13210722
14.52871 -0.12902267
14.52971 -0.12595208
14.53071 -0.12288822
14.53171 -0.11982445
14.53271 -0.11675872
14.53371 -0.11369486000000001
14.53471 -0.11064032
14.53571 -0.10760172
14.53671 -0.10458089
14.53771 -0.10157388
14.53871 -0.098573347
14.53971 -0.095573068
14.54071 -0.09257164799999999
14.54171 -0.08957334800000001
14.54271 -0.086585467
14.54371 -0.083613966
14.54471 -0.080659922
14.54571 -0.077718991
14.54671 -0.07478417799999999
14.54771 -0.071850157
14.54871 -0.068916567
14.54971 -0.065988261
14.55071 -0.06307236000000001
14.55171 -0.060173974
14.55271 -0.057293143
14.55371 -0.054424861000000005
14.55471 -0.051562145000000004
14.55571 -0.048700252
14.55671 -0.04583952
14.55771 -0.042985097
14.55871 -0.040143836
14.55971 -0.037320168
14.56071 -0.034513534
14.56171 -0.031718862
14.56271 -0.028929731
14.56371 -0.026142315
14.56471 -0.02335766
14.56571 -0.020580992
14.56671 -0.017818502
14.56771 -0.015073614
14.56871 -0.012345001000000001
14.56971 -0.0096275013
14.57071 -0.0069153692
14.57171 -0.0042057938
14.57271 -0.0015006014
14.57371 0.0011949056
14.57471 0.0038751885000000005
14.57571 0.0065378219
14.57671 0.009184893099999999
14.57771 0.011821663
14.57871 0.014453345000000001
14.57971 0.017081965
14.58071 0.019705208000000002
14.58171 0.022317893999999998
14.58271 0.024915099000000003
14.58371 0.027495060999999998
14.58471 0.030060063
14.58571 0.03261487
14.58671 0.035163728
14.58771 0.037707778
14.58871 0.040244468
14.58971 0.04276924
14.59071 0.045278398
14.59171 0.047771371
14.59271 0.050251011
14.59371 0.052721793
14.59471 0.055187027
14.59571 0.057646877
14.59671 0.06009828600000001
14.59771 0.062536879
14.59871 0.06495954599999999
14.59971 0.067366246
14.60071 0.06975985
14.60171 0.072144257
14.60271 0.074522005
14.60371 0.07689278000000001
14.60471 0.07925375800000001
14.60571 0.081601454
14.60671 0.08393387000000001
14.60771 0.086251658
14.60871 0.088557578
14.60971 0.09085470200000001
14.61071 0.09314449899999999
14.61171 0.095425989
14.61271 0.09769646000000001
14.61371 0.099953217
14.61471 0.10219531
14.61571 0.10442398
14.61671 0.10664188000000001
14.61771 0.10885128999999999
14.61871 0.11105274
14.61971 0.11324472000000001
14.62071 0.11542464
14.62171 0.11759044999999999
14.62271 0.11974181
14.62371 0.12188016
14.62471 0.12400772000000002
14.62571 0.12612605
14.62671 0.12823514
14.62771 0.13033365
14.62871 0.13241986
14.62971 0.13449293
14.63071 0.13655347999999998
14.63171 0.13860306
14.63271 0.14064310000000002
14.63371 0.1426739
14.63471 0.1446944
14.63571 0.14670279
14.63671 0.14869771
14.63771 0.15067908000000002
14.63871 0.15264809000000001
14.63971 0.1546064
14.64071 0.15655505
14.64171 0.15849377
14.64271 0.16042134
14.64371 0.16233644
14.64471 0.16423863
14.64571 0.16612873
14.64671 0.16800822999999998
14.64771 0.16987832
14.64871 0.17173899
14.64971 0.17358892
14.65071 0.17542635
14.65171 0.17725024
14.65271 0.17906104
14.65371 0.18086047
14.65471 0.18265041
14.65571 0.18443167
14.65671 0.18620334
14.65771 0.18796331
14.65871 0.18970963
14.65971 0.19144177
14.66071 0.19316102999999998
14.66171 0.19486982
14.66271 0.19657011
14.66371 0.19826222999999998
14.66471 0.19994457000000002
14.66571 0.20161464
14.66671 0.20327067
14.66771 0.20491297
14.66871 0.20654374
14.66971 0.2081658
14.67071 0.20978074
14.67171 0.21138772999999997
14.67271 0.21298393
14.67371 0.21456606
14.67471 0.21613244999999998
14.67571 0.21768422
14.67671 0.21922460000000002
14.67771 0.22075711999999997
14.67871 0.22228336999999998
14.67971 0.22380205
14.68071 0.22530977000000002
14.68171 0.22680325999999998
14.68271 0.22828151000000002
14.68371 0.22974655
14.68471 0.23120227000000002
14.68571 0.23265209000000003
14.68671 0.23409664
14.68771 0.23553329999999997
14.68871 0.23695759
14.68971 0.23836598
14.69071 0.23975798
14.69171 0.24113659999999998
14.69271 0.24250652999999997
14.69371 0.24387126000000003
14.69471 0.24523095
14.69571 0.2465822
14.69671 0.24792023
14.69771 0.24924194000000002
14.69871 0.25054793999999997
14.69971 0.25184231
14.70071 0.25313033
14.70171 0.25441512
14.70271 0.25569571
14.70371 0.25696757
14.70471 0.25822523
14.70571 0.2594657
14.70671 0.26069027
14.70771 0.26190374
14.70871 0.2631116
14.70971 0.26431648999999996
14.71071 0.2655166
14.71171 0.26670668999999997
14.71271 0.26788141
14.71371 0.26903867000000004
14.71471 0.27018113
14.71571 0.27131464
14.71671 0.27244485
14.71771 0.27357365
14.71871 0.27469799
14.71971 0.27581167
14.72071 0.27690907
14.72171 0.27798866
14.72271 0.279054
14.72371 0.28011160999999996
14.72471 0.28116701
14.72571 0.28222131
14.72671 0.28327047
14.72771 0.28430775
14.72871 0.28532785
14.72971 0.28633024
14.73071 0.28731956000000003
14.73171 0.28830285
14.73271 0.28928528
14.73371 0.29026689
14.73471 0.29124261
14.73571 0.29220528
14.73671 0.29315017
14.73771 0.29407803
14.73871 0.29499463
14.73971 0.29590749
14.74071 0.29682112
14.74171 0.2977343
14.74271 0.29864071
14.74371 0.29953273
14.74471 0.30040606
14.74571 0.30126241
14.74671 0.30210854
14.74771 0.30295206
14.74871 0.30379692999999997
14.74971 0.30464106
14.75071 0.30547755000000004
14.75171 0.3062991
14.75271 0.3071025
14.75371 0.30789084
14.75471 0.30867163999999997
14.75571 0.30945225
14.75671 0.31023533000000003
14.75771 0.31101711000000004
14.75871 0.31178955
14.75971 0.31254529
14.76071 0.31328206
14.76171 0.31400411
14.76271 0.31471979
14.76371 0.31543635000000003
14.76471 0.31615563
14.76571 0.31687301
14.76671 0.31758021000000003
14.76771 0.31827053
14.76871 0.31894294
14.76971 0.31960295
14.77071 0.32025911
14.77171 0.32091797
14.77271 0.32157996
14.77371 0.32223908
14.77471 0.32288658
14.77571 0.32351632
14.77671 0.3241285
14.77771 0.3247296
14.77871 0.32532844
14.77971 0.3259307
14.78071 0.32653550000000003
14.78171 0.32713592999999996
14.78271 0.32772329
14.78371 0.32829249
14.78471 0.32884527
14.78571 0.32938923999999997
14.78671 0.32993332
14.78771 0.33048231
14.78871 0.33103404999999997
14.78971 0.33158071
14.79071 0.33211361
14.79171 0.33262852
14.79271 0.33312819
14.79371 0.33362075
14.79471 0.33411456
14.79571 0.33461314000000003
14.79671 0.33511303
14.79771 0.33560586000000003
14.79871 0.33608358
14.79971 0.33654349
14.80071 0.33698996999999997
14.80171 0.33743181
14.80271 0.33787698
14.80371 0.3383277
14.80471 0.33877909
14.80571 0.33922219
14.80671 0.33964945
14.80771 0.3400594
14.80871 0.34045749
14.80971 0.34085289
14.81071 0.34125277
14.81171 0.34165811
14.81271 0.34206302
14.81371 0.34245845999999996
14.81471 0.34283779000000003
14.81571 0.34320089000000004
14.81671 0.34355412
14.81771 0.34390641
14.81871 0.34426376
14.81971 0.34462558
14.82071 0.34498505
14.82171 0.34533336
14.82271 0.34566531
14.82371 0.34598252
14.82471 0.3462926
14.82571 0.3466045
14.82671 0.34692315
14.82771 0.34724644
14.82871 0.34756646
14.82971 0.34787438000000004
14.83071 0.34816572
14.83171 0.34844303
14.83271 0.3487142
14.83371 0.34898758999999996
14.83471 0.34926694
14.83571 0.34954916
14.83671 0.34982637
14.83771 0.35009093
14.83871 0.35034029
14.83971 0.35057858999999997
14.84071 0.35081424
14.84171 0.35105466
14.84271 0.35130174
14.84371 0.35155059
14.84471 0.3517925
14.84571 0.35202019
14.84671 0.3522323
14.84771 0.35243407000000004
14.84871 0.35263426
14.84971 0.35283978
14.85071 0.35305161
14.85171 0.3532643
14.85271 0.35346954
14.85371 0.3536613
14.85471 0.35383957
14.85571 0.35401031
14.85671 0.35418165
14.85771 0.35435886
14.85871 0.35454098
14.85971 0.35472144
14.86071 0.35489218
14.86171 0.35504855
14.86271 0.35519241
14.86371 0.35533095
14.86471 0.35547242
14.86571 0.35562108
14.86671 0.35577468
14.86771 0.35592592
14.86871 0.35606695
14.86971 0.3561941
14.87071 0.35631012
14.87171 0.35642232
14.87271 0.35653798999999997
14.87371 0.35665991999999996
14.87471 0.35678474
14.87571 0.35690516
14.87671 0.35701457000000003
14.87771 0.35711128999999997
14.87871 0.35719958
14.87971 0.35728714
14.88071 0.35738028
14.88171 0.35748
14.88271 0.35758137
14.88371 0.35767653
14.88471 0.35775946000000003
14.88571 0.35782969000000003
14.88671 0.3578925
14.88771 0.35795569
14.88871 0.35802484
14.88971 0.35809991
14.89071 0.35817546
14.89171 0.3582441
14.89271 0.35830121
14.89371 0.35834783
14.89471 0.35838992
14.89571 0.35843467
14.89671 0.35848592
14.89771 0.35854178
14.89871 0.35859575
14.89971 0.35864075
14.90071 0.35867352999999996
14.90171 0.35869672
14.90271 0.35871721
14.90371 0.35874194
14.90471 0.35877365
14.90571 0.3588093
14.90671 0.35884193999999997
14.90771 0.35886513000000003
14.90871 0.35887682
14.90971 0.35888064000000003
14.91071 0.35888355
14.91171 0.35889156
14.91271 0.35890595000000003
14.91371 0.35892248
14.91471 0.35893419
14.91571 0.35893572
14.91671 0.35892671000000004
14.91771 0.35891205
14.91871 0.35889888999999997
14.91971 0.35889225999999996
14.92071 0.35889177
14.92171 0.35889195
14.92271 0.3588856
14.92371 0.35886816
14.92471 0.35884059
14.92571 0.35880874
14.92671 0.35877975
14.92771 0.35875768
14.92871 0.35874103
14.92971 0.35872376
14.93071 0.35869912
14.93171 0.35866387
14.93271 0.35862029
14.93371 0.35857472
14.93471 0.35853366999999997
14.93571 0.35849966
14.93671 0.35846964000000003
14.93771 0.35843689
14.93871 0.35839511999999996
14.93971 0.35834243
14.94071 0.35828256999999997
14.94171 0.35822263
14.94271 0.35816869
14.94371 0.35812212
14.94471 0.35807875
14.94571 0.3580315
14.94671 0.35797471999999997
14.94771 0.35790761
14.94871 0.35783488
14.94971 0.35776361
14.95071 0.35769895
14.95171 0.35764093
14.95271 0.35758451999999996
14.95371 0.35752269999999997
14.95471 0.35745098999999997
14.95571 0.35737013
14.95671 0.35728575
14.95771 0.35720486
14.95871 0.35713143
14.95971 0.35706391
14.96071 0.35699615
14.96171 0.35692111
14.96271 0.35683517
14.96371 0.35674036
14.96471 0.3566432
14.96571 0.35655063
14.96671 0.35646593
14.96771 0.35638667
14.96871 0.35630639
14.96971 0.35621868
14.97071 0.35612111
14.97171 0.35601666
14.97271 0.35591191
14.97371 0.35581284
14.97471 0.35572103
14.97571 0.35563265
14.97671 0.3555407
14.97771 0.35543942
14.97871 0.35532778
14.97971 0.35521022999999996
14.98071 0.35509407
14.98171 0.35498501
14.98271 0.35488384
14.98371 0.35478587
14.98471 0.35468396
14.98571 0.3545728
14.98671 0.35445218
14.98771 0.35432696
14.98871 0.35420398000000003
14.98971 0.35408782
14.99071 0.35397789999999996
14.99171 0.35386892999999997
14.99271 0.35375417000000003
14.99371 0.35362968
14.99471 0.35349682
14.99571 0.35336145999999996
14.99671 0.35323042
14.99771 0.35310742
14.99871 0.35299062999999997
14.99971 0.35287386
15.00071 0.35275027999999997
15.00171 0.35261649
15.00271 0.35247456
15.00371 0.35233067
15.00471 0.35219127
15.00571 0.35205923
15.00671 0.35193213
15.00771 0.35180389
15.00871 0.35166859
15.00971 0.35152421
15.01071 0.35137378
15.01171 0.35122358000000004
15.01271 0.3510792
15.01371 0.35094209
15.01471 0.35080854
15.01571 0.35067198
15.01671 0.35052693
15.01771 0.35037226
15.01871 0.35021193
15.01971 0.35005254
15.02071 0.34989931
15.02171 0.34975305
15.02271 0.34960974
15.02371 0.34946317
15.02471 0.34930869000000003
15.02571 0.34914601
15.02671 0.34897937
15.02771 0.34881481
15.02871 0.34865635
15.02971 0.34850354
15.03071 0.34835176
15.03171 0.34819501
15.03271 0.34802959
15.03371 0.34785629
15.03471 0.34768002
15.03571 0.3475067
15.03671 0.34733976
15.03771 0.3471782
15.03871 0.34701722
15.03971 0.34685126
15.04071 0.34667726
15.04171 0.34649661
15.04271 0.34631405000000004
15.04371 0.34613478999999997
15.04471 0.34596126
15.04571 0.34579167
15.04671 0.34562116
15.04771 0.3454448
15.04871 0.34526049000000003
15.04971 0.34507029
15.05071 0.34487903999999997
15.05171 0.34469147
15.05271 0.34450928000000003
15.05371 0.34433031000000003
15.05471 0.34414991
15.05571 0.34396381000000004
15.05671 0.34377063
15.05771 0.34357272
15.05871 0.34337458
15.05971 0.34318012
15.06071 0.3429903
15.06171 0.34280256000000003
15.06271 0.34261253
15.06371 0.34241655
15.06471 0.34221399
15.06571 0.34200745
15.06671 0.34180116
15.06771 0.34159841
15.06871 0.34139964
15.06971 0.34120227000000003
15.07071 0.34100229
15.07171 0.34079676999999997
15.07271 0.34058548
15.07371 0.34037088
15.07471 0.34015663
15.07571 0.33994522
15.07671 0.3397366
15.07771 0.33952834
15.07871 0.33931714
15.07971 0.33910091
15.08071 0.33888
15.08171 0.33865692
15.08271 0.33843482
15.08371 0.33821557
15.08471 0.33799871000000004
15.08571 0.33778185
15.08671 0.33756196
15.08771 0.33733721
15.08871 0.33710783
15.08971 0.33687586
15.09071 0.3366438
15.09171 0.33641318000000003
15.09271 0.33618377
15.09371 0.33595392
15.09471 0.33572165
15.09571 0.33548593
15.09671 0.33524719
15.09771 0.33500704
15.09871 0.33476725
15.09971 0.33452862
15.10071 0.33429062000000004
15.10171 0.33405165000000003
15.10271 0.33380997
15.10371 0.33356459
15.10471 0.33331573999999997
15.10571 0.33306461
15.10671 0.33281269
15.10771 0.33256102000000004
15.10871 0.33230974999999996
15.10971 0.33205819999999997
15.11071 0.33180532
15.11171 0.3315503
15.11271 0.33129284
15.11371 0.33103321
15.11471 0.33077211
15.11571 0.3305102
15.11671 0.33024781999999997
15.11771 0.32998481999999996
15.11871 0.32972062
15.11971 0.3294545
15.12071 0.32918590999999997
15.12171 0.32891482
15.12271 0.32864182999999997
15.12371 0.32836788
15.12471 0.32809383999999997
15.12571 0.32782
15.12671 0.32754584999999997
15.12771 0.32727011
15.12871 0.32699138
15.12971 0.32670896
15.13071 0.32642323
15.13171 0.32613573
15.13271 0.3258483
15.13371 0.32556215
15.13471 0.3252771
15.13571 0.32499158
15.13671 0.32470345
15.13771 0.32441127000000003
15.13871 0.32411513
15.13971 0.32381671
15.14071 0.32351818
15.14171 0.32322083
15.14271 0.32292421
15.14371 0.32262614
15.14471 0.32232404000000003
15.14571 0.32201649
15.14671 0.32170434
15.14771 0.32139043
15.14871 0.32107807
15.14971 0.32076912
15.15071 0.32046272
15.15171 0.32015566
15.15271 0.31984418000000003
15.15371 0.31952616
15.15471 0.31920238
15.15571 0.31887621
15.15671 0.31855152999999997
15.15771 0.31823041
15.15871 0.31791168999999997
15.15971 0.31759157
15.16071 0.31726593000000003
15.16171 0.31693287000000003
15.16271 0.31659398
15.16371 0.31625358
15.16471 0.31591614
15.16571 0.31558354
15.16671 0.31525372
15.16771 0.31492171999999996
15.16871 0.31458279
15.16971 0.31423513
15.17071 0.31388134
15.17171 0.3135269
15.17271 0.31317703
15.17371 0.31283342000000003
15.17471 0.31249309000000003
15.17571 0.31215001000000003
15.17671 0.31179863
15.17771 0.31143718000000004
15.17871 0.31106889000000004
15.17971 0.31070001
15.18071 0.31033617
15.18171 0.3099788
15.18271 0.30962427000000003
15.18371 0.30926606
15.18471 0.30889874
15.18571 0.30852156
15.18671 0.30813904
15.18771 0.30775841
15.18871 0.30738518000000004
15.18971 0.30701961
15.19071 0.3066563
15.19171 0.30628715
15.19271 0.30590617
15.19371 0.30551315
15.19471 0.30511384999999996
15.19571 0.30471671
15.19671 0.30432781
15.19771 0.30394725
15.19871 0.30356906
15.19971 0.30318481999999997
15.20071 0.30278885
15.20171 0.30238177
15.20271 0.30197017
15.20371 0.30156268999999997
15.20471 0.3011646
15.20571 0.3007744
15.20671 0.3003845
15.20771 0.29998571
15.20871 0.29957285
15.20971 0.29914803
15.21071 0.29871955
15.21171 0.29829708
15.21271 0.29788578
15.21371 0.29748315
15.21471 0.29708031
15.21571 0.29666736
15.21671 0.2962393
15.21771 0.29579916
15.21871 0.29535619999999996
15.21971 0.29492038
15.22071 0.29449638
15.22171 0.29408066
15.22271 0.29366363
15.22371 0.29323546
15.22471 0.2927921
15.22571 0.29233797
15.22671 0.2918832
15.22771 0.29143752
15.22871 0.29100415
15.22971 0.2905776
15.23071 0.29014677
15.23171 0.2897016
15.23271 0.28923918
15.23371 0.28876571
15.23471 0.28829305
15.23571 0.28783157
15.23671 0.28738419000000004
15.23771 0.28694449
15.23871 0.28650062
15.23971 0.28604243
15.24071 0.28556765
15.24171 0.28508313
15.24271 0.2846007
15.24371 0.28412985
15.24471 0.2836718
15.24571 0.28321871
15.24671 0.28275826000000004
15.24771 0.28228131
15.24871 0.28178748
15.24971 0.28128568000000004
15.25071 0.28078884
15.25171 0.28030616
15.25271 0.27983752
15.25371 0.27937334999999996
15.25471 0.27890033000000003
15.25571 0.27840929000000003
15.25671 0.27790076999999996
15.25771 0.27738467
15.25871 0.27687438
15.25971 0.27637868
15.26071 0.27589654
15.26171 0.27541777
15.26271 0.27492926
15.26371 0.27442297000000004
15.26471 0.27390078
15.26571 0.27337342
15.26671 0.27285384
15.26771 0.27234922
15.26871 0.27185655000000003
15.26971 0.27136423000000004
15.27071 0.27085910999999996
15.27171 0.2703344
15.27271 0.269794
15.27371 0.26925034
15.27471 0.26871702000000003
15.27571 0.26820072
15.27671 0.26769722
15.27771 0.26719396
15.27871 0.26667744
15.27971 0.26614133
15.28071 0.26559001
15.28171 0.26503585
15.28271 0.26449158
15.28371 0.26396264
15.28471 0.26344385
15.28571 0.26292275000000004
15.28671 0.26238721
15.28771 0.26183301
15.28871 0.26126653
15.28971 0.26070101
15.29071 0.26014859
15.29171 0.25961301
15.29271 0.25908709999999996
15.29371 0.25855702999999997
15.29471 0.25801044
15.29571 0.25744371
15.29671 0.25686404999999995
15.29771 0.25628519
15.29871 0.25571906
15.29971 0.25516886
15.30071 0.25462725
15.30171 0.25408096
15.30271 0.25351895
15.30371 0.25293904
15.30471 0.25234915999999996
15.30571 0.25176255000000003
15.30671 0.25118955
15.30771 0.25063137999999996
15.30871 0.25007937
15.30971 0.24952013
15.31071 0.24894369000000002
15.31171 0.24834948
15.31271 0.24774678
15.31371 0.2471491
15.31471 0.24656623
15.31571 0.24599843
15.31671 0.24543632999999998
15.31771 0.24486652
15.31871 0.24427956
15.31971 0.24367538
15.32071 0.24306327
15.32171 0.24245604999999998
15.32271 0.24186242
15.32371 0.24128184
15.32471 0.240705
15.32571 0.24011966
15.32671 0.23951808
15.32771 0.23890172999999998
15.32871 0.23828039
15.32971 0.23766621
15.33071 0.23706637
15.33171 0.23647882
15.33271 0.23589351
15.33371 0.2352983
15.33471 0.23468626
15.33571 0.23405957
15.33671 0.23342823000000001
15.33771 0.23280401
15.33871 0.23219348
15.33971 0.23159431
15.34071 0.23099682
15.34171 0.23038989999999998
15.34271 0.22976764
15.34371 0.22913272999999998
15.34471 0.22849466000000002
15.34571 0.22786389999999998
15.34671 0.22724567
15.34771 0.22663691
15.34871 0.22602833000000003
15.34971 0.22540996000000002
15.35071 0.22477722
15.35171 0.22413352999999997
15.35271 0.22348822000000002
15.35371 0.22285089
15.35471 0.22222574
15.35571 0.22160916
15.35671 0.22099195
15.35771 0.22036475000000003
15.35871 0.21972363
15.35971 0.21907212
15.36071 0.21841908000000002
15.36171 0.21777339
15.36271 0.21713884
15.36371 0.21651213
15.36471 0.21588496999999998
15.36571 0.21524922999999999
15.36671 0.21460161000000003
15.36771 0.21394545
15.36871 0.21328854
15.36971 0.21263828999999998
15.37071 0.2119974
15.37171 0.21136233
15.37271 0.21072554
15.37371 0.21008002
15.37471 0.20942341
15.37571 0.20875942
15.37671 0.20809555
15.37771 0.20743872000000002
15.37871 0.20679133
15.37971 0.20615004
15.38071 0.20550780000000002
15.38171 0.20485799999999998
15.38271 0.20419809
15.38371 0.20353086
15.38471 0.20286262
15.38571 0.20219937
15.38671 0.20154349
15.38771 0.20089247
15.38871 0.20024073
15.38971 0.19958296
15.39071 0.19891727999999997
15.39171 0.19824616999999997
15.39271 0.19757493999999998
15.39371 0.19690860000000002
15.39471 0.19624883
15.39571 0.19559308
[truncated: 814,570 more chars]
