# Supplementary material for: 2D Synthetic dataset of numerical simulations of long-period seismicity in a volcanic edifice and related sensitivity kernels
Source: Data Brief. 2021 Jan 25;34:106673. doi: 10.1016/j.dib.2020.106673 (PMC7841316; doi:10.1016/j.dib.2020.106673)
Supplement: Supplementary Data S1 — Supplementary Raw Research Data. This is open data under the CC BY license http://creativecommons.org/licenses/by/4.0/ [file mmc1.zip › Dataset/OUTPUT_SEISMOGRAMS/9000_3000/disp_Z_homo_7000_2202_ISO7e-1Hz.semd]

-1.714286 0.0
-1.713286 0.0
-1.712286 0.0
-1.711286 0.0
-1.710286 -3.3770492e-22
-1.709286 -2.9701246999999996e-21
-1.708286 -1.4429839999999998e-20
-1.707286 -5.1094002999999995e-20
-1.706286 -1.4702261e-19
-1.705286 -3.6388596e-19
-1.704286 -8.0134802e-19
-1.703286 -1.6046660999999999e-18
-1.702286 -2.9641436000000003e-18
-1.701286 -5.0984502e-18
-1.700286 -8.2107259e-18
-1.699286 -1.2402724e-17
-1.698286 -1.7528355e-17
-1.697286 -2.2963501e-17
-1.696286 -2.7264891e-17
-1.695286 -2.7685707e-17
-1.694286 -1.9512387e-17
-1.693286 4.8181791e-18
-1.692286 5.686255599999999e-17
-1.691286 1.536245e-16
-1.690286 3.193583e-16
-1.689286 5.877757699999999e-16
-1.688286 1.0046903999999999e-15
-1.687286 1.6311482e-15
-1.686286 2.5470666e-15
-1.685286 3.8554164e-15
-1.684286 5.686958e-15
-1.683286 8.2055145e-15
-1.682286 1.1613812999999999e-14
-1.681286 1.6159824e-14
-1.680286 2.2143552e-14
-1.679286 2.992425e-14
-1.678286 3.9927939e-14
-1.677286 5.2655184e-14
-1.676286 6.8688914e-14
-1.675286 8.870227499999999e-14
-1.674286 1.1346628000000001e-13
-1.673286 1.438571e-13
-1.672286 1.8086299e-13
-1.671286 2.2559042999999999e-13
-1.670286 2.7926941e-13
-1.669286 3.432579e-13
-1.668286 4.1904503e-13
-1.667286 5.0825293e-13
-1.666286 6.1263729e-13
-1.665286 7.3408602e-13
-1.664286 8.746167399999999e-13
-1.663286 1.0363715999999999e-12
-1.662286 1.2216113999999999e-12
-1.661286 1.4327063999999998e-12
-1.660286 1.6721262e-12
-1.659286 1.9424265e-12
-1.658286 2.2462343000000003e-12
-1.657286 2.586231e-12
-1.656286 2.9651320000000003e-12
-1.655286 3.3856656000000003e-12
-1.654286 3.8505467e-12
-1.653286 4.3624506999999995e-12
-1.652286 4.9239824e-12
-1.651286 5.5376435999999995e-12
-1.650286 6.2057943e-12
-1.649286 6.9306139999999996e-12
-1.648286 7.714059800000001e-12
-1.647286 8.5578137e-12
-1.646286 9.463238399999999e-12
-1.645286 1.0431316e-11
-1.644286 1.1462589e-11
-1.643286 1.2557101e-11
-1.642286 1.3714323e-11
-1.641286 1.4933088e-11
-1.640286 1.6211511e-11
-1.639286 1.7546918e-11
-1.638286 1.8935758e-11
-1.637286 2.0373530000000002e-11
-1.636286 2.1854702e-11
-1.635286 2.3372629e-11
-1.634286 2.4919470999999998e-11
-1.633286 2.6486135000000002e-11
-1.632286 2.8062198999999998e-11
-1.631286 2.9635861e-11
-1.630286 3.1193884e-11
-1.629286 3.2721573999999995e-11
-1.628286 3.4202754e-11
-1.627286 3.561976e-11
-1.626286 3.6953475e-11
-1.625286 3.8183348e-11
-1.624286 3.928747e-11
-1.623286 4.0242668000000004e-11
-1.622286 4.1024600000000004e-11
-1.621286 4.1607906000000005e-11
-1.620286 4.1966387e-11
-1.619286 4.2073178e-11
-1.618286 4.1900990999999996e-11
-1.617286 4.1422340000000004e-11
-1.616286 4.0609817e-11
-1.615286 3.943639e-11
-1.614286 3.7875698e-11
-1.613286 3.5902363e-11
-1.612286 3.3492325000000003e-11
-1.611286 3.0623174000000003e-11
-1.610286 2.7274472000000003e-11
-1.609286 2.3428086e-11
-1.608286 1.9068483000000002e-11
-1.607286 1.4183025000000001e-11
-1.606286 8.7622441e-12
-1.605286 2.8000765e-12
-1.604286 -3.7059402e-12
-1.603286 -1.07545e-11
-1.602286 -1.8340411e-11
-1.601286 -2.6454528e-11
-1.600286 -3.5083724999999995e-11
-1.599286 -4.4210935e-11
-1.598286 -5.3815231e-11
-1.597286 -6.3871976e-11
-1.596286 -7.4352997e-11
-1.595286 -8.522684000000001e-11
-1.594286 -9.6459071e-11
-1.593286 -1.0801260000000001e-10
-1.592286 -1.1984804e-10
-1.591286 -1.3192413999999998e-10
-1.590286 -1.441982e-10
-1.589286 -1.5662655e-10
-1.588286 -1.6916495000000001e-10
-1.587286 -1.8176915e-10
-1.586286 -1.9439528e-10
-1.585286 -2.0700032e-10
-1.584286 -2.1954254999999998e-10
-1.583286 -2.319819e-10
-1.582286 -2.4428042e-10
-1.581286 -2.5640249e-10
-1.580286 -2.6831519e-10
-1.579286 -2.7998845e-10
-1.578286 -2.9139525e-10
-1.577286 -3.0251179e-10
-1.576286 -3.1331749e-10
-1.575286 -3.2379496e-10
-1.574286 -3.3392995e-10
-1.573286 -3.4371125999999997e-10
-1.572286 -3.531305e-10
-1.571286 -3.6218192e-10
-1.570286 -3.7086206999999997e-10
-1.569286 -3.791694e-10
-1.568286 -3.8710414999999997e-10
-1.567286 -3.9466768e-10
-1.566286 -4.0186218000000004e-10
-1.565286 -4.0869023e-10
-1.564286 -4.1515432999999996e-10
-1.563286 -4.2125656000000003e-10
-1.562286 -4.2699797999999997e-10
-1.561286 -4.3237835e-10
-1.560286 -4.3739561000000005e-10
-1.559286 -4.4204566000000004e-10
-1.558286 -4.4632189e-10
-1.557286 -4.5021490999999994e-10
-1.556286 -4.5371237e-10
-1.555286 -4.5679875e-10
-1.554286 -4.5945513e-10
-1.553286 -4.6165914000000003e-10
-1.552286 -4.6338502e-10
-1.551286 -4.6460344e-10
-1.550286 -4.6528180999999997e-10
-1.549286 -4.6538442e-10
-1.548286 -4.648725e-10
-1.547286 -4.6370464e-10
-1.546286 -4.6183708e-10
-1.545286 -4.5922407e-10
-1.544286 -4.5581837e-10
-1.543286 -4.5157181e-10
-1.542286 -4.464356e-10
-1.541286 -4.4036107000000003e-10
-1.540286 -4.3330036e-10
-1.539286 -4.2520679e-10
-1.538286 -4.1603565e-10
-1.537286 -4.057448e-10
-1.536286 -3.9429539999999995e-10
-1.535286 -3.8165235e-10
-1.534286 -3.6778505999999994e-10
-1.533286 -3.5266798e-10
-1.532286 -3.3628105e-10
-1.531286 -3.1861018e-10
-1.530286 -2.9964774e-10
-1.529286 -2.7939289e-10
-1.528286 -2.5785166e-10
-1.527286 -2.3503738e-10
-1.526286 -2.1097046e-10
-1.525286 -1.8567857999999998e-10
-1.524286 -1.5919642e-10
-1.523286 -1.3156543e-10
-1.522286 -1.0283345999999999e-10
-1.521286 -7.3054312e-11
-1.520286 -4.2287075e-11
-1.519286 -1.0595507e-11
-1.518286 2.1952795e-11
-1.517286 5.5287274e-11
-1.516286 8.9335348e-11
-1.515286 1.2402344e-10
-1.514286 1.5927805999999998e-10
-1.513286 1.9502687e-10
-1.512286 2.3119982e-10
-1.511286 2.6773033000000004e-10
-1.510286 3.0455618e-10
-1.509286 3.4162081e-10
-1.508286 3.7887402000000003e-10
-1.507286 4.1627308999999996e-10
-1.506286 4.5378345e-10
-1.505286 4.913792e-10
-1.504286 5.2904404e-10
-1.503286 5.6677102e-10
-1.502286 6.0456319e-10
-1.501286 6.424333300000001e-10
-1.500286 6.8040395e-10
-1.499286 7.1850663e-10
-1.498286 7.5678162e-10
-1.497286 7.952767800000001e-10
-1.496286 8.340470700000001e-10
-1.495286 8.7315268e-10
-1.494286 9.126581399999999e-10
-1.493286 9.5263077e-10
-1.492286 9.9313882e-10
-1.491286 1.0342495999999999e-09
-1.490286 1.076028e-09
-1.489286 1.1185341e-09
-1.488286 1.1618213e-09
-1.487286 1.2059347e-09
-1.486286 1.2509081e-09
-1.485286 1.2967635e-09
-1.484286 1.3435079e-09
-1.483286 1.3911323e-09
-1.482286 1.4396102e-09
-1.481286 1.4888956000000001e-09
-1.480286 1.5389222999999998e-09
-1.479286 1.5896026000000002e-09
-1.478286 1.6408271e-09
-1.477286 1.6924634999999998e-09
-1.476286 1.7443568999999998e-09
-1.475286 1.7963297999999999e-09
-1.474286 1.8481829e-09
-1.473286 1.8996954999999998e-09
-1.472286 1.9506266e-09
-1.471286 2.0007163e-09
-1.470286 2.0496877e-09
-1.469286 2.0972488e-09
-1.468286 2.1430946e-09
-1.467286 2.1869099000000002e-09
-1.466286 2.2283717e-09
-1.465286 2.2671524e-09
-1.464286 2.3029231e-09
-1.463286 2.3353562e-09
-1.462286 2.364129e-09
-1.461286 2.3889279e-09
-1.460286 2.4094506e-09
-1.459286 2.4254097e-09
-1.458286 2.4365367e-09
-1.457286 2.4425847e-09
-1.456286 2.443331e-09
-1.455286 2.4385809e-09
-1.454286 2.4281693e-09
-1.453286 2.4119639e-09
-1.452286 2.3898659e-09
-1.451286 2.3618132e-09
-1.450286 2.3277802e-09
-1.449286 2.2877797e-09
-1.448286 2.2418626e-09
-1.447286 2.1901183999999998e-09
-1.446286 2.1326744e-09
-1.445286 2.0696948e-09
-1.444286 2.0013794e-09
-1.443286 1.9279617999999998e-09
-1.442286 1.8497074999999998e-09
-1.441286 1.7669102000000001e-09
-1.440286 1.6798901e-09
-1.439286 1.5889895e-09
-1.438286 1.4945696e-09
-1.437286 1.3970066999999999e-09
-1.436286 1.2966873e-09
-1.435286 1.1940047999999999e-09
-1.434286 1.0893539e-09
-1.433286 9.8312695e-10
-1.432286 8.757091400000001e-10
-1.431286 7.6747384e-10
-1.430286 6.5877867e-10
-1.429286 5.4996107e-10
-1.428286 4.4133443e-10
-1.427286 3.3318459e-10
-1.426286 2.2576656e-10
-1.425286 1.1930164e-10
-1.424286 1.3975144999999999e-11
-1.423286 -9.0065634e-11
-1.422286 -1.9271264e-10
-1.421286 -2.9389802e-10
-1.420286 -3.9359427000000003e-10
-1.419286 -4.9181397e-10
-1.418286 -5.886087600000001e-10
-1.417286 -6.840680400000001e-10
-1.416286 -7.783167300000001e-10
-1.415286 -8.7151258e-10
-1.414286 -9.638435900000001e-10
-1.413286 -1.0555237999999999e-09
-1.412286 -1.1467894e-09
-1.411286 -1.2378948999999999e-09
-1.410286 -1.3291075999999998e-09
-1.409286 -1.4207031e-09
-1.408286 -1.5129601e-09
-1.407286 -1.606155e-09
-1.406286 -1.7005567000000002e-09
-1.405286 -1.7964213e-09
-1.404286 -1.8939871000000003e-09
-1.403286 -1.9934686e-09
-1.402286 -2.0950535e-09
-1.401286 -2.1988963e-09
-1.400286 -2.305116e-09
-1.399286 -2.4137912e-09
-1.398286 -2.524958e-09
-1.397286 -2.6386069e-09
-1.396286 -2.7546805e-09
-1.395286 -2.8730731e-09
-1.394286 -2.9936296000000004e-09
-1.393286 -3.1161455e-09
-1.392286 -3.240367e-09
-1.391286 -3.3659939e-09
-1.390286 -3.4926800999999996e-09
-1.389286 -3.6200369e-09
-1.388286 -3.7476362000000005e-09
-1.387286 -3.8750142e-09
-1.386286 -4.0016771e-09
-1.385286 -4.1271028e-09
-1.384286 -4.2507498e-09
-1.383286 -4.37206e-09
-1.382286 -4.490467e-09
-1.381286 -4.6053994e-09
-1.380286 -4.7162888e-09
-1.379286 -4.8225764e-09
-1.378286 -4.923717e-09
-1.377286 -5.0191868e-09
-1.376286 -5.1084886e-09
-1.375286 -5.191156499999999e-09
-1.374286 -5.2667631e-09
-1.373286 -5.334921e-09
-1.372286 -5.3952891e-09
-1.371286 -5.4475749999999996e-09
-1.370286 -5.4915392e-09
-1.369286 -5.5269948000000005e-09
-1.368286 -5.5538123e-09
-1.367286 -5.5719162e-09
-1.366286 -5.5812886e-09
-1.365286 -5.5819672e-09
-1.364286 -5.5740426e-09
-1.363286 -5.5576582e-09
-1.362286 -5.5330046e-09
-1.361286 -5.5003186e-09
-1.360286 -5.4598766e-09
-1.359286 -5.4119924e-09
-1.358286 -5.3570096e-09
-1.357286 -5.2952968e-09
-1.356286 -5.2272426e-09
-1.355286 -5.1532479999999995e-09
-1.354286 -5.0737199000000005e-09
-1.353286 -4.9890668e-09
-1.352286 -4.8996893e-09
-1.351286 -4.8059775e-09
-1.350286 -4.7083011e-09
-1.349286 -4.6070071e-09
-1.348286 -4.5024123e-09
-1.347286 -4.3948005e-09
-1.346286 -4.2844159e-09
-1.345286 -4.1714618e-09
-1.344286 -4.0560975e-09
-1.343286 -3.9384343e-09
-1.342286 -3.8185368e-09
-1.341286 -3.6964216e-09
-1.340286 -3.5720555e-09
-1.339286 -3.4453607000000004e-09
-1.338286 -3.316214e-09
-1.337286 -3.1844496e-09
-1.336286 -3.0498649e-09
-1.335286 -2.9122224999999997e-09
-1.334286 -2.7712567e-09
-1.333286 -2.626678e-09
-1.332286 -2.4781803e-09
-1.331286 -2.325447e-09
-1.330286 -2.1681568e-09
-1.329286 -2.0059930999999998e-09
-1.328286 -1.8386493999999999e-09
-1.327286 -1.6658369e-09
-1.326286 -1.4872924e-09
-1.325286 -1.3027844e-09
-1.324286 -1.1121204e-09
-1.323286 -9.1515276e-10
-1.322286 -7.1178497e-10
-1.321286 -5.019762400000001e-10
-1.320286 -2.857464e-10
-1.319286 -6.3179285e-11
-1.318286 1.6557423e-10
-1.317286 4.0029434e-10
-1.316286 6.4069115e-10
-1.315286 8.8640484e-10
-1.314286 1.1370065000000001e-09
-1.313286 1.3919999e-09
-1.312286 1.6508246e-09
-1.311286 1.91286e-09
-1.310286 2.1774296000000003e-09
-1.309286 2.4438073e-09
-1.308286 2.7112234e-09
-1.307286 2.9788727000000005e-09
-1.306286 3.2459204999999996e-09
-1.305286 3.5115129999999997e-09
-1.304286 3.7747853e-09
-1.303286 4.034871e-09
-1.302286 4.290911e-09
-1.301286 4.5420626e-09
-1.300286 4.7875107e-09
-1.299286 5.0264754e-09
-1.298286 5.2582209e-09
-1.297286 5.4820665e-09
-1.296286 5.6973901e-09
-1.295286 5.9036401e-09
-1.294286 6.1003390000000006e-09
-1.293286 6.2870909999999995e-09
-1.292286 6.4635831e-09
-1.291286 6.6295947999999995e-09
-1.290286 6.7849948e-09
-1.289286 6.929745e-09
-1.288286 7.063902200000001e-09
-1.287286 7.187615099999999e-09
-1.286286 7.3011208e-09
-1.285286 7.4047456e-09
-1.284286 7.498898e-09
-1.283286 7.5840625e-09
-1.282286 7.6607949e-09
-1.281286 7.7297148e-09
-1.280286 7.791495900000001e-09
-1.279286 7.8468572e-09
-1.278286 7.8965549e-09
-1.277286 7.941371199999999e-09
-1.276286 7.982101099999999e-09
-1.275286 8.0195468e-09
-1.274286 8.054504299999999e-09
-1.273286 8.087749899999999e-09
-1.272286 8.1200345e-09
-1.271286 8.1520693e-09
-1.270286 8.184518999999999e-09
-1.269286 8.2179902e-09
-1.268286 8.2530233e-09
-1.267286 8.2900874e-09
-1.266286 8.329569700000001e-09
-1.265286 8.3717734e-09
-1.264286 8.4169102e-09
-1.263286 8.4650995e-09
-1.262286 8.516365399999999e-09
-1.261286 8.5706345e-09
-1.260286 8.6277388e-09
-1.259286 8.6874154e-09
-1.258286 8.749311e-09
-1.257286 8.8129837e-09
-1.256286 8.8779116e-09
-1.255286 8.9434952e-09
-1.254286 9.0090699e-09
-1.253286 9.0739097e-09
-1.252286 9.1372382e-09
-1.251286 9.1982387e-09
-1.250286 9.2560647e-09
-1.249286 9.3098494e-09
-1.248286 9.3587187e-09
-1.247286 9.4017995e-09
-1.246286 9.4382363e-09
-1.245286 9.4671951e-09
-1.244286 9.4878799e-09
-1.243286 9.4995428e-09
-1.242286 9.5014885e-09
-1.241286 9.493091699999999e-09
-1.240286 9.473796699999999e-09
-1.239286 9.4431324e-09
-1.238286 9.400714199999999e-09
-1.237286 9.3462509e-09
-1.236286 9.279548700000001e-09
-1.235286 9.2005133e-09
-1.234286 9.1091558e-09
-1.233286 9.0055859e-09
-1.232286 8.8900179e-09
-1.231286 8.7627655e-09
-1.230286 8.6242388e-09
-1.229286 8.4749395e-09
-1.228286 8.315457399999999e-09
-1.227286 8.1464606e-09
-1.226286 7.9686903e-09
-1.225286 7.7829528e-09
-1.224286 7.5901063e-09
-1.223286 7.3910572e-09
-1.222286 7.1867443e-09
-1.221286 6.9781299e-09
-1.220286 6.7661918e-09
-1.219286 6.5519069e-09
-1.218286 6.336245399999999e-09
-1.217286 6.1201565e-09
-1.216286 5.9045609e-09
-1.215286 5.6903381e-09
-1.214286 5.4783206e-09
-1.213286 5.2692822000000005e-09
-1.212286 5.0639326e-09
-1.211286 4.8629101000000006e-09
-1.210286 4.6667759999999994e-09
-1.209286 4.4760094999999996e-09
-1.208286 4.2910054e-09
-1.207286 4.1120711e-09
-1.206286 3.9394266e-09
-1.205286 3.7732032999999996e-09
-1.204286 3.6134463e-09
-1.203286 3.4601168999999997e-09
-1.202286 3.3130956000000003e-09
-1.201286 3.1721868e-09
-1.200286 3.0371251e-09
-1.199286 2.9075806e-09
-1.198286 2.7831664e-09
-1.197286 2.6634464999999996e-09
-1.196286 2.5479436e-09
-1.195286 2.4361475999999998e-09
-1.194286 2.3275243e-09
-1.193286 2.2215244e-09
-1.192286 2.1175919999999997e-09
-1.191286 2.0151731e-09
-1.190286 1.9137242e-09
-1.189286 1.8127194e-09
-1.188286 1.7116582e-09
-1.187286 1.6100716e-09
-1.186286 1.5075285e-09
-1.185286 1.4036396e-09
-1.184286 1.2980627e-09
-1.183286 1.1905049e-09
-1.182286 1.0807251000000001e-09
-1.181286 9.6853489e-10
-1.180286 8.537988e-10
-1.179286 7.3643331e-10
-1.178286 6.1640476e-10
-1.177286 4.9372659e-10
-1.176286 3.6845561e-10
-1.175286 2.4068727e-10
-1.174286 1.1055014000000001e-10
-1.173286 -2.1799912000000003e-11
-1.172286 -1.5618654e-10
-1.171286 -2.9242015e-10
-1.170286 -4.3030527e-10
-1.169286 -5.6964845e-10
-1.168286 -7.1026626e-10
-1.167286 -8.519930400000001e-10
-1.166286 -9.9468914e-10
-1.165286 -1.1382483000000002e-09
-1.164286 -1.2826048e-09
-1.163286 -1.4277411e-09
-1.162286 -1.5736936e-09
-1.161286 -1.7205584000000002e-09
-1.160286 -1.868497e-09
-1.159286 -2.0177394e-09
-1.158286 -2.1685887e-09
-1.157286 -2.3214224e-09
-1.156286 -2.4766942e-09
-1.155286 -2.634935e-09
-1.154286 -2.7967509e-09
-1.153286 -2.9628229999999996e-09
-1.152286 -3.1339039e-09
-1.151286 -3.3108131000000002e-09
-1.150286 -3.4944336e-09
-1.149286 -3.6857056000000003e-09
-1.148286 -3.8856186e-09
-1.147286 -4.0952068e-09
-1.146286 -4.3155372e-09
-1.145286 -4.5477035e-09
-1.144286 -4.7928151e-09
-1.143286 -5.0519876000000005e-09
-1.142286 -5.3263331e-09
-1.141286 -5.6169489e-09
-1.140286 -5.9249064e-09
-1.139286 -6.2512419e-09
-1.138286 -6.596947300000001e-09
-1.137286 -6.962958e-09
-1.136286 -7.3501441e-09
-1.135286 -7.7593015e-09
-1.134286 -8.191146399999999e-09
-1.133286 -8.6463045e-09
-1.132286 -9.1253054e-09
-1.131286 -9.6285799e-09
-1.130286 -1.0156453e-08
-1.129286 -1.0709145e-08
-1.128286 -1.1286764e-08
-1.127286 -1.188931e-08
-1.126286 -1.2516675e-08
-1.125286 -1.3168647e-08
-1.124286 -1.3844907e-08
-1.123286 -1.4545043e-08
-1.122286 -1.5268552e-08
-1.121286 -1.6014843999999998e-08
-1.120286 -1.6783254e-08
-1.119286 -1.7573051e-08
-1.118286 -1.8383453e-08
-1.117286 -1.9213624e-08
-1.116286 -2.0062699e-08
-1.115286 -2.0929791000000002e-08
-1.114286 -2.1814005999999998e-08
-1.113286 -2.2714447e-08
-1.112286 -2.3630239e-08
-1.111286 -2.4560529e-08
-1.110286 -2.5504510000000002e-08
-1.109286 -2.6461419e-08
-1.108286 -2.7430566e-08
-1.107286 -2.8411328999999998e-08
-1.106286 -2.9403162999999998e-08
-1.105286 -3.0405628e-08
-1.104286 -3.1418371e-08
-1.103286 -3.2441153e-08
-1.102286 -3.3473843e-08
-1.101286 -3.4516426e-08
-1.100286 -3.5569006e-08
-1.099286 -3.6631806000000004e-08
-1.098286 -3.7705172e-08
-1.097286 -3.8789569000000003e-08
-1.096286 -3.9885578e-08
-1.095286 -4.0993894e-08
-1.094286 -4.2115322e-08
-1.093286 -4.325077e-08
-1.092286 -4.4401238e-08
-1.091286 -4.5567827e-08
-1.090286 -4.6751702999999995e-08
-1.089286 -4.795411300000001e-08
-1.088286 -4.9176352e-08
-1.087286 -5.0419774000000005e-08
-1.086286 -5.1685761000000004e-08
-1.085286 -5.2975735e-08
-1.084286 -5.4291104999999997e-08
-1.083286 -5.5633298e-08
-1.082286 -5.700373e-08
-1.081286 -5.8403787e-08
-1.080286 -5.9834809e-08
-1.079286 -6.129810500000001e-08
-1.078286 -6.279491399999999e-08
-1.077286 -6.432640499999999e-08
-1.076286 -6.5893663e-08
-1.075286 -6.7497696e-08
-1.074286 -6.9139405e-08
-1.073286 -7.0819584e-08
-1.072286 -7.2538908e-08
-1.071286 -7.4297951e-08
-1.070286 -7.6097162e-08
-1.069286 -7.793685100000001e-08
-1.068286 -7.981722e-08
-1.067286 -8.173833299999999e-08
-1.066286 -8.370013599999999e-08
-1.065286 -8.570243999999999e-08
-1.064286 -8.7744956e-08
-1.063286 -8.982725700000001e-08
-1.062286 -9.1948837e-08
-1.061286 -9.410906499999998e-08
-1.060286 -9.6307207e-08
-1.059286 -9.8542474e-08
-1.058286 -1.0081398e-07
-1.057286 -1.0312078999999999e-07
-1.056286 -1.0546191e-07
-1.055286 -1.0783628000000001e-07
-1.054286 -1.1024287000000001e-07
-1.053286 -1.1268059999999999e-07
-1.052286 -1.1514835999999999e-07
-1.051286 -1.1764508e-07
-1.050286 -1.2016974e-07
-1.049286 -1.227213e-07
-1.048286 -1.252988e-07
-1.047286 -1.2790132999999998e-07
-1.046286 -1.3052804e-07
-1.045286 -1.3317818000000002e-07
-1.044286 -1.3585106e-07
-1.043286 -1.3854611e-07
-1.042286 -1.4126283e-07
-1.041286 -1.4400087999999998e-07
-1.040286 -1.4675997999999998e-07
-1.039286 -1.4954e-07
-1.038286 -1.5234091e-07
-1.037286 -1.5516282e-07
-1.036286 -1.5800594e-07
-1.035286 -1.6087061e-07
-1.034286 -1.6375729e-07
-1.033286 -1.6666656e-07
-1.032286 -1.6959908e-07
-1.031286 -1.7255565e-07
-1.030286 -1.7553715e-07
-1.029286 -1.7854455999999998e-07
-1.028286 -1.8157893e-07
-1.027286 -1.8464141e-07
-1.026286 -1.8773321e-07
-1.025286 -1.9085558e-07
-1.024286 -1.9400983e-07
-1.023286 -1.9719733e-07
-1.022286 -2.0041946000000002e-07
-1.021286 -2.0367761e-07
-1.020286 -2.0697322e-07
-1.019286 -2.103077e-07
-1.018286 -2.1368249e-07
-1.017286 -2.1709896e-07
-1.016286 -2.2055850000000002e-07
-1.015286 -2.240625e-07
-1.014286 -2.2761222000000002e-07
-1.013286 -2.3120899e-07
-1.012286 -2.3485403e-07
-1.011286 -2.3854849e-07
-1.010286 -2.4229356000000003e-07
-1.009286 -2.4609030000000003e-07
-1.008286 -2.4993974e-07
-1.007286 -2.5384284000000003e-07
-1.006286 -2.5780051e-07
-1.005286 -2.6181362e-07
-1.004286 -2.6588298e-07
-1.003286 -2.7000933e-07
-1.002286 -2.741934e-07
-1.001286 -2.7843587e-07
-1.000286 -2.8273739e-07
-0.9992857 -2.8709857e-07
-0.9982857 -2.9152001e-07
-0.9972857 -2.9600233e-07
-0.9962857 -3.0054612e-07
-0.9952857 -3.0515193e-07
-0.9942857 -3.0982044e-07
-0.9932857 -3.1455223e-07
-0.9922857 -3.1934798999999997e-07
-0.9912857 -3.2420846e-07
-0.9902857 -3.2913438999999997e-07
-0.9892857 -3.3412659e-07
-0.9882857 -3.3918601e-07
-0.9872857 -3.4431360000000003e-07
-0.9862857 -3.4951042e-07
-0.9852857 -3.5477767e-07
-0.9842857 -3.6011656e-07
-0.9832857 -3.6552850000000003e-07
-0.9822857 -3.7101491e-07
-0.9812857 -3.7657735e-07
-0.9802857 -3.8221759e-07
-0.9792857 -3.8793737000000006e-07
-0.9782857 -3.937386e-07
-0.9772857 -3.9962330999999996e-07
-0.9762857 -4.0559364999999997e-07
-0.9752857 -4.1165187e-07
-0.9742857 -4.1780024e-07
-0.9732857 -4.240412e-07
-0.9722857 -4.3037732999999997e-07
-0.9712857 -4.3681116999999996e-07
-0.9702857 -4.4334535999999996e-07
-0.9692857 -4.4998262999999997e-07
-0.9682857 -4.5672577e-07
-0.9672857 -4.6357758e-07
-0.9662857 -4.7054085e-07
-0.9652857 -4.7761852e-07
-0.9642857 -4.8481335e-07
-0.9632857 -4.9212825e-07
-0.9622857 -4.9956608e-07
-0.9612857 -5.0712958e-07
-0.9602857 -5.148216100000001e-07
-0.9592857 -5.226447700000001e-07
-0.9582857 -5.3060183e-07
-0.9572857 -5.3869535e-07
-0.9562857 -5.4692784e-07
-0.9552857 -5.5530172e-07
-0.9542857 -5.6381939e-07
-0.9532857 -5.7248308e-07
-0.9522857 -5.8129492e-07
-0.9512857 -5.902570000000001e-07
-0.9502857 -5.9937122e-07
-0.9492857 -6.086394499999999e-07
-0.9482857 -6.1806338e-07
-0.9472857 -6.2764465e-07
-0.9462857 -6.373847699999999e-07
-0.9452857 -6.4728516e-07
-0.9442857 -6.5734711e-07
-0.9432857 -6.6757182e-07
-0.9422857 -6.779603999999999e-07
-0.9412857 -6.8851391e-07
-0.9402857 -6.9923334e-07
-0.9392857 -7.1011956e-07
-0.9382857 -7.2117343e-07
-0.9372857 -7.323957e-07
-0.9362857 -7.4378712e-07
-0.9352857 -7.5534849e-07
-0.9342857 -7.6708044e-07
-0.9332857 -7.7898363e-07
-0.9322857 -7.9105886e-07
-0.9312857 -8.0330684e-07
-0.9302857 -8.157282800000001e-07
-0.9292857 -8.283239000000001e-07
-0.9282857 -8.410945699999999e-07
-0.9272857 -8.5404128e-07
-0.9262857 -8.6716492e-07
-0.9252857 -8.804665399999999e-07
-0.9242857 -8.939473200000001e-07
-0.9232857 -9.076084800000001e-07
-0.9222857 -9.2145127e-07
-0.9212857 -9.3547712e-07
-0.9202857 -9.496878e-07
-0.9192857 -9.640849e-07
-0.9182857 -9.7867021e-07
-0.9172857 -9.9344568e-07
-0.9162857 -1.0084133999999999e-06
-0.9152857 -1.0235756e-06
-0.9142857 -1.0389345000000001e-06
-0.9132857 -1.0544928e-06
-0.9122857 -1.0702529e-06
-0.9112857 -1.0862175e-06
-0.9102857 -1.1023896e-06
-0.9092857 -1.118772e-06
-0.9082857 -1.1353679e-06
-0.9072857 -1.1521802000000001e-06
-0.9062857 -1.1692124e-06
-0.9052857 -1.1864676e-06
-0.9042857 -1.2039495e-06
-0.9032857 -1.2216613e-06
-0.9022857 -1.2396066e-06
-0.9012857 -1.257789e-06
-0.9002857 -1.2762121e-06
-0.8992857 -1.2948796e-06
-0.8982857 -1.3137950999999998e-06
-0.8972857 -1.3329621999999999e-06
-0.8962857 -1.3523847e-06
-0.8952857 -1.3720661e-06
-0.8942857 -1.3920102e-06
-0.8932857 -1.4122206e-06
-0.8922857 -1.4327007e-06
-0.8912857 -1.4534542e-06
-0.8902857 -1.4744844e-06
-0.8892857 -1.4957950000000002e-06
-0.8882857 -1.5173891e-06
-0.8872857 -1.53927e-06
-0.8862857 -1.5614410999999998e-06
-0.8852857 -1.5839055999999998e-06
-0.8842857 -1.6066663e-06
-0.8832857 -1.6297263999999999e-06
-0.8822857 -1.6530887000000002e-06
-0.8812857 -1.6767558e-06
-0.8802857 -1.7007308e-06
-0.8792857 -1.7250159e-06
-0.8782857 -1.7496140000000001e-06
-0.8772857 -1.7745275e-06
-0.8762857 -1.7997589e-06
-0.8752857 -1.8253104000000002e-06
-0.8742857 -1.8511843e-06
-0.8732857 -1.8773825e-06
-0.8722857 -1.9039076000000001e-06
-0.8712857 -1.9307613e-06
-0.8702857 -1.9579458e-06
-0.8692857 -1.985463e-06
-0.8682857 -2.0133148e-06
-0.8672857 -2.0415035e-06
-0.8662857 -2.0700305e-06
-0.8652857 -2.0988981000000002e-06
-0.8642857 -2.128108e-06
-0.8632857 -2.1576623e-06
-0.8622857 -2.187563e-06
-0.8612857 -2.2178119e-06
-0.8602857 -2.2484111e-06
-0.8592857 -2.279363e-06
-0.8582857 -2.3106694999999996e-06
-0.8572857 -2.3423331000000002e-06
-0.8562857 -2.374356e-06
-0.8552857 -2.4067408e-06
-0.8542857 -2.4394899e-06
-0.8532857 -2.4726059e-06
-0.8522857 -2.5060919e-06
-0.8512857 -2.5399508e-06
-0.8502857 -2.5741858e-06
-0.8492857 -2.6088001e-06
-0.8482857 -2.6437974e-06
-0.8472857 -2.6791810000000002e-06
-0.8462857 -2.7149547e-06
-0.8452857 -2.7511227e-06
-0.8442857 -2.787689e-06
-0.8432857 -2.824658e-06
-0.8422857 -2.8620343e-06
-0.8412857 -2.8998226e-06
-0.8402857 -2.9380274e-06
-0.8392857 -2.9766545e-06
-0.8382857 -3.0157085999999996e-06
-0.8372857 -3.0551952e-06
-0.8362857 -3.0951202000000002e-06
-0.8352857 -3.135489e-06
-0.8342857 -3.1763079e-06
-0.8332857 -3.2175826e-06
-0.8322857 -3.2593196000000002e-06
-0.8312857 -3.3015247e-06
-0.8302857 -3.3442053000000003e-06
-0.8292857 -3.3873668000000002e-06
-0.8282857 -3.4310162e-06
-0.8272857 -3.4751603999999997e-06
-0.8262857 -3.5198067e-06
-0.8252857 -3.5649606e-06
-0.8242857 -3.61063e-06
-0.8232857 -3.6568213e-06
-0.8222857 -3.7035413000000005e-06
-0.8212857 -3.750797e-06
-0.8202857 -3.7985952e-06
-0.8192857 -3.8469427e-06
-0.8182857 -3.8958468e-06
-0.8172857 -3.9453134e-06
-0.8162857 -3.9953502000000005e-06
-0.8152857 -4.045962500000001e-06
-0.8142857 -4.0971581999999995e-06
-0.8132857 -4.1489429e-06
-0.8122857 -4.2013237e-06
-0.8112857 -4.2543068e-06
-0.8102857 -4.307898e-06
-0.8092857 -4.3621046e-06
-0.8082857 -4.4169322e-06
-0.8072857 -4.4723869e-06
-0.8062857 -4.528475e-06
-0.8052857 -4.5852026e-06
-0.8042857 -4.6425757e-06
-0.8032857 -4.7006004e-06
-0.8022857 -4.759282700000001e-06
-0.8012857 -4.8186291e-06
-0.8002857 -4.878645e-06
-0.7992857 -4.9393375e-06
-0.7982857 -5.0007123999999995e-06
-0.7972857 -5.0627762e-06
-0.7962857 -5.1255352e-06
-0.7952857 -5.1889959e-06
-0.7942857 -5.2531654e-06
-0.7932857 -5.3180504e-06
-0.7922857 -5.383658e-06
-0.7912857 -5.4499953e-06
-0.7902857 -5.5170705e-06
-0.7892857 -5.5848904e-06
-0.7882857 -5.6534638e-06
-0.7872857 -5.7227982e-06
-0.7862857 -5.7929025e-06
-0.7852857 -5.8637852e-06
-0.7842857 -5.9354559e-06
-0.7832857 -6.0079238e-06
-0.7822857 -6.0811978e-06
-0.7812857 -6.1552882000000006e-06
-0.7802857 -6.230205700000001e-06
-0.7792857 -6.3059602e-06
-0.7782857 -6.3825638000000005e-06
-0.7772857 -6.4600258e-06
-0.7762857 -6.5383587999999996e-06
-0.7752857 -6.6175743999999994e-06
-0.7742857 -6.6976831e-06
-0.7732857 -6.778698499999999e-06
-0.7722857 -6.8606326000000005e-06
-0.7712857 -6.9434982e-06
-0.7702857 -7.0273067e-06
-0.7692857 -7.1120715999999995e-06
-0.7682857 -7.197805700000001e-06
-0.7672857 -7.2845218e-06
-0.7662857 -7.3722332999999996e-06
-0.7652857 -7.4609531e-06
-0.7642857 -7.5506946e-06
-0.7632857 -7.64147e-06
-0.7622857 -7.7332928e-06
-0.7612857 -7.8261763e-06
-0.7602857 -7.9201335e-06
-0.7592857 -8.0151764e-06
-0.7582857 -8.1113178e-06
-0.7572857 -8.2085712e-06
-0.7562857 -8.3069473e-06
-0.7552857 -8.4064602e-06
-0.7542857 -8.507120700000001e-06
-0.7532857 -8.608940799999999e-06
-0.7522857 -8.7119332e-06
-0.7512857 -8.8161087e-06
-0.7502857 -8.9214787e-06
-0.7492857 -9.0280551e-06
-0.7482857 -9.135848e-06
-0.7472857 -9.2448687e-06
-0.7462857 -9.355128599999999e-06
-0.7452857 -9.466638299999999e-06
-0.7442857 -9.579407799999999e-06
-0.7432857 -9.693447799999999e-06
-0.7422857 -9.8087696e-06
-0.7412857 -9.9253832e-06
-0.7402857 -1.00433e-05
-0.7392857 -1.0162529e-05
-0.7382857 -1.0283082e-05
-0.7372857 -1.040497e-05
-0.7362857 -1.0528205e-05
-0.7352857 -1.0652796e-05
-0.7342857 -1.0778756e-05
-0.7332857 -1.0906095e-05
-0.7322857 -1.1034827e-05
-0.7312857 -1.1164963000000001e-05
-0.7302857 -1.1296516e-05
-0.7292857 -1.1429499e-05
-0.7282857 -1.1563925e-05
-0.7272857 -1.1699807e-05
-0.7262857 -1.1837160999999999e-05
-0.7252857 -1.1976e-05
-0.7242857 -1.2116340999999998e-05
-0.7232857 -1.2258197e-05
-0.7222857 -1.2401584e-05
-0.7212857 -1.2546519e-05
-0.7202857 -1.269302e-05
-0.7192857 -1.2841103e-05
-0.7182857 -1.2990786e-05
-0.7172857 -1.3142085000000001e-05
-0.7162857 -1.3295019000000001e-05
-0.7152857 -1.3449608e-05
-0.7142857 -1.3605870000000001e-05
-0.7132857 -1.3763825e-05
-0.7122857 -1.3923493e-05
-0.7112857 -1.4084893e-05
-0.7102857 -1.4248042999999999e-05
-0.7092857 -1.4412966e-05
-0.7082857 -1.457968e-05
-0.7072857 -1.4748207999999999e-05
-0.7062857 -1.4918568e-05
-0.7052857 -1.5090782e-05
-0.7042857 -1.5264871e-05
-0.7032857 -1.5440853999999997e-05
-0.7022857 -1.5618753000000002e-05
-0.7012857 -1.5798587e-05
-0.7002857 -1.5980378e-05
-0.6992857 -1.6164144e-05
-0.6982857 -1.6349907e-05
-0.6972857 -1.6537684999999998e-05
-0.6962857 -1.67275e-05
-0.6952857 -1.691937e-05
-0.6942857 -1.7113315e-05
-0.6932857 -1.7309354e-05
-0.6922857 -1.7507506e-05
-0.6912857 -1.7707789e-05
-0.6902857 -1.7910224000000002e-05
-0.6892857 -1.8114828e-05
-0.6882857 -1.8321617e-05
-0.6872857 -1.8530613e-05
-0.6862857 -1.8741831999999998e-05
-0.6852857 -1.8955295e-05
-0.6842857 -1.9171013999999998e-05
-0.6832857 -1.9389013e-05
-0.6822857 -1.9609305e-05
-0.6812857 -1.9831913e-05
-0.6802857 -2.0056851e-05
-0.6792857 -2.0284138999999998e-05
-0.6782857 -2.0513797e-05
-0.6772857 -2.0745841e-05
-0.6762857 -2.0980291999999998e-05
-0.6752857 -2.1217168e-05
-0.6742857 -2.1456491000000002e-05
-0.6732857 -2.1698277e-05
-0.6722857 -2.1942549e-05
-0.6712857 -2.2189326e-05
-0.6702857 -2.243863e-05
-0.6692857 -2.2690482e-05
-0.6682857 -2.2944904e-05
-0.6672857 -2.320192e-05
-0.6662857 -2.3461553e-05
-0.6652857 -2.3723824e-05
-0.6642857 -2.3988758e-05
-0.6632857 -2.4256383e-05
-0.6622857 -2.4526719e-05
-0.6612857 -2.4799792e-05
-0.6602857 -2.5075629999999996e-05
-0.6592857 -2.5354259e-05
-0.6582857 -2.5635705e-05
-0.6572857 -2.5919994e-05
-0.6562857 -2.6207157999999997e-05
-0.6552857 -2.6497219000000003e-05
-0.6542857 -2.6790207e-05
-0.6532857 -2.7086153000000003e-05
-0.6522857 -2.7385087e-05
-0.6512857 -2.7687037e-05
-0.6502857 -2.7992027e-05
-0.6492857 -2.8300096000000003e-05
-0.6482857 -2.8611265e-05
-0.6472857 -2.8925569e-05
-0.6462857 -2.9243037e-05
-0.6452857 -2.9563696999999998e-05
-0.6442857 -2.9887582000000002e-05
-0.6432857 -3.0214719000000003e-05
-0.6422857 -3.0545138e-05
-0.6412857 -3.0878871e-05
-0.6402857 -3.1215953e-05
-0.6392857 -3.1556402e-05
-0.6382857 -3.1900257e-05
-0.6372857 -3.2247544e-05
-0.6362857 -3.2598297e-05
-0.6352857 -3.2952536e-05
-0.6342857 -3.33103e-05
-0.6332857 -3.3671613999999996e-05
-0.6322857 -3.4036509e-05
-0.6312857 -3.4405011e-05
-0.6302857 -3.4777153e-05
-0.6292857 -3.5152962e-05
-0.6282857 -3.5532469e-05
-0.6272857 -3.5915701e-05
-0.6262857 -3.6302688e-05
-0.6252857 -3.6693459e-05
-0.6242857 -3.7088046e-05
-0.6232857 -3.7486473e-05
-0.6222857 -3.7888773e-05
-0.6212857 -3.8294979e-05
-0.6202857 -3.8705119e-05
-0.6192857 -3.9119223e-05
-0.6182857 -3.9537321e-05
-0.6172857 -3.9959443e-05
-0.6162857 -4.0385626e-05
-0.6152857 -4.0815897e-05
-0.6142857 -4.1250286e-05
-0.6132857 -4.168883e-05
-0.6122857 -4.213156e-05
-0.6112857 -4.2578509e-05
-0.6102857 -4.3029712e-05
-0.6092857 -4.3485197999999996e-05
-0.6082857 -4.3945008e-05
-0.6072857 -4.4409171e-05
-0.6062857 -4.4877729e-05
-0.6052857 -4.5350710999999996e-05
-0.6042857 -4.5828156e-05
-0.6032857 -4.6310103e-05
-0.6022857 -4.679658e-05
-0.6012857 -4.7287634e-05
-0.6002857 -4.7783294e-05
-0.5992857 -4.8283601e-05
-0.5982857 -4.8788598e-05
-0.5972857 -4.9298319e-05
-0.5962857 -4.9812803e-05
-0.5952857 -5.0332090000000005e-05
-0.5942857 -5.0856221e-05
-0.5932857 -5.1385223e-05
-0.5922857 -5.1919153e-05
-0.5912857 -5.2458039999999994e-05
-0.5902857 -5.3001924000000004e-05
-0.5892857 -5.3550848999999996e-05
-0.5882857 -5.4104856e-05
-0.5872857 -5.466398e-05
-0.5862857 -5.5228264e-05
-0.5852857 -5.5797744e-05
-0.5842857 -5.6372471e-05
-0.5832857 -5.695247300000001e-05
-0.5822857 -5.7537801e-05
-0.5812857 -5.8128484e-05
-0.5802857 -5.8724578e-05
-0.5792857 -5.9326106e-05
-0.5782857 -5.9933120000000005e-05
-0.5772857 -6.0545653000000004e-05
-0.5762857 -6.1163752e-05
-0.5752857 -6.1787449e-05
-0.5742857 -6.2416797e-05
-0.5732857 -6.305183399999999e-05
-0.5722857 -6.369259e-05
-0.5712857 -6.433911599999999e-05
-0.5702857 -6.4991445e-05
-0.5692857 -6.564963e-05
-0.5682857 -6.6313714e-05
-0.5672857 -6.6983728e-05
-0.5662857 -6.765972099999999e-05
-0.5652857 -6.8341734e-05
-0.5642857 -6.9029812e-05
-0.5632857 -6.972400100000001e-05
-0.5622857 -7.0424346e-05
-0.5612857 -7.1130881e-05
-0.5602857 -7.1843664e-05
-0.5592857 -7.2562733e-05
-0.5582857 -7.3288135e-05
-0.5572857 -7.401992e-05
-0.5562857 -7.4758134e-05
-0.5552857 -7.550282199999999e-05
-0.5542857 -7.6254037e-05
-0.5532857 -7.7011822e-05
-0.5522857 -7.7776218e-05
-0.5512857 -7.8547288e-05
-0.5502857 -7.9325076e-05
-0.5492857 -8.010962900000001e-05
-0.5482857 -8.0900998e-05
-0.5472857 -8.1699233e-05
-0.5462857 -8.250438e-05
-0.5452857 -8.3316496e-05
-0.5442857 -8.4135627e-05
-0.5432857 -8.496182900000001e-05
-0.5422857 -8.5795148e-05
-0.5412857 -8.663564e-05
-0.5402857 -8.7483352e-05
-0.5392857 -8.8338339e-05
-0.5382857 -8.9200654e-05
-0.5372857 -9.0070341e-05
-0.5362857 -9.094745800000001e-05
-0.5352857 -9.1832055e-05
-0.5342857 -9.2724184e-05
-0.5332857 -9.3623896e-05
-0.5322857 -9.4531242e-05
-0.5312857 -9.544628500000001e-05
-0.5302857 -9.6369058e-05
-0.5292857 -9.729963e-05
-0.5282857 -9.8238047e-05
-0.5272857 -9.9184365e-05
-0.5262857 -0.00010013862999999999
-0.5252857 -0.0001011009
-0.5242857 -0.00010207121000000001
-0.5232857 -0.00010304964
-0.5222857 -0.00010403621999999999
-0.5212857 -0.00010503103
-0.5202857 -0.00010603409
-0.5192857 -0.00010704548
-0.5182857 -0.00010806524
-0.5172857 -0.00010909342
-0.5162857 -0.0001101301
-0.5152857 -0.00011117530000000001
-0.5142857 -0.00011222909
-0.5132857 -0.00011329153
-0.5122857 -0.00011436266
-0.5112857 -0.00011544255000000001
-0.5102857 -0.00011653124999999999
-0.5092857 -0.00011762882000000001
-0.5082857 -0.00011873531
-0.5072857 -0.00011985078
-0.5062857 -0.00012097529
-0.5052857 -0.00012210891
-0.5042857 -0.00012325168
-0.5032857 -0.00012440368
-0.5022857 -0.00012556494
-0.5012857 -0.00012673555
-0.5002857 -0.00012791556
-0.4992857 -0.00012910504000000002
-0.4982857 -0.00013030402
-0.4972857 -0.00013151262
-0.4962857 -0.00013273084999999998
-0.4952857 -0.0001339588
-0.4942857 -0.00013519651999999998
-0.4932857 -0.00013644411
-0.4922857 -0.00013770159
-0.4912857 -0.00013896905
-0.4902857 -0.00014024656
-0.4892857 -0.00014153417000000002
-0.4882857 -0.00014283194
-0.4872857 -0.00014413995999999998
-0.4862857 -0.00014545827
-0.4852857 -0.00014678697
-0.4842857 -0.00014812608
-0.4832857 -0.00014947569999999998
-0.4822857 -0.00015083589
-0.4812857 -0.00015220671
-0.4802857 -0.00015358823
-0.4792857 -0.00015498051
-0.4782857 -0.00015638362
-0.4772857 -0.00015779763
-0.4762857 -0.00015922259
-0.4752857 -0.00016065857
-0.4742857 -0.00016210564
-0.4732857 -0.00016356387999999999
-0.4722857 -0.00016503332
-0.4712857 -0.00016651405
-0.4702857 -0.00016800614
-0.4692857 -0.00016950963
-0.4682857 -0.00017102461
-0.4672857 -0.00017255114000000002
-0.4662857 -0.00017408927
-0.4652857 -0.00017563907
-0.4642857 -0.00017720062
-0.4632857 -0.00017877396
-0.4622857 -0.00018035919
-0.4612857 -0.00018195633
-0.4602857 -0.00018356549
-0.4592857 -0.00018518672
-0.4582857 -0.00018682007999999998
-0.4572857 -0.00018846563
-0.4562857 -0.00019012346
-0.4552857 -0.00019179362999999997
-0.4542857 -0.00019347619
-0.4532857 -0.00019517124
-0.4522857 -0.00019687882
-0.4512857 -0.00019859904
-0.4502857 -0.00020033189999999997
-0.4492857 -0.00020207751000000002
-0.4482857 -0.000203836
-0.4472857 -0.00020560735000000002
-0.4462857 -0.00020739167000000003
-0.4452857 -0.00020918902999999997
-0.4442857 -0.00021099952
-0.4432857 -0.00021282318999999998
-0.4422857 -0.00021466014
-0.4412857 -0.00021651041999999997
-0.4402857 -0.00021837411
-0.4392857 -0.00022025133
-0.4382857 -0.00022214208000000002
-0.4372857 -0.00022404652
-0.4362857 -0.00022596466
-0.4352857 -0.00022789659
-0.4342857 -0.00022984241
-0.4332857 -0.00023180219
-0.4322857 -0.000233776
-0.4312857 -0.00023576392
-0.4302857 -0.00023776604000000002
-0.4292857 -0.00023978241
-0.4282857 -0.00024181312999999998
-0.4272857 -0.00024385829000000002
-0.4262857 -0.00024591798
-0.4252857 -0.00024799222
-0.4242857 -0.00025008112
-0.4232857 -0.00025218478
-0.4222857 -0.00025430325
-0.4212857 -0.0002564366
-0.4202857 -0.00025858496
-0.4192857 -0.00026074835999999996
-0.4182857 -0.00026292687
-0.4172857 -0.00026512059
-0.4162857 -0.00026732957
-0.4152857 -0.00026955393000000004
-0.4142857 -0.00027179372
-0.4132857 -0.00027404899
-0.4122857 -0.00027631986
-0.4112857 -0.0002786064
-0.4102857 -0.00028090865
-0.4092857 -0.0002832267
-0.4082857 -0.00028556062
-0.4072857 -0.00028791051
-0.4062857 -0.00029027642
-0.4052857 -0.00029265841
-0.4042857 -0.00029505659
-0.4032857 -0.00029747098
-0.4022857 -0.00029990169
-0.4012857 -0.00030234878
-0.4002857 -0.00030481235
-0.3992857 -0.00030729245
-0.3982857 -0.00030978913
-0.3972857 -0.00031230252
-0.3962857 -0.00031483264
-0.3952857 -0.00031737959
-0.3942857 -0.00031994343
-0.3932857 -0.00032252428
-0.3922857 -0.00032512214
-0.3912857 -0.00032773714
-0.3902857 -0.00033036936
-0.3892857 -0.00033301885
-0.3882857 -0.0003356857
-0.3872857 -0.00033836998
-0.3862857 -0.00034107177
-0.3852857 -0.00034379113
-0.3842857 -0.00034652817
-0.3832857 -0.00034928296
-0.3822857 -0.00035205558
-0.3812857 -0.00035484607
-0.3802857 -0.00035765456
-0.3792857 -0.00036048108999999997
-0.3782857 -0.00036332576
-0.3772857 -0.00036618865000000004
-0.3762857 -0.00036906981
-0.3752857 -0.00037196935
-0.3742857 -0.00037488733
-0.3732857 -0.00037782384
-0.3722857 -0.00038077894
-0.3712857 -0.00038375274000000003
-0.3702857 -0.00038674525
-0.3692857 -0.00038975663
-0.3682857 -0.00039278689
-0.3672857 -0.00039583610000000003
-0.3662857 -0.00039890438
-0.3652857 -0.00040199184
-0.3642857 -0.00040509844
-0.3632857 -0.00040822438
-0.3622857 -0.00041136963999999996
-0.3612857 -0.00041453432
-0.3602857 -0.00041771855
-0.3592857 -0.00042092233
-0.3582857 -0.00042414576
-0.3572857 -0.00042738889
-0.3562857 -0.00043065188
-0.3552857 -0.00043393470000000005
-0.3542857 -0.00043723744
-0.3532857 -0.00044056023
-0.3522857 -0.00044390308
-0.3512857 -0.00044726607
-0.3502857 -0.00045064934999999997
-0.3492857 -0.00045405291000000003
-0.3482857 -0.00045747679
-0.3472857 -0.00046092118
-0.3462857 -0.00046438604
-0.3452857 -0.0004678715
-0.3442857 -0.00047137764
-0.3432857 -0.00047490444
-0.3422857 -0.00047845206
-0.3412857 -0.00048202050000000006
-0.3402857 -0.00048560987
-0.3392857 -0.0004892202499999999
-0.3382857 -0.00049285168
-0.3372857 -0.00049650421
-0.3362857 -0.00050017798
-0.3352857 -0.00050387298
-0.3342857 -0.00050758931
-0.3332857 -0.00051132702
-0.3322857 -0.00051508623
-0.3312857 -0.00051886691
-0.3302857 -0.00052266923
-0.3292857 -0.00052649316
-0.3282857 -0.0005303388200000001
-0.3272857 -0.00053420627
-0.3262857 -0.00053809558
-0.3252857 -0.00054200682
-0.3242857 -0.00054594002
-0.3232857 -0.00054989528
-0.3222857 -0.00055387268
-0.3212857 -0.0005578722700000001
-0.3202857 -0.0005618940599999999
-0.3192857 -0.00056593822
-0.3182857 -0.0005700047
-0.3172857 -0.00057409366
-0.3162857 -0.0005782050700000001
-0.3152857 -0.0005823390899999999
-0.3142857 -0.0005864957500000001
-0.3132857 -0.00059067506
-0.3122857 -0.00059487716
-0.3112857 -0.00059910208
-0.3102857 -0.00060334983
-0.3092857 -0.0006076205399999999
-0.3082857 -0.0006119142200000001
-0.3072857 -0.0006162309499999999
-0.3062857 -0.00062057084
-0.3052857 -0.00062493382
-0.3042857 -0.00062932004
-0.3032857 -0.0006337295
-0.3022857 -0.00063816233
-0.3012857 -0.0006426184900000001
-0.3002857 -0.00064709811
-0.2992857 -0.0006516012
-0.2982857 -0.00065612785
-0.2972857 -0.0006606781
-0.2962857 -0.0006652519500000001
-0.2952857 -0.00066984953
-0.2942857 -0.0006744708100000001
-0.2932857 -0.00067911592
-0.2922857 -0.0006837849
-0.2912857 -0.00068847776
-0.2902857 -0.00069319453
-0.2892857 -0.0006979353699999999
-0.2882857 -0.00070270021
-0.2872857 -0.0007074891999999999
-0.2862857 -0.00071230229
-0.2852857 -0.00071713953
-0.2842857 -0.00072200105
-0.2832857 -0.00072688686
-0.2822857 -0.00073179694
-0.2812857 -0.0007367314500000001
-0.2802857 -0.00074169034
-0.2792857 -0.00074667373
-0.2782857 -0.0007516815900000001
-0.2772857 -0.00075671396
-0.2762857 -0.00076177089
-0.2752857 -0.00076685246
-0.2742857 -0.0007719586399999999
-0.2732857 -0.00077708955
-0.2722857 -0.00078224521
-0.2712857 -0.0007874256
-0.2702857 -0.0007926308200000001
-0.2692857 -0.0007978607800000001
-0.2682857 -0.00080311574
-0.2672857 -0.00080839554
-0.2662857 -0.00081370026
-0.2652857 -0.00081902999
-0.2642857 -0.00082438464
-0.2632857 -0.00082976439
-0.2622857 -0.00083516916
-0.2612857 -0.00084059893
-0.2602857 -0.0008460539
-0.2592857 -0.0008515339699999999
-0.2582857 -0.0008570391400000001
-0.2572857 -0.0008625696
-0.2562857 -0.00086812515
-0.2552857 -0.0008737058999999999
-0.2542857 -0.0008793119400000001
-0.2532857 -0.00088494326
-0.2522857 -0.00089059986
-0.2512857 -0.00089628165
-0.2502857 -0.00090198882
-0.2492857 -0.0009077212800000001
-0.2482857 -0.00091347911
-0.2472857 -0.0009192622200000001
-0.2462857 -0.00092507071
-0.2452857 -0.00093090457
-0.2442857 -0.0009367638100000001
-0.2432857 -0.00094264833
-0.2422857 -0.00094855832
-0.2412857 -0.00095449359
-0.2402857 -0.00096045433
-0.2392857 -0.0009664404399999999
-0.2382857 -0.00097245202
-0.2372857 -0.00097848897
-0.2362857 -0.00098455121
-0.2352857 -0.0009906389100000001
-0.2342857 -0.00099675208
-0.2332857 -0.0010028907
-0.2322857 -0.0010090546
-0.2312857 -0.001015244
-0.2302857 -0.0010214587999999999
-0.2292857 -0.0010276989
-0.2282857 -0.0010339645
-0.2272857 -0.0010402554
-0.2262857 -0.0010465717
-0.2252857 -0.0010529134
-0.2242857 -0.0010592804
-0.2232857 -0.0010656728
-0.2222857 -0.0010720906000000001
-0.2212857 -0.0010785338
-0.2202857 -0.0010850022
-0.2192857 -0.001091496
-0.2182857 -0.001098015
-0.2172857 -0.0011045594
-0.2162857 -0.0011111291
-0.2152857 -0.0011177241
-0.2142857 -0.0011243444
-0.2132857 -0.0011309899
-0.2122857 -0.0011376605000000001
-0.2112857 -0.0011443564
-0.2102857 -0.0011510776
-0.2092857 -0.0011578238
-0.2082857 -0.0011645950999999999
-0.2072857 -0.0011713916000000001
-0.2062857 -0.0011782131
-0.2052857 -0.0011850596
-0.2042857 -0.0011919312
-0.2032857 -0.0011988277
-0.2022857 -0.0012057491
-0.2012857 -0.0012126954
-0.2002857 -0.0012196666
-0.1992857 -0.0012266626
-0.1982857 -0.0012336833999999999
-0.1972857 -0.0012407289
-0.1962857 -0.0012477990000000002
-0.1952857 -0.0012548938
-0.1942857 -0.0012620132
-0.1932857 -0.0012691572
-0.1922857 -0.0012763256
-0.1912857 -0.0012835185
-0.1902857 -0.0012907358
-0.1892857 -0.0012979775
-0.1882857 -0.0013052435
-0.1872857 -0.0013125336
-0.1862857 -0.001319848
-0.1852857 -0.0013271864
-0.1842857 -0.0013345489
-0.1832857 -0.0013419353
-0.1822857 -0.0013493456999999999
-0.1812857 -0.0013567798999999999
-0.1802857 -0.0013642379
-0.1792857 -0.0013717196
-0.1782857 -0.0013792249
-0.1772857 -0.0013867537
-0.1762857 -0.0013943059999999999
-0.1752857 -0.0014018818
-0.1742857 -0.0014094807
-0.1732857 -0.001417103
-0.1722857 -0.0014247484
-0.1712857 -0.0014324168
-0.1702857 -0.0014401082000000001
-0.1692857 -0.0014478225999999999
-0.1682857 -0.0014555598
-0.1672857 -0.0014633199
-0.1662857 -0.0014711025000000001
-0.1652857 -0.0014789077
-0.1642857 -0.0014867354
-0.1632857 -0.0014945856
-0.1622857 -0.0015024581
-0.1612857 -0.0015103529
-0.1602857 -0.0015182699
-0.1592857 -0.0015262089000000001
-0.1582857 -0.0015341699
-0.1572857 -0.0015421529
-0.1562857 -0.0015501574999999999
-0.1552857 -0.001558184
-0.1542857 -0.0015662318999999998
-0.1532857 -0.0015743013
-0.1522857 -0.0015823923999999999
-0.1512857 -0.0015905045000000001
-0.1502857 -0.0015986378
-0.1492857 -0.0016067922999999998
-0.1482857 -0.0016149676
-0.1472857 -0.0016231637
-0.1462857 -0.0016313805
-0.1452857 -0.0016396178
-0.1442857 -0.0016478755999999998
-0.1432857 -0.0016561536999999999
-0.1422857 -0.0016644519000000003
-0.1412857 -0.0016727700999999999
-0.1402857 -0.0016811083999999999
-0.1392857 -0.0016894664
-0.1382857 -0.001697844
-0.1372857 -0.0017062412000000001
-0.1362857 -0.0017146578
-0.1352857 -0.0017230936
-0.1342857 -0.0017315484
-0.1332857 -0.0017400222
-0.1322857 -0.0017485148000000001
-0.1312857 -0.0017570263
-0.1302857 -0.0017655562
-0.1292857 -0.0017741046
-0.1282857 -0.0017826711
-0.1272857 -0.0017912558000000001
-0.1262857 -0.0017998584
-0.1252857 -0.0018084787
-0.1242857 -0.0018171168
-0.1232857 -0.0018257721
-0.1222857 -0.0018344448000000002
-0.1212857 -0.0018431347
-0.1202857 -0.0018518414
-0.1192857 -0.001860565
-0.1182857 -0.0018693052
-0.1172857 -0.0018780616
-0.1162857 -0.0018868344000000001
-0.1152857 -0.0018956232
-0.1142857 -0.0019044282000000002
-0.1132857 -0.0019132485
-0.1122857 -0.0019220844
-0.1112857 -0.0019309357000000002
-0.1102857 -0.001939802
-0.1092857 -0.0019486833000000002
-0.1082857 -0.0019575793
-0.1072857 -0.00196649
-0.1062857 -0.0019754150000000003
-0.1052857 -0.0019843543000000003
-0.1042857 -0.0019933073
-0.1032857 -0.0020022744
-0.1022857 -0.0020112551
-0.1012857 -0.0020202495
-0.1002857 -0.0020292568
-9.9285714E-02 -0.0020382775
-9.8285712E-02 -0.002047311
-9.7285718E-02 -0.002056357
-9.6285716E-02 -0.0020654157
-9.5285714E-02 -0.0020744868000000002
-9.4285712E-02 -0.0020835698
-9.3285717E-02 -0.0020926649
-9.2285715E-02 -0.0021017719
-9.1285713E-02 -0.0021108901
-9.0285711E-02 -0.0021200197999999997
-8.9285716E-02 -0.0021291604
-8.8285714E-02 -0.0021383119000000003
-8.7285712E-02 -0.0021474742
-8.6285718E-02 -0.0021566468
-8.5285716E-02 -0.0021658296
-8.4285714E-02 -0.0021750224
-8.3285712E-02 -0.0021842249999999997
-8.2285717E-02 -0.0021934369
-8.1285715E-02 -0.0022026583000000002
-8.0285713E-02 -0.0022118886
-7.9285711E-02 -0.0022211276
-7.8285716E-02 -0.0022303751
-7.7285714E-02 -0.0022396308999999997
-7.6285712E-02 -0.0022488948
-7.5285718E-02 -0.0022581666
-7.4285716E-02 -0.0022674458
-7.3285714E-02 -0.0022767323
-7.2285712E-02 -0.0022860258
-7.1285717E-02 -0.0022953262
-7.0285715E-02 -0.002304633
-6.9285713E-02 -0.0023139461
-6.8285711E-02 -0.0023232653
-6.7285717E-02 -0.0023325902
-6.6285715E-02 -0.0023419205
-6.5285712E-02 -0.0023512561
-6.4285718E-02 -0.0023605966
-6.3285716E-02 -0.0023699418000000002
-6.2285714E-02 -0.0023792916
-6.1285716E-02 -0.0023886455999999998
-6.0285714E-02 -0.0023980036
-5.9285715E-02 -0.0024073652000000004
-5.8285713E-02 -0.0024167301
-5.7285715E-02 -0.0024260982000000003
-5.6285713E-02 -0.0024354691
-5.5285715E-02 -0.0024448424999999998
-5.4285713E-02 -0.0024542183
-5.3285714E-02 -0.0024635961
-5.2285716E-02 -0.0024729754
-5.1285714E-02 -0.0024823565
-5.0285716E-02 -0.0024917385
-4.9285714E-02 -0.0025011213
-4.8285715E-02 -0.0025105048
-4.7285713E-02 -0.0025198883999999998
-4.6285715E-02 -0.0025292722
-4.5285713E-02 -0.0025386555
-4.4285715E-02 -0.0025480382000000004
-4.3285713E-02 -0.00255742
-4.2285714E-02 -0.0025668007
-4.1285716E-02 -0.0025761798
-4.0285714E-02 -0.002585557
-3.9285716E-02 -0.0025949321
-3.8285714E-02 -0.0026043048
-3.7285715E-02 -0.0026136748
-3.6285713E-02 -0.0026230417
-3.5285715E-02 -0.0026324053
-3.4285713E-02 -0.0026417651
-3.3285715E-02 -0.0026511209999999998
-3.2285713E-02 -0.0026604728
-3.1285714E-02 -0.0026698199
-3.0285714E-02 -0.0026791621999999998
-2.9285714E-02 -0.0026884992999999997
-2.8285714E-02 -0.0026978307000000003
-2.7285714E-02 -0.0027071565000000002
-2.6285714E-02 -0.0027164758999999998
-2.5285713E-02 -0.0027257887
-2.4285715E-02 -0.0027350949
-2.3285715E-02 -0.0027443937
-2.2285715E-02 -0.0027536851
-2.1285715E-02 -0.0027629687
-2.0285714E-02 -0.0027722441
-1.9285714E-02 -0.0027815109
-1.8285714E-02 -0.0027907688
-1.7285714E-02 -0.0028000175000000003
-1.6285714E-02 -0.0028092565
-1.5285715E-02 -0.0028184854999999997
-1.4285714E-02 -0.0028277043
-1.3285714E-02 -0.0028369124
-1.2285714E-02 -0.0028461096
-1.1285714E-02 -0.0028552953
-1.0285715E-02 -0.0028644691999999998
-9.2857145E-03 -0.0028736311000000002
-8.2857143E-03 -0.0028827806
-7.2857141E-03 -0.0028919172
-6.2857145E-03 -0.0029010407
-5.2857143E-03 -0.0029101508
-4.2857141E-03 -0.002919247
-3.2857142E-03 -0.002928329
-2.2857143E-03 -0.0029373965000000003
-1.2857143E-03 -0.0029464489
-2.8571428E-04 -0.0029554862
7.1428571E-04 -0.0029645078
1.7142857E-03 -0.0029735132999999998
2.7142856E-03 -0.0029825025000000003
3.7142858E-03 -0.002991475
4.7142855E-03 -0.0030004305
5.7142857E-03 -0.0030093684
6.7142858E-03 -0.0030182888
7.7142855E-03 -0.0030271909
8.7142857E-03 -0.0030360745
9.7142858E-03 -0.0030449391
1.0714286E-02 -0.0030537845
1.1714286E-02 -0.0030626103000000004
1.2714285E-02 -0.0030714164
1.3714286E-02 -0.0030802017
1.4714286E-02 -0.0030889663000000004
1.5714286E-02 -0.0030977099000000004
1.6714286E-02 -0.0031064315
1.7714286E-02 -0.0031151314
1.8714286E-02 -0.0031238090999999996
1.9714287E-02 -0.0031324637999999997
2.0714285E-02 -0.0031410953
2.1714285E-02 -0.0031497035000000004
2.2714285E-02 -0.0031582877000000003
2.3714285E-02 -0.0031668478000000003
2.4714286E-02 -0.0031753829
2.5714286E-02 -0.0031838931999999998
2.6714286E-02 -0.0031923777
2.7714286E-02 -0.0032008364
2.8714286E-02 -0.0032092691999999995
2.9714286E-02 -0.0032176747
3.0714286E-02 -0.0032260534
3.1714287E-02 -0.0032344047000000004
3.2714285E-02 -0.0032427284000000004
3.3714287E-02 -0.0032510237000000003
3.4714285E-02 -0.0032592903
3.5714287E-02 -0.0032675282
3.6714286E-02 -0.0032757364999999997
3.7714284E-02 -0.0032839151
3.8714286E-02 -0.0032920633999999997
3.9714284E-02 -0.0033001811999999998
4.0714286E-02 -0.0033082681
4.1714285E-02 -0.0033163236
4.2714287E-02 -0.0033243471999999997
4.3714285E-02 -0.0033323384000000004
4.4714287E-02 -0.0033402972000000004
4.5714285E-02 -0.0033482233
4.6714287E-02 -0.0033561151
4.7714286E-02 -0.0033639735
4.8714284E-02 -0.0033717977
4.9714286E-02 -0.003379587
5.0714284E-02 -0.003387341
5.1714286E-02 -0.0033950597
5.2714285E-02 -0.0034027424
5.3714287E-02 -0.0034103887
5.4714285E-02 -0.0034179982
5.5714287E-02 -0.0034255709999999997
5.6714285E-02 -0.0034331057000000003
5.7714287E-02 -0.0034406024
5.8714285E-02 -0.0034480609999999997
5.9714288E-02 -0.0034554807
6.0714286E-02 -0.0034628614
6.1714284E-02 -0.0034702021
6.2714286E-02 -0.0034775032
6.3714288E-02 -0.0034847639
6.4714283E-02 -0.0034919838
6.5714285E-02 -0.0034991626000000003
6.6714287E-02 -0.0035062996000000003
6.7714289E-02 -0.0035133948
6.8714283E-02 -0.0035204477
6.9714285E-02 -0.0035274573999999996
7.0714287E-02 -0.0035344245
7.1714282E-02 -0.0035413472
7.2714284E-02 -0.0035482262
7.3714286E-02 -0.0035550605
7.4714288E-02 -0.0035618505
7.5714283E-02 -0.0035685949
7.6714285E-02 -0.0035752934999999995
7.7714287E-02 -0.0035819462999999996
7.8714289E-02 -0.0035885520999999997
7.9714283E-02 -0.0035951114
8.0714285E-02 -0.0036016227000000003
8.1714287E-02 -0.0036080866
8.2714289E-02 -0.0036145018000000003
8.3714284E-02 -0.0036208687000000004
8.4714286E-02 -0.0036271859999999997
8.5714288E-02 -0.0036334539000000003
8.6714283E-02 -0.0036396719
8.7714285E-02 -0.0036458394
8.8714287E-02 -0.0036519563
8.9714289E-02 -0.0036580215
9.0714283E-02 -0.0036640355
9.1714285E-02 -0.0036699970000000004
9.2714287E-02 -0.0036759062
9.3714289E-02 -0.0036817626
9.4714284E-02 -0.0036875655
9.5714286E-02 -0.0036933149999999995
9.6714288E-02 -0.0036990102999999996
9.7714283E-02 -0.0037046509999999998
9.8714285E-02 -0.0037102367000000002
9.9714287E-02 -0.0037157672
0.1007143 -0.0037212416
0.1017143 -0.00372666
0.1027143 -0.0037320217
0.1037143 -0.0037373266
0.1047143 -0.0037425736
0.1057143 -0.0037477632000000004
0.1067143 -0.0037528946
0.1077143 -0.0037579673999999998
0.1087143 -0.0037629804999999997
0.1097143 -0.0037679347
0.1107143 -0.0037728289
0.1117143 -0.0037776626
0.1127143 -0.003782436
0.1137143 -0.0037871479
0.1147143 -0.0037917987
0.1157143 -0.003796387
0.1167143 -0.0038009137
0.1177143 -0.0038053771
0.1187143 -0.0038097773
0.1197143 -0.0038141141
0.1207143 -0.0038183873
0.1217143 -0.0038225957
0.1227143 -0.0038267393
0.1237143 -0.0038308179
0.1247143 -0.0038348313
0.1257143 -0.0038387781
0.1267143 -0.0038426590999999996
0.1277143 -0.0038464732
0.1287143 -0.0038502203000000002
0.1297143 -0.0038539001
0.1307143 -0.0038575119
0.1317143 -0.0038610557
0.1327143 -0.0038645307
0.1337143 -0.0038679369000000005
0.1347143 -0.003871274
0.1357143 -0.0038745409
0.1367143 -0.003877738
0.1377143 -0.0038808641
0.1387143 -0.0038839196
0.1397143 -0.0038869038999999996
0.1407143 -0.0038898164
0.1417143 -0.003892657
0.1427143 -0.0038954247000000004
0.1437143 -0.0038981201
0.1447143 -0.0039007424
0.1457143 -0.0039032908
0.1467143 -0.0039057653000000004
0.1477143 -0.0039081657
0.1487143 -0.0039104911
0.1497143 -0.0039127415000000006
0.1507143 -0.0039149163
0.1517143 -0.0039170154
0.1527143 -0.0039190378000000005
0.1537143 -0.003920984099999999
0.1547143 -0.0039228529
0.1557143 -0.0039246446
0.1567143 -0.0039263585
0.1577143 -0.0039279948
0.1587143 -0.0039295523
0.1597143 -0.0039310311
0.1607143 -0.0039324306
0.1617143 -0.0039337508
0.1627143 -0.0039349910000000005
0.1637143 -0.0039361512
0.1647143 -0.0039372309
0.1657143 -0.0039382296
0.1667143 -0.0039391471
0.1677143 -0.0039399831
0.1687143 -0.0039407376
0.1697143 -0.0039414095
0.1707143 -0.0039419989
0.1717143 -0.0039425053
0.1727143 -0.003942928700000001
0.1737143 -0.0039432689000000005
0.1747143 -0.003943525
0.1757143 -0.0039436967
0.1767143 -0.003943784
0.1777143 -0.0039437866
0.1787143 -0.003943704
0.1797143 -0.0039435363
0.1807143 -0.0039432823999999995
0.1817143 -0.0039429426
0.1827143 -0.003942516599999999
0.1837143 -0.0039420036
0.1847143 -0.0039414033
0.1857143 -0.0039407158
0.1867143 -0.0039399405
0.1877143 -0.003939077599999999
0.1887143 -0.0039381262
0.1897143 -0.0039370861
0.1907143 -0.0039359573
0.1917143 -0.0039347389
0.1927143 -0.0039334313999999995
0.1937143 -0.0039320336999999995
0.1947143 -0.003930546500000001
0.1957143 -0.0039289687
0.1967143 -0.0039273
0.1977143 -0.003925540700000001
0.1987143 -0.0039236904
0.1997143 -0.0039217484
0.2007143 -0.003919714800000001
0.2017143 -0.0039175888
0.2027143 -0.003915370699999999
0.2037143 -0.0039130598
0.2047143 -0.0039106562
0.2057143 -0.0039081595
0.2067143 -0.0039055689
0.2077143 -0.0039028848
0.2087143 -0.0039001068000000002
0.2097143 -0.0038972346
0.2107143 -0.0038942678999999997
0.2117143 -0.0038912061000000004
0.2127143 -0.0038880495
0.2137143 -0.0038847970999999998
0.2147143 -0.0038814494000000005
0.2157143 -0.0038780054
0.2167143 -0.0038744653
0.2177143 -0.0038708290999999997
0.2187143 -0.0038670958000000004
0.2197143 -0.0038632657
0.2207143 -0.0038593385
0.2217143 -0.0038553138
0.2227143 -0.0038511913
0.2237143 -0.0038469712000000003
0.2247143 -0.0038426533
0.2257143 -0.0038382364
0.2267143 -0.0038337212999999997
0.2277143 -0.0038291077000000002
0.2287143 -0.0038243947
0.2297143 -0.0038195823
0.2307143 -0.0038146711
0.2317143 -0.0038096601
0.2327143 -0.0038045491000000004
0.2337143 -0.0037993381000000002
0.2347143 -0.0037940274000000003
0.2357143 -0.0037886155
0.2367143 -0.0037831036
0.2377143 -0.0037774909
0.2387143 -0.0037717768
0.2397143 -0.0037659618
0.2407143 -0.0037600449999999996
0.2417143 -0.0037540270999999997
0.2427143 -0.0037479072
0.2437143 -0.0037416852
0.2447143 -0.0037353613000000005
0.2457143 -0.0037289348
0.2467143 -0.0037224056999999996
0.2477143 -0.0037157741
0.2487143 -0.0037090398
0.2497143 -0.0037022022
0.2507143 -0.0036952617000000003
0.2517143 -0.0036882170999999997
0.2527143 -0.0036810692
0.2537143 -0.0036738179999999997
0.2547143 -0.0036664624
0.2557143 -0.0036590030999999997
0.2567143 -0.0036514390000000002
0.2577143 -0.0036437705
0.2587143 -0.0036359976
0.2597143 -0.0036281202
0.2607143 -0.0036201374
0.2617143 -0.0036120498000000003
0.2627143 -0.0036038571
0.2637143 -0.0035955592000000004
0.2647143 -0.0035871558999999997
0.2657143 -0.0035786466
0.2667143 -0.0035700319
0.2677143 -0.003561311
0.2687143 -0.0035524841000000003
0.2697143 -0.0035435511
0.2707143 -0.0035345117999999996
0.2717143 -0.0035253659
0.2727143 -0.0035161133999999997
0.2737143 -0.0035067544
0.2747143 -0.0034972883
0.2757143 -0.0034877154
0.2767143 -0.0034780351000000004
0.2777143 -0.0034682477999999997
0.2787143 -0.0034583532
0.2797143 -0.0034483509999999997
0.2807143 -0.003438241
0.2817143 -0.0034280238
0.2827143 -0.0034176985
0.2837143 -0.0034072651
0.2847143 -0.0033967241000000003
0.2857143 -0.0033860746
0.2867143 -0.0033753175
0.2877143 -0.0033644515000000002
0.2887143 -0.0033534776
0.2897143 -0.0033423952
0.2907143 -0.0033312041
0.2917143 -0.0033199049
0.2927143 -0.0033084969
0.2937143 -0.0032969801
0.2947143 -0.0032853550000000002
0.2957143 -0.0032736203
0.2967143 -0.0032617775999999998
0.2977143 -0.0032498254
0.2987143 -0.0032377644
0.2997143 -0.0032255946000000002
0.3007143 -0.0032133157000000002
0.3017143 -0.0032009272999999998
0.3027143 -0.0031884298
0.3037143 -0.0031758234000000005
0.3047143 -0.0031631076
0.3057143 -0.0031502823000000004
0.3067143 -0.0031373474
0.3077143 -0.0031243035000000003
0.3087143 -0.00311115
0.3097143 -0.003097887
0.3107143 -0.0030845144999999997
0.3117143 -0.0030710326000000002
0.3127143 -0.0030574407
0.3137143 -0.0030437392
0.3147143 -0.0030299279
0.3157143 -0.0030160067999999997
0.3167143 -0.0030019761
0.3177143 -0.0029878353
0.3187143 -0.0029735846
0.3197143 -0.002959224
0.3207143 -0.0029447532
0.3217143 -0.0029301725999999998
0.3227143 -0.0029154817
0.3237143 -0.0029006809
0.3247143 -0.0028857699
0.3257143 -0.0028707489
0.3267143 -0.0028556176
0.3277143 -0.0028403761
0.3287143 -0.0028250246
0.3297143 -0.0028095628
0.3307143 -0.0027939908
0.3317143 -0.0027783086
0.3327143 -0.0027625163
0.3337143 -0.0027466136
0.3347143 -0.0027306007000000004
0.3357143 -0.0027144775
0.3367143 -0.0026982441
0.3377143 -0.0026819003
0.3387143 -0.0026654463
0.3397143 -0.002648882
0.3407143 -0.0026322075000000003
0.3417143 -0.0026154228
0.3427143 -0.0025985279
0.3437143 -0.0025815227
0.3447143 -0.0025644071
0.3457143 -0.0025471812
0.3467143 -0.0025298456
0.3477143 -0.0025123994
0.3487143 -0.0024948433
0.3497143 -0.0024771769
0.3507143 -0.0024594004999999998
0.3517143 -0.0024415142
0.3527143 -0.0024235178000000003
0.3537143 -0.0024054114
0.3547143 -0.0023871951
0.3557143 -0.0023688688
0.3567143 -0.0023504328000000002
0.3577143 -0.0023318868
0.3587143 -0.0023132312000000003
0.3597143 -0.0022944656
0.3607143 -0.0022755905000000002
0.3617143 -0.0022566057
0.3627143 -0.0022375112000000003
0.3637143 -0.0022183070999999997
0.3647143 -0.0021989934
0.3657143 -0.0021795702
0.3667143 -0.0021600373999999998
0.3677143 -0.0021403952
0.3687143 -0.0021206437
0.3697143 -0.0021007827
0.3707143 -0.0020808124
0.3717143 -0.0020607327
0.3727143 -0.0020405438
0.3737143 -0.0020202454999999997
0.3747143 -0.0019998381
0.3757143 -0.0019793214999999998
0.3767143 -0.0019586957999999997
0.3777143 -0.0019379611
0.3787143 -0.0019171174999999998
0.3797143 -0.0018961649
0.3807143 -0.0018751034
0.3817143 -0.0018539331
0.3827143 -0.0018326540000000002
0.3837143 -0.0018112662
0.3847143 -0.0017897697
0.3857143 -0.0017681646999999998
0.3867143 -0.001746451
0.3877143 -0.0017246287999999998
0.3887143 -0.0017026981
0.3897143 -0.0016806593
0.3907143 -0.0016585118000000002
0.3917143 -0.0016362563
0.3927143 -0.0016138925
0.3937143 -0.0015914203999999998
0.3947143 -0.0015688402999999998
0.3957143 -0.0015461525
0.3967143 -0.0015233564000000002
0.3977143 -0.0015004525
0.3987143 -0.0014774408
0.3997143 -0.0014543213
0.4007143 -0.0014310941
0.4017143 -0.0014077594
0.4027143 -0.0013843171
0.4037143 -0.0013607672
0.4047143 -0.0013371101
0.4057143 -0.0013133456
0.4067143 -0.0012894739
0.4077143 -0.0012654952
0.4087143 -0.0012414092999999998
0.4097143 -0.0012172164999999999
0.4107143 -0.0011929168
0.4117143 -0.0011685102999999999
0.4127143 -0.0011439973
0.4137143 -0.0011193775
0.4147143 -0.0010946513
0.4157143 -0.0010698186
0.4167143 -0.0010448796
0.4177143 -0.0010198343
0.4187143 -0.0009946827999999998
0.4197143 -0.00096942522
0.4207143 -0.00094406159
0.4217143 -0.0009185921
0.4227143 -0.0008930166599999999
0.4237143 -0.00086733544
0.4247143 -0.00084154844
0.4257143 -0.00081565595
0.4267143 -0.00078965786
0.4277143 -0.00076355427
0.4287143 -0.0007373453200000001
0.4297143 -0.000711031
0.4307143 -0.00068461145
0.4317143 -0.00065808672
0.4327143 -0.0006314569
0.4337143 -0.00060472207
0.4347143 -0.00057788225
0.4357143 -0.00055093756
0.4367143 -0.000523888
0.4377143 -0.00049673376
0.4387143 -0.00046947484000000006
0.4397143 -0.00044211133
0.4407143 -0.00041464327
0.4417143 -0.00038707085
0.4427143 -0.00035939404
0.4437143 -0.00033161298
0.4447143 -0.00030372776
0.4457143 -0.00027573843999999996
0.4467143 -0.00024764511
0.4477143 -0.00021944788
0.4487143 -0.00019114679999999998
0.4497143 -0.00016274199
0.4507143 -0.00013423352
0.4517143 -0.00010562148
0.4527143 -7.690599100000001e-05
0.4537143 -4.8087117e-05
0.4547143 -1.916496e-05
0.4557143 9.8603913e-06
0.4567143 3.8988836e-05
0.4577143 6.822028199999999e-05
0.4587143 9.755463e-05
0.4597143 0.00012699179
0.4607143 0.00015653164
0.4617143 0.00018617415000000002
0.4627143 0.00021591916
0.4637143 0.00024576659
0.4647143 0.00027571637
0.4657143 0.00030576839
0.4667143 0.00033592255
0.4677143 0.00036617876
0.4687143 0.00039653692
0.4697143 0.00042699698000000006
0.4707143 0.00045755877999999997
0.4717143 0.0004882223
0.4727143 0.00051898737
0.4737143 0.00054985398
0.4747143 0.00058082201
0.4757143 0.00061189139
0.4767143 0.0006430619999999999
0.4777143 0.0006743337500000001
0.4787143 0.00070570663
0.4797143 0.00073718047
0.4807143 0.00076875531
0.4817143 0.00080043083
0.4827143 0.00083220721
0.4837143 0.00086408418
0.4847143 0.0008960616500000001
0.4857143 0.0009281396199999999
0.4867143 0.00096031799
0.4877143 0.0009925965999999999
0.4887143 0.0010249754000000002
0.4897143 0.0010574542
0.4907143 0.0010900330999999998
0.4917143 0.0011227119
0.4927143 0.0011554905999999999
0.4937143 0.0011883688
0.4947143 0.0012213468
0.4957143 0.0012544242000000001
0.4967143 0.0012876011
0.4977143 0.0013208773000000001
0.4987143 0.0013542526
0.4997143 0.0013877271
0.5007143 0.0014213006000000001
0.5017143 0.0014549729
0.5027143 0.0014887441
0.5037143 0.0015226138
0.5047143 0.0015565822
0.5057143 0.0015906489000000002
0.5067143 0.0016248143
0.5077143 0.0016590779
0.5087143 0.0016934395
0.5097143 0.0017278992999999999
0.5107143 0.0017624568
0.5117143 0.0017971124000000002
0.5127143 0.0018318657
0.5137143 0.0018667166
0.5147143 0.0019016648000000002
0.5157143 0.0019367106
0.5167143 0.0019718535
0.5177143 0.0020070935
0.5187143 0.0020424306
0.5197143 0.0020778647
0.5207143 0.0021133954
0.5217143 0.0021490228
0.5227143 0.0021847469
0.5237143 0.0022205671
0.5247143 0.0022564838
0.5257143 0.0022924967
0.5267143 0.0023286055000000003
0.5277143 0.0023648103
0.5287143 0.0024011106
0.5297143 0.0024375066
0.5307143 0.0024739978
0.5317143 0.0025105845
0.5327143 0.0025472662
0.5337143 0.0025840429
0.5347143 0.0026209145
0.5357143 0.0026578809000000004
0.5367143 0.0026949418
0.5377143 0.0027320969999999997
0.5387143 0.0027693466
0.5397143 0.0028066903
0.5407143 0.0028441278
0.5417143 0.0028816594
0.5427143 0.0029192845
0.5437143 0.0029570032000000002
0.5447143 0.0029948153999999998
0.5457143 0.0030327208
0.5467143 0.0030707192999999996
0.5477143 0.0031088108
0.5487143 0.0031469949999999997
0.5497143 0.0031852720000000003
0.5507143 0.0032236414
0.5517143 0.0032621031999999998
0.5527143 0.0033006570000000002
0.5537143 0.0033393029000000005
0.5547143 0.0033780405
0.5557143 0.0034168697
0.5567143 0.0034557903
0.5577143 0.0034948021000000004
0.5587143 0.0035339053
0.5597143 0.0035730991
0.5607143 0.0036123837999999997
0.5617143 0.0036517587000000004
0.5627143 0.0036912243
0.5637143 0.0037307796
0.5647143 0.0037704245000000003
0.5657143 0.0038101596
0.5667143 0.0038499835
0.5677143 0.0038898968
0.5687143 0.0039298993
0.5697143 0.0039699902000000006
0.5707143 0.0040101699
0.5717143 0.0040504379
0.5727143 0.004090794
0.5737143 0.0041312382
0.5747143 0.00417177
0.5757143 0.0042123887
0.5767143 0.0042530952
0.5777143 0.0042938882
0.5787143 0.0043347682
0.5797143 0.0043757347
0.5807143 0.0044167871
0.5817143 0.0044579258
0.5827143 0.0044991499
0.5837143 0.0045404595
0.5847143 0.0045818539
0.5857143 0.0046233334000000004
0.5867143 0.0046648969
0.5877143 0.0047065456
0.5887143 0.0047482776
0.5897143 0.0047900936
0.5907143 0.0048319926000000004
0.5917143 0.0048739748
0.5927143 0.0049160397
0.5937143 0.0049581871
0.5947143 0.0050004164
0.5957143 0.0050427272
0.5967143 0.0050851195
0.5977143 0.0051275929
0.5987143 0.0051701467
0.5997143 0.0052127813
0.6007143 0.0052554954999999995
0.6017143 0.0052982894
0.6027143 0.0053411626
0.6037143 0.0053841148
0.6047143 0.0054271455
0.6057143 0.0054702540999999995
0.6067143 0.0055134409
0.6077143 0.0055567052
0.6087143 0.0056000463
0.6097143 0.0056434645
0.6107143 0.0056869587
0.6117143 0.0057305289
0.6127143 0.0057741751999999995
0.6137143 0.0058178961
0.6147143 0.0058616923000000005
0.6157143 0.0059055626
0.6167143 0.0059495069
0.6177143 0.0059935249999999995
0.6187143 0.0060376162
0.6197143 0.006081780199999999
0.6207143 0.0061260164999999995
0.6217143 0.0061703242
0.6227143 0.0062147031999999994
0.6237143 0.0062591535
0.6247143 0.0063036729
0.6257143 0.006348263600000001
0.6267143 0.0063929227
0.6277143 0.0064376508999999995
0.6287143 0.0064824468000000005
0.6297143 0.0065273111
0.6307143 0.006572242999999999
0.6317143 0.0066172411999999995
0.6327143 0.0066623048
0.6337143 0.0067074347
0.6347143 0.00675263
0.6357143 0.0067978894
0.6367143 0.0068432135000000005
0.6377143 0.0068886002
0.6387143 0.0069340502
0.6397143 0.0069795627
0.6407143 0.0070251364
0.6417143 0.0070707719999999995
0.6427143 0.0071164678999999995
0.6437143 0.007162223499999999
0.6447143 0.0072080387
0.6457143 0.0072539129
0.6467143 0.0072998453
0.6477143 0.0073458345000000005
0.6487143 0.007391881800000001
0.6497143 0.0074379845
0.6507143 0.0074841431
0.6517143 0.0075303564
0.6527143 0.0075766242
0.6537143 0.0076229451
0.6547143 0.0076693192
0.6557143 0.0077157456
0.6567143 0.0077622222
0.6577143 0.0078087505
0.6587143 0.0078553283
0.6597143 0.0079019555
0.6607143 0.0079486301
0.6617143 0.0079953534
0.6627143 0.008042123200000001
0.6637143 0.0080889389
0.6647143 0.0081357997
0.6657143 0.0081827056
0.6667143 0.0082296552
0.6677143 0.0082766477
0.6687143 0.0083236824
0.6697143 0.0083707579
0.6707143 0.0084178741
0.6717143 0.0084650303
0.6727143 0.008512225
0.6737143 0.008559457599999999
0.6747143 0.0086067274
0.6757143 0.0086540334
0.6767143 0.008701374500000001
0.6777143 0.0087487511
0.6787143 0.0087961605
0.6797143 0.008843602700000001
0.6807143 0.008891076900000001
0.6817143 0.008938582300000001
0.6827143 0.0089861176
0.6837143 0.0090336813
0.6847143 0.0090812733
0.6857143 0.0091288923
0.6867143 0.0091765367
0.6877143 0.0092242066
0.6887143 0.0092718998
0.6897143 0.0093196169
0.6907143 0.0093673552
0.6917143 0.0094151153
0.6927143 0.0094628944
0.6937143 0.0095106923
0.6947143 0.0095585077
0.6957143 0.0096063399
0.6967143 0.0096541873
0.6977143 0.0097020493
0.6987143 0.0097499251
0.6997143 0.009797812500000001
0.7007143 0.0098457116
0.7017143 0.0098936202
0.7027143 0.0099415374
0.7037143 0.0099894627
0.7047143 0.010037395
0.7057143 0.010085331
0.7067143 0.010133273
0.7077143 0.010181217000000001
0.7087143 0.010229163000000001
0.7097143 0.01027711
0.7107143 0.010325057
0.7117143 0.010373
0.7127143 0.010420941999999999
0.7137143 0.010468878
0.7147143 0.01051681
0.7157143 0.010564734
0.7167143 0.010612651
0.7177143 0.010660558
0.7187143 0.010708453
0.7197143 0.010756338
0.7207143 0.010804208
0.7217143 0.010852063
0.7227143 0.010899903
0.7237143 0.010947724
0.7247143 0.010995526
0.7257143 0.011043308
0.7267143 0.011091068
0.7277143 0.011138806000000001
0.7287143 0.011186519
0.7297143 0.011234205
0.7307143 0.011281863999999999
0.7317143 0.011329493
0.7327143 0.011377093
0.7337143 0.011424661000000001
0.7347143 0.011472196
0.7357143 0.011519695
0.7367143 0.011567158
0.7377143 0.011614583
0.7387143 0.011661968
0.7397143 0.011709312
0.7407143 0.011756614
0.7417143 0.011803871
0.7427143 0.011851083
0.7437143 0.011898247
0.7447143 0.011945363
0.7457143 0.011992428000000001
0.7467143 0.01203944
0.7477143 0.0120864
0.7487143 0.012133304000000001
0.7497143 0.01218015
0.7507143 0.012226938
0.7517143 0.012273663999999998
0.7527143 0.01232033
0.7537143 0.012366931999999999
0.7547143 0.012413467999999999
0.7557143 0.012459936
0.7567143 0.012506335
0.7577143 0.012552665
0.7587143 0.012598922
0.7597143 0.012645104
0.7607143 0.012691208
0.7617143 0.012737238
0.7627143 0.012783185
0.7637143 0.012829053
0.7647143 0.012874836
0.7657143 0.012920535
0.7667143 0.012966145
0.7677143 0.013011667999999999
0.7687143 0.0130571
0.7697143 0.013102440000000002
0.7707143 0.013147685
0.7717143 0.013192833
0.7727143 0.013237882999999999
0.7737143 0.013282834
0.7747143 0.013327683
0.7757143 0.013372429
0.7767143 0.01341707
0.7777143 0.013461600999999998
0.7787143 0.013506023999999998
0.7797143 0.013550334999999998
0.7807143 0.013594532
0.7817143 0.013638612000000001
0.7827143 0.013682577
0.7837143 0.013726421
0.7847143 0.013770144
0.7857143 0.013813745
0.7867143 0.013857217
0.7877143 0.013900563
0.7887143 0.013943779
0.7897143 0.013986863
0.7907143 0.014029813000000002
0.7917143 0.014072628
0.7927143 0.014115304
0.7937143 0.014157838999999998
0.7947143 0.014200232
0.7957143 0.014242481999999999
0.7967143 0.014284583
0.7977143 0.014326536999999999
0.7987143 0.014368338
0.7997143 0.014409986
0.8007143 0.014451479000000001
0.8017143 0.014492814
0.8027143 0.01453399
0.8037143 0.014575005
0.8047143 0.014615854999999999
0.8057143 0.014656538
0.8067143 0.014697053000000002
0.8077143 0.014737397
0.8087143 0.014777567
0.8097143 0.014817565
0.8107143 0.014857383
0.8117143 0.014897023
0.8127143 0.01493648
0.8137143 0.014975753000000001
0.8147143 0.015014841000000001
0.8157143 0.015053738
0.8167143 0.015092445
0.8177143 0.015130959
0.8187143 0.015169277
0.8197143 0.015207399
0.8207143 0.01524532
0.8217143 0.015283037
0.8227143 0.015320549
0.8237143 0.015357854
0.8247143 0.01539495
0.8257143 0.015431833
0.8267143 0.015468502999999998
0.8277143 0.015504954
0.8287143 0.015541186
0.8297143 0.015577198
0.8307143 0.015612986
0.8317143 0.015648546
0.8327143 0.015683878
0.8337143 0.015718979
0.8347143 0.015753847
0.8357143 0.015788477
0.8367143 0.015822871000000002
0.8377143 0.015857024
0.8387143 0.015890933
0.8397143 0.015924596000000003
0.8407143 0.015958013
0.8417143 0.015991177000000002
0.8427143 0.016024089
0.8437143 0.016056746
0.8447143 0.016089146000000002
0.8457143 0.016121287
0.8467143 0.016153164
0.8477143 0.016184777
0.8487143 0.016216122
0.8497143 0.016247196999999998
0.8507143 0.016278001
0.8517143 0.016308529
0.8527143 0.016338781
0.8537143 0.016368752
0.8547143 0.016398441
0.8557143 0.016427846
0.8567143 0.016456962999999998
0.8577143 0.016485792
0.8587143 0.016514327000000002
0.8597143 0.016542568
0.8607143 0.016570512
0.8617143 0.016598158000000002
0.8627143 0.016625499000000002
0.8637143 0.016652537000000002
0.8647143 0.016679267
0.8657143 0.016705687
0.8667143 0.016731795
0.8677143 0.016757588
0.8687143 0.016783064
0.8697143 0.01680822
0.8707143 0.016833055
0.8717143 0.016857566
0.8727143 0.016881748000000002
0.8737143 0.016905602
0.8747143 0.016929122
0.8757143 0.016952309
0.8767143 0.016975158
0.8777143 0.01699767
0.8787143 0.017019839
0.8797143 0.017041662
0.8807143 0.017063141
0.8817143 0.017084270000000002
0.8827143 0.017105046
0.8837143 0.017125469
0.8847143 0.017145537
0.8857143 0.017165243
0.8867143 0.01718459
0.8877143 0.017203571
0.8887143 0.017222187
0.8897143 0.017240434
0.8907143 0.017258308
0.8917143 0.01727581
0.8927143 0.017292934
0.8937143 0.017309682
0.8947143 0.017326047
0.8957143 0.01734203
0.8967143 0.017357624999999998
0.8977143 0.017372833
0.8987143 0.01738765
0.8997143 0.017402075
0.9007143 0.017416103
0.9017143 0.017429733
0.9027143 0.017442963000000002
0.9037143 0.017455791000000002
0.9047143 0.017468214
0.9057143 0.017480228
0.9067143 0.017491833
0.9077143 0.017503026
0.9087143 0.017513806
0.9097143 0.017524169
0.9107143 0.017534113
0.9117143 0.017543636
0.9127143 0.017552736
0.9137143 0.017561408
0.9147143 0.017569655
0.9157143 0.017577471
0.9167143 0.017584853
0.9177143 0.017591802
0.9187143 0.017598312
0.9197143 0.017604385
0.9207143 0.017610015
0.9217143 0.017615201
0.9227143 0.017619942
0.9237143 0.017624235
0.9247143 0.017628077
0.9257143 0.017631467
0.9267143 0.017634401
0.9277143 0.017636879
0.9287143 0.017638897
0.9297143 0.017640456
0.9307143 0.017641549
0.9317143 0.017642177
0.9327143 0.017642337
0.9337143 0.017642029
0.9347143 0.017641248
0.9357143 0.017639992
0.9367143 0.017638261
0.9377143 0.017636053
0.9387143 0.017633363000000003
0.9397143 0.017630194000000002
0.9407143 0.01762654
0.9417143 0.0176224
0.9427143 0.017617771
0.9437143 0.017612654000000002
0.9447143 0.017607045999999998
0.9457143 0.017600946
0.9467143 0.01759435
0.9477143 0.017587256
0.9487143 0.017579664999999998
0.9497143 0.017571573
0.9507143 0.017562979
0.9517143 0.017553879
0.9527143 0.017544275
0.9537143 0.017534163000000002
0.9547143 0.01752354
0.9557143 0.017512406
0.9567143 0.017500759
0.9577143 0.017488597999999998
0.9587143 0.017475919
0.9597143 0.017462722
0.9607143 0.017449004
0.9617143 0.017434766
0.9627143 0.017420003
0.9637143 0.017404716
0.9647143 0.017388901000000002
0.9657143 0.01737256
0.9667143 0.017355688
0.9677143 0.017338285
0.9687143 0.017320349
0.9697143 0.017301879
0.9707143 0.017282872999999997
0.9717143 0.01726333
0.9727143 0.017243248000000003
0.9737143 0.017222627
0.9747143 0.017201464
0.9757143 0.017179758
0.9767143 0.017157508
0.9777143 0.017134716
0.9787143 0.017111374
0.9797143 0.017087486000000002
0.9807143 0.017063049
0.9817143 0.017038062
0.9827143 0.017012525
0.9837143 0.016986435
0.9847143 0.016959791999999998
0.9857143 0.016932594
0.9867143 0.016904839
0.9877143 0.016876528
0.9887143 0.016847659
0.9897143 0.016818232
0.9907143 0.016788245
0.9917143 0.016757695
0.9927143 0.016726584
0.9937143 0.016694909
0.9947143 0.016662672
0.9957143 0.016629869000000002
0.9967143 0.0165965
0.9977143 0.016562565
0.9987143 0.016528061
0.9997143 0.016492989
1.000714 0.016457349
1.001714 0.016421139
1.002714 0.016384358
1.003714 0.016347006
1.004714 0.016309082
1.005714 0.016270587
1.006714 0.016231518
1.007714 0.016191877
1.008714 0.016151659999999998
1.009714 0.016110869
1.010714 0.016069504999999998
1.011714 0.016027564
1.012714 0.015985047999999998
1.013714 0.015941955
1.014714 0.015898286
1.015714 0.01585404
1.016714 0.015809217
1.017714 0.015763815
1.018714 0.015717837
1.019714 0.015671279
1.020714 0.015624144
1.021714 0.015576429999999999
1.022714 0.015528134999999998
1.023714 0.015479264
1.024714 0.015429812
1.025714 0.015379780999999999
1.026714 0.015329170999999999
1.027714 0.01527798
1.028714 0.015226212
1.029714 0.015173863000000001
1.030714 0.015120933999999999
1.031714 0.015067427000000001
1.032714 0.01501334
1.033714 0.014958675000000001
1.034714 0.014903430999999998
1.035714 0.014847609
1.036714 0.014791208
1.037714 0.014734229
1.038714 0.014676673000000001
1.039714 0.014618540000000001
1.040714 0.014559830999999999
1.041714 0.014500546999999999
1.042714 0.014440686000000001
1.043714 0.014380251
1.044714 0.014319239999999999
1.045714 0.014257657
1.046714 0.0141955
1.047714 0.014132770999999999
1.048714 0.014069468000000002
1.049714 0.014005596
1.050714 0.013941151
1.051714 0.013876137
1.052714 0.013810554999999999
1.053714 0.013744403
1.054714 0.013677683000000001
1.055714 0.013610396
1.056714 0.013542542
1.057714 0.013474125
1.058714 0.013405141
1.059714 0.013335595
1.060714 0.013265485
1.061714 0.013194815
1.062714 0.013123584
1.063714 0.013051792999999999
1.064714 0.012979445
1.065714 0.012906539
1.066714 0.012833076
1.067714 0.012759060999999999
1.068714 0.012684491
1.069714 0.01260937
1.070714 0.012533697
1.071714 0.012457475999999999
1.072714 0.012380707
1.073714 0.012303393000000001
1.074714 0.012225533
1.075714 0.012147129999999999
1.076714 0.012068187
1.077714 0.011988705
1.078714 0.011908683
1.079714 0.011828124
1.080714 0.011747031000000002
1.081714 0.011665404
1.082714 0.011583246
1.083714 0.011500558
1.084714 0.011417341999999999
1.085714 0.011333599
1.086714 0.011249333
1.087714 0.011164542999999999
1.088714 0.011079233
1.089714 0.010993404
1.090714 0.010907057999999999
1.091714 0.010820197
1.092714 0.010732823
1.093714 0.010644938
1.094714 0.010556546
1.095714 0.010467645000000001
1.096714 0.010378241
1.097714 0.010288335
1.098714 0.010197929
1.099714 0.010107025
1.100714 0.010015627
1.101714 0.0099237353
1.102714 0.009831354
1.103714 0.0097384844
1.104714 0.0096451295
1.105714 0.009551292900000001
1.106714 0.009456975400000001
1.107714 0.009362180599999999
1.108714 0.0092669106
1.109714 0.0091711685
1.110714 0.0090749563
1.111714 0.0089782778
1.112714 0.0088811343
1.113714 0.0087835295
1.114714 0.0086854656
1.115714 0.008586946199999999
1.116714 0.0084879728
1.117714 0.008388548999999999
1.118714 0.0082886771
1.119714 0.008188361199999999
1.120714 0.0080876023
1.121714 0.0079864047
1.122714 0.0078847705
1.123714 0.0077827041
1.124714 0.0076802069
1.125714 0.007577283399999999
1.126714 0.007473935
1.127714 0.0073701667
1.128714 0.007265980799999999
1.129714 0.0071613802
1.130714 0.007056368499999999
1.131714 0.006950949299999999
1.132714 0.006845125600000001
1.133714 0.0067389017
1.134714 0.0066322798
1.135714 0.0065252636
1.136714 0.006417857400000001
1.137714 0.0063100648
1.138714 0.006201887999999999
1.139714 0.0060933322
1.140714 0.0059843998
1.141714 0.0058750949
1.142714 0.0057654212
1.143714 0.0056553821
1.144714 0.0055449811000000005
1.145714 0.0054342221
1.146714 0.0053231084
1.147714 0.0052116444
1.148714 0.0050998329
1.149714 0.0049876784
1.150714 0.0048751841
1.151714 0.004762354
1.152714 0.0046491918
1.153714 0.004535701
1.154714 0.0044218860999999995
1.155714 0.0043077507
1.156714 0.0041932992
1.157714 0.0040785344
1.158714 0.0039634611
1.159714 0.0038480833999999997
1.160714 0.0037324051000000003
1.161714 0.0036164302999999996
1.162714 0.0035001630999999997
1.163714 0.0033836081000000002
1.164714 0.0032667689
1.165714 0.0031496503999999996
1.166714 0.0030322561999999997
1.167714 0.0029145913
1.168714 0.0027966592999999996
1.169714 0.002678465
1.170714 0.0025600126
1.171714 0.0024413064
1.172714 0.0023223507
1.173714 0.0022031502999999997
1.174714 0.0020837091
1.175714 0.0019640318
1.176714 0.0018441227
1.177714 0.0017239863
1.178714 0.0016036269
1.179714 0.0014830492
1.180714 0.0013622572
1.181714 0.0012412557
1.182714 0.001120049
1.183714 0.0009986417399999998
1.184714 0.0008770383799999999
1.185714 0.0007552435400000001
1.186714 0.0006332617
1.187714 0.0005110974100000001
1.188714 0.00038875537
1.189714 0.00026624023
1.190714 0.00014355666
1.191714 2.0709378000000002e-05
1.192714 -0.00010229686
1.193714 -0.00022545728
1.194714 -0.00034876709
1.195714 -0.00047222146999999996
1.196714 -0.00059581553
1.197714 -0.00071954441
1.198714 -0.00084340327
1.199714 -0.0009673872200000001
1.200714 -0.0010914913
1.201714 -0.0012157106
1.202714 -0.00134004
1.203714 -0.001464475
1.204714 -0.0015890104
1.205714 -0.0017136412
1.206714 -0.0018383625999999998
1.207714 -0.0019631694
1.208714 -0.0020880572
1.209714 -0.0022130207
1.210714 -0.0023380549000000003
1.211714 -0.0024631552
1.212714 -0.0025883166
1.213714 -0.002713534
1.214714 -0.0028388023999999998
1.215714 -0.0029641171
1.216714 -0.0030894727
1.217714 -0.0032148648
1.218714 -0.0033402884999999996
1.219714 -0.0034657380000000003
1.220714 -0.0035912086
1.221714 -0.0037166955999999997
1.222714 -0.0038421938
1.223714 -0.0039676979
1.224714 -0.0040932031
1.225714 -0.0042187035
1.226714 -0.0043441949
1.227714 -0.0044696717
1.228714 -0.0045951288
1.229714 -0.0047205609
1.230714 -0.0048459628
1.231714 -0.0049713297
1.232714 -0.0050966559
1.233714 -0.0052219362
1.234714 -0.005347166
1.235714 -0.0054723394
1.236714 -0.0055974513
1.237714 -0.005722497
1.238714 -0.005847470699999999
1.239714 -0.0059723676
1.240714 -0.0060971823
1.241714 -0.006221910000000001
1.242714 -0.0063465449999999994
1.243714 -0.006471083200000001
1.244714 -0.0065955180999999995
1.245714 -0.006719846
1.246714 -0.0068440604
1.247714 -0.006968157
1.248714 -0.007092130499999999
1.249714 -0.0072159761
1.250714 -0.007339687700000001
1.251714 -0.0074632611
1.252714 -0.0075866912
1.253714 -0.007709972900000001
1.254714 -0.0078331002
1.255714 -0.0079560683
1.256714 -0.0080788719
1.257714 -0.0082015067
1.258714 -0.008323966200000001
1.259714 -0.0084462459
1.260714 -0.0085683409
1.261714 -0.008690245899999999
1.262714 -0.0088119545
1.263714 -0.008933462999999999
1.264714 -0.009054765499999999
1.265714 -0.0091758571
1.266714 -0.0092967326
1.267714 -0.0094173869
1.268714 -0.0095378149
1.269714 -0.0096580115
1.270714 -0.009777971
1.271714 -0.009897689599999999
1.272714 -0.010017161
1.273714 -0.01013638
1.274714 -0.010255341999999999
1.275714 -0.010374043999999999
1.276714 -0.010492478
1.277714 -0.010610640000000001
1.278714 -0.010728526
1.279714 -0.010846129999999999
1.280714 -0.010963447000000001
1.281714 -0.011080474
1.282714 -0.011197203
1.283714 -0.011313632
1.284714 -0.011429755
1.285714 -0.011545567
1.286714 -0.011661062
1.287714 -0.011776237
1.288714 -0.011891086
1.289714 -0.012005604999999999
1.290714 -0.012119787
1.291714 -0.012233631
1.292714 -0.012347127999999999
1.293714 -0.012460275000000002
1.294714 -0.012573067
1.295714 -0.012685499999999999
1.296714 -0.012797567000000001
1.297714 -0.012909264
1.298714 -0.013020587000000002
1.299714 -0.013131532000000001
1.300714 -0.013242091999999999
1.301714 -0.013352264
1.302714 -0.013462044000000001
1.303714 -0.013571422999999999
1.304714 -0.013680402
1.305714 -0.013788974
1.306714 -0.013897133999999998
1.307714 -0.014004878000000002
1.308714 -0.014112201
1.309714 -0.0142191
1.310714 -0.014325569
1.311714 -0.014431603999999999
1.312714 -0.0145372
1.313714 -0.014642355
1.314714 -0.014747062000000002
1.315714 -0.014851318
1.316714 -0.014955116999999999
1.317714 -0.015058456999999999
1.318714 -0.015161332999999999
1.319714 -0.015263740000000001
1.320714 -0.015365674000000001
1.321714 -0.015467129999999999
1.322714 -0.015568106
1.323714 -0.015668594
1.324714 -0.015768592
1.325714 -0.015868096999999998
1.326714 -0.015967102
1.327714 -0.016065604
1.328714 -0.016163601
1.329714 -0.016261086
1.330714 -0.016358057
1.331714 -0.016454507
1.332714 -0.016550435
1.333714 -0.016645835
1.334714 -0.016740704000000002
1.335714 -0.016835039000000003
1.336714 -0.016928835
1.337714 -0.01702209
1.338714 -0.017114796
1.339714 -0.017206953
1.340714 -0.017298556
1.341714 -0.017389601
1.342714 -0.017480087
1.343714 -0.017570007000000002
1.344714 -0.017659357
1.345714 -0.017748139
1.346714 -0.017836341999999998
1.347714 -0.017923967
1.348714 -0.018011009999999997
1.349714 -0.018097466
1.350714 -0.018183334
1.351714 -0.018268608
1.352714 -0.018353287
1.353714 -0.018437365
1.354714 -0.018520841
1.355714 -0.018603711000000002
1.356714 -0.018685972
1.357714 -0.018767618
1.358714 -0.018848648
1.359714 -0.01892906
1.360714 -0.019008848
1.361714 -0.019088011000000002
1.362714 -0.019166544
1.363714 -0.019244445
1.364714 -0.019321711
1.365714 -0.01939834
1.366714 -0.019474329
1.367714 -0.019549673
1.368714 -0.019624369
1.369714 -0.019698417
1.370714 -0.019771812
1.371714 -0.019844552
1.372714 -0.019916633
1.373714 -0.019988054
1.374714 -0.020058812999999998
1.375714 -0.020128905
1.376714 -0.020198328
1.377714 -0.020267081
1.378714 -0.020335161
1.379714 -0.020402564999999998
1.380714 -0.020469291
1.381714 -0.020535337
1.382714 -0.0206007
1.383714 -0.020665378999999998
1.384714 -0.020729369
1.385714 -0.020792669
1.386714 -0.020855278
1.387714 -0.020917192
1.388714 -0.020978409
1.389714 -0.021038928999999998
1.390714 -0.021098749
1.391714 -0.021157865
1.392714 -0.021216276
1.393714 -0.02127398
1.394714 -0.021330976
1.395714 -0.021387260999999998
1.396714 -0.021442834
1.397714 -0.02149769
1.398714 -0.021551832
1.399714 -0.021605256
1.400714 -0.02165796
1.401714 -0.021709943
1.402714 -0.021761202
1.403714 -0.021811738
1.404714 -0.021861546
1.405714 -0.021910627999999998
1.406714 -0.021958981
1.407714 -0.022006602
1.408714 -0.022053493
1.409714 -0.022099652
1.410714 -0.022145075
1.411714 -0.022189763
1.412714 -0.022233716
1.413714 -0.022276929
1.414714 -0.022319405
1.415714 -0.022361139000000002
1.416714 -0.022402135
1.417714 -0.022442387
1.418714 -0.022481897
1.419714 -0.022520663
1.420714 -0.022558683
1.421714 -0.022595958
1.422714 -0.022632484999999997
1.423714 -0.022668265
1.424714 -0.022703295999999998
1.425714 -0.022737577
1.426714 -0.022771109
1.427714 -0.02280389
1.428714 -0.022835919
1.429714 -0.022867195
1.430714 -0.022897721
1.431714 -0.022927493
1.432714 -0.022956511000000002
1.433714 -0.022984775
1.434714 -0.023012287
1.435714 -0.023039043000000002
1.436714 -0.023065045
1.437714 -0.023090292
1.438714 -0.023114785000000002
1.439714 -0.023138522
1.440714 -0.023161503
1.441714 -0.023183732000000002
1.442714 -0.023205204
1.443714 -0.02322592
1.444714 -0.023245883
1.445714 -0.02326509
1.446714 -0.023283543
1.447714 -0.023301243
1.448714 -0.023318187
1.449714 -0.023334377
1.450714 -0.023349813
1.451714 -0.023364494
1.452714 -0.023378424999999998
1.453714 -0.0233916
1.454714 -0.023404023
1.455714 -0.023415695
1.456714 -0.023426613
1.457714 -0.023436782
1.458714 -0.023446199
1.459714 -0.023454866
1.460714 -0.023462783
1.461714 -0.023469952000000002
1.462714 -0.023476373000000002
1.463714 -0.023482046
1.464714 -0.023486972
1.465714 -0.023491152
1.466714 -0.023494588
1.467714 -0.023497279
1.468714 -0.023499227
1.469714 -0.023500434
1.470714 -0.023500899000000002
1.471714 -0.023500626
1.472714 -0.023499613
1.473714 -0.023497861999999998
1.474714 -0.023495377
1.475714 -0.023492156
1.476714 -0.023488204000000002
1.477714 -0.023483517
1.478714 -0.023478101
1.479714 -0.023471956
1.480714 -0.023465081
1.481714 -0.023457481
1.482714 -0.023449156
1.483714 -0.023440106
1.484714 -0.023430334
1.485714 -0.023419842
1.486714 -0.023408631
1.487714 -0.023396703
1.488714 -0.023384059
1.489714 -0.023370699999999998
1.490714 -0.023356629
1.491714 -0.023341847000000002
1.492714 -0.023326356
1.493714 -0.023310156999999998
1.494714 -0.023293254
1.495714 -0.023275647
1.496714 -0.023257339000000002
1.497714 -0.023238332
1.498714 -0.023218627000000002
1.499714 -0.023198228
1.500714 -0.023177135
1.501714 -0.023155352
1.502714 -0.023132881
1.503714 -0.023109723
1.504714 -0.023085882
1.505714 -0.023061359
1.506714 -0.023036155
1.507714 -0.023010274
1.508714 -0.022983718
1.509714 -0.022956492000000002
1.510714 -0.022928594
1.511714 -0.022900030000000002
1.512714 -0.0228708
1.513714 -0.022840909
1.514714 -0.022810357
1.515714 -0.022779148
1.516714 -0.022747283
1.517714 -0.022714765999999997
1.518714 -0.022681599
1.519714 -0.022647784
1.520714 -0.022613326
1.521714 -0.022578225
1.522714 -0.022542484
1.523714 -0.022506107
1.524714 -0.022469096
1.525714 -0.022431453
1.526714 -0.022393183
1.527714 -0.022354284999999998
1.528714 -0.022314767
1.529714 -0.022274628
1.530714 -0.022233874
1.531714 -0.022192505
1.532714 -0.022150525
1.533714 -0.022107939
1.534714 -0.022064747
1.535714 -0.022020955
1.536714 -0.021976564
1.537714 -0.021931580000000003
1.538714 -0.021886002999999998
1.539714 -0.021839839
1.540714 -0.021793088999999998
1.541714 -0.021745758
1.542714 -0.021697848999999998
1.543714 -0.021649364
1.544714 -0.021600309
1.545714 -0.021550684
1.546714 -0.021500494
1.547714 -0.021449741
1.548714 -0.021398431
1.549714 -0.021346565
1.550714 -0.021294148
1.551714 -0.021241183
1.552714 -0.021187674
1.553714 -0.021133621000000002
1.554714 -0.021079033
1.555714 -0.021023909
1.556714 -0.020968253000000003
1.557714 -0.020912071
1.558714 -0.020855365
1.559714 -0.020798139
1.560714 -0.020740395
1.561714 -0.020682141
1.562714 -0.020623374
1.563714 -0.020564104
1.564714 -0.020504332
1.565714 -0.020444063
1.566714 -0.020383298
1.567714 -0.020322044
1.568714 -0.020260303
1.569714 -0.020198079
1.570714 -0.020135376
1.571714 -0.020072197
1.572714 -0.020008549
1.573714 -0.019944432999999998
1.574714 -0.019879855000000002
1.575714 -0.019814815
1.576714 -0.019749321
1.577714 -0.019683375
1.578714 -0.019616981
1.579714 -0.019550143
1.580714 -0.019482865000000002
1.581714 -0.019415151
1.582714 -0.019347004
1.583714 -0.019278428
1.584714 -0.019209429
1.585714 -0.019140007
1.586714 -0.01907017
1.587714 -0.018999921
1.588714 -0.018929261
1.589714 -0.018858198
1.590714 -0.018786734
1.591714 -0.018714872
1.592714 -0.018642619
1.593714 -0.018569976
1.594714 -0.01849695
1.595714 -0.018423541999999998
1.596714 -0.01834976
1.597714 -0.018275605
1.598714 -0.01820108
1.599714 -0.018126193
1.600714 -0.018050946999999998
1.601714 -0.017975345
1.602714 -0.017899391
1.603714 -0.017823091
1.604714 -0.017746449
1.605714 -0.01766947
1.606714 -0.017592154000000002
1.607714 -0.017514508
1.608714 -0.017436536
1.609714 -0.017358242
1.610714 -0.017279631
1.611714 -0.017200707
1.612714 -0.017121472
1.613714 -0.017041933000000002
1.614714 -0.016962092
1.615714 -0.016881955
1.616714 -0.016801524999999998
1.617714 -0.016720805000000002
1.618714 -0.016639802
1.619714 -0.016558518
1.620714 -0.016476959
1.621714 -0.016395126
1.622714 -0.016313027
1.623714 -0.016230663
1.624714 -0.016148041
1.625714 -0.016065162
1.626714 -0.015982031
1.627714 -0.015898653999999998
1.628714 -0.015815035999999998
1.629714 -0.015731178000000002
1.630714 -0.015647087
1.631714 -0.015562764
1.632714 -0.015478217
1.633714 -0.015393448
1.634714 -0.015308461999999998
1.635714 -0.015223263
1.636714 -0.015137855
1.637714 -0.015052244
1.638714 -0.014966430999999999
1.639714 -0.014880423
1.640714 -0.014794222
1.641714 -0.014707834999999999
1.642714 -0.014621263999999998
1.643714 -0.014534511
1.644714 -0.014447584999999999
1.645714 -0.014360488000000001
1.646714 -0.014273224000000001
1.647714 -0.014185795999999999
1.648714 -0.01409821
1.649714 -0.014010469000000001
1.650714 -0.013922575
1.651714 -0.013834536
1.652714 -0.013746355
1.653714 -0.013658036
1.654714 -0.013569581
1.655714 -0.013480995
1.656714 -0.013392283000000001
1.657714 -0.013303450000000001
1.658714 -0.013214495
1.659714 -0.013125429000000001
1.660714 -0.013036250000000001
1.661714 -0.012946965999999999
1.662714 -0.01285758
1.663714 -0.012768096000000001
1.664714 -0.012678516
1.665714 -0.012588846999999998
1.666714 -0.012499093000000001
1.667714 -0.012409258000000001
1.668714 -0.012319343
1.669714 -0.012229354999999999
1.670714 -0.012139296
1.671714 -0.012049173
1.672714 -0.011958987
1.673714 -0.011868742
1.674714 -0.011778444
1.675714 -0.011688095
1.676714 -0.0115977
1.677714 -0.011507262
1.678714 -0.011416785
1.679714 -0.011326273999999999
1.680714 -0.011235730000000001
1.681714 -0.011145158
1.682714 -0.011054563
1.683714 -0.010963948000000001
1.684714 -0.010873316000000001
1.685714 -0.010782671
1.686714 -0.010692016
1.687714 -0.010601356
1.688714 -0.010510693
1.689714 -0.010420034
1.690714 -0.010329379
1.691714 -0.010238733
1.692714 -0.010148099
1.693714 -0.010057482000000001
1.694714 -0.0099668854
1.695714 -0.009876311399999999
1.696714 -0.009785765
1.697714 -0.0096952499
1.698714 -0.0096047697
1.699714 -0.0095143274
1.700714 -0.0094239265
1.701714 -0.0093335708
1.702714 -0.0092432638
1.703714 -0.0091530099
1.704714 -0.0090628113
1.705714 -0.0089726709
1.706714 -0.0088825946
1.707714 -0.008792583
1.708714 -0.0087026412
1.709714 -0.0086127722
1.710714 -0.0085229789
1.711714 -0.0084332642
1.712714 -0.0083436316
1.713714 -0.008254085
1.714714 -0.0081646271
1.715714 -0.0080752608
1.716714 -0.0079859892
1.717714 -0.0078968165
1.718714 -0.0078077443
1.719714 -0.0077187767999999995
1.720714 -0.0076299162
1.721714 -0.0075411670000000005
1.722714 -0.007452530600000001
1.723714 -0.0073640120000000005
1.724714 -0.0072756127
1.725714 -0.0071873371999999994
1.726714 -0.0070991875
1.727714 -0.0070111666
1.728714 -0.0069232789
1.729714 -0.006835525699999999
1.730714 -0.0067479108
1.731714 -0.006660437799999999
1.732714 -0.0065731081
1.733714 -0.0064859261
1.734714 -0.006398894
1.735714 -0.0063120147
1.736714 -0.0062252919
1.737714 -0.0061387269
1.738714 -0.0060523238
1.739714 -0.0059660844
1.740714 -0.0058800117
1.741714 -0.0057941076999999995
1.742714 -0.0057083762
1.743714 -0.0056228193
1.744714 -0.0055374392
1.745714 -0.0054522385
1.746714 -0.00536722
1.747714 -0.005282386
1.748714 -0.0051977389
1.749714 -0.0051132818
1.750714 -0.0050290164
1.751714 -0.0049449456
1.752714 -0.0048610713
1.753714 -0.0047773966999999995
1.754714 -0.0046939236
1.755714 -0.004610654699999999
1.756714 -0.0045275923
1.757714 -0.0044447388
1.758714 -0.0043620967
1.759714 -0.0042796681
1.760714 -0.0041974556
1.761714 -0.0041154613000000005
1.762714 -0.0040336875999999995
1.763714 -0.0039521368000000005
1.764714 -0.0038708112999999997
1.765714 -0.0037897134
1.766714 -0.0037088451999999997
1.767714 -0.0036282083000000005
1.768714 -0.0035478056999999996
1.769714 -0.0034676392
1.770714 -0.0033877105999999997
1.771714 -0.0033080218
1.772714 -0.0032285751999999997
1.773714 -0.0031493724
1.774714 -0.0030704156
1.775714 -0.0029917064
1.776714 -0.0029132469000000003
1.777714 -0.0028350387
1.778714 -0.0027570839
1.779714 -0.0026793839
1.780714 -0.0026019407
1.781714 -0.0025247558
1.782714 -0.0024478310999999997
1.783714 -0.0023711684
1.784714 -0.002294769
1.785714 -0.002218635
1.786714 -0.0021427679
1.787714 -0.0020671692
1.788714 -0.0019918411
1.789714 -0.0019167846
1.790714 -0.0018420017999999999
1.791714 -0.0017674939999999999
1.792714 -0.001693263
1.793714 -0.0016193104
1.794714 -0.0015456375
1.795714 -0.0014722462
1.796714 -0.0013991377
1.797714 -0.0013263137
1.798714 -0.0012537755000000001
1.799714 -0.0011815245
1.800714 -0.0011095622
1.801714 -0.0010378898
1.802714 -0.0009665085600000001
1.803714 -0.0008954198200000001
1.804714 -0.00082462484
1.805714 -0.0007541247200000001
1.806714 -0.0006839206899999999
1.807714 -0.0006140137899999999
1.808714 -0.00054440511
1.809714 -0.00047509575
1.810714 -0.00040608675
1.811714 -0.00033737911
1.812714 -0.00026897387
1.813714 -0.00020087202
1.814714 -0.00013307457
1.815714 -6.558245800000001e-05
1.816714 1.6033165999999998e-06
1.817714 6.8481796e-05
1.818714 0.00013505202
1.819714 0.00020131301000000002
1.820714 0.00026726384
1.821714 0.00033290355
1.822714 0.00039823121
1.823714 0.00046324589999999997
1.824714 0.0005279467600000001
1.825714 0.0005923327999999999
1.826714 0.00065640315
1.827714 0.0007201571
1.828714 0.00078359371
1.829714 0.0008467121899999999
1.830714 0.0009095118900000001
1.831714 0.00097199199
1.832714 0.0010341518
1.833714 0.0010959908
1.834714 0.0011575081999999999
1.835714 0.0012187035
1.836714 0.0012795763
1.837714 0.0013401258
1.838714 0.0014003518
1.839714 0.0014602538
1.840714 0.0015198313
1.841714 0.0015790837999999998
1.842714 0.0016380114000000001
1.843714 0.0016966133000000001
1.844714 0.0017548893000000002
1.845714 0.0018128392
1.846714 0.0018704624
1.847714 0.0019277588
1.848714 0.0019847283
1.849714 0.0020413703
1.850714 0.0020976848
1.851714 0.0021536713
1.852714 0.0022093294
1.853714 0.0022646592999999997
1.854714 0.0023196604
1.855714 0.0023743325
1.856714 0.0024286755
1.857714 0.0024826892
1.858714 0.002536373
1.859714 0.0025897272
1.860714 0.0026427514999999998
1.861714 0.0026954457999999997
1.862714 0.0027478098
1.863714 0.0027998434
1.864714 0.0028515469
1.865714 0.0029029201
1.866714 0.0029539629
1.867714 0.0030046755
1.868714 0.0030550577999999998
1.869714 0.0031051101999999995
1.870714 0.0031548326999999996
1.871714 0.0032042255
1.872714 0.0032532883999999997
1.873714 0.003302022
1.874714 0.0033504264
1.875714 0.0033985019
1.876714 0.0034462486
1.877714 0.0034936671000000002
1.878714 0.0035407571
1.879714 0.0035875193
1.880714 0.0036339541
1.881714 0.0036800610999999997
1.882714 0.0037258415000000003
1.883714 0.0037712944000000003
1.884714 0.0038164206
1.885714 0.0038612205000000004
1.886714 0.0039056948
1.887714 0.0039498427
1.888714 0.003993665499999999
1.889714 0.0040371622
1.890714 0.0040803345
1.891714 0.0041231819
1.892714 0.0041657051
1.893714 0.0042079042
1.894714 0.0042497799
1.895714 0.0042913325
1.896714 0.0043325621
1.897714 0.004373469699999999
1.898714 0.0044140554
1.899714 0.0044543202
1.900714 0.0044942641
1.901714 0.0045338882
1.902714 0.0045731926
1.903714 0.0046121782
1.904714 0.0046508459
1.905714 0.0046891961
1.906714 0.0047272297
1.907714 0.004764946799999999
1.908714 0.0048023488
1.909714 0.0048394362
1.910714 0.0048762096000000005
1.911714 0.0049126698
1.912714 0.0049488175
1.913714 0.004984653800000001
1.914714 0.005020179
1.915714 0.0050553939
1.916714 0.0050902989
1.917714 0.0051248953000000005
1.918714 0.0051591833
1.919714 0.005193164199999999
1.920714 0.005226838
1.921714 0.0052602058999999994
1.922714 0.0052932686
1.923714 0.0053260263999999995
1.924714 0.0053584808
1.925714 0.0053906318
1.926714 0.0054224809
1.927714 0.0054540280000000005
1.928714 0.005485275
1.929714 0.0055162214
1.930714 0.0055468691999999995
1.931714 0.0055772191
1.932714 0.0056072717
1.933714 0.005637028200000001
1.934714 0.0056664891999999994
1.935714 0.005695656
1.936714 0.0057245295
1.937714 0.0057531106
1.938714 0.0057814006
1.939714 0.0058094003
1.940714 0.0058371104
1.941714 0.0058645324
1.942714 0.005891667000000001
1.943714 0.005918515300000001
1.944714 0.0059450784
1.945714 0.005971357300000001
1.946714 0.0059973525
1.947714 0.0060230657
1.948714 0.0060484974
1.949714 0.0060736489
1.950714 0.0060985203
1.951714 0.0061231134000000005
1.952714 0.0061474289
1.953714 0.006171468
1.954714 0.006195232
1.955714 0.006218720999999999
1.956714 0.006241936399999999
1.957714 0.006264878200000001
1.958714 0.0062875493000000005
1.959714 0.0063099491
1.960714 0.0063320796
1.961714 0.006353941700000001
1.962714 0.006375536
1.963714 0.0063968648
1.964714 0.0064179279
1.965714 0.006438727
1.966714 0.0064592634
1.967714 0.0064795378
1.968714 0.0064995525
1.969714 0.0065193082
1.970714 0.0065388056
1.971714 0.006558046200000001
1.972714 0.0065770313
1.973714 0.0065957625
1.974714 0.0066142406
1.975714 0.0066324654
1.976714 0.0066504406
1.977714 0.0066681663
1.978714 0.006685643200000001
1.979714 0.0067028734
1.980714 0.0067198569000000005
1.981714 0.006736596
1.982714 0.0067530906
1.983714 0.0067693429
1.984714 0.0067853536
1.985714 0.006801122799999999
1.986714 0.006816654100000001
1.987714 0.006831945900000001
1.988714 0.0068470014
1.989714 0.0068618203
1.990714 0.0068764042
1.991714 0.006890753899999999
1.992714 0.0069048714
1.993714 0.006918756799999999
1.994714 0.006932412399999999
1.995714 0.0069458387
1.996714 0.0069590373
1.997714 0.0069720096
1.998714 0.0069847563
1.999714 0.006997279
2.000714 0.007009579
2.001714 0.0070216578
2.002714 0.007033515400000001
2.003714 0.0070451541
2.004714 0.007056575099999999
2.005714 0.0070677801
2.006714 0.0070787697
2.007714 0.0070895446999999995
2.008714 0.0071001072000000005
2.009714 0.007110458
2.010714 0.0071205985
2.011714 0.0071305294
2.012714 0.0071402523
2.013714 0.0071497685
2.014714 0.0071590781
2.015714 0.0071681832
2.016714 0.0071770854
2.017714 0.0071857844999999995
2.018714 0.007194282099999999
2.019714 0.007202579600000001
2.020714 0.0072106785
2.021714 0.0072185787000000005
2.022714 0.0072262832
2.023714 0.007233792
2.024714 0.0072411065
2.025714 0.0072482275
2.026714 0.0072551564
2.027714 0.007261894600000001
2.028714 0.007268443
2.029714 0.007274803599999999
2.030714 0.0072809773
2.031714 0.007286964
2.032714 0.007292767299999999
2.033714 0.0072983865
2.034714 0.0073038237999999995
2.035714 0.007309079999999999
2.036714 0.0073141578
2.037714 0.007319055999999999
2.038714 0.0073237774
2.039714 0.0073283227
2.040714 0.0073326941
2.041714 0.0073368908
2.042714 0.0073409152
2.043714 0.0073447685
2.044714 0.0073484509
2.045714 0.0073519651999999994
2.046714 0.0073553107
2.047714 0.007358488799999999
2.048714 0.007361501
2.049714 0.0073643489
2.050714 0.007367032200000001
2.051714 0.0073695534
2.052714 0.0073719122000000005
2.053714 0.0073741103
2.054714 0.007376149699999999
2.055714 0.007378029800000001
2.056714 0.0073797528
2.057714 0.0073813186
2.058714 0.0073827301
2.059714 0.0073839867
2.060714 0.0073850904
2.061714 0.0073860421
2.062714 0.0073868425
2.063714 0.0073874937
2.064714 0.0073879957
2.065714 0.0073883508
2.066714 0.007388558900000001
2.067714 0.0073886222
2.068714 0.0073885414
2.069714 0.007388318
2.070714 0.007387952099999999
2.071714 0.007387445699999999
2.072714 0.0073867996
2.073714 0.0073860145
2.074714 0.007385091900000001
2.075714 0.0073840325
2.076714 0.007382837800000001
2.077714 0.0073815085
2.078714 0.0073800453
2.079714 0.007378448899999999
2.080714 0.0073767209000000005
2.081714 0.0073748626000000005
2.082714 0.0073728741
2.083714 0.0073707561
2.084714 0.007368510700000001
2.085714 0.0073661379999999995
2.086714 0.0073636395000000006
2.087714 0.0073610157
2.088714 0.007358267599999999
2.089714 0.0073553965
2.090714 0.007352402500000001
2.091714 0.0073492876000000006
2.092714 0.0073460527
2.093714 0.0073426985000000005
2.094714 0.007339225699999999
2.095714 0.007335635700000001
2.096714 0.0073319294
2.097714 0.0073281073
2.098714 0.007324170999999999
2.099714 0.0073201219
2.100714 0.0073159594
2.101714 0.0073116855
2.102714 0.007307301699999999
2.103714 0.0073028081
2.104714 0.007298205300000001
2.105714 0.0072934941
2.106714 0.007288676700000001
2.107714 0.0072837531
2.108714 0.0072787239
2.109714 0.0072735907
2.110714 0.0072683535
2.111714 0.007263013699999999
2.112714 0.0072575713
2.113714 0.007252028399999999
2.114714 0.0072463844999999995
2.115714 0.007240640799999999
2.116714 0.0072347975
2.117714 0.0072288566999999995
2.118714 0.0072228177
2.119714 0.0072166826000000005
2.120714 0.007210451400000001
2.121714 0.0072041243
2.122714 0.0071977032
2.123714 0.007191188300000001
2.124714 0.007184581000000001
2.125714 0.0071778821000000005
2.126714 0.007171092099999999
2.127714 0.0071642113
2.128714 0.0071572409
2.129714 0.0071501818000000005
2.130714 0.0071430352999999995
2.131714 0.007135801599999999
2.132714 0.007128481999999999
2.133714 0.007121076499999999
2.134714 0.0071135866
2.135714 0.0071060123
2.136714 0.0070983551
2.137714 0.0070906157
2.138714 0.007082794
2.139714 0.007074891600000001
2.140714 0.0070669084
2.141714 0.0070588459
2.142714 0.007050704200000001
2.143714 0.0070424838
2.144714 0.0070341855
2.145714 0.0070258102000000005
2.146714 0.0070173592
2.147714 0.007008831
2.148714 0.0070002287000000005
2.149714 0.006991551299999999
2.150714 0.006982799100000001
2.151714 0.0069739734
2.152714 0.0069650749
2.153714 0.0069561043
2.154714 0.006947062499999999
2.155714 0.0069379485999999995
2.156714 0.006928765700000001
2.157714 0.0069195114
2.158714 0.006910188699999999
2.159714 0.0069007976
2.160714 0.006891338100000001
2.161714 0.0068818117
2.162714 0.0068722191
2.163714 0.006862560300000001
2.164714 0.0068528359
2.165714 0.0068430469
2.166714 0.0068331945
2.167714 0.0068232781
2.168714 0.0068132998
2.169714 0.0068032583
2.170714 0.0067931549
2.171714 0.0067829911
2.172714 0.0067727655
2.173714 0.006762480899999999
2.174714 0.006752136000000001
2.175714 0.0067417321
2.176714 0.006731268499999999
2.177714 0.0067207475
2.178714 0.006710168200000001
2.179714 0.0066995322
2.180714 0.006688838799999999
2.181714 0.0066780893000000004
2.182714 0.006667283
2.183714 0.006656421500000001
2.184714 0.006645505300000001
2.185714 0.0066345339000000005
2.186714 0.0066235087
2.187714 0.006612429600000001
2.188714 0.0066012981
2.189714 0.0065901135
2.190714 0.0065788765
2.191714 0.0065675878
2.192714 0.006556247500000001
2.193714 0.0065448578
2.194714 0.0065334178
2.195714 0.0065219276
2.196714 0.0065103879
2.197714 0.0064988002
2.198714 0.006487163799999999
2.199714 0.00647548
2.200714 0.006463748300000001
2.201714 0.0064519700000000004
2.202714 0.006440145099999999
2.203714 0.0064282744000000005
2.204714 0.0064163577999999995
2.205714 0.0064043954
2.206714 0.0063923879
2.207714 0.0063803359999999995
2.208714 0.0063682404
2.209714 0.006356099800000001
2.210714 0.006343916200000001
2.211714 0.0063316889
2.212714 0.0063194188
2.213714 0.006307105699999999
2.214714 0.0062947503000000005
2.215714 0.0062823528
2.216714 0.0062699139
2.217714 0.0062574334
2.218714 0.0062449122
2.219714 0.0062323503
2.220714 0.0062197482999999994
2.221714 0.0062071070999999995
2.222714 0.0061944251
2.223714 0.0061817045
2.224714 0.0061689454000000005
2.225714 0.006156147
2.226714 0.006143311499999999
2.227714 0.006130438100000001
2.228714 0.0061175277
2.229714 0.0061045801
2.230714 0.0060915958
2.231714 0.0060785755
2.232714 0.0060655198
2.233714 0.0060524282
2.234714 0.0060393017
2.235714 0.006026140199999999
2.236714 0.0060129438
2.237714 0.0059997135
2.238714 0.0059864491
2.239714 0.0059731512
2.240714 0.0059598195000000005
2.241714 0.0059464546
2.242714 0.0059330567
2.243714 0.0059196256
2.244714 0.005906162600000001
2.245714 0.0058926667
2.246714 0.0058791389
2.247714 0.0058655791
2.248714 0.0058519876000000005
2.249714 0.0058383648
2.250714 0.005824711099999999
2.251714 0.0058110265
2.252714 0.005797311
2.253714 0.0057835648
2.254714 0.0057697893000000005
2.255714 0.0057559835
2.256714 0.0057421482999999995
2.257714 0.0057282836
2.258714 0.0057143901
2.259714 0.005700468
2.260714 0.0056865169999999994
2.261714 0.0056725381
2.262714 0.0056585315
2.263714 0.0056444973
2.264714 0.0056304358
2.265714 0.005616347000000001
2.266714 0.005602231599999999
2.267714 0.005588089300000001
2.268714 0.0055739209
2.269714 0.0055597258
2.270714 0.005545505300000001
2.271714 0.005531259
2.272714 0.0055169872
2.273714 0.0055026903
2.274714 0.0054883687
2.275714 0.0054740216
2.276714 0.0054596501
2.277714 0.0054452543
2.278714 0.0054308341
2.279714 0.0054163894999999995
2.280714 0.0054019212
2.281714 0.0053874293
2.282714 0.0053729142
2.283714 0.0053583753
2.284714 0.0053438135999999995
2.285714 0.0053292289999999996
2.286714 0.0053146217
2.287714 0.0052999922999999996
2.288714 0.005285340699999999
2.289714 0.005270667
2.290714 0.0052559713
2.291714 0.0052412542999999995
2.292714 0.0052265161
2.293714 0.0052117568
2.294714 0.0051969771
2.295714 0.0051821767999999995
2.296714 0.0051673560000000006
2.297714 0.0051525149
2.298714 0.0051376544
2.299714 0.005122774
2.300714 0.0051078739000000005
2.301714 0.0050929546
2.302714 0.005078016
2.303714 0.005063058800000001
2.304714 0.0050480823
2.305714 0.0050330873
2.306714 0.0050180741
2.307714 0.005003042
2.308714 0.004987992
2.309714 0.0049729239
2.310714 0.0049578379
2.311714 0.0049427341
2.312714 0.0049276125
2.313714 0.0049124737
2.314714 0.0048973176
2.315714 0.0048821446
2.316714 0.0048669546
2.317714 0.0048517479
2.318714 0.0048365244
2.319714 0.0048212849
2.320714 0.0048060294
2.321714 0.0047907575
2.322714 0.0047754704000000005
2.323714 0.0047601672
2.324714 0.0047448491
2.325714 0.0047295161
2.326714 0.0047141682
2.327714 0.0046988062
2.328714 0.0046834291
2.329714 0.0046680383
2.330714 0.0046526337000000004
2.331714 0.0046372152
2.332714 0.0046217836
2.333714 0.0046063382
2.334714 0.0045908801
2.335714 0.0045754092
2.336714 0.0045599256000000005
2.337714 0.0045444292
2.338714 0.0045289208999999995
2.339714 0.0045134002
2.340714 0.004497867500000001
2.341714 0.0044823231
2.342714 0.0044667670999999996
2.343714 0.0044511995
2.344714 0.0044356206
2.345714 0.0044200307
2.346714 0.0044044296
2.347714 0.004388818
2.348714 0.0043731954
2.349714 0.0043575626
2.350714 0.0043419193
2.351714 0.0043262658
2.352714 0.004310602199999999
2.353714 0.004294928999999999
2.354714 0.0042792461
2.355714 0.004263554
2.356714 0.0042478525
2.357714 0.0042321419
2.358714 0.0042164225
2.359714 0.0042006945
2.360714 0.0041849584
2.361714 0.0041692139
2.362714 0.0041534615
2.363714 0.0041377014
2.364714 0.0041219337
2.365714 0.0041061583
2.366714 0.0040903764
2.367714 0.0040745872
2.368714 0.0040587915
2.369714 0.004042988799999999
2.370714 0.00402718
2.371714 0.0040113653
2.372714 0.0039955441
2.373714 0.0039797174
2.374714 0.0039638846
2.375714 0.0039480467
2.376714 0.0039322033
2.377714 0.003916354800000001
2.378714 0.0039005012000000003
2.379714 0.0038846429
2.380714 0.0038687798
2.381714 0.0038529124
2.382714 0.0038370405999999997
2.383714 0.0038211652
2.384714 0.0038052855
2.385714 0.0037894020000000003
2.386714 0.0037735157
2.387714 0.0037576261
2.388714 0.0037417336
2.389714 0.0037258382
2.390714 0.0037099406000000003
2.391714 0.0036940404
2.392714 0.0036781388
2.393714 0.003662235
2.394714 0.0036463301999999998
2.395714 0.0036304238
2.396714 0.0036145164
2.397714 0.0035986086
2.398714 0.0035827004
2.399714 0.0035667916000000003
2.400714 0.0035508830000000003
2.401714 0.0035349745
2.402714 0.0035190664000000005
2.403714 0.0035031586
2.404714 0.0034872519
2.405714 0.0034713466
2.406714 0.0034554421
2.407714 0.0034395391
2.408714 0.0034236375
2.409714 0.0034077372999999998
2.410714 0.0033918390000000002
2.411714 0.0033759432000000002
2.412714 0.0033600492000000004
2.413714 0.0033441578000000002
2.414714 0.0033282693
2.415714 0.0033123833
2.416714 0.0032965006999999998
2.417714 0.0032806209000000005
2.418714 0.0032647447
2.419714 0.0032488722
2.420714 0.0032330036999999997
2.421714 0.0032171392
2.422714 0.0032012791
2.423714 0.0031854241
2.424714 0.0031695738
2.425714 0.0031537285
2.426714 0.0031378888
2.427714 0.0031220548000000002
2.428714 0.0031062267
2.429714 0.0030904052
2.430714 0.0030745901000000003
2.431714 0.0030587817
2.432714 0.0030429803
2.433714 0.0030271862
2.434714 0.0030113993
2.435714 0.0029956203
2.436714 0.0029798493000000002
2.437714 0.0029640865
2.438714 0.0029483319
2.439714 0.002932586
2.440714 0.0029168488
2.441714 0.0029011206000000003
2.442714 0.0028854016
2.443714 0.0028696919
2.444714 0.0028539918
2.445714 0.0028383016
2.446714 0.0028226214
2.447714 0.0028069515
2.448714 0.0027912918000000003
2.449714 0.0027756429
2.450714 0.0027600048
2.451714 0.0027443779
2.452714 0.0027287623999999997
2.453714 0.0027131586
2.454714 0.0026975667
2.455714 0.0026819869
2.456714 0.0026664195
2.457714 0.0026508649
2.458714 0.0026353233
2.459714 0.0026197951000000003
2.460714 0.0026042802
2.461714 0.0025887794
2.462714 0.0025732925
2.463714 0.0025578199999999997
2.464714 0.0025423622
2.465714 0.0025269193
2.466714 0.0025114916
2.467714 0.0024960789
2.468714 0.0024806820999999997
2.469714 0.0024653011
2.470714 0.0024499358999999997
2.471714 0.0024345871000000002
2.472714 0.0024192548
2.473714 0.0024039393
2.474714 0.0023886403
2.475714 0.0023733586
2.476714 0.0023580942000000003
2.477714 0.0023428473
2.478714 0.0023276179
2.479714 0.0023124064999999997
2.480714 0.0022972129999999998
2.481714 0.0022820381
2.482714 0.0022668817
2.483714 0.0022517443
2.484714 0.0022366256999999997
2.485714 0.0022215265000000003
2.486714 0.0022064471
2.487714 0.0021913873
2.488714 0.0021763479
2.489714 0.0021613287
2.490714 0.0021463304
2.491714 0.0021313528
2.492714 0.0021163967
2.493714 0.0021014621
2.494714 0.0020865493
2.495714 0.0020716583
2.496714 0.0020567896999999996
2.497714 0.0020419438
2.498714 0.0020271205
2.499714 0.0020123205
2.500714 0.0019975436
2.501714 0.0019827903
2.502714 0.0019680605
2.503714 0.0019533547
2.504714 0.0019386729
2.505714 0.0019240155
2.506714 0.0019093826
2.507714 0.0018947745
2.508714 0.0018801909000000002
2.509714 0.0018656327000000001
2.510714 0.0018510997000000002
2.511714 0.0018365921
2.512714 0.0018221102
2.513714 0.0018076542
2.514714 0.0017932241
2.515714 0.0017788205000000001
2.516714 0.0017644434
2.517714 0.0017500932000000002
2.518714 0.0017357701
2.519714 0.0017214740999999998
2.520714 0.0017072058
2.521714 0.0016929653
2.522714 0.001678753
2.523714 0.0016645688
2.524714 0.0016504134999999998
2.525714 0.001636287
2.526714 0.0016221897999999998
2.527714 0.001608122
2.528714 0.0015940839000000001
2.529714 0.0015800756999999998
2.530714 0.0015660975
2.531714 0.0015521498000000001
2.532714 0.0015382329
2.533714 0.0015243468
2.534714 0.0015104914999999998
2.535714 0.0014966678
2.536714 0.0014828753000000001
2.537714 0.0014691144
2.538714 0.0014553853
2.539714 0.0014416882999999999
2.540714 0.0014280233
2.541714 0.0014143907
2.542714 0.0014007905
2.543714 0.001387223
2.544714 0.0013736883000000002
2.545714 0.0013601867
2.546714 0.0013467183
2.547714 0.0013332831
2.548714 0.0013198816
2.549714 0.0013065140000000002
2.550714 0.0012931802
2.551714 0.0012798808
2.552714 0.0012666157
2.553714 0.0012533853
2.554714 0.0012401898
2.555714 0.0012270294
2.556714 0.0012139043
2.557714 0.0012008148
2.558714 0.001187761
2.559714 0.0011747431999999999
2.560714 0.0011617616
2.561714 0.0011488165000000002
2.562714 0.001135908
2.563714 0.0011230363
2.564714 0.0011102016
2.565714 0.0010974041
2.566714 0.0010846439999999998
2.567714 0.0010719215
2.568714 0.0010592366
2.569714 0.0010465897
2.570714 0.0010339808000000002
2.571714 0.00102141
2.572714 0.0010088776
2.573714 0.00099638364
2.574714 0.00098392829
2.575714 0.0009715116899999999
2.576714 0.00095913401
2.577714 0.00094679535
2.578714 0.00093449589
2.579714 0.0009222359
2.580714 0.0009100154800000001
2.581714 0.00089783471
2.582714 0.00088569386
2.583714 0.00087359313
2.584714 0.0008615326799999999
2.585714 0.0008495126200000001
2.586714 0.0008375333
2.587714 0.00082559473
2.588714 0.00081369726
2.589714 0.000801841
2.590714 0.0007900261199999999
2.591714 0.0007782528000000001
2.592714 0.00076652132
2.593714 0.00075483181
2.594714 0.00074318432
2.595714 0.00073157908
2.596714 0.00072001626
2.597714 0.0007084960099999999
2.598714 0.00069701837
2.599714 0.00068558356
2.600714 0.00067419164
2.601714 0.00066284274
2.602714 0.00065153699
2.603714 0.0006402744000000001
2.604714 0.0006290550999999999
2.605714 0.00061787919
2.606714 0.0006067466999999999
2.607714 0.00059565773
2.608714 0.00058461242
2.609714 0.00057361081
2.610714 0.00056265294
2.611714 0.000551739
2.612714 0.00054086895
2.613714 0.00053004305
2.614714 0.00051926127
2.615714 0.00050852377
2.616714 0.00049783062
2.617714 0.00048718207
2.618714 0.00047657804
2.619714 0.00046601886
2.620714 0.00045550451
2.621714 0.00044503518
2.622714 0.00043461096
2.623714 0.00042423203
2.624714 0.00041389853
2.625714 0.00040361056000000003
2.626714 0.00039336819
2.627714 0.00038317162000000004
2.628714 0.00037302088
2.629714 0.00036291615
2.630714 0.0003528575
2.631714 0.00034284501
2.632714 0.00033287879
2.633714 0.00032295889
2.634714 0.00031308541
2.635714 0.00030325839
2.636714 0.00029347796
2.637714 0.00028374408999999996
2.638714 0.00027405688
2.639714 0.00026441638999999997
2.640714 0.00025482266
2.641714 0.00024527574
2.642714 0.00023577566
2.643714 0.00022632248
2.644714 0.00021691626
2.645714 0.00020755706
2.646714 0.00019824488
2.647714 0.00018897983
2.648714 0.00017976195
2.649714 0.0001705913
2.650714 0.00016146793000000002
2.651714 0.00015239192
2.652714 0.00014336332
2.653714 0.0001343822
2.654714 0.00012544863
2.655714 0.00011656266
2.656714 0.00010772435000000001
2.657714 9.8933742e-05
2.658714 9.0190912e-05
2.659714 8.1495881e-05
2.660714 7.284869e-05
2.661714 6.4249377e-05
2.662714 5.5697967e-05
2.663714 4.7194479e-05
2.664714 3.8738921e-05
2.665714 3.0331298999999996e-05
2.666714 2.1971611e-05
2.667714 1.3659850000000001e-05
2.668714 5.3960004e-06
2.669714 -2.8199556e-06
2.670714 -1.0988041e-05
2.671714 -1.910828e-05
2.672714 -2.7180701e-05
2.673714 -3.5205332e-05
2.674714 -4.3182197e-05
2.675714 -5.1111329e-05
2.676714 -5.8992748e-05
2.677714 -6.6826482e-05
2.678714 -7.4612552e-05
2.679714 -8.2350965e-05
2.680714 -9.0041749e-05
2.681714 -9.768490399999999e-05
2.682714 -0.00010528044
2.683714 -0.00011282835
2.684714 -0.00012032864
2.685714 -0.00012778129
2.686714 -0.0001351863
2.687714 -0.00014254367
2.688714 -0.00014985337
2.689714 -0.00015711539
2.690714 -0.00016432973
2.691714 -0.00017149637
2.692714 -0.00017861529
2.693714 -0.00018568651
2.694714 -0.00019271001
2.695714 -0.00019968581
2.696714 -0.00020661391
2.697714 -0.00021349431
2.698714 -0.00022032707000000003
2.699714 -0.00022711217000000002
2.700714 -0.00023384968999999998
2.701714 -0.00024053961
2.702714 -0.00024718204000000004
2.703714 -0.00025377699
2.704714 -0.00026032453
2.705714 -0.00026682474
2.706714 -0.00027327767
2.707714 -0.0002796834
2.708714 -0.00028604202
2.709714 -0.00029235356999999997
2.710714 -0.00029861817
2.711714 -0.00030483588
2.712714 -0.00031100678000000004
2.713714 -0.00031713096
2.714714 -0.0003232085
2.715714 -0.00032923949
2.716714 -0.00033522399
2.717714 -0.00034116206
2.718714 -0.00034705381
2.719714 -0.00035289929000000003
2.720714 -0.00035869857
2.721714 -0.00036445176
2.722714 -0.00037015891000000004
2.723714 -0.00037582004
2.724714 -0.00038143528000000003
2.725714 -0.00038700468
2.726714 -0.00039252826999999996
2.727714 -0.00039800625
2.728714 -0.00040343861999999996
2.729714 -0.00040882546
2.730714 -0.00041416688
2.731714 -0.00041946290999999994
2.732714 -0.0004247137
2.733714 -0.00042991933
2.734714 -0.00043507994000000004
2.735714 -0.00044019562
2.736714 -0.00044526646
2.737714 -0.0004502926
2.738714 -0.00045527417999999996
2.739714 -0.00046021132
2.740714 -0.00046510408999999995
2.741714 -0.00046995269
2.742714 -0.00047475719
2.743714 -0.00047951776000000005
2.744714 -0.00048423453
2.745714 -0.00048890761
2.746714 -0.00049353712
2.747714 -0.00049812315
2.748714 -0.0005026659
2.749714 -0.0005071653500000001
2.750714 -0.0005116217399999999
2.751714 -0.0005160350600000001
2.752714 -0.00052040546
2.753714 -0.00052473306
2.754714 -0.00052901792
2.755714 -0.00053326007
2.756714 -0.00053745971
2.757714 -0.00054161683
2.758714 -0.00054573161
2.759714 -0.0005498041
2.760714 -0.00055383434
2.761714 -0.0005578224800000001
2.762714 -0.00056176859
2.763714 -0.00056567278
2.764714 -0.00056953522
2.765714 -0.00057335596
2.766714 -0.00057713514
2.767714 -0.00058087294
2.768714 -0.00058456953
2.769714 -0.0005882249799999999
2.770714 -0.00059183953
2.771714 -0.0005954132999999999
2.772714 -0.00059894655
2.773714 -0.0006024394199999999
2.774714 -0.00060589218
2.775714 -0.0006093049299999999
2.776714 -0.00061267788
2.777714 -0.00061601131
2.778714 -0.00061930537
2.779714 -0.00062256031
2.780714 -0.00062577624
2.781714 -0.00062895342
2.782714 -0.000632092
2.783714 -0.00063519224
2.784714 -0.00063825419
2.785714 -0.00064127817
2.786714 -0.00064426426
2.787714 -0.00064721257
2.788714 -0.00065012332
2.789714 -0.0006529966
2.790714 -0.00065583254
2.791714 -0.0006586313700000001
2.792714 -0.0006613931000000001
2.793714 -0.0006641178500000001
2.794714 -0.0006668058600000001
2.795714 -0.00066945722
2.796714 -0.00067207197
2.797714 -0.00067465039
2.798714 -0.00067719252
2.799714 -0.00067969854
2.800714 -0.00068216864
2.801714 -0.00068460295
2.802714 -0.0006870016499999999
2.803714 -0.00068936492
2.804714 -0.00069169296
2.805714 -0.00069398598
2.806714 -0.00069624416
2.807714 -0.00069846774
2.808714 -0.00070065685
2.809714 -0.00070281176
2.810714 -0.0007049327
2.811714 -0.00070701981
2.812714 -0.0007090733599999999
2.813714 -0.0007110935299999999
2.814714 -0.0007130805
2.815714 -0.00071503446
2.816714 -0.00071695563
2.817714 -0.00071884415
2.818714 -0.0007207002000000001
2.819714 -0.00072252396
2.820714 -0.00072431553
2.821714 -0.00072607513
2.822714 -0.00072780285
2.823714 -0.00072949883
2.824714 -0.0007311632999999999
2.825714 -0.0007327963
2.826714 -0.00073439796
2.827714 -0.00073596852
2.828714 -0.0007375081200000001
2.829714 -0.0007390168299999999
2.830714 -0.0007404948999999999
2.831714 -0.00074194249
2.832714 -0.00074335981
2.833714 -0.00074474701
2.834714 -0.00074610439
2.835714 -0.00074743207
2.836714 -0.00074873033
2.837714 -0.00074999944
2.838714 -0.0007512395800000001
2.839714 -0.00075245111
2.840714 -0.00075363419
2.841714 -0.00075478915
2.842714 -0.0007559162
2.843714 -0.00075701564
2.844714 -0.00075808771
2.845714 -0.00075913263
2.846714 -0.00076015071
2.847714 -0.00076114206
2.848714 -0.00076210704
2.849714 -0.0007630456800000001
2.850714 -0.00076395836
2.851714 -0.00076484521
2.852714 -0.0007657062300000001
2.853714 -0.0007665417800000001
2.854714 -0.0007673518700000001
2.855714 -0.00076813667
2.856714 -0.0007688962799999999
2.857714 -0.00076963097
2.858714 -0.0007703405599999999
2.859714 -0.0007710255
2.860714 -0.0007716857
2.861714 -0.00077232144
2.862714 -0.0007729328000000001
2.863714 -0.00077351997
2.864714 -0.0007740829499999999
2.865714 -0.00077462209
2.866714 -0.0007751376
2.867714 -0.00077562954
2.868714 -0.0007760982
2.869714 -0.00077654386
2.870714 -0.0007769666799999999
2.871714 -0.0007773669499999999
2.872714 -0.00077774494
2.873714 -0.0007781008200000001
2.874714 -0.00077843506
2.875714 -0.00077874774
2.876714 -0.0007790391499999999
2.877714 -0.00077930963
2.878714 -0.0007795593800000001
2.879714 -0.00077978857
2.880714 -0.0007799975699999999
2.881714 -0.0007801864700000001
2.882714 -0.00078035564
2.883714 -0.0007805050700000001
2.884714 -0.0007806351299999999
2.885714 -0.0007807458099999999
2.886714 -0.0007808374000000001
2.887714 -0.00078090998
2.888714 -0.0007809638199999999
2.889714 -0.00078099893
2.890714 -0.00078101539
2.891714 -0.00078101339
2.892714 -0.0007809930999999999
2.893714 -0.0007809546299999999
2.894714 -0.0007808981500000001
2.895714 -0.0007808236700000001
2.896714 -0.0007807315299999999
2.897714 -0.00078062194
2.898714 -0.0007804948799999999
2.899714 -0.00078035073
2.900714 -0.0007801896599999999
2.901714 -0.00078001194
2.902714 -0.00077981767
2.903714 -0.00077960722
2.904714 -0.00077938075
2.905714 -0.00077913865
2.906714 -0.0007788810799999999
2.907714 -0.00077860832
2.908714 -0.0007783205500000001
2.909714 -0.0007780182399999999
2.910714 -0.00077770146
2.911714 -0.0007773705000000001
2.912714 -0.00077702543
2.913714 -0.00077666664
2.914714 -0.0007762941999999999
2.915714 -0.0007759083899999999
2.916714 -0.00077550931
2.917714 -0.0007750970300000001
2.918714 -0.0007746717499999999
2.919714 -0.0007742335600000001
2.920714 -0.00077378254
2.921714 -0.0007733188800000001
2.922714 -0.00077284249
2.923714 -0.0007723537199999999
2.924714 -0.0007718524099999999
2.925714 -0.0007713389099999999
2.926714 -0.00077081313
2.927714 -0.00077027526
2.928714 -0.00076972556
2.929714 -0.00076916403
2.930714 -0.00076859087
2.931714 -0.00076800625
2.932714 -0.00076741044
2.933714 -0.00076680362
2.934714 -0.0007661860800000001
2.935714 -0.00076555798
2.936714 -0.0007649196000000001
2.937714 -0.00076427132
2.938714 -0.00076361321
2.939714 -0.0007629457299999999
2.940714 -0.00076226897
2.941714 -0.00076158331
2.942714 -0.0007608889499999999
2.943714 -0.00076018619
2.944714 -0.00075947514
2.945714 -0.0007587561
2.946714 -0.00075802918
2.947714 -0.0007572945400000001
2.948714 -0.00075655244
2.949714 -0.0007558029200000001
2.950714 -0.00075504609
2.951714 -0.00075428206
2.952714 -0.00075351095
2.953714 -0.00075273279
2.954714 -0.0007519476600000001
2.955714 -0.00075115563
2.956714 -0.00075035678
2.957714 -0.00074955115
2.958714 -0.00074873883
2.959714 -0.0007479198800000001
2.960714 -0.0007470944200000001
2.961714 -0.00074626259
2.962714 -0.0007454245
2.963714 -0.00074458026
2.964714 -0.0007437301100000001
2.965714 -0.00074287414
2.966714 -0.0007420126199999999
2.967714 -0.00074114573
2.968714 -0.00074027366
2.969714 -0.00073939673
2.970714 -0.00073851511
2.971714 -0.0007376290299999999
2.972714 -0.00073673873
2.973714 -0.00073584447
2.974714 -0.00073494648
2.975714 -0.0007340449
2.976714 -0.00073314
2.977714 -0.0007322319099999999
2.978714 -0.00073132078
2.979714 -0.00073040678
2.980714 -0.0007294901
2.981714 -0.00072857069
2.982714 -0.00072764874
2.983714 -0.00072672428
2.984714 -0.00072579742
2.985714 -0.00072486814
2.986714 -0.0007239365500000001
2.987714 -0.00072300259
2.988714 -0.0007220664
2.989714 -0.0007211279399999999
2.990714 -0.00072018729
2.991714 -0.00071924455
2.992714 -0.00071829968
2.993714 -0.00071735285
2.994714 -0.0007164040700000001
2.995714 -0.00071545355
2.996714 -0.0007145014
2.997714 -0.0007135478000000001
2.998714 -0.0007125928700000001
2.999714 -0.00071163686
3.000714 -0.00071067989
3.001714 -0.00070972214
3.002714 -0.0007087639500000001
3.003714 -0.00070780543
3.004714 -0.00070684678
3.005714 -0.0007058883100000001
3.006714 -0.00070493011
3.007714 -0.00070397246
3.008714 -0.00070301539
3.009714 -0.00070205924
3.010714 -0.0007011039999999999
3.011714 -0.00070014989
3.012714 -0.00069919688
3.013714 -0.00069824519
3.014714 -0.00069729476
3.015714 -0.00069634566
3.016714 -0.0006953979700000001
3.017714 -0.00069445159
3.018714 -0.00069350663
3.019714 -0.00069256303
3.020714 -0.00069162079
3.021714 -0.00069067996
3.022714 -0.0006897405
3.023714 -0.0006888024
3.024714 -0.0006878658
3.025714 -0.00068693066
3.026714 -0.0006859970700000001
3.027714 -0.00068506511
3.028714 -0.00068413483
3.029714 -0.00068320646
3.030714 -0.0006822801
3.031714 -0.00068135582
3.032714 -0.00068043391
3.033714 -0.00067951446
3.034714 -0.00067859769
3.035714 -0.00067768378
3.036714 -0.00067677297
3.037714 -0.0006758653900000001
3.038714 -0.00067496121
3.039714 -0.0006740606800000001
3.040714 -0.0006731638199999999
3.041714 -0.00067227083
3.042714 -0.0006713818499999999
3.043714 -0.0006704969100000001
3.044714 -0.00066961611
3.045714 -0.00066873949
3.046714 -0.0006678671099999999
3.047714 -0.00066699886
3.048714 -0.00066613488
3.049714 -0.000665275
3.050714 -0.0006644193
3.051714 -0.0006635677
3.052714 -0.00066272009
3.053714 -0.00066187649
3.054714 -0.00066103689
3.055714 -0.00066020125
3.056714 -0.00065936947
3.057714 -0.0006585416
3.058714 -0.00065771765
3.059714 -0.0006568976
3.060714 -0.00065608165
3.061714 -0.0006552697
3.062714 -0.00065446193
3.063714 -0.0006536584400000001
3.064714 -0.0006528593099999999
3.065714 -0.00065206473
3.066714 -0.00065127479
3.067714 -0.0006504896599999999
3.068714 -0.00064970955
3.069714 -0.0006489345200000001
3.070714 -0.00064816477
3.071714 -0.00064740038
3.072714 -0.0006466414999999999
3.073714 -0.00064588826
3.074714 -0.0006451407
3.075714 -0.00064439892
3.076714 -0.00064366295
3.077714 -0.00064293281
3.078714 -0.0006422085300000001
3.079714 -0.00064149008
3.080714 -0.00064077744
3.081714 -0.00064007054
3.082714 -0.00063936941
3.083714 -0.0006386738700000001
3.084714 -0.00063798393
3.085714 -0.00063729949
3.086714 -0.00063662055
3.087714 -0.00063594707
3.088714 -0.00063527891
3.089714 -0.00063461612
3.090714 -0.00063395869
3.091714 -0.00063330658
3.092714 -0.0006326598399999999
3.093714 -0.00063201855
3.094714 -0.00063138273
3.095714 -0.00063075245
3.096714 -0.00063012781
3.097714 -0.0006295089
3.098714 -0.0006288959
3.099714 -0.0006282889
3.100714 -0.0006276879499999999
3.101714 -0.00062709328
3.102714 -0.00062650488
3.103714 -0.00062592294
3.104714 -0.00062534755
3.105714 -0.0006247787
3.106714 -0.00062421645
3.107714 -0.00062366089
3.108714 -0.00062311196
3.109714 -0.0006225697200000001
3.110714 -0.00062203408
3.111714 -0.00062150502
3.112714 -0.0006209824699999999
3.113714 -0.00062046634
3.114714 -0.00061995656
3.115714 -0.00061945293
3.116714 -0.0006189554800000001
3.117714 -0.00061846399
3.118714 -0.0006179784599999999
3.119714 -0.00061749865
3.120714 -0.00061702463
3.121714 -0.00061655628
3.122714 -0.00061609348
3.123714 -0.00061563628
3.124714 -0.00061518463
3.125714 -0.0006147385200000001
3.126714 -0.00061429801
3.127714 -0.0006138630899999999
3.128714 -0.00061343385
3.129714 -0.0006130103399999999
3.130714 -0.00061259266
3.131714 -0.00061218088
3.132714 -0.00061177511
3.133714 -0.00061137544
3.134714 -0.00061098194
3.135714 -0.00061059473
3.136714 -0.00061021383
3.137714 -0.00060983934
3.138714 -0.00060947127
3.139714 -0.00060910961
3.140714 -0.00060875441
3.141714 -0.00060840566
3.142714 -0.00060806324
3.143714 -0.00060772713
3.144714 -0.00060739731
3.145714 -0.00060707357
3.146714 -0.00060675598
3.147714 -0.00060644425
3.148714 -0.00060613834
3.149714 -0.00060583811
3.150714 -0.00060554348
3.151714 -0.00060525431
3.152714 -0.0006049705
3.153714 -0.00060469197
3.154714 -0.00060441857
3.155714 -0.00060415032
3.156714 -0.00060388711
3.157714 -0.0006036289499999999
3.158714 -0.00060337584
3.159714 -0.0006031277300000001
3.160714 -0.0006028846700000001
3.161714 -0.0006026467
3.162714 -0.0006024139099999999
3.163714 -0.0006021862599999999
3.164714 -0.00060196385
3.165714 -0.0006017467499999999
3.166714 -0.00060153493
3.167714 -0.00060132857
3.168714 -0.00060112757
3.169714 -0.00060093203
3.170714 -0.00060074199
3.171714 -0.00060055736
3.172714 -0.00060037819
3.173714 -0.00060020438
3.174714 -0.0006000358999999999
3.175714 -0.00059987265
3.176714 -0.00059971453
3.177714 -0.00059956146
3.178714 -0.00059941331
3.179714 -0.0005992699199999999
3.180714 -0.00059913118
3.181714 -0.00059899698
3.182714 -0.00059886711
3.183714 -0.00059874151
3.184714 -0.00059862
3.185714 -0.00059850249
3.186714 -0.00059838894
3.187714 -0.0005982791699999999
3.188714 -0.0005981732099999999
3.189714 -0.0005980708899999999
3.190714 -0.00059797226
3.191714 -0.00059787731
3.192714 -0.0005977859899999999
3.193714 -0.00059769836
3.194714 -0.00059761442
3.195714 -0.0005975341500000001
3.196714 -0.0005974576700000001
3.197714 -0.00059738495
3.198714 -0.0005973160600000001
3.199714 -0.0005972510299999999
3.200714 -0.00059718982
3.201714 -0.00059713252
3.202714 -0.00059707909
3.203714 -0.00059702948
3.204714 -0.0005969836799999999
3.205714 -0.00059694166
3.206714 -0.00059690328
3.207714 -0.00059686854
3.208714 -0.00059683721
3.209714 -0.0005968092899999999
3.210714 -0.00059678455
3.211714 -0.00059676295
3.212714 -0.00059674421
3.213714 -0.0005967283
3.214714 -0.0005967149700000001
3.215714 -0.00059670415
3.216714 -0.00059669565
3.217714 -0.00059668932
3.218714 -0.00059668509
3.219714 -0.00059668287
3.220714 -0.0005966825
3.221714 -0.0005966839599999999
3.222714 -0.00059668714
3.223714 -0.00059669205
3.224714 -0.00059669865
3.225714 -0.00059670692
3.226714 -0.00059671688
3.227714 -0.0005967284800000001
3.228714 -0.0005967418
3.229714 -0.0005967568100000001
3.230714 -0.0005967735
3.231714 -0.0005967919200000001
3.232714 -0.00059681211
3.233714 -0.00059683402
3.234714 -0.00059685763
3.235714 -0.00059688286
3.236714 -0.00059690979
3.237714 -0.0005969383
3.238714 -0.00059696827
3.239714 -0.00059699969
3.240714 -0.00059703239
3.241714 -0.00059706631
3.242714 -0.00059710123
3.243714 -0.00059713711
3.244714 -0.00059717372
3.245714 -0.00059721096
3.246714 -0.0005972487100000001
3.247714 -0.00059728673
3.248714 -0.00059732497
3.249714 -0.00059736326
3.250714 -0.00059740146
3.251714 -0.00059743943
3.252714 -0.0005974771299999999
3.253714 -0.00059751446
3.254714 -0.0005975513899999999
3.255714 -0.00059758777
3.256714 -0.0005976236
3.257714 -0.00059765889
3.258714 -0.00059769359
3.259714 -0.00059772765
3.260714 -0.00059776112
3.261714 -0.00059779395
3.262714 -0.00059782624
3.263714 -0.00059785784
3.264714 -0.00059788886
3.265714 -0.00059791923
3.266714 -0.00059794888
3.267714 -0.00059797785
3.268714 -0.000598006
3.269714 -0.0005980334199999999
3.270714 -0.00059805984
3.271714 -0.0005980853500000001
3.272714 -0.00059810968
3.273714 -0.0005981328300000001
3.274714 -0.00059815461
3.275714 -0.0005981749400000001
3.276714 -0.00059819358
3.277714 -0.0005982105
3.278714 -0.00059822551
3.279714 -0.00059823842
3.280714 -0.00059824911
3.281714 -0.00059825747
3.282714 -0.00059826334
3.283714 -0.00059826662
3.284714 -0.00059826725
3.285714 -0.00059826507
3.286714 -0.00059826002
3.287714 -0.00059825202
3.288714 -0.00059824106
3.289714 -0.0005982271
3.290714 -0.00059821004
3.291714 -0.00059818994
3.292714 -0.0005981667500000001
3.293714 -0.00059814042
3.294714 -0.000598111
3.295714 -0.00059807844
3.296714 -0.00059804274
3.297714 -0.00059800382
3.298714 -0.00059796175
3.299714 -0.00059791637
3.300714 -0.00059786776
3.301714 -0.00059781578
3.302714 -0.0005977603499999999
3.303714 -0.00059770141
3.304714 -0.00059763888
3.305714 -0.0005975726300000001
3.306714 -0.0005975024999999999
3.307714 -0.00059742842
3.308714 -0.0005973502499999999
3.309714 -0.00059726785
3.310714 -0.00059718104
3.311714 -0.00059708973
3.312714 -0.00059699378
3.313714 -0.0005968930499999999
3.314714 -0.00059678741
3.315714 -0.00059667677
3.316714 -0.00059656104
3.317714 -0.0005964400800000001
3.318714 -0.00059631384
3.319714 -0.00059618228
3.320714 -0.00059604527
3.321714 -0.00059590279
3.322714 -0.00059575486
3.323714 -0.00059560139
3.324714 -0.00059544236
3.325714 -0.00059527783
3.326714 -0.00059510771
3.327714 -0.000594932
3.328714 -0.00059475074
3.329714 -0.00059456383
3.330714 -0.0005943712500000001
3.331714 -0.0005941730299999999
3.332714 -0.00059396907
3.333714 -0.0005937593400000001
3.334714 -0.00059354379
3.335714 -0.00059332233
3.336714 -0.00059309491
3.337714 -0.00059286135
3.338714 -0.00059262165
3.339714 -0.0005923756400000001
3.340714 -0.00059212325
3.341714 -0.00059186432
3.342714 -0.00059159875
3.343714 -0.0005913264
3.344714 -0.00059104718
3.345714 -0.0005907609200000001
3.346714 -0.00059046756
3.347714 -0.00059016702
3.348714 -0.00058985916
3.349714 -0.0005895438799999999
3.350714 -0.0005892211
3.351714 -0.00058889082
3.352714 -0.0005885529399999999
3.353714 -0.00058820742
3.354714 -0.00058785427
3.355714 -0.00058749338
3.356714 -0.00058712476
3.357714 -0.00058674841
3.358714 -0.0005863642900000001
3.359714 -0.00058597238
3.360714 -0.00058557266
3.361714 -0.0005851651200000001
3.362714 -0.00058474975
3.363714 -0.00058432647
3.364714 -0.00058389528
3.365714 -0.00058345618
3.366714 -0.00058300898
3.367714 -0.00058255378
3.368714 -0.00058209039
3.369714 -0.0005816187700000001
3.370714 -0.0005811388300000001
3.371714 -0.0005806505199999999
3.372714 -0.00058015366
3.373714 -0.00057964821
3.374714 -0.0005791340799999999
3.375714 -0.00057861112
3.376714 -0.00057807924
3.377714 -0.0005775383700000001
3.378714 -0.0005769883500000001
3.379714 -0.0005764291899999999
3.380714 -0.0005758607100000001
3.381714 -0.00057528291
3.382714 -0.0005746957399999999
3.383714 -0.0005740990199999999
3.384714 -0.00057349289
3.385714 -0.0005728771600000001
3.386714 -0.00057225188
3.387714 -0.00057161697
3.388714 -0.00057097245
3.389714 -0.0005703183399999999
3.390714 -0.00056965464
3.391714 -0.0005689813
3.392714 -0.00056829831
3.393714 -0.00056760568
3.394714 -0.00056690346
3.395714 -0.00056619156
3.396714 -0.0005654699599999999
3.397714 -0.00056473868
3.398714 -0.00056399767
3.399714 -0.00056324689
3.400714 -0.00056248628
3.401714 -0.0005617158
3.402714 -0.0005609354
3.403714 -0.00056014501
3.404714 -0.00055934456
3.405714 -0.00055853393
3.406714 -0.00055771307
3.407714 -0.00055688192
3.408714 -0.00055604037
3.409714 -0.00055518835
3.410714 -0.00055432583
3.411714 -0.00055345267
3.412714 -0.00055256883
3.413714 -0.00055167429
3.414714 -0.00055076894
3.415714 -0.00054985271
3.416714 -0.00054892566
3.417714 -0.0005479877
3.418714 -0.00054703878
3.419714 -0.00054607895
3.420714 -0.00054510811
3.421714 -0.00054412635
3.422714 -0.00054313359
3.423714 -0.00054212987
3.424714 -0.0005411152000000001
3.425714 -0.00054008956
3.426714 -0.00053905292
3.427714 -0.00053800532
3.428714 -0.0005369467099999999
3.429714 -0.0005358771
3.430714 -0.00053479644
3.431714 -0.0005337047699999999
3.432714 -0.00053260196
3.433714 -0.00053148801
3.434714 -0.00053036288
3.435714 -0.00052922655
3.436714 -0.00052807891
3.437714 -0.00052691994
3.438714 -0.00052574956
3.439714 -0.00052456776
3.440714 -0.00052337437
3.441714 -0.00052216942
3.442714 -0.00052095288
3.443714 -0.00051972465
3.444714 -0.00051848469
3.445714 -0.00051723296
3.446714 -0.00051596949
3.447714 -0.00051469419
3.448714 -0.0005134070799999999
3.449714 -0.00051210809
3.450714 -0.00051079733
3.451714 -0.00050947474
3.452714 -0.00050814033
3.453714 -0.00050679414
3.454714 -0.00050543613
3.455714 -0.00050406638
3.456714 -0.00050268495
3.457714 -0.00050129174
3.458714 -0.00049988689
3.459714 -0.00049847035
3.460714 -0.00049704213
3.461714 -0.00049560231
3.462714 -0.0004941508
3.463714 -0.0004926877
3.464714 -0.0004912129
3.465714 -0.00048972652
3.466714 -0.00048822840000000003
3.467714 -0.00048671859
3.468714 -0.00048519704999999995
3.469714 -0.00048366378000000003
3.470714 -0.00048211873
3.471714 -0.00048056186
3.472714 -0.00047899312
3.473714 -0.00047741246
3.474714 -0.00047581989
3.475714 -0.00047421536
3.476714 -0.00047259887
3.477714 -0.00047097032999999995
3.478714 -0.00046932978
3.479714 -0.00046767727
3.480714 -0.00046601263
3.481714 -0.00046433602
3.482714 -0.00046264736
3.483714 -0.00046094669
3.484714 -0.00045923407
3.485714 -0.00045750943999999996
3.486714 -0.00045577285
3.487714 -0.00045402435
3.488714 -0.00045226398
3.489714 -0.00045049169
3.490714 -0.00044870762
3.491714 -0.00044691173999999995
3.492714 -0.00044510407000000003
3.493714 -0.00044328472
3.494714 -0.00044145359
3.495714 -0.00043961072
3.496714 -0.00043775617
3.497714 -0.00043588989
3.498714 -0.00043401192000000005
3.499714 -0.00043212221000000004
3.500714 -0.00043022083000000003
3.501714 -0.00042830775
3.502714 -0.00042638285
3.503714 -0.00042444631000000004
3.504714 -0.00042249794
3.505714 -0.00042053784
3.506714 -0.00041856597000000006
3.507714 -0.00041658236
3.508714 -0.00041458698000000003
3.509714 -0.00041257980999999996
3.510714 -0.00041056087
3.511714 -0.00040853024
3.512714 -0.00040648792
3.513714 -0.00040443392
3.514714 -0.00040236823
3.515714 -0.00040029099000000003
3.516714 -0.0003982022
3.517714 -0.00039610190000000003
3.518714 -0.00039399015000000004
3.519714 -0.00039186702
3.520714 -0.00038973253
3.521714 -0.00038758676
3.522714 -0.00038542971
3.523714 -0.00038326157000000003
3.524714 -0.00038108225999999997
3.525714 -0.00037889187999999997
3.526714 -0.00037669045
3.527714 -0.00037447802999999996
3.528714 -0.00037225464
3.529714 -0.00037002028
3.530714 -0.00036777499
3.531714 -0.0003655188
3.532714 -0.00036325173
3.533714 -0.00036097376
3.534714 -0.00035868493
3.535714 -0.00035638523
3.536714 -0.00035407465
3.537714 -0.00035175321000000003
3.538714 -0.00034942095
3.539714 -0.00034707784
3.540714 -0.00034472394
3.541714 -0.00034235923000000004
3.542714 -0.00033998376
3.543714 -0.00033759754
3.544714 -0.00033520066
3.545714 -0.00033279312
3.546714 -0.00033037497
3.547714 -0.00032794628
3.548714 -0.00032550711
3.549714 -0.0003230575
3.550714 -0.00032059756
3.551714 -0.00031812733
3.552714 -0.00031564689
3.553714 -0.00031315631000000004
3.554714 -0.00031065564999999996
3.555714 -0.00030814499
3.556714 -0.00030562439
3.557714 -0.00030309393
3.558714 -0.00030055364
3.559714 -0.00029800358
3.560714 -0.00029544381
3.561714 -0.00029287432
3.562714 -0.00029029525
3.563714 -0.00028770653
3.564714 -0.00028510829
3.565714 -0.00028250047
3.566714 -0.00027988315000000003
3.567714 -0.00027725632
3.568714 -0.00027462004
3.569714 -0.00027197432
3.570714 -0.00026931915999999997
3.571714 -0.00026665466
3.572714 -0.00026398084000000004
3.573714 -0.00026129768999999997
3.574714 -0.00025860529
3.575714 -0.00025590371
3.576714 -0.00025319298
3.577714 -0.00025047318
3.578714 -0.00024774438
3.579714 -0.00024500664
3.580714 -0.00024226006
3.581714 -0.00023950470000000002
3.582714 -0.00023674065
3.583714 -0.00023396801
3.584714 -0.00023118686999999997
3.585714 -0.00022839729
3.586714 -0.00022559939
3.587714 -0.00022279323000000002
3.588714 -0.00021997889
3.589714 -0.00021715646
3.590714 -0.00021432601999999998
3.591714 -0.00021148762
3.592714 -0.00020864134
3.593714 -0.00020578720999999997
3.594714 -0.0002029253
3.595714 -0.00020005566
3.596714 -0.00019717833999999997
3.597714 -0.00019429337
3.598714 -0.00019140082
3.599714 -0.00018850069
3.600714 -0.00018559305
3.601714 -0.00018267792999999998
3.602714 -0.00017975539
3.603714 -0.00017682545999999998
3.604714 -0.00017388819999999999
3.605714 -0.00017094368
3.606714 -0.00016799196
3.607714 -0.00016503311
3.608714 -0.00016206720000000002
3.609714 -0.00015909434
3.610714 -0.0001561146
3.611714 -0.00015312806
3.612714 -0.00015013485
3.613714 -0.00014713505
3.614714 -0.00014412878000000001
3.615714 -0.00014111614
3.616714 -0.00013809724
3.617714 -0.00013507217999999998
3.618714 -0.00013204105
3.619714 -0.00012900399
3.620714 -0.00012596106
3.621714 -0.00012291237
3.622714 -0.00011985799
3.623714 -0.00011679799999999999
3.624714 -0.00011373248000000001
3.625714 -0.00011066152
3.626714 -0.00010758514999999999
3.627714 -0.00010450344999999999
3.628714 -0.00010141648
3.629714 -9.8324256e-05
3.630714 -9.5226864e-05
3.631714 -9.212433799999999e-05
3.632714 -8.9016737e-05
3.633714 -8.5904105e-05
3.634714 -8.2786499e-05
3.635714 -7.9663988e-05
3.636714 -7.6536628e-05
3.637714 -7.3404493e-05
3.638714 -7.0267657e-05
3.639714 -6.712621700000001e-05
3.640714 -6.3980247e-05
3.641714 -6.0829854e-05
3.642714 -5.767514e-05
3.643714 -5.4516215e-05
3.644714 -5.1353192e-05
3.645714 -4.8186189000000006e-05
3.646714 -4.5015318e-05
3.647714 -4.1840704e-05
3.648714 -3.8662472e-05
3.649714 -3.5480733e-05
3.650714 -3.2295604999999997e-05
3.651714 -2.9107201e-05
3.652714 -2.5915622e-05
3.653714 -2.2720971e-05
3.654714 -1.9523341e-05
3.655714 -1.6322819e-05
3.656714 -1.3119484e-05
3.657714 -9.913412e-06
3.658714 -6.7046678000000005e-06
3.659714 -3.4933141e-06
3.660714 -2.7940878e-07
3.661714 2.9369946e-06
3.662714 6.1558431000000005e-06
3.663714 9.3770879e-06
3.664714 1.2600674e-05
3.665714 1.5826549e-05
3.666714 1.9054654e-05
3.667714 2.2284929e-05
3.668714 2.5517303000000002e-05
3.669714 2.8751705e-05
3.670714 3.1988051e-05
3.671714 3.5226253e-05
3.672714 3.8466214e-05
3.673714 4.1707833e-05
3.674714 4.4951000000000004e-05
3.675714 4.8195596e-05
3.676714 5.1441504e-05
3.677714 5.4688599e-05
3.678714 5.7936745e-05
3.679714 6.1185835e-05
3.680714 6.443572100000001e-05
3.681714 6.7686284e-05
3.682714 7.0937398e-05
3.683714 7.4188949e-05
3.684714 7.7440825e-05
3.685714 8.0692911e-05
3.686714 8.394511600000001e-05
3.687714 8.7197333e-05
3.688714 9.0449493e-05
3.689714 9.3701499e-05
3.690714 9.695328300000001e-05
3.691714 0.00010020476999999999
3.692714 0.00010345592
3.693714 0.00010670664
3.694714 0.0001099569
3.695714 0.00011320661
3.696714 0.00011645572999999999
3.697714 0.00011970417999999999
3.698714 0.00012295189
3.699714 0.0001261988
3.700714 0.00012944482999999998
3.701714 0.00013268989
3.702714 0.00013593386
3.703714 0.00013917668
3.704714 0.00014241821
3.705714 0.00014565833
3.706714 0.00014889695
3.707714 0.0001521339
3.708714 0.00015536906000000001
3.709714 0.0001586023
3.710714 0.00016183349
3.711714 0.00016506247
3.712714 0.0001682891
3.713714 0.00017151328
3.714714 0.00017473487
3.715714 0.00017795375
3.716714 0.00018116978
3.717714 0.00018438287999999998
3.718714 0.00018759297000000002
3.719714 0.00019079994000000003
3.720714 0.00019400370000000001
3.721714 0.00019720421
3.722714 0.0002004014
3.723714 0.00020359523
3.724714 0.0002067856
3.725714 0.00020997251999999998
3.726714 0.00021315592999999997
3.727714 0.00021633577000000002
3.728714 0.000219512
3.729714 0.00022268459
3.730714 0.0002258535
3.731714 0.00022901863
3.732714 0.00023217994999999997
3.733714 0.00023533737
3.734714 0.00023849079000000002
3.735714 0.00024164017000000002
3.736714 0.00024478536
3.737714 0.00024792625
3.738714 0.00025106276
3.739714 0.00025419472
3.740714 0.00025732198999999997
3.741714 0.00026044448999999997
3.742714 0.00026356206
3.743714 0.00026667453
3.744714 0.00026978178
3.745714 0.00027288368
3.746714 0.00027598005
3.747714 0.00027907082999999996
3.748714 0.00028215586
3.749714 0.00028523505
3.750714 0.0002883083
3.751714 0.00029137548
3.752714 0.00029443654
3.753714 0.0002974914
3.754714 0.00030053998000000005
3.755714 0.00030358220999999997
3.756714 0.00030661809
3.757714 0.00030964748
3.758714 0.00031267041
3.759714 0.00031568677
3.760714 0.00031869655999999997
3.761714 0.00032169971
3.762714 0.00032469616
3.763714 0.00032768585
3.764714 0.00033066869
3.765714 0.00033364465
3.766714 0.00033661361
3.767714 0.00033957549
3.768714 0.00034253017
3.769714 0.00034547752
3.770714 0.00034841748
3.771714 0.00035134985
3.772714 0.00035427458000000003
3.773714 0.00035719147
3.774714 0.00036010042
3.775714 0.00036300127999999997
3.776714 0.00036589392
3.777714 0.00036877823
3.778714 0.00037165405
3.779714 0.00037452132
3.780714 0.00037737989
3.781714 0.00038022965
3.782714 0.00038307057000000006
3.783714 0.00038590256
3.784714 0.00038872549
3.785714 0.00039153942
3.786714 0.00039434425999999997
3.787714 0.00039713991
3.788714 0.00039992642
3.789714 0.0004027037
3.790714 0.00040547175
3.791714 0.00040823052
3.792714 0.00041098005999999995
3.793714 0.00041372027
3.794714 0.00041645108
3.795714 0.00041917256
3.796714 0.00042188452999999997
3.797714 0.0004245871
3.798714 0.00042728001999999996
3.799714 0.00042996326
3.800714 0.00043263676
3.801714 0.0004353004
3.802714 0.00043795403000000004
3.803714 0.00044059757000000004
3.804714 0.00044323092000000003
3.805714 0.00044585386
3.806714 0.00044846633999999995
3.807714 0.00045106822
3.808714 0.00045365932
3.809714 0.00045623956
3.810714 0.00045880879
3.811714 0.00046136688
3.812714 0.00046391378
3.813714 0.00046644935999999994
3.814714 0.00046897352999999997
3.815714 0.00047148628
3.816714 0.00047398753
3.817714 0.00047647713
3.818714 0.00047895519000000004
3.819714 0.00048142156000000004
3.820714 0.00048387627999999997
3.821714 0.00048631936999999996
3.822714 0.00048875072
3.823714 0.00049117039
3.824714 0.00049357836
3.825714 0.0004959745600000001
3.826714 0.00049835899
3.827714 0.00050073163
3.828714 0.00050309245
3.829714 0.0005054414000000001
3.830714 0.00050777844
3.831714 0.00051010343
3.832714 0.00051241632
3.833714 0.00051471707
3.834714 0.00051700554
3.835714 0.00051928164
3.836714 0.00052154519
3.837714 0.0005237961400000001
3.838714 0.00052603432
3.839714 0.00052825967
3.840714 0.00053047202
3.841714 0.00053267131
3.842714 0.00053485737
3.843714 0.0005370301999999999
3.844714 0.00053918957
3.845714 0.00054133548
3.846714 0.00054346788
3.847714 0.00054558668
3.848714 0.00054769184
3.849714 0.00054978336
3.850714 0.00055186115
3.851714 0.00055392525
3.852714 0.00055597566
3.853714 0.00055801238
3.854714 0.00056003537
3.855714 0.0005620446200000001
3.856714 0.00056404015
3.857714 0.00056602203
3.858714 0.00056799013
3.859714 0.00056994459
3.860714 0.0005718852199999999
3.861714 0.00057381208
3.862714 0.00057572511
3.863714 0.00057762422
3.864714 0.00057950942
3.865714 0.00058138053
3.866714 0.00058323753
3.867714 0.00058508035
3.868714 0.0005869088
3.869714 0.00058872283
3.870714 0.00059052236
3.871714 0.0005923072399999999
3.872714 0.00059407739
3.873714 0.00059583272
3.874714 0.00059757313
3.875714 0.00059929848
3.876714 0.0006010088299999999
3.877714 0.0006027039900000001
3.878714 0.00060438397
3.879714 0.00060604875
3.880714 0.0006076982999999999
3.881714 0.00060933262
3.882714 0.0006109517
3.883714 0.0006125554999999999
3.884714 0.00061414412
3.885714 0.0006157175
3.886714 0.00061727574
3.887714 0.00061881883
3.888714 0.00062034683
3.889714 0.00062185973
3.890714 0.00062335748
3.891714 0.00062484019
3.892714 0.00062630784
3.893714 0.00062776039
3.894714 0.0006291978499999999
3.895714 0.00063062012
3.896714 0.00063202715
3.897714 0.00063341895
3.898714 0.00063479542
3.899714 0.00063615653
3.900714 0.00063750208
3.901714 0.00063883208
3.902714 0.00064014639
3.903714 0.0006414449199999999
3.904714 0.00064272763
3.905714 0.00064399437
3.906714 0.00064524506
3.907714 0.00064647975
3.908714 0.00064769824
3.909714 0.00064890055
3.910714 0.00065008662
3.911714 0.0006512564599999999
3.912714 0.00065241002
3.913714 0.00065354729
3.914714 0.00065466829
3.915714 0.0006557730999999999
3.916714 0.00065686172
3.917714 0.00065793411
3.918714 0.00065899039
3.919714 0.00066003058
3.920714 0.00066105476
3.921714 0.00066206289
3.922714 0.00066305502
3.923714 0.00066403118
3.924714 0.00066499142
3.925714 0.0006659356600000001
3.926714 0.0006668639800000001
3.927714 0.0006677762900000001
3.928714 0.0006686726
3.929714 0.00066955286
3.930714 0.0006704170099999999
3.931714 0.00067126498
3.932714 0.00067209676
3.933714 0.00067291217
3.934714 0.00067371125
3.935714 0.00067449387
3.936714 0.00067525998
3.937714 0.00067600949
3.938714 0.00067674241
3.939714 0.00067745864
3.940714 0.0006781580900000001
3.941714 0.0006788408000000001
3.942714 0.0006795067699999999
3.943714 0.00068015597
3.944714 0.00068078843
3.945714 0.0006814041599999999
3.946714 0.0006820032
3.947714 0.0006825856
3.948714 0.00068315139
3.949714 0.00068370068
3.950714 0.00068423351
3.951714 0.00068474992
3.952714 0.00068525001
3.953714 0.00068573381
3.954714 0.00068620138
3.955714 0.00068665281
3.956714 0.00068708805
3.957714 0.00068750724
3.958714 0.00068791028
3.959714 0.00068829722
3.960714 0.00068866811
3.961714 0.00068902282
3.962714 0.00068936138
3.963714 0.00068968379
3.964714 0.00068998988
3.965714 0.00069027974
3.966714 0.00069055322
3.967714 0.00069081034
3.968714 0.00069105099
3.969714 0.00069127514
3.970714 0.00069148273
3.971714 0.00069167377
3.972714 0.0006918482099999999
3.973714 0.00069200605
3.974714 0.0006921473
3.975714 0.00069227199
3.976714 0.00069238008
3.977714 0.00069247167
3.978714 0.00069254679
3.979714 0.0006926055
3.980714 0.00069264788
3.981714 0.00069267398
3.982714 0.00069268385
3.983714 0.00069267767
3.984714 0.00069265539
3.985714 0.0006926171400000001
3.986714 0.00069256303
3.987714 0.00069249309
3.988714 0.0006924073199999999
3.989714 0.00069230578
3.990714 0.00069218859
3.991714 0.0006920556600000001
3.992714 0.0006919071
3.993714 0.0006917428
3.994714 0.00069156281
3.995714 0.00069136709
3.996714 0.00069115567
3.997714 0.00069092844
3.998714 0.00069068542
3.999714 0.00069042653
4.000714 0.0006901518199999999
4.001714 0.00068986114
4.002714 0.0006895546
4.003714 0.00068923214
4.004714 0.0006888937199999999
4.005714 0.00068853942
4.006714 0.00068816921
4.007714 0.00068778309
4.008714 0.00068738118
4.009714 0.00068696354
4.010714 0.0006865301699999999
4.011714 0.00068608119
4.012714 0.00068561671
4.013714 0.0006851367299999999
4.014714 0.0006846414599999999
4.015714 0.00068413092
4.016714 0.00068360519
4.017715 0.0006830644
4.018714 0.00068250861
4.019714 0.0006819379000000001
4.020714 0.00068135237
4.021714 0.00068075205
4.022714 0.00068013701
4.023714 0.00067950727
4.024714 0.00067886285
4.025714 0.00067820379
4.026714 0.00067753008
4.027714 0.00067684164
4.028714 0.0006761386
4.029714 0.00067542082
4.030715 0.0006746883600000001
4.031714 0.00067394121
4.032714 0.00067317928
4.033714 0.00067240262
4.034714 0.00067161113
4.035714 0.0006708049099999999
4.036714 0.00066998396
4.037714 0.00066914827
4.038714 0.0006682978
4.039714 0.00066743273
4.040714 0.00066655307
4.041714 0.00066565885
4.042714 0.00066475013
4.043715 0.00066382713
4.044714 0.00066288976
4.045714 0.00066193829
4.046714 0.00066097273
4.047714 0.0006599932899999999
4.048714 0.00065899994
4.049714 0.00065799286
4.050714 0.0006569721800000001
4.051714 0.00065593795
4.052714 0.0006548903
4.053714 0.0006538293300000001
4.054714 0.00065275503
4.055714 0.00065166751
4.056714 0.0006505668799999999
4.057714 0.0006494530700000001
4.058714 0.0006483261999999999
4.059714 0.00064718624
4.060714 0.00064603328
4.061714 0.00064486721
4.062714 0.0006436880999999999
4.063715 0.00064249602
4.064714 0.0006412908499999999
4.065714 0.00064007268
4.066714 0.00063884149
4.067714 0.0006375972999999999
4.068714 0.00063634016
4.069714 0.00063507005
4.070714 0.00063378702
4.071714 0.00063249117
4.072714 0.00063118255
4.073714 0.00062986119
4.074714 0.00062852719
4.075714 0.00062718068
4.076715 0.00062582171
4.077714 0.00062445042
4.078714 0.0006230669
4.079714 0.00062167123
4.080714 0.0006202635600000001
4.081714 0.00061884398
4.082714 0.00061741266
4.083714 0.00061596957
4.084714 0.00061451487
4.085714 0.00061304863
4.086714 0.00061157093
4.087714 0.00061008182
4.088714 0.00060858133
4.089714 0.00060706957
4.090714 0.00060554657
4.091714 0.0006040123
4.092714 0.00060246684
4.093714 0.0006009102
4.094714 0.00059934232
4.095714 0.00059776335
4.096714 0.00059617314
4.097714 0.00059457184
4.098714 0.00059295944
4.099714 0.0005913359
4.100714 0.00058970136
4.101714 0.00058805581
4.102714 0.0005863993
4.103714 0.0005847319699999999
4.104714 0.00058305382
4.105714 0.00058136493
4.106714 0.0005796655399999999
4.107714 0.0005779556
4.108714 0.00057623533
4.109715 0.00057450484
4.110714 0.0005727642
4.111714 0.00057101365
4.112714 0.00056925328
4.113714 0.00056748318
4.114714 0.00056570357
4.115714 0.0005639145
4.116714 0.00056211607
4.117714 0.0005603084899999999
4.118714 0.00055849177
4.119714 0.00055666601
4.120714 0.0005548313300000001
4.121714 0.00055298779
4.122715 0.00055113542
4.123714 0.0005492742299999999
4.124714 0.00054740435
4.125714 0.00054552575
4.126714 0.0005436385
4.127714 0.00054174257
4.128714 0.00053983799
4.129714 0.00053792483
4.130714 0.00053600306
4.131714 0.00053407271
4.132714 0.0005321338
4.133714 0.0005301863899999999
4.134714 0.00052823057
4.135714 0.00052626629
4.136714 0.00052429368
4.137714 0.00052231285
4.138714 0.0005203237800000001
4.139714 0.0005183266200000001
4.140714 0.00051632146
4.141714 0.0005143083900000001
4.142715 0.00051228758
4.143714 0.00051025909
4.144714 0.00050822309
4.145714 0.0005061795900000001
4.146714 0.00050412887
4.147714 0.00050207086
4.148714 0.00050000581
4.149714 0.0004979337999999999
4.150714 0.00049585487
4.151714 0.00049376918
4.152714 0.00049167684
4.153714 0.0004895778100000001
4.154714 0.00048747224
4.155715 0.00048536021
4.156714 0.00048324167999999997
4.157714 0.00048111683000000006
4.158714 0.00047898561
4.159714 0.00047684812
4.160714 0.00047470435
4.161714 0.00047255439000000004
4.162714 0.0004703983
4.163714 0.00046823606999999996
4.164714 0.00046606782999999996
4.165714 0.00046389355
4.166714 0.00046171335
4.167714 0.00045952734
4.168715 0.00045733559
4.169714 0.00045513811999999996
4.170714 0.00045293514
4.171714 0.00045072666
4.172714 0.00044851289999999996
4.173714 0.00044629387000000005
4.174714 0.00044406979
4.175714 0.00044184076000000004
4.176714 0.00043960690000000003
4.177714 0.00043736836
4.178714 0.00043512528
4.179714 0.00043287778
4.180714 0.00043062596
4.181714 0.00042836991
4.182714 0.00042610982
4.183714 0.00042384572
4.184714 0.00042157776
4.185714 0.00041930593
4.186714 0.00041703033
4.187714 0.00041475105
4.188715 0.00041246808000000004
4.189714 0.00041018152000000006
4.190714 0.00040789137
4.191714 0.00040559761999999996
4.192714 0.00040330037
4.193714 0.00040099962000000004
4.194714 0.00039869542
4.195714 0.00039638771
4.196714 0.0003940766
4.197714 0.00039176211000000003
4.198714 0.00038944431000000003
4.199714 0.00038712319000000007
4.200714 0.00038479883999999995
4.201715 0.00038247130999999996
4.202714 0.00038014068
4.203714 0.0003778071
4.204714 0.00037547061
4.205714 0.00037313132000000004
4.206714 0.00037078937
4.207714 0.00036844483
4.208714 0.00036609787999999997
4.209714 0.00036374861
4.210714 0.00036139715999999997
4.211714 0.00035904368
4.212714 0.00035668825
4.213714 0.00035433102
4.214714 0.00035197208
4.215714 0.00034961161
4.216714 0.00034724965
4.217714 0.00034488633
4.218714 0.00034252173
4.219714 0.00034015594999999997
4.220714 0.00033778906
4.221714 0.0003354211
4.222714 0.00033305218
4.223714 0.00033068234
4.224714 0.0003283116
4.225714 0.00032594005
4.226714 0.0003235677
4.227714 0.00032119464999999997
4.228714 0.00031882093
4.229714 0.00031644659
4.230714 0.00031407164
4.231714 0.00031169623
4.232714 0.00030932035
4.233714 0.00030694414
4.234715 0.00030456763
4.235714 0.00030219092000000004
4.236714 0.00029981413
4.237714 0.00029743733
4.238714 0.00029506064000000003
4.239714 0.00029268417
4.240714 0.00029030807
4.241714 0.0002879324
4.242714 0.0002855573
4.243714 0.00028318291
4.244714 0.00028080931
4.245714 0.00027843662000000003
4.246714 0.00027606493
4.247715 0.00027369438
4.248714 0.00027132501
4.249714 0.00026895693
4.250714 0.00026659025
4.251714 0.00026422494999999997
4.252714 0.00026186117
4.253714 0.00025949892
4.254714 0.00025713825
4.255714 0.00025477918
4.256714 0.00025242177000000003
4.257714 0.00025006605
4.258714 0.00024771202
4.259714 0.00024535973
4.260714 0.00024300919
4.261714 0.00024066044
4.262714 0.00023831351
4.263714 0.00023596841999999998
4.264714 0.00023362525
4.265714 0.00023128403000000002
4.266714 0.00022894482999999999
4.267715 0.00022660772
4.268714 0.0002242728
4.269714 0.00022194013
4.270714 0.0002196098
4.271714 0.00021728192
4.272714 0.00021495663999999997
4.273714 0.00021263404
4.274714 0.00021031423999999998
4.275714 0.00020799736999999998
4.276714 0.00020568352000000003
4.277714 0.00020337283999999998
4.278714 0.00020106547000000002
4.279714 0.00019876147
4.280715 0.00019646100000000002
4.281714 0.00019416414
4.282714 0.00019187096
4.283714 0.00018958158
4.284714 0.00018729606
4.285714 0.00018501448
4.286714 0.00018273691
4.287714 0.00018046338
4.288714 0.00017819397
4.289714 0.00017592869
4.290714 0.00017366759000000002
4.291714 0.00017141072
4.292714 0.00016915809
4.293715 0.00016690974
4.294714 0.00016466571000000002
4.295714 0.00016242602000000002
4.296714 0.00016019071
4.297714 0.00015795983000000001
4.298714 0.00015573344
4.299714 0.00015351158000000001
4.300714 0.00015129431
4.301714 0.0001490817
4.302714 0.00014687383
4.303714 0.0001446708
4.304714 0.00014247267
4.305714 0.00014027955
4.306714 0.00013809153
4.307714 0.0001359087
4.308714 0.00013373117
4.309714 0.00013155903
4.310714 0.00012939239
4.311714 0.00012723133
4.312714 0.00012507594
4.313715 0.0001229263
4.314714 0.00012078249999999999
4.315714 0.0001186446
4.316714 0.00011651265
4.317714 0.00011438671000000001
4.318714 0.00011226683
4.319714 0.00011015303999999999
4.320714 0.00010804537
4.321714 0.00010594383999999999
4.322714 0.00010384848999999999
4.323714 0.00010175931
4.324714 9.967633300000001e-05
4.325714 9.759957e-05
4.326715 9.5529037e-05
4.327714 9.3464752e-05
4.328714 9.1406736e-05
4.329714 8.9355029e-05
4.330714 8.7309667e-05
4.331714 8.5270682e-05
4.332714 8.3238143e-05
4.333714 8.1212107e-05
4.334714 7.9192648e-05
4.335714 7.717983999999999e-05
4.336714 7.5173773e-05
4.337714 7.3174544e-05
4.338714 7.1182257e-05
4.339714 6.9197006e-05
4.340714 6.721891200000001e-05
4.341714 6.5248076e-05
4.342714 6.328460199999999e-05
4.343714 6.1328609e-05
4.344714 5.9380193000000005e-05
4.345714 5.743944500000001e-05
4.346714 5.550645e-05
4.347714 5.3581306e-05
4.348714 5.1664074e-05
4.349714 4.9754811000000004e-05
4.350714 4.7853575000000004e-05
4.351714 4.5960411e-05
4.352714 4.4075341e-05
4.353714 4.2198397000000004e-05
4.354714 4.0329593e-05
4.355714 3.8468936999999995e-05
4.356714 3.6616435999999996e-05
4.357714 3.4772086e-05
4.358714 3.2935887e-05
4.359715 3.1107837e-05
4.360714 2.9287934999999997e-05
4.361714 2.7476179e-05
4.362714 2.5672577e-05
4.363714 2.3877143e-05
4.364714 2.2089893e-05
4.365714 2.0310853e-05
4.366714 1.8540057e-05
4.367714 1.6777547e-05
4.368714 1.5023372999999999e-05
4.369714 1.327759e-05
4.370714 1.1540261e-05
4.371714 9.8114562e-06
4.372715 8.0912486e-06
4.373714 6.3797145e-06
4.374714 4.6769323e-06
4.375714 2.9829795999999998e-06
4.376714 1.297932e-06
4.377714 -3.7813734e-07
4.378714 -2.0451596e-06
4.379714 -3.703072e-06
4.380714 -5.3518182e-06
4.381714 -6.991349e-06
4.382714 -8.621621800000001e-06
4.383714 -1.0242604e-05
4.384714 -1.1854269000000001e-05
4.385714 -1.3456598e-05
4.386714 -1.5049579e-05
4.387714 -1.6633206e-05
4.388714 -1.8207473e-05
4.389714 -1.9772384e-05
4.390714 -2.1327939e-05
4.391714 -2.2874141e-05
4.392715 -2.4410988e-05
4.393714 -2.5938473e-05
4.394714 -2.7456593e-05
4.395714 -2.8965331e-05
4.396714 -3.0464668e-05
4.397714 -3.1954570999999995e-05
4.398714 -3.3435006e-05
4.399714 -3.4905929e-05
4.400714 -3.6367285e-05
4.401714 -3.7819021e-05
4.402714 -3.9261067e-05
4.403714 -4.0693354e-05
4.404714 -4.2115812e-05
4.405715 -4.3528357e-05
4.406714 -4.4930914e-05
4.407714 -4.6323413e-05
4.408714 -4.7705777e-05
4.409714 -4.907793700000001e-05
4.410714 -5.0439843e-05
4.411714 -5.1791426e-05
4.412714 -5.3132658e-05
4.413714 -5.4463487e-05
4.414714 -5.5783897e-05
4.415714 -5.7093882e-05
4.416714 -5.839342e-05
4.417714 -5.9682532e-05
4.418715 -6.096123e-05
4.419714 -6.2229532e-05
4.420714 -6.3487477e-05
4.421714 -6.4735087e-05
4.422714 -6.597241499999999e-05
4.423714 -6.719949400000001e-05
4.424714 -6.841635199999999e-05
4.425714 -6.9623036e-05
4.426714 -7.0819578e-05
4.427714 -7.200600899999999e-05
4.428714 -7.318233800000001e-05
4.429714 -7.4348577e-05
4.430714 -7.5504732e-05
4.431714 -7.6650792e-05
4.432714 -7.7786746e-05
4.433714 -7.8912558e-05
4.434714 -8.002819500000001e-05
4.435714 -8.1133612e-05
4.436714 -8.2228752e-05
4.437714 -8.3313557e-05
4.438715 -8.438796599999999e-05
4.439714 -8.545191e-05
4.440714 -8.6505321e-05
4.441714 -8.7548148e-05
4.442714 -8.858031e-05
4.443714 -8.960176400000001e-05
4.444714 -9.061245099999999e-05
4.445714 -9.1612327e-05
4.446714 -9.2601368e-05
4.447714 -9.357953e-05
4.448714 -9.454680599999999e-05
4.449714 -9.5503185e-05
4.450714 -9.6448673e-05
4.451715 -9.738328099999999e-05
4.452714 -9.8307021e-05
4.453714 -9.921990300000001e-05
4.454714 -0.00010012199
4.455714 -0.00010101328000000001
4.456714 -0.00010189382999999999
4.457714 -0.00010276365999999998
4.458714 -0.00010362281
4.459714 -0.00010447133
4.460714 -0.00010530921
4.461714 -0.00010613649000000001
4.462714 -0.00010695319
4.463714 -0.00010775931
4.464714 -0.00010855485
4.465714 -0.00010933983
4.466714 -0.00011011421999999998
4.467714 -0.00011087798
4.468714 -0.00011163112
4.469714 -0.0001123736
4.470714 -0.00011310539
4.471714 -0.00011382646000000001
4.472714 -0.00011453677999999999
4.473714 -0.00011523633
4.474714 -0.00011592508
4.475714 -0.00011660301000000001
4.476714 -0.00011727011
4.477714 -0.00011792636
4.478714 -0.00011857177
4.479714 -0.00011920636000000001
4.480714 -0.00011983013
4.481714 -0.00012044312
4.482714 -0.00012104537
4.483714 -0.0001216369
4.484715 -0.0001222178
4.485714 -0.00012278807
4.486714 -0.00012334782
4.487714 -0.00012389708000000002
4.488714 -0.00012443591
4.489714 -0.00012496438
4.490714 -0.00012548253
4.491714 -0.00012599043
4.492714 -0.0001264881
4.493714 -0.0001269756
4.494714 -0.00012745294999999998
4.495714 -0.00012792016
4.496714 -0.00012837725
4.497715 -0.00012882421
4.498714 -0.00012926105
4.499714 -0.00012968774
4.500714 -0.00013010426000000002
4.501714 -0.00013051059
4.502714 -0.00013090669
4.503714 -0.00013129253
4.504714 -0.00013166808
4.505714 -0.00013203329
4.506714 -0.00013238814
4.507714 -0.0001327326
4.508714 -0.00013306666
4.509714 -0.00013339029
4.510714 -0.0001337035
4.511714 -0.00013400628
4.512714 -0.00013429865
4.513714 -0.00013458065
4.514714 -0.00013485228999999998
4.515714 -0.00013511365
4.516714 -0.00013536475
4.517715 -0.00013560566
4.518714 -0.00013583646
4.519714 -0.0001360572
4.520714 -0.00013626798000000002
4.521714 -0.00013646885000000001
4.522714 -0.00013665989
4.523714 -0.00013684119
4.524714 -0.00013701281
4.525714 -0.00013717481
4.526714 -0.00013732724
4.527714 -0.00013747017999999998
4.528714 -0.00013760366
4.529714 -0.00013772772
4.530715 -0.00013784238
4.531714 -0.00013794767
4.532714 -0.00013804359
4.533714 -0.00013813018999999998
4.534714 -0.00013820743
4.535714 -0.00013827535
4.536714 -0.00013833391
4.537714 -0.00013838314
4.538714 -0.00013842304
4.539714 -0.00013845358
4.540714 -0.00013847482
4.541714 -0.00013848673
4.542714 -0.00013848935
4.543715 -0.0001384827
4.544714 -0.00013846681
4.545714 -0.00013844171
4.546714 -0.00013840746
4.547714 -0.00013836411
4.548714 -0.00013831173
4.549714 -0.00013825036999999998
4.550714 -0.00013818011
4.551714 -0.00013810101999999999
4.552714 -0.00013801318000000002
4.553714 -0.00013791667
4.554714 -0.00013781156
4.555714 -0.00013769793
4.556714 -0.00013757585000000002
4.557714 -0.00013744539999999998
4.558714 -0.00013730662
4.559714 -0.00013715958
4.560714 -0.00013700433
4.561714 -0.00013684089
4.562714 -0.00013666933
4.563715 -0.00013648967
4.564714 -0.00013630192
4.565714 -0.00013610613
4.566714 -0.0001359023
4.567714 -0.00013569045000000001
4.568714 -0.00013547059
4.569714 -0.00013524274000000001
4.570714 -0.00013500690999999998
4.571714 -0.00013476313
4.572714 -0.00013451141
4.573714 -0.0001342518
4.574714 -0.00013398433
4.575714 -0.00013370901
4.576715 -0.00013342593
4.577714 -0.00013313512
4.578714 -0.00013283666
4.579714 -0.00013253060999999998
4.580714 -0.00013221705
4.581714 -0.00013189607
4.582714 -0.00013156775
4.583714 -0.00013123218
4.584714 -0.00013088944
4.585714 -0.00013053964
4.586714 -0.00013018285
4.587714 -0.00012981918
4.588714 -0.00012944871
4.589714 -0.00012907152
4.590714 -0.00012868769
4.591714 -0.00012829729
4.592714 -0.00012790038999999998
4.593714 -0.00012749704000000002
4.594714 -0.0001270873
4.595714 -0.00012667122
4.596714 -0.00012624882
4.597714 -0.00012582016999999998
4.598714 -0.00012538527
4.599714 -0.00012494417
4.600714 -0.00012449689
4.601714 -0.00012404345
4.602714 -0.00012358389999999998
4.603714 -0.00012311824
4.604714 -0.00012264653
4.605714 -0.00012216879000000001
4.606714 -0.00012168506000000002
4.607714 -0.00012119541
4.608714 -0.00012069987
4.609715 -0.00012019850000000001
4.610714 -0.00011969138999999999
4.611714 -0.00011917857999999999
4.612714 -0.00011866017
4.613714 -0.00011813624
4.614714 -0.00011760687999999999
4.615714 -0.00011707218999999999
4.616714 -0.00011653224
4.617714 -0.00011598714
4.618714 -0.00011543699
4.619714 -0.00011488189000000001
4.620714 -0.00011432192000000002
4.621714 -0.00011375719
4.622715 -0.00011318776
4.623714 -0.00011261375999999999
4.624714 -0.00011203524
4.625714 -0.00011145229
4.626714 -0.00011086498
4.627714 -0.00011027338999999999
4.628714 -0.00010967756
4.629714 -0.00010907756
4.630714 -0.00010847347000000001
4.631714 -0.00010786532000000001
4.632714 -0.00010725317
4.633714 -0.00010663708000000001
4.634714 -0.00010601708999999999
4.635714 -0.00010539327
4.636714 -0.00010476567
4.637714 -0.00010413434999999999
4.638714 -0.00010349934999999999
4.639714 -0.00010286075000000001
4.640714 -0.00010221860999999999
4.641714 -0.00010157302
4.642715 -0.00010092402
4.643714 -0.00010027173
4.644714 -9.961621600000001e-05
4.645714 -9.895756e-05
4.646714 -9.8295845e-05
4.647714 -9.763117499999999e-05
4.648714 -9.6963618e-05
4.649714 -9.629328599999999e-05
4.650714 -9.562026e-05
4.651714 -9.4944625e-05
4.652714 -9.4266471e-05
4.653714 -9.358588500000001e-05
4.654714 -9.2902945e-05
4.655715 -9.2217726e-05
4.656714 -9.1530302e-05
4.657714 -9.0840746e-05
4.658714 -9.0149126e-05
4.659714 -8.9455506e-05
4.660714 -8.8759941e-05
4.661714 -8.8062501e-05
4.662714 -8.736323599999999e-05
4.663714 -8.666219699999999e-05
4.664714 -8.5959448e-05
4.665714 -8.5255039e-05
4.666714 -8.4549026e-05
4.667714 -8.384147299999999e-05
4.668715 -8.3132431e-05
4.669714 -8.2421974e-05
4.670714 -8.1710158e-05
4.671714 -8.099705199999999e-05
4.672714 -8.0282729e-05
4.673714 -7.9567269e-05
4.674714 -7.8850758e-05
4.675714 -7.8133269e-05
4.676714 -7.7414893e-05
4.677714 -7.6695721e-05
4.678714 -7.597585099999999e-05
4.679714 -7.5255372e-05
4.680714 -7.4534381e-05
4.681714 -7.381297600000001e-05
4.682714 -7.309125199999999e-05
4.683714 -7.2369312e-05
4.684714 -7.1647253e-05
4.685714 -7.0925165e-05
4.686714 -7.020314e-05
4.687714 -6.948128e-05
4.688715 -6.875967e-05
4.689714 -6.8038395e-05
4.690714 -6.7317535e-05
4.691714 -6.6597187e-05
4.692714 -6.587742399999999e-05
4.693714 -6.5158326e-05
4.694714 -6.4439968e-05
4.695714 -6.3722428e-05
4.696714 -6.300578e-05
4.697714 -6.2290093e-05
4.698714 -6.1575446e-05
4.699714 -6.0861907999999996e-05
4.700714 -6.0149557e-05
4.701715 -5.9438457e-05
4.702714 -5.8728693e-05
4.703714 -5.8020322e-05
4.704714 -5.7313434e-05
4.705714 -5.6608093000000005e-05
4.706714 -5.5904377000000003e-05
4.707714 -5.5202366000000006e-05
4.708714 -5.4502129e-05
4.709714 -5.3803745e-05
4.710714 -5.3107283e-05
4.711714 -5.2412827e-05
4.712714 -5.1720439999999996e-05
4.713714 -5.1030207e-05
4.714714 -5.0342192000000005e-05
4.715714 -4.9656467e-05
4.716714 -4.8973095e-05
4.717714 -4.8292151e-05
4.718714 -4.7613707e-05
4.719714 -4.6937825e-05
4.720714 -4.6264569e-05
4.721714 -4.5594003999999995e-05
4.722714 -4.4926193e-05
4.723714 -4.4261204999999996e-05
4.724714 -4.3599097999999995e-05
4.725714 -4.2939944999999995e-05
4.726714 -4.2283804e-05
4.727714 -4.1630746999999996e-05
4.728714 -4.0980837e-05
4.729714 -4.0334149000000005e-05
4.730714 -3.9690747e-05
4.731714 -3.9050709999999996e-05
4.732714 -3.8414103e-05
4.733714 -3.7781011999999996e-05
4.734715 -3.7151506e-05
4.735714 -3.6525668e-05
4.736714 -3.5903577000000003e-05
4.737714 -3.5285314e-05
4.738714 -3.4670958e-05
4.739714 -3.4060594e-05
4.740714 -3.3454302e-05
4.741714 -3.2852165e-05
4.742714 -3.2254269e-05
4.743714 -3.166069e-05
4.744714 -3.1071511e-05
4.745714 -3.0486810999999998e-05
4.746714 -2.9906673e-05
4.747715 -2.933117e-05
4.748714 -2.8760385e-05
4.749714 -2.8194387e-05
4.750714 -2.7633254e-05
4.751714 -2.7077058000000004e-05
4.752714 -2.6525873e-05
4.753714 -2.5979773e-05
4.754714 -2.5438825e-05
4.755714 -2.4903105e-05
4.756714 -2.4372678999999997e-05
4.757714 -2.3847616e-05
4.758714 -2.3327991e-05
4.759714 -2.2813866999999998e-05
4.760714 -2.2305316000000002e-05
4.761714 -2.1802406e-05
4.762714 -2.1305203e-05
4.763714 -2.0813773e-05
4.764714 -2.0328184000000003e-05
4.765714 -1.9848499999999998e-05
4.766714 -1.9374784e-05
4.767715 -1.8907092999999998e-05
4.768714 -1.844549e-05
4.769714 -1.7990031e-05
4.770714 -1.7540771e-05
4.771714 -1.7097761e-05
4.772714 -1.666105e-05
4.773714 -1.6230687999999997e-05
4.774714 -1.5806718e-05
4.775714 -1.5389185e-05
4.776714 -1.4978129e-05
4.777714 -1.4573588e-05
4.778714 -1.4175605e-05
4.779714 -1.3784215000000002e-05
4.780715 -1.3399458e-05
4.781714 -1.3021371999999999e-05
4.782714 -1.2649995999999998e-05
4.783714 -1.2285369000000001e-05
4.784714 -1.1927538e-05
4.785714 -1.1576547e-05
4.786714 -1.1232444e-05
4.787714 -1.0895279999999999e-05
4.788714 -1.0565112e-05
4.789714 -1.0241996e-05
4.790714 -9.9259942e-06
4.791714 -9.617173200000001e-06
4.792714 -9.3156011e-06
4.793715 -9.0213476e-06
4.794714 -8.734488e-06
4.795714 -8.455096199999999e-06
4.796714 -8.1832496e-06
4.797714 -7.9190251e-06
4.798714 -7.6624993e-06
4.799714 -7.4137489e-06
4.800714 -7.1728479e-06
4.801714 -6.9398702000000006e-06
4.802714 -6.7148839e-06
4.803714 -6.497957399999999e-06
4.804714 -6.289152299999999e-06
4.805714 -6.0885291e-06
4.806714 -5.8961419e-06
4.807714 -5.7120424e-06
4.808714 -5.5362782999999995e-06
4.809714 -5.3688925e-06
4.810714 -5.2099241999999996e-06
4.811714 -5.0594107e-06
4.812714 -4.917386000000001e-06
4.813715 -4.7838814e-06
4.814714 -4.6589275e-06
4.815714 -4.542553e-06
4.816714 -4.4347868e-06
4.817714 -4.3356572e-06
4.818714 -4.245193e-06
4.819714 -4.1634244e-06
4.820714 -4.0903823999999995e-06
4.821714 -4.0260989e-06
4.822714 -3.9706077e-06
4.823714 -3.9239438e-06
4.824714 -3.8861433e-06
4.825714 -3.8572434e-06
4.826715 -3.8372814e-06
4.827714 -3.8262957e-06
4.828714 -3.8243236e-06
4.829714 -3.831402e-06
4.830714 -3.8475665e-06
4.831714 -3.8728505e-06
4.832714 -3.9072855e-06
4.833714 -3.9509008e-06
4.834714 -4.0037222e-06
4.835714 -4.0657716999999995e-06
4.836714 -4.1370701e-06
4.837714 -4.2176332e-06
4.838714 -4.3074738000000005e-06
4.839714 -4.4066034e-06
4.840714 -4.5150308e-06
4.841714 -4.6327621e-06
4.842714 -4.7598029e-06
4.843714 -4.8961585000000005e-06
4.844714 -5.0418350000000005e-06
4.845714 -5.1968385e-06
4.846714 -5.3611775000000006e-06
4.847714 -5.5348632000000005e-06
4.848714 -5.7179093e-06
4.849714 -5.9103346e-06
4.850714 -6.1121611000000005e-06
4.851714 -6.323414e-06
4.852714 -6.5441249e-06
4.853714 -6.7743294e-06
4.854714 -7.014067199999999e-06
4.855714 -7.263381e-06
4.856714 -7.522318400000001e-06
4.857714 -7.7909291e-06
4.858714 -8.0692629e-06
4.859715 -8.3573738e-06
4.860714 -8.6553136e-06
4.861714 -8.963132800000001e-06
4.862714 -9.280881799999999e-06
4.863714 -9.6086055e-06
4.864714 -9.9463477e-06
4.865714 -1.0294144e-05
4.866714 -1.0652028e-05
4.867714 -1.1020025e-05
4.868714 -1.1398156e-05
4.869714 -1.1786432e-05
4.870714 -1.2184863e-05
4.871714 -1.2593446e-05
4.872715 -1.3012178e-05
4.873714 -1.3441047e-05
4.874714 -1.3880036999999999e-05
4.875714 -1.4329130000000002e-05
4.876714 -1.4788303e-05
4.877714 -1.5257528e-05
4.878714 -1.5736784e-05
4.879714 -1.6226042000000002e-05
4.880714 -1.6725278e-05
4.881714 -1.7234468e-05
4.882714 -1.7753592e-05
4.883714 -1.8282631e-05
4.884714 -1.8821571e-05
4.885714 -1.9370401e-05
4.886714 -1.9929114e-05
4.887714 -2.0497707e-05
4.888714 -2.1076180999999998e-05
4.889714 -2.1664539e-05
4.890714 -2.2262789e-05
4.891714 -2.2870938e-05
4.892715 -2.3488997e-05
4.893714 -2.4116974e-05
4.894714 -2.4754883e-05
4.895714 -2.5402730000000002e-05
4.896714 -2.6060522e-05
4.897714 -2.6728267e-05
4.898714 -2.7405963e-05
4.899714 -2.8093608999999996e-05
4.900714 -2.8791196999999998e-05
4.901714 -2.9498722e-05
4.902714 -3.0216162e-05
4.903714 -3.0943508e-05
4.904714 -3.168073e-05
4.905715 -3.2427809e-05
4.906714 -3.3184716000000005e-05
4.907714 -3.3951419999999996e-05
4.908714 -3.4727896e-05
4.909714 -3.5514108e-05
4.910714 -3.631003e-05
4.911714 -3.7115634999999997e-05
4.912714 -3.7930897e-05
4.913714 -3.8755786e-05
4.914714 -3.959029e-05
4.915714 -4.0434389000000004e-05
4.916714 -4.1288069e-05
4.917714 -4.2151322e-05
4.918715 -4.3024144e-05
4.919714 -4.390653e-05
4.920714 -4.4798483e-05
4.921714 -4.5700003e-05
4.922714 -4.6611103e-05
4.923714 -4.7531779e-05
4.924714 -4.8462044e-05
4.925714 -4.9401899e-05
4.926714 -5.0351343000000005e-05
4.927714 -5.1310383e-05
4.928714 -5.2279006e-05
4.929714 -5.3257202e-05
4.930714 -5.4244963999999995e-05
4.931714 -5.5242265e-05
4.932714 -5.6249081000000005e-05
4.933714 -5.7265373e-05
4.934714 -5.8291113e-05
4.935714 -5.932624799999999e-05
4.936714 -6.0370735000000004e-05
4.937714 -6.1424515e-05
4.938715 -6.2487527e-05
4.939714 -6.3559713e-05
4.940714 -6.4641017e-05
4.941714 -6.5731359e-05
4.942714 -6.6830688e-05
4.943714 -6.793893000000001e-05
4.944714 -6.9056034e-05
4.945714 -7.0181937e-05
4.946714 -7.131658300000001e-05
4.947714 -7.245992e-05
4.948714 -7.361190300000001e-05
4.949714 -7.4772481e-05
4.950714 -7.5941631e-05
4.951715 -7.7119302e-05
4.952714 -7.830548700000001e-05
4.953714 -7.9500137e-05
4.954714 -8.0703251e-05
4.955714 -8.1914794e-05
4.956714 -8.313475600000001e-05
4.957714 -8.436312e-05
4.958714 -8.5599868e-05
4.959714 -8.684497700000001e-05
4.960714 -8.8098432e-05
4.961714 -8.936020800000001e-05
4.962714 -9.0630283e-05
4.963714 -9.1908618e-05
4.964714 -9.3195183e-05
4.965714 -9.448994e-05
4.966714 -9.579283599999999e-05
4.967714 -9.7103839e-05
4.968714 -9.842287900000001e-05
4.969714 -9.974991099999999e-05
4.970714 -0.00010108487
4.971714 -0.00010242769
4.972714 -0.00010377830999999999
4.973714 -0.00010513667
4.974714 -0.00010650269
4.975714 -0.0001078763
4.976714 -0.00010925745999999999
4.977714 -0.00011064608999999999
4.978714 -0.00011204211999999999
4.979714 -0.00011344551
4.980714 -0.00011485621
4.981714 -0.00011627415
4.982714 -0.00011769928
4.983714 -0.00011913156
4.984715 -0.00012057096
4.985714 -0.00012201742
4.986714 -0.00012347092
4.987714 -0.00012493141
4.988714 -0.00012639885
4.989714 -0.0001278732
4.990714 -0.00012935445
4.991714 -0.00013084253
4.992714 -0.00013233741
4.993714 -0.00013383906
4.994714 -0.0001353474
4.995714 -0.00013686239
4.996714 -0.00013838397
4.997715 -0.00013991209
4.998714 -0.00014144669
4.999714 -0.00014298766
5.000714 -0.00014453497
5.001714 -0.00014608851999999998
5.002714 -0.00014764822999999998
5.003714 -0.00014921403
5.004714 -0.00015078583
5.005714 -0.00015236353
5.006714 -0.00015394705999999999
5.007714 -0.00015553634
5.008714 -0.00015713127
5.009714 -0.00015873179
5.010714 -0.00016033781
5.011714 -0.00016194924
5.012714 -0.00016356603000000001
5.013714 -0.00016518811
5.014714 -0.0001668154
5.015714 -0.00016844785
5.016714 -0.00017008540000000002
5.017715 -0.00017172799
5.018714 -0.00017337559
5.019714 -0.00017502812
5.020714 -0.00017668552
5.021714 -0.00017834778
5.022714 -0.00018001483
5.023714 -0.00018168661999999998
5.024714 -0.00018336309999999998
5.025714 -0.00018504422
5.026714 -0.00018672992999999998
5.027714 -0.00018842015
5.028714 -0.00019011485
5.029714 -0.00019181396
5.030715 -0.00019351737
5.031714 -0.00019522504
5.032714 -0.00019693694000000002
5.033714 -0.00019865290000000002
5.034714 -0.00020037292
5.035714 -0.00020209689
5.036714 -0.00020382472
5.037714 -0.00020555635
5.038714 -0.00020729167
5.039714 -0.00020903062
5.040714 -0.0002107731
5.041714 -0.00021251906000000002
5.042714 -0.00021426838
5.043715 -0.00021602098
5.044714 -0.00021777681999999999
5.045714 -0.00021953581
5.046714 -0.00022129786
5.047714 -0.00022306293999999998
5.048714 -0.00022483095999999999
5.049714 -0.00022660182999999998
5.050714 -0.00022837550999999998
5.051714 -0.00023015195
5.052714 -0.00023193105999999998
5.053714 -0.00023371279
5.054714 -0.00023549708
5.055714 -0.00023728387000000002
5.056714 -0.00023907306999999998
5.057714 -0.00024086464
5.058714 -0.00024265848
5.059714 -0.00024445455
5.060714 -0.00024625275999999997
5.061714 -0.00024805306
5.062714 -0.00024985534
5.063715 -0.00025165953
5.064714 -0.00025346556
5.065714 -0.00025527331
5.066714 -0.00025708275
5.067714 -0.00025889376
5.068714 -0.00026070625
5.069714 -0.00026252014
5.070714 -0.00026433534
5.071714 -0.00026615176
5.072714 -0.00026796934
5.073714 -0.00026978796
5.074714 -0.00027160756000000003
5.075714 -0.00027342805
5.076715 -0.00027524934000000003
5.077714 -0.00027707133
5.078714 -0.000278894
5.079714 -0.00028071722
5.080714 -0.00028254094
5.081714 -0.00028436511
5.082714 -0.00028618961
5.083714 -0.00028801442
5.084714 -0.00028983943000000003
5.085714 -0.00029166461
5.086714 -0.00029348985
5.087714 -0.00029531509
5.088714 -0.00029714026000000004
5.089714 -0.00029896532
5.090714 -0.00030079016
5.091714 -0.00030261474
5.092714 -0.00030443896
5.093714 -0.00030626277
5.094714 -0.00030808608
5.095714 -0.00030990882
5.096714 -0.00031173092000000004
5.097714 -0.00031355232
5.098714 -0.00031537293
5.099714 -0.00031719264000000004
5.100714 -0.00031901143
5.101714 -0.00032082917
5.102714 -0.00032264581
5.103714 -0.00032446128000000003
5.104714 -0.00032627549
5.105714 -0.00032808837
5.106714 -0.00032989982999999997
5.107714 -0.00033170982
5.108714 -0.00033351823
5.109715 -0.00033532502999999997
5.110714 -0.00033713009
5.111714 -0.00033893333999999997
5.112714 -0.00034073473
5.113714 -0.00034253419
5.114714 -0.00034433162
5.115714 -0.00034612694
5.116714 -0.00034792009999999997
5.117714 -0.00034971104
5.118714 -0.0003514996
5.119714 -0.00035328578
5.120714 -0.00035506946
5.121714 -0.00035685059
5.122715 -0.00035862909
5.123714 -0.00036040485
5.124714 -0.00036217782
5.125714 -0.00036394792
5.126714 -0.00036571507
5.127714 -0.0003674792
5.128714 -0.00036924021
5.129714 -0.00037099803000000003
5.130714 -0.00037275263
5.131714 -0.00037450388
5.132714 -0.00037625175
5.133714 -0.00037799612
5.134714 -0.00037973693
5.135714 -0.00038147414
5.136714 -0.00038320768
5.137714 -0.00038493739999999994
5.138714 -0.00038666335000000005
5.139714 -0.00038838534
5.140714 -0.00039010342
5.141714 -0.00039181740999999997
5.142715 -0.00039352735
5.143714 -0.00039523306
5.144714 -0.0003969345
5.145714 -0.00039863166000000006
5.146714 -0.00040032442000000003
5.147714 -0.00040201266999999996
5.148714 -0.00040369641000000003
5.149714 -0.00040537552
5.150714 -0.00040704995
5.151714 -0.00040871960000000003
5.152714 -0.00041038438
5.153714 -0.00041204429999999997
5.154714 -0.00041369922
5.155715 -0.00041534909
5.156714 -0.00041699382000000003
5.157714 -0.00041863336
5.158714 -0.00042026762999999997
5.159714 -0.00042189658
5.160714 -0.00042352012
5.161714 -0.00042513825
5.162714 -0.00042675083000000004
5.163714 -0.00042835786
5.164714 -0.00042995924999999997
5.165714 -0.00043155492
5.166714 -0.00043314484999999996
5.167714 -0.00043472901
5.168715 -0.00043630730000000003
5.169714 -0.00043787963
5.170714 -0.00043944601
5.171714 -0.00044100633999999997
5.172714 -0.00044256058
5.173714 -0.00044410867
5.174714 -0.00044565054
5.175714 -0.00044718608
5.176714 -0.00044871535000000004
5.177714 -0.00045023817
5.178714 -0.00045175448000000005
5.179714 -0.00045326419000000004
5.180714 -0.00045476730999999997
5.181714 -0.00045626375000000003
5.182714 -0.00045775336999999996
5.183714 -0.00045923606999999996
5.184714 -0.00046071191
5.185714 -0.00046218070000000005
5.186714 -0.00046364244
5.187714 -0.00046509698999999997
5.188715 -0.00046654436
5.189714 -0.00046798445999999996
5.190714 -0.00046941718
5.191714 -0.00047084249999999997
5.192714 -0.00047226034999999997
5.193714 -0.00047367066
5.194714 -0.00047507341999999996
5.195714 -0.00047646863
5.196714 -0.00047785611
5.197714 -0.00047923591000000005
5.198714 -0.00048060797
5.199714 -0.00048197221
5.200714 -0.00048332862999999997
5.201715 -0.00048467718
5.202714 -0.00048601783000000004
5.203714 -0.00048735051
5.204714 -0.00048867523
5.205714 -0.00048999191
5.206714 -0.00049130044
5.207714 -0.00049260093
5.208714 -0.00049389314
5.209714 -0.00049517712
5.210714 -0.0004964528200000001
5.211714 -0.00049772011
5.212714 -0.00049897899
5.213714 -0.00050022936
5.214714 -0.00050147119
5.215714 -0.00050270437
5.216714 -0.00050392887
5.217714 -0.0005051445899999999
5.218714 -0.00050635149
5.219714 -0.00050754943
5.220714 -0.00050873846
5.221714 -0.00050991848
5.222714 -0.00051108937
5.223714 -0.0005122511500000001
5.224714 -0.0005134037600000001
5.225714 -0.00051454708
5.226714 -0.00051568118
5.227714 -0.00051680599
5.228714 -0.0005179214
5.229714 -0.00051902744
5.230714 -0.0005201241
5.231714 -0.00052121131
5.232714 -0.00052228906
5.233714 -0.00052335727
5.234715 -0.0005244160100000001
5.235714 -0.0005254652
5.236714 -0.00052650475
5.237714 -0.0005275347100000001
5.238714 -0.0005285550300000001
5.239714 -0.00052956561
5.240714 -0.00053056651
5.241714 -0.00053155759
5.242714 -0.00053253889
5.243714 -0.00053351023
5.244714 -0.0005344716999999999
5.245714 -0.00053542312
5.246714 -0.0005363645000000001
5.247715 -0.00053729577
5.248714 -0.00053821691
5.249714 -0.00053912781
5.250714 -0.0005400284
5.251714 -0.0005409187000000001
5.252714 -0.0005417985899999999
5.253714 -0.00054266807
5.254714 -0.00054352709
5.255714 -0.0005443756
5.256714 -0.00054521356
5.257714 -0.00054604102
5.258714 -0.00054685784
5.259714 -0.0005476640100000001
5.260714 -0.00054845964
5.261714 -0.00054924462
5.262714 -0.00055001892
5.263714 -0.0005507825799999999
5.264714 -0.0005515356
5.265714 -0.00055227792
5.266714 -0.00055300957
5.267715 -0.00055373057
5.268714 -0.00055444084
5.269714 -0.00055514042
5.270714 -0.00055582927
5.271714 -0.00055650739
5.272714 -0.00055717474
5.273714 -0.0005578313
5.274714 -0.000558477
5.275714 -0.0005591118199999999
5.276714 -0.00055973574
5.277714 -0.00056034869
5.278714 -0.00056095064
5.279714 -0.0005615415399999999
5.280715 -0.00056212129
5.281714 -0.00056268991
5.282714 -0.00056324729
5.283714 -0.0005637934000000001
5.284714 -0.0005643281799999999
5.285714 -0.00056485169
5.286714 -0.0005653637299999999
5.287714 -0.0005658643700000001
5.288714 -0.00056635349
5.289714 -0.00056683116
5.290714 -0.0005672973199999999
5.291714 -0.00056775198
5.292714 -0.00056819508
5.293715 -0.00056862668
5.294714 -0.00056904669
5.295714 -0.00056945519
5.296714 -0.00056985214
5.297714 -0.00057023758
5.298714 -0.00057061147
5.299714 -0.00057097386
5.300714 -0.00057132474
5.301714 -0.00057166412
5.302714 -0.000571992
5.303714 -0.00057230836
5.304714 -0.00057261323
5.305714 -0.00057290658
5.306714 -0.0005731883899999999
5.307714 -0.00057345869
5.308714 -0.0005737174
5.309714 -0.00057396451
5.310714 -0.00057419998
5.311714 -0.0005744238
5.312714 -0.00057463599
5.313715 -0.00057483649
5.314714 -0.00057502521
5.315714 -0.00057520215
5.316714 -0.00057536727
5.317714 -0.0005755205600000001
5.318714 -0.00057566203
5.319714 -0.00057579164
5.320714 -0.0005759093300000001
5.321714 -0.00057601515
5.322714 -0.00057610901
5.323714 -0.000576191
5.324714 -0.0005762610699999999
5.325714 -0.00057631923
5.326715 -0.00057636553
5.327714 -0.00057639995
5.328714 -0.00057642251
5.329714 -0.00057643324
5.330714 -0.00057643219
5.331714 -0.00057641937
5.332714 -0.00057639477
5.333714 -0.00057635843
5.334714 -0.0005763103199999999
5.335714 -0.0005762505199999999
5.336714 -0.0005761789899999999
5.337714 -0.00057609577
5.338714 -0.00057600087
5.339714 -0.0005758942299999999
5.340714 -0.00057577586
5.341714 -0.00057564575
5.342714 -0.00057550387
5.343714 -0.00057535021
5.344714 -0.00057518478
5.345714 -0.00057500752
5.346714 -0.00057481839
5.347714 -0.00057461734
5.348714 -0.00057440443
5.349714 -0.00057417956
5.350714 -0.00057394273
5.351714 -0.00057369398
5.352714 -0.00057343323
5.353714 -0.00057316047
5.354714 -0.00057287575
5.355714 -0.00057257907
5.356714 -0.00057227044
5.357714 -0.00057194984
5.358714 -0.0005716173299999999
5.359715 -0.0005712729500000001
5.360714 -0.0005709167
5.361714 -0.00057054872
5.362714 -0.00057016887
5.363714 -0.00056977733
5.364714 -0.00056937411
5.365714 -0.00056895924
5.366714 -0.00056853278
5.367714 -0.00056809472
5.368714 -0.0005676452
5.369714 -0.00056718413
5.370714 -0.00056671161
5.371714 -0.00056622766
5.372715 -0.0005657323100000001
5.373714 -0.00056522549
5.374714 -0.0005647072600000001
5.375714 -0.00056417766
5.376714 -0.00056363665
5.377714 -0.00056308422
5.378714 -0.0005625203800000001
5.379714 -0.00056194508
5.380714 -0.00056135832
5.381714 -0.0005607601
5.382714 -0.00056015047
5.383714 -0.00055952933
5.384714 -0.00055889668
5.385714 -0.00055825258
5.386714 -0.0005575969700000001
5.387714 -0.0005569299
5.388714 -0.00055625133
5.389714 -0.00055556134
5.390714 -0.00055485989
5.391714 -0.00055414707
5.392715 -0.00055342284
5.393714 -0.00055268729
5.394714 -0.0005519405000000001
5.395714 -0.00055118244
5.396714 -0.0005504131899999999
5.397714 -0.0005496328
5.398714 -0.0005488412599999999
5.399714 -0.00054803872
5.400714 -0.00054722514
5.401714 -0.00054640063
5.402714 -0.00054556522
5.403714 -0.00054471889
5.404714 -0.0005438616899999999
5.405715 -0.00054299371
5.406714 -0.0005421149100000001
5.407714 -0.00054122534
5.408714 -0.00054032498
5.409714 -0.00053941385
5.410714 -0.0005384919899999999
5.411714 -0.00053755939
5.412714 -0.00053661602
5.413714 -0.00053566191
5.414714 -0.0005346971200000001
5.415714 -0.00053372155
5.416714 -0.00053273525
5.417714 -0.00053173826
5.418715 -0.00053073054
5.419714 -0.00052971218
5.420714 -0.0005286831300000001
5.421714 -0.0005276434899999999
5.422714 -0.00052659325
5.423714 -0.0005255325000000001
5.424714 -0.00052446126
5.425714 -0.00052337959
5.426714 -0.00052228756
5.427714 -0.00052118526
5.428714 -0.00052007272
5.429714 -0.00051894999
5.430714 -0.00051781717
5.431714 -0.0005166743899999999
5.432714 -0.00051552161
5.433714 -0.000514359
5.434714 -0.00051318657
5.435714 -0.00051200441
5.436714 -0.00051081252
5.437714 -0.0005096109800000001
5.438715 -0.00050839985
5.439714 -0.00050717913
5.440714 -0.0005059489000000001
5.441714 -0.00050470912
5.442714 -0.00050345984
5.443714 -0.00050220106
5.444714 -0.00050093277
5.445714 -0.00049965502
5.446714 -0.00049836776
5.447714 -0.00049707101
5.448714 -0.00049576474
5.449714 -0.00049444898
5.450714 -0.0004931237500000001
5.451715 -0.00049178902
5.452714 -0.00049044484
5.453714 -0.00048909119
5.454714 -0.00048772808
5.455714 -0.00048635557
5.456714 -0.00048497373
5.457714 -0.00048358256
5.458714 -0.00048218216999999997
5.459714 -0.00048077254000000004
5.460714 -0.00047935381999999994
5.461714 -0.00047792605000000006
5.462714 -0.00047648932
5.463714 -0.00047504368
5.464714 -0.00047358926
5.465714 -0.00047212615999999997
5.466714 -0.00047065441
5.467714 -0.00046917407000000004
5.468714 -0.00046768532
5.469714 -0.00046618810999999997
5.470714 -0.00046468263000000004
5.471714 -0.00046316886
5.472714 -0.00046164687
5.473714 -0.00046011678
5.474714 -0.00045857855
5.475714 -0.00045703223
5.476714 -0.00045547786
5.477714 -0.00045391553
5.478714 -0.00045234515
5.479714 -0.00045076677
5.480714 -0.00044918046999999994
5.481714 -0.00044758621999999997
5.482714 -0.00044598401000000003
5.483714 -0.00044437393
5.484715 -0.00044275594
5.485714 -0.00044113017000000005
5.486714 -0.00043949653
5.487714 -0.00043785511999999997
5.488714 -0.00043620598
5.489714 -0.00043454916
5.490714 -0.00043288477999999994
5.491714 -0.00043121280999999995
5.492714 -0.00042953342999999997
5.493714 -0.00042784663
5.494714 -0.00042615256000000005
5.495714 -0.00042445131
5.496714 -0.00042274291
5.497715 -0.00042102755999999996
5.498714 -0.00041930525
5.499714 -0.00041757617000000004
5.500714 -0.00041584026
5.501714 -0.00041409771
5.502714 -0.00041234862
5.503714 -0.00041059302000000003
5.504714 -0.00040883097000000003
5.505714 -0.00040706245
5.506714 -0.00040528765999999996
5.507714 -0.00040350646
5.508714 -0.00040171898999999997
5.509714 -0.00039992524
5.510714 -0.00039812520999999996
5.511714 -0.00039631896
5.512714 -0.00039450642000000004
5.513714 -0.00039268766000000004
5.514714 -0.00039086262000000003
5.515714 -0.0003890314
5.516714 -0.00038719395
5.517715 -0.00038535031
5.518714 -0.00038350045000000004
5.519714 -0.00038164443999999997
5.520714 -0.00037978234
5.521714 -0.00037791415
5.522714 -0.00037604
5.523714 -0.00037415989
5.524714 -0.00037227396
5.525714 -0.00037038226
5.526714 -0.00036848492
5.527714 -0.00036658204999999997
5.528714 -0.00036467372
5.529714 -0.0003627601
5.530715 -0.00036084130000000003
5.531714 -0.0003589174
5.532714 -0.00035698856
5.533714 -0.00035505489
5.534714 -0.00035311648
5.535714 -0.00035117343
5.536714 -0.00034922587
5.537714 -0.00034727381999999997
5.538714 -0.0003453174
5.539714 -0.00034335667
5.540714 -0.00034139163999999996
5.541714 -0.0003394224
5.542714 -0.00033744893000000004
5.543715 -0.0003354713
5.544714 -0.00033348947
5.545714 -0.0003315035
5.546714 -0.00032951334
5.547714 -0.00032751902
5.548714 -0.00032552057
5.549714 -0.00032351792999999997
5.550714 -0.00032151115
5.551714 -0.00031950024000000003
5.552714 -0.00031748523
5.553714 -0.00031546613
5.554714 -0.000313443
5.555714 -0.00031141590000000003
5.556714 -0.00030938488
5.557714 -0.00030735002
5.558714 -0.00030531141
5.559714 -0.00030326914
5.560714 -0.00030122332999999997
5.561714 -0.00029917408
5.562714 -0.00029712151000000004
5.563715 -0.00029506571000000004
5.564714 -0.00029300681
5.565714 -0.00029094497
5.566714 -0.00028888023
5.567714 -0.00028681276999999996
5.568714 -0.00028474265
5.569714 -0.00028266993
5.570714 -0.00028059474000000003
5.571714 -0.00027851715
5.572714 -0.00027643721
5.573714 -0.00027435494
5.574714 -0.00027227043000000004
5.575714 -0.00027018366
5.576715 -0.00026809471
5.577714 -0.00026600353
5.578714 -0.00026391019
5.579714 -0.00026181467
5.580714 -0.00025971699
5.581714 -0.00025761715
5.582714 -0.00025551519
5.583714 -0.0002534111
5.584714 -0.00025130496
5.585714 -0.00024919677
5.586714 -0.00024708661000000004
5.587714 -0.00024497451000000004
5.588714 -0.00024286057
5.589714 -0.00024074488
5.590714 -0.00023862754
5.591714 -0.00023650866
5.592714 -0.00023438834
5.593714 -0.00023226671
5.594714 -0.00023014393
5.595714 -0.00022802011999999998
5.596714 -0.00022589540999999998
5.597714 -0.00022376989
5.598714 -0.00022164377
5.599714 -0.0002195171
5.600714 -0.00021739002
5.601714 -0.00021526262000000002
5.602714 -0.00021313499
5.603714 -0.00021100722999999998
5.604714 -0.00020887935
5.605714 -0.00020675141000000001
5.606714 -0.00020462343999999997
5.607714 -0.00020249544999999998
5.608714 -0.00020036744
5.609715 -0.00019823942
5.610714 -0.00019611136
5.611714 -0.00019398324
5.612714 -0.00019185503999999997
5.613714 -0.00018972675000000002
5.614714 -0.00018759831
5.615714 -0.00018546975
5.616714 -0.00018334105
5.617714 -0.0001812122
5.618714 -0.00017908325
5.619714 -0.00017695421
5.620714 -0.00017482513
5.621714 -0.00017269609
5.622715 -0.00017056716
5.623714 -0.00016843845
5.624714 -0.00016631005
5.625714 -0.0001641821
5.626714 -0.00016205471
5.627714 -0.00015992806
5.628714 -0.00015780225
5.629714 -0.00015567746
5.630714 -0.00015355382000000002
5.631714 -0.00015143148
5.632714 -0.00014931057000000002
5.633714 -0.00014719123999999998
5.634714 -0.00014507357
5.635714 -0.0001429577
5.636714 -0.00014084369
5.637714 -0.00013873162
5.638714 -0.00013662155000000002
5.639714 -0.00013451353
5.640714 -0.00013240758
5.641714 -0.00013030374
5.642715 -0.00012820199
5.643714 -0.00012610232
5.644714 -0.00012400474
5.645714 -0.00012190924
5.646714 -0.00011981579999999999
5.647714 -0.00011772439
5.648714 -0.00011563505
5.649714 -0.00011354775000000001
5.650714 -0.00011146252000000001
5.651714 -0.00010937937000000001
5.652714 -0.00010729835
5.653714 -0.00010521952
5.654714 -0.00010314294
5.655715 -0.0001010687
5.656714 -9.8996884e-05
5.657714 -9.6927602e-05
5.658714 -9.486098e-05
5.659714 -9.2797137e-05
5.660714 -9.0736205e-05
5.661714 -8.8678314e-05
5.662714 -8.6623601e-05
5.663714 -8.4572184e-05
5.664714 -8.252419e-05
5.665714 -8.0479725e-05
5.666714 -7.8438904e-05
5.667714 -7.6401795e-05
5.668715 -7.436848400000001e-05
5.669714 -7.233901400000001e-05
5.670714 -7.031343300000001e-05
5.671714 -6.829176899999999e-05
5.672714 -6.6274015e-05
5.673714 -6.4260183e-05
5.674714 -6.225024499999999e-05
5.675714 -6.0244184e-05
5.676714 -5.8241965999999996e-05
5.677714 -5.624356200000001e-05
5.678714 -5.4248932e-05
5.679714 -5.2258048e-05
5.680714 -5.0270887e-05
5.681714 -4.8287433000000005e-05
5.682714 -4.6307684e-05
5.683714 -4.4331654e-05
5.684714 -4.2359369e-05
5.685714 -4.0390873e-05
5.686714 -3.8426231e-05
5.687714 -3.6465525e-05
5.688715 -3.4508849e-05
5.689714 -3.2556318e-05
5.690714 -3.0608052e-05
5.691714 -2.8664198e-05
5.692714 -2.6724890999999998e-05
5.693714 -2.4790285e-05
5.694714 -2.2860527e-05
5.695714 -2.0935772e-05
5.696714 -1.901616e-05
5.697714 -1.7101826e-05
5.698714 -1.5192894e-05
5.699714 -1.3289474999999999e-05
5.700714 -1.1391661999999999e-05
5.701715 -9.499527900000001e-06
5.702714 -7.6131315e-06
5.703714 -5.7325106e-06
5.704714 -3.8576854e-06
5.705714 -1.9886587e-06
5.706714 -1.2541752e-07
5.707714 1.7320636e-06
5.708714 3.5838208999999995e-06
5.709714 5.4298983e-06
5.710714 7.270342899999999e-06
5.711714 9.1052037e-06
5.712714 1.0934525e-05
5.713714 1.2758346000000002e-05
5.714714 1.4576696e-05
5.715714 1.6389593e-05
5.716714 1.8197039e-05
5.717714 1.9999023e-05
5.718714 2.1795512e-05
5.719714 2.3586459e-05
5.720714 2.5371798999999997e-05
5.721714 2.7151449e-05
5.722714 2.8925311e-05
5.723714 3.0693275e-05
5.724714 3.2455219e-05
5.725714 3.4211016e-05
5.726714 3.5960534e-05
5.727714 3.7703637000000004e-05
5.728714 3.9440195e-05
5.729714 4.1170082000000005e-05
5.730714 4.2893183e-05
5.731714 4.4609391e-05
5.732714 4.6318613e-05
5.733714 4.802078e-05
5.734715 4.971584e-05
5.735714 5.1403742e-05
5.736714 5.3084482999999996e-05
5.737714 5.4758038000000004e-05
5.738714 5.6424431999999996e-05
5.739714 5.8083690999999996e-05
5.740714 5.9735851000000004e-05
5.741714 6.1380956e-05
5.742714 6.3019064e-05
5.743714 6.4650226e-05
5.744714 6.6274498e-05
5.745714 6.7891921e-05
5.746714 6.9502539e-05
5.747715 7.1106382e-05
5.748714 7.270346e-05
5.749714 7.4293774e-05
5.750714 7.5877313e-05
5.751714 7.7454035e-05
5.752714 7.9023886e-05
5.753714 8.0586801e-05
5.754714 8.2142685e-05
5.755714 8.3691447e-05
5.756714 8.5232972e-05
5.757714 8.6767136e-05
5.758714 8.8293802e-05
5.759714 8.9812858e-05
5.760714 9.1324154e-05
5.761714 9.2827582e-05
5.762714 9.432302499999999e-05
5.763714 9.581036699999999e-05
5.764714 9.7289512e-05
5.765714 9.8760415e-05
5.766714 0.00010022297
5.767715 0.00010167719000000001
5.768714 0.000103123
5.769714 0.00010456042999999999
5.770714 0.00010598948
5.771714 0.00010741018999999999
5.772714 0.00010882259
5.773714 0.00011022674
5.774714 0.00011162271
5.775714 0.00011301056
5.776714 0.00011439034999999999
5.777714 0.00011576215999999999
5.778714 0.00011712604
5.779714 0.00011848204999999998
5.780715 0.00011983020000000001
5.781714 0.00012117055
5.782714 0.00012250306999999998
5.783714 0.00012382778
5.784714 0.00012514463999999998
5.785714 0.00012645360000000002
5.786714 0.00012775457999999998
5.787714 0.00012904754
5.788714 0.00013033238
5.789714 0.00013160897000000002
5.790714 0.00013287722
5.791714 0.00013413701
5.792714 0.00013538823000000001
5.793715 0.00013663075
5.794714 0.00013786448
5.795714 0.00013908931000000002
5.796714 0.00014030517000000002
5.797714 0.00014151195
5.798714 0.00014270963
5.799714 0.00014389816
5.800714 0.00014507752
5.801714 0.00014624773
5.802714 0.00014740878
5.803714 0.00014856070999999998
5.804714 0.00014970358
5.805714 0.00015083745
5.806714 0.00015196238
5.807714 0.00015307846000000002
5.808714 0.00015418577
5.809714 0.00015528441000000001
5.810714 0.00015637443
5.811714 0.00015745591
5.812714 0.00015852892000000002
5.813715 0.00015959349
5.814714 0.00016064967000000002
5.815714 0.00016169745999999999
5.816714 0.00016273686
5.817714 0.00016376786
5.818714 0.00016479041
5.819714 0.00016580445
5.820714 0.00016680992
5.821714 0.00016780672000000002
5.822714 0.00016879477
5.823714 0.00016977394
5.824714 0.00017074415
5.825714 0.00017170528
5.826715 0.00017265722
5.827714 0.00017359987
5.828714 0.00017453315
5.829714 0.00017545698
5.830714 0.00017637128
5.831714 0.00017727602
5.832714 0.00017817115999999998
5.833714 0.00017905669
5.834714 0.00017993264
5.835714 0.00018079901
5.836714 0.00018165584
5.837714 0.00018250322
5.838714 0.00018334118
5.839714 0.00018416983
5.840714 0.00018498927
5.841714 0.00018579955999999999
5.842714 0.00018660079
5.843714 0.00018739306
5.844714 0.00018817644
5.845714 0.00018895103
5.846714 0.00018971684
5.847714 0.00019047396
5.848714 0.00019122239999999998
5.849714 0.00019196218000000002
5.850714 0.0001926933
5.851714 0.00019341574
5.852714 0.00019412944
5.853714 0.00019483439
5.854714 0.00019553049000000001
5.855714 0.00019621768000000002
5.856714 0.00019689592
5.857714 0.00019756507999999997
5.858714 0.00019822512000000002
5.859715 0.00019887593000000002
5.860714 0.00019951747
5.861714 0.00020014963
5.862714 0.00020077241
5.863714 0.00020138573
5.864714 0.00020198959
5.865714 0.00020258401
5.866714 0.00020316895
5.867714 0.00020374448
5.868714 0.00020431060000000002
5.869714 0.00020486741
5.870714 0.00020541493
5.871714 0.00020595330000000003
5.872715 0.00020648255999999998
5.873714 0.00020700284000000003
5.874714 0.00020751420000000002
5.875714 0.00020801674
5.876714 0.00020851057000000002
5.877714 0.00020899572
5.878714 0.0002094723
5.879714 0.00020994033999999998
5.880714 0.00021039990999999997
5.881714 0.00021085102
5.882714 0.00021129367
5.883714 0.00021172786999999998
5.884714 0.00021215358
5.885714 0.00021257075999999998
5.886714 0.00021297940000000002
5.887714 0.00021337941999999998
5.888714 0.00021377073000000002
5.889714 0.00021415328000000001
5.890714 0.00021452699000000001
5.891714 0.00021489177
5.892715 0.00021524756000000002
5.893714 0.00021559432999999998
5.894714 0.00021593198
5.895714 0.00021626048999999999
5.896714 0.00021657981999999998
5.897714 0.00021688998
5.898714 0.00021719097
5.899714 0.00021748283
5.900714 0.00021776557000000003
5.901714 0.00021803928
5.902714 0.00021830404
5.903714 0.00021855992
5.904714 0.00021880700999999997
5.905715 0.00021904546000000002
5.906714 0.00021927532999999999
5.907714 0.00021949679000000003
5.908714 0.00021970990999999998
5.909714 0.00021991484
5.910714 0.00022011166
5.911714 0.00022030048999999998
5.912714 0.00022048139
5.913714 0.00022065442000000003
5.914714 0.00022081964999999998
5.915714 0.00022097713000000002
5.916714 0.00022112688
5.917714 0.00022126889999999998
5.918715 0.00022140318
5.919714 0.00022152969
5.920714 0.00022164843
5.921714 0.00022175932
5.922714 0.00022186234
5.923714 0.00022195741
5.924714 0.00022204446999999998
5.925714 0.0002221235
5.926714 0.00022219444
5.927714 0.00022225724
5.928714 0.00022231191000000002
5.929714 0.00022235837999999997
5.930714 0.00022239667
5.931714 0.00022242677000000003
5.932714 0.00022244876
5.933714 0.00022246263
5.934714 0.00022246845000000002
5.935714 0.00022246631
5.936714 0.00022245626000000002
5.937714 0.00022243844
5.938715 0.00022241290000000002
5.939714 0.0002223798
5.940714 0.00022233921
5.941714 0.00022229124
5.942714 0.00022223601000000002
5.943714 0.00022217361999999998
5.944714 0.00022210415
5.945714 0.00022202768999999997
5.946714 0.00022194432999999997
5.947714 0.00022185409000000003
5.948714 0.00022175705
5.949714 0.0002216532
5.950714 0.00022154256
5.951715 0.00022142516999999997
5.952714 0.00022130097999999997
5.953714 0.00022116999
5.954714 0.00022103218
5.955714 0.00022088747999999997
5.956714 0.00022073585999999999
5.957714 0.00022057734
5.958714 0.00022041181
5.959714 0.00022023928
5.960714 0.00022005972
5.961714 0.00021987312
5.962714 0.00021967946000000003
5.963714 0.00021947881000000002
5.964714 0.00021927115
5.965714 0.00021905653000000002
5.966714 0.00021883504000000002
5.967714 0.00021860674
5.968714 0.00021837170000000002
5.969714 0.00021813005
5.970714 0.00021788189
5.971714 0.00021762734999999998
5.972714 0.00021736653
5.973714 0.00021709959
5.974714 0.00021682661
5.975714 0.00021654775999999998
5.976714 0.00021626312999999998
5.977714 0.00021597284
5.978714 0.00021567701
5.979714 0.00021537567
5.980714 0.00021506894000000002
5.981714 0.00021475689
5.982714 0.00021443949999999998
5.983714 0.00021411688
5.984715 0.00021378899000000002
5.985714 0.00021345584
5.986714 0.00021311741000000001
5.987714 0.00021277371999999997
5.988714 0.0002124247
5.989714 0.00021207036
5.990714 0.00021171061000000002
5.991714 0.00021134547
5.992714 0.00021097492
5.993714 0.00021059888999999999
5.994714 0.00021021737999999998
5.995714 0.00020983042999999998
5.996714 0.00020943801
5.997715 0.00020904015
5.998714 0.00020863692
5.999714 0.00020822836000000002
6.000714 0.00020781451
6.001714 0.00020739551000000002
6.002714 0.00020697141
6.003714 0.00020654236
6.004714 0.00020610844
6.005714 0.00020566981
6.006714 0.00020522659000000003
6.007714 0.00020477889000000002
6.008714 0.00020432688
6.009714 0.00020387067
6.010714 0.00020341035000000002
6.011714 0.00020294606
6.012714 0.00020247787
6.013714 0.00020200589
6.014714 0.00020153018000000002
6.015714 0.00020105080999999997
6.016714 0.00020056782
6.017715 0.00020008122000000003
6.018714 0.00019959100000000002
6.019714 0.00019909723999999998
6.020714 0.00019859988
6.021714 0.00019809892999999998
6.022714 0.00019759434
6.023714 0.00019708613999999997
6.024714 0.00019657425
6.025714 0.0001960587
6.026714 0.00019553945
6.027714 0.00019501651
6.028714 0.00019448989
6.029714 0.00019395960999999998
6.030715 0.00019342572
6.031714 0.00019288823
6.032714 0.00019234724
6.033714 0.00019180279000000002
6.034714 0.000191255
6.035714 0.00019070396
6.036714 0.00019014981000000001
6.037714 0.00018959266
6.038714 0.00018903266
6.039714 0.00018846993
6.040714 0.00018790459999999998
6.041714 0.00018733682
6.042714 0.00018676670000000002
6.043715 0.00018619440000000001
6.044714 0.00018562001000000002
6.045714 0.00018504365
6.046714 0.0001844654
6.047714 0.00018388533000000002
6.048714 0.00018330351
6.049714 0.00018271997999999998
6.050714 0.00018213477000000001
6.051714 0.0001815479
6.052714 0.00018095935
6.053714 0.00018036916
6.054714 0.00017977727
6.055714 0.00017918369
6.056714 0.00017858838
6.057714 0.00017799133
6.058714 0.00017739251
6.059714 0.0001767919
6.060714 0.00017618951
6.061714 0.00017558534
6.062714 0.00017497941
6.063715 0.00017437175
6.064714 0.00017376241
6.065714 0.00017315144
6.066714 0.00017253893999999998
6.067714 0.00017192501
6.068714 0.00017130975
6.069714 0.00017069327
6.070714 0.00017007570999999998
6.071714 0.00016945722
6.072714 0.00016883793000000002
6.073714 0.00016821799
6.074714 0.00016759756
6.075714 0.00016697674
6.076715 0.00016635571
6.077714 0.00016573457
6.078714 0.00016511343
6.079714 0.00016449239
6.080714 0.00016387155
6.081714 0.00016325096
6.082714 0.00016263068
6.083714 0.00016201075000000001
6.084714 0.00016139118
6.085714 0.00016077198
6.086714 0.00016015315
6.087714 0.00015953467
6.088714 0.00015891652
6.089714 0.00015829869
6.090714 0.00015768114
6.091714 0.00015706386000000002
6.092714 0.00015644682
6.093714 0.00015583001
6.094714 0.00015521344
6.095714 0.00015459713999999998
6.096714 0.00015398109999999998
6.097714 0.0001533654
6.098714 0.00015275006
6.099714 0.00015213518
6.100714 0.00015152085
6.101714 0.00015090716
6.102714 0.00015029424
6.103714 0.00014968221
6.104714 0.00014907118
6.105714 0.00014846133
6.106714 0.00014785278
6.107714 0.00014724566
6.108714 0.0001466401
6.109715 0.00014603625
6.110714 0.00014543418
6.111714 0.00014483404
6.112714 0.00014423588999999998
6.113714 0.00014363983
6.114714 0.00014304591
6.115714 0.00014245416
6.116714 0.00014186463
6.117714 0.00014127731000000002
6.118714 0.00014069224
6.119714 0.00014010938
6.120714 0.00013952871
6.121714 0.00013895021
6.122715 0.00013837388
6.123714 0.00013779967
6.124714 0.00013722756
6.125714 0.00013665756
6.126714 0.00013608962
6.127714 0.00013552378
6.128714 0.00013496006
6.129714 0.00013439849
6.130714 0.00013383911
6.131714 0.00013328203
6.132714 0.00013272728
6.133714 0.00013217499
6.134714 0.00013162528
6.135714 0.00013107825
6.136714 0.00013053407
6.137714 0.00012999285000000002
6.138714 0.00012945475
6.139714 0.00012891992
6.140714 0.00012838849
6.141714 0.0001278606
6.142715 0.00012733639000000002
6.143714 0.00012681595
6.144714 0.00012629940000000002
6.145714 0.00012578682
6.146714 0.00012527828
6.147714 0.00012477383
6.148714 0.00012427349
6.149714 0.00012377731
6.150714 0.00012328525
6.151714 0.00012279733
6.152714 0.00012231349
6.153714 0.00012183373000000001
6.154714 0.00012135799
6.155715 0.00012088623
6.156714 0.00012041841
6.157714 0.0001199545
6.158714 0.00011949444
6.159714 0.00011903824
6.160714 0.00011858588
6.161714 0.00011813736
6.162714 0.00011769270999999999
6.163714 0.00011725197
6.164714 0.00011681517
6.165714 0.00011638242000000001
6.166714 0.00011595377999999999
6.167714 0.00011552937
6.168715 0.0001151093
6.169714 0.00011469366999999999
6.170714 0.00011428263999999999
6.171714 0.00011387631999999999
6.172714 0.00011347487
6.173714 0.00011307840999999999
6.174714 0.00011268705
6.175714 0.00011230092999999999
6.176714 0.00011192014
6.177714 0.00011154477999999999
6.178714 0.00011117492
6.179714 0.00011081062000000001
6.180714 0.00011045192
6.181714 0.00011009886000000001
6.182714 0.00010975141999999999
6.183714 0.00010940962
6.184714 0.00010907341
6.185714 0.00010874281
6.186714 0.00010841775
6.187714 0.00010809819000000001
6.188715 0.00010778409
6.189714 0.00010747542
6.190714 0.00010717213999999999
6.191714 0.00010687421000000001
6.192714 0.00010658161999999999
6.193714 0.00010629435
6.194714 0.00010601241999999999
6.195714 0.00010573584
6.196714 0.00010546466000000001
6.197714 0.00010519893
6.198714 0.00010493872
6.199714 0.00010468409
6.200714 0.00010443516000000001
6.201715 0.00010419203000000001
6.202714 0.0001039548
6.203714 0.00010372358000000001
6.204714 0.00010349851
6.205714 0.00010327966999999999
6.206714 0.0001030672
6.207714 0.00010286118999999999
6.208714 0.00010266172
6.209714 0.00010246887999999999
6.210714 0.00010228272999999999
6.211714 0.00010210332
6.212714 0.00010193068
6.213714 0.00010176482
6.214714 0.00010160575000000001
6.215714 0.00010145344000000001
6.216714 0.00010130789
6.217714 0.00010116903
6.218714 0.00010103684
6.219714 0.00010091123
6.220714 0.00010079218999999999
6.221714 0.00010067965000000001
6.222714 0.00010057356
6.223714 0.00010047388999999999
6.224714 0.00010038058000000001
6.225714 0.00010029364000000001
6.226714 0.00010021305
6.227714 0.00010013881000000001
6.228714 0.00010007096000000001
6.229714 0.00010000954
6.230714 9.995460500000001e-05
6.231714 9.9906208e-05
6.232714 9.986446199999999e-05
6.233714 9.982944700000001e-05
6.234715 9.980126399999999e-05
6.235714 9.9780016e-05
6.236714 9.976581600000001e-05
6.237714 9.9758779e-05
6.238714 9.9759006e-05
6.239714 9.976660099999999e-05
6.240714 9.9781653e-05
6.241714 9.980422e-05
6.242714 9.983438099999999e-05
6.243714 9.987217000000001e-05
6.244714 9.9917634e-05
6.245714 9.9970759e-05
6.246714 0.00010003156999999999
6.247715 0.00010010003000000001
6.248714 0.0001001761
6.249714 0.00010025974
6.250714 0.00010035089000000001
6.251714 0.00010044948
6.252714 0.00010055546000000001
6.253714 0.00010066872999999999
6.254714 0.00010078924
6.255714 0.0001009169
6.256714 0.00010105166999999998
6.257714 0.00010119348
6.258714 0.00010134232
6.259714 0.00010149814
6.260714 0.00010166094
6.261714 0.00010183073
6.262714 0.00010200753
6.263714 0.00010219135
6.264714 0.00010238226
6.265714 0.0001025803
6.266714 0.00010278555000000001
6.267715 0.00010299809
6.268714 0.00010321799
6.269714 0.00010344532
6.270714 0.00010368019000000001
6.271714 0.00010392264
6.272714 0.00010417274999999999
6.273714 0.00010443058999999999
6.274714 0.00010469621
6.275714 0.00010496964
6.276714 0.00010525089999999999
6.277714 0.00010553999
6.278714 0.00010583694
6.279714 0.0001061417
6.280715 0.00010645424
6.281714 0.00010677453
6.282714 0.00010710251999999999
6.283714 0.00010743812999999999
6.284714 0.00010778131999999999
6.285714 0.00010813201
6.286714 0.00010849014
6.287714 0.00010885565
6.288714 0.00010922848
6.289714 0.00010960858
6.290714 0.00010999593
6.291714 0.00011039047
6.292714 0.00011079219
6.293715 0.0001112011
6.294714 0.00011161719
6.295714 0.0001120405
6.296714 0.00011247104999999999
6.297714 0.00011290889
6.298714 0.00011335405
6.299714 0.0001138066
6.300714 0.00011426656999999999
6.301714 0.00011473404
6.302714 0.00011520907
6.303714 0.00011569169
6.304714 0.00011618196999999999
6.305714 0.00011667992000000001
6.306714 0.00011718555000000001
6.307714 0.0001176989
6.308714 0.00011821998
6.309714 0.00011874872
6.310714 0.00011928515
6.311714 0.00011982921
6.312714 0.00012038084
6.313715 0.00012093999
6.314714 0.00012150656999999998
6.315714 0.00012208052
6.316714 0.00012266173
6.317714 0.00012325014
6.318714 0.00012384565
6.319714 0.00012444818
6.320714 0.00012505766999999998
6.321714 0.00012567403
6.322714 0.00012629721000000002
6.323714 0.00012692715
6.324714 0.00012756378999999999
6.325714 0.00012820715
6.326715 0.00012885718
6.327714 0.00012951386
6.328714 0.00013017723
6.329714 0.00013084729
6.330714 0.00013152406
6.331714 0.00013220757999999998
6.332714 0.00013289788000000002
6.333714 0.00013359498999999998
6.334714 0.00013429894
6.335714 0.00013500979
6.336714 0.00013572753
6.337714 0.00013645221
6.338714 0.00013718383
6.339714 0.00013792238
6.340714 0.00013866787999999999
6.341714 0.0001394203
6.342714 0.0001401796
6.343714 0.00014094575
6.344714 0.00014171869
6.345714 0.00014249838
6.346714 0.00014328472
6.347714 0.00014407765
6.348714 0.00014487708999999998
6.349714 0.00014568296
6.350714 0.00014649517
6.351714 0.00014731363000000002
6.352714 0.00014813828
6.353714 0.00014896902
6.354714 0.00014980581
6.355714 0.00015064857
6.356714 0.00015149725
6.357714 0.00015235181
6.358714 0.00015321222999999999
6.359715 0.00015407845
6.360714 0.00015495049
6.361714 0.00015582831
6.362714 0.00015671192
6.363714 0.00015760132
6.364714 0.00015849652
6.365714 0.00015939752
6.366714 0.00016030432
6.367714 0.00016121693
6.368714 0.00016213535
6.369714 0.00016305956
6.370714 0.00016398956
6.371714 0.00016492534
6.372715 0.00016586683000000002
6.373714 0.00016681404
6.374714 0.00016776689000000001
6.375714 0.00016872534000000002
6.376714 0.00016968932
6.377714 0.00017065875
6.378714 0.00017163356
6.379714 0.00017261368
6.380714 0.00017359901000000002
6.381714 0.00017458947
6.382714 0.00017558496
6.383714 0.00017658538
6.384714 0.00017759067999999998
6.385714 0.00017860075
6.386714 0.00017961552
6.387714 0.00018063491
6.388714 0.00018165888
6.389714 0.00018268735
6.390714 0.00018372028
6.391714 0.00018475761999999998
6.392715 0.00018579932
6.393714 0.00018684538000000002
6.394714 0.00018789573
6.395714 0.00018895038
6.396714 0.00019000928
6.397714 0.00019107241999999998
6.398714 0.00019213976000000002
6.399714 0.00019321129999999998
6.400714 0.00019428702999999998
6.401714 0.00019536687
6.402714 0.00019645079
6.403714 0.00019753875000000002
6.404714 0.00019863073000000002
6.405715 0.00019972666999999998
6.406714 0.00020082649999999999
6.407714 0.00020193012999999998
6.408714 0.00020303752999999998
6.409714 0.00020414859
6.410714 0.00020526327000000002
6.411714 0.00020638145000000002
6.412714 0.00020750304000000003
6.413714 0.00020862799000000002
6.414714 0.00020975619
6.415714 0.00021088758
6.416714 0.00021202204
6.417714 0.00021315954999999998
6.418715 0.00021429998000000003
6.419714 0.00021544327
6.420714 0.00021658939
6.421714 0.00021773826
6.422714 0.00021888984
6.423714 0.00022004406
6.424714 0.00022120088999999998
6.425714 0.00022236029
6.426714 0.00022352222
6.427714 0.00022468661999999997
6.428714 0.00022585346
6.429714 0.00022702268
6.430714 0.00022819428999999998
6.431714 0.00022936822
6.432714 0.00023054441999999998
6.433714 0.00023172288
6.434714 0.00023290347
6.435714 0.0002340862
6.436714 0.00023527095000000001
6.437714 0.00023645768999999998
6.438715 0.00023764635
6.439714 0.00023883681000000002
6.440714 0.00024002902
6.441714 0.00024122289000000002
6.442714 0.00024241833
6.443714 0.00024361527
6.444714 0.00024481358000000004
6.445714 0.0002460132
6.446714 0.00024721405
6.447714 0.00024841599
6.448714 0.00024961898
6.449714 0.00025082295
6.450714 0.00025202776
6.451715 0.00025323336
6.452714 0.00025443969
6.453714 0.00025564668
6.454714 0.00025685424
6.455714 0.00025806228
6.456714 0.00025927079
6.457714 0.00026047965
6.458714 0.00026168887
6.459714 0.00026289833
6.460714 0.00026410798
6.461714 0.00026531777
6.462714 0.0002665276
6.463714 0.00026773748
6.464714 0.00026894729000000005
6.465714 0.00027015697
6.466714 0.00027136646
6.467714 0.0002725757
6.468714 0.0002737846
6.469714 0.00027499307
6.470714 0.00027620106
6.471714 0.00027740848
6.472714 0.00027861527
6.473714 0.00027982132
6.474714 0.00028102659
6.475714 0.00028223099
6.476714 0.00028343443
6.477714 0.00028463685
6.478714 0.00028583818
6.479714 0.00028703832
6.480714 0.00028823729000000003
6.481714 0.00028943493
6.482714 0.00029063121
6.483714 0.00029182609
6.484715 0.00029301948000000003
6.485714 0.00029421133
6.486714 0.00029540155999999997
6.487714 0.00029659013
6.488714 0.00029777696
6.489714 0.000298962
6.490714 0.00030014517
6.491714 0.00030132642000000004
6.492714 0.00030250564999999996
6.493714 0.00030368276
6.494714 0.00030485771
6.495714 0.00030603042
6.496714 0.00030720075
6.497715 0.00030836868000000005
6.498714 0.00030953408
6.499714 0.00031069685
6.500714 0.00031185693000000003
6.501714 0.00031301420000000004
6.502714 0.00031416855
6.503714 0.00031531993
6.504714 0.00031646823000000004
6.505714 0.00031761333
6.506714 0.00031875518
6.507714 0.00031989368
6.508714 0.00032102878000000003
6.509714 0.00032216037000000003
6.510714 0.0003232884
6.511714 0.00032441276
6.512714 0.00032553344
6.513714 0.00032665034
6.514714 0.00032776343000000003
6.515714 0.00032887258
6.516714 0.00032997782
6.517715 0.00033107904
6.518714 0.00033217618
6.519714 0.00033326921
6.520714 0.00033435808
6.521714 0.00033544267999999997
6.522714 0.00033652294999999996
6.523714 0.00033759886
6.524714 0.00033867029
6.525714 0.0003397372
6.526714 0.00034079949
6.527714 0.00034185709
6.528714 0.00034290993
6.529714 0.00034395789
6.530715 0.0003450009
6.531714 0.00034603888
6.532714 0.00034707175
6.533714 0.00034809943
6.534714 0.00034912182
6.535714 0.00035013886000000003
6.536714 0.00035115046999999996
6.537714 0.00035215655000000003
6.538714 0.00035315704
6.539714 0.00035415192
6.540714 0.00035514111
6.541714 0.00035612452
6.542714 0.00035710213999999997
6.543715 0.00035807388
6.544714 0.00035903975
6.545714 0.00035999964999999996
6.546714 0.00036095356999999996
6.547714 0.00036190145
6.548714 0.00036284325
6.549714 0.00036377892
6.550714 0.0003647084
6.551714 0.00036563162999999997
6.552714 0.00036654856
6.553714 0.0003674591
6.554714 0.00036836323
6.555714 0.00036926081
6.556714 0.00037015177
6.557714 0.00037103605
6.558714 0.00037191352999999997
6.559714 0.00037278414
6.560714 0.00037364773
6.561714 0.00037450427
6.562714 0.00037535359999999997
6.563715 0.00037619566
6.564714 0.0003770303
6.565714 0.00037785749
6.566714 0.00037867710000000004
6.567714 0.00037948905
6.568714 0.00038029327000000003
6.569714 0.00038108967
6.570714 0.00038187818
6.571714 0.00038265879999999997
6.572714 0.00038343142
6.573714 0.00038419598
6.574714 0.00038495255
6.575714 0.00038570096999999997
6.576715 0.00038644125
6.577714 0.00038717334999999994
6.578714 0.00038789734999999996
6.579714 0.00038861308
6.580714 0.00038932062
6.581714 0.00039001993
6.582714 0.00039071087
6.583714 0.00039139359
6.584714 0.00039206784
6.585714 0.00039273373
6.586714 0.0003933912
6.587714 0.00039404013
6.588714 0.00039468041
6.589714 0.00039531214
6.590714 0.00039593509999999996
6.591714 0.00039654929
6.592714 0.00039715455
6.593714 0.00039775081999999997
6.594714 0.00039833803
6.595714 0.00039891610999999997
6.596714 0.00039948494999999997
6.597714 0.00040004446999999997
6.598714 0.00040059458
6.599714 0.00040113528
6.600714 0.00040166641999999996
6.601714 0.00040218801999999997
6.602714 0.00040269997
6.603714 0.00040320224
6.604714 0.00040369482
6.605714 0.00040417766999999996
6.606714 0.00040465079000000004
6.607714 0.00040511413000000006
6.608714 0.00040556764999999997
6.609715 0.00040601134999999997
6.610714 0.00040644526999999997
6.611714 0.00040686937
6.612714 0.00040728364000000003
6.613714 0.000407688
6.614714 0.0004080825
6.615714 0.00040846708
6.616714 0.00040884174000000004
6.617714 0.00040920636000000004
6.618714 0.00040956097000000003
6.619714 0.00040990544
6.620714 0.00041023976999999997
6.621714 0.00041056382999999996
6.622715 0.00041087759999999996
6.623714 0.00041118096000000004
6.624714 0.00041147382
6.625714 0.00041175613
6.626714 0.00041202775
6.627714 0.00041228863999999996
6.628714 0.00041253869999999997
6.629714 0.00041277785
6.630714 0.00041300605
6.631714 0.00041322323
6.632714 0.00041342937
6.633714 0.00041362437
6.634714 0.00041380817
6.635714 0.00041398084
6.636714 0.00041414232
6.637714 0.00041429262
6.638714 0.00041443172
6.639714 0.00041455969
6.640714 0.00041467647
6.641714 0.00041478215
6.642715 0.00041487668999999996
6.643714 0.00041496018999999997
6.644714 0.00041503258000000003
6.645714 0.00041509393000000003
6.646714 0.00041514418
6.647714 0.00041518342
6.648714 0.00041521157
6.649714 0.00041522866999999994
6.650714 0.00041523472
6.651714 0.00041522962
6.652714 0.00041521333999999994
6.653714 0.00041518592
6.654714 0.00041514722
6.655715 0.0004150972
6.656714 0.00041503577
6.657714 0.00041496291
6.658714 0.00041487850999999995
6.659714 0.00041478252
6.660714 0.00041467492000000003
6.661714 0.00041455560000000003
6.662714 0.00041442449
6.663714 0.00041428157
6.664714 0.00041412676999999997
6.665714 0.00041396011000000005
6.666714 0.00041378157
6.667714 0.00041359111999999995
6.668715 0.00041338872
6.669714 0.00041317443999999996
6.670714 0.0004129482
6.671714 0.00041271010000000003
6.672714 0.00041246017
6.673714 0.00041219837000000005
6.674714 0.00041192475
6.675714 0.00041163939000000006
6.676714 0.00041134222
6.677714 0.00041103335
6.678714 0.00041071270999999996
6.679714 0.00041038037999999996
6.680714 0.00041003636
6.681714 0.00040968065999999996
6.682714 0.00040931318
6.683714 0.00040893401
6.684714 0.00040854306
6.685714 0.00040814024999999996
6.686714 0.00040772566
6.687714 0.00040729915
6.688715 0.00040686073
6.689714 0.00040641029999999995
6.690714 0.00040594787000000003
6.691714 0.00040547334000000005
6.692714 0.00040498670999999996
6.693714 0.0004044879
6.694714 0.0004039769
6.695714 0.00040345371000000005
6.696714 0.00040291829
6.697714 0.00040237069
6.698714 0.00040181089
6.699714 0.00040123882
6.700714 0.00040065465
6.701715 0.00040005834
6.702714 0.00039944997999999995
6.703714 0.00039882962000000003
6.704714 0.00039819728999999996
6.705714 0.00039755305000000005
6.706714 0.00039689698000000003
6.707714 0.00039622914000000004
6.708714 0.00039554957
6.709714 0.00039485834999999995
6.710714 0.0003941555
6.711714 0.00039344103999999996
6.712714 0.00039271503999999997
6.713714 0.00039197753
6.714714 0.00039122851000000005
6.715714 0.00039046799
6.716714 0.00038969592
6.717714 0.00038891235
6.718714 0.00038811722000000004
6.719714 0.0003873105
6.720714 0.00038649218000000004
6.721714 0.00038566218
6.722714 0.00038482044
6.723714 0.00038396696999999994
6.724714 0.00038310176999999996
6.725714 0.00038222473999999993
6.726714 0.00038133585
6.727714 0.00038043511
6.728714 0.00037952250000000004
6.729714 0.00037859802
6.730714 0.00037766169
6.731714 0.00037671352
6.732714 0.00037575355
6.733714 0.00037478182999999997
6.734715 0.00037379839
6.735714 0.00037280331
6.736714 0.00037179661000000003
6.737714 0.00037077841
6.738714 0.00036974875
6.739714 0.00036870772
6.740714 0.00036765537
6.741714 0.00036659178
6.742714 0.00036551701
6.743714 0.00036443112
6.744714 0.00036333415000000004
6.745714 0.00036222616
6.746714 0.00036110719
6.747715 0.00035997723
6.748714 0.00035883634
6.749714 0.00035768448
6.750714 0.00035652172
6.751714 0.00035534802
6.752714 0.00035416338
6.753714 0.00035296775
6.754714 0.00035176117
6.755714 0.00035054363
6.756714 0.00034931511
6.757714 0.00034807563
6.758714 0.00034682516
6.759714 0.00034556374000000004
6.760714 0.00034429138000000004
6.761714 0.00034300811
6.762714 0.00034171396
6.763714 0.000340409
6.764714 0.00033909328
6.765714 0.00033776685
6.766714 0.0003364298
6.767715 0.0003350822
6.768714 0.00033372413999999996
6.769714 0.00033235572
6.770714 0.00033097704
6.771714 0.00032958815
6.772714 0.00032818916
6.773714 0.00032678017
6.774714 0.00032536121999999997
6.775714 0.00032393240999999996
6.776714 0.00032249379
6.777714 0.00032104545
6.778714 0.00031958737
6.779714 0.00031811961999999997
6.780715 0.00031664222
6.781714 0.00031515519
6.782714 0.00031365856999999997
6.783714 0.00031215234
6.784714 0.00031063647999999996
6.785714 0.00030911103
6.786714 0.00030757597
6.787714 0.0003060313
6.788714 0.00030447702
6.789714 0.0003029131
6.790714 0.00030133961
6.791714 0.00029975651999999996
6.792714 0.0002981639
6.793715 0.00029656176
6.794714 0.00029495011
6.795714 0.00029332907
6.796714 0.00029169867
6.797714 0.00029005898000000003
6.798714 0.00028841011
6.799714 0.00028675215000000003
6.800714 0.00028508518
6.801714 0.00028340930000000003
6.802714 0.00028172462000000003
6.803714 0.00028003124000000005
6.804714 0.00027832928
6.805714 0.00027661881
6.806714 0.00027489992999999997
6.807714 0.00027317271
6.808714 0.00027143728
6.809714 0.00026969369
6.810714 0.00026794199999999996
6.811714 0.00026618226999999996
6.812714 0.00026441453
6.813715 0.00026263886
6.814714 0.00026085522000000004
6.815714 0.00025906370000000005
6.816714 0.00025726429
6.817714 0.00025545703
6.818714 0.00025364191
6.819714 0.00025181894
6.820714 0.00024998815
6.821714 0.00024814954000000004
6.822714 0.00024630315
6.823714 0.00024444903
6.824714 0.00024258715999999998
6.825714 0.00024071765
6.826715 0.00023884048999999998
6.827714 0.00023695579
6.828714 0.00023506361
6.829714 0.00023316402
6.830714 0.00023125715
6.831714 0.00022934305
6.832714 0.00022742183
6.833714 0.00022549360999999998
6.834714 0.0002235585
6.835714 0.00022161662
6.836714 0.00021966807
6.837714 0.00021771295
6.838714 0.00021575138000000003
6.839714 0.00021378345999999997
6.840714 0.00021180926999999998
6.841714 0.00020982893
6.842714 0.00020784246000000003
6.843714 0.00020584996
6.844714 0.00020385153
6.845714 0.00020184714
6.846714 0.00019983692999999997
6.847714 0.00019782087000000002
6.848714 0.00019579904
6.849714 0.00019377143999999998
6.850714 0.00019173813
6.851714 0.00018969909
6.852714 0.00018765439
6.853714 0.00018560405
6.854714 0.0001835481
6.855714 0.0001814866
6.856714 0.00017941956
6.857714 0.00017734704
6.858714 0.00017526912000000001
6.859715 0.00017318586
6.860714 0.00017109732
6.861714 0.00016900358999999998
6.862714 0.00016690476
6.863714 0.00016480093
6.864714 0.0001626922
6.865714 0.00016057868
6.866714 0.00015846045000000002
6.867714 0.00015633765
6.868714 0.00015421037000000001
6.869714 0.00015207874
6.870714 0.00014994281
6.871714 0.00014780271
6.872715 0.00014565853
6.873714 0.00014351035999999998
6.874714 0.00014135827000000002
6.875714 0.00013920230999999998
6.876714 0.00013704257
6.877714 0.00013487909
6.878714 0.00013271190000000002
6.879714 0.00013054107000000001
6.880714 0.00012836662
6.881714 0.00012618857
6.882714 0.00012400697
6.883714 0.00012182185
6.884714 0.00011963323
6.885714 0.00011744114
6.886714 0.00011524563
6.887714 0.00011304674
6.888714 0.0001108445
6.889714 0.00010863897
6.890714 0.00010643024
6.891714 0.00010421835000000001
6.892715 0.0001020034
6.893714 9.978547299999999e-05
6.894714 9.7564669e-05
6.895714 9.5341096e-05
6.896714 9.3114858e-05
6.897714 9.0886078e-05
6.898714 8.8654866e-05
6.899714 8.6421346e-05
6.900714 8.4185643e-05
6.901714 8.1947877e-05
6.902714 7.9708167e-05
6.903714 7.746662e-05
6.904714 7.5223352e-05
6.905715 7.297845700000001e-05
6.906714 7.0732028e-05
6.907714 6.848415e-05
6.908714 6.6234901e-05
6.909714 6.398434499999999e-05
6.910714 6.173254399999999e-05
6.911714 5.947954899999999e-05
6.912714 5.722540700000001e-05
6.913714 5.4970155e-05
6.914714 5.2713824e-05
6.915714 5.0456441e-05
6.916714 4.8198035e-05
6.917714 4.593864e-05
6.918715 4.3678278e-05
6.919714 4.1416985e-05
6.920714 3.915479e-05
6.921714 3.6891737e-05
6.922714 3.4627873999999996e-05
6.923714 3.2363246e-05
6.924714 3.0097922000000002e-05
6.925714 2.7831965e-05
6.926714 2.556545e-05
6.927714 2.3298456e-05
6.928714 2.1031076e-05
6.929714 1.8763398999999998e-05
6.930714 1.6495522e-05
6.931714 1.4227547e-05
6.932714 1.1959578e-05
6.933714 9.6917162e-06
6.934714 7.424063099999999e-06
6.935714 5.1567190999999995e-06
6.936714 2.88978e-06
6.937714 6.2333814e-07
6.938715 -1.6425202999999999e-06
6.939714 -3.907714699999999e-06
6.940714 -6.1721721e-06
6.941714 -8.435824099999999e-06
6.942714 -1.069861e-05
6.943714 -1.2960476e-05
6.944714 -1.5221372999999999e-05
6.945714 -1.7481256e-05
6.946714 -1.9740085e-05
6.947714 -2.1997821999999998e-05
6.948714 -2.4254429999999998e-05
6.949714 -2.6509874999999997e-05
6.950714 -2.8764117e-05
6.951715 -3.1017112000000004e-05
6.952714 -3.3268819e-05
6.953714 -3.551919e-05
6.954714 -3.7768163e-05
6.955714 -4.0015678000000004e-05
6.956714 -4.2261667e-05
6.957714 -4.4506046e-05
6.958714 -4.6748741e-05
6.959714 -4.8989659e-05
6.960714 -5.1228699e-05
6.961714 -5.3465766e-05
6.962714 -5.5700751999999996e-05
6.963714 -5.793354499999999e-05
6.964714 -6.0164047000000004e-05
6.965714 -6.2392138e-05
6.966714 -6.4617717e-05
6.967714 -6.684068099999999e-05
6.968714 -6.9060928e-05
6.969714 -7.1278362e-05
6.970714 -7.3492907e-05
6.971714 -7.5704475e-05
6.972714 -7.7913e-05
6.973714 -8.0118429e-05
6.974714 -8.2320702e-05
6.975714 -8.4519775e-05
6.976714 -8.6715619e-05
6.977714 -8.8908206e-05
6.978714 -9.1097519e-05
6.979714 -9.3283529e-05
6.980714 -9.5466237e-05
6.981714 -9.7645625e-05
6.982714 -9.9821682e-05
6.983714 -0.00010199439999999999
6.984715 -0.00010416376
6.985714 -0.00010632975
6.986714 -0.00010849234
6.987714 -0.00011065149999999999
6.988714 -0.00011280721000000001
6.989714 -0.00011495938
6.990714 -0.00011710799
6.991714 -0.00011925297
6.992714 -0.00012139424
6.993714 -0.00012353172
6.994714 -0.00012566531000000002
6.995714 -0.00012779495
6.996714 -0.00012992051
6.997715 -0.00013204191
6.998714 -0.00013415903
6.999714 -0.00013627177
7.000714 -0.00013838004999999998
7.001714 -0.00014048377000000002
7.002714 -0.00014258281
7.003714 -0.00014467711
7.004714 -0.00014676658
7.005714 -0.00014885115
7.006714 -0.00015093075
7.007714 -0.00015300534
7.008714 -0.00015507485
7.009714 -0.00015713925
7.010714 -0.00015919850999999998
7.011714 -0.00016125259
7.012714 -0.00016330149
7.013714 -0.00016534517
7.014714 -0.00016738362
7.015714 -0.00016941683
7.016714 -0.00017144478
7.017715 -0.00017346744
7.018714 -0.0001754848
7.019714 -0.00017749682
7.020714 -0.00017950346
7.021714 -0.0001815047
7.022714 -0.00018350046
7.023714 -0.00018549072
7.024714 -0.00018747538
7.025714 -0.0001894544
7.026714 -0.00019142769000000002
7.027714 -0.00019339515999999997
7.028714 -0.00019535673000000003
7.029714 -0.00019731233
7.030715 -0.00019926183000000002
7.031714 -0.00020120516999999998
7.032714 -0.00020314226
7.033714 -0.00020507302
7.034714 -0.00020699736
7.035714 -0.00020891523
7.036714 -0.00021082653
7.037714 -0.00021273126999999997
7.038714 -0.00021462936
7.039714 -0.00021652074000000002
7.040714 -0.00021840546999999999
7.041714 -0.00022028344000000002
7.042714 -0.0002221547
7.043715 -0.00022401921
7.044714 -0.00022587701
7.045714 -0.00022772808
7.046714 -0.00022957244999999998
7.047714 -0.00023141008
7.048714 -0.00023324103
7.049714 -0.00023506529
7.050714 -0.00023688287
7.051714 -0.00023869375
7.052714 -0.00024049791
7.053714 -0.00024229534999999997
7.054714 -0.00024408603
7.055714 -0.00024586989000000004
7.056714 -0.00024764688
7.057714 -0.00024941694
7.058714 -0.00025118004
7.059714 -0.00025293605
7.060714 -0.00025468489
7.061714 -0.00025642651
7.062714 -0.00025816078
7.063715 -0.00025988761
7.064714 -0.0002616069
7.065714 -0.00026331856999999996
7.066714 -0.0002650225
7.067714 -0.00026671867
7.068714 -0.00026840692
7.069714 -0.00027008725
7.070714 -0.00027175959
7.071714 -0.00027342389
7.072714 -0.00027508011
7.073714 -0.00027672825
7.074714 -0.00027836829
7.075714 -0.00028000021999999996
7.076715 -0.00028162403
7.077714 -0.00028323977
7.078714 -0.00028484744
7.079714 -0.00028644704
7.080714 -0.00028803861
7.081714 -0.00028962218
7.082714 -0.00029119774
7.083714 -0.00029276532
7.084714 -0.00029432492
7.085714 -0.00029587654
7.086714 -0.00029742016
7.087714 -0.0002989558
7.088714 -0.00030048334
7.089714 -0.00030200281
7.090714 -0.00030351414
7.091714 -0.00030501726000000003
7.092714 -0.00030651212999999996
7.093714 -0.00030799863
7.094714 -0.0003094767
7.095714 -0.00031094626
7.096714 -0.00031240725
7.097714 -0.00031385953
7.098714 -0.0003153031
7.099714 -0.00031673783
7.100714 -0.00031816369
7.101714 -0.00031958059
7.102714 -0.00032098853
7.103714 -0.00032238745
7.104714 -0.00032377733999999997
7.105714 -0.00032515818
7.106714 -0.00032652997
7.107714 -0.00032789274
7.108714 -0.00032924652000000003
7.109715 -0.00033059127
7.110714 -0.00033192712
7.111714 -0.00033325404999999997
7.112714 -0.00033457209
7.113714 -0.0003358813
7.114714 -0.00033718172000000003
7.115714 -0.00033847335999999997
7.116714 -0.00033975624999999995
7.117714 -0.00034103040999999997
7.118714 -0.00034229579
7.119714 -0.00034355244
7.120714 -0.00034480031
7.121714 -0.00034603936
7.122715 -0.00034726957
7.123714 -0.00034849086
7.124714 -0.00034970315
7.125714 -0.00035090638
7.126714 -0.00035210047999999997
7.127714 -0.00035328535
7.128714 -0.00035446089
7.129714 -0.00035562703
7.130714 -0.00035678368
7.131714 -0.00035793078000000004
7.132714 -0.00035906824
7.133714 -0.00036019603
7.134714 -0.00036131405
7.135714 -0.00036242234
7.136714 -0.00036352085
7.137714 -0.00036460954
7.138714 -0.00036568847
7.139714 -0.00036675763
7.140714 -0.00036781705
7.141714 -0.00036886679
7.142715 -0.00036990686999999997
7.143714 -0.00037093737
7.144714 -0.00037195834
7.145714 -0.00037296982
7.146714 -0.0003739719
7.147714 -0.00037496459
7.148714 -0.00037594793
7.149714 -0.000376922
7.150714 -0.00037788679
7.151714 -0.00037884231
7.152714 -0.00037978855
7.153714 -0.00038072551
7.154714 -0.00038165313000000005
7.155715 -0.0003825714
7.156714 -0.00038348026
7.157714 -0.00038437961
7.158714 -0.00038526941
7.159714 -0.00038614952999999996
7.160714 -0.00038701996
7.161714 -0.00038788061999999997
7.162714 -0.00038873136000000004
7.163714 -0.00038957219000000003
7.164714 -0.00039040297
7.165714 -0.00039122369
7.166714 -0.00039203433
7.167714 -0.00039283482
7.168715 -0.00039362516999999996
7.169714 -0.00039440538
7.170714 -0.00039517545
7.171714 -0.00039593547
7.172714 -0.00039668544
7.173714 -0.0003974254
7.174714 -0.00039815541
7.175714 -0.0003988755
7.176714 -0.00039958582
7.177714 -0.0004002864
7.178714 -0.00040097729999999995
7.179714 -0.0004016586
7.180714 -0.00040233034999999996
7.181714 -0.00040299259999999995
7.182714 -0.00040364539
7.183714 -0.00040428872
7.184714 -0.00040492258999999997
7.185714 -0.00040554705
7.186714 -0.00040616196
7.187714 -0.00040676737
7.188715 -0.00040736318
7.189714 -0.00040794935
7.190714 -0.00040852582999999996
7.191714 -0.00040909244
7.192714 -0.00040964924
7.193714 -0.00041019603000000003
7.194714 -0.00041073275999999997
7.195714 -0.00041125940999999996
7.196714 -0.00041177582
7.197714 -0.00041228200000000003
7.198714 -0.00041277794000000006
7.199714 -0.00041326357000000003
7.200714 -0.00041373882999999997
7.201715 -0.00041420376000000003
7.202714 -0.00041465842
7.203714 -0.0004151028
7.204714 -0.00041553699
7.205714 -0.00041596099
7.206714 -0.00041637499999999997
7.207714 -0.00041677894999999997
7.208714 -0.00041717302999999995
7.209714 -0.00041755728999999997
7.210714 -0.00041793182
7.211714 -0.00041829675999999997
7.212714 -0.00041865205
7.213714 -0.00041899788999999997
7.214714 -0.00041933426
7.215714 -0.00041966118000000003
7.216714 -0.00041997873
7.217714 -0.00042028687000000007
7.218714 -0.00042058564
7.219714 -0.00042087494999999995
7.220714 -0.00042115484999999994
7.221714 -0.00042142515
7.222714 -0.00042168589999999997
7.223714 -0.00042193697000000006
7.224714 -0.00042217835
7.225714 -0.00042240986
7.226714 -0.00042263146000000003
7.227714 -0.0004228431
7.228714 -0.00042304473000000003
7.229714 -0.00042323621999999995
7.230714 -0.00042341762
7.231714 -0.00042358888000000003
7.232714 -0.00042374995
7.233714 -0.00042390093
7.234715 -0.00042404172
7.235714 -0.00042417241
7.236714 -0.00042429306
7.237714 -0.00042440379
7.238714 -0.00042450456
7.239714 -0.00042459560000000004
7.240714 -0.00042467690999999997
7.241714 -0.00042474862000000004
7.242714 -0.00042481083
7.243714 -0.00042486357999999995
7.244714 -0.00042490701
7.245714 -0.00042494121
7.246714 -0.00042496622
7.247715 -0.00042498203999999997
7.248714 -0.00042498872999999996
7.249714 -0.00042498627000000003
7.250714 -0.00042497472000000005
7.251714 -0.00042495399
7.252714 -0.00042492411
7.253714 -0.00042488496
7.254714 -0.00042483648000000003
7.255714 -0.00042477864
7.256714 -0.00042471133
7.257714 -0.00042463443999999994
7.258714 -0.00042454794
7.259714 -0.00042445180999999997
7.260714 -0.00042434589999999994
7.261714 -0.00042423016999999997
7.262714 -0.00042410456
7.263714 -0.0004239691
7.264714 -0.00042382376000000004
7.265714 -0.00042366855
7.266714 -0.00042350351999999997
7.267715 -0.00042332872
7.268714 -0.00042314418
7.269714 -0.00042295004999999997
7.270714 -0.00042274633
7.271714 -0.00042253323
7.272714 -0.00042231081
7.273714 -0.00042207917000000003
7.274714 -0.00042183847000000003
7.275714 -0.00042158876999999993
7.276714 -0.00042133015
7.277714 -0.0004210628
7.278714 -0.00042078673000000004
7.279714 -0.00042050201
7.280715 -0.00042020865
7.281714 -0.00041990675
7.282714 -0.00041959629
7.283714 -0.00041927719
7.284714 -0.0004189495
7.285714 -0.00041861317
7.286714 -0.00041826806
7.287714 -0.00041791423
7.288714 -0.00041755146999999997
7.289714 -0.00041717981
7.290714 -0.00041679909
7.291714 -0.00041640924
7.292714 -0.00041601024
7.293715 -0.00041560202
7.294714 -0.00041518451000000005
7.295714 -0.00041475769000000003
7.296714 -0.00041432158
7.297714 -0.00041387616
7.298714 -0.00041342150000000003
7.299714 -0.00041295762000000005
7.300714 -0.00041248459
7.301714 -0.00041200242
7.302714 -0.00041151134000000003
7.303714 -0.00041101139
7.304714 -0.00041050265999999995
7.305714 -0.0004099853
7.306714 -0.00040945943
7.307714 -0.0004089251
7.308714 -0.00040838254000000006
7.309714 -0.00040783175
7.310714 -0.00040727286000000006
7.311714 -0.00040670589
7.312714 -0.00040613095
7.313715 -0.00040554805000000006
7.314714 -0.0004049572
7.315714 -0.00040435833999999995
7.316714 -0.00040375157
7.317714 -0.00040313676
7.318714 -0.00040251389
7.319714 -0.00040188288
7.320714 -0.00040124363999999996
7.321714 -0.00040059617
7.322714 -0.00039994029000000003
7.323714 -0.00039927603999999995
7.324714 -0.00039860324000000005
7.325714 -0.00039792189000000005
7.326715 -0.00039723199999999997
7.327714 -0.00039653351
7.328714 -0.00039582633000000004
7.329714 -0.0003951106
7.330714 -0.00039438628
7.331714 -0.00039365345
7.332714 -0.00039291222
7.333714 -0.00039216261
7.334714 -0.00039140473000000005
7.335714 -0.00039063875000000005
7.336714 -0.00038986473000000003
7.337714 -0.00038908279
7.338714 -0.00038829312
7.339714 -0.00038749577
7.340714 -0.00038669095
7.341714 -0.00038587864
7.342714 -0.00038505905
7.343714 -0.00038423223
7.344714 -0.00038339822
7.345714 -0.00038255707000000005
7.346714 -0.00038170879
7.347714 -0.00038085336
7.348714 -0.00037999082
7.349714 -0.00037912112
7.350714 -0.00037824418
7.351714 -0.00037735997
7.352714 -0.00037646844
7.353714 -0.00037556952
7.354714 -0.00037466309000000003
7.355714 -0.00037374909
7.356714 -0.0003728275
7.357714 -0.00037189826999999996
7.358714 -0.00037096133
7.359715 -0.00037001669
7.360714 -0.00036906431
7.361714 -0.00036810422
7.362714 -0.00036713645
7.363714 -0.00036616107
7.364714 -0.00036517815
7.365714 -0.00036418778
7.366714 -0.00036319007
7.367714 -0.00036218512
7.368714 -0.00036117306000000004
7.369714 -0.00036015404
7.370714 -0.00035912817
7.371714 -0.0003580956
7.372715 -0.00035705643
7.373714 -0.00035601081000000004
7.374714 -0.00035495877
7.375714 -0.00035390046
7.376714 -0.00035283592000000003
7.377714 -0.00035176522
7.378714 -0.00035068832999999997
7.379714 -0.00034960528000000003
7.380714 -0.00034851610000000003
7.381714 -0.0003474207
7.382714 -0.0003463191
7.383714 -0.00034521117
7.384714 -0.00034409691
7.385714 -0.00034297618000000003
7.386714 -0.00034184898
7.387714 -0.00034071518
7.388714 -0.00033957472
7.389714 -0.00033842759
7.390714 -0.00033727372
7.391714 -0.00033611306999999996
7.392715 -0.00033494564
7.393714 -0.00033377144
7.394714 -0.00033259048
7.395714 -0.00033140286
7.396714 -0.0003302086
7.397714 -0.00032900782
7.398714 -0.00032780058
7.399714 -0.00032658704000000004
7.400714 -0.0003253673
7.401714 -0.0003241415
7.402714 -0.0003229098
7.403714 -0.00032167226999999996
7.404714 -0.00032042908
7.405715 -0.00031918037
7.406714 -0.00031792624
7.407714 -0.00031666675
7.408714 -0.00031540203
7.409714 -0.0003141321
7.410714 -0.00031285701
7.411714 -0.00031157683000000003
7.412714 -0.00031029151
7.413714 -0.00030900105
7.414714 -0.00030770544999999996
7.415714 -0.00030640466999999995
7.416714 -0.00030509864
7.417714 -0.00030378731
7.418715 -0.00030247063
7.419714 -0.00030114857
7.420714 -0.00029982102
7.421714 -0.00029848795
7.422714 -0.00029714936
7.423714 -0.00029580522
7.424714 -0.0002944555
7.425714 -0.00029310027000000003
7.426714 -0.00029173948
7.427714 -0.00029037324
7.428714 -0.00028900158
7.429714 -0.00028762462999999997
7.430714 -0.00028624243
7.431714 -0.00028485513
7.432714 -0.00028346283
7.433714 -0.00028206564
7.434714 -0.00028066372
7.435714 -0.00027925714
7.436714 -0.00027784608
7.437714 -0.00027643061
7.438715 -0.00027501085000000003
7.439714 -0.00027358686999999997
7.440714 -0.00027215874
7.441714 -0.00027072651
7.442714 -0.00026929024
7.443714 -0.0002678499
7.444714 -0.00026640553
7.445714 -0.00026495711
7.446714 -0.0002635046
7.447714 -0.00026204793
7.448714 -0.00026058710000000004
7.449714 -0.00025912202
7.450714 -0.00025765262
7.451715 -0.00025617886999999997
7.452714 -0.00025470069
7.453714 -0.00025321806
7.454714 -0.00025173092
7.455714 -0.00025023928
7.456714 -0.00024874309
7.457714 -0.00024724241
7.458714 -0.00024573726
7.459714 -0.00024422768
7.460714 -0.00024271376
7.461714 -0.00024119555999999997
7.462714 -0.00023967318
7.463714 -0.00023814678
7.464714 -0.00023661646
7.465714 -0.00023508233
7.466714 -0.00023354457
7.467714 -0.00023200330000000002
7.468714 -0.00023045866
7.469714 -0.00022891077
7.470714 -0.00022735976
7.471714 -0.00022580571
7.472714 -0.00022424874000000002
7.473714 -0.00022268891000000002
7.474714 -0.00022112631
7.475714 -0.00021956093000000002
7.476714 -0.00021799282999999999
7.477714 -0.00021642202
7.478714 -0.00021484848000000002
7.479714 -0.00021327215999999998
7.480714 -0.00021169308
7.481714 -0.00021011115
7.482714 -0.00020852633
7.483714 -0.0002069386
7.484715 -0.00020534792
7.485714 -0.00020375420999999998
7.486714 -0.00020215743000000003
7.487714 -0.00020055761
7.488714 -0.00019895469
7.489714 -0.00019734869000000003
7.490714 -0.00019573962999999998
7.491714 -0.00019412753000000002
7.492714 -0.00019251246999999998
7.493714 -0.00019089449999999997
7.494714 -0.00018927368
7.495714 -0.00018765013
7.496714 -0.00018602391
7.497715 -0.00018439516
7.498714 -0.00018276397
7.499714 -0.00018113047000000001
7.500714 -0.00017949475
7.501714 -0.00017785693
7.502714 -0.00017621709
7.503714 -0.00017457533
7.504714 -0.00017293171
7.505714 -0.00017128631
7.506714 -0.00016963917
7.507714 -0.00016799031
7.508714 -0.00016633976
7.509714 -0.00016468753
7.510714 -0.0001630336
7.511714 -0.00016137795
7.512714 -0.00015972057
7.513714 -0.0001580614
7.514714 -0.00015640044
7.515714 -0.00015473762
7.516714 -0.00015307292
7.517715 -0.0001514063
7.518714 -0.00014973775
7.519714 -0.00014806726
7.520714 -0.00014639485
7.521714 -0.00014472051
7.522714 -0.00014304429
7.523714 -0.00014136622
7.524714 -0.00013968638
7.525714 -0.00013800483
7.526714 -0.00013632168
7.527714 -0.00013463703
7.528714 -0.00013295097
7.529714 -0.00013126362999999998
7.530715 -0.00012957513000000001
7.531714 -0.0001278856
7.532714 -0.00012619515
7.533714 -0.0001245039
7.534714 -0.00012281197000000001
7.535714 -0.00012111943
7.536714 -0.00011942640999999999
7.537714 -0.00011773295999999999
7.538714 -0.00011603912999999999
7.539714 -0.00011434497999999999
7.540714 -0.00011265055
7.541714 -0.00011095581999999999
7.542714 -0.0001092608
7.543715 -0.00010756552
7.544714 -0.00010586991000000001
7.545714 -0.00010417398000000001
7.546714 -0.00010247767000000001
7.547714 -0.00010078093999999999
7.548714 -9.9083763e-05
7.549714 -9.7386101e-05
7.550714 -9.5687938e-05
7.551714 -9.3989235e-05
7.552714 -9.2289986e-05
7.553714 -9.059019100000001e-05
7.554714 -8.8889851e-05
7.555714 -8.7188994e-05
7.556714 -8.5487653e-05
7.557714 -8.3785886e-05
7.558714 -8.208373900000001e-05
7.559714 -8.038129000000001e-05
7.560714 -7.8678625e-05
7.561714 -7.6975817e-05
7.562714 -7.527297e-05
7.563715 -7.3570169e-05
7.564714 -7.1867521e-05
7.565714 -7.0165117e-05
7.566714 -6.8463049e-05
7.567714 -6.6761396e-05
7.568714 -6.5060243e-05
7.569714 -6.3359641e-05
7.570714 -6.1659665e-05
7.571714 -5.9960354e-05
7.572714 -5.8261742e-05
7.573714 -5.6563846e-05
7.574714 -5.4866695e-05
7.575714 -5.3170277e-05
7.576715 -5.1474603000000005e-05
7.577714 -4.9779663e-05
7.578714 -4.8085434e-05
7.579714 -4.6391912000000005e-05
7.580714 -4.4699078e-05
7.581714 -4.3006921e-05
7.582714 -4.1315428e-05
7.583714 -3.9624607e-05
7.584714 -3.7934456e-05
7.585714 -3.6244995e-05
7.586714 -3.4556251e-05
7.587714 -3.2868257e-05
7.588714 -3.1181062e-05
7.589714 -2.949472e-05
7.590714 -2.7809300999999998e-05
7.591714 -2.6124882999999998e-05
7.592714 -2.4441545000000003e-05
7.593714 -2.2759376e-05
7.594714 -2.1078472e-05
7.595714 -1.9398927000000002e-05
7.596714 -1.7720831e-05
7.597714 -1.604428e-05
7.598714 -1.4369358e-05
7.599714 -1.269615e-05
7.600714 -1.1024724e-05
7.601714 -9.3551492e-06
7.602714 -7.687477000000001e-06
7.603714 -6.0217509e-06
7.604714 -4.358003e-06
7.605714 -2.6962541e-06
7.606714 -1.0365146000000002e-06
7.607714 6.212140599999999e-07
7.608714 2.2769389999999998e-06
7.609715 3.9306745e-06
7.610714 5.5824401e-06
7.611714 7.232258499999999e-06
7.612714 8.880154899999999e-06
7.613714 1.0526152e-05
7.614714 1.2170271e-05
7.615714 1.3812529e-05
7.616714 1.5452937e-05
7.617714 1.7091502000000003e-05
7.618714 1.8728214e-05
7.619714 2.0363066e-05
7.620714 2.199603e-05
7.621714 2.3627075e-05
7.622715 2.5256161999999997e-05
7.623714 2.6883234000000003e-05
7.624714 2.8508235999999998e-05
7.625714 3.0131104999999997e-05
7.626714 3.1751765e-05
7.627714 3.3370142e-05
7.628714 3.4986158e-05
7.629714 3.6599735e-05
7.630714 3.8210800000000004e-05
7.631714 3.9819273e-05
7.632714 4.1425082e-05
7.633714 4.3028163e-05
7.634714 4.4628462e-05
7.635714 4.6225918e-05
7.636714 4.7820487000000005e-05
7.637714 4.9412136999999995e-05
7.638714 5.100083099999999e-05
7.639714 5.2586546e-05
7.640714 5.4169266e-05
7.641714 5.5748978000000004e-05
7.642715 5.7325678e-05
7.643714 5.8899365999999994e-05
7.644714 6.0470035e-05
7.645714 6.2037685e-05
7.646714 6.3602312e-05
7.647714 6.5163914e-05
7.648714 6.6722492e-05
7.649714 6.827801800000001e-05
7.650714 6.9830497e-05
7.651714 7.137989e-05
7.652714 7.2926184e-05
7.653714 7.446933e-05
7.654714 7.600930299999999e-05
7.655715 7.7546053e-05
7.656714 7.907953e-05
7.657714 8.0609681e-05
7.658714 8.213644399999999e-05
7.659714 8.3659768e-05
7.660714 8.517959e-05
7.661714 8.6695849e-05
7.662714 8.8208486e-05
7.663714 8.9717446e-05
7.664714 9.122267700000001e-05
7.665714 9.2724133e-05
7.666714 9.4221781e-05
7.667714 9.5715575e-05
7.668715 9.720549799999999e-05
7.669714 9.8691521e-05
7.670714 0.00010017362
7.671714 0.00010165181
7.672714 0.00010312608000000001
7.673714 0.00010459642999999999
7.674714 0.00010606283999999999
7.675714 0.00010752535
7.676714 0.00010898397
7.677714 0.00011043869000000001
7.678714 0.00011188954000000001
7.679714 0.00011333651000000001
7.680714 0.00011477963
7.681714 0.00011621888000000001
7.682714 0.00011765427
7.683714 0.00011908579
7.684714 0.00012051343
7.685714 0.00012193715
7.686714 0.00012335693
7.687714 0.00012477275
7.688715 0.00012618456
7.689714 0.00012759232
7.690714 0.00012899598
7.691714 0.00013039548
7.692714 0.00013179078
7.693714 0.00013318181
7.694714 0.00013456851
7.695714 0.00013595084
7.696714 0.00013732871
7.697714 0.00013870209
7.698714 0.00014007093
7.699714 0.00014143516
7.700714 0.00014279475
7.701715 0.00014414966
7.702714 0.00014549985
7.703714 0.0001468453
7.704714 0.00014818597
7.705714 0.00014952186
7.706714 0.00015085294999999998
7.707714 0.00015217923
7.708714 0.00015350071
7.709714 0.00015481735
7.710714 0.00015612918
7.711714 0.00015743618000000001
7.712714 0.00015873837
7.713714 0.00016003573
7.714714 0.00016132828
7.715714 0.000162616
7.716714 0.0001638989
7.717714 0.00016517697
7.718714 0.00016645018000000002
7.719714 0.00016771855
7.720714 0.00016898204
7.721714 0.00017024063
7.722714 0.00017149431
7.723714 0.00017274306
7.724714 0.00017398683000000001
7.725714 0.0001752256
7.726714 0.00017645934
7.727714 0.00017768803
7.728714 0.00017891161
7.729714 0.00018013009000000002
7.730714 0.00018134340999999998
7.731714 0.00018255156
7.732714 0.00018375449999999998
7.733714 0.00018495223
7.734715 0.00018614471
7.735714 0.00018733193
7.736714 0.00018851386999999998
7.737714 0.00018969052
7.738714 0.00019086186999999998
7.739714 0.00019202793999999998
7.740714 0.00019318868
7.741714 0.00019434411999999998
7.742714 0.00019549425000000003
7.743714 0.00019663909999999998
7.744714 0.0001977786
7.745714 0.00019891281
7.746714 0.00020004172
7.747715 0.00020116530999999998
7.748714 0.00020228356
7.749714 0.00020339648
7.750714 0.00020450409
7.751714 0.00020560633
7.752714 0.00020670318000000002
7.753714 0.00020779466000000002
7.754714 0.00020888074
7.755714 0.00020996140000000002
7.756714 0.00021103656
7.757714 0.00021210626
7.758714 0.00021317044000000002
7.759714 0.00021422907
7.760714 0.0002152821
7.761714 0.00021632952
7.762714 0.00021737130000000002
7.763714 0.0002184074
7.764714 0.00021943781
7.765714 0.00022046246999999998
7.766714 0.0002214814
7.767715 0.00022249455
7.768714 0.00022350191
7.769714 0.00022450349
7.770714 0.00022549925
7.771714 0.00022648919
7.772714 0.00022747331
7.773714 0.00022845161
7.774714 0.00022942411
7.775714 0.00023039078999999998
7.776714 0.00023135167
7.777714 0.00023230675
7.778714 0.00023325604
7.779714 0.00023419955
7.780715 0.00023513728
7.781714 0.00023606924
7.782714 0.00023699547
7.783714 0.00023791591999999998
7.784714 0.00023883063000000002
7.785714 0.0002397396
7.786714 0.00024064282
7.787714 0.00024154028000000001
7.788714 0.00024243197
7.789714 0.00024331791
7.790714 0.00024419808
7.791714 0.00024507242
7.792714 0.00024594096
7.793715 0.00024680369
7.794714 0.00024766055
7.795714 0.00024851154
7.796714 0.00024935664
7.797714 0.00025019583
7.798714 0.00025102913
7.799714 0.00025185648
7.800714 0.00025267789
7.801714 0.00025349332
7.802714 0.00025430277
7.803714 0.00025510626
7.804714 0.00025590375
7.805714 0.00025669524
7.806714 0.00025748075
7.807714 0.00025826027
7.808714 0.00025903382
7.809714 0.00025980139
7.810714 0.00026056298000000003
7.811714 0.00026131863
7.812714 0.00026206830999999997
7.813715 0.00026281205000000003
7.814714 0.00026354985
7.815714 0.00026428173999999997
7.816714 0.00026500769999999996
7.817714 0.00026572777
7.818714 0.00026644193
7.819714 0.0002671502
7.820714 0.00026785256
7.821714 0.00026854902
7.822714 0.00026923957999999996
7.823714 0.00026992423
7.824714 0.00027060295999999995
7.825714 0.00027127578
7.826715 0.00027194267
7.827714 0.0002726036
7.828714 0.00027325859
7.829714 0.00027390763
7.830714 0.00027455067
7.831714 0.00027518774
7.832714 0.00027581882
7.833714 0.00027644392000000003
7.834714 0.00027706298999999996
7.835714 0.00027767608
7.836714 0.00027828314
7.837714 0.00027888420000000004
7.838714 0.00027947929
7.839714 0.00028006837
7.840714 0.00028065147
7.841714 0.00028122861
7.842714 0.00028179979
7.843714 0.00028236504
7.844714 0.00028292438
7.845714 0.00028347781
7.846714 0.00028402535
7.847714 0.00028456704999999996
7.848714 0.00028510285
7.849714 0.00028563286
7.850714 0.00028615702
7.851714 0.00028667539
7.852714 0.00028718796
7.853714 0.00028769473
7.854714 0.00028819572
7.855714 0.00028869094
7.856714 0.00028918039
7.857714 0.00028966403999999997
7.858714 0.00029014193
7.859715 0.00029061405
7.860714 0.00029108037
7.861714 0.00029154089000000004
7.862714 0.00029199563999999996
7.863714 0.00029244459
7.864714 0.00029288771999999997
7.865714 0.00029332507
7.866714 0.0002937566
7.867714 0.00029418234000000003
7.868714 0.00029460227
7.869714 0.00029501642999999996
7.870714 0.00029542482
7.871714 0.00029582743
7.872715 0.00029622429
7.873714 0.00029661539000000003
7.874714 0.00029700079
7.875714 0.00029738046
7.876714 0.00029775447
7.877714 0.00029812280999999996
7.878714 0.00029848552
7.879714 0.00029884263000000004
7.880714 0.00029919413
7.881714 0.00029954005999999997
7.882714 0.00029988043
7.883714 0.00030021527
7.884714 0.00030054459
7.885714 0.00030086844
7.886714 0.00030118676
7.887714 0.00030149963
7.888714 0.00030180704
7.889714 0.00030210902000000003
7.890714 0.00030240551
7.891714 0.00030269659
7.892715 0.00030298221999999997
7.893714 0.00030326244
7.894714 0.00030353724
7.895714 0.00030380659
7.896714 0.00030407055
7.897714 0.00030432909
7.898714 0.00030458225
7.899714 0.00030483
7.900714 0.00030507238
7.901714 0.00030530939
7.902714 0.00030554105999999997
7.903714 0.00030576741
7.904714 0.00030598846
7.905715 0.00030620421999999996
7.906714 0.00030641472
7.907714 0.00030662
7.908714 0.00030682006
7.909714 0.00030701494
7.910714 0.00030720466
7.911714 0.00030738927
7.912714 0.00030756880000000004
7.913714 0.00030774322
7.914714 0.00030791261000000003
7.915714 0.00030807698
7.916714 0.00030823635
7.917714 0.00030839071
7.918715 0.00030854014000000003
7.919714 0.00030868458999999996
7.920714 0.00030882413
7.921714 0.00030895874
7.922714 0.00030908843
7.923714 0.00030921324
7.924714 0.00030933313000000004
7.925714 0.00030944816
7.926714 0.00030955832
7.927714 0.00030966362
7.928714 0.00030976405000000004
7.929714 0.00030985964
7.930714 0.00030995041
7.931714 0.00031003635000000004
7.932714 0.0003101175
7.933714 0.00031019384999999997
7.934714 0.00031026545
7.935714 0.00031033233
7.936714 0.00031039444
7.937714 0.00031045186
7.938715 0.00031050460999999997
7.939714 0.00031055272
7.940714 0.00031059619
7.941714 0.0003106351
7.942714 0.00031066945
7.943714 0.00031069924
7.944714 0.00031072456999999996
7.945714 0.00031074539
7.946714 0.00031076179
7.947714 0.00031077375
7.948714 0.00031078132
7.949714 0.00031078453000000003
7.950714 0.00031078339
7.951715 0.00031077791000000003
7.952714 0.00031076812999999997
7.953714 0.00031075408
7.954714 0.00031073575
7.955714 0.00031071319999999996
7.956714 0.00031068639
7.957714 0.00031065538
7.958714 0.00031062015999999996
7.959714 0.00031058078
7.960714 0.00031053723
7.961714 0.00031048953
7.962714 0.00031043774
7.963714 0.00031038182
7.964714 0.00031032187
7.965714 0.00031025784000000004
7.966714 0.00031018981
7.967714 0.0003101178
7.968714 0.00031004183
7.969714 0.00030996191000000003
7.970714 0.00030987812
7.971714 0.00030979047
7.972714 0.00030969898
7.973714 0.00030960366
7.974714 0.00030950459
7.975714 0.00030940178000000003
7.976714 0.00030929525
7.977714 0.00030918504
7.978714 0.00030907115
7.979714 0.00030895364000000004
7.980714 0.00030883255
7.981714 0.00030870785
7.982714 0.00030857962
7.983714 0.00030844783
7.984715 0.00030831254
7.985714 0.00030817373
7.986714 0.00030803146
7.987714 0.00030788572
7.988714 0.00030773656
7.989714 0.00030758399
7.990714 0.00030742804
7.991714 0.00030726872
7.992714 0.00030710605
7.993714 0.00030694005
7.994714 0.00030677077
7.995714 0.00030659824
7.996714 0.00030642248
7.997715 0.00030624351
7.998714 0.00030606138
7.999714 0.0003058761
8.000714 0.00030568772
8.001715 0.00030549624999999997
8.002714 0.00030530175
8.003715 0.00030510423
8.004714 0.00030490376
8.005714 0.00030470030000000003
8.006714 0.00030449394
8.007714 0.00030428466
8.008715 0.0003040725
8.009714 0.00030385751999999997
8.010715 0.00030363969
8.011714 0.00030341906999999997
8.012714 0.00030319566
8.013714 0.00030296946999999996
8.014714 0.00030274055
8.015715 0.00030250884999999996
8.016714 0.00030227445
8.017715 0.00030203737
8.018714 0.00030179758
8.019714 0.00030155513
8.020715 0.00030131005
8.021714 0.00030106231999999997
8.022715 0.00030081198
8.023714 0.00030055910000000003
8.024714 0.00030030365000000003
8.025714 0.00030004567
8.026714 0.00029978519
8.027715 0.00029952225
8.028714 0.00029925686
8.029715 0.00029898911
8.030714 0.00029871899
8.031714 0.00029844655000000003
8.032714 0.00029817181000000003
8.033714 0.00029789485
8.034715 0.00029761566
8.035714 0.0002973343
8.036715 0.00029705081
8.037714 0.00029676519
8.038714 0.00029647749
8.039714 0.00029618775
8.040714 0.00029589598
8.041715 0.00029560224
8.042714 0.00029530652
8.043715 0.00029500886
8.044714 0.00029470928
8.045714 0.0002944078
8.046714 0.00029410444
8.047714 0.00029379921
8.048715 0.00029349217
8.049714 0.00029318329999999997
8.050714 0.00029287264
8.051714 0.00029256021
8.052714 0.000292246
8.053715 0.00029193005999999996
8.054714 0.00029161242
8.055715 0.00029129312000000004
8.056714 0.00029097216
8.057714 0.00029064956
8.058714 0.00029032537
8.059714 0.00028999962
8.060715 0.00028967233
8.061714 0.00028934353
8.062715 0.00028901325
8.063714 0.00028868149
8.064714 0.00028834831
8.065714 0.00028801373
8.066714 0.00028767777000000003
8.067715 0.00028734046000000003
8.068714 0.00028700179000000004
8.069715 0.00028666177
8.070714 0.00028632046
8.071714 0.00028597783
8.072714 0.00028563391000000003
8.073714 0.00028528867999999996
8.074715 0.00028494219
8.075714 0.00028459442
8.076715 0.00028424538
8.077714 0.00028389504
8.078714 0.00028354345
8.079714 0.00028319059000000003
8.080714 0.00028283648
8.081715 0.00028248112
8.082714 0.00028212451
8.083714 0.00028176667
8.084714 0.00028140764
8.085714 0.00028104744
8.086715 0.00028068605
8.087714 0.00028032352
8.088715 0.00027995991
8.089714 0.00027959522
8.090714 0.00027922947
8.091714 0.00027886274
8.092714 0.00027849503
8.093715 0.00027812639
8.094714 0.00027775685999999997
8.095715 0.00027738647
8.096714 0.00027701526
8.097714 0.0002766433
8.098714 0.00027627054
8.099714 0.00027589708
8.100715 0.00027552294
8.101714 0.00027514809
8.102715 0.00027477261
8.103714 0.00027439648
8.104714 0.00027401975
8.105714 0.0002736424
8.106714 0.00027326444
8.107715 0.00027288584
8.108714 0.00027250667
8.109715 0.00027212689
8.110714 0.00027174649
8.111714 0.00027136550000000004
8.112714 0.0002709839
8.113714 0.00027060169
8.114715 0.00027021886
8.115714 0.00026983538999999997
8.116714 0.00026945133
8.117714 0.00026906666
8.118714 0.00026868138
8.119715 0.0002682955
8.120714 0.00026790904
8.121715 0.00026752195
8.122714 0.00026713431
8.123714 0.00026674609
8.124714 0.0002663573
8.125714 0.00026596797
8.126715 0.00026557811000000003
8.127714 0.00026518771
8.128715 0.00026479678999999996
8.129714 0.00026440537
8.130714 0.00026401342
8.131714 0.00026362095
8.132714 0.00026322798000000003
8.133715 0.00026283449000000003
8.134714 0.00026244048999999995
8.135715 0.00026204596
8.136714 0.00026165092
8.137714 0.00026125533000000004
8.138714 0.00026085918
8.139714 0.00026046248
8.140715 0.00026006521
8.141714 0.00025966735
8.142715 0.00025926892999999997
8.143714 0.00025886991
8.144714 0.00025847028
8.145715 0.00025807003
8.146714 0.00025766919000000003
8.147715 0.00025726777
8.148714 0.00025686577
8.149714 0.00025646318
8.150714 0.00025606
8.151714 0.00025565628
8.152715 0.00025525203
8.153714 0.00025484726
8.154715 0.00025444199
8.155714 0.00025403626
8.156714 0.00025363003999999997
8.157714 0.00025322338
8.158714 0.00025281631
8.159715 0.00025240884
8.160714 0.00025200095
8.161715 0.00025159266
8.162714 0.00025118397
8.163714 0.00025077491
8.164714 0.00025036545
8.165714 0.00024995556
8.166715 0.00024954527
8.167714 0.00024913454
8.168715 0.00024872336
8.169714 0.00024831167999999997
8.170714 0.00024789947
8.171714 0.00024748672
8.172714 0.00024707338
8.173715 0.00024665942
8.174714 0.0002462448
8.175714 0.00024582951
8.176714 0.0002454135
8.177714 0.0002449967
8.178715 0.00024457910999999997
8.179714 0.00024416072
8.180715 0.00024374147
8.181714 0.00024332135000000002
8.182714 0.00024290032000000002
8.183714 0.00024247836
8.184714 0.00024205549
8.185715 0.00024163163999999998
8.186714 0.00024120682
8.187715 0.00024078099
8.188714 0.00024035417
8.189714 0.00023992632
8.190714 0.00023949743999999998
8.191714 0.00023906750000000001
8.192715 0.00023863647
8.193714 0.00023820436999999998
8.194715 0.00023777113
8.195714 0.00023733676
8.196714 0.00023690122
8.197714 0.00023646451
8.198714 0.00023602659
8.199715 0.00023558739
8.200714 0.00023514692
8.201715 0.00023470512999999998
8.202714 0.00023426201
8.203714 0.00023381748999999998
8.204714 0.00023337154000000002
8.205714 0.00023292414
8.206715 0.00023247526000000002
8.207714 0.00023202485
8.208714 0.0002315729
8.209714 0.00023111938
8.210714 0.00023066425
8.211715 0.0002302075
8.212714 0.00022974912
8.213715 0.00022928905
8.214714 0.00022882728000000002
8.215714 0.00022836382
8.216714 0.00022789864
8.217714 0.0002274317
8.218715 0.00022696302
8.219714 0.00022649253
8.220715 0.00022602022999999998
8.221714 0.00022554607
8.222714 0.00022507006
8.223714 0.00022459215
8.224714 0.0002241123
8.225715 0.00022363047000000002
8.226714 0.00022314659000000002
8.227715 0.00022266065
8.228714 0.00022217259000000003
8.229714 0.00022168234999999997
8.230714 0.00022118986
8.231714 0.00022069507000000002
8.232715 0.00022019792000000003
8.233714 0.00021969831
8.234715 0.00021919624999999998
8.235714 0.00021869159
8.236714 0.00021818432
8.237714 0.00021767435000000001
8.238714 0.00021716160000000002
8.239715 0.00021664605000000002
8.240714 0.00021612761000000001
8.241714 0.00021560622
8.242714 0.00021508183
8.243714 0.00021455439
8.244715 0.00021402381999999998
8.245714 0.0002134901
8.246715 0.00021295317999999998
8.247714 0.00021241299
8.248714 0.00021186949999999998
8.249714 0.00021132264
8.250714 0.00021077237
8.251715 0.00021021865
8.252714 0.00020966143000000003
8.253715 0.00020910068
8.254714 0.00020853629
8.255714 0.00020796826000000002
8.256714 0.00020739651
8.257714 0.00020682101
8.258715 0.00020624166
8.259714 0.0002056584
8.260715 0.00020507121
8.261714 0.00020448000999999998
8.262714 0.00020388471999999998
8.263714 0.00020328527999999998
8.264714 0.00020268164
8.265715 0.00020207371999999998
8.266714 0.00020146143999999998
8.267715 0.00020084478
8.268714 0.00020022366999999998
8.269714 0.000199598
8.270715 0.00019896777000000002
8.271714 0.0001983329
8.272715 0.00019769331999999997
8.273714 0.00019704897999999997
8.274714 0.00019639983
8.275714 0.00019574584000000002
8.276714 0.00019508693
8.277715 0.00019442302
8.278714 0.00019375411000000002
8.279715 0.00019308012999999998
8.280714 0.00019240101
8.281714 0.00019171668999999999
8.282714 0.00019102711
8.283714 0.0001903322
8.284715 0.00018963188
8.285714 0.00018892608
8.286715 0.00018821474
8.287714 0.00018749775999999998
8.288714 0.00018677505
8.289714 0.00018604652999999998
8.290714 0.0001853121
8.291715 0.00018457167
8.292714 0.00018382515
8.293715 0.00018307243
8.294714 0.00018231341
8.295714 0.000181548
8.296714 0.00018077609
8.297714 0.0001799976
8.298715 0.00017921243
8.299714 0.00017842049
8.300714 0.0001776217
8.301714 0.00017681596
8.302714 0.0001760032
8.303715 0.00017518333
8.304714 0.00017435631
8.305715 0.00017352204
8.306714 0.00017268045
8.307714 0.00017183148
8.308714 0.00017097508
8.309714 0.00017011115
8.310715 0.00016923965000000002
8.311714 0.00016836051
8.312715 0.00016747366
8.313714 0.00016657903999999998
8.314714 0.00016567656
8.315714 0.00016476615
8.316714 0.00016384774
8.317715 0.00016292124
8.318714 0.00016198658
8.319715 0.00016104366
8.320714 0.00016009238
8.321714 0.00015913266
8.322714 0.00015816441
8.323714 0.00015718751
8.324715 0.0001562019
8.325714 0.00015520744
8.326715 0.00015420405
8.327714 0.00015319166
8.328714 0.00015217015
8.329714 0.00015113944
8.330714 0.00015009945000000002
8.331715 0.00014905008
8.332714 0.00014799128
8.333714 0.00014692296
8.334714 0.00014584505
8.335714 0.00014475747000000002
8.336715 0.00014366017
8.337714 0.00014255309
8.338715 0.00014143613
8.339714 0.00014030928000000002
8.340714 0.00013917244
8.341714 0.00013802554
8.342714 0.00013686853
8.343715 0.00013570133000000002
8.344714 0.00013452386
8.345715 0.00013333604
8.346714 0.00013213778
8.347714 0.00013092898
8.348714 0.00012970957
8.349714 0.00012847941
8.350715 0.00012723841
8.351714 0.00012598645
8.352715 0.00012472342
8.353714 0.00012344919
8.354714 0.00012216364999999998
8.355714 0.00012086667000000001
8.356714 0.00011955812999999999
8.357715 0.0001182379
8.358714 0.00011690588999999999
8.359715 0.00011556197000000001
8.360714 0.00011420602000000001
8.361714 0.00011283796999999999
8.362714 0.00011145770000000001
8.363714 0.00011006515
8.364715 0.00010866021000000001
8.365714 0.00010724283
8.366714 0.00010581291999999999
8.367714 0.00010437044
8.368714 0.00010291533000000001
8.369715 0.00010144752
8.370714 9.996697400000001e-05
8.371715 9.8473663e-05
8.372714 9.696751699999999e-05
8.373714 9.544849e-05
8.374714 9.3916532e-05
8.375714 9.2371596e-05
8.376715 9.0813614e-05
8.377714 8.9242531e-05
8.378715 8.765827e-05
8.379714 8.6060749e-05
8.380714 8.4449891e-05
8.381714 8.2825608e-05
8.382714 8.1187795e-05
8.383715 7.9536358e-05
8.384714 7.7871181e-05
8.385715 7.619216299999999e-05
8.386714 7.4499184e-05
8.387714 7.2792142e-05
8.388714 7.1070923e-05
8.389714 6.9335414e-05
8.390715 6.7585506e-05
8.391714 6.5821109e-05
8.392715 6.4042115e-05
8.393714 6.224844399999999e-05
8.394714 6.0440010000000005e-05
8.395715 5.8616746e-05
8.396714 5.6778589e-05
8.397715 5.4925465e-05
8.398714 5.305734e-05
8.399714 5.1174157999999994e-05
8.400714 4.9275889000000004e-05
8.401714 4.7362488e-05
8.402715 4.5433927e-05
8.403714 4.3490172e-05
8.404715 4.1531186e-05
8.405714 3.955694e-05
8.406714 3.7567386e-05
8.407714 3.5562488000000004e-05
8.408714 3.3542186999999997e-05
8.409715 3.1506431e-05
8.410714 2.9455153999999996e-05
8.411715 2.7388279000000003e-05
8.412714 2.5305727e-05
8.413714 2.3207409e-05
8.414714 2.1093228e-05
8.415714 1.8963087e-05
8.416715 1.6816877e-05
8.417714 1.4654491e-05
8.418715 1.2475819000000002e-05
8.419714 1.0280754e-05
8.420714 8.069189099999999e-06
8.421714 5.8410233e-06
8.422714 3.5961605e-06
8.423715 1.3345131e-06
8.424714 -9.439976799999999e-07
8.425714 -3.2394407e-06
8.426714 -5.551874e-06
8.427714 -7.8813457e-06
8.428715 -1.022789e-05
8.429714 -1.2591536000000001e-05
8.430715 -1.4972296000000001e-05
8.431714 -1.7370179e-05
8.432714 -1.9785186e-05
8.433714 -2.2217310000000002e-05
8.434714 -2.4666541999999997e-05
8.435715 -2.7132869999999997e-05
8.436714 -2.9616288e-05
8.437715 -3.2116782e-05
8.438714 -3.4634351e-05
8.439714 -3.7168999e-05
8.440714 -3.9720734e-05
8.441714 -4.2289571e-05
8.442715 -4.487554e-05
8.443714 -4.7478679e-05
8.444715 -5.0099027e-05
8.445714 -5.2736652e-05
8.446714 -5.5391609999999994e-05
8.447714 -5.8063971999999995e-05
8.448714 -6.0753819999999996e-05
8.449715 -6.3461238e-05
8.450714 -6.6186294e-05
8.451715 -6.892909099999999e-05
8.452714 -7.1689692e-05
8.453714 -7.4468187e-05
8.454714 -7.726463899999999e-05
8.455714 -8.007910400000001e-05
8.456715 -8.291164e-05
8.457714 -8.5762287e-05
8.458714 -8.8631066e-05
8.459714 -9.1518001e-05
8.460714 -9.4423081e-05
8.461715 -9.734631000000001e-05
8.462714 -0.00010028766
8.463715 -0.00010324709
8.464714 -0.00010622456999999999
8.465714 -0.00010922005999999999
8.466714 -0.00011223349999999999
8.467714 -0.00011526481999999999
8.468715 -0.00011831399
8.469714 -0.00012138096
8.470715 -0.00012446567
8.471714 -0.00012756808
8.472714 -0.00013068816000000002
8.473714 -0.00013382588
8.474714 -0.00013698125
8.475715 -0.00014015426
8.476714 -0.00014334491
8.477715 -0.00014655323
8.478714 -0.00014977925
8.479714 -0.00015302301
8.480714 -0.00015628453000000002
8.481714 -0.00015956390999999999
8.482715 -0.00016286116
8.483714 -0.00016617635000000001
8.484715 -0.00016950952000000002
8.485714 -0.00017286072
8.486714 -0.00017622999
8.487714 -0.00017961736
8.488714 -0.00018302283000000001
8.489715 -0.00018644640999999998
8.490714 -0.00018988810000000002
8.491714 -0.00019334786
8.492714 -0.00019682566
8.493714 -0.00020032144
8.494715 -0.00020383511
8.495714 -0.00020736662999999998
8.496715 -0.00021091587000000002
8.497714 -0.00021448275
8.498714 -0.00021806718
8.499714 -0.00022166902999999998
8.500714 -0.00022528818000000001
8.501715 -0.00022892455
8.502714 -0.00023257802999999998
8.503715 -0.0002362485
8.504714 -0.00023993591
8.505714 -0.00024364017
8.506714 -0.00024736121
8.507714 -0.00025109898
8.508715 -0.0002548534
8.509714 -0.0002586245
8.510715 -0.00026241223
8.511714 -0.00026621656
8.512714 -0.00027003753000000004
8.513714 -0.00027387509
8.514714 -0.00027772927999999996
8.515715 -0.00028160009000000003
8.516714 -0.00028548752
8.517715 -0.00028939157
8.518714 -0.00029331222
8.519714 -0.00029724947
8.520715 -0.00030120324999999997
8.521714 -0.00030517353
8.522715 -0.00030916021000000003
8.523714 -0.00031316326
8.524714 -0.00031718253
8.525714 -0.00032121792999999997
8.526714 -0.00032526932
8.527715 -0.00032933656
8.528714 -0.00033341951
8.529715 -0.00033751794
8.530714 -0.00034163177
8.531714 -0.00034576074
8.532714 -0.00034990471
8.533714 -0.00035406350999999997
8.534715 -0.00035823696
8.535714 -0.00036242491
8.536715 -0.00036662718
8.537714 -0.00037084367
8.538714 -0.00037507418
8.539714 -0.00037931866
8.540714 -0.00038357698000000004
8.541715 -0.00038784906
8.542714 -0.00039213483000000003
8.543715 -0.00039643419000000003
8.544714 -0.00040074714999999996
8.545714 -0.00040507362
8.546714 -0.00040941354
8.547714 -0.00041376693
8.548715 -0.00041813368999999996
8.549714 -0.00042251381000000003
8.550714 -0.00042690722
8.551714 -0.00043131386
8.552714 -0.00043573364
8.553715 -0.00044016647
8.554714 -0.00044461220999999997
8.555715 -0.00044907079
8.556714 -0.00045354204000000003
8.557714 -0.00045802581
8.558714 -0.00046252189
8.559714 -0.00046703012
8.560715 -0.00047155031
8.561714 -0.00047608214
8.562715 -0.00048062548
8.563714 -0.00048518009
8.564714 -0.00048974566
8.565714 -0.0004943220599999999
8.566714 -0.0004989090000000001
8.567715 -0.00050350627
8.568714 -0.0005081136400000001
8.569715 -0.00051273091
8.570714 -0.00051735792
8.571714 -0.00052199439
8.572714 -0.00052664027
8.573714 -0.00053129534
8.574715 -0.0005359594500000001
8.575714 -0.00054063257
8.576715 -0.00054531451
8.577714 -0.00055000514
8.578714 -0.00055470437
8.579714 -0.0005594120900000001
8.580714 -0.00056412828
8.581715 -0.00056885274
8.582714 -0.0005735853799999999
8.583714 -0.00057832603
8.584714 -0.00058307464
8.585714 -0.00058783103
8.586715 -0.00059259496
8.587714 -0.00059736631
8.588715 -0.00060214484
8.589714 -0.00060693037
8.590714 -0.00061172259
8.591714 -0.00061652127
8.592714 -0.00062132617
8.593715 -0.0006261369900000001
8.594714 -0.0006309533500000001
8.595715 -0.00063577509
8.596714 -0.0006406018200000001
8.597714 -0.00064543324
8.598714 -0.00065026911
8.599714 -0.00065510912
8.600715 -0.00065995296
8.601714 -0.00066480038
8.602715 -0.00066965113
8.603714 -0.00067450496
8.604714 -0.0006793616599999999
8.605714 -0.000684221
8.606714 -0.0006890828
8.607715 -0.00069394687
8.608714 -0.00069881303
8.609715 -0.00070368119
8.610714 -0.0007085511699999999
8.611714 -0.00071342283
8.612714 -0.00071829604
8.613714 -0.0007231706599999999
8.614715 -0.00072804646
8.615714 -0.0007329233999999999
8.616714 -0.00073780125
8.617714 -0.00074267978
8.618714 -0.0007475589
8.619715 -0.00075243825
8.620714 -0.00075731773
8.621715 -0.00076219703
8.622714 -0.00076707584
8.623714 -0.00077195391
8.624714 -0.00077683089
8.625714 -0.00078170642
8.626715 -0.00078658031
8.627714 -0.0007914521099999999
8.628715 -0.00079632146
8.629714 -0.00080118807
8.630714 -0.0008060515
8.631714 -0.0008109115700000001
8.632714 -0.00081576773
8.633715 -0.0008206197900000001
8.634714 -0.0008254674900000001
8.635715 -0.00083031036
8.636714 -0.00083514824
8.637714 -0.00083998084
8.638714 -0.0008448078900000001
8.639714 -0.0008496293
8.640715 -0.00085444462
8.641714 -0.00085925385
8.642715 -0.00086405662
8.643714 -0.0008688528399999999
8.644714 -0.00087364224
8.645715 -0.00087842473
8.646714 -0.0008832000299999999
8.647715 -0.00088796796
8.648714 -0.00089272826
8.649714 -0.00089748073
8.650714 -0.0009022252000000001
8.651714 -0.0009069613
8.652715 -0.00091168877
8.653714 -0.0009164074099999999
8.654715 -0.00092111677
8.655714 -0.0009258166800000001
8.656714 -0.00093050667
8.657714 -0.00093518647
8.658714 -0.0009398556399999999
8.659715 -0.0009445137899999999
8.660714 -0.00094916059
8.661715 -0.0009537956400000001
8.662714 -0.0009584186
8.663714 -0.00096302902
8.664714 -0.0009676266
8.665714 -0.0009722110000000001
8.666715 -0.00097678176
8.667714 -0.0009813386899999998
8.668715 -0.0009858814299999999
8.669714 -0.00099040963
8.670714 -0.0009949230799999999
8.671714 -0.00099942163
8.672714 -0.0010039048
8.673715 -0.0010083725
8.674714 -0.0010128245
8.675714 -0.0010172605999999999
8.676714 -0.0010216806
8.677714 -0.0010260843
8.678715 -0.0010304714
8.679714 -0.0010348418
8.680715 -0.0010391953
8.681714 -0.0010435316
8.682714 -0.0010478505
8.683714 -0.0010521515999999999
8.684714 -0.0010564348
8.685715 -0.0010606997
8.686714 -0.0010649459
8.687715 -0.0010691733
8.688714 -0.0010733815
8.689714 -0.0010775698999999999
8.690714 -0.0010817384
8.691714 -0.0010858864
8.692715 -0.0010900135
8.693714 -0.0010941195
8.694715 -0.0010982038
8.695714 -0.001102266
8.696714 -0.0011063058
8.697714 -0.0011103228
8.698714 -0.0011143165
8.699715 -0.0011182869
8.700714 -0.0011222332000000001
8.701715 -0.0011261554
8.702714 -0.0011300532
8.703714 -0.0011339262
8.704714 -0.0011377741
8.705714 -0.0011415966000000001
8.706715 -0.0011453937
8.707714 -0.001149165
8.708714 -0.0011529104
8.709714 -0.0011566296
8.710714 -0.0011603224
8.711715 -0.0011639887
8.712714 -0.0011676281
8.713715 -0.0011712406
8.714714 -0.0011748258
8.715714 -0.0011783834
8.716714 -0.0011819133
8.717714 -0.0011854151999999998
8.718715 -0.0011888886000000001
8.719714 -0.0011923334
8.720715 -0.0011957492
8.721714 -0.0011991356
8.722714 -0.0012024922
8.723714 -0.0012058189
8.724714 -0.0012091151
8.725715 -0.0012123804
8.726714 -0.0012156144
8.727715 -0.0012188169
8.728714 -0.0012219873
8.729714 -0.0012251254999999998
8.730714 -0.0012282308
8.731714 -0.0012313032
8.732715 -0.0012343421
8.733714 -0.0012373473999999999
8.734715 -0.0012403188
8.735714 -0.0012432559
8.736714 -0.0012461584000000002
8.737714 -0.0012490264
8.738714 -0.0012518593
8.739715 -0.0012546572
8.740714 -0.0012574197
8.741714 -0.0012601467
8.742714 -0.0012628379999999999
8.743714 -0.0012654934
8.744715 -0.0012681127
8.745714 -0.0012706958000000001
8.746715 -0.0012732423999999999
8.747714 -0.0012757523
8.748714 -0.0012782252
8.749714 -0.001280661
8.750714 -0.0012830595
8.751715 -0.0012854201
8.752714 -0.0012877428
8.753715 -0.0012900271999999999
8.754714 -0.0012922729
8.755714 -0.0012944795999999998
8.756714 -0.0012966471
8.757714 -0.0012987748
8.758715 -0.0013008625
8.759714 -0.0013029098
8.760715 -0.0013049163
8.761714 -0.0013068819
8.762714 -0.001308806
8.763714 -0.0013106883999999999
8.764714 -0.0013125287000000001
8.765715 -0.0013143268
8.766714 -0.0013160822
8.767715 -0.001317795
8.768714 -0.0013194647
8.769714 -0.0013210913
8.770715 -0.0013226743
8.771714 -0.0013242139
8.772715 -0.0013257098999999999
8.773714 -0.001327162
8.774714 -0.00132857
8.775714 -0.0013299339999999998
8.776714 -0.0013312537
8.777715 -0.0013325292000000001
8.778714 -0.0013337601
8.779715 -0.0013349463
8.780714 -0.0013360877
8.781714 -0.0013371841
8.782714 -0.0013382354
8.783714 -0.0013392412
8.784715 -0.0013402016
8.785714 -0.0013411159
8.786715 -0.0013419842
8.787714 -0.001342806
8.788714 -0.0013435812
8.789714 -0.0013443094
8.790714 -0.0013449904
8.791715 -0.0013456238
8.792714 -0.0013462094
8.793715 -0.0013467468999999999
8.794714 -0.0013472360000000001
8.795714 -0.0013476765
8.796714 -0.0013480680999999998
8.797714 -0.0013484107
8.798715 -0.0013487038
8.799714 -0.0013489475
8.800714 -0.0013491415999999999
8.801714 -0.0013492859999999999
8.802714 -0.0013493804
8.803715 -0.0013494247000000001
8.804714 -0.001349419
8.805715 -0.0013493631000000002
8.806714 -0.0013492569
8.807714 -0.0013491006
8.808714 -0.0013488939
8.809714 -0.0013486367
8.810715 -0.0013483291000000001
8.811714 -0.0013479709999999999
8.812715 -0.0013475624
8.813714 -0.0013471031
8.814714 -0.0013465929
8.815714 -0.0013460319
8.816714 -0.0013454197
8.817715 -0.0013447564
8.818714 -0.0013440417
8.819715 -0.0013432755999999999
8.820714 -0.0013424576
8.821714 -0.0013415876
8.822714 -0.0013406656
8.823714 -0.0013396912
8.824715 -0.0013386642
8.825714 -0.0013375844
8.826715 -0.0013364517
8.827714 -0.0013352658
8.828714 -0.0013340266
8.829714 -0.001332734
8.830714 -0.0013313877
8.831715 -0.0013299878
8.832714 -0.0013285341
8.833714 -0.0013270264
8.834714 -0.001325465
8.835714 -0.0013238496
8.836715 -0.0013221802
8.837714 -0.0013204569
8.838715 -0.0013186795999999999
8.839714 -0.0013168485
8.840714 -0.0013149634
8.841714 -0.0013130245999999999
8.842714 -0.001311032
8.843715 -0.0013089855
8.844714 -0.0013068853
8.845715 -0.0013047313999999999
8.846714 -0.0013025237
8.847714 -0.0013002623
8.848714 -0.0012979471
8.849714 -0.0012955780000000001
8.850715 -0.001293155
8.851714 -0.0012906782
8.852715 -0.0012881472
8.853714 -0.001285562
8.854714 -0.0012829226
8.855714 -0.0012802288
8.856714 -0.0012774805
8.857715 -0.0012746777
8.858714 -0.0012718201000000001
8.859715 -0.0012689077000000001
8.860714 -0.0012659406
8.861714 -0.0012629184000000002
8.862714 -0.0012598414
8.863714 -0.0012567094
8.864715 -0.0012535225
8.865714 -0.0012502805999999999
8.866714 -0.0012469839
8.867714 -0.0012436324
8.868714 -0.0012402262
8.869715 -0.0012367655
8.870714 -0.0012332502
8.871715 -0.0012296804999999999
8.872714 -0.0012260565999999999
8.873714 -0.0012223787
8.874714 -0.0012186469
8.875714 -0.0012148614000000002
8.876715 -0.0012110221
8.877714 -0.0012071293
8.878715 -0.0012031831999999999
8.879714 -0.0011991837
8.880714 -0.0011951309
8.881714 -0.0011910250999999999
8.882714 -0.001186866
8.883715 -0.001182654
8.884714 -0.0011783889000000001
8.885715 -0.0011740707
8.886714 -0.0011696995
8.887714 -0.0011652753
8.888714 -0.0011607979
8.889714 -0.0011562675
8.890715 -0.0011516841
8.891714 -0.0011470476
8.892715 -0.0011423581999999999
8.893714 -0.0011376156
8.894714 -0.0011328202
8.895715 -0.0011279718
8.896714 -0.0011230707
8.897715 -0.0011181169
8.898714 -0.0011131106
8.899714 -0.0011080519
8.900714 -0.001102941
8.901714 -0.001097778
8.902715 -0.0010925633
8.903714 -0.0010872971
8.904715 -0.0010819796
8.905714 -0.001076611
8.906714 -0.0010711916
8.907714 -0.0010657217
8.908714 -0.0010602014
8.909715 -0.0010546311
8.910714 -0.0010490108999999998
8.911715 -0.0010433412
8.912714 -0.001037622
8.913714 -0.0010318535999999999
8.914714 -0.0010260361
8.915714 -0.0010201696999999998
8.916715 -0.0010142544
8.917714 -0.0010082907
8.918715 -0.0010022783
8.919714 -0.00099621739
8.920714 -0.00099010831
8.921714 -0.00098395094
8.922714 -0.00097774546
8.923715 -0.0009714918599999999
8.924714 -0.00096519052
8.925714 -0.0009588413399999999
8.926714 -0.0009524444999999999
8.927714 -0.0009460002699999999
8.928715 -0.00093950875
8.929714 -0.00093297012
8.930715 -0.00092638466
8.931714 -0.00091975262
8.932714 -0.00091307429
8.933714 -0.0009063499399999999
8.934714 -0.00089957985
8.935715 -0.00089276427
8.936714 -0.00088590377
8.937715 -0.0008789985299999999
8.938714 -0.0008720487999999999
8.939714 -0.00086505515
8.940714 -0.00085801785
8.941714 -0.00085093725
8.942715 -0.00084381354
8.943714 -0.00083664727
8.944715 -0.00082943861
8.945714 -0.0008221878499999999
8.946714 -0.0008148953400000001
8.947714 -0.00080756126
8.948714 -0.00080018599
8.949715 -0.00079276961
8.950714 -0.00078531239
8.951715 -0.0007778145100000001
8.952714 -0.0007702762599999999
8.953714 -0.00076269771
8.954714 -0.0007550791
8.955714 -0.00074742065
8.956715 -0.00073972255
8.957714 -0.00073198503
8.958714 -0.00072420826
8.959714 -0.00071639251
8.960714 -0.00070853812
8.961715 -0.0007006453000000001
8.962714 -0.00069271437
8.963715 -0.0006847456500000001
8.964714 -0.0006767395
8.965714 -0.00066869629
8.966714 -0.00066061643
8.967714 -0.00065250033
8.968715 -0.00064434839
8.969714 -0.00063616103
8.970715 -0.00062793874
8.971714 -0.0006196819000000001
8.972714 -0.00061139094
8.973714 -0.00060306638
8.974714 -0.0005947085800000001
8.975715 -0.0005863179499999999
8.976714 -0.00057789493
8.977715 -0.00056943986
8.978714 -0.00056095309
8.979714 -0.0005524350399999999
8.980714 -0.00054388597
8.981714 -0.00053530621
8.982715 -0.0005266960699999999
8.983714 -0.00051805582
8.984715 -0.00050938575
8.985714 -0.0005006861100000001
8.986714 -0.00049195719
8.987714 -0.00048319921000000005
8.988714 -0.00047441245000000006
8.989715 -0.00046559717
8.990714 -0.00045675370000000003
8.991714 -0.00044788235000000004
8.992714 -0.0004389834
8.993714 -0.00043005721
8.994715 -0.0004211041
8.995714 -0.00041212455999999997
8.996715 -0.00040311887999999995
8.997714 -0.00039408756000000004
8.998714 -0.00038503102999999997
8.999714 -0.0003759498
9.000714 -0.0003668443
9.001715 -0.00035771507000000003
9.002714 -0.00034856255
9.003715 -0.00033938729
9.004714 -0.0003301898
9.005714 -0.00032097055
9.006714 -0.00031173006
9.007714 -0.00030246881
9.008715 -0.00029318726
9.009714 -0.00028388588
9.010715 -0.0002745651
9.011714 -0.00026522534
9.012714 -0.00025586698
9.013714 -0.00024649044
9.014714 -0.00023709601
9.015715 -0.00022768409000000002
9.016714 -0.00021825499
9.017715 -0.00020880907
9.018714 -0.00019934657
9.019714 -0.00018986786
9.020715 -0.00018037324999999998
9.021714 -0.00017086304
9.022715 -0.00016133757
9.023714 -0.00015179718000000002
9.024714 -0.00014224221999999999
9.025714 -0.00013267307
9.026714 -0.00012309013
9.027715 -0.00011349381000000001
9.028714 -0.00010388454000000001
9.029715 -9.4262788e-05
9.030714 -8.4629022e-05
9.031714 -7.4983745e-05
9.032714 -6.5327464e-05
9.033714 -5.5660695e-05
9.034715 -4.5983978e-05
9.035714 -3.6297845e-05
9.036715 -2.6602834000000002e-05
9.037714 -1.6899475999999997e-05
9.038714 -7.1883001e-06
9.039714 2.5301765999999998e-06
9.040714 1.2255450999999999e-05
9.041715 2.1987036e-05
9.042714 3.1724463e-05
9.043715 4.1467285e-05
9.044714 5.1215067999999996e-05
9.045714 6.0967402999999997e-05
9.046714 7.07239e-05
9.047714 8.0484187e-05
9.048715 9.0247897e-05
9.049714 0.00010001469
9.050714 0.00010978420999999999
9.051714 0.00011955614999999999
9.052714 0.00012933016
9.053715 0.0001391059
9.054714 0.00014888301
9.055715 0.00015866116
9.056714 0.00016843995
9.057714 0.00017821903
9.058714 0.00018799797
9.059714 0.00019777632999999997
9.060715 0.00020755368999999998
9.061714 0.00021732958
9.062715 0.00022710348999999998
9.063714 0.00023687495999999997
9.064714 0.00024664341
9.065714 0.00025640834
9.066714 0.00026616922
9.067715 0.00027592548
9.068714 0.00028567661
9.069715 0.00029542202
9.070714 0.00030516119000000003
9.071714 0.0003148936
9.072714 0.00032461876
9.073714 0.00033433612
9.074715 0.00034404522
9.075714 0.00035374565000000004
9.076715 0.00036343692
9.077714 0.00037311866
9.078714 0.00038279045
9.079714 0.00039245191999999994
9.080714 0.00040210271
9.081715 0.00041174253
9.082714 0.00042137102999999996
9.083714 0.00043098785000000004
9.084714 0.00044059270000000003
9.085714 0.00045018528
9.086715 0.00045976526
9.087714 0.00046933232999999997
9.088715 0.00047888607000000003
9.089714 0.0004884262100000001
9.090714 0.00049795235
9.091714 0.00050746407
9.092714 0.0005169609699999999
9.093715 0.00052644264
9.094714 0.00053590861
9.095715 0.00054535844
9.096714 0.00055479159
9.097714 0.0005642076299999999
9.098714 0.0005736060299999999
9.099714 0.00058298624
9.100715 0.00059234781
9.101714 0.00060169014
9.102715 0.00061101277
9.103714 0.0006203152200000001
9.104714 0.00062959698
9.105714 0.00063885755
9.106714 0.00064809656
9.107715 0.00065731342
9.108714 0.00066650787
9.109715 0.0006756794400000001
9.110714 0.00068482782
9.111714 0.00069395264
9.112714 0.00070305355
9.113714 0.0007121302100000001
9.114715 0.00072118237
9.115714 0.0007302096900000001
9.116714 0.00073921192
9.117714 0.0007481887700000001
9.118714 0.00075713992
9.119715 0.00076606511
9.120714 0.0007749639700000001
9.121715 0.00078383628
9.122714 0.00079268166
9.123714 0.00080149975
9.124714 0.0008102902
9.125714 0.00081905264
9.126715 0.0008277866099999999
9.127714 0.0008364917399999999
9.128715 0.0008451676899999999
9.129714 0.0008538138
9.130714 0.00086242981
9.131714 0.0008710151600000001
9.132714 0.0008795694199999999
9.133715 0.0008880922
9.134714 0.0008965828799999999
9.135715 0.0009050410900000001
9.136714 0.00091346637
9.137714 0.0009218584599999999
9.138714 0.00093021672
9.139714 0.00093854087
9.140715 0.00094683055
9.141714 0.00095508549
9.142715 0.00096330523
9.143714 0.00097148959
9.144714 0.0009796383899999999
9.145715 0.00098775117
9.146714 0.00099582785
9.147715 0.0010038681
9.148714 0.0010118718
9.149714 0.0010198387
9.150714 0.0010277685
9.151714 0.0010356611
9.152715 0.0010435163
9.153714 0.0010513337
9.154715 0.0010591131
9.155714 0.0010668544
9.156714 0.0010745572
9.157714 0.0010822211
9.158714 0.001089846
9.159715 0.0010974315
9.160714 0.0011049772000000001
9.161715 0.0011124827
9.162714 0.0011199479
9.163714 0.001127372
9.164714 0.0011347548
9.165714 0.0011420961
9.166715 0.0011493952000000002
9.167714 0.001156652
9.168715 0.0011638661
9.169714 0.001171037
9.170714 0.0011781645000000002
9.171714 0.0011852481
9.172714 0.0011922879
9.173715 0.0011992833
9.174714 0.001206234
9.175714 0.0012131401
9.176714 0.001220001
9.177714 0.0012268168
9.178715 0.0012335872
9.179714 0.0012403121
9.180715 0.0012469913
9.181714 0.0012536248
9.182714 0.0012602121
9.183714 0.0012667534
9.184714 0.0012732485
9.185715 0.0012796971
9.186714 0.001286099
9.187715 0.0012924543
9.188714 0.0012987625
9.189714 0.0013050237
9.190714 0.0013112374
9.191714 0.0013174034
9.192715 0.0013235216
9.193714 0.0013295917
9.194715 0.0013356133
9.195714 0.0013415861
9.196714 0.0013475099
9.197714 0.0013533844
9.198714 0.0013592094999999998
9.199715 0.0013649846999999999
9.200714 0.0013707097
9.201715 0.0013763844000000002
9.202714 0.0013820085
9.203714 0.0013875819
9.204714 0.0013931041
9.205714 0.0013985753
9.206715 0.0014039951
9.207714 0.0014093634
9.208714 0.0014146801
9.209714 0.0014199451
9.210714 0.0014251584
9.211715 0.0014303198
9.212714 0.0014354295
9.213715 0.0014404872
9.214714 0.0014454929000000001
9.215714 0.0014504466
9.216714 0.0014553482
9.217714 0.0014601978
9.218715 0.0014649952
9.219714 0.0014697404000000001
9.220715 0.0014744333000000001
9.221714 0.0014790737999999999
9.222714 0.0014836616999999999
9.223714 0.0014881970000000001
9.224714 0.0014926794
9.225715 0.0014971090000000002
9.226714 0.0015014853
9.227715 0.0015058084000000001
9.228714 0.0015100778
9.229714 0.0015142937
9.230714 0.0015184557
9.231714 0.0015225635
9.232715 0.0015266172
9.233714 0.0015306163000000002
9.234715 0.0015345608999999998
9.235714 0.0015384508999999999
9.236714 0.0015422860000000001
9.237714 0.0015460660999999998
9.238714 0.001549791
9.239715 0.001553461
9.240714 0.0015570757999999998
9.241714 0.0015606356
9.242714 0.0015641403
9.243714 0.0015675895999999999
9.244715 0.0015709839999999999
9.245714 0.0015743233
9.246715 0.0015776075000000001
9.247714 0.0015808367999999998
9.248714 0.0015840113
9.249714 0.0015871306000000002
9.250714 0.0015901952999999999
9.251715 0.0015932048
9.252714 0.0015961597000000002
9.253715 0.0015990599
9.254714 0.0016019051999999999
9.255714 0.0016046957
9.256714 0.0016074312999999998
9.257714 0.0016101121000000002
9.258715 0.0016127378
9.259714 0.0016153086000000002
9.260715 0.0016178243000000002
9.261714 0.0016202848
9.262714 0.0016226901000000002
9.263714 0.00162504
9.264714 0.0016273347
9.265715 0.0016295736999999999
9.266714 0.0016317576
9.267715 0.0016338858
9.268714 0.0016359585
9.269714 0.0016379756
9.270715 0.0016399373999999999
9.271714 0.0016418437
9.272715 0.0016436947
9.273714 0.0016454902
9.274714 0.0016472306000000002
9.275714 0.0016489157
9.276714 0.0016505459
9.277715 0.0016521211000000001
9.278714 0.0016536416
9.279715 0.0016551075999999998
9.280714 0.0016565189
9.281714 0.0016578759
9.282714 0.0016591786
9.283714 0.0016604272
9.284715 0.0016616216999999999
9.285714 0.0016627623999999998
9.286715 0.0016638490999999998
9.287714 0.0016648819
9.288714 0.0016658609000000002
9.289714 0.0016667864
9.290714 0.001667658
9.291715 0.0016684762
9.292714 0.0016692406
9.293715 0.0016699514
9.294714 0.0016706083999999998
9.295714 0.0016712122
9.296714 0.0016717619999999998
9.297714 0.0016722584000000002
9.298715 0.0016727012
9.299714 0.0016730906
9.300714 0.0016734264000000001
9.301714 0.0016737091000000003
9.302714 0.0016739383000000001
9.303715 0.0016741145000000002
9.304714 0.0016742374999999998
9.305715 0.0016743077
9.306714 0.001674325
9.307714 0.0016742895000000002
9.308714 0.0016742018
9.309714 0.0016740618
9.310715 0.0016738699
9.311714 0.0016736261000000001
9.312715 0.0016733307
9.313714 0.0016729839
9.314714 0.0016725859
9.315714 0.0016721369000000002
9.316714 0.0016716373
9.317715 0.0016710867999999999
9.318714 0.0016704862
9.319715 0.0016698354
9.320714 0.0016691343000000002
9.321714 0.0016683834
9.322714 0.0016675827000000002
9.323714 0.0016667324000000001
9.324715 0.0016658325
9.325714 0.0016648831999999999
9.326715 0.0016638845
9.327714 0.0016628365999999998
9.328714 0.0016617397999999998
9.329714 0.0016605938
9.330714 0.0016593986999999999
9.331715 0.0016581551
9.332714 0.0016568627
9.333714 0.0016555217
9.334714 0.0016541326000000002
9.335714 0.0016526952
9.336715 0.0016512096
9.337714 0.0016496764
9.338715 0.0016480955
9.339714 0.0016464671999999998
9.340714 0.0016447916999999999
9.341714 0.0016430693
9.342714 0.0016413002
9.343715 0.0016394846
9.344714 0.0016376229
9.345715 0.0016357150999999999
9.346714 0.0016337619
9.347714 0.001631763
9.348714 0.001629719
9.349714 0.0016276303
9.350715 0.0016254967999999998
9.351714 0.0016233189
9.352715 0.0016210966000000002
9.353714 0.0016188304
9.354714 0.0016165204
9.355714 0.0016141668
9.356714 0.0016117695999999999
9.357715 0.001609329
9.358714 0.0016068456
9.359715 0.0016043188
9.360714 0.0016017495
9.361714 0.0015991375999999998
9.362714 0.0015964829999999999
9.363714 0.0015937860999999998
9.364715 0.0015910471
9.365714 0.0015882662
9.366714 0.0015854435000000001
9.367714 0.0015825794000000001
9.368714 0.0015796736999999998
9.369715 0.0015767271
9.370714 0.0015737394
9.371715 0.0015707114
9.372714 0.0015676426999999998
9.373714 0.0015645343
9.374714 0.0015613859
9.375714 0.001558198
9.376715 0.0015549711
9.377714 0.0015517053
9.378715 0.0015484007
9.379714 0.0015450580999999998
9.380714 0.0015416774000000001
9.381714 0.0015382589000000001
9.382714 0.0015348032
9.383715 0.0015313102
9.384714 0.0015277807
9.385715 0.0015242143
9.386714 0.0015206117
9.387714 0.0015169731
9.388714 0.0015132987
9.389714 0.0015095886
9.390715 0.0015058431
9.391714 0.0015020625
9.392715 0.0014982468
9.393714 0.0014943964
9.394714 0.0014905115
9.395715 0.0014865921
9.396714 0.0014826385999999999
9.397715 0.0014786512
9.398714 0.0014746301
9.399714 0.0014705754
9.400714 0.0014664875
9.401714 0.0014623666
9.402715 0.0014582129999999999
9.403714 0.0014540267
9.404715 0.0014498084
9.405714 0.0014455582
9.406714 0.0014412761999999999
9.407714 0.0014369629
9.408714 0.0014326186
9.409715 0.0014282437
9.410714 0.0014238382999999999
9.411715 0.001419403
9.412714 0.0014149378
9.413714 0.0014104433
9.414714 0.0014059196
9.415714 0.0014013671
9.416715 0.0013967861000000002
9.417714 0.0013921769
9.418715 0.0013875397
9.419714 0.0013828749
9.420714 0.0013781825
9.421714 0.0013734631000000001
9.422714 0.0013687166
9.423715 0.0013639435
9.424714 0.0013591438
9.425714 0.0013543178
9.426714 0.0013494658999999999
9.427714 0.0013445881000000001
9.428715 0.0013396845
9.429714 0.0013347557
9.430715 0.0013298016
9.431714 0.0013248226
9.432714 0.0013198187
9.433714 0.0013147903999999998
9.434714 0.0013097379
9.435715 0.0013046612
9.436714 0.001299561
9.437715 0.0012944373
9.438714 0.0012892905
9.439714 0.0012841208
9.440714 0.0012789285
9.441714 0.001273714
9.442715 0.0012684776999999999
9.443714 0.0012632198
9.444715 0.0012579406
9.445714 0.0012526405
9.446714 0.0012473197
9.447714 0.0012419787
9.448714 0.0012366176
9.449715 0.0012312369
9.450714 0.0012258368
9.451715 0.0012204177
9.452714 0.0012149796
9.453714 0.001209523
9.454714 0.0012040481000000001
9.455714 0.0011985551999999999
9.456715 0.0011930445
9.457714 0.0011875161
9.458714 0.0011819705
9.459714 0.0011764077
9.460714 0.0011708279
9.461715 0.0011652315
9.462714 0.0011596185999999998
9.463715 0.0011539893000000001
9.464714 0.0011483441
9.465714 0.001142683
9.466714 0.0011370063
9.467714 0.0011313141
9.468715 0.0011256069
9.469714 0.0011198847
9.470715 0.0011141480000000001
9.471714 0.0011083970000000001
9.472714 0.0011026318
9.473714 0.0010968529
9.474714 0.0010910605
9.475715 0.0010852549
9.476714 0.0010794364
9.477715 0.0010736053
9.478714 0.0010677618999999998
9.479714 0.0010619066
9.480714 0.0010560394
9.481714 0.0010501608
9.482715 0.0010442710999999999
9.483714 0.0010383705
9.484715 0.0010324592000000002
9.485714 0.0010265377000000001
9.486714 0.0010206059
9.487714 0.0010146644000000001
9.488714 0.0010087131
9.489715 0.0010027525
9.490714 0.0009967825499999998
9.491714 0.00099080353
9.492714 0.00098481569
9.493714 0.00097881912
9.494715 0.00097281409
9.495714 0.00096680078
9.496715 0.00096077938
9.497714 0.00095475016
9.498714 0.0009487131100000001
9.499714 0.0009426686100000001
9.500714 0.0009366168300000001
9.501715 0.00093055796
9.502714 0.00092449227
9.503715 0.00091841994
9.504714 0.00091234124
9.505714 0.0009062565399999999
9.506714 0.00090016592
9.507714 0.00089406976
9.508715 0.00088796824
9.509714 0.0008818618
9.510715 0.00087575063
9.511714 0.00086963501
9.512714 0.0008635152
9.513714 0.00085739148
9.514714 0.0008512641200000001
9.515715 0.0008451334
9.516714 0.00083899959
9.517715 0.00083286286
9.518714 0.0008267235899999999
9.519714 0.00082058177
9.520715 0.00081443777
9.521714 0.00080829168
9.522715 0.00080214386
9.523714 0.00079599431
9.524714 0.0007898432199999999
9.525714 0.0007836908499999999
9.526714 0.0007775372999999999
9.527715 0.00077138266
9.528714 0.00076522711
9.529715 0.00075907083
9.530714 0.00075291391
9.531714 0.00074675663
9.532714 0.00074059903
9.533714 0.0007344413000000001
9.534715 0.00072828361
9.535714 0.0007221262
9.536715 0.00071596924
9.537714 0.00070981287
9.538714 0.00070365736
9.539714 0.00069750295
9.540714 0.00069134985
9.541715 0.0006851983
9.542714 0.00067904857
9.543715 0.0006729008
9.544714 0.0006667553399999999
9.545714 0.00066061239
9.546714 0.00065447216
9.547714 0.00064833494
9.548715 0.00064220094
9.549714 0.0006360704
9.550714 0.00062994341
9.551714 0.00062382032
9.552714 0.00061770124
9.553715 0.0006115863
9.554714 0.00060547577
9.555715 0.0005993697
9.556714 0.00059326831
9.557714 0.00058717164
9.558714 0.00058107989
9.559714 0.0005749930999999999
9.560715 0.00056891149
9.561714 0.00056283511
9.562715 0.00055676405
9.563714 0.00055069845
9.564714 0.0005446384
9.565714 0.00053858403
9.566714 0.00053253552
9.567715 0.00052649293
9.568714 0.00052045648
9.569715 0.00051442626
9.570714 0.0005084025399999999
9.571714 0.00050238536
9.572714 0.0004963750099999999
9.573714 0.00049037158
9.574715 0.00048437537000000004
9.575714 0.00047838653
9.576715 0.00047240524000000003
9.577714 0.00046643172
9.578714 0.00046046621
9.579714 0.00045450884
9.580714 0.00044855987999999997
9.581715 0.00044261942
9.582714 0.00043668773999999997
9.583714 0.00043076492999999995
9.584714 0.00042485117
9.585714 0.00041894655
9.586715 0.0004130512
9.587714 0.00040716532
9.588715 0.00040128893
9.589714 0.0003954221
9.590714 0.000389565
9.591714 0.00038371758999999997
9.592714 0.00037788006
9.593715 0.00037205243
9.594714 0.00036623471
9.595715 0.00036042704
9.596714 0.00035462945
9.597714 0.00034884204
9.598714 0.00034306486
9.599714 0.00033729802
9.600715 0.00033154161
9.601714 0.00032579574
9.602715 0.00032006053
9.603714 0.0003143361
9.604714 0.00030862262999999996
9.605714 0.00030292024
9.606714 0.00029722909999999996
9.607715 0.00029154935
9.608714 0.00028588117
9.609715 0.00028022475
9.610714 0.00027458025000000005
9.611714 0.00026894783999999996
9.612714 0.00026332768
9.613714 0.00025771994
9.614715 0.00025212476
9.615714 0.00024654225
9.616714 0.00024097259999999998
9.617714 0.00023541588
9.618714 0.00022987224000000001
9.619715 0.00022434168999999998
9.620714 0.00021882438
9.621715 0.00021332032
9.622714 0.00020782960999999998
9.623714 0.00020235227
9.624714 0.00019688831999999998
9.625714 0.00019143779000000002
9.626715 0.00018600073
9.627714 0.00018057713
9.628715 0.00017516703
9.629714 0.00016977045000000001
9.630714 0.00016438743
9.631714 0.00015901797
9.632714 0.00015366217999999998
9.633715 0.00014832007
9.634714 0.0001429917
9.635715 0.00013767718000000002
9.636714 0.00013237658
9.637714 0.00012709
9.638714 0.00012181756
9.639714 0.00011655935999999999
9.640715 0.00011131555
9.641714 0.00010608621
9.642715 0.00010087152
9.643714 9.5671578e-05
9.644714 9.0486532e-05
9.645715 8.5316498e-05
9.646714 8.016159e-05
9.647715 7.5021927e-05
9.648714 6.9897607e-05
9.649714 6.4788713e-05
9.650714 5.9695327e-05
9.651714 5.4617504e-05
9.652715 4.9555314e-05
9.653714 4.4508775e-05
9.654715 3.9477925000000005e-05
9.655714 3.4462781e-05
9.656714 2.9463345e-05
9.657714 2.4479623999999997e-05
9.658714 1.951161e-05
9.659715 1.4559301e-05
9.660714 9.6226849e-06
9.661715 4.7017608e-06
9.662714 -2.0347409999999998e-07
9.663714 -5.0930144e-06
9.664714 -9.9668469e-06
9.665714 -1.4824950000000001e-05
9.666715 -1.9667289e-05
9.667714 -2.4493818e-05
9.668715 -2.9304482e-05
9.669714 -3.4099216e-05
9.670714 -3.887794e-05
9.671714 -4.3640566000000004e-05
9.672714 -4.8386999999999996e-05
9.673715 -5.3117139e-05
9.674714 -5.7830886e-05
9.675714 -6.252811900000001e-05
9.676714 -6.7208742e-05
9.677714 -7.1872648e-05
9.678715 -7.651974e-05
9.679714 -8.1149921e-05
9.680715 -8.5763111e-05
9.681714 -9.035924799999999e-05
9.682714 -9.4938264e-05
9.683714 -9.9500119e-05
9.684714 -0.00010404476
9.685715 -0.0001085722
9.686714 -0.00011308242
9.687715 -0.00011757543
9.688714 -0.00012205122999999999
9.689714 -0.00012650986999999998
9.690714 -0.00013095138
9.691714 -0.00013537579
9.692715 -0.00013978314
9.693714 -0.00014417348
9.694715 -0.00014854683
9.695714 -0.00015290325
9.696714 -0.00015724274
9.697714 -0.00016156534
9.698714 -0.00016587106
9.699715 -0.0001701599
9.700714 -0.00017443184
9.701715 -0.00017868683999999998
9.702714 -0.00018292491
9.703714 -0.00018714596
9.704714 -0.00019134993
9.705714 -0.00019553679
9.706715 -0.00019970646
9.707714 -0.00020385885
9.708714 -0.00020799388999999998
9.709714 -0.00021211146999999998
9.710714 -0.00021621156
9.711715 -0.00022029405000000002
9.712714 -0.00022435891
9.713715 -0.00022840603999999998
9.714714 -0.00023243542
9.715714 -0.00023644701999999998
9.716714 -0.0002404408
9.717714 -0.00024441674000000004
9.718715 -0.00024837484
9.719714 -0.00025231514
9.720715 -0.00025623765
9.721714 -0.00026014241
9.722714 -0.00026402943
9.723714 -0.00026789880000000003
9.724714 -0.00027175056
9.725715 -0.00027558474
9.726714 -0.00027940141
9.727715 -0.00028320064
9.728714 -0.00028698246
9.729714 -0.00029074688
9.730714 -0.00029449395
9.731714 -0.00029822371999999996
9.732715 -0.00030193619
9.733714 -0.00030563131
9.734715 -0.0003093091
9.735714 -0.00031296954000000003
9.736714 -0.00031661259
9.737714 -0.0003202382
9.738714 -0.00032384635000000004
9.739715 -0.00032743692
9.740714 -0.00033100989
9.741714 -0.0003345652
9.742714 -0.00033810279
9.743714 -0.00034162256
9.744715 -0.00034512448
9.745714 -0.00034860850000000004
9.746715 -0.00035207458000000003
9.747714 -0.00035552270999999997
9.748714 -0.00035895283999999995
9.749714 -0.00036236497000000003
9.750714 -0.00036575914
9.751715 -0.00036913532
9.752714 -0.00037249358
9.753715 -0.00037583397000000003
9.754714 -0.00037915649999999997
9.755714 -0.00038246126
9.756714 -0.00038574831
9.757714 -0.00038901767
9.758715 -0.00039226952000000003
9.759714 -0.00039550382
9.760715 -0.00039872075
9.761714 -0.00040192026
9.762714 -0.00040510249
9.763714 -0.00040826744
9.764714 -0.00041141516
9.765715 -0.00041454568000000004
9.766714 -0.00041765906999999996
9.767715 -0.00042075517
9.768714 -0.00042383413
9.769714 -0.00042689588999999997
9.770715 -0.00042994043
9.771714 -0.00043296758999999995
9.772715 -0.00043597747
9.773714 -0.00043896998
9.774714 -0.00044194508
9.775714 -0.00044490266
9.776714 -0.00044784273999999997
9.777715 -0.00045076522000000004
9.778714 -0.0004536701
9.779715 -0.00045655729000000005
9.780714 -0.00045942684
9.781714 -0.00046227874
9.782714 -0.00046511295
9.783714 -0.00046792948
9.784715 -0.00047072840000000004
9.785714 -0.00047350968
9.786715 -0.00047627341
9.787714 -0.00047901967
9.788714 -0.00048174843
9.789714 -0.00048445982000000005
9.790714 -0.00048715397
9.791715 -0.00048983088
9.792714 -0.00049249061
9.793715 -0.00049513333
9.794714 -0.00049775899
9.795714 -0.0005003677
9.796714 -0.00050295953
9.797714 -0.00050553454
9.798715 -0.0005080927200000001
9.799714 -0.00051063412
9.800714 -0.00051315869
9.801714 -0.00051566653
9.802714 -0.0005181576399999999
9.803715 -0.00052063187
9.804714 -0.00052308928
9.805715 -0.00052552987
9.806714 -0.00052795353
9.807714 -0.00053036019
9.808714 -0.00053274989
9.809714 -0.0005351225400000001
9.810715 -0.00053747808
9.811714 -0.00053981653
9.812715 -0.00054213788
9.813714 -0.0005444420400000001
9.814714 -0.00054672901
9.815714 -0.00054899883
9.816714 -0.00055125151
9.817715 -0.0005534871
9.818714 -0.00055570558
9.819715 -0.0005579070599999999
9.820714 -0.00056009153
9.821714 -0.00056225908
9.822714 -0.00056440981
9.823714 -0.0005665438
9.824715 -0.00056866111
9.825714 -0.00057076177
9.826715 -0.00057284597
9.827714 -0.00057491366
9.828714 -0.00057696498
9.829714 -0.00057899997
9.830714 -0.00058101868
9.831715 -0.00058302121
9.832714 -0.00058500746
9.833714 -0.00058697756
9.834714 -0.00058893147
9.835714 -0.0005908691899999999
9.836715 -0.0005927907300000001
9.837714 -0.00059469598
9.838715 -0.00059658501
9.839714 -0.0005984577500000001
9.840714 -0.00060031412
9.841714 -0.00060215411
9.842714 -0.0006039777400000001
9.843715 -0.00060578486
9.844714 -0.0006075755199999999
9.845715 -0.0006093497200000001
9.846714 -0.00061110732
9.847714 -0.00061284841
9.848714 -0.00061457295
9.849714 -0.00061628102
9.850715 -0.00061797259
9.851714 -0.0006196477
9.852715 -0.00062130644
9.853714 -0.00062294885
9.854714 -0.00062457498
9.855714 -0.00062618492
9.856714 -0.00062777872
9.857715 -0.00062935651
9.858714 -0.00063091843
9.859715 -0.00063246443
9.860714 -0.00063399466
9.861714 -0.0006355092
9.862714 -0.00063700813
9.863714 -0.00063849147
9.864715 -0.00063995926
9.865714 -0.00064141154
9.866714 -0.00064284832
9.867714 -0.00064426963
9.868714 -0.00064567548
9.869715 -0.00064706587
9.870714 -0.00064844066
9.871715 -0.00064979995
9.872714 -0.00065114364
9.873714 -0.00065247173
9.874714 -0.00065378408
9.875714 -0.0006550807
9.876715 -0.00065636159
9.877714 -0.00065762665
9.878715 -0.0006588758
9.879714 -0.0006601091199999999
9.880714 -0.0006613265199999999
9.881714 -0.00066252805
9.882714 -0.00066371367
9.883715 -0.0006648834200000001
9.884714 -0.00066603729
9.885715 -0.00066717535
9.886714 -0.00066829771
9.887714 -0.0006694043800000001
9.888714 -0.00067049546
9.889714 -0.00067157102
9.890715 -0.0006726311300000001
9.891714 -0.00067367591
9.892715 -0.00067470542
9.893714 -0.00067571978
9.894714 -0.00067671904
9.895715 -0.0006777032500000001
9.896714 -0.0006786725400000001
9.897715 -0.00067962692
9.898714 -0.00068056647
9.899714 -0.00068149116
9.900714 -0.00068240106
9.901714 -0.00068329618
9.902715 -0.0006841764799999999
9.903714 -0.00068504196
9.904715 -0.00068589261
9.905714 -0.00068672834
9.906714 -0.00068754921
9.907714 -0.00068835511
9.908714 -0.0006891460099999999
9.909715 -0.0006899219
9.910714 -0.00069068265
9.911715 -0.00069142834
9.912714 -0.00069215889
9.913714 -0.0006928743
9.914714 -0.00069357452
9.915714 -0.0006942596
9.916715 -0.00069492958
9.917714 -0.0006955844600000001
9.918715 -0.00069622433
9.919714 -0.0006968492
9.920714 -0.0006974592
9.921714 -0.00069805433
9.922714 -0.00069863472
9.923715 -0.0006992005200000001
9.924714 -0.00069975172
9.925714 -0.0007002885
9.926714 -0.00070081087
9.927714 -0.00070131896
9.928715 -0.0007018128099999999
9.929714 -0.00070229248
9.930715 -0.0007027580500000001
9.931714 -0.00070320962
9.932714 -0.00070364713
9.933714 -0.00070407059
9.934714 -0.00070448004
9.935715 -0.00070487549
9.936714 -0.0007052568399999999
9.937715 -0.0007056241
9.938714 -0.00070597716
9.939714 -0.00070631609
9.940714 -0.0007066407299999999
9.941714 -0.0007069511
9.942715 -0.00070724705
9.943714 -0.00070752858
9.944715 -0.0007077957
9.945714 -0.00070804831
9.946714 -0.00070828637
9.947714 -0.00070850992
9.948714 -0.00070871897
9.949715 -0.0007089135100000001
9.950714 -0.0007090935900000001
9.951715 -0.00070925926
9.952714 -0.0007094105499999999
9.953714 -0.00070954761
9.954714 -0.00070967044
9.955714 -0.0007097792099999999
9.956715 -0.00070987398
9.957714 -0.00070995488
9.958714 -0.000710022
9.959714 -0.00071007548
9.960714 -0.00071011536
9.961715 -0.00071014179
9.962714 -0.00071015484
9.963715 -0.00071015452
9.964714 -0.00071014092
9.965714 -0.00071011409
9.966714 -0.00071007403
9.967714 -0.0007100207799999999
9.968715 -0.00070995434
9.969714 -0.00070987462
9.970715 -0.00070978167
9.971714 -0.0007096754
9.972714 -0.0007095558
9.973714 -0.00070942274
9.974714 -0.00070927622
9.975715 -0.00070911619
9.976714 -0.00070894257
9.977715 -0.00070875535
9.978714 -0.00070855444
9.979714 -0.00070833989
9.980714 -0.00070811161
9.981714 -0.00070786964
9.982715 -0.00070761403
9.983714 -0.00070734477
9.984715 -0.00070706196
9.985714 -0.0007067656
9.986714 -0.00070645583
9.987714 -0.00070613273
9.988714 -0.00070579636
9.989715 -0.00070544693
9.990714 -0.0007050844
9.991714 -0.0007047090099999999
9.992714 -0.0007043207500000001
9.993714 -0.00070391984
9.994715 -0.00070350629
9.995714 -0.0007030802
9.996715 -0.00070264164
9.997714 -0.00070219066
9.998714 -0.00070172728
9.999714 -0.00070125152
10.00071 -0.00070076339
10.00171 -0.0007002629399999999
10.00271 -0.00069975008
10.00371 -0.0006992247599999999
10.00471 -0.00069868693
10.00571 -0.00069813655
10.00671 -0.00069757361
10.00771 -0.0006969979899999999
10.00871 -0.00069640964
10.00971 -0.00069580851
10.01071 -0.0006951945599999999
10.01171 -0.00069456778
10.01271 -0.0006939281799999999
10.01371 -0.00069327571
10.01471 -0.00069261041
10.01571 -0.00069193229
10.01671 -0.00069124144
10.01771 -0.00069053795
10.01871 -0.00068982181
10.01971 -0.00068909317
10.02071 -0.0006883522
10.02171 -0.00068759896
10.02271 -0.0006868335700000001
10.02371 -0.00068605623
10.02471 -0.00068526697
10.02571 -0.00068446593
10.02671 -0.0006836533
10.02771 -0.00068282907
10.02871 -0.00068199342
10.02971 -0.00068114637
10.03071 -0.00068028803
10.03171 -0.00067941833
10.03271 -0.00067853739
10.03371 -0.00067764518
10.03471 -0.00067674164
10.03571 -0.0006758267800000001
10.03671 -0.0006749005500000001
10.03771 -0.00067396286
10.03871 -0.00067301371
10.03971 -0.00067205297
10.04071 -0.0006710805300000001
10.04171 -0.00067009646
10.04271 -0.00066910056
10.04371 -0.00066809289
10.04471 -0.0006670733
10.04571 -0.00066604189
10.04671 -0.00066499861
10.04771 -0.0006639434099999999
10.04871 -0.00066287644
10.04971 -0.00066179769
10.05071 -0.0006607072499999999
10.05171 -0.00065960517
10.05271 -0.00065849163
10.05371 -0.00065736667
10.05471 -0.00065623049
10.05571 -0.0006550832000000001
10.05671 -0.00065392496
10.05771 -0.00065275581
10.05871 -0.0006515759700000001
10.05971 -0.00065038553
10.06071 -0.00064918459
10.06171 -0.0006479732699999999
10.06271 -0.0006467516399999999
10.06371 -0.00064551973
10.06471 -0.00064427763
10.06571 -0.00064302535
10.06671 -0.00064176288
10.06771 -0.00064049018
10.06871 -0.00063920729
10.06971 -0.00063791413
10.07071 -0.00063661068
10.07171 -0.00063529687
10.07271 -0.0006339726
10.07371 -0.00063263792
10.07471 -0.00063129264
10.07571 -0.00062993686
10.07671 -0.00062857048
10.07771 -0.0006271934600000001
10.07871 -0.00062580584
10.07971 -0.00062440763
10.08071 -0.00062299882
10.08171 -0.00062157956
10.08271 -0.00062014988
10.08371 -0.00061870983
10.08471 -0.00061725955
10.08571 -0.00061579917
10.08671 -0.00061432879
10.08771 -0.00061284863
10.08871 -0.00061135879
10.08971 -0.00060985935
10.09071 -0.0006083505
10.09171 -0.00060683237
10.09271 -0.0006053051
10.09371 -0.0006037687399999999
10.09471 -0.00060222342
10.09571 -0.00060066914
10.09671 -0.00059910603
10.09771 -0.00059753406
10.09871 -0.00059595322
10.09971 -0.00059436352
10.10071 -0.0005927649500000001
10.10171 -0.0005911574599999999
10.10271 -0.0005895409700000001
10.10371 -0.00058791547
10.10471 -0.00058628084
10.10571 -0.00058463702
10.10671 -0.00058298392
10.10771 -0.00058132159
10.10871 -0.0005796499
10.10971 -0.00057796879
10.11071 -0.00057627831
10.11171 -0.00057457846
10.11271 -0.00057286929
10.11371 -0.0005711507999999999
10.11471 -0.00056942304
10.11571 -0.00056768617
10.11671 -0.00056594026
10.11771 -0.00056418544
10.11871 -0.00056242184
10.11971 -0.00056064955
10.12071 -0.00055886885
10.12171 -0.00055707987
10.12271 -0.0005552826700000001
10.12371 -0.0005534775
10.12471 -0.00055166447
10.12571 -0.00054984371
10.12671 -0.00054801535
10.12771 -0.00054617944
10.12871 -0.00054433613
10.12971 -0.0005424854
10.13071 -0.0005406273400000001
10.13171 -0.00053876192
10.13271 -0.0005368891800000001
10.13371 -0.00053500908
10.13471 -0.0005331216
10.13571 -0.00053122671
10.13671 -0.0005293243200000001
10.13771 -0.00052741434
10.13871 -0.00052549685
10.13971 -0.00052357168
10.14071 -0.00052163882
10.14171 -0.0005196982799999999
10.14271 -0.00051775
10.14371 -0.00051579395
10.14471 -0.00051383022
10.14571 -0.0005118587500000001
10.14671 -0.00050987974
10.14771 -0.0005078931300000001
10.14871 -0.00050589911
10.14971 -0.0005038977199999999
10.15071 -0.0005018891399999999
10.15171 -0.00049987348
10.15271 -0.0004978509000000001
10.15371 -0.00049582154
10.15471 -0.0004937855900000001
10.15571 -0.0004917430900000001
10.15671 -0.00048969428
10.15771 -0.00048763927
10.15871 -0.00048557818
10.15971 -0.00048351103000000004
10.16071 -0.00048143796999999995
10.16171 -0.00047935901
10.16271 -0.00047727421999999996
10.16371 -0.00047518361
10.16471 -0.00047308722
10.16571 -0.00047098496999999995
10.16671 -0.0004688769
10.16771 -0.00046676291
10.16871 -0.00046464297
10.16971 -0.00046251707
10.17071 -0.00046038508
10.17171 -0.00045824704
10.17271 -0.00045610282
10.17371 -0.00045395250000000004
10.17471 -0.00045179595
10.17571 -0.00044963326
10.17671 -0.00044746438999999997
10.17771 -0.00044528942000000003
10.17871 -0.00044310841
10.17971 -0.00044092135000000005
10.18071 -0.00043872851
10.18171 -0.00043652980999999997
10.18271 -0.00043432556000000004
10.18371 -0.0004321158
10.18471 -0.00042990068
10.18571 -0.00042768047
10.18671 -0.00042545515999999994
10.18771 -0.00042322504
10.18871 -0.00042099022999999994
10.18971 -0.00041875087
10.19071 -0.0004165071
10.19171 -0.00041425901
10.19271 -0.00041200669000000003
10.19371 -0.00040975028000000003
10.19471 -0.00040748982
10.19571 -0.00040522536
10.19671 -0.0004029569
10.19771 -0.00040068439
10.19871 -0.00039840788
10.19971 -0.00039612737000000006
10.20071 -0.00039384277000000006
10.20171 -0.00039155407
10.20271 -0.00038926123
10.20371 -0.00038696417000000003
10.20471 -0.00038466283
10.20571 -0.00038235726
10.20671 -0.00038004739
10.20771 -0.00037773323
10.20871 -0.00037541471999999996
10.20971 -0.00037309196
10.21071 -0.00037076495
10.21171 -0.0003684338
10.21271 -0.00036609856
10.21371 -0.00036375932
10.21471 -0.00036141623
10.21571 -0.00035906940000000003
10.21671 -0.00035671892
10.21771 -0.00035436501
10.21871 -0.00035200777999999997
10.21971 -0.00034964739
10.22071 -0.00034728398
10.22171 -0.00034491773000000004
10.22271 -0.0003425487
10.22371 -0.00034017703
10.22471 -0.00033780286000000004
10.22571 -0.00033542624
10.22671 -0.00033304723
10.22771 -0.0003306659
10.22871 -0.00032828229000000003
10.22971 -0.00032589639
10.23071 -0.00032350822
10.23171 -0.00032111775
10.23271 -0.00031872494
10.23371 -0.00031632981000000003
10.23471 -0.00031393229
10.23571 -0.00031153236
10.23671 -0.00030913
10.23771 -0.00030672513
10.23871 -0.00030431777
10.23971 -0.00030190793
10.24071 -0.00029949558
10.24171 -0.00029708078
10.24271 -0.00029466355
10.24371 -0.00029224398
10.24471 -0.00028982213
10.24571 -0.0002873981
10.24671 -0.00028497200000000004
10.24771 -0.00028254394
10.24871 -0.00028011409
10.24971 -0.00027768256
10.25071 -0.00027524954
10.25171 -0.00027281515
10.25271 -0.00027037954
10.25371 -0.00026794287
10.25471 -0.00026550524
10.25571 -0.00026306683999999996
10.25671 -0.00026062770999999997
10.25771 -0.00025818802
10.25871 -0.00025574777000000003
10.25971 -0.0002533071
10.26071 -0.00025086599
10.26171 -0.00024842452
10.26271 -0.00024598266
10.26371 -0.00024354047
10.26471 -0.00024109788
10.26571 -0.00023865491
10.26671 -0.00023621151
10.26771 -0.00023376765
10.26871 -0.00023132332
10.26971 -0.00022887848
10.27071 -0.00022643312000000001
10.27171 -0.00022398722
10.27271 -0.00022154077
10.27371 -0.00021909382000000001
10.27471 -0.00021664638999999999
10.27571 -0.00021419853
10.27671 -0.00021175028000000002
10.27771 -0.00020930171999999998
10.27871 -0.00020685295000000002
10.27971 -0.00020440409
10.28071 -0.00020195521
10.28171 -0.00019950648
10.28271 -0.00019705801
10.28371 -0.00019460995000000002
10.28471 -0.00019216237999999998
10.28571 -0.00018971548
10.28671 -0.00018726936
10.28771 -0.00018482413
10.28871 -0.00018237989
10.28971 -0.00017993675
10.29071 -0.00017749477
10.29171 -0.00017505403
10.29271 -0.00017261457
10.29371 -0.00017017642
10.29471 -0.00016773963
10.29571 -0.00016530419000000001
10.29671 -0.00016287009
10.29771 -0.00016043733999999998
10.29871 -0.00015800593
10.29971 -0.00015557584
10.30071 -0.00015314705
10.30171 -0.00015071954
10.30271 -0.00014829330000000002
10.30371 -0.00014586834
10.30471 -0.00014344466
10.30571 -0.00014102228
10.30671 -0.00013860124
10.30771 -0.00013618159
10.30871 -0.00013376337999999999
10.30971 -0.00013134669
10.31071 -0.00012893161
10.31171 -0.00012651824000000001
10.31271 -0.00012410669
10.31371 -0.0001216971
10.31471 -0.00011928956
10.31571 -0.00011688424999999999
10.31671 -0.00011448127
10.31771 -0.00011208075000000001
10.31871 -0.00010968282
10.31971 -0.00010728762
10.32071 -0.00010489524
10.32171 -0.00010250578999999998
10.32271 -0.00010011937000000001
10.32371 -9.773604e-05
10.32471 -9.535586999999999e-05
10.32571 -9.2978917e-05
10.32671 -9.0605204e-05
10.32771 -8.8234765e-05
10.32871 -8.5867606e-05
10.32971 -8.3503733e-05
10.33071 -8.1143139e-05
10.33171 -7.878582e-05
10.33271 -7.6431758e-05
10.33371 -7.4080941e-05
10.33471 -7.1733359e-05
10.33571 -6.9389e-05
10.33671 -6.7047864e-05
10.33771 -6.4709957e-05
10.33871 -6.237529e-05
10.33971 -6.0043897e-05
10.34071 -5.7715806e-05
10.34171 -5.539107e-05
10.34271 -5.3069749e-05
10.34371 -5.075191299999999e-05
10.34471 -4.8437641e-05
10.34571 -4.6127022e-05
10.34671 -4.3820148e-05
10.34771 -4.1517126e-05
10.34871 -3.9218054000000004e-05
10.34971 -3.6923041e-05
10.35071 -3.4632184999999996e-05
10.35171 -3.2345591e-05
10.35271 -3.0063356e-05
10.35371 -2.7785563e-05
10.35471 -2.5512297999999997e-05
10.35571 -2.3243636e-05
10.35671 -2.097964e-05
10.35771 -1.8720363e-05
10.35871 -1.646585e-05
10.35971 -1.4216133999999999e-05
10.36071 -1.1971245e-05
10.36171 -9.7312018e-06
10.36271 -7.496019099999999e-06
10.36371 -5.2657039999999995e-06
10.36471 -3.0402660000000003e-06
10.36571 -8.1971079e-07
10.36671 1.3959537e-06
10.36771 3.6067171e-06
10.36871 5.8125643000000006e-06
10.36971 8.0134733e-06
10.37071 1.0209418e-05
10.37171 1.2400359e-05
10.37271 1.4586254e-05
10.37371 1.6767048000000002e-05
10.37471 1.8942674e-05
10.37571 2.1113064e-05
10.37671 2.3278135e-05
10.37771 2.5437799e-05
10.37871 2.7591968999999998e-05
10.37971 2.9740542000000003e-05
10.38071 3.1883422e-05
10.38171 3.4020508e-05
10.38271 3.6151697999999996e-05
10.38371 3.8276897e-05
10.38471 4.0396012e-05
10.38571 4.2508955e-05
10.38671 4.4615643e-05
10.38771 4.6716011e-05
10.38871 4.8809989e-05
10.38971 5.0897522999999995e-05
10.39071 5.2978577999999994e-05
10.39171 5.5053101e-05
10.39271 5.7121082e-05
10.39371 5.918249100000001e-05
10.39471 6.1237319e-05
10.39571 6.3285557e-05
10.39671 6.5327214e-05
10.39771 6.7362282e-05
10.39871 6.9390768e-05
10.39971 7.1412666e-05
10.40071 7.3427981e-05
10.40171 7.5436719e-05
10.40271 7.743887e-05
10.40371 7.9434409e-05
10.40471 8.142332600000001e-05
10.40571 8.3405592e-05
10.40671 8.5381174e-05
10.40771 8.735003100000001e-05
10.40871 8.9312113e-05
10.40971 9.1267361e-05
10.41071 9.3215721e-05
10.41171 9.5157105e-05
10.41271 9.709145800000001e-05
10.41371 9.901868899999999e-05
10.41471 0.00010093872
10.41571 0.00010285146999999999
10.41671 0.00010475687
10.41771 0.00010665482999999999
10.41871 0.00010854526
10.41971 0.00011042811
10.42071 0.00011230329
10.42171 0.00011417073
10.42271 0.0001160304
10.42371 0.00011788221
10.42471 0.00011972614
10.42571 0.00012156214
10.42671 0.00012339017
10.42771 0.00012521019
10.42871 0.00012702218
10.42971 0.00012882612
10.43071 0.00013062196
10.43171 0.00013240971
10.43271 0.00013418934
10.43371 0.00013596082
10.43471 0.00013772414999999998
10.43571 0.00013947927
10.43671 0.00014122618
10.43771 0.00014296484
10.43871 0.00014469521
10.43971 0.00014641726
10.44071 0.00014813094
10.44171 0.00014983619
10.44271 0.00015153299
10.44371 0.00015322125
10.44471 0.00015490093999999998
10.44571 0.000156572
10.44671 0.00015823433999999999
10.44771 0.00015988793
10.44871 0.00016153268
10.44971 0.00016316856
10.45071 0.00016479547
10.45171 0.00016641339
10.45271 0.00016802227
10.45371 0.00016962204
10.45471 0.00017121265000000002
10.45571 0.00017279409
10.45671 0.00017436631
10.45771 0.00017592928
10.45871 0.00017748298
10.45971 0.00017902737
10.46071 0.00018056246
10.46171 0.00018208822
10.46271 0.00018360465
10.46371 0.00018511174
10.46471 0.00018660947
10.46571 0.00018809785
10.46671 0.00018957687
10.46771 0.00019104652
10.46871 0.00019250679
10.46971 0.00019395766
10.47071 0.00019539912
10.47171 0.00019683114000000002
10.47271 0.0001982537
10.47371 0.00019966678
10.47471 0.00020107034000000002
10.47571 0.00020246432000000001
10.47671 0.00020384870999999997
10.47771 0.00020522343
10.47871 0.00020658845
10.47971 0.00020794373000000002
10.48071 0.00020928916999999998
10.48171 0.00021062474
10.48271 0.00021195037000000001
10.48371 0.00021326600000000001
10.48471 0.00021457158000000003
10.48571 0.000215867
10.48671 0.00021715225000000003
10.48771 0.00021842727
10.48871 0.00021969201000000002
10.48971 0.00022094641
10.49071 0.00022219042
10.49171 0.00022342401
10.49271 0.00022464715
10.49371 0.00022585978
10.49471 0.00022706187999999998
10.49571 0.00022825343
10.49671 0.00022943443
10.49771 0.00023060486
10.49871 0.00023176465000000003
10.49971 0.00023291386000000002
10.50071 0.00023405243999999998
10.50171 0.00023518039
10.50271 0.00023629771
10.50371 0.00023740435999999998
10.50471 0.00023850034000000002
10.50571 0.00023958564
10.50671 0.00024066026
10.50771 0.00024172416
10.50871 0.00024277733
10.50971 0.00024381977
10.51071 0.00024485140999999997
10.51171 0.00024587225000000004
10.51271 0.00024688227000000003
10.51371 0.00024788139
10.51471 0.00024886963
10.51571 0.00024984695
10.51671 0.00025081326
10.51771 0.00025176857
10.51871 0.00025271283000000003
10.51971 0.000253646
10.52071 0.00025456804
10.52171 0.00025547893
10.52271 0.0002563786
10.52371 0.00025726706
10.52471 0.00025814427
10.52571 0.00025901022
10.52671 0.00025986487
10.52771 0.00026070819999999997
10.52871 0.00026154021
10.52971 0.00026236087
10.53071 0.00026317020000000003
10.53171 0.00026396817
10.53271 0.00026475479
10.53371 0.00026553005
10.53471 0.00026629396
10.53571 0.00026704646999999997
10.53671 0.00026778762
10.53771 0.00026851742
10.53871 0.00026923581
10.53971 0.00026994279999999996
10.54071 0.00027063841
10.54171 0.0002713226
10.54271 0.00027199532999999996
10.54371 0.00027265662
10.54471 0.00027330641
10.54571 0.00027394472000000003
10.54671 0.00027457145
10.54771 0.00027518661
10.54871 0.00027579017
10.54971 0.00027638209
10.55071 0.00027696231
10.55171 0.00027753081
10.55271 0.00027808753
10.55371 0.00027863248
10.55471 0.0002791656
10.55571 0.00027968683
10.55671 0.0002801962
10.55771 0.00028069364
10.55871 0.00028117915
10.55971 0.00028165273
10.56071 0.00028211432
10.56171 0.00028256395
10.56271 0.0002830016
10.56371 0.00028342731
10.56471 0.00028384103999999996
10.56571 0.00028424281
10.56671 0.00028463264
10.56771 0.00028501054
10.56871 0.0002853765
10.56971 0.00028573056000000003
10.57071 0.00028607274
10.57171 0.00028640302
10.57271 0.00028672143
10.57371 0.00028702797999999996
10.57471 0.00028732264999999996
10.57571 0.00028760549
10.57671 0.00028787642
10.57771 0.00028813549
10.57871 0.00028838267000000004
10.57971 0.00028861793
10.58071 0.00028884128
10.58171 0.00028905272000000003
10.58271 0.00028925219
10.58371 0.00028943969
10.58471 0.00028961517
10.58571 0.00028977861
10.58671 0.00028993001999999996
10.58771 0.00029006933
10.58871 0.00029019654
10.58971 0.00029031164
10.59071 0.0002904146
10.59171 0.00029050540999999997
10.59271 0.00029058406
10.59371 0.00029065054
10.59471 0.00029070484000000003
10.59571 0.00029074699000000004
10.59671 0.00029077696000000004
10.59771 0.00029079481
10.59871 0.00029080049
10.59971 0.00029079406
10.60071 0.00029077551000000003
10.60171 0.00029074488
10.60271 0.00029070216
10.60371 0.00029064738
10.60471 0.00029058058
10.60571 0.00029050175
10.60671 0.00029041091
10.60771 0.00029030809
10.60871 0.00029019329
10.60971 0.00029006651
10.61071 0.00028992774
10.61171 0.00028977703999999996
10.61271 0.00028961433
10.61371 0.00028943966
10.61471 0.00028925301
10.61571 0.00028905436
10.61671 0.00028884369
10.61771 0.000288621
10.61871 0.00028838631
10.61971 0.00028813959
10.62071 0.00028788083
10.62171 0.00028761003000000004
10.62271 0.00028732717999999997
10.62371 0.00028703228
10.62471 0.00028672534
10.62571 0.00028640636
10.62671 0.00028607535
10.62771 0.00028573231000000003
10.62871 0.00028537729
10.62971 0.00028501029
10.63071 0.00028463132
10.63171 0.00028424047
10.63271 0.00028383769999999997
10.63371 0.00028342306
10.63471 0.0002829966
10.63571 0.00028255831000000004
10.63671 0.00028210827
10.63771 0.00028164650000000004
10.63871 0.00028117302
10.63971 0.00028068782
10.64071 0.00028019099
10.64171 0.00027968251
10.64271 0.0002791624
10.64371 0.00027863066
10.64471 0.00027808735
10.64571 0.00027753244
10.64671 0.00027696594
10.64771 0.00027638787
10.64871 0.00027579823999999997
10.64971 0.00027519702
10.65071 0.00027458423000000003
10.65171 0.00027395986
10.65271 0.00027332394
10.65371 0.00027267645
10.65471 0.00027201738
10.65571 0.00027134679
10.65671 0.00027066465
10.65771 0.000269971
10.65871 0.00026926580000000003
10.65971 0.00026854914
10.66071 0.00026782102000000004
10.66171 0.00026708146
10.66271 0.00026633052000000004
10.66371 0.00026556818
10.66471 0.00026479454
10.66571 0.0002640096
10.66671 0.00026321338
10.66771 0.00026240598
10.66871 0.00026158740999999996
10.66971 0.0002607577
10.67071 0.0002599169
10.67171 0.00025906502
10.67271 0.00025820216
10.67371 0.00025732832
10.67471 0.00025644351
10.67571 0.0002555478
10.67671 0.00025464119
10.67771 0.00025372374
10.67871 0.00025279543999999997
10.67971 0.00025185634
10.68071 0.00025090646
10.68171 0.00024994583
10.68271 0.00024897445
10.68371 0.00024799235
10.68471 0.00024699955
10.68571 0.00024599607999999996
10.68671 0.00024498192000000003
10.68771 0.00024395715
10.68871 0.00024292178000000003
10.68971 0.00024187584
10.69071 0.00024081934999999998
10.69171 0.00023975233000000001
10.69271 0.00023867485000000002
10.69371 0.00023758691000000002
10.69471 0.00023648859
10.69571 0.00023537991
10.69671 0.00023426092
10.69771 0.00023313164
10.69871 0.00023199216
10.69971 0.00023084251000000003
10.70071 0.00022968272
10.70171 0.00022851284
10.70271 0.00022733295
10.70371 0.00022614308
10.70471 0.00022494328
10.70571 0.00022373359999999998
10.70671 0.00022251406
10.70771 0.00022128477
10.70871 0.00022004569
10.70971 0.00021879694
10.71071 0.00021753848999999997
10.71171 0.00021627043
10.71271 0.00021499279
10.71371 0.00021370561
10.71471 0.0002124089
10.71571 0.00021110269999999998
10.71671 0.00020978706999999998
10.71771 0.00020846205000000001
10.71871 0.00020712765999999998
10.71971 0.00020578391
10.72071 0.0002044309
10.72171 0.00020306861
10.72271 0.00020169708999999997
10.72371 0.00020031644000000003
10.72471 0.00019892661
10.72571 0.00019752772
10.72671 0.00019611978
10.72771 0.00019470281
10.72871 0.00019327692
10.72971 0.00019184212999999998
10.73071 0.00019039846
10.73171 0.000188946
10.73271 0.00018748478
10.73371 0.00018601488
10.73471 0.00018453634
10.73571 0.00018304919
10.73671 0.00018155351
10.73771 0.00018004936
10.73871 0.00017853678
10.73971 0.00017701582
10.74071 0.00017548656000000002
10.74171 0.00017394904
10.74271 0.00017240332
10.74371 0.00017084946
10.74471 0.00016928749
10.74571 0.00016771751
10.74671 0.00016613955000000001
10.74771 0.00016455367000000001
10.74871 0.00016295993
10.74971 0.00016135839
10.75071 0.00015974911
10.75171 0.00015813212
10.75271 0.00015650749
10.75371 0.00015487529
10.75471 0.00015323557
10.75571 0.00015158838
10.75671 0.00014993378000000002
10.75771 0.00014827183
10.75871 0.00014660258
10.75971 0.00014492609000000002
10.76071 0.00014324244
10.76171 0.00014155165
10.76271 0.0001398538
10.76371 0.00013814895000000002
10.76471 0.00013643715
10.76571 0.00013471847999999999
10.76671 0.00013299299
10.76771 0.00013126074
10.76871 0.00012952181
10.76971 0.00012777625
10.77071 0.00012602412
10.77171 0.00012426552
10.77271 0.0001225005
10.77371 0.00012072911
10.77471 0.00011895146
10.77571 0.00011716759
10.77671 0.00011537758999999999
10.77771 0.00011358150999999999
10.77871 0.00011177943
10.77971 0.00010997143
10.78071 0.00010815756
10.78171 0.00010633792
10.78271 0.00010451254
10.78371 0.00010268150000000001
10.78471 0.00010084486
10.78571 9.9002693e-05
10.78671 9.7155055e-05
10.78771 9.5302005e-05
10.78871 9.3443595e-05
10.78971 9.1579875e-05
10.79071 8.9710909e-05
10.79171 8.783674200000001e-05
10.79271 8.595743000000001e-05
10.79371 8.4073019e-05
10.79471 8.218356700000001e-05
10.79571 8.0289124e-05
10.79671 7.8389746e-05
10.79771 7.6485486e-05
10.79871 7.4576394e-05
10.79971 7.2662539e-05
10.80071 7.0743971e-05
10.80171 6.8820765e-05
10.80271 6.6892989e-05
10.80371 6.496071e-05
10.80471 6.302399799999999e-05
10.80571 6.1082926e-05
10.80671 5.9137585e-05
10.80771 5.7188049e-05
10.80871 5.5234409000000006e-05
10.80971 5.3276739e-05
10.81071 5.1315129000000005e-05
10.81171 4.9349666e-05
10.81271 4.7380445e-05
10.81371 4.5407543e-05
10.81471 4.3431046e-05
10.81571 4.1451042e-05
10.81671 3.9467611e-05
10.81771 3.7480828e-05
10.81871 3.5490777e-05
10.81971 3.3497525e-05
10.82071 3.1501148e-05
10.82171 2.9501712e-05
10.82271 2.7499279999999998e-05
10.82371 2.5493921e-05
10.82471 2.3485691e-05
10.82571 2.1474655e-05
10.82671 1.946087e-05
10.82771 1.7444398e-05
10.82871 1.5425296000000002e-05
10.82971 1.3403626e-05
10.83071 1.1379452e-05
10.83171 9.3528392e-06
10.83271 7.323854600000001e-06
10.83371 5.292571e-06
10.83471 3.259062e-06
10.83571 1.2234062e-06
10.83671 -8.143151899999999e-07
10.83771 -2.8540165999999998e-06
10.83871 -4.8956096e-06
10.83971 -6.939004e-06
10.84071 -8.9841059e-06
10.84171 -1.1030822e-05
10.84271 -1.3079057e-05
10.84371 -1.5128715e-05
10.84471 -1.7179703e-05
10.84571 -1.9231926e-05
10.84671 -2.1285298e-05
10.84771 -2.3339729e-05
10.84871 -2.5395138e-05
10.84971 -2.7451443e-05
10.85071 -2.9508575000000002e-05
10.85171 -3.1566461000000003e-05
10.85271 -3.3625037e-05
10.85371 -3.5684243e-05
10.85471 -3.7744021999999997e-05
10.85571 -3.9804323e-05
10.85671 -4.1865096e-05
10.85771 -4.3926295e-05
10.85871 -4.5987875e-05
10.85971 -4.8049787e-05
10.86071 -5.0111993000000005e-05
10.86171 -5.2174437e-05
10.86271 -5.4237074000000005e-05
10.86371 -5.629985400000001e-05
10.86471 -5.8362718000000005e-05
10.86571 -6.0425594e-05
10.86671 -6.2488431e-05
10.86771 -6.4551142e-05
10.86871 -6.661366e-05
10.86971 -6.867588799999999e-05
10.87071 -7.0737752e-05
10.87171 -7.2799145e-05
10.87271 -7.485997499999999e-05
10.87371 -7.6920139e-05
10.87471 -7.8979531e-05
10.87571 -8.1038053e-05
10.87671 -8.3095591e-05
10.87771 -8.5152044e-05
10.87871 -8.720730899999999e-05
10.87971 -8.9261295e-05
10.88071 -9.1313893e-05
10.88171 -9.336502e-05
10.88271 -9.5414589e-05
10.88371 -9.746252099999999e-05
10.88471 -9.950874799999999e-05
10.88571 -0.00010155320000000001
10.88671 -0.0001035958
10.88771 -0.00010563651
10.88871 -0.00010767527
10.88971 -0.00010971202000000001
10.89071 -0.00011174673000000001
10.89171 -0.00011377932999999999
10.89271 -0.00011580979
10.89371 -0.00011783806
10.89471 -0.00011986408000000001
10.89571 -0.00012188781000000001
10.89671 -0.00012390918
10.89771 -0.00012592815
10.89871 -0.00012794463
10.89971 -0.00012995857
10.90071 -0.00013196989
10.90171 -0.00013397848
10.90271 -0.00013598427
10.90371 -0.00013798717
10.90471 -0.00013998708
10.90571 -0.0001419839
10.90671 -0.00014397754
10.90771 -0.00014596787
10.90871 -0.00014795481
10.90971 -0.00014993825
10.91071 -0.00015191811
10.91171 -0.00015389427000000002
10.91271 -0.00015586668
10.91371 -0.00015783522
10.91471 -0.00015979984
10.91571 -0.00016176047000000002
10.91671 -0.00016371704
10.91771 -0.00016566950999999998
10.91871 -0.00016761782
10.91971 -0.00016956193
10.92071 -0.00017150179999999998
10.92171 -0.00017343741
10.92271 -0.00017536872
10.92371 -0.00017729568999999998
10.92471 -0.00017921832
10.92571 -0.00018113653
10.92671 -0.00018305033
10.92771 -0.00018495964
10.92871 -0.00018686444
10.92971 -0.00018876467
10.93071 -0.00019066026
10.93171 -0.00019255117
10.93271 -0.00019443728
10.93371 -0.00019631856999999999
10.93471 -0.0001981949
10.93571 -0.00020006619
10.93671 -0.00020193233
10.93771 -0.00020379325000000002
10.93871 -0.00020564883
10.93971 -0.00020749891999999998
10.94071 -0.00020934346999999998
10.94171 -0.00021118233
10.94271 -0.00021301544000000002
10.94371 -0.00021484268
10.94471 -0.00021666393999999998
10.94571 -0.00021847915999999998
10.94671 -0.00022028826
10.94771 -0.00022209115
10.94871 -0.00022388779000000002
10.94971 -0.00022567813
10.95071 -0.0002274621
10.95171 -0.00022923969
10.95271 -0.00023101086
10.95371 -0.00023277554999999998
10.95471 -0.00023453381
10.95571 -0.00023628554
10.95671 -0.00023803076999999998
10.95771 -0.00023976945
10.95871 -0.00024150161
10.95971 -0.00024322715
10.96071 -0.00024494607
10.96171 -0.00024665833
10.96271 -0.00024836389999999996
10.96371 -0.0002500627
10.96471 -0.0002517547
10.96571 -0.00025343982000000003
10.96671 -0.00025511797
10.96771 -0.00025678904999999996
10.96871 -0.00025845304
10.96971 -0.0002601098
10.97071 -0.00026175924
10.97171 -0.00026340128
10.97271 -0.00026503583
10.97371 -0.00026666276000000003
10.97471 -0.00026828202
10.97571 -0.00026989351
10.97671 -0.00027149715
10.97771 -0.00027309287999999996
10.97871 -0.00027468063
10.97971 -0.00027626036
10.98071 -0.00027783196
10.98171 -0.00027939548
10.98271 -0.00028095080000000003
10.98371 -0.00028249794
10.98471 -0.0002840369
10.98571 -0.00028556765
10.98671 -0.00028709017
10.98771 -0.00028860443
10.98871 -0.00029011046
10.98971 -0.00029160822
10.99071 -0.0002930977
10.99171 -0.0002945789
10.99271 -0.00029605176000000003
10.99371 -0.00029751627
10.99471 -0.0002989724
10.99571 -0.00030042006
10.99671 -0.00030185925
10.99771 -0.00030328985999999997
10.99871 -0.00030471183
10.99971 -0.00030612507
11.00071 -0.00030752953999999997
11.00171 -0.00030892509
11.00271 -0.00031031168
11.00371 -0.00031168918
11.00471 -0.00031305756000000003
11.00571 -0.00031441668
11.00671 -0.00031576647
11.00771 -0.00031710688
11.00871 -0.00031843781
11.00971 -0.00031975924
11.01071 -0.00032107106999999997
11.01171 -0.00032237331
11.01271 -0.00032366590000000003
11.01371 -0.00032494879
11.01471 -0.00032622202
11.01571 -0.00032748552999999997
11.01671 -0.00032873934
11.01771 -0.00032998348000000004
11.01871 -0.00033121794
11.01971 -0.00033244271
11.02071 -0.00033365782
11.02171 -0.00033486328
11.02271 -0.00033605907000000003
11.02371 -0.00033724523
11.02471 -0.00033842170999999997
11.02571 -0.0003395885
11.02671 -0.00034074558
11.02771 -0.00034189293
11.02871 -0.00034303048
11.02971 -0.00034415821000000004
11.03071 -0.00034527601999999997
11.03171 -0.00034638388
11.03271 -0.0003474817
11.03371 -0.00034856944
11.03471 -0.00034964696
11.03571 -0.00035071421
11.03671 -0.00035177109
11.03771 -0.00035281755
11.03871 -0.00035385353
11.03971 -0.00035487892
11.04071 -0.00035589369
11.04171 -0.00035689779
11.04271 -0.00035789114
11.04371 -0.00035887376
11.04471 -0.0003598456
11.04571 -0.00036080662
11.04671 -0.00036175686
11.04771 -0.00036269632
11.04871 -0.00036362499
11.04971 -0.00036454287000000003
11.05071 -0.00036544999999999997
11.05171 -0.0003663464
11.05271 -0.00036723209
11.05371 -0.00036810707
11.05471 -0.00036897138
11.05571 -0.00036982501
11.05671 -0.00037066798
11.05771 -0.00037150028
11.05871 -0.00037232192
11.05971 -0.00037313282
11.06071 -0.00037393302000000004
11.06171 -0.00037472244
11.06271 -0.00037550108
11.06371 -0.00037626883
11.06471 -0.00037702571
11.06571 -0.00037777158
11.06671 -0.00037850646
11.06771 -0.00037923023
11.06871 -0.00037994284000000003
11.06971 -0.00038064425
11.07071 -0.00038133439
11.07171 -0.00038201323999999997
11.07271 -0.00038268076
11.07371 -0.00038333692
11.07471 -0.00038398166
11.07571 -0.00038461499
11.07671 -0.0003852369
11.07771 -0.0003858474
11.07871 -0.00038644648
11.07971 -0.0003870342
11.08071 -0.00038761062999999996
11.08171 -0.00038817566
11.08271 -0.00038872945
11.08371 -0.00038927192
11.08471 -0.0003898032
11.08571 -0.00039032328999999996
11.08671 -0.0003908322
11.08771 -0.00039132992
11.08871 -0.0003918165
11.08971 -0.00039229199
11.09071 -0.00039275628
11.09171 -0.00039320948
11.09271 -0.00039365141
11.09371 -0.00039408214
11.09471 -0.0003945016
11.09571 -0.00039490977999999996
11.09671 -0.0003953066
11.09771 -0.00039569203999999995
11.09871 -0.00039606598
11.09971 -0.00039642841
11.10071 -0.00039677930000000004
11.10171 -0.00039711858000000003
11.10271 -0.00039744623
11.10371 -0.00039776219
11.10471 -0.00039806640999999997
11.10571 -0.00039835891
11.10671 -0.00039863967
11.10771 -0.0003989087
11.10871 -0.00039916603999999996
11.10971 -0.00039941164999999997
11.11071 -0.00039964556999999996
11.11171 -0.00039986785
11.11271 -0.00040007858
11.11371 -0.00040027776
11.11471 -0.00040046543
11.11571 -0.00040064169000000004
11.11671 -0.00040080658000000004
11.11771 -0.00040096011
11.11871 -0.0004011024
11.11971 -0.00040123341
11.12071 -0.00040135318999999996
11.12171 -0.00040146174
11.12271 -0.00040155915
11.12371 -0.00040164537
11.12471 -0.0004017204
11.12571 -0.00040178425000000006
11.12671 -0.00040183686
11.12771 -0.00040187828999999997
11.12871 -0.00040190839
11.12971 -0.00040192722
11.13071 -0.00040193468
11.13171 -0.00040193081
11.13271 -0.00040191548999999997
11.13371 -0.0004018887
11.13471 -0.00040185046000000004
11.13571 -0.00040180075
11.13671 -0.00040173950000000003
11.13771 -0.00040166674000000004
11.13871 -0.00040158243
11.13971 -0.00040148666
11.14071 -0.00040137934000000004
11.14171 -0.00040126056000000006
11.14271 -0.00040113041
11.14371 -0.0004009888
11.14471 -0.00040083587
11.14571 -0.00040067166000000003
11.14671 -0.00040049617
11.14771 -0.0004003095
11.14871 -0.00040011167999999997
11.14971 -0.00039990277
11.15071 -0.00039968281
11.15171 -0.00039945185
11.15271 -0.00039920988000000004
11.15371 -0.00039895694
11.15471 -0.00039869315000000004
11.15571 -0.00039841834
11.15671 -0.00039813267
11.15771 -0.00039783604000000005
11.15871 -0.00039752845
11.15971 -0.00039720994
11.16071 -0.00039688042999999997
11.16171 -0.00039653991999999996
11.16271 -0.00039618844000000004
11.16371 -0.00039582587000000003
11.16471 -0.00039545221
11.16571 -0.00039506754
11.16671 -0.00039467172
11.16771 -0.00039426486000000005
11.16871 -0.00039384695000000005
11.16971 -0.00039341794
11.17071 -0.00039297788000000004
11.17171 -0.00039252682
11.17271 -0.00039206483999999997
11.17371 -0.00039159190000000003
11.17471 -0.0003911081
11.17571 -0.00039061356000000003
11.17671 -0.00039010829
11.17771 -0.00038959238
11.17871 -0.00038906583
11.17971 -0.00038852882000000005
11.18071 -0.00038798139
11.18171 -0.00038742355
11.18271 -0.00038685544000000005
11.18371 -0.00038627704
11.18471 -0.00038568841999999997
11.18571 -0.00038508965000000003
11.18671 -0.00038448074999999996
11.18771 -0.00038386169999999996
11.18871 -0.00038323251
11.18971 -0.00038259323
11.19071 -0.00038194384999999995
11.19171 -0.00038128433
11.19271 -0.00038061466999999996
11.19371 -0.00037993484
11.19471 -0.00037924485
11.19571 -0.00037854468
11.19671 -0.00037783429
11.19771 -0.0003771137
11.19871 -0.00037638288000000004
11.19971 -0.00037564184
11.20071 -0.00037489061999999997
11.20171 -0.00037412917
11.20271 -0.00037335758
11.20371 -0.00037257587
11.20471 -0.00037178404
11.20571 -0.00037098218
11.20671 -0.00037017035
11.20771 -0.0003693486
11.20871 -0.00036851702000000004
11.20971 -0.00036767565
11.21071 -0.00036682459
11.21171 -0.00036596389000000004
11.21271 -0.00036509362
11.21371 -0.00036421388
11.21471 -0.00036332472
11.21571 -0.00036242615999999996
11.21671 -0.0003615183
11.21771 -0.00036060116999999997
11.21871 -0.00035967478
11.21971 -0.00035873918
11.22071 -0.0003577944
11.22171 -0.00035684044999999997
11.22271 -0.0003558773
11.22371 -0.000354905
11.22471 -0.00035392354
11.22571 -0.00035293294
11.22671 -0.00035193316000000003
11.22771 -0.00035092421
11.22871 -0.00034990612
11.22971 -0.00034887888999999997
11.23071 -0.00034784252
11.23171 -0.00034679704
11.23271 -0.00034574248
11.23371 -0.00034467887
11.23471 -0.00034360623
11.23571 -0.00034252466
11.23671 -0.00034143418
11.23771 -0.00034033487
11.23871 -0.00033922679
11.23971 -0.00033811002
11.24071 -0.00033698466
11.24171 -0.00033585075
11.24271 -0.00033470837
11.24371 -0.00033355761
11.24471 -0.00033239855
11.24571 -0.00033123129
11.24671 -0.00033005580999999996
11.24771 -0.00032887224
11.24871 -0.00032768057
11.24971 -0.0003264809
11.25071 -0.00032527321000000003
11.25171 -0.00032405758
11.25271 -0.00032283399
11.25371 -0.00032160244
11.25471 -0.00032036297999999997
11.25571 -0.00031911561
11.25671 -0.0003178603
11.25771 -0.00031659706
11.25871 -0.00031532591
11.25971 -0.00031404682
11.26071 -0.00031275983
11.26171 -0.00031146492
11.26271 -0.00031016214000000004
11.26371 -0.00030885146
11.26471 -0.00030753297000000004
11.26571 -0.00030620668
11.26671 -0.00030487261
11.26771 -0.00030353085
11.26871 -0.00030218146
11.26971 -0.00030082449
11.27071 -0.00029946002
11.27171 -0.00029808814
11.27271 -0.00029670889
11.27371 -0.00029532241000000003
11.27471 -0.00029392877
11.27571 -0.00029252801
11.27671 -0.00029112025
11.27771 -0.00028970555
11.27871 -0.00028828399
11.27971 -0.00028685563
11.28071 -0.00028542054
11.28171 -0.00028397872
11.28271 -0.00028253025
11.28371 -0.00028107518
11.28471 -0.0002796135
11.28571 -0.00027814528
11.28671 -0.00027667052
11.28771 -0.00027518922
11.28871 -0.00027370140000000003
11.28971 -0.0002722071
11.29071 -0.0002707063
11.29171 -0.00026919902
11.29271 -0.00026768528
11.29371 -0.00026616513
11.29471 -0.00026463851999999996
11.29571 -0.00026310554000000003
11.29671 -0.0002615662
11.29771 -0.00026002058
11.29871 -0.00025846870999999996
11.29971 -0.00025691063000000004
11.30071 -0.00025534641
11.30171 -0.00025377612
11.30271 -0.00025219986
11.30371 -0.00025061765
11.30471 -0.00024902961
11.30571 -0.00024743581
11.30671 -0.00024583630000000003
11.30771 -0.00024423118
11.30871 -0.00024262051
11.30971 -0.00024100436
11.31071 -0.00023938277999999998
11.31171 -0.00023775583
11.31271 -0.00023612358000000002
11.31371 -0.00023448606
11.31471 -0.00023284330999999997
11.31571 -0.00023119533
11.31671 -0.00022954216000000002
11.31771 -0.00022788383
11.31871 -0.00022622037
11.31971 -0.00022455175999999997
11.32071 -0.00022287804000000003
11.32171 -0.00022119921
11.32271 -0.00021951528
11.32371 -0.00021782625
11.32471 -0.00021613216
11.32571 -0.00021443304000000001
11.32671 -0.00021272889999999998
11.32771 -0.00021101978000000003
11.32871 -0.0002093057
11.32971 -0.00020758672999999998
11.33071 -0.00020586294
11.33171 -0.00020413436
11.33271 -0.00020240104
11.33371 -0.00020066308999999998
11.33471 -0.00019892059000000003
11.33571 -0.00019717356000000002
11.33671 -0.00019542215
11.33771 -0.00019366638999999999
11.33871 -0.00019190638
11.33971 -0.0001901422
11.34071 -0.00018837391
11.34171 -0.00018660157
11.34271 -0.00018482528999999999
11.34371 -0.00018304507
11.34471 -0.00018126101
11.34571 -0.00017947312000000002
11.34671 -0.00017768147
11.34771 -0.00017588605
11.34871 -0.00017408695
11.34971 -0.00017228414000000002
11.35071 -0.00017047763999999998
11.35171 -0.0001686675
11.35271 -0.0001668537
11.35371 -0.00016503627
11.35471 -0.00016321521
11.35571 -0.00016139054
11.35671 -0.00015956227
11.35771 -0.00015773044
11.35871 -0.00015589505000000001
11.35971 -0.00015405615000000001
11.36071 -0.00015221376
11.36171 -0.00015036792
11.36271 -0.00014851867999999998
11.36371 -0.00014666609
11.36471 -0.00014481022
11.36571 -0.00014295113
11.36671 -0.00014108887
11.36771 -0.0001392235
11.36871 -0.00013735512
11.36971 -0.00013548378000000002
11.37071 -0.00013360955
11.37171 -0.0001317325
11.37271 -0.0001298527
11.37371 -0.00012797018999999998
11.37471 -0.00012608506000000001
11.37571 -0.00012419735
11.37671 -0.00012230709
11.37771 -0.00012041434
11.37871 -0.00011851913
11.37971 -0.00011662149999999999
11.38071 -0.00011472148
11.38171 -0.00011281909000000001
11.38271 -0.00011091435
11.38371 -0.00010900728
11.38471 -0.00010709791
11.38571 -0.00010518625
11.38671 -0.00010327231999999999
11.38771 -0.00010135612
11.38871 -9.943771599999999e-05
11.38971 -9.7517113e-05
11.39071 -9.559433900000001e-05
11.39171 -9.366943900000001e-05
11.39271 -9.1742447e-05
11.39371 -8.981340900000001e-05
11.39471 -8.7882376e-05
11.39571 -8.5949404e-05
11.39671 -8.4014545e-05
11.39771 -8.2077861e-05
11.39871 -8.013941500000001e-05
11.39971 -7.8199275e-05
11.40071 -7.6257498e-05
11.40171 -7.4314153e-05
11.40271 -7.2369301e-05
11.40371 -7.0422999e-05
11.40471 -6.847531e-05
11.40571 -6.6526275e-05
11.40671 -6.4575943e-05
11.40771 -6.2624366e-05
11.40871 -6.0671573e-05
11.40971 -5.871759199999999e-05
11.41071 -5.6762451000000003e-05
11.41171 -5.4806172999999997e-05
11.41271 -5.2848775999999996e-05
11.41371 -5.0890264e-05
11.41471 -4.8930656e-05
11.41571 -4.6969956000000006e-05
11.41671 -4.5008163999999995e-05
11.41771 -4.3045296e-05
11.41871 -4.108135e-05
11.41971 -3.9116341e-05
11.42071 -3.7150275e-05
11.42171 -3.5183171999999996e-05
11.42271 -3.3215045e-05
11.42371 -3.1245926e-05
11.42471 -2.9275836e-05
11.42571 -2.7304813000000002e-05
11.42671 -2.5332895000000002e-05
11.42771 -2.3360125999999998e-05
11.42871 -2.1386553e-05
11.42971 -1.9412228e-05
11.43071 -1.7437205e-05
11.43171 -1.5461543999999998e-05
11.43271 -1.3485301999999998e-05
11.43371 -1.1508543e-05
11.43471 -9.531324e-06
11.43571 -7.5537038000000004e-06
11.43671 -5.57574e-06
11.43771 -3.5974868000000003e-06
11.43871 -1.6189942e-06
11.43971 3.5968943e-07
11.44071 2.3385214e-06
11.44171 4.3174626999999995e-06
11.44271 6.2964787e-06
11.44371 8.275539199999999e-06
11.44471 1.0254617e-05
11.44571 1.223369e-05
11.44671 1.4212739e-05
11.44771 1.6191746999999998e-05
11.44871 1.8170697e-05
11.44971 2.0149575000000003e-05
11.45071 2.2128366e-05
11.45171 2.4107058e-05
11.45271 2.608563e-05
11.45371 2.8064067999999997e-05
11.45471 3.0042352e-05
11.45571 3.2020458e-05
11.45671 3.3998364000000005e-05
11.45771 3.5976038e-05
11.45871 3.7953453e-05
11.45971 3.9930575e-05
11.46071 4.1907364e-05
11.46171 4.3883784e-05
11.46271 4.5859798000000006e-05
11.46371 4.7835363e-05
11.46471 4.9810433e-05
11.46571 5.1784973999999995e-05
11.46671 5.3758947e-05
11.46771 5.5732306000000005e-05
11.46871 5.7705017000000004e-05
11.46971 5.967705200000001e-05
11.47071 6.1648376e-05
11.47171 6.3618955e-05
11.47271 6.5588779e-05
11.47371 6.7557818e-05
11.47471 6.9526055e-05
11.47571 7.149348e-05
11.47671 7.3460086e-05
11.47771 7.542585099999999e-05
11.47871 7.7390786e-05
11.47971 7.9354862e-05
11.48071 8.1318098e-05
11.48171 8.3280474e-05
11.48271 8.5241993e-05
11.48371 8.720264199999999e-05
11.48471 8.916240400000001e-05
11.48571 9.1121279e-05
11.48671 9.3079251e-05
11.48771 9.503629000000001e-05
11.48871 9.699238e-05
11.48971 9.894748699999999e-05
11.49071 0.00010090159
11.49171 0.00010285465
11.49271 0.00010480662999999999
11.49371 0.00010675749999999999
11.49471 0.0001087072
11.49571 0.00011065569000000001
11.49671 0.00011260291999999999
11.49771 0.00011454886000000001
11.49871 0.00011649345
11.49971 0.00011843662999999999
11.50071 0.00012037839
11.50171 0.00012231866000000002
11.50271 0.00012425742
11.50371 0.00012619462
11.50471 0.00012813024
11.50571 0.00013006425
11.50671 0.00013199661
11.50771 0.00013392731
11.50871 0.00013585636
11.50971 0.00013778372
11.51071 0.00013970938
11.51171 0.00014163335000000002
11.51271 0.00014355562
11.51371 0.00014547619000000001
11.51471 0.00014739505
11.51571 0.00014931222
11.51671 0.0001512277
11.51771 0.00015314147
11.51871 0.00015505353
11.51971 0.00015696389
11.52071 0.00015887255
11.52171 0.00016077948
11.52271 0.00016268468
11.52371 0.00016458814
11.52471 0.00016648984
11.52571 0.00016838976000000002
11.52671 0.00017028788
11.52771 0.00017218417
11.52871 0.00017407862
11.52971 0.00017597118
11.53071 0.00017786185
11.53171 0.00017975058
11.53271 0.00018163735000000002
11.53371 0.00018352213
11.53471 0.00018540489
11.53571 0.00018728562
11.53671 0.00018916429
11.53771 0.00019104089
11.53871 0.00019291538
11.53971 0.00019478778
11.54071 0.00019665804
11.54171 0.00019852616
11.54271 0.00020039215
11.54371 0.000202256
11.54471 0.00020411769
11.54571 0.00020597722000000003
11.54671 0.00020783461
11.54771 0.00020968980000000002
11.54871 0.00021154285000000002
11.54971 0.00021339371999999998
11.55071 0.00021524243
11.55171 0.00021708893
11.55271 0.00021893327
11.55371 0.00022077540999999997
11.55471 0.00022261531000000002
11.55571 0.00022445297
11.55671 0.00022628838
11.55771 0.00022812151
11.55871 0.00022995234
11.55971 0.00023178084
11.56071 0.00023360697000000003
11.56171 0.00023543071
11.56271 0.00023725204
11.56371 0.00023907089
11.56471 0.00024088729
11.56571 0.00024270119
11.56671 0.00024451253
11.56771 0.00024632131
11.56871 0.00024812753
11.56971 0.00024993112
11.57071 0.00025173215
11.57171 0.00025353054000000003
11.57271 0.00025532629
11.57371 0.00025711943
11.57471 0.00025890993
11.57571 0.00026069779
11.57671 0.00026248304
11.57771 0.00026426567
11.57871 0.00026604571
11.57971 0.00026782318
11.58071 0.00026959806
11.58171 0.00027137037
11.58271 0.00027314011
11.58371 0.0002749073
11.58471 0.00027667195000000003
11.58571 0.00027843407
11.58671 0.00028019367
11.58771 0.00028195072
11.58871 0.00028370520999999996
11.58971 0.00028545717
11.59071 0.00028720654
11.59171 0.00028895331
11.59271 0.00029069748999999997
11.59371 0.00029243906
11.59471 0.00029417795
11.59571 0.00029591415
11.59671 0.00029764765
11.59771 0.00029937839
11.59871 0.00030110639
11.59971 0.00030283156
11.60071 0.00030455394000000003
11.60171 0.00030627345
11.60271 0.00030799007999999996
11.60371 0.00030970381999999996
11.60471 0.00031141467
11.60571 0.00031312261
11.60671 0.00031482762
11.60771 0.00031652969
11.60871 0.00031822883
11.60971 0.00031992504
11.61071 0.00032161834
11.61171 0.0003233087
11.61271 0.00032499615
11.61371 0.0003266807
11.61471 0.00032836234999999997
11.61571 0.0003300411
11.61671 0.00033171696
11.61771 0.00033338993
11.61871 0.00033506001
11.61971 0.0003367272
11.62071 0.00033839151000000003
11.62171 0.00034005288000000004
11.62271 0.00034171132
11.62371 0.00034336683
11.62471 0.00034501941
11.62571 0.00034666898
11.62671 0.00034831558
11.62771 0.00034995915
11.62871 0.00035159964999999997
11.62971 0.00035323707999999996
11.63071 0.00035487142
11.63171 0.00035650262
11.63271 0.00035813068
11.63371 0.00035975559000000004
11.63471 0.00036137731
11.63571 0.00036299583999999997
11.63671 0.00036461116999999995
11.63771 0.0003662233
11.63871 0.00036783224
11.63971 0.00036943798
11.64071 0.00037104055
11.64171 0.00037263994
11.64271 0.0003742362
11.64371 0.00037582934
11.64471 0.00037741934
11.64571 0.00037900627
11.64671 0.00038059013
11.64771 0.00038217095000000003
11.64871 0.00038374874
11.64971 0.00038532353
11.65071 0.00038689523
11.65171 0.00038846396999999994
11.65271 0.00039002966000000003
11.65371 0.0003915924
11.65471 0.00039315210000000005
11.65571 0.00039470874
11.65671 0.00039626234000000003
11.65771 0.0003978128
11.65871 0.00039936017
11.65971 0.00040090439999999997
11.66071 0.00040244544999999996
11.66171 0.00040398327
11.66271 0.00040551776999999995
11.66371 0.00040704898999999997
11.66471 0.0004085769
11.66571 0.00041010139
11.66671 0.00041162248
11.66771 0.00041314011
11.66871 0.00041465428000000005
11.66971 0.00041616504
11.67071 0.00041767225
11.67171 0.00041917601
11.67271 0.00042067622
11.67371 0.00042217293
11.67471 0.00042366619
11.67571 0.00042515599
11.67671 0.00042664228
11.67771 0.00042812512
11.67871 0.00042960455
11.67971 0.00043108052999999997
11.68071 0.00043255309000000004
11.68171 0.00043402224
11.68271 0.00043548803
11.68371 0.00043695040000000005
11.68471 0.00043840942
11.68571 0.00043986502
11.68671 0.00044131721
11.68771 0.00044276594
11.68871 0.00044421126
11.68971 0.00044565313
11.69071 0.0004470915
11.69171 0.00044852632000000006
11.69271 0.00044995759000000004
11.69371 0.00045138522000000004
11.69471 0.00045280926
11.69571 0.00045422962
11.69671 0.0004556463
11.69771 0.00045705919999999996
11.69871 0.00045846841
11.69971 0.00045987385
11.70071 0.00046127552
11.70171 0.00046267346000000004
11.70271 0.00046406753
11.70371 0.00046545787999999997
11.70471 0.0004668444
11.70571 0.0004682272
11.70671 0.00046960626999999997
11.70771 0.00047098159999999997
11.70871 0.00047235326000000005
11.70971 0.00047372123000000003
11.71071 0.00047508561000000004
11.71171 0.00047644635
11.71271 0.00047780349999999996
11.71371 0.00047915701000000003
11.71471 0.00048050701000000004
11.71571 0.00048185339000000004
11.71671 0.00048319621
11.71771 0.00048453544
11.71871 0.00048587103
11.71971 0.00048720298999999995
11.72071 0.00048853135
11.72171 0.00048985589
11.72271 0.0004911767099999999
11.72371 0.00049249375
11.72471 0.00049380687
11.72571 0.00049511614
11.72671 0.0004964214
11.72771 0.00049772261
11.72871 0.00049901973
11.72971 0.0005003127599999999
11.73071 0.00050160156
11.73171 0.00050288613
11.73271 0.00050416643
11.73371 0.00050544245
11.73471 0.00050671424
11.73571 0.00050798167
11.73671 0.00050924477
11.73771 0.00051050356
11.73871 0.00051175807
11.73971 0.0005130083100000001
11.74071 0.00051425427
11.74171 0.000515496
11.74271 0.00051673351
11.74371 0.0005179668300000001
11.74471 0.00051919596
11.74571 0.00052042101
11.74671 0.00052164187
11.74771 0.00052285859
11.74871 0.0005240711700000001
11.74971 0.0005252796700000001
11.75071 0.00052648397
11.75171 0.0005276841
11.75271 0.00052888004
11.75371 0.0005300716999999999
11.75471 0.0005312591399999999
11.75571 0.0005324422100000001
11.75671 0.00053362096
11.75771 0.0005347952099999999
11.75871 0.00053596505
11.75971 0.00053713029
11.76071 0.0005382909899999999
11.76171 0.0005394470899999999
11.76271 0.0005405984700000001
11.76371 0.00054174516
11.76471 0.00054288703
11.76571 0.00054402421
11.76671 0.00054515658
11.76771 0.0005462841699999999
11.76871 0.00054740699
11.76971 0.0005485249899999999
11.77071 0.00054963821
11.77171 0.0005507467
11.77271 0.00055185046
11.77371 0.00055294945
11.77471 0.00055404375
11.77571 0.00055513333
11.77671 0.00055621827
11.77771 0.0005572985600000001
11.77871 0.00055837418
11.77971 0.00055944515
11.78071 0.00056051144
11.78171 0.00056157301
11.78271 0.00056262984
11.78371 0.00056368194
11.78471 0.00056472918
11.78571 0.0005657716
11.78671 0.00056680901
11.78771 0.00056784147
11.78871 0.00056886879
11.78971 0.00056989097
11.79071 0.00057090792
11.79171 0.0005719195499999999
11.79271 0.00057292582
11.79371 0.00057392658
11.79471 0.0005749218900000001
11.79571 0.0005759116
11.79671 0.00057689567
11.79771 0.00057787415
11.79871 0.00057884699
11.79971 0.0005798141
11.80071 0.00058077558
11.80171 0.00058173136
11.80271 0.00058268151
11.80371 0.00058362607
11.80471 0.0005845649899999999
11.80571 0.00058549831
11.80671 0.00058642609
11.80771 0.00058734836
11.80871 0.0005882651300000001
11.80971 0.0005891764399999999
11.81071 0.0005900823
11.81171 0.00059098265
11.81271 0.00059187755
11.81371 0.0005927669899999999
11.81471 0.00059365093
11.81571 0.00059452937
11.81671 0.00059540216
11.81771 0.00059626936
11.81871 0.00059713084
11.81971 0.00059798649
11.82071 0.00059883632
11.82171 0.0005996802000000001
11.82271 0.00060051807
11.82371 0.00060134985
11.82471 0.00060217544
11.82571 0.00060299476
11.82671 0.00060380776
11.82771 0.00060461439
11.82871 0.00060541456
11.82971 0.00060620828
11.83071 0.0006069954899999999
11.83171 0.00060777616
11.83271 0.0006085502699999999
11.83371 0.00060931784
11.83471 0.00061007886
11.83571 0.00061083333
11.83671 0.0006115812999999999
11.83771 0.00061232276
11.83871 0.00061305777
11.83971 0.00061378628
11.84071 0.00061450833
11.84171 0.00061522396
11.84271 0.00061593314
11.84371 0.00061663582
11.84471 0.00061733208
11.84571 0.0006180218
11.84671 0.00061870505
11.84771 0.0006193816699999999
11.84871 0.0006200517
11.84971 0.00062071499
11.85071 0.00062137146
11.85171 0.00062202112
11.85271 0.00062266381
11.85371 0.00062329946
11.85471 0.0006239279199999999
11.85571 0.00062454919
11.85671 0.00062516315
11.85771 0.0006257696899999999
11.85871 0.0006263688200000001
11.85971 0.0006269604
11.86071 0.00062754434
11.86171 0.00062812073
11.86271 0.00062868944
11.86371 0.00062925046
11.86471 0.00062980384
11.86571 0.00063034954
11.86671 0.0006308876
11.86771 0.00063141797
11.86871 0.00063194079
11.86971 0.0006324559800000001
11.87071 0.00063296361
11.87171 0.00063346365
11.87271 0.00063395619
11.87371 0.0006344412699999999
11.87471 0.00063491875
11.87571 0.00063538878
11.87671 0.00063585126
11.87771 0.00063630619
11.87871 0.00063675352
11.87971 0.0006371931700000001
11.88071 0.00063762513
11.88171 0.00063804928
11.88271 0.00063846551
11.88371 0.00063887383
11.88471 0.000639274
11.88571 0.00063966604
11.88671 0.00064004976
11.88771 0.00064042511
11.88871 0.0006407919
11.88971 0.0006411501099999999
11.89071 0.0006414996699999999
11.89171 0.00064184046
11.89271 0.00064217243
11.89371 0.00064249552
11.89471 0.00064280971
11.89571 0.0006431149800000001
11.89671 0.00064341125
11.89771 0.00064369856
11.89871 0.00064397695
11.89971 0.00064424635
11.90071 0.00064450687
11.90171 0.00064475844
11.90271 0.00064500114
11.90371 0.00064523501
11.90471 0.00064546002
11.90571 0.00064567621
11.90671 0.00064588357
11.90771 0.00064608212
11.90871 0.00064627184
11.90971 0.00064645269
11.91071 0.00064662468
11.91171 0.00064678766
11.91271 0.0006469416299999999
11.91371 0.00064708652
11.91471 0.0006472222600000001
11.91571 0.0006473486800000001
11.91671 0.00064746578
11.91771 0.00064757342
11.91871 0.00064767146
11.91971 0.00064775986
11.92071 0.00064783844
11.92171 0.0006479071999999999
11.92271 0.0006479659999999999
11.92371 0.00064801475
11.92471 0.00064805345
11.92571 0.000648082
11.92671 0.00064810038
11.92771 0.00064810856
11.92871 0.00064810656
11.92971 0.0006480942800000001
11.93071 0.0006480718199999999
11.93171 0.0006480391200000001
11.93271 0.00064799624
11.93371 0.0006479431700000001
11.93471 0.0006478800099999999
11.93571 0.00064780666
11.93671 0.00064772325
11.93771 0.00064762976
11.93871 0.00064752612
11.93971 0.00064741243
11.94071 0.00064728861
11.94171 0.00064715459
11.94271 0.00064701035
11.94371 0.00064685587
11.94471 0.0006466910199999999
11.94571 0.00064651576
11.94671 0.00064633
11.94771 0.0006461336400000001
11.94871 0.0006459265000000001
11.94971 0.00064570854
11.95071 0.00064547962
11.95171 0.0006452397000000001
11.95271 0.00064498854
11.95371 0.00064472615
11.95471 0.00064445244
11.95571 0.00064416727
11.95671 0.00064387059
11.95771 0.00064356241
11.95871 0.00064324263
11.95971 0.00064291125
11.96071 0.00064256824
11.96171 0.00064221363
11.96271 0.00064184737
11.96371 0.00064146957
11.96471 0.00064108017
11.96571 0.00064067922
11.96671 0.0006402668099999999
11.96771 0.00063984294
11.96871 0.00063940761
11.96971 0.00063896086
11.97071 0.00063850266
11.97171 0.00063803313
11.97271 0.0006375521
11.97371 0.0006370597
11.97471 0.00063655584
11.97571 0.0006360404300000001
11.97671 0.00063551347
11.97771 0.00063497487
11.97871 0.00063442453
11.97971 0.0006338623699999999
11.98071 0.00063328825
11.98171 0.00063270213
11.98271 0.00063210391
11.98371 0.00063149337
11.98471 0.0006308705
11.98571 0.00063023522
11.98671 0.00062958734
11.98771 0.00062892691
11.98871 0.00062825379
11.98971 0.0006275679
11.99071 0.00062686922
11.99171 0.0006261577299999999
11.99271 0.0006254334
11.99371 0.00062469626
11.99471 0.00062394633
11.99571 0.00062318354
11.99671 0.00062240797
11.99771 0.0006216196199999999
11.99871 0.00062081854
11.99971 0.00062000472
12.00071 0.0006191782200000001
12.00171 0.00061833907
12.00271 0.00061748724
12.00371 0.00061662272
12.00471 0.0006157455599999999
12.00571 0.00061485575
12.00671 0.00061395322
12.00771 0.00061303786
12.00871 0.0006121097199999999
12.00971 0.0006111687099999999
12.01071 0.0006102147400000001
12.01171 0.00060924772
12.01271 0.00060826751
12.01371 0.00060727411
12.01471 0.00060626735
12.01571 0.00060524717
12.01671 0.00060421348
12.01771 0.0006031662
12.01871 0.00060210523
12.01971 0.00060103048
12.02071 0.00059994195
12.02171 0.0005988395500000001
12.02271 0.00059772328
12.02371 0.00059659305
12.02471 0.00059544896
12.02571 0.00059429094
12.02671 0.0005931191
12.02771 0.00059193339
12.02871 0.00059073391
12.02971 0.0005895205999999999
12.03071 0.0005882936
12.03171 0.00058705286
12.03271 0.0005857985300000001
12.03371 0.0005845305599999999
12.03471 0.00058324899
12.03571 0.00058195392
12.03671 0.00058064525
12.03771 0.00057932302
12.03871 0.0005779872
12.03971 0.0005766377399999999
12.04071 0.0005752746800000001
12.04171 0.00057389789
12.04271 0.00057250732
12.04371 0.0005711028700000001
12.04471 0.00056968452
12.04571 0.0005682521499999999
12.04671 0.00056680565
12.04771 0.0005653449500000001
12.04871 0.00056386993
12.04971 0.00056238055
12.05071 0.0005608767
12.05171 0.00055935834
12.05271 0.0005578253899999999
12.05371 0.00055627779
12.05471 0.00055471555
12.05571 0.00055313863
12.05671 0.0005515470100000001
12.05771 0.00054994075
12.05871 0.00054831985
12.05971 0.0005466843
12.06071 0.00054503416
12.06171 0.00054336952
12.06271 0.0005416903200000001
12.06371 0.00053999665
12.06471 0.00053828862
12.06571 0.00053656622
12.06671 0.0005348295
12.06771 0.00053307849
12.06871 0.0005313131600000001
12.06971 0.0005295336
12.07071 0.00052773976
12.07171 0.00052593164
12.07271 0.00052410928
12.07371 0.00052227251
12.07471 0.00052042137
12.07571 0.00051855582
12.07671 0.00051667575
12.07771 0.0005147811399999999
12.07871 0.00051287188
12.07971 0.0005109479800000001
12.08071 0.00050900926
12.08171 0.00050705576
12.08271 0.00050508738
12.08371 0.0005031040900000001
12.08471 0.0005011058
12.08571 0.00049909258
12.08671 0.00049706437
12.08771 0.00049502114
12.08871 0.00049296291
12.08971 0.00049088976
12.09071 0.00048880165
12.09171 0.00048669866999999996
12.09271 0.00048458082000000006
12.09371 0.00048244824
12.09471 0.00048030092
12.09571 0.00047813892000000003
12.09671 0.00047596236
12.09771 0.00047377121
12.09871 0.00047156559
12.09971 0.00046934556
12.10071 0.00046711107
12.10171 0.00046486221
12.10271 0.00046259893
12.10371 0.00046032132999999995
12.10471 0.00045802935
12.10571 0.00045572297
12.10671 0.00045340212
12.10771 0.00045106685000000004
12.10871 0.00044871708
12.10971 0.00044635276
12.11071 0.00044397384
12.11171 0.00044158028000000003
12.11271 0.00043917197999999996
12.11371 0.000436749
12.11471 0.00043431119000000005
12.11571 0.00043185855
12.11671 0.00042939108999999996
12.11771 0.00042690876000000004
12.11871 0.00042441156000000007
12.11971 0.00042189949000000004
12.12071 0.00041937265
12.12171 0.00041683093
12.12271 0.00041427447000000003
12.12371 0.00041170329
12.12471 0.00040911746
12.12571 0.00040651706999999995
12.12671 0.00040390214
12.12771 0.00040127275
12.12871 0.00039862903000000005
12.12971 0.00039597098000000003
12.13071 0.00039329870999999997
12.13171 0.00039061229
12.13271 0.00038791172000000006
12.13371 0.00038519715
12.13471 0.00038246858
12.13571 0.00037972595
12.13671 0.00037696941
12.13771 0.00037419891
12.13871 0.00037141444
12.13971 0.00036861604
12.14071 0.00036580366
12.14171 0.00036297731
12.14271 0.00036013696
12.14371 0.00035728258
12.14471 0.00035441412
12.14571 0.00035153162
12.14671 0.00034863501
12.14771 0.00034572431
12.14871 0.00034279951
12.14971 0.00033986062
12.15071 0.0003369076
12.15171 0.00033394056
12.15271 0.00033095948
12.15371 0.00032796443
12.15471 0.00032495544999999997
12.15571 0.00032193261
12.15671 0.00031889597
12.15771 0.00031584564
12.15871 0.00031278169
12.15971 0.00030970421
12.16071 0.00030661329
12.16171 0.000303509
12.16271 0.00030039148
12.16371 0.00029726074999999997
12.16471 0.00029411692
12.16571 0.00029096007
12.16671 0.00028779025000000004
12.16771 0.00028460752
12.16871 0.00028141196
12.16971 0.00027820358
12.17071 0.00027498240000000003
12.17171 0.00027174849000000004
12.17271 0.00026850184
12.17371 0.00026524244
12.17471 0.00026197033
12.17571 0.00025868551
12.17671 0.000255388
12.17771 0.00025207776
12.17871 0.0002487548
12.17971 0.00024541916000000004
12.18071 0.00024207085999999997
12.18171 0.00023870988999999998
12.18271 0.0002353363
12.18371 0.00023195012
12.18471 0.00022855138000000001
12.18571 0.00022514018
12.18671 0.00022171655
12.18771 0.00021828057
12.18871 0.00021483231000000001
12.18971 0.00021137186999999999
12.19071 0.00020789935
12.19171 0.00020441484999999998
12.19271 0.00020091848
12.19371 0.00019741033
12.19471 0.00019389049000000002
12.19571 0.00019035909000000002
12.19671 0.00018681623
12.19771 0.00018326197
12.19871 0.00017969643
12.19971 0.00017611968
12.20071 0.00017253182
12.20171 0.00016893289
12.20271 0.00016532295999999999
12.20371 0.00016170209
12.20471 0.00015807032
12.20571 0.0001544277
12.20671 0.00015077427
12.20771 0.00014711006
12.20871 0.00014343509999999998
12.20971 0.00013974943
12.21071 0.00013605306999999998
12.21171 0.00013234607
12.21271 0.00012862845
12.21371 0.00012490025
12.21471 0.00012116154
12.21571 0.00011741236999999999
12.21671 0.0001136528
12.21771 0.00010988291000000001
12.21871 0.00010610274999999999
12.21971 0.00010231245
12.22071 9.851207800000001e-05
12.22171 9.470175e-05
12.22271 9.0881576e-05
12.22371 8.7051671e-05
12.22471 8.321215400000001e-05
12.22571 7.9363144e-05
12.22671 7.5504778e-05
12.22771 7.163718e-05
12.22871 6.7760465e-05
12.22971 6.3874762e-05
12.23071 5.9980192000000004e-05
12.23171 5.6076863000000004e-05
12.23271 5.2164881e-05
12.23371 4.8244351e-05
12.23471 4.4315374e-05
12.23571 4.0378026e-05
12.23671 3.6432394000000004e-05
12.23771 3.2478553e-05
12.23871 2.8516572999999997e-05
12.23971 2.4546512000000002e-05
12.24071 2.0568432e-05
12.24171 1.6582389e-05
12.24271 1.2588437000000001e-05
12.24371 8.5866304e-06
12.24471 4.5770232e-06
12.24571 5.5967262e-07
12.24671 -3.4653610000000003e-06
12.24771 -7.4980122e-06
12.24871 -1.153821e-05
12.24971 -1.5585879e-05
12.25071 -1.964093e-05
12.25171 -2.3703278e-05
12.25271 -2.7772815999999997e-05
12.25371 -3.1849444e-05
12.25471 -3.5933044e-05
12.25571 -4.0023491e-05
12.25671 -4.4120668e-05
12.25771 -4.8224433e-05
12.25871 -5.233465e-05
12.25971 -5.6451193999999996e-05
12.26071 -6.057391000000001e-05
12.26171 -6.470267e-05
12.26271 -6.8837329e-05
12.26371 -7.2977753e-05
12.26471 -7.7123809e-05
12.26571 -8.1275368e-05
12.26671 -8.543231e-05
12.26771 -8.9594516e-05
12.26871 -9.3761872e-05
12.26971 -9.793428699999999e-05
12.27071 -0.00010211164
12.27171 -0.00010629386000000001
12.27271 -0.00011048086
12.27371 -0.00011467254
12.27471 -0.00011886883
12.27571 -0.00012306965
12.27671 -0.00012727493
12.27771 -0.00013148458
12.27871 -0.00013569854
12.27971 -0.00013991672
12.28071 -0.00014413905
12.28171 -0.00014836542999999998
12.28271 -0.00015259576999999998
12.28371 -0.00015682998
12.28471 -0.00016106792
12.28571 -0.00016530948000000002
12.28671 -0.00016955457
12.28771 -0.00017380303
12.28871 -0.00017805474
12.28971 -0.00018230954
12.29071 -0.0001865673
12.29171 -0.00019082786
12.29271 -0.00019509104999999998
12.29371 -0.00019935671
12.29471 -0.00020362469999999998
12.29571 -0.00020789485
12.29671 -0.00021216699000000002
12.29771 -0.000216441
12.29871 -0.00022071671999999997
12.29971 -0.00022499396
12.30071 -0.00022927265000000001
12.30171 -0.00023355262
12.30271 -0.00023783377000000002
12.30371 -0.00024211597000000002
12.30471 -0.00024639911999999996
12.30571 -0.00025068309
12.30671 -0.00025496784
12.30771 -0.00025925322
12.30871 -0.00026353919
12.30971 -0.00026782564
12.31071 -0.00027211249
12.31171 -0.00027639965000000004
12.31271 -0.00028068703
12.31371 -0.00028497457
12.31471 -0.00028926215000000003
12.31571 -0.00029354969
12.31671 -0.0002978371
12.31771 -0.00030212425
12.31871 -0.00030641102
12.31971 -0.00031069731
12.32071 -0.00031498294
12.32171 -0.00031926782
12.32271 -0.00032355176
12.32371 -0.00032783462
12.32471 -0.00033211625
12.32571 -0.00033639647
12.32671 -0.00034067514
12.32771 -0.00034495206
12.32871 -0.00034922705000000004
12.32971 -0.00035349997
12.33071 -0.00035777066
12.33171 -0.00036203892
12.33271 -0.00036630460999999997
12.33371 -0.00037056759
12.33471 -0.00037482773
12.33571 -0.0003790849
12.33671 -0.00038333892
12.33771 -0.00038758981
12.33871 -0.00039183728
12.33971 -0.00039608134999999996
12.34071 -0.00040032191000000003
12.34171 -0.0004045588
12.34271 -0.00040879195000000004
12.34371 -0.00041302137
12.34471 -0.00041724684000000003
12.34571 -0.00042146839
12.34671 -0.00042568585999999995
12.34771 -0.00042989914
12.34871 -0.00043410819
12.34971 -0.00043831283
12.35071 -0.00044251300999999997
12.35171 -0.0004467086
12.35271 -0.00045089941999999994
12.35371 -0.00045508532000000006
12.35471 -0.00045926622000000005
12.35571 -0.00046344189000000006
12.35671 -0.00046761223999999997
12.35771 -0.00047177700000000005
12.35871 -0.00047593608
12.35971 -0.00048008923999999997
12.36071 -0.00048423631
12.36171 -0.00048837715
12.36271 -0.00049251148
12.36371 -0.00049663922
12.36471 -0.00050076014
12.36571 -0.00050487411
12.36671 -0.00050898097
12.36771 -0.00051308057
12.36871 -0.00051717275
12.36971 -0.00052125743
12.37071 -0.00052533446
12.37171 -0.00052940372
12.37271 -0.00053346516
12.37371 -0.00053751869
12.37471 -0.00054156417
12.37571 -0.00054560155
12.37671 -0.0005496307899999999
12.37771 -0.00055365176
12.37871 -0.00055766445
12.37971 -0.0005616686800000001
12.38071 -0.0005656645
12.38171 -0.00056965173
12.38271 -0.0005736303100000001
12.38371 -0.00057760008
12.38471 -0.00058156102
12.38571 -0.0005855129499999999
12.38671 -0.0005894557
12.38771 -0.0005933892199999999
12.38871 -0.00059731328
12.38971 -0.00060122779
12.39071 -0.00060513248
12.39171 -0.0006090273
12.39271 -0.00061291194
12.39371 -0.00061678634
12.39471 -0.00062065023
12.39571 -0.00062450354
12.39671 -0.00062834597
12.39771 -0.00063217744
12.39871 -0.00063599778
12.39971 -0.0006398068300000001
12.40071 -0.00064360443
12.40171 -0.0006473905200000001
12.40271 -0.00065116492
12.40371 -0.00065492754
12.40471 -0.0006586783
12.40571 -0.00066241714
12.40671 -0.00066614393
12.40771 -0.00066985863
12.40871 -0.00067356114
12.40971 -0.00067725146
12.41071 -0.0006809295
12.41171 -0.00068459512
12.41271 -0.00068824838
12.41371 -0.00069188914
12.41471 -0.00069551734
12.41571 -0.0006991329
12.41671 -0.00070273568
12.41771 -0.0007063255900000001
12.41871 -0.0007099025000000001
12.41971 -0.00071346631
12.42071 -0.00071701688
12.42171 -0.00072055404
12.42271 -0.0007240776500000001
12.42371 -0.00072758749
12.42471 -0.0007310834499999999
12.42571 -0.00073456531
12.42671 -0.00073803294
12.42771 -0.0007414861600000001
12.42871 -0.0007449247700000001
12.42971 -0.0007483486100000001
12.43071 -0.00075175763
12.43171 -0.00075515154
12.43271 -0.0007585303099999999
12.43371 -0.00076189376
12.43471 -0.00076524193
12.43571 -0.0007685745
12.43671 -0.0007718915200000001
12.43771 -0.00077519298
12.43871 -0.0007784787199999999
12.43971 -0.0007817488
12.44071 -0.00078500307
12.44171 -0.00078824141
12.44271 -0.00079146412
12.44371 -0.0007946708099999999
12.44471 -0.00079786168
12.44571 -0.00080103664
12.44671 -0.0008041955
12.44771 -0.0008073383499999999
12.44871 -0.0008104650999999999
12.44971 -0.0008135755700000001
12.45071 -0.00081666985
12.45171 -0.00081974758
12.45271 -0.00082280894
12.45371 -0.00082585357
12.45471 -0.0008288814600000001
12.45571 -0.00083189234
12.45671 -0.00083488621
12.45771 -0.00083786272
12.45871 -0.00084082194
12.45971 -0.00084376352
12.46071 -0.0008466874500000001
12.46171 -0.00084959356
12.46271 -0.0008524815700000001
12.46371 -0.00085535148
12.46471 -0.0008582031999999999
12.46571 -0.0008610364599999999
12.46671 -0.00086385135
12.46771 -0.00086664768
12.46871 -0.00086942537
12.46971 -0.0008721845
12.47071 -0.00087492499
12.47171 -0.0008776467399999999
12.47271 -0.0008803497599999999
12.47371 -0.00088303404
12.47471 -0.0008856995899999999
12.47571 -0.0008883464000000001
12.47671 -0.00089097457
12.47771 -0.00089358391
12.47871 -0.0008961745200000001
12.47971 -0.00089874629
12.48071 -0.0009012993400000001
12.48171 -0.00090383337
12.48271 -0.00090634849
12.48371 -0.00090884469
12.48471 -0.0009113217900000001
12.48571 -0.0009137796999999999
12.48671 -0.0009162182300000001
12.48771 -0.0009186374
12.48871 -0.0009210371
12.48971 -0.00092341725
12.49071 -0.0009257775699999999
12.49171 -0.00092811797
12.49271 -0.00093043827
12.49371 -0.00093273848
12.49471 -0.00093501849
12.49571 -0.00093727804
12.49671 -0.00093951712
12.49771 -0.0009417357399999999
12.49871 -0.00094393372
12.49971 -0.00094611096
12.50071 -0.00094826755
12.50171 -0.0009504035
12.50271 -0.00095251862
12.50371 -0.0009546131
12.50471 -0.00095668693
12.50571 -0.00095873993
12.50671 -0.0009607722900000001
12.50771 -0.00096278409
12.50871 -0.00096477515
12.50971 -0.0009667457600000001
12.51071 -0.0009686958
12.51171 -0.0009706252099999999
12.51271 -0.0009725340500000001
12.51371 -0.00097442235
12.51471 -0.00097629008
12.51571 -0.00097813727
12.51671 -0.00097996362
12.51771 -0.00098176934
12.51871 -0.00098355431
12.51971 -0.00098531827
12.52071 -0.00098706132
12.52171 -0.0009887832699999998
12.52271 -0.00099048402
12.52371 -0.0009921635
12.52471 -0.0009938216
12.52571 -0.00099545823
12.52671 -0.0009970733099999999
12.52771 -0.00099866675
12.52871 -0.0010002384
12.52971 -0.0010017884000000001
12.53071 -0.0010033164000000001
12.53171 -0.0010048227999999999
12.53271 -0.0010063072
12.53371 -0.0010077698
12.53471 -0.0010092105
12.53571 -0.0010106295999999999
12.53671 -0.0010120268
12.53771 -0.0010134024
12.53871 -0.0010147563
12.53971 -0.0010160887
12.54071 -0.0010173995000000002
12.54171 -0.0010186889
12.54271 -0.0010199569
12.54371 -0.0010212036999999998
12.54471 -0.0010224291
12.54571 -0.0010236333
12.54671 -0.0010248162
12.54771 -0.0010259779
12.54871 -0.0010271184
12.54971 -0.0010282376
12.55071 -0.0010293355
12.55171 -0.0010304121
12.55271 -0.0010314673
12.55371 -0.0010325011
12.55471 -0.0010335134
12.55571 -0.0010345041000000001
12.55671 -0.0010354731000000001
12.55771 -0.0010364204
12.55871 -0.001037346
12.55971 -0.0010382497
12.56071 -0.0010391316
12.56171 -0.0010399916
12.56271 -0.0010408297
12.56371 -0.001041646
12.56471 -0.0010424404
12.56571 -0.001043213
12.56671 -0.0010439638
12.56771 -0.0010446928
12.56871 -0.0010454002
12.56971 -0.0010460862
12.57071 -0.0010467504999999999
12.57171 -0.0010473937
12.57271 -0.0010480155
12.57371 -0.0010486160999999999
12.57471 -0.0010491957
12.57571 -0.0010497543
12.57671 -0.001050292
12.57771 -0.001050809
12.57871 -0.0010513051
12.57971 -0.0010517806
12.58071 -0.0010522353
12.58171 -0.0010526694000000001
12.58271 -0.0010530828000000002
12.58371 -0.0010534755
12.58471 -0.0010538476
12.58571 -0.0010541989
12.58671 -0.0010545296
12.58771 -0.0010548396
12.58871 -0.0010551287
12.58971 -0.0010553969
12.59071 -0.0010556444
12.59171 -0.0010558710000000001
12.59271 -0.0010560767
12.59371 -0.0010562615000000001
12.59471 -0.0010564255
12.59571 -0.0010565686
12.59671 -0.0010566911
12.59771 -0.0010567926
12.59871 -0.0010568737
12.59971 -0.0010569342000000001
12.60071 -0.0010569741999999999
12.60171 -0.0010569937999999998
12.60271 -0.0010569931999999998
12.60371 -0.0010569725
12.60471 -0.0010569319
12.60571 -0.0010568713
12.60671 -0.001056791
12.60771 -0.0010566911
12.60871 -0.0010565716
12.60971 -0.0010564329
12.61071 -0.0010562748
12.61171 -0.0010560974
12.61271 -0.0010559010000000001
12.61371 -0.0010556853
12.61471 -0.0010554507
12.61571 -0.001055197
12.61671 -0.0010549243
12.61771 -0.0010546327
12.61871 -0.0010543220000000001
12.61971 -0.0010539923
12.62071 -0.0010536438
12.62171 -0.0010532762
12.62271 -0.0010528896
12.62371 -0.0010524841999999999
12.62471 -0.0010520598
12.62571 -0.0010516164
12.62671 -0.0010511542000000002
12.62771 -0.0010506733000000001
12.62871 -0.0010501737
12.62971 -0.0010496554
12.63071 -0.0010491186000000001
12.63171 -0.0010485633999999999
12.63271 -0.0010479898
12.63371 -0.0010473982
12.63471 -0.0010467886
12.63571 -0.001046161
12.63671 -0.0010455158
12.63771 -0.001044853
12.63871 -0.0010441729
12.63971 -0.0010434755
12.64071 -0.0010427608999999999
12.64171 -0.0010420294
12.64271 -0.001041281
12.64371 -0.0010405161
12.64471 -0.0010397343000000002
12.64571 -0.0010389361
12.64671 -0.0010381214
12.64771 -0.0010372902
12.64871 -0.0010364426
12.64971 -0.0010355787
12.65071 -0.0010346985
12.65171 -0.001033802
12.65271 -0.0010328892
12.65371 -0.0010319603
12.65471 -0.0010310151
12.65571 -0.0010300537
12.65671 -0.0010290762
12.65771 -0.0010280825
12.65871 -0.0010270729
12.65971 -0.0010260473
12.66071 -0.0010250056999999999
12.66171 -0.0010239482
12.66271 -0.0010228752
12.66371 -0.0010217866
12.66471 -0.0010206823999999999
12.66571 -0.001019563
12.66671 -0.0010184284
12.66771 -0.0010172788
12.66871 -0.0010161143
12.66971 -0.0010149352
12.67071 -0.0010137415
12.67171 -0.0010125335
12.67271 -0.0010113114
12.67371 -0.0010100750999999999
12.67471 -0.0010088249999999999
12.67571 -0.0010075611000000002
12.67671 -0.0010062833999999999
12.67771 -0.0010049923
12.67871 -0.0010036877
12.67971 -0.0010023698
12.68071 -0.0010010386
12.68171 -0.0009996942
12.68271 -0.0009983366
12.68371 -0.0009969659
12.68471 -0.0009955822000000001
12.68571 -0.00099418558
12.68671 -0.0009927759499999999
12.68771 -0.00099135341
12.68871 -0.00098991804
12.68971 -0.0009884698599999999
12.69071 -0.00098700903
12.69171 -0.00098553573
12.69271 -0.0009840498
12.69371 -0.0009825515
12.69471 -0.0009810409199999999
12.69571 -0.00097951815
12.69671 -0.00097798338
12.69771 -0.00097643679
12.69871 -0.00097487855
12.69971 -0.0009733086699999999
12.70071 -0.00097172742
12.70171 -0.0009701349000000001
12.70271 -0.00096853146
12.70371 -0.00096691701
12.70471 -0.00096529193
12.70571 -0.0009636562
12.70671 -0.0009620101100000001
12.70771 -0.0009603536500000001
12.70871 -0.00095868709
12.70971 -0.0009570104299999999
12.71071 -0.0009553238700000001
12.71171 -0.0009536274800000001
12.71271 -0.00095192117
12.71371 -0.00095020532
12.71471 -0.00094847965
12.71571 -0.00094674451
12.71671 -0.00094499983
12.71771 -0.0009432456
12.71871 -0.00094148199
12.71971 -0.00093970893
12.72071 -0.0009379266
12.72171 -0.00093613498
12.72271 -0.00093433409
12.72371 -0.0009325242
12.72471 -0.00093070512
12.72571 -0.0009288771300000001
12.72671 -0.00092704031
12.72771 -0.0009251946700000001
12.72871 -0.0009233404900000001
12.72971 -0.00092147775
12.73071 -0.00091960674
12.73171 -0.00091772745
12.73271 -0.0009158401599999999
12.73371 -0.00091394495
12.73471 -0.0009120419200000001
12.73571 -0.00091013144
12.73671 -0.00090821341
12.73771 -0.00090628819
12.73871 -0.00090435569
12.73971 -0.00090241629
12.74071 -0.00090046997
12.74171 -0.00089851692
12.74271 -0.00089655714
12.74371 -0.0008945909
12.74471 -0.00089261812
12.74571 -0.00089063906
12.74671 -0.0008886536300000001
12.74771 -0.0008866619299999999
12.74871 -0.00088466413
12.74971 -0.00088266006
12.75071 -0.00088064999
12.75171 -0.0008786339099999999
12.75271 -0.0008766119200000001
12.75371 -0.00087458393
12.75471 -0.0008725501200000001
12.75571 -0.0008705105800000001
12.75671 -0.0008684653
12.75771 -0.00086641439
12.75871 -0.00086435793
12.75971 -0.0008622960200000001
12.76071 -0.00086022874
12.76171 -0.00085815627
12.76271 -0.00085607871
12.76371 -0.00085399624
12.76471 -0.00085190886
12.76571 -0.00084981675
12.76671 -0.00084772009
12.76771 -0.00084561889
12.76871 -0.00084351332
12.76971 -0.0008414036499999999
12.77071 -0.00083928981
12.77171 -0.00083717205
12.77271 -0.00083505038
12.77371 -0.00083292498
12.77471 -0.00083079585
12.77571 -0.00082866309
12.77671 -0.0008265268700000001
12.77771 -0.0008243871899999999
12.77871 -0.0008222440600000001
12.77971 -0.0008200975599999999
12.78071 -0.00081794778
12.78171 -0.00081579474
12.78271 -0.00081363842
12.78371 -0.0008114789100000001
12.78471 -0.00080931613
12.78571 -0.00080715026
12.78671 -0.0008049813
12.78771 -0.00080280925
12.78871 -0.0008006341000000001
12.78971 -0.00079845604
12.79071 -0.0007962749799999999
12.79171 -0.00079409119
12.79271 -0.00079190449
12.79371 -0.00078971516
12.79471 -0.0007875231899999999
12.79571 -0.00078532858
12.79671 -0.0007831315999999999
12.79771 -0.00078093226
12.79871 -0.0007787305499999999
12.79971 -0.00077652685
12.80071 -0.0007743210499999999
12.80171 -0.00077211325
12.80271 -0.00076990355
12.80371 -0.00076769211
12.80471 -0.0007654789399999999
12.80571 -0.00076326423
12.80671 -0.00076104793
12.80771 -0.00075883013
12.80871 -0.00075661087
12.80971 -0.00075439025
12.81071 -0.00075216831
12.81171 -0.00074994505
12.81271 -0.00074772056
12.81371 -0.00074549471
12.81471 -0.00074326772
12.81571 -0.00074103946
12.81671 -0.00073880997
12.81771 -0.0007365793
12.81871 -0.0007343474400000001
12.81971 -0.00073211445
12.82071 -0.00072988023
12.82171 -0.00072764492
12.82271 -0.0007254084699999999
12.82371 -0.00072317093
12.82471 -0.0007209323
12.82571 -0.00071869267
12.82671 -0.00071645209
12.82771 -0.00071421055
12.82871 -0.0007119681
12.82971 -0.00070972478
12.83071 -0.00070748065
12.83171 -0.00070523588
12.83271 -0.00070299034
12.83371 -0.00070074416
12.83471 -0.0006984974300000001
12.83571 -0.0006962502100000001
12.83671 -0.00069400244
12.83771 -0.00069175421
12.83871 -0.00068950558
12.83971 -0.00068725658
12.84071 -0.00068500717
12.84171 -0.0006827574
12.84271 -0.00068050731
12.84371 -0.0006782568599999999
12.84471 -0.0006760060799999999
12.84571 -0.0006737549
12.84671 -0.0006715034
12.84771 -0.00066925145
12.84871 -0.00066699913
12.84971 -0.00066474631
12.85071 -0.00066249308
12.85171 -0.00066023936
12.85271 -0.0006579851300000001
12.85371 -0.00065573035
12.85471 -0.00065347504
12.85571 -0.00065121917
12.85671 -0.00064896271
12.85771 -0.00064670571
12.85871 -0.00064444812
12.85971 -0.00064218993
12.86071 -0.0006399312
12.86171 -0.0006376719700000001
12.86271 -0.0006354121500000001
12.86371 -0.00063315183
12.86471 -0.0006308910099999999
12.86571 -0.00062862969
12.86671 -0.00062636791
12.86771 -0.00062410572
12.86871 -0.00062184304
12.86971 -0.00061957999
12.87071 -0.00061731648
12.87171 -0.00061505257
12.87271 -0.00061278824
12.87371 -0.0006105234699999999
12.87471 -0.00060825819
12.87571 -0.00060599245
12.87671 -0.00060372618
12.87771 -0.0006014593499999999
12.87871 -0.00059919198
12.87971 -0.0005969238799999999
12.88071 -0.00059465515
12.88171 -0.0005923856
12.88271 -0.00059011527
12.88371 -0.00058784408
12.88471 -0.00058557189
12.88571 -0.0005832987
12.88671 -0.00058102446
12.88771 -0.00057874909
12.88871 -0.00057647248
12.88971 -0.00057419466
12.89071 -0.0005719155500000001
12.89171 -0.00056963509
12.89271 -0.00056735325
12.89371 -0.0005650700099999999
12.89471 -0.00056278527
12.89571 -0.00056049903
12.89671 -0.00055821124
12.89771 -0.0005559219100000001
12.89871 -0.0005536309799999999
12.89971 -0.00055133846
12.90071 -0.00054904426
12.90171 -0.00054674838
12.90271 -0.00054445077
12.90371 -0.0005421513799999999
12.90471 -0.00053985018
12.90571 -0.00053754716
12.90671 -0.00053524222
12.90771 -0.00053293538
12.90871 -0.00053062649
12.90971 -0.00052831551
12.91071 -0.0005260023499999999
12.91171 -0.000523687
12.91271 -0.00052136929
12.91371 -0.00051904922
12.91471 -0.0005167266900000001
12.91571 -0.00051440161
12.91671 -0.0005120738
12.91771 -0.00050974327
12.91871 -0.00050740991
12.91971 -0.00050507365
12.92071 -0.00050273434
12.92171 -0.00050039193
12.92271 -0.00049804639
12.92371 -0.00049569762
12.92471 -0.00049334553
12.92571 -0.00049098999
12.92671 -0.00048863103
12.92771 -0.00048626857000000004
12.92871 -0.00048390248
12.92971 -0.00048153279000000005
12.93071 -0.00047915937
12.93171 -0.00047678222
12.93271 -0.00047440121000000003
12.93371 -0.00047201634
12.93471 -0.00046962750000000003
12.93571 -0.00046723467
12.93671 -0.00046483774
12.93771 -0.00046243667
12.93871 -0.00046003141999999996
12.93971 -0.00045762181000000003
12.94071 -0.00045520778
12.94171 -0.00045278921
12.94271 -0.00045036608999999997
12.94371 -0.00044793824000000006
12.94471 -0.00044550556999999996
12.94571 -0.00044306798
12.94671 -0.00044062531
12.94771 -0.00043817749000000004
12.94871 -0.00043572430999999997
12.94971 -0.00043326572
12.95071 -0.00043080163000000006
12.95171 -0.0004283318
12.95271 -0.00042585621000000004
12.95371 -0.00042337474
12.95471 -0.00042088723000000005
12.95571 -0.00041839353
12.95671 -0.00041589365
12.95771 -0.0004133874
12.95871 -0.00041087474
12.95971 -0.00040835548
12.96071 -0.00040582968
12.96171 -0.0004032971
12.96271 -0.00040075779000000005
12.96371 -0.00039821161
12.96471 -0.00039565848000000005
12.96571 -0.00039309834
12.96671 -0.00039053110999999995
12.96771 -0.0003879567
12.96871 -0.00038537505
12.96971 -0.00038278604
12.97071 -0.00038018959
12.97171 -0.00037758564
12.97271 -0.00037497407
12.97371 -0.00037235477
12.97471 -0.00036972767
12.97571 -0.00036709264
12.97671 -0.00036444956
12.97771 -0.00036179831
12.97871 -0.00035913877
12.97971 -0.00035647083
12.98071 -0.00035379435
12.98171 -0.00035110922
12.98271 -0.00034841528
12.98371 -0.0003457124
12.98471 -0.00034300049000000004
12.98571 -0.00034027939000000004
12.98671 -0.000337549
12.98771 -0.00033480917
12.98871 -0.00033205981
12.98971 -0.00032930081
12.99071 -0.00032653209
12.99171 -0.00032375347
12.99271 -0.00032096491
12.99371 -0.0003181663
12.99471 -0.00031535758
12.99571 -0.0003125386
12.99671 -0.0003097093
12.99771 -0.00030686961000000003
12.99871 -0.00030401941
12.99971 -0.00030115862
13.00071 -0.00029828716
13.00171 -0.00029540489999999996
13.00271 -0.00029251182
13.00371 -0.00028960773999999996
13.00471 -0.0002866926
13.00571 -0.00028376628
13.00671 -0.00028082868
13.00771 -0.00027787964
13.00871 -0.00027491913
13.00971 -0.00027194692
13.01071 -0.00026896296
13.01171 -0.00026596708
13.01271 -0.00026295915999999996
13.01371 -0.00025993909
13.01471 -0.00025690669999999996
13.01571 -0.00025386191
13.01671 -0.00025080458
13.01771 -0.00024773458
13.01871 -0.00024465178
13.01971 -0.00024155609
13.02071 -0.00023844736000000003
13.02171 -0.00023532552000000002
13.02271 -0.00023219050000000002
13.02371 -0.00022904213999999998
13.02471 -0.0002258804
13.02571 -0.00022270517
13.02671 -0.00021951637000000002
13.02771 -0.00021631394999999999
13.02871 -0.00021309781000000003
13.02971 -0.00020986788
13.03071 -0.00020662412000000001
13.03171 -0.0002033664
13.03271 -0.00020009468000000002
13.03371 -0.0001968089
13.03471 -0.00019350894
13.03571 -0.00019019474
13.03671 -0.00018686621
13.03771 -0.00018352328
13.03871 -0.00018016583
13.03971 -0.00017679377999999999
13.04071 -0.00017340702
13.04171 -0.00017000547
13.04271 -0.000166589
13.04371 -0.00016315753
13.04471 -0.00015971092
13.04571 -0.00015624909
13.04671 -0.00015277192
13.04771 -0.00014927931
13.04871 -0.00014577115
13.04971 -0.00014224736000000002
13.05071 -0.00013870782
13.05171 -0.00013515246
13.05271 -0.00013158119
13.05371 -0.00012799393000000002
13.05471 -0.00012439061
13.05571 -0.00012077115000000001
13.05671 -0.00011713549
13.05771 -0.00011348358
13.05871 -0.00010981535999999999
13.05971 -0.00010613078
13.06071 -0.00010242977999999999
13.06171 -9.8712337e-05
13.06271 -9.4978378e-05
13.06371 -9.1227878e-05
13.06471 -8.7460785e-05
13.06571 -8.3677043e-05
13.06671 -7.9876605e-05
13.06771 -7.605942199999999e-05
13.06871 -7.2225436e-05
13.06971 -6.837458399999999e-05
13.07071 -6.450681e-05
13.07171 -6.0622045e-05
13.07271 -5.6720210999999996e-05
13.07371 -5.2801254999999996e-05
13.07471 -4.886508699999999e-05
13.07571 -4.4911641e-05
13.07671 -4.0940847e-05
13.07771 -3.6952625e-05
13.07871 -3.2946903e-05
13.07971 -2.8923614e-05
13.08071 -2.4882698e-05
13.08171 -2.0824088e-05
13.08271 -1.6747728e-05
13.08371 -1.2653570000000002e-05
13.08471 -8.541565e-06
13.08571 -4.4116764e-06
13.08671 -2.6387035e-07
13.08771 3.9018804e-06
13.08871 8.085597599999999e-06
13.08971 1.2287298e-05
13.09071 1.6506992e-05
13.09171 2.0744692e-05
13.09271 2.5000400999999998e-05
13.09371 2.9274119e-05
13.09471 3.3565854e-05
13.09571 3.7875608e-05
13.09671 4.2203379e-05
13.09771 4.6549172e-05
13.09871 5.091299e-05
13.09971 5.5294851000000004e-05
13.10071 5.9694747e-05
13.10171 6.4112709e-05
13.10271 6.8548746e-05
13.10371 7.3002866e-05
13.10471 7.7475102e-05
13.10571 8.1965464e-05
13.10671 8.6473983e-05
13.10771 9.1000669e-05
13.10871 9.5545556e-05
13.10971 0.00010010865999999999
13.11071 0.00010468998999999999
13.11171 0.00010928956
13.11271 0.00011390738
13.11371 0.00011854346000000001
13.11471 0.00012319778999999998
13.11571 0.00012787036
13.11671 0.00013256117
13.11771 0.00013727021
13.11871 0.00014199742999999998
13.11971 0.0001467428
13.12071 0.0001515063
13.12171 0.00015628789
13.12271 0.00016108752
13.12371 0.00016590513000000001
13.12471 0.0001707407
13.12571 0.00017559415
13.12671 0.00018046545
13.12771 0.00018535454
13.12871 0.00019026138
13.12971 0.00019518591
13.13071 0.00020012808
13.13171 0.00020508788999999998
13.13271 0.00021006526
13.13371 0.00021506014000000003
13.13471 0.00022007255
13.13571 0.00022510241999999998
13.13671 0.00023014972999999998
13.13771 0.00023521443000000002
13.13871 0.0002402965
13.13971 0.00024539593
13.14071 0.00025051265
13.14171 0.00025564664
13.14271 0.00026079788
13.14371 0.00026596631000000003
13.14471 0.00027115188
13.14571 0.00027635454
13.14671 0.00028157419
13.14771 0.00028681079
13.14871 0.00029206426
13.14971 0.00029733453
13.15071 0.00030262149000000004
13.15171 0.00030792507
13.15271 0.00031324514
13.15371 0.0003185816
13.15471 0.00032393434
13.15571 0.00032930325
13.15671 0.00033468821
13.15771 0.0003400891
13.15871 0.00034550578
13.15971 0.00035093818999999997
13.16071 0.00035638617999999997
13.16171 0.00036184963
13.16271 0.00036732845000000004
13.16371 0.00037282248
13.16471 0.00037833167
13.16571 0.00038385592
13.16671 0.00038939506
13.16771 0.00039494906999999995
13.16871 0.00040051782
13.16971 0.00040610121
13.17071 0.00041169914999999996
13.17171 0.0004173115
13.17271 0.00042293823000000004
13.17371 0.00042857919000000006
13.17471 0.00043423429
13.17571 0.00043990344
13.17671 0.00044558647
13.17771 0.00045128331
13.17871 0.00045699385
13.17971 0.00046271783999999997
13.18071 0.00046845526
13.18171 0.00047420590000000004
13.18271 0.00047996959
13.18371 0.00048574619999999997
13.18471 0.0004915355500000001
13.18571 0.0004973374899999999
13.18671 0.00050315184
13.18771 0.00050897838
13.18871 0.0005148170199999999
13.18971 0.00052066753
13.19071 0.00052652977
13.19171 0.00053240351
13.19271 0.00053828862
13.19371 0.00054418492
13.19471 0.00055009223
13.19571 0.0005560103999999999
13.19671 0.00056193931
13.19771 0.0005678787099999999
13.19871 0.00057382849
13.19971 0.00057978855
13.20071 0.00058575861
13.20171 0.00059173863
13.20271 0.00059772847
13.20371 0.00060372786
13.20471 0.00060973666
13.20571 0.0006157547899999999
13.20671 0.0006217820600000001
13.20771 0.00062781819
13.20871 0.0006338631000000001
13.20971 0.00063991661
13.21071 0.00064597843
13.21171 0.00065204845
13.21271 0.00065812637
13.21371 0.0006642120800000001
13.21471 0.00067030523
13.21571 0.00067640572
13.21671 0.0006825132
13.21771 0.00068862755
13.21871 0.00069474845
13.21971 0.00070087563
13.22071 0.00070700894
13.22171 0.00071314807
13.22271 0.0007192928
13.22371 0.0007254429
13.22471 0.00073159817
13.22571 0.00073775836
13.22671 0.00074392324
13.22771 0.00075009252
13.22871 0.00075626613
13.22971 0.00076244378
13.23071 0.00076862525
13.23171 0.0007748103600000001
13.23271 0.00078099902
13.23371 0.0007871907700000001
13.23471 0.0007933855200000001
13.23571 0.00079958318
13.23671 0.00080578347
13.23771 0.00081198614
13.23871 0.0008181910700000001
13.23971 0.00082439792
13.24071 0.0008306065
13.24171 0.00083681643
13.24271 0.00084302774
13.24371 0.00084924004
13.24471 0.0008554531600000001
13.24571 0.00086166665
13.24671 0.00086788032
13.24771 0.00087409389
13.24871 0.0008803072000000001
13.24971 0.0008865197700000001
13.25071 0.00089273153
13.25171 0.00089894202
13.25271 0.00090515096
13.25371 0.0009113580700000001
13.25471 0.0009175631000000001
13.25571 0.0009237658599999999
13.25671 0.00092996597
13.25771 0.00093616309
13.25871 0.00094235711
13.25971 0.00094854768
13.26071 0.00095473461
13.26171 0.0009609175299999999
13.26271 0.0009670963699999999
13.26371 0.00097327065
13.26471 0.00097944039
13.26571 0.00098560504
13.26671 0.00099176459
13.26771 0.00099791878
13.26871 0.0010040672
13.26971 0.0010102098
13.27071 0.0010163461
13.27171 0.001022476
13.27271 0.0010285991
13.27371 0.0010347153
13.27471 0.0010408242
13.27571 0.0010469254000000001
13.27671 0.0010530188
13.27771 0.0010591039000000001
13.27871 0.0010651805000000002
13.27971 0.0010712483
13.28071 0.001077307
13.28171 0.0010833562
13.28271 0.0010893956000000002
13.28371 0.0010954248
13.28471 0.0011014436
13.28571 0.0011074518
13.28671 0.0011134489
13.28771 0.0011194345999999999
13.28871 0.0011254087
13.28971 0.0011313708
13.29071 0.0011373207
13.29171 0.001143258
13.29271 0.0011491826
13.29371 0.001155094
13.29471 0.0011609923
13.29571 0.0011668769
13.29671 0.0011727477
13.29771 0.0011786045
13.29871 0.0011844468
13.29971 0.0011902745
13.30071 0.0011960873
13.30171 0.001201885
13.30271 0.0012076673
13.30371 0.0012134338000000001
13.30471 0.0012191844
13.30571 0.0012249187
13.30671 0.0012306363
13.30771 0.0012363372
13.30871 0.0012420207
13.30971 0.0012476867
13.31071 0.0012533349
13.31171 0.0012589648999999999
13.31271 0.0012645763
13.31371 0.0012701688
13.31471 0.0012757422
13.31571 0.001281296
13.31671 0.00128683
13.31771 0.0012923437
13.31871 0.0012978369
13.31971 0.0013033094
13.32071 0.0013087607
13.32171 0.0013141906
13.32271 0.0013195988
13.32371 0.0013249849999999999
13.32471 0.001330349
13.32571 0.0013356904
13.32671 0.001341009
13.32771 0.0013463045
13.32871 0.0013515768
13.32971 0.0013568255
13.33071 0.0013620503
13.33171 0.001367251
13.33271 0.0013724273
13.33371 0.0013775791
13.33471 0.001382706
13.33571 0.0013878077
13.33671 0.001392884
13.33771 0.0013979346
13.33871 0.0014029591
13.33971 0.0014079573
13.34071 0.0014129288
13.34171 0.0014178734
13.34271 0.0014227907
13.34371 0.0014276805000000001
13.34471 0.0014325422999999999
13.34571 0.0014373759000000002
13.34671 0.0014421809
13.34771 0.001446957
13.34871 0.0014517039999999998
13.34971 0.0014564214
13.35071 0.0014611091
13.35171 0.0014657667
13.35271 0.0014703938
13.35371 0.0014749903000000001
13.35471 0.0014795559000000001
13.35571 0.0014840903
13.35671 0.0014885932
13.35771 0.0014930643
13.35871 0.0014975036
13.35971 0.0015019106
13.36071 0.0015062852
13.36171 0.0015106271
13.36271 0.0015149361
13.36371 0.0015192121
13.36471 0.0015234547
13.36571 0.0015276637
13.36671 0.0015318388
13.36771 0.0015359797999999999
13.36871 0.0015400862999999999
13.36971 0.0015441583000000002
13.37071 0.0015481954
13.37171 0.0015521973
13.37271 0.0015561638
13.37371 0.0015600946000000001
13.37471 0.0015639895
13.37571 0.0015678479000000001
13.37671 0.0015716698
13.37771 0.0015754549
13.37871 0.0015792029
13.37971 0.0015829133000000001
13.38071 0.0015865862
13.38171 0.0015902210999999998
13.38271 0.0015938177999999998
13.38371 0.0015973761
13.38471 0.0016008955
13.38571 0.0016043761
13.38671 0.0016078175
13.38771 0.0016112195
13.38871 0.0016145819
13.38971 0.0016179047000000001
13.39071 0.0016211873999999998
13.39171 0.0016244298
13.39271 0.0016276321
13.39371 0.0016307937000000002
13.39471 0.0016339145000000002
13.39571 0.0016369946
13.39671 0.0016400333999999999
13.39771 0.0016430308999999998
13.39871 0.0016459870999999998
13.39971 0.0016489014999999999
13.40071 0.0016517743
13.40171 0.0016546046
13.40271 0.0016573929
13.40371 0.0016601385
13.40471 0.0016628417000000002
13.40571 0.0016655018
13.40671 0.0016681186
13.40771 0.0016706921
13.40871 0.001673222
13.40971 0.0016757080000000001
13.41071 0.0016781498
13.41171 0.0016805473999999998
13.41271 0.0016829004
13.41371 0.0016852087
13.41471 0.0016874719000000002
13.41571 0.00168969
13.41671 0.0016918628
13.41771 0.0016939900999999999
13.41871 0.0016960716
13.41971 0.0016981072
13.42071 0.0017000965999999999
13.42171 0.0017020400000000002
13.42271 0.0017039372
13.42371 0.0017057876999999999
13.42471 0.0017075918
13.42571 0.0017093491
13.42671 0.0017110597
13.42771 0.0017127230999999998
13.42871 0.0017143397
13.42971 0.0017159089
13.43071 0.0017174309000000001
13.43171 0.0017189055000000001
13.43271 0.0017203325
13.43371 0.0017217119
13.43471 0.0017230434
13.43571 0.0017243269999999999
13.43671 0.0017255624999999999
13.43771 0.0017267496999999999
13.43871 0.0017278884
13.43971 0.0017289787
13.44071 0.0017300203
13.44171 0.0017310131
13.44271 0.0017319567999999998
13.44371 0.0017328512000000002
13.44471 0.0017336963999999998
13.44571 0.0017344923
13.44671 0.0017352385999999998
13.44771 0.0017359351000000001
13.44871 0.0017365819000000002
13.44971 0.0017371787
13.45071 0.0017377256999999999
13.45171 0.0017382226
13.45271 0.0017386696
13.45371 0.0017390660999999999
13.45471 0.0017394126
13.45571 0.0017397086000000002
13.45671 0.0017399545
13.45771 0.0017401499
13.45871 0.0017402948000000001
13.45971 0.0017403892
13.46071 0.0017404332999999999
13.46171 0.0017404266999999998
13.46271 0.0017403696
13.46371 0.0017402619
13.46471 0.0017401035
13.46571 0.0017398943000000002
13.46671 0.0017396345
13.46771 0.0017393239000000002
13.46871 0.0017389622
13.46971 0.0017385497
13.47071 0.0017380859999999998
13.47171 0.0017375714
13.47271 0.0017370057
13.47371 0.0017363885000000001
13.47471 0.0017357201
13.47571 0.0017350002999999999
13.47671 0.0017342289
13.47771 0.0017334061
13.47871 0.0017325317
13.47971 0.0017316058999999999
13.48071 0.0017306284
13.48171 0.0017295992
13.48271 0.0017285180999999999
13.48371 0.0017273856
13.48471 0.0017262013
13.48571 0.0017249655
13.48671 0.0017236778000000001
13.48771 0.0017223387
13.48871 0.0017209481
13.48971 0.0017195060000000002
13.49071 0.0017180122
13.49171 0.001716467
13.49271 0.0017148705
13.49371 0.0017132226
13.49471 0.0017115237
13.49571 0.0017097734999999999
13.49671 0.0017079721
13.49771 0.0017061197
13.49871 0.0017042161000000002
13.49971 0.0017022615999999998
13.50071 0.001700256
13.50171 0.0016981992
13.50271 0.0016960919000000001
13.50371 0.0016939335
13.50471 0.0016917242
13.50571 0.0016894641000000001
13.50671 0.0016871532000000001
13.50771 0.0016847916
13.50871 0.0016823791
13.50971 0.0016799157999999998
13.51071 0.0016774022
13.51171 0.0016748378
13.51271 0.0016722228
13.51371 0.0016695573999999998
13.51471 0.0016668414999999998
13.51571 0.0016640753999999998
13.51671 0.0016612588000000001
13.51771 0.0016583920999999999
13.51871 0.0016554755
13.51971 0.0016525087999999999
13.52071 0.0016494923
13.52171 0.0016464261000000001
13.52271 0.0016433103
13.52371 0.0016401451000000002
13.52471 0.0016369306
13.52571 0.0016336668
13.52671 0.0016303542
13.52771 0.0016269925
13.52871 0.0016235821
13.52971 0.0016201231000000003
13.53071 0.0016166156
13.53171 0.0016130596
13.53271 0.0016094553000000002
13.53371 0.0016058029
13.53471 0.0016021024
13.53571 0.001598354
13.53671 0.0015945577999999998
13.53771 0.0015907139
13.53871 0.0015868223000000002
13.53971 0.0015828833
13.54071 0.001578897
13.54171 0.0015748632000000002
13.54271 0.0015707825000000001
13.54371 0.0015666546
13.54471 0.0015624801
13.54571 0.0015582587
13.54671 0.0015539908
13.54771 0.0015496767
13.54871 0.0015453162999999998
13.54971 0.0015409099
13.55071 0.0015364576
13.55171 0.0015319600000000002
13.55271 0.0015274167
13.55371 0.0015228283
13.55471 0.0015181949
13.55571 0.0015135167
13.55671 0.001508794
13.55771 0.0015040268
13.55871 0.0014992156
13.55971 0.0014943605
13.56071 0.0014894616999999999
13.56171 0.0014845194999999999
13.56271 0.0014795340999999998
13.56371 0.0014745055
13.56471 0.001469434
13.56571 0.0014643199
13.56671 0.0014591635
13.56771 0.0014539648
13.56871 0.001448724
13.56971 0.0014434413
13.57071 0.0014381169
13.57171 0.0014327511
13.57271 0.0014273439
13.57371 0.0014218956
13.57471 0.0014164065
13.57571 0.0014108766
13.57671 0.0014053062000000001
13.57771 0.0013996956
13.57871 0.0013940449
13.57971 0.0013883543
13.58071 0.0013826241
13.58171 0.0013768546
13.58271 0.0013710459
13.58371 0.0013651984000000001
13.58471 0.0013593122
13.58571 0.0013533877
13.58671 0.0013474251
13.58771 0.0013414247
13.58871 0.0013353869
13.58971 0.0013293117
13.59071 0.0013231996
13.59171 0.0013170509
13.59271 0.0013108656999999998
13.59371 0.0013046444
13.59471 0.0012983874
13.59571 0.0012920947
13.59671 0.0012857667999999999
13.59771 0.0012794039
13.59871 0.0012730062
13.59971 0.0012665741
13.60071 0.0012601077000000001
13.60171 0.0012536075
13.60271 0.0012470736
13.60371 0.0012405063
13.60471 0.0012339057
13.60571 0.0012272723999999999
13.60671 0.0012206064
13.60771 0.0012139081
13.60871 0.0012071777
13.60971 0.0012004155
13.61071 0.0011936218
13.61171 0.0011867969
13.61271 0.0011799411
13.61371 0.0011730546
13.61471 0.0011661379000000001
13.61571 0.0011591911
13.61671 0.0011522146
13.61771 0.0011452085000000002
13.61871 0.0011381735
13.61971 0.0011311096
13.62071 0.0011240174
13.62171 0.0011168971
13.62271 0.0011097489
13.62371 0.0011025732
13.62471 0.0010953704000000002
13.62571 0.0010881407
13.62671 0.0010808846
13.62771 0.0010736023
13.62871 0.0010662941
13.62971 0.0010589604
13.63071 0.0010516014
13.63171 0.0010442176
13.63271 0.0010368091000000001
13.63371 0.0010293763
13.63471 0.0010219194
13.63571 0.0010144389
13.63671 0.001006935
13.63771 0.0009994078
13.63871 0.00099185791
13.63971 0.00098428545
13.64071 0.00097669081
13.64171 0.00096907415
13.64271 0.00096143585
13.64371 0.0009537762699999999
13.64471 0.0009460956800000001
13.64571 0.0009383943500000001
13.64671 0.0009306727400000001
13.64771 0.0009229312099999999
13.64871 0.00091516986
13.64971 0.00090738931
13.65071 0.00089958967
13.65171 0.00089177129
13.65271 0.00088393481
13.65371 0.00087608032
13.65471 0.0008682082799999999
13.65571 0.0008603189600000001
13.65671 0.00085241281
13.65771 0.0008444902999999999
13.65871 0.0008365515900000001
13.65971 0.0008285970599999999
13.66071 0.00082062725
13.66171 0.00081264234
13.66271 0.0008046427000000001
13.66371 0.00079662868
13.66471 0.0007886007599999999
13.66571 0.000780559
13.66671 0.00077250388
13.66771 0.00076443575
13.66871 0.00075635498
13.66971 0.00074826175
13.67071 0.00074015647
13.67171 0.00073203946
13.67271 0.00072391099
13.67371 0.00071577138
13.67471 0.00070762098
13.67571 0.00069946013
13.67671 0.00069128905
13.67771 0.00068310819
13.67871 0.00067491774
13.67971 0.0006667181900000001
13.68071 0.00065850973
13.68171 0.0006502928
13.68271 0.0006420677
13.68371 0.00063383482
13.68471 0.00062559443
13.68571 0.0006173468999999999
13.68671 0.00060909265
13.68771 0.00060083203
13.68871 0.0005925653600000001
13.68971 0.00058429296
13.69071 0.00057601528
13.69171 0.0005677326
13.69271 0.00055944533
13.69371 0.0005511537900000001
13.69471 0.00054285833
13.69571 0.00053455929
13.69671 0.00052625705
13.69771 0.00051795187
13.69871 0.00050964413
13.69971 0.00050133413
13.70071 0.00049302221
13.70171 0.00048470873999999995
13.70271 0.00047639392
13.70371 0.00046807812999999994
13.70471 0.00045976171
13.70571 0.00045144493
13.70671 0.00044312815
13.70771 0.00043481159
13.70871 0.00042649563
13.70971 0.00041818062
13.71071 0.00040986679000000004
13.71171 0.00040155450999999995
13.71271 0.00039324409
13.71371 0.0003849359
13.71471 0.00037663031
13.71571 0.00036832755
13.71671 0.00036002805
13.71771 0.00035173207
13.71871 0.00034344005
13.71971 0.00033515228000000004
13.72071 0.0003268691
13.72171 0.00031859088
13.72271 0.00031031796
13.72371 0.00030205067
13.72471 0.00029378936999999996
13.72571 0.00028553436
13.72671 0.00027728602000000004
13.72771 0.00026904461
13.72871 0.0002608105
13.72971 0.00025258396000000003
13.73071 0.00024436531000000003
13.73171 0.00023615485
13.73271 0.00022795289
13.73371 0.00021975966
13.73471 0.00021157553000000003
13.73571 0.00020340071
13.73671 0.0001952355
13.73771 0.00018708018
13.73871 0.00017893501
13.73971 0.00017080027
13.74071 0.00016267624
13.74171 0.00015456319
13.74271 0.00014646140000000002
13.74371 0.00013837115
13.74471 0.00013029273
13.74571 0.00012222644999999998
13.74671 0.00011417255999999999
13.74771 0.0001061314
13.74871 9.810326000000001e-05
13.74971 9.0088457e-05
13.75071 8.2087286e-05
13.75171 7.4100063e-05
13.75271 6.6127103e-05
13.75371 5.8168723e-05
13.75471 5.0225236e-05
13.75571 4.2296946e-05
13.75671 3.4384172e-05
13.75771 2.6487209000000004e-05
13.75871 1.8606357e-05
13.75971 1.0741915e-05
13.76071 2.8941647e-06
13.76171 -4.9366115e-06
13.76271 -1.2750139000000002e-05
13.76371 -2.0546153e-05
13.76471 -2.8324390999999998e-05
13.76571 -3.6084603e-05
13.76671 -4.382654e-05
13.76771 -5.1549961000000006e-05
13.76871 -5.9254626000000005e-05
13.76971 -6.694030500000001e-05
13.77071 -7.4606766e-05
13.77171 -8.225378e-05
13.77271 -8.9881115e-05
13.77371 -9.748854400000001e-05
13.77471 -0.00010507584
13.77571 -0.00011264276000000001
13.77671 -0.00012018907999999999
13.77771 -0.00012771455
13.77871 -0.00013521893000000002
13.77971 -0.00014270197
13.78071 -0.00015016343
13.78171 -0.00015760305
13.78271 -0.00016502058
13.78371 -0.00017241575
13.78471 -0.00017978832
13.78571 -0.00018713802
13.78671 -0.00019446459000000001
13.78771 -0.00020176776
13.78871 -0.00020904731
13.78971 -0.00021630298999999998
13.79071 -0.00022353456
13.79171 -0.00023074174000000002
13.79271 -0.00023792433999999998
13.79371 -0.00024508211000000003
13.79471 -0.00025221486
13.79571 -0.00025932238
13.79671 -0.00026640446
13.79771 -0.00027346091
13.79871 -0.00028049153
13.79971 -0.00028749614
13.80071 -0.00029447458
13.80171 -0.00030142664000000003
13.80271 -0.0003083522
13.80371 -0.00031525104999999997
13.80471 -0.00032212304
13.80571 -0.00032896799
13.80671 -0.00033578572
13.80771 -0.00034257607
13.80871 -0.00034933885
13.80971 -0.00035607385999999997
13.81071 -0.00036278093
13.81171 -0.00036945985
13.81271 -0.00037611046
13.81371 -0.00038273250999999996
13.81471 -0.00038932585
13.81571 -0.00039589027000000004
13.81671 -0.00040242558000000005
13.81771 -0.00040893146
13.81871 -0.00041540789
13.81971 -0.00042185447
13.82071 -0.00042827114
13.82171 -0.00043465769999999994
13.82271 -0.00044101394
13.82371 -0.00044733961
13.82471 -0.00045363467999999995
13.82571 -0.00045989887
13.82671 -0.00046613204
13.82771 -0.00047233406999999997
13.82871 -0.00047850485
13.82971 -0.00048464417
13.83071 -0.00049075197
13.83171 -0.0004968281699999999
13.83271 -0.0005028725399999999
[truncated: 217,184 more chars]
