# Supplementary material for: 2D Synthetic dataset of numerical simulations of long-period seismicity in a volcanic edifice and related sensitivity kernels
Source: Data Brief. 2021 Jan 25;34:106673. doi: 10.1016/j.dib.2020.106673 (PMC7841316; doi:10.1016/j.dib.2020.106673)
Supplement: Supplementary Data S1 — Supplementary Raw Research Data. This is open data under the CC BY license http://creativecommons.org/licenses/by/4.0/ [file mmc1.zip › Dataset/OUTPUT_SEISMOGRAMS/9000_3000/disp_Z_homo_7000_2202_SVF7e-1Hz.semd]

-1.714286 0.0
-1.713286 0.0
-1.712286 0.0
-1.711286 0.0
-1.710286 0.0
-1.709286 0.0
-1.708286 0.0
-1.707286 0.0
-1.706286 0.0
-1.705286 -2.0610358999999998e-26
-1.704286 -3.1879519999999997e-25
-1.703286 -2.533954e-24
-1.702286 -1.3749173e-23
-1.701286 -5.7078193e-23
-1.700286 -1.9262354e-22
-1.699286 -5.4812978e-22
-1.698286 -1.3463126e-21
-1.697286 -2.8971387e-21
-1.696286 -5.508464199999999e-21
-1.695286 -9.275766699999999e-21
-1.694286 -1.3758065e-20
-1.693286 -1.7630178e-20
-1.692286 -1.8484461e-20
-1.691286 -1.2968822999999998e-20
-1.690286 2.6780171000000003e-21
-1.689286 3.1915202e-20
-1.688286 7.7585346e-20
-1.687286 1.4279884e-19
-1.686286 2.3368638e-19
-1.685286 3.640562e-19
-1.684286 5.6092337e-19
-1.683286 8.687264900000001e-19
-1.682286 1.3493389e-18
-1.681286 2.0752335e-18
-1.680286 3.1146083999999996e-18
-1.679286 4.5097677e-18
-1.678286 6.2530298000000005e-18
-1.677286 8.267148699999999e-18
-1.676286 1.0399066e-17
-1.675286 1.2436185000000001e-17
-1.674286 1.4152926e-17
-1.673286 1.5391595e-17
-1.672286 1.6175045999999998e-17
-1.671286 1.6839013e-17
-1.670286 1.8160001e-17
-1.669286 2.1442838e-17
-1.668286 2.8524553e-17
-1.667286 4.1654122e-17
-1.666286 6.322497100000001e-17
-1.665286 9.5371143e-17
-1.664286 1.3948425e-16
-1.663286 1.9575757e-16
-1.662286 2.6290133e-16
-1.661286 3.3818504e-16
-1.660286 4.1793627e-16
-1.659286 4.9855706e-16
-1.658286 5.7801326e-16
-1.657286 6.5762439e-16
-1.656286 7.4385408e-16
-1.655286 8.4970466e-16
-1.654286 9.9527761e-16
-1.653286 1.2071139999999999e-15
-1.652286 1.5160705e-15
-1.651286 1.9537384e-15
-1.650286 2.5477206e-15
-1.649286 3.3164108999999996e-15
-1.648286 4.264168e-15
-1.647286 5.3778777e-15
-1.646286 6.6257743e-15
-1.645286 7.9590022e-15
-1.644286 9.3158351e-15
-1.643286 1.0627743e-14
-1.642286 1.1825894e-14
-1.641286 1.2846241e-14
-1.640286 1.3631359000000001e-14
-1.639286 1.4127719e-14
-1.638286 1.4277988e-14
-1.637286 1.4009347e-14
-1.636286 1.3220136e-14
-1.635286 1.1768363000000001e-14
-1.634286 9.466051799999999e-15
-1.633286 6.0830214e-15
-1.632286 1.3622558000000001e-15
-1.631286 -4.9535535999999995e-15
-1.630286 -1.3087707e-14
-1.629286 -2.3193988000000002e-14
-1.628286 -3.5328692999999995e-14
-1.627286 -4.9439598000000005e-14
-1.626286 -6.537952399999999e-14
-1.625286 -8.2948142e-14
-1.624286 -1.0195927999999999e-13
-1.623286 -1.2232389e-13
-1.622286 -1.4413175e-13
-1.621286 -1.6771060000000002e-13
-1.620286 -1.9364009999999998e-13
-1.619286 -2.2270254e-13
-1.618286 -2.5576103e-13
-1.617286 -2.935697e-13
-1.616286 -3.3653527e-13
-1.615286 -3.8446469999999995e-13
-1.614286 -4.3634317999999994e-13
-1.613286 -4.9018966e-13
-1.612286 -5.4303037e-13
-1.611286 -5.9101415e-13
-1.610286 -6.2966867e-13
-1.609286 -6.5426862e-13
-1.608286 -6.602607799999999e-13
-1.607286 -6.4367148e-13
-1.606286 -6.0141732e-13
-1.605286 -5.3145278e-13
-1.604286 -4.3271487000000003e-13
-1.603286 -3.0486694e-13
-1.602286 -1.4788925e-13
-1.601286 3.8395437e-14
-1.600286 2.5474666e-13
-1.599286 5.027653399999999e-13
-1.598286 7.8489469e-13
-1.597286 1.1041211e-12
-1.596286 1.4634009000000001e-12
-1.595286 1.8649085e-12
-1.594286 2.3092576e-12
-1.593286 2.7948765e-12
-1.592286 3.3177013e-12
-1.591286 3.8712915999999995e-12
-1.590286 4.447376e-12
-1.589286 5.0367154e-12
-1.588286 5.6300583e-12
-1.587286 6.2188841e-12
-1.586286 6.7956152e-12
-1.585286 7.353038799999999e-12
-1.584286 7.8828159e-12
-1.583286 8.373168000000001e-12
-1.582286 8.8060493e-12
-1.581286 9.1543303e-12
-1.580286 9.3796464e-12
-1.579286 9.4315987e-12
-1.578286 9.2488402e-12
-1.577286 8.7623546e-12
-1.576286 7.9008252e-12
-1.575286 6.5976087e-12
-1.574286 4.7984183e-12
-1.573286 2.4685794e-12
-1.572286 -4.0135394e-13
-1.571286 -3.7926482999999994e-12
-1.570286 -7.6587581e-12
-1.569286 -1.1929072999999999e-11
-1.568286 -1.6515486e-11
-1.567286 -2.1320626e-11
-1.566286 -2.624619e-11
-1.565286 -3.1199736e-11
-1.564286 -3.6098495e-11
-1.563286 -4.0869367e-11
-1.562286 -4.5445039e-11
-1.561286 -4.9757083999999995e-11
-1.560286 -5.3727649000000005e-11
-1.559286 -5.7261807e-11
-1.558286 -6.024274e-11
-1.557286 -6.253143100000001e-11
-1.556286 -6.3971609e-11
-1.555286 -6.4399598e-11
-1.554286 -6.3657375e-11
-1.553286 -6.1606297e-11
-1.552286 -5.8138347e-11
-1.551286 -5.3182089999999996e-11
-1.550286 -4.6701401000000005e-11
-1.549286 -3.8686632e-11
-1.548286 -2.9139765999999996e-11
-1.547286 -1.8056997e-11
-1.546286 -5.4133683e-12
-1.545286 8.8453103e-12
-1.544286 2.4798821e-11
-1.543286 4.2534522e-11
-1.542286 6.2115081e-11
-1.541286 8.353526699999999e-11
-1.540286 1.0667420000000001e-10
-1.539286 1.3125143e-10
-1.538286 1.5679624000000002e-10
-1.537286 1.8263813e-10
-1.536286 2.0792389e-10
-1.535286 2.3166248e-10
-1.534286 2.5279358e-10
-1.533286 2.7027157e-10
-1.532286 2.831526e-10
-1.531286 2.9067159e-10
-1.530286 2.9229642e-10
-1.529286 2.8775077e-10
-1.528286 2.7700221e-10
-1.527286 2.6021891e-10
-1.526286 2.3770456e-10
-1.525286 2.0982548999999998e-10
-1.524286 1.7694586e-10
-1.523286 1.3938542e-10
-1.522286 9.7409407e-11
-1.521286 5.1253001000000004e-11
-1.520286 1.1747657e-12
-1.519286 -5.2474014000000004e-11
-1.518286 -1.0918219e-10
-1.517286 -1.6823265e-10
-1.516286 -2.2869313000000002e-10
-1.515286 -2.8945236000000004e-10
-1.514286 -3.4929924e-10
-1.513286 -4.0703248e-10
-1.512286 -4.6157861e-10
-1.511286 -5.1209115e-10
-1.510286 -5.580045100000001e-10
-1.509286 -5.990227e-10
-1.508286 -6.3503616e-10
-1.507286 -6.6597457e-10
-1.506286 -6.9162059e-10
-1.505286 -7.1142185e-10
-1.504286 -7.2434472e-10
-1.503286 -7.2881172e-10
-1.502286 -7.227528e-10
-1.501286 -7.0378148e-10
-1.500286 -6.6948279e-10
-1.499286 -6.177768800000001e-10
-1.498286 -5.473007e-10
-1.497286 -4.5774196e-10
-1.496286 -3.5006035e-10
-1.495286 -2.2654636e-10
-1.494286 -9.069323e-11
-1.493286 5.3108781000000005e-11
-1.492286 2.0001386e-10
-1.491286 3.4522838000000003e-10
-1.490286 4.8449881e-10
-1.489286 6.1449569e-10
-1.488286 7.3302475e-10
-1.487286 8.390291900000001e-10
-1.486286 9.3238698e-10
-1.485286 1.0135478e-09
-1.484286 1.0830888e-09
-1.483286 1.1412885999999999e-09
-1.482286 1.1878145999999999e-09
-1.481286 1.2216013e-09
-1.480286 1.2409558000000001e-09
-1.479286 1.2438776000000001e-09
-1.478286 1.2285312e-09
-1.477286 1.193769e-09
-1.476286 1.1395849999999998e-09
-1.475286 1.0673814e-09
-1.474286 9.799675e-10
-1.473286 8.812562699999999e-10
-1.472286 7.756929600000001e-10
-1.471286 6.6750932e-10
-1.470286 5.5994489e-10
-1.469286 4.5459799e-10
-1.468286 3.5105749e-10
-1.467286 2.4692006e-10
-1.466286 1.3822933999999998e-10
-1.465286 2.028701e-11
-1.464286 -1.1129263e-10
-1.463286 -2.5947447000000004e-10
-1.462286 -4.2485568000000006e-10
-1.461286 -6.050786600000001e-10
-1.460286 -7.9474465e-10
-1.459286 -9.8587839e-10
-1.458286 -1.1688883e-09
-1.457286 -1.333866e-09
-1.456286 -1.4719947e-09
-1.455286 -1.5768042999999999e-09
-1.454286 -1.6450298e-09
-1.453286 -1.6769055000000002e-09
-1.452286 -1.6758301e-09
-1.451286 -1.6474694999999997e-09
-1.450286 -1.5984773999999998e-09
-1.449286 -1.535105e-09
-1.448286 -1.4619949e-09
-1.447286 -1.3814284e-09
-1.446286 -1.2932006999999999e-09
-1.445286 -1.1951677e-09
-1.444286 -1.0843542e-09
-1.443286 -9.5837834e-10
-1.442286 -8.1685917e-10
-1.441286 -6.6245052e-10
-1.440286 -5.0120038e-10
-1.439286 -3.4206472e-10
-1.438286 -1.9557971e-10
-1.437286 -7.1887781e-11
-1.436286 2.1521190000000002e-11
-1.435286 8.189086899999999e-11
-1.434286 1.1262561e-10
-1.433286 1.2367536e-10
-1.432286 1.3066724e-10
-1.431286 1.5280865e-10
-1.430286 2.0983947999999998e-10
-1.429286 3.1852719000000003e-10
-1.428286 4.893333100000001e-10
-1.427286 7.238982e-10
-1.426286 1.0138817000000001e-09
-1.425286 1.3414737e-09
-1.424286 1.6815899000000002e-09
-1.423286 2.0054436e-09
-1.422286 2.2849066000000003e-09
-1.421286 2.4968933e-09
-1.420286 2.6269585e-09
-1.419286 2.6714206e-09
-1.418286 2.6375781999999997e-09
-1.417286 2.5419406e-09
-1.416286 2.4067757999999997e-09
-1.415286 2.2556174e-09
-1.414286 2.1085925e-09
-1.413286 1.9784931e-09
-1.412286 1.8683855e-09
-1.411286 1.7712653e-09
-1.410286 1.6718606e-09
-1.409286 1.5502512e-09
-1.408286 1.3865856000000001e-09
-1.407286 1.1659252e-09
-1.406286 8.8218721e-10
-1.405286 5.4030625e-10
-1.404286 1.5607562e-10
-1.403286 -2.4640639000000003e-10
-1.402286 -6.3925584e-10
-1.401286 -9.9642499e-10
-1.400286 -1.2992856e-09
-1.399286 -1.5409809e-09
-1.398286 -1.7285458e-09
-1.397286 -1.8822029e-09
-1.396286 -2.0317949e-09
-1.395286 -2.2109052e-09
-1.394286 -2.4497245e-09
-1.393286 -2.7680341e-09
-1.392286 -3.1697402e-09
-1.391286 -3.6401488999999997e-09
-1.390286 -4.1466896e-09
-1.389286 -4.6431400000000006e-09
-1.388286 -5.0767158e-09
-1.387286 -5.3967802e-09
-1.386286 -5.5635708e-09
-1.385286 -5.5552511e-09
-1.384286 -5.3718769000000005e-09
-1.383286 -5.0354103e-09
-1.382286 -4.5856676e-09
-1.381286 -4.072884400000001e-09
-1.380286 -3.5482638000000003e-09
-1.379286 -3.0543148e-09
-1.378286 -2.6168749e-09
-1.377286 -2.2404273e-09
-1.376286 -1.907704e-09
-1.375286 -1.583734e-09
-1.374286 -1.2236072e-09
-1.373286 -7.8245891e-10
-1.372286 -2.2569524000000002e-10
-1.371286 4.6261730999999996e-10
-1.370286 1.2749516e-09
-1.369286 2.1801757999999997e-09
-1.368286 3.1282112e-09
-1.367286 4.0586576e-09
-1.366286 4.9117235e-09
-1.365286 5.6392804e-09
-1.364286 6.2137802000000005e-09
-1.363286 6.6331565e-09
-1.362286 6.920609200000001e-09
-1.361286 7.1191913000000005e-09
-1.360286 7.282209599999999e-09
-1.359286 7.4613253e-09
-1.358286 7.6947941e-09
-1.357286 7.9983249e-09
-1.356286 8.3605615e-09
-1.355286 8.744301799999999e-09
-1.354286 9.0933872e-09
-1.353286 9.3440172e-09
-1.352286 9.4382488e-09
-1.351286 9.3368965e-09
-1.350286 9.029062200000001e-09
-1.349286 8.5361017e-09
-1.348286 7.908899900000001e-09
-1.347286 7.2186805e-09
-1.346286 6.542928e-09
-1.345286 5.9490947000000004e-09
-1.344286 5.4793572e-09
-1.343286 5.1396418e-09
-1.342286 4.8954198e-09
-1.341286 4.6755259e-09
-1.340286 4.3836802e-09
-1.339286 3.9158312e-09
-1.338286 3.1801728e-09
-1.337286 2.1160086e-09
-1.336286 7.0769688e-10
-1.335286 -1.0092767e-09
-1.334286 -2.9516098000000003e-09
-1.333286 -5.000594e-09
-1.332286 -7.0215389e-09
-1.331286 -8.8866657e-09
-1.330286 -1.0497124000000001e-08
-1.329286 -1.1799819000000002e-08
-1.328286 -1.2795627999999998e-08
-1.327286 -1.353718e-08
-1.326286 -1.4116388999999999e-08
-1.325286 -1.4643979e-08
-1.324286 -1.5224882e-08
-1.323286 -1.5934355e-08
-1.322286 -1.6799651e-08
-1.321286 -1.7791134e-08
-1.320286 -1.8824967e-08
-1.319286 -1.977724e-08
-1.318286 -2.0507136e-08
-1.317286 -2.0884826000000002e-08
-1.316286 -2.0818669e-08
-1.315286 -2.0276254e-08
-1.314286 -1.9294803000000002e-08
-1.313286 -1.7978376e-08
-1.312286 -1.6481828e-08
-1.311286 -1.4984042e-08
-1.310286 -1.3655114999999999e-08
-1.309286 -1.2623583e-08
-1.308286 -1.1949903999999999e-08
-1.307286 -1.1611495e-08
-1.306286 -1.1502576e-08
-1.305286 -1.1449376e-08
-1.304286 -1.1238406e-08
-1.303286 -1.0652985e-08
-1.302286 -9.5115825e-09
-1.301286 -7.7010801e-09
-1.300286 -5.1988761e-09
-1.299286 -2.0797496000000003e-09
-1.298286 1.4938600999999999e-09
-1.297286 5.2964588000000006e-09
-1.296286 9.0745869e-09
-1.295286 1.2586090999999999e-08
-1.294286 1.5636561000000002e-08
-1.293286 1.8106554e-08
-1.292286 1.9964984e-08
-1.291286 2.1266776e-08
-1.290286 2.21358e-08
-1.289286 2.2736897e-08
-1.288286 2.3242696999999998e-08
-1.287286 2.3801772e-08
-1.286286 2.4514132e-08
-1.285286 2.5418412e-08
-1.284286 2.6492541e-08
-1.283286 2.7666912999999998e-08
-1.282286 2.8846425000000002e-08
-1.281286 2.9936081e-08
-1.280286 3.086415e-08
-1.279286 3.1597575e-08
-1.278286 3.2146119000000004e-08
-1.277286 3.2554333999999996e-08
-1.276286 3.2883196e-08
-1.275286 3.318574e-08
-1.274286 3.3482539e-08
-1.273286 3.3743133e-08
-1.272286 3.3878569e-08
-1.271286 3.3747863e-08
-1.270286 3.3178393e-08
-1.269286 3.1997033e-08
-1.268286 3.0066343999999997e-08
-1.267286 2.731862e-08
-1.266286 2.3780466e-08
-1.265286 1.9582018e-08
-1.264286 1.4947649e-08
-1.263286 1.0168432000000001e-08
-1.262286 5.5603012e-09
-1.261286 1.414816e-09
-1.260286 -2.0487107e-09
-1.259286 -4.7208244e-09
-1.258286 -6.6219003e-09
-1.257286 -7.900118100000001e-09
-1.256286 -8.807030799999999e-09
-1.255286 -9.654489e-09
-1.254286 -1.0760254e-08
-1.253286 -1.2391907e-08
-1.252286 -1.4719193e-08
-1.251286 -1.7783529e-08
-1.250286 -2.149038e-08
-1.249286 -2.5625993000000002e-08
-1.248286 -2.989545e-08
-1.247286 -3.3975012e-08
-1.246286 -3.7568955999999996e-08
-1.245286 -4.0460237999999996e-08
-1.244286 -4.2545402999999994e-08
-1.243286 -4.3847195e-08
-1.242286 -4.4502507e-08
-1.241286 -4.4728113e-08
-1.240286 -4.4770898e-08
-1.239286 -4.4852411e-08
-1.238286 -4.5118738999999995e-08
-1.237286 -4.5605838999999997e-08
-1.236286 -4.6227479999999995e-08
-1.235286 -4.6788734e-08
-1.234286 -4.7022907999999994e-08
-1.233286 -4.6645282e-08
-1.232286 -4.5413520000000005e-08
-1.231286 -4.3183188e-08
-1.230286 -3.9947376e-08
-1.229286 -3.5852279e-08
-1.228286 -3.1184949000000005e-08
-1.227286 -2.6334542999999997e-08
-1.226286 -2.1733393e-08
-1.225286 -1.7788090000000002e-08
-1.224286 -1.4812736e-08
-1.223286 -1.2976291000000002e-08
-1.222286 -1.2273520999999999e-08
-1.221286 -1.2524788e-08
-1.220286 -1.3404802000000001e-08
-1.219286 -1.4495279999999998e-08
-1.218286 -1.5352199e-08
-1.217286 -1.5575911e-08
-1.216286 -1.4872079000000001e-08
-1.215286 -1.3093271e-08
-1.214286 -1.0254871e-08
-1.213286 -6.523695500000001e-09
-1.212286 -2.1827398e-09
-1.211286 2.4203672e-09
-1.210286 6.9309772999999995e-09
-1.209286 1.104032e-08
-1.208286 1.4524386e-08
-1.207286 1.7262762999999998e-08
-1.206286 1.9235734000000002e-08
-1.205286 2.0502386e-08
-1.204286 2.1166318999999998e-08
-1.203286 2.1337757e-08
-1.202286 2.1101264e-08
-1.201286 2.0496602e-08
-1.200286 1.9517042e-08
-1.199286 1.8125292e-08
-1.198286 1.6282961e-08
-1.197286 1.3986162e-08
-1.196286 1.1298062e-08
-1.195286 8.3694211e-09
-1.194286 5.4403801e-09
-1.193286 2.8205245e-09
-1.192286 8.4889856e-10
-1.191286 -1.5981613e-10
-1.190286 2.6743099e-11
-1.189286 1.5079384000000002e-09
-1.188286 4.2176172e-09
-1.187286 7.9179073e-09
-1.186286 1.2222928e-08
-1.185286 1.6650574999999998e-08
-1.184286 2.069508e-08
-1.183286 2.3908781000000002e-08
-1.182286 2.5979213000000002e-08
-1.181286 2.6787786e-08
-1.180286 2.6438964999999998e-08
-1.179286 2.5253774e-08
-1.178286 2.3727383999999998e-08
-1.177286 2.2456884e-08
-1.176286 2.2050581e-08
-1.175286 2.3033576e-08
-1.174286 2.5765209e-08
-1.173286 3.0381991e-08
-1.172286 3.6775372e-08
-1.171286 4.4607718e-08
-1.170286 5.3363386e-08
-1.169286 6.2425826e-08
-1.168286 7.1167355e-08
-1.167286 7.90365e-08
-1.166286 8.562866e-08
-1.165286 9.0729169e-08
-1.164286 9.432306000000001e-08
-1.163286 9.6571984e-08
-1.162286 9.7764441e-08
-1.161286 9.8249742e-08
-1.160286 9.8368758e-08
-1.159286 9.839407100000001e-08
-1.158286 9.848959400000001e-08
-1.157286 9.8695596e-08
-1.156286 9.893942300000001e-08
-1.155286 9.906735399999998e-08
-1.154286 9.8888919e-08
-1.153286 9.8222941e-08
-1.152286 9.693462700000001e-08
-1.151286 9.4955699e-08
-1.150286 9.228340900000001e-08
-1.149286 8.8959268e-08
-1.148286 8.503295299999999e-08
-1.147286 8.0520529e-08
-1.146286 7.5367423e-08
-1.145286 6.9426148e-08
-1.144286 6.2455902e-08
-1.143286 5.4146659e-08
-1.142286 4.4165363e-08
-1.141286 3.221681e-08
-1.140286 1.8108473e-08
-1.139286 1.8067323999999998e-09
-1.138286 -1.6527003e-08
-1.137286 -3.6528713e-08
-1.136286 -5.7656290999999994e-08
-1.135286 -7.9243861e-08
-1.134286 -1.005782e-07
-1.133286 -1.2098523e-07
-1.132286 -1.3991259e-07
-1.131286 -1.5699451e-07
-1.130286 -1.7208851e-07
-1.129286 -1.8527805e-07
-1.128286 -1.9684110000000003e-07
-1.127286 -2.0719102e-07
-1.126286 -2.1680042e-07
-1.125286 -2.2612148e-07
-1.124286 -2.3551627e-07
-1.123286 -2.4520914e-07
-1.122286 -2.5526707e-07
-1.121286 -2.6561038e-07
-1.120286 -2.7604865e-07
-1.119286 -2.863328e-07
-1.118286 -2.9621112e-07
-1.117286 -3.0547669e-07
-1.116286 -3.1399572e-07
-1.115286 -3.217113e-07
-1.114286 -3.286214e-07
-1.113286 -3.3473706e-07
-1.112286 -3.4003083e-07
-1.111286 -3.4438814e-07
-1.110286 -3.4757508e-07
-1.109286 -3.4923291000000003e-07
-1.108286 -3.4890513e-07
-1.107286 -3.4609655e-07
-1.106286 -3.4035754000000003e-07
-1.105286 -3.3138017e-07
-1.104286 -3.1908967e-07
-1.103286 -3.0371483e-07
-1.102286 -2.8582182999999997e-07
-1.101286 -2.6630171e-07
-1.100286 -2.4630913e-07
-1.099286 -2.2715754e-07
-1.098286 -2.1018394000000002e-07
-1.097286 -1.9660109e-07
-1.096286 -1.8735899e-07
-1.095286 -1.8303530999999998e-07
-1.094286 -1.8377174e-07
-1.093286 -1.8926607e-07
-1.092286 -1.9882254e-07
-1.091286 -2.1145272e-07
-1.090286 -2.2601438e-07
-1.089286 -2.4136764e-07
-1.088286 -2.5652784e-07
-1.087286 -2.7079538999999997e-07
-1.086286 -2.8384578999999997e-07
-1.085286 -2.9577023e-07
-1.084286 -3.0706357e-07
-1.083286 -3.1856588e-07
-1.082286 -3.313676e-07
-1.081286 -3.4669418e-07
-1.080286 -3.6578589e-07
-1.079286 -3.8978833e-07
-1.078286 -4.1966457e-07
-1.077286 -4.5613557000000003e-07
-1.076286 -4.9965316e-07
-1.075286 -5.5039999e-07
-1.074286 -6.0831229e-07
-1.073286 -6.731165e-07
-1.072286 -7.4437327e-07
-1.071286 -8.2152205e-07
-1.070286 -9.0392156e-07
-1.069286 -9.9088799e-07
-1.068286 -1.0817289e-06
-1.067286 -1.1757783e-06
-1.066286 -1.2724328e-06
-1.065286 -1.3711915e-06
-1.064286 -1.4716956999999999e-06
-1.063286 -1.5737674e-06
-1.062286 -1.6774409e-06
-1.061286 -1.7829777e-06
-1.060286 -1.8908619999999998e-06
-1.059286 -2.0017731000000003e-06
-1.058286 -2.1165308e-06
-1.057286 -2.2360187e-06
-1.056286 -2.3610941e-06
-1.055286 -2.4924899e-06
-1.054286 -2.6307251e-06
-1.053286 -2.7760355999999997e-06
-1.052286 -2.9283351000000003e-06
-1.051286 -3.0872157999999996e-06
-1.050286 -3.2519853e-06
-1.049286 -3.4217386e-06
-1.048286 -3.5954557e-06
-1.047286 -3.7721129e-06
-1.046286 -3.9507889e-06
-1.045286 -4.1307555e-06
-1.044286 -4.3115442e-06
-1.043286 -4.4929774e-06
-1.042286 -4.6751637e-06
-1.041286 -4.8584614e-06
-1.040286 -5.0434142e-06
-1.039286 -5.2306756e-06
-1.038286 -5.4209305e-06
-1.037286 -5.6148288e-06
-1.036286 -5.812932e-06
-1.035286 -6.015687099999999e-06
-1.034286 -6.2234207e-06
-1.033286 -6.4363462e-06
-1.032286 -6.6545773e-06
-1.031286 -6.878146800000001e-06
-1.030286 -7.107014000000001e-06
-1.029286 -7.341068200000001e-06
-1.028286 -7.5801182000000004e-06
-1.027286 -7.8238813e-06
-1.026286 -8.0719616e-06
-1.025286 -8.323844e-06
-1.024286 -8.5788919e-06
-1.023286 -8.836367e-06
-1.022286 -9.0954721e-06
-1.021286 -9.3554121e-06
-1.020286 -9.6154757e-06
-1.019286 -9.8751265e-06
-1.018286 -1.0134076999999999e-05
-1.017286 -1.039234e-05
-1.016286 -1.0650258e-05
-1.015286 -1.0908477999999999e-05
-1.014286 -1.11679e-05
-1.013286 -1.1429582e-05
-1.012286 -1.1694629e-05
-1.011286 -1.1964069e-05
-1.010286 -1.2238725e-05
-1.009286 -1.2519118e-05
-1.008286 -1.2805386999999999e-05
-1.007286 -1.3097259000000002e-05
-1.006286 -1.3394069000000001e-05
-1.005286 -1.3694823000000001e-05
-1.004286 -1.3998307e-05
-1.003286 -1.4303195000000002e-05
-1.002286 -1.4608179000000001e-05
-1.001286 -1.4912084999999998e-05
-1.000286 -1.5213973000000002e-05
-0.9992857 -1.5513207999999998e-05
-0.9982857 -1.5809503e-05
-0.9972857 -1.6102931e-05
-0.9962857 -1.6393889e-05
-0.9952857 -1.668309e-05
-0.9942857 -1.6971491e-05
-0.9932857 -1.7260231000000003e-05
-0.9922857 -1.7550559999999998e-05
-0.9912857 -1.7843763000000002e-05
-0.9902857 -1.8141097e-05
-0.9892857 -1.8443721e-05
-0.9882857 -1.8752647e-05
-0.9872857 -1.9068672e-05
-0.9862857 -1.9392326e-05
-0.9852857 -1.9723824999999997e-05
-0.9842857 -2.0063041e-05
-0.9832857 -2.0409503e-05
-0.9822857 -2.076244e-05
-0.9812857 -2.112084e-05
-0.9802857 -2.1483559e-05
-0.9792857 -2.1849458e-05
-0.9782857 -2.221754e-05
-0.9772857 -2.2587099e-05
-0.9762857 -2.2957852e-05
-0.9752857 -2.3330038e-05
-0.9742857 -2.3704473e-05
-0.9732857 -2.4082539000000002e-05
-0.9722857 -2.4466103999999997e-05
-0.9712857 -2.4857391e-05
-0.9702857 -2.5258794e-05
-0.9692857 -2.5672656999999998e-05
-0.9682857 -2.6101047999999998e-05
-0.9672857 -2.6545587e-05
-0.9662857 -2.7007282999999998e-05
-0.9652857 -2.7486479e-05
-0.9642857 -2.7982861000000003e-05
-0.9632857 -2.8495522999999998e-05
-0.9622857 -2.9023116e-05
-0.9612857 -2.9564052e-05
-0.9602857 -3.0116712000000002e-05
-0.9592857 -3.0679674999999995e-05
-0.9582857 -3.1251895e-05
-0.9572857 -3.1832832e-05
-0.9562857 -3.2422523e-05
-0.9552857 -3.3021561e-05
-0.9542857 -3.3631025e-05
-0.9532857 -3.4252355e-05
-0.9522857 -3.4887199e-05
-0.9512857 -3.5537252000000005e-05
-0.9502857 -3.6204096000000004e-05
-0.9492857 -3.6889077e-05
-0.9482857 -3.7593207e-05
-0.9472857 -3.8317127999999996e-05
-0.9462857 -3.9061091999999996e-05
-0.9452857 -3.9825005e-05
-0.9442857 -4.0608467e-05
-0.9432857 -4.1410854e-05
-0.9422857 -4.2231389e-05
-0.9412857 -4.3069198e-05
-0.9402857 -4.3923362e-05
-0.9392857 -4.4792964e-05
-0.9382857 -4.5677135e-05
-0.9372857 -4.6575084e-05
-0.9362857 -4.7486154e-05
-0.9352857 -4.8409845e-05
-0.9342857 -4.9345869e-05
-0.9332857 -5.0294159e-05
-0.9322857 -5.1254908999999994e-05
-0.9312857 -5.2228569000000005e-05
-0.9302857 -5.3215808e-05
-0.9292857 -5.4217509000000005e-05
-0.9282857 -5.5234625e-05
-0.9272857 -5.6268152e-05
-0.9262857 -5.7318977e-05
-0.9252857 -5.8387764000000005e-05
-0.9242857 -5.9474887999999996e-05
-0.9232857 -6.0580345e-05
-0.9222857 -6.1703736e-05
-0.9212857 -6.2844259e-05
-0.9202857 -6.4000784e-05
-0.9192857 -6.5171929e-05
-0.9182857 -6.6356188e-05
-0.9172857 -6.7552054e-05
-0.9162857 -6.8758135e-05
-0.9152857 -6.997321999999999e-05
-0.9142857 -7.1196342e-05
-0.9132857 -7.2426792e-05
-0.9122857 -7.3664131e-05
-0.9112857 -7.4908155e-05
-0.9102857 -7.615883500000001e-05
-0.9092857 -7.7416252e-05
-0.9082857 -7.8680574e-05
-0.9072857 -7.995203100000001e-05
-0.9062857 -8.1230911e-05
-0.9052857 -8.2517562e-05
-0.9042857 -8.3812415e-05
-0.9032857 -8.5116028e-05
-0.9022857 -8.642901400000001e-05
-0.9012857 -8.7752028e-05
-0.9002857 -8.9085688e-05
-0.8992857 -9.0430484e-05
-0.8982857 -9.17867e-05
-0.8972857 -9.3154301e-05
-0.8962857 -9.453282199999999e-05
-0.8952857 -9.592134800000001e-05
-0.8942857 -9.731846799999999e-05
-0.8932857 -9.872234200000001e-05
-0.8922857 -0.00010013083000000001
-0.8912857 -0.00010154171
-0.8902857 -0.00010295286999999999
-0.8892857 -0.00010436264
-0.8882857 -0.00010576998999999998
-0.8872857 -0.00010717472
-0.8862857 -0.00010857759
-0.8852857 -0.00010998033
-0.8842857 -0.00011138552
-0.8832857 -0.00011279645
-0.8822857 -0.00011421685
-0.8812857 -0.00011565056
-0.8802857 -0.00011710127
-0.8792857 -0.00011857212
-0.8782857 -0.00012006544
-0.8772857 -0.00012158259
-0.8762857 -0.00012312379
-0.8752857 -0.00012468823
-0.8742857 -0.00012627424
-0.8732857 -0.00012787957
-0.8722857 -0.00012950169
-0.8712857 -0.00013113818
-0.8702857 -0.00013278700000000001
-0.8692857 -0.00013444679
-0.8682857 -0.00013611709000000002
-0.8672857 -0.00013779854
-0.8662857 -0.00013949292
-0.8652857 -0.00014120308
-0.8642857 -0.00014293282
-0.8632857 -0.00014468667
-0.8622857 -0.00014646944
-0.8612857 -0.00014828598000000002
-0.8602857 -0.00015014081
-0.8592857 -0.0001520378
-0.8582857 -0.00015397999
-0.8572857 -0.00015596935
-0.8562857 -0.00015800681
-0.8552857 -0.00016009222
-0.8542857 -0.00016222458
-0.8532857 -0.00016440219000000002
-0.8522857 -0.00016662302000000002
-0.8512857 -0.000168885
-0.8502857 -0.00017118639
-0.8492857 -0.00017352598
-0.8482857 -0.00017590346
-0.8472857 -0.00017831943
-0.8462857 -0.00018077548
-0.8452857 -0.00018327407
-0.8442857 -0.00018581834999999999
-0.8432857 -0.00018841181
-0.8422857 -0.00019105801000000001
-0.8412857 -0.0001937603
-0.8402857 -0.0001965215
-0.8392857 -0.00019934375
-0.8382857 -0.00020222831000000002
-0.8372857 -0.00020517556999999999
-0.8362857 -0.00020818504
-0.8352857 -0.00021125563
-0.8342857 -0.00021438576999999997
-0.8332857 -0.00021757394
-0.8322857 -0.00022081886
-0.8312857 -0.00022411964
-0.8302857 -0.00022747607999999998
-0.8292857 -0.00023088858000000002
-0.8282857 -0.00023435807
-0.8272857 -0.00023788593
-0.8262857 -0.00024147366000000002
-0.8252857 -0.00024512283
-0.8242857 -0.00024883466
-0.8232857 -0.00025260983
-0.8222857 -0.00025644842
-0.8212857 -0.00026034975
-0.8202857 -0.00026431253
-0.8192857 -0.00026833495
-0.8182857 -0.00027241517
-0.8172857 -0.00027655146
-0.8162857 -0.0002807426
-0.8152857 -0.00028498803
-0.8142857 -0.00028928784999999996
-0.8132857 -0.00029364282
-0.8122857 -0.00029805435
-0.8112857 -0.0003025242
-0.8102857 -0.00030705435
-0.8092857 -0.00031164666
-0.8082857 -0.00031630257
-0.8072857 -0.00032102268999999997
-0.8062857 -0.00032580676
-0.8052857 -0.00033065346000000004
-0.8042857 -0.00033556058999999997
-0.8032857 -0.00034052525
-0.8022857 -0.00034554405
-0.8012857 -0.0003506135
-0.8002857 -0.00035573039
-0.7992857 -0.00036089193
-0.7982857 -0.00036609611
-0.7972857 -0.00037134184
-0.7962857 -0.00037662919
-0.7952857 -0.00038195922
-0.7942857 -0.00038733401
-0.7932857 -0.00039275610000000005
-0.7922857 -0.00039822830000000003
-0.7912857 -0.00040375326
-0.7902857 -0.00040933323
-0.7892857 -0.00041497001000000003
-0.7882857 -0.00042066436000000003
-0.7872857 -0.00042641618000000003
-0.7862857 -0.00043222434999999994
-0.7852857 -0.00043808664
-0.7842857 -0.00044399989999999997
-0.7832857 -0.00044996045
-0.7822857 -0.00045596429999999994
-0.7812857 -0.00046200757000000006
-0.7802857 -0.00046808704999999997
-0.7792857 -0.00047420053
-0.7782857 -0.00048034676
-0.7772857 -0.00048652591
-0.7762857 -0.0004927394900000001
-0.7752857 -0.00049899027
-0.7742857 -0.0005052822
-0.7732857 -0.00051162001
-0.7722857 -0.00051800885
-0.7712857 -0.00052445375
-0.7702857 -0.0005309591
-0.7692857 -0.0005375280100000001
-0.7682857 -0.0005441621899999999
-0.7672857 -0.00055086171
-0.7662857 -0.00055762525
-0.7652857 -0.00056445037
-0.7642857 -0.00057133393
-0.7632857 -0.0005782724200000001
-0.7622857 -0.0005852623
-0.7612857 -0.00059230065
-0.7602857 -0.00059938575
-0.7592857 -0.00060651769
-0.7582857 -0.00061369865
-0.7572857 -0.00062093277
-0.7562857 -0.0006282260099999999
-0.7552857 -0.00063558537
-0.7542857 -0.00064301817
-0.7532857 -0.00065053159
-0.7522857 -0.0006581321499999999
-0.7512857 -0.0006658255200000001
-0.7502857 -0.00067361598
-0.7492857 -0.00068150625
-0.7482857 -0.00068949726
-0.7472857 -0.0006975884399999999
-0.7462857 -0.00070577794
-0.7452857 -0.00071406307
-0.7442857 -0.0007224415599999999
-0.7432857 -0.00073091205
-0.7422857 -0.00073947444
-0.7412857 -0.0007481301100000001
-0.7402857 -0.00075688222
-0.7392857 -0.00076573515
-0.7382857 -0.0007746946700000001
-0.7372857 -0.0007837670600000001
-0.7362857 -0.00079295933
-0.7352857 -0.00080227865
-0.7342857 -0.00081173193
-0.7332857 -0.00082132556
-0.7322857 -0.00083106434
-0.7312857 -0.00084095163
-0.7302857 -0.000850989
-0.7292857 -0.0008611768
-0.7282857 -0.00087151448
-0.7272857 -0.0008820014999999999
-0.7262857 -0.0008926376700000001
-0.7252857 -0.00090342364
-0.7242857 -0.0009143603199999999
-0.7232857 -0.0009254495100000001
-0.7222857 -0.0009366932300000001
-0.7212857 -0.00094809457
-0.7202857 -0.00095965797
-0.7192857 -0.0009713890900000001
-0.7182857 -0.00098329429
-0.7172857 -0.00099537983
-0.7162857 -0.0010076510999999999
-0.7152857 -0.0010201118
-0.7142857 -0.0010327641
-0.7132857 -0.0010456088
-0.7122857 -0.0010586464
-0.7112857 -0.0010718772
-0.7102857 -0.0010853009
-0.7092857 -0.0010989169
-0.7082857 -0.0011127238
-0.7072857 -0.0011267201000000001
-0.7062857 -0.0011409048
-0.7052857 -0.0011552786
-0.7042857 -0.0011698443
-0.7032857 -0.0011846065
-0.7022857 -0.0011995707
-0.7012857 -0.0012147428999999999
-0.7002857 -0.0012301281
-0.6992857 -0.0012457302
-0.6982857 -0.0012615516999999999
-0.6972857 -0.0012775937999999999
-0.6962857 -0.0012938566000000001
-0.6952857 -0.0013103394
-0.6942857 -0.0013270397
-0.6932857 -0.0013439532999999998
-0.6922857 -0.0013610743
-0.6912857 -0.001378396
-0.6902857 -0.0013959126
-0.6892857 -0.0014136205000000002
-0.6882857 -0.0014315188
-0.6872857 -0.0014496092
-0.6862857 -0.0014678952
-0.6852857 -0.0014863816
-0.6842857 -0.0015050738
-0.6832857 -0.0015239777
-0.6822857 -0.0015430988999999998
-0.6812857 -0.0015624427999999999
-0.6802857 -0.0015820137999999998
-0.6792857 -0.0016018144
-0.6782857 -0.0016218442
-0.6772857 -0.0016421
-0.6762857 -0.0016625754
-0.6752857 -0.0016832630000000002
-0.6742857 -0.0017041544
-0.6732857 -0.0017252421
-0.6722857 -0.0017465201
-0.6712857 -0.0017679838
-0.6702857 -0.0017896315
-0.6692857 -0.0018114620999999998
-0.6682857 -0.0018334773
-0.6672857 -0.0018556802
-0.6662857 -0.0018780759999999998
-0.6652857 -0.0019006719000000001
-0.6642857 -0.0019234756
-0.6632857 -0.0019464958
-0.6622857 -0.0019697394
-0.6612857 -0.0019932111
-0.6602857 -0.0020169127
-0.6592857 -0.0020408432
-0.6582857 -0.0020650004
-0.6572857 -0.0020893813
-0.6562857 -0.0021139827
-0.6552857 -0.002138801
-0.6542857 -0.002163832
-0.6532857 -0.0021890706
-0.6522857 -0.002214513
-0.6512857 -0.0022401569
-0.6502857 -0.0022660023999999997
-0.6492857 -0.0022920527
-0.6482857 -0.0023183131
-0.6472857 -0.0023447892
-0.6462857 -0.002371488
-0.6452857 -0.0023984156
-0.6442857 -0.0024255777999999998
-0.6432857 -0.0024529802
-0.6422857 -0.0024806275
-0.6412857 -0.0025085243
-0.6402857 -0.0025366739
-0.6392857 -0.0025650785
-0.6382857 -0.0025937383
-0.6372857 -0.0026226518
-0.6362857 -0.0026518173
-0.6352857 -0.0026812336999999997
-0.6342857 -0.0027109007
-0.6332857 -0.0027408198
-0.6322857 -0.002770993
-0.6312857 -0.0028014235999999997
-0.6302857 -0.0028321148
-0.6292857 -0.0028630712999999997
-0.6282857 -0.0028942975
-0.6272857 -0.0029257984
-0.6262857 -0.0029575796000000003
-0.6252857 -0.0029896464
-0.6242857 -0.0030220035000000003
-0.6232857 -0.0030546543999999997
-0.6222857 -0.0030876014
-0.6212857 -0.0031208456
-0.6202857 -0.0031543881
-0.6192857 -0.00318823
-0.6182857 -0.0032223732000000002
-0.6172857 -0.0032568201
-0.6162857 -0.0032915744999999995
-0.6152857 -0.0033266406
-0.6142857 -0.0033620232
-0.6132857 -0.0033977289
-0.6122857 -0.0034337656000000003
-0.6112857 -0.0034701413999999996
-0.6102857 -0.0035068653
-0.6092857 -0.0035439450999999998
-0.6082857 -0.0035813875
-0.6072857 -0.0036191977
-0.6062857 -0.0036573787000000004
-0.6052857 -0.0036959322
-0.6042857 -0.0037348604
-0.6032857 -0.0037741655
-0.6022857 -0.0038138482
-0.6012857 -0.0038539106999999997
-0.6002857 -0.0038943555
-0.5992857 -0.0039351857
-0.5982857 -0.0039764054
-0.5972857 -0.004018021
-0.5962857 -0.00406004
-0.5952857 -0.0041024719
-0.5942857 -0.0041453284
-0.5932857 -0.004188620400000001
-0.5922857 -0.0042323572
-0.5912857 -0.004276548099999999
-0.5902857 -0.0043211992
-0.5892857 -0.0043663174
-0.5882857 -0.0044119097
-0.5872857 -0.0044579814
-0.5862857 -0.0045045381
-0.5852857 -0.0045515826
-0.5842857 -0.0045991168
-0.5832857 -0.0046471407
-0.5822857 -0.0046956553000000005
-0.5812857 -0.0047446610999999994
-0.5802857 -0.0047941601
-0.5792857 -0.0048441569
-0.5782857 -0.0048946575
-0.5772857 -0.0049456674
-0.5762857 -0.0049971927999999995
-0.5752857 -0.0050492414000000005
-0.5742857 -0.0051018207
-0.5732857 -0.0051549388
-0.5722857 -0.0052086067
-0.5712857 -0.0052628329
-0.5702857 -0.0053176267
-0.5692857 -0.0053729946
-0.5682857 -0.0054289405
-0.5672857 -0.005485466699999999
-0.5662857 -0.0055425753
-0.5652857 -0.00560027
-0.5642857 -0.005658553
-0.5632857 -0.0057174268
-0.5622857 -0.0057768913
-0.5612857 -0.0058369453
-0.5602857 -0.0058975871
-0.5592857 -0.005958819
-0.5582857 -0.0060206461
-0.5572857 -0.006083076
-0.5562857 -0.0061461193
-0.5552857 -0.0062097846000000005
-0.5542857 -0.0062740801
-0.5532857 -0.0063390115
-0.5522857 -0.0064045817
-0.5512857 -0.0064707987000000005
-0.5502857 -0.0065376727
-0.5492857 -0.006605213999999999
-0.5482857 -0.0066734327
-0.5472857 -0.0067423351999999995
-0.5462857 -0.0068119247
-0.5452857 -0.006882201
-0.5442857 -0.0069531648
-0.5432857 -0.0070248185
-0.5422857 -0.0070971684
-0.5412857 -0.0071702263000000006
-0.5402857 -0.0072439994
-0.5392857 -0.0073184943
-0.5382857 -0.0073937117
-0.5372857 -0.0074696545
-0.5362857 -0.0075463278000000005
-0.5352857 -0.0076237367000000006
-0.5342857 -0.007701894399999999
-0.5332857 -0.007780812999999999
-0.5322857 -0.0078605051
-0.5312857 -0.0079409809
-0.5302857 -0.0080222453
-0.5292857 -0.0081043028
-0.5282857 -0.0081871585
-0.5272857 -0.0082708197
-0.5262857 -0.0083552972
-0.5252857 -0.0084406034
-0.5242857 -0.00852675
-0.5232857 -0.0086137421
-0.5222857 -0.0087015782
-0.5212857 -0.0087902576
-0.5202857 -0.0088797824
-0.5192857 -0.0089701593
-0.5182857 -0.009061398299999999
-0.5172857 -0.009153511199999999
-0.5162857 -0.0092465059
-0.5152857 -0.009340386899999999
-0.5142857 -0.0094351562
-0.5132857 -0.0095308154
-0.5122857 -0.009627368099999999
-0.5112857 -0.009724820799999999
-0.5102857 -0.009823186
-0.5092857 -0.0099224759
-0.5082857 -0.010022701
-0.5072857 -0.010123867
-0.5062857 -0.010225973999999999
-0.5052857 -0.010329022
-0.5042857 -0.010433015
-0.5032857 -0.010537962
-0.5022857 -0.010643875
-0.5012857 -0.010750762
-0.5002857 -0.010858629
-0.4992857 -0.010967476
-0.4982857 -0.011077299
-0.4972857 -0.0111881
-0.4962857 -0.011299881999999999
-0.4952857 -0.011412657
-0.4942857 -0.011526435
-0.4932857 -0.011641227
-0.4922857 -0.011757034
-0.4912857 -0.011873857
-0.4902857 -0.011991699
-0.4892857 -0.012110562
-0.4882857 -0.012230457
-0.4872857 -0.012351395999999999
-0.4862857 -0.012473391
-0.4852857 -0.012596449
-0.4842857 -0.012720575999999999
-0.4832857 -0.012845772
-0.4822857 -0.012972039000000001
-0.4812857 -0.013099381999999998
-0.4802857 -0.013227814999999999
-0.4792857 -0.013357351
-0.4782857 -0.013488005999999999
-0.4772857 -0.013619787999999999
-0.4762857 -0.013752704999999999
-0.4752857 -0.013886757000000001
-0.4742857 -0.014021943
-0.4732857 -0.014158266999999999
-0.4722857 -0.014295737
-0.4712857 -0.014434362999999999
-0.4702857 -0.014574159000000001
-0.4692857 -0.014715131
-0.4682857 -0.014857280999999998
-0.4672857 -0.015000608
-0.4662857 -0.01514511
-0.4652857 -0.015290795000000001
-0.4642857 -0.015437672999999999
-0.4632857 -0.015585766
-0.4622857 -0.015735089
-0.4612857 -0.015885652
-0.4602857 -0.016037456000000002
-0.4592857 -0.016190502
-0.4582857 -0.01634479
-0.4572857 -0.016500334
-0.4562857 -0.016657148
-0.4552857 -0.016815253
-0.4542857 -0.016974665
-0.4532857 -0.017135389
-0.4522857 -0.017297421
-0.4512857 -0.017460751
-0.4502857 -0.017625374
-0.4492857 -0.017791295000000002
-0.4482857 -0.017958523
-0.4472857 -0.018127069000000003
-0.4462857 -0.018296942
-0.4452857 -0.018468145999999998
-0.4442857 -0.018640675
-0.4432857 -0.018814525
-0.4422857 -0.018989699
-0.4412857 -0.019166214
-0.4402857 -0.019344094
-0.4392857 -0.019523363000000002
-0.4382857 -0.019704044
-0.4372857 -0.019886143999999998
-0.4362857 -0.020069662000000002
-0.4352857 -0.020254597
-0.4342857 -0.020440949
-0.4332857 -0.020628725
-0.4322857 -0.020817943999999998
-0.4312857 -0.02100862
-0.4302857 -0.02120076
-0.4292857 -0.021394358000000002
-0.4282857 -0.021589409
-0.4272857 -0.021785908
-0.4262857 -0.021983861
-0.4252857 -0.022183283999999998
-0.4242857 -0.022384203
-0.4232857 -0.022586637
-0.4222857 -0.022790606999999997
-0.4212857 -0.022996120000000002
-0.4202857 -0.023203177
-0.4192857 -0.02341178
-0.4182857 -0.023621931999999998
-0.4172857 -0.023833649000000002
-0.4162857 -0.024046958
-0.4152857 -0.024261881
-0.4142857 -0.024478439999999997
-0.4132857 -0.024696636999999997
-0.4122857 -0.024916476
-0.4112857 -0.02513795
-0.4102857 -0.025361063
-0.4092857 -0.025585832
-0.4082857 -0.025812277
-0.4072857 -0.026040425000000002
-0.4062857 -0.026270293
-0.4052857 -0.026501887
-0.4042857 -0.026735194999999996
-0.4032857 -0.026970217
-0.4022857 -0.027206958999999996
-0.4012857 -0.027445442
-0.4002857 -0.027685694
-0.3992857 -0.027927742
-0.3982857 -0.028171603
-0.3972857 -0.028417280000000003
-0.3962857 -0.028664764
-0.3952857 -0.028914050000000004
-0.3942857 -0.029165141000000002
-0.3932857 -0.029418053
-0.3922857 -0.029672807
-0.3912857 -0.029929422
-0.3902857 -0.03018791
-0.3892857 -0.030448273
-0.3882857 -0.030710513
-0.3872857 -0.030974632999999998
-0.3862857 -0.031240644999999997
-0.3852857 -0.031508569
-0.3842857 -0.031778435
-0.3832857 -0.032050267
-0.3822857 -0.032324073
-0.3812857 -0.03259985
-0.3802857 -0.032877584
-0.3792857 -0.033157264
-0.3782857 -0.033438881
-0.3772857 -0.033722451
-0.3762857 -0.034008003
-0.3752857 -0.034295555
-0.3742857 -0.034585118
-0.3732857 -0.034876695
-0.3722857 -0.035170279
-0.3712857 -0.035465871999999996
-0.3702857 -0.035763491
-0.3692857 -0.036063165
-0.3682857 -0.036364931
-0.3672857 -0.036668812
-0.3662857 -0.036974819
-0.3652857 -0.037282937999999995
-0.3642857 -0.03759315
-0.3632857 -0.037905455
-0.3622857 -0.038219859999999994
-0.3612857 -0.038536396
-0.3602857 -0.038855086000000004
-0.3592857 -0.039175956000000005
-0.3582857 -0.039499017
-0.3572857 -0.039824261
-0.3562857 -0.040151677
-0.3552857 -0.040481254
-0.3542857 -0.040813014
-0.3532857 -0.041146984
-0.3522857 -0.041483197
-0.3512857 -0.041821675
-0.3502857 -0.042162424999999996
-0.3492857 -0.042505443
-0.3482857 -0.042850722
-0.3472857 -0.043198251
-0.3462857 -0.043548047
-0.3452857 -0.043900142
-0.3442857 -0.044254589
-0.3432857 -0.044611419
-0.3422857 -0.044970628
-0.3412857 -0.045332196
-0.3402857 -0.045696096
-0.3392857 -0.046062315
-0.3382857 -0.046430857000000006
-0.3372857 -0.046801748000000004
-0.3362857 -0.047175027
-0.3352857 -0.047550729
-0.3342857 -0.047928863
-0.3332857 -0.048309425
-0.3322857 -0.048692396
-0.3312857 -0.049077783
-0.3302857 -0.049465586
-0.3292857 -0.049855828000000005
-0.3282857 -0.050248561000000004
-0.3272857 -0.050643802
-0.3262857 -0.051041564
-0.3252857 -0.051441824000000004
-0.3242857 -0.051844551
-0.3232857 -0.052249723
-0.3222857 -0.052657357
-0.3212857 -0.053067475999999995
-0.3202857 -0.053480110000000004
-0.3192857 -0.053895288000000006
-0.3182857 -0.05431301
-0.3172857 -0.054733275000000005
-0.3162857 -0.055156066
-0.3152857 -0.055581378
-0.3142857 -0.056009216
-0.3132857 -0.056439608999999995
-0.3122857 -0.056872616
-0.3112857 -0.05730825899999999
-0.3102857 -0.05774654
-0.3092857 -0.058187445
-0.3082857 -0.058630947
-0.3072857 -0.059077044999999995
-0.3062857 -0.05952574399999999
-0.3052857 -0.059977068999999994
-0.3042857 -0.060431042
-0.3032857 -0.060887675
-0.3022857 -0.061346969
-0.3012857 -0.06180891100000001
-0.3002857 -0.06227351799999999
-0.2992857 -0.06274078599999999
-0.2982857 -0.063210743
-0.2972857 -0.063683413
-0.2962857 -0.064158824
-0.2952857 -0.064636994
-0.2942857 -0.06511792300000001
-0.2932857 -0.065601588
-0.2922857 -0.066087977
-0.2912857 -0.06657709599999999
-0.2902857 -0.067068957
-0.2892857 -0.06756358800000001
-0.2882857 -0.06806103
-0.2872857 -0.068561296
-0.2862857 -0.069064379
-0.2852857 -0.06957026799999999
-0.2842857 -0.070078956
-0.2832857 -0.070590439
-0.2822857 -0.071104732
-0.2812857 -0.071621861
-0.2802857 -0.07214185299999999
-0.2792857 -0.072664727
-0.2782857 -0.073190476
-0.2772857 -0.07371907700000001
-0.2762857 -0.074250536
-0.2752857 -0.074784853
-0.2742857 -0.075322035
-0.2732857 -0.075862126
-0.2722857 -0.076405151
-0.2712857 -0.07695111
-0.2702857 -0.07750001399999999
-0.2692857 -0.078051852
-0.2682857 -0.078606594
-0.2672857 -0.079164235
-0.2662857 -0.079724757
-0.2652857 -0.080288172
-0.2642857 -0.080854492
-0.2632857 -0.081423746
-0.2622857 -0.081995944
-0.2612857 -0.08257110000000001
-0.2602857 -0.083149225
-0.2592857 -0.083730282
-0.2582857 -0.08431425699999999
-0.2572857 -0.084901165
-0.2562857 -0.085491047
-0.2552857 -0.086083967
-0.2542857 -0.08667994999999999
-0.2532857 -0.087278971
-0.2522857 -0.087880995
-0.2512857 -0.088485965
-0.2502857 -0.08909383900000001
-0.2492857 -0.089704612
-0.2482857 -0.09031833
-0.2472857 -0.090935052
-0.2462857 -0.091554818
-0.2452857 -0.09217762900000001
-0.2442857 -0.092803442
-0.2432857 -0.09343224800000001
-0.2422857 -0.094064034
-0.2412857 -0.094698818
-0.2402857 -0.095336634
-0.2392857 -0.095977506
-0.2382857 -0.096621434
-0.2372857 -0.097268412
-0.2362857 -0.09791840600000001
-0.2352857 -0.09857137899999999
-0.2342857 -0.099227321
-0.2332857 -0.099886279
-0.2322857 -0.10054827000000001
-0.2312857 -0.10121337999999999
-0.2302857 -0.10188160999999998
-0.2292857 -0.10255299999999999
-0.2282857 -0.10322749
-0.2272857 -0.10390502
-0.2262857 -0.10458551999999999
-0.2252857 -0.10526902
-0.2242857 -0.10595552000000001
-0.2232857 -0.10664508
-0.2222857 -0.10733775999999999
-0.2212857 -0.10803353999999998
-0.2202857 -0.10873239999999999
-0.2192857 -0.10943429
-0.2182857 -0.1101392
-0.2172857 -0.11084713999999998
-0.2162857 -0.11155822
-0.2152857 -0.11227246
-0.2142857 -0.11298991
-0.2132857 -0.1137105
-0.2122857 -0.11443415000000001
-0.2112857 -0.11516077000000001
-0.2102857 -0.11589028999999999
-0.2092857 -0.11662275000000001
-0.2082857 -0.11735823
-0.2072857 -0.11809679000000001
-0.2062857 -0.11883846
-0.2052857 -0.11958324999999999
-0.2042857 -0.12033110000000001
-0.2032857 -0.12108195999999999
-0.2022857 -0.12183580999999999
-0.2012857 -0.12259266
-0.2002857 -0.12335256
-0.1992857 -0.12411556000000001
-0.1982857 -0.12488161
-0.1972857 -0.12565069
-0.1962857 -0.12642271
-0.1952857 -0.12719765
-0.1942857 -0.1279755
-0.1932857 -0.12875634
-0.1922857 -0.12954021
-0.1912857 -0.13032715
-0.1902857 -0.13111716
-0.1892857 -0.13191017
-0.1882857 -0.13270613
-0.1872857 -0.13350497
-0.1862857 -0.13430666
-0.1852857 -0.13511118
-0.1842857 -0.13591861
-0.1832857 -0.13672899
-0.1822857 -0.13754233000000002
-0.1812857 -0.13835859
-0.1802857 -0.13917773
-0.1792857 -0.13999973
-0.1782857 -0.14082462
-0.1772857 -0.14165244999999999
-0.1762857 -0.14248323999999998
-0.1752857 -0.14331697
-0.1742857 -0.14415358
-0.1732857 -0.144993
-0.1722857 -0.14583517999999998
-0.1712857 -0.14668013000000002
-0.1702857 -0.14752786
-0.1692857 -0.14837843
-0.1682857 -0.14923183
-0.1672857 -0.15008806
-0.1662857 -0.15094707
-0.1652857 -0.15180883
-0.1642857 -0.15267329
-0.1632857 -0.15354051
-0.1622857 -0.15441048
-0.1612857 -0.15528323
-0.1602857 -0.15615878
-0.1592857 -0.15703706
-0.1582857 -0.15791807
-0.1572857 -0.15880176
-0.1562857 -0.15968808
-0.1552857 -0.16057707999999998
-0.1542857 -0.16146877
-0.1532857 -0.16236317
-0.1522857 -0.16326022
-0.1512857 -0.16415988
-0.1502857 -0.16506208
-0.1492857 -0.16596677999999998
-0.1482857 -0.16687397
-0.1472857 -0.16778371
-0.1462857 -0.16869602
-0.1452857 -0.16961093
-0.1442857 -0.17052841000000002
-0.1432857 -0.17144837
-0.1422857 -0.17237076999999998
-0.1412857 -0.17329556
-0.1402857 -0.17422274
-0.1392857 -0.17515231
-0.1382857 -0.17608432000000002
-0.1372857 -0.17701875
-0.1362857 -0.17795555999999998
-0.1352857 -0.17889468
-0.1342857 -0.1798361
-0.1332857 -0.1807798
-0.1322857 -0.18172584
-0.1312857 -0.18267419999999998
-0.1302857 -0.18362486
-0.1292857 -0.18457777
-0.1282857 -0.18553286
-0.1272857 -0.18649001999999998
-0.1262857 -0.18744929
-0.1252857 -0.18841064
-0.1242857 -0.18937415
-0.1232857 -0.19033984
-0.1222857 -0.1913077
-0.1212857 -0.19227766
-0.1202857 -0.19324964
-0.1192857 -0.19422359
-0.1182857 -0.19519943
-0.1172857 -0.19617723
-0.1162857 -0.1971571
-0.1152857 -0.19813906
-0.1142857 -0.19912307999999998
-0.1132857 -0.200109
-0.1122857 -0.20109670999999998
-0.1112857 -0.20208613000000003
-0.1102857 -0.20307725999999998
-0.1092857 -0.20407023999999999
-0.1082857 -0.20506512000000002
-0.1072857 -0.20606192
-0.1062857 -0.20706058
-0.1052857 -0.20806098
-0.1042857 -0.20906301
-0.1032857 -0.21006658
-0.1022857 -0.21107167000000002
-0.1012857 -0.21207836
-0.1002857 -0.21308671999999998
-9.9285714E-02 -0.21409681
-9.8285712E-02 -0.21510858
-9.7285718E-02 -0.21612193
-9.6285716E-02 -0.21713676
-9.5285714E-02 -0.21815302000000003
-9.4285712E-02 -0.21917070000000002
-9.3285717E-02 -0.2201898
-9.2285715E-02 -0.22121032000000002
-9.1285713E-02 -0.22223229
-9.0285711E-02 -0.22325562000000002
-8.9285716E-02 -0.22428029000000002
-8.8285714E-02 -0.22530619000000002
-8.7285712E-02 -0.22633323
-8.6285718E-02 -0.22736136
-8.5285716E-02 -0.22839059
-8.4285714E-02 -0.22942098
-8.3285712E-02 -0.23045259999999998
-8.2285717E-02 -0.23148546
-8.1285715E-02 -0.23251949
-8.0285713E-02 -0.23355454000000003
-7.9285711E-02 -0.23459052000000002
-7.8285716E-02 -0.23562736
-7.7285714E-02 -0.23666505999999998
-7.6285712E-02 -0.23770365000000002
-7.5285718E-02 -0.23874315
-7.4285716E-02 -0.23978353000000002
-7.3285714E-02 -0.2408247
-7.2285712E-02 -0.24186660999999998
-7.1285717E-02 -0.24290917999999997
-7.0285715E-02 -0.24395230999999998
-6.9285713E-02 -0.24499607
-6.8285711E-02 -0.24604050000000002
-6.7285717E-02 -0.24708565000000002
-6.6285715E-02 -0.24813146
-6.5285712E-02 -0.24917782000000002
-6.4285718E-02 -0.25022456
-6.3285716E-02 -0.25127162
-6.2285714E-02 -0.25231901
-6.1285716E-02 -0.25336677
-6.0285714E-02 -0.25441498
-5.9285715E-02 -0.2554636
-5.8285713E-02 -0.25651264
-5.7285715E-02 -0.25756203
-5.6285713E-02 -0.25861165
-5.5285715E-02 -0.25966137
-5.4285713E-02 -0.26071109
-5.3285714E-02 -0.26176077999999997
-5.2285716E-02 -0.26281048
-5.1285714E-02 -0.26386019
-5.0285716E-02 -0.26490989000000004
-4.9285714E-02 -0.26595948999999997
-4.8285715E-02 -0.2670089
-4.7285713E-02 -0.26805806
-4.6285715E-02 -0.26910692
-4.5285713E-02 -0.27015558
-4.4285715E-02 -0.27120418
-4.3285713E-02 -0.27225270999999995
-4.2285714E-02 -0.27330113
-4.1285716E-02 -0.27434931
-4.0285714E-02 -0.275397
-3.9285716E-02 -0.27644406
-3.8285714E-02 -0.27749047
-3.7285715E-02 -0.2785363
-3.6285713E-02 -0.27958154999999996
-3.5285715E-02 -0.28062623
-3.4285713E-02 -0.28167036
-3.3285715E-02 -0.28271390999999996
-3.2285713E-02 -0.28375671
-3.1285714E-02 -0.2847987
-3.0285714E-02 -0.2858398
-2.9285714E-02 -0.28688007000000004
-2.8285714E-02 -0.28791954
-2.7285714E-02 -0.2889582
-2.6285714E-02 -0.28999595
-2.5285713E-02 -0.29103262
-2.4285715E-02 -0.29206811
-2.3285715E-02 -0.2931023
-2.2285715E-02 -0.29413518
-2.1285715E-02 -0.29516683
-2.0285714E-02 -0.29619724999999997
-1.9285714E-02 -0.29722645
-1.8285714E-02 -0.29825440000000003
-1.7285714E-02 -0.29928093
-1.6285714E-02 -0.30030594
-1.5285715E-02 -0.3013294
-1.4285714E-02 -0.30235129
-1.3285714E-02 -0.30337162
-1.2285714E-02 -0.3043904
-1.1285714E-02 -0.30540759
-1.0285715E-02 -0.3064231
-9.2857145E-03 -0.30743678
-8.2857143E-03 -0.30844854
-7.2857141E-03 -0.30945842
-6.2857145E-03 -0.31046644
-5.2857143E-03 -0.31147264
-4.2857141E-03 -0.312477
-3.2857142E-03 -0.3134795
-2.2857143E-03 -0.31448009
-1.2857143E-03 -0.31547858
-2.8571428E-04 -0.31647484
7.1428571E-04 -0.31746877
1.7142857E-03 -0.31846033
2.7142856E-03 -0.31944956
3.7142858E-03 -0.32043646000000003
4.7142855E-03 -0.32142097999999997
5.7142857E-03 -0.32240299
6.7142858E-03 -0.32338249
7.7142855E-03 -0.32435935
8.7142857E-03 -0.32533356
9.7142858E-03 -0.32630514
1.0714286E-02 -0.32727417999999997
1.1714286E-02 -0.32824073
1.2714285E-02 -0.32920467000000003
1.3714286E-02 -0.33016589
1.4714286E-02 -0.33112429
1.5714286E-02 -0.33207978
1.6714286E-02 -0.33303227
1.7714286E-02 -0.33398173
1.8714286E-02 -0.33492823
1.9714287E-02 -0.33587178
2.0714285E-02 -0.3368123
2.1714285E-02 -0.33774970000000004
2.2714285E-02 -0.33868386
2.3714285E-02 -0.33961467
2.4714286E-02 -0.34054208
2.5714286E-02 -0.34146616
2.6714286E-02 -0.34238703
2.7714286E-02 -0.34330468999999997
2.8714286E-02 -0.34421896999999996
2.9714286E-02 -0.34512968
3.0714286E-02 -0.34603665
3.1714287E-02 -0.34693973
3.2714285E-02 -0.34783899
3.3714287E-02 -0.3487346
3.4714285E-02 -0.34962671
3.5714287E-02 -0.3505154
3.6714286E-02 -0.35140051
3.7714284E-02 -0.3522818
3.8714286E-02 -0.35315908
3.9714284E-02 -0.35403217000000003
4.0714286E-02 -0.35490107
4.1714285E-02 -0.35576592
4.2714287E-02 -0.35662679
4.3714285E-02 -0.35748361
4.4714287E-02 -0.35833625999999996
4.5714285E-02 -0.35918453
4.6714287E-02 -0.36002831
4.7714286E-02 -0.36086761
4.8714284E-02 -0.36170259
4.9714286E-02 -0.36253331
5.0714284E-02 -0.36335983
5.1714286E-02 -0.36418212
5.2714285E-02 -0.36499999
5.3714287E-02 -0.36581322
5.4714285E-02 -0.3666216
5.5714287E-02 -0.36742506
5.6714285E-02 -0.36822363999999996
5.7714287E-02 -0.36901743000000004
5.8714285E-02 -0.36980654
5.9714288E-02 -0.3705909
6.0714286E-02 -0.37137042
6.1714284E-02 -0.37214498
6.2714286E-02 -0.37291452999999997
6.3714288E-02 -0.37367910000000004
6.4714283E-02 -0.3744388
6.5714285E-02 -0.37519371
6.6714287E-02 -0.37594377
6.7714289E-02 -0.37668883
6.8714283E-02 -0.3774286
6.9714285E-02 -0.37816286000000005
7.0714287E-02 -0.37889159
7.1714282E-02 -0.37961495
7.2714284E-02 -0.38033314
7.3714286E-02 -0.38104621
7.4714288E-02 -0.38175406
7.5714283E-02 -0.38245656
7.6714285E-02 -0.38315351000000003
7.7714287E-02 -0.38384488
7.8714289E-02 -0.38453068
7.9714283E-02 -0.38521097
8.0714285E-02 -0.38588583
8.1714287E-02 -0.38655524
8.2714289E-02 -0.38721906
8.3714284E-02 -0.38787702
8.4714286E-02 -0.38852894
8.5714288E-02 -0.38917491
8.6714283E-02 -0.38981498
8.7714285E-02 -0.39044942
8.8714287E-02 -0.39107841
8.9714289E-02 -0.39170198
9.0714283E-02 -0.39231995999999997
9.1714285E-02 -0.39293206999999997
9.2714287E-02 -0.39353808
9.3714289E-02 -0.39413781000000003
9.4714284E-02 -0.39473134000000004
9.5714286E-02 -0.39531873
9.6714288E-02 -0.39590010000000003
9.7714283E-02 -0.39647557
9.8714285E-02 -0.39704503
9.9714287E-02 -0.39760834
0.1007143 -0.39816536
0.1017143 -0.3987161
0.1027143 -0.3992606
0.1037143 -0.39979899
0.1047143 -0.40033143
0.1057143 -0.40085781
0.1067143 -0.40137799999999996
0.1077143 -0.40189177000000004
0.1087143 -0.40239886999999996
0.1097143 -0.40289937
0.1107143 -0.40339329
0.1117143 -0.40388079
0.1127143 -0.40436201
0.1137143 -0.40483698
0.1147143 -0.40530572
0.1157143 -0.40576811999999995
0.1167143 -0.40622414000000007
0.1177143 -0.40667369000000003
0.1187143 -0.40711677
0.1197143 -0.40755341999999994
0.1207143 -0.40798368999999995
0.1217143 -0.40840753
0.1227143 -0.40882486
0.1237143 -0.40923556999999994
0.1247143 -0.40963963000000003
0.1257143 -0.41003706999999995
0.1267143 -0.41042789999999996
0.1277143 -0.4108123
0.1287143 -0.41119041999999995
0.1297143 -0.41156220000000004
0.1307143 -0.41192755999999997
0.1317143 -0.41228634999999997
0.1327143 -0.41263843999999994
0.1337143 -0.41298377
0.1347143 -0.4133224
0.1357143 -0.41365446999999994
0.1367143 -0.4139801
0.1377143 -0.41429936000000006
0.1387143 -0.41461214
0.1397143 -0.41491836
0.1407143 -0.41521796999999994
0.1417143 -0.41551096
0.1427143 -0.41579753
0.1437143 -0.41607791000000005
0.1447143 -0.41635209
0.1457143 -0.41662008000000006
0.1467143 -0.41688164
0.1477143 -0.41713659
0.1487143 -0.41738488
0.1497143 -0.41762665000000004
0.1507143 -0.41786209
0.1517143 -0.41809138
0.1527143 -0.41831457
0.1537143 -0.41853157
0.1547143 -0.41874223
0.1557143 -0.41894643
0.1567143 -0.41914415000000005
0.1577143 -0.41933553
0.1587143 -0.41952081999999996
0.1597143 -0.41970029
0.1607143 -0.41987398000000004
0.1617143 -0.4200418
0.1627143 -0.42020347999999996
0.1637143 -0.42035882
0.1647143 -0.42050784
0.1657143 -0.42065061000000004
0.1667143 -0.42078742
0.1677143 -0.42091854999999995
0.1687143 -0.42104400000000003
0.1697143 -0.42116367
0.1707143 -0.42127748000000004
0.1717143 -0.42138528
0.1727143 -0.42148706999999996
0.1737143 -0.42158313999999997
0.1747143 -0.42167380000000004
0.1757143 -0.42175930000000006
0.1767143 -0.42183967
0.1777143 -0.42191473999999995
0.1787143 -0.42198431
0.1797143 -0.42204814999999996
0.1807143 -0.42210636
0.1817143 -0.42215921
0.1827143 -0.42220703000000004
0.1837143 -0.42225006
0.1847143 -0.42228824
0.1857143 -0.42232135
0.1867143 -0.42234915
0.1877143 -0.42237159999999996
0.1887143 -0.42238892
0.1897143 -0.42240154
0.1907143 -0.42240988
0.1917143 -0.42241411
0.1927143 -0.42241416
0.1937143 -0.42240977999999996
0.1947143 -0.42240075
0.1957143 -0.42238701
0.1967143 -0.42236875999999995
0.1977143 -0.42234631
0.1987143 -0.42232004999999995
0.1997143 -0.42229011
0.2007143 -0.42225644
0.2017143 -0.42221891
0.2027143 -0.42217731999999997
0.2037143 -0.42213174
0.2047143 -0.42208241999999996
0.2057143 -0.42202966000000003
0.2067143 -0.42197374
0.2077143 -0.42191473999999995
0.2087143 -0.42185253000000006
0.2097143 -0.42178700999999996
0.2107143 -0.42171823
0.2117143 -0.42164628
0.2127143 -0.4215715
0.2137143 -0.42149420000000004
0.2147143 -0.42141466000000005
0.2157143 -0.42133299
0.2167143 -0.42124912
0.2177143 -0.42116283
0.2187143 -0.42107413
0.2197143 -0.42098314
0.2207143 -0.4208901
0.2217143 -0.42079529
0.2227143 -0.42069893999999997
0.2237143 -0.42060111000000006
0.2247143 -0.42050169
0.2257143 -0.42040055
0.2267143 -0.42029768
0.2277143 -0.42019342000000004
0.2287143 -0.42008818000000003
0.2297143 -0.41998238000000004
0.2307143 -0.41987635
0.2317143 -0.41976999
0.2327143 -0.41966317
0.2337143 -0.4195556
0.2347143 -0.41944734
0.2357143 -0.41933869999999995
0.2367143 -0.41923011000000004
0.2377143 -0.41912189
0.2387143 -0.41901432000000005
0.2397143 -0.41890744999999996
0.2407143 -0.41880119
0.2417143 -0.41869548
0.2427143 -0.41859057
0.2437143 -0.41848677
0.2447143 -0.41838446999999995
0.2457143 -0.41828393
0.2467143 -0.41818521000000003
0.2477143 -0.41808826
0.2487143 -0.41799294
0.2497143 -0.41789915
0.2507143 -0.41780714
0.2517143 -0.41771730999999995
0.2527143 -0.41763014
0.2537143 -0.417546
0.2547143 -0.41746511000000003
0.2557143 -0.41738758
0.2567143 -0.41731325999999996
0.2577143 -0.41724211000000005
0.2587143 -0.41717431
0.2597143 -0.41711018
0.2607143 -0.41705007000000005
0.2617143 -0.41699433
0.2627143 -0.41694306000000003
0.2637143 -0.41689626
0.2647143 -0.41685387999999995
0.2657143 -0.41681598
0.2667143 -0.41678296
0.2677143 -0.41675534999999997
0.2687143 -0.4167337
0.2697143 -0.41671833
0.2707143 -0.41670934000000004
0.2717143 -0.41670663999999996
0.2727143 -0.41671004
0.2737143 -0.41671948999999997
0.2747143 -0.41673522999999996
0.2757143 -0.41675763
0.2767143 -0.41678729000000003
0.2777143 -0.4168245
0.2787143 -0.41686939
0.2797143 -0.41692201
0.2807143 -0.41698250000000003
0.2817143 -0.41705099999999995
0.2827143 -0.41712796999999996
0.2837143 -0.41721389
0.2847143 -0.41730915999999996
0.2857143 -0.41741394
0.2867143 -0.41752825000000005
0.2877143 -0.41765203
0.2887143 -0.41778520999999996
0.2897143 -0.41792788999999997
0.2907143 -0.41808048
0.2917143 -0.41824350999999993
0.2927143 -0.41841739
0.2937143 -0.41860253999999997
0.2947143 -0.41879909
0.2957143 -0.4190072
0.2967143 -0.41922694000000005
0.2977143 -0.41945860999999995
0.2987143 -0.41970257
0.2997143 -0.41995919
0.3007143 -0.42022886000000004
0.3017143 -0.42051170000000004
0.3027143 -0.42080781
0.3037143 -0.4211172
0.3047143 -0.42144009
0.3057143 -0.42177676000000003
0.3067143 -0.42212773000000003
0.3077143 -0.42249346
0.3087143 -0.42287437
0.3097143 -0.42327069999999994
0.3107143 -0.42368257000000004
0.3117143 -0.42411018999999994
0.3127143 -0.42455369000000004
0.3137143 -0.42501339000000005
0.3147143 -0.42548967
0.3157143 -0.42598285
0.3167143 -0.42649321000000007
0.3177143 -0.42702095
0.3187143 -0.42756638
0.3197143 -0.42812969
0.3207143 -0.42871125
0.3217143 -0.42931139
0.3227143 -0.42993049
0.3237143 -0.43056891
0.3247143 -0.43122699000000003
0.3257143 -0.43190494
0.3267143 -0.43260292000000006
0.3277143 -0.4333212
0.3287143 -0.43405998
0.3297143 -0.43481956
0.3307143 -0.43560034
0.3317143 -0.43640262
0.3327143 -0.4372268
0.3337143 -0.43807313999999997
0.3347143 -0.43894192000000004
0.3357143 -0.43983347999999994
0.3367143 -0.44074818
0.3377143 -0.44168639
0.3387143 -0.44264845
0.3397143 -0.44363476
0.3407143 -0.44464567000000005
0.3417143 -0.44568139
0.3427143 -0.44674221000000003
0.3437143 -0.44782842
0.3447143 -0.44894032000000006
0.3457143 -0.45007821
0.3467143 -0.45124236
0.3477143 -0.45243300999999997
0.3487143 -0.45365053
0.3497143 -0.45489524000000003
0.3507143 -0.45616757
0.3517143 -0.45746779
0.3527143 -0.45879632
0.3537143 -0.46015353999999997
0.3547143 -0.46153981
0.3557143 -0.46295556
0.3567143 -0.46440110999999995
0.3577143 -0.46587694
0.3587143 -0.46738329999999995
0.3597143 -0.4689205
0.3607143 -0.47048884
0.3617143 -0.47208853
0.3627143 -0.47371984
0.3637143 -0.47538299
0.3647143 -0.47707842
0.3657143 -0.47880649
0.3667143 -0.48056771
0.3677143 -0.48236251
0.3687143 -0.48419125
0.3697143 -0.48605432000000004
0.3707143 -0.48795206999999996
0.3717143 -0.48988485
0.3727143 -0.49185297000000006
0.3737143 -0.49385689
0.3747143 -0.49589704999999995
0.3757143 -0.49797376
0.3767143 -0.50008735
0.3777143 -0.5022381
0.3787143 -0.50442624
0.3797143 -0.50665205
0.3807143 -0.50891601
0.3817143 -0.51121861
0.3827143 -0.51356028
0.3837143 -0.51594153
0.3847143 -0.51836269
0.3857143 -0.5208239
0.3867143 -0.52332524
0.3877143 -0.52586705
0.3887143 -0.5284497499999999
0.3897143 -0.5310738899999999
0.3907143 -0.53373999
0.3917143 -0.53644851
0.3927143 -0.53919982
0.3937143 -0.54199416
0.3947143 -0.54483172
0.3957143 -0.5477129
0.3967143 -0.55063833
0.3977143 -0.55360864
0.3987143 -0.55662431
0.3997143 -0.5596855700000001
0.4007143 -0.56279241
0.4017143 -0.56594489
0.4027143 -0.56914319
0.4037143 -0.57238764
0.4047143 -0.5756787999999999
0.4057143 -0.57901745
0.4067143 -0.58240411
0.4077143 -0.58583925
0.4087143 -0.58932304
0.4097143 -0.59285578
0.4107143 -0.59643779
0.4117143 -0.6000694400000001
0.4127143 -0.60375128
0.4137143 -0.60748388
0.4147143 -0.61126775
0.4157143 -0.61510312
0.4167143 -0.6189900899999999
0.4177143 -0.6229287
0.4187143 -0.6269190499999999
0.4197143 -0.63096164
0.4207143 -0.63505704
0.4217143 -0.63920612
0.4227143 -0.6434096
0.4237143 -0.6476678
0.4247143 -0.65198075
0.4257143 -0.6563484199999999
0.4267143 -0.66077081
0.4277143 -0.66524823
0.4287143 -0.6697814
0.4297143 -0.6743711
0.4307143 -0.67901798
0.4317143 -0.68372232
0.4327143 -0.68848417
0.4337143 -0.69330358
0.4347143 -0.69818059
0.4357143 -0.70311585
0.4367143 -0.70811026
0.4377143 -0.71316469
0.4387143 -0.7182797000000001
0.4397143 -0.72345543
0.4407143 -0.72869165
0.4417143 -0.73398789
0.4427143 -0.73934426
0.4437143 -0.74476129
0.4447143 -0.75023994
0.4457143 -0.75578117
0.4467143 -0.76138568
0.4477143 -0.76705348
0.4487143 -0.77278428
0.4497143 -0.77857799
0.4507143 -0.78443484
0.4517143 -0.79035554
0.4527143 -0.7963409600000001
0.4537143 -0.8023919500000001
0.4547143 -0.80850907
0.4557143 -0.81469212
0.4567143 -0.8209407300000001
0.4577143 -0.8272548200000001
0.4587143 -0.83363447
0.4597143 -0.8400805299999999
0.4607143 -0.8465941100000001
0.4617143 -0.8531762300000001
0.4627143 -0.8598272699999999
0.4637143 -0.8665471299999999
0.4647143 -0.87333536
0.4657143 -0.8801915699999999
0.4667143 -0.88711586
0.4677143 -0.89410897
0.4687143 -0.90117203
0.4697143 -0.9083058700000001
0.4707143 -0.9155108599999999
0.4717143 -0.92278672
0.4727143 -0.9301329
0.4737143 -0.93754949
0.4747143 -0.94503677
0.4757143 -0.95259557
0.4767143 -0.9602271000000001
0.4777143 -0.9679319299999999
0.4787143 -0.97571025
0.4797143 -0.98356167
0.4807143 -0.99148573
0.4817143 -0.99948235
0.4827143 -1.007552
0.4837143 -1.0156955
0.4847143 -1.0239141
0.4857143 -1.0322086
0.4867143 -1.040579
0.4877143 -1.0490251000000002
0.4887143 -1.0575462
0.4897143 -1.0661421
0.4907143 -1.0748132000000001
0.4917143 -1.0835601000000001
0.4927143 -1.0923837
0.4937143 -1.1012846
0.4947143 -1.1102627999999999
0.4957143 -1.119318
0.4967143 -1.1284499
0.4977143 -1.1376586
0.4987143 -1.1469445999999999
0.4997143 -1.1563092000000001
0.5007143 -1.1657531
0.5017143 -1.1752769
0.5027143 -1.1848801
0.5037143 -1.1945618999999998
0.5047143 -1.2043221
0.5057143 -1.2141607
0.5067143 -1.2240783
0.5077143 -1.234076
0.5087143 -1.2441544
0.5097143 -1.2543136
0.5107143 -1.2645536000000002
0.5117143 -1.2748736999999999
0.5127143 -1.285274
0.5137143 -1.2957546
0.5147143 -1.3063161
0.5157143 -1.316959
0.5167143 -1.3276838
0.5177143 -1.3384903
0.5187143 -1.3493784
0.5197143 -1.3603477
0.5207143 -1.3713985
0.5217143 -1.3825309
0.5227143 -1.3937454999999999
0.5237143 -1.4050429
0.5247143 -1.4164235
0.5257143 -1.4278876
0.5267143 -1.4394346
0.5277143 -1.451064
0.5287143 -1.4627758
0.5297143 -1.4745702
0.5307143 -1.4864475
0.5317143 -1.4984079000000001
0.5327143 -1.5104516000000001
0.5337143 -1.5225789
0.5347143 -1.5347893
0.5357143 -1.547083
0.5367143 -1.5594599
0.5377143 -1.5719207
0.5387143 -1.5844656
0.5397143 -1.5970949
0.5407143 -1.6098084
0.5417143 -1.6226059000000002
0.5427143 -1.6354868000000002
0.5437143 -1.6484512
0.5447143 -1.6614987
0.5457143 -1.6746297
0.5467143 -1.6878447
0.5477143 -1.7011438
0.5487143 -1.7145272
0.5497143 -1.7279953000000001
0.5507143 -1.7415477
0.5517143 -1.7551845
0.5527143 -1.7689053
0.5537143 -1.7827099
0.5547143 -1.796598
0.5557143 -1.8105695000000002
0.5567143 -1.8246247
0.5577143 -1.8387634
0.5587143 -1.8529859999999998
0.5597143 -1.8672925999999999
0.5607143 -1.8816832
0.5617143 -1.8961577
0.5627143 -1.9107157
0.5637143 -1.9253571
0.5647143 -1.9400819999999999
0.5657143 -1.954891
0.5667143 -1.9697841
0.5677143 -1.9847609
0.5687143 -1.9998208
0.5697143 -2.0149630000000003
0.5707143 -2.0301864
0.5717143 -2.0454908
0.5727143 -2.0608766000000003
0.5737143 -2.0763449
0.5747143 -2.0918965000000003
0.5757143 -2.1075316
0.5767143 -2.1232497
0.5777143 -2.1390498
0.5787143 -2.1549311
0.5797143 -2.1708928
0.5807143 -2.1869346000000003
0.5817143 -2.2030573
0.5827143 -2.2192612
0.5837143 -2.2355462999999998
0.5847143 -2.2519120999999998
0.5857143 -2.2683574
0.5867143 -2.2848817
0.5877143 -2.3014845
0.5887143 -2.3181666
0.5897143 -2.3349285
0.5907143 -2.3517707
0.5917143 -2.3686934
0.5927143 -2.3856951
0.5937143 -2.4027741
0.5947143 -2.4199294
0.5957143 -2.4371605
0.5967143 -2.4544677
0.5977143 -2.4718516999999998
0.5987143 -2.4893139
0.5997143 -2.506854
0.6007143 -2.5244715
0.6017143 -2.5421644
0.6027143 -2.5599316
0.6037143 -2.5777726000000003
0.6047143 -2.5956878
0.6057143 -2.6136784
0.6067143 -2.6317444
0.6077143 -2.6498849
0.6087143 -2.6680984000000003
0.6097143 -2.6863832
0.6107143 -2.7047385999999998
0.6117143 -2.7231644999999998
0.6127143 -2.741662
0.6137143 -2.7602324
0.6147143 -2.778876
0.6157143 -2.7975921
0.6167143 -2.8163787
0.6177143 -2.8352337
0.6187143 -2.8541556999999997
0.6197143 -2.8731449
0.6207143 -2.8922018
0.6217143 -2.9113272
0.6227143 -2.9305216
0.6237143 -2.9497837999999996
0.6247143 -2.9691117
0.6257143 -2.9885037
0.6267143 -3.007959
0.6277143 -3.0274780000000003
0.6287143 -3.0470619
0.6297143 -3.0667115000000003
0.6307143 -3.0864265
0.6317143 -3.106205
0.6327143 -3.1260445999999997
0.6337143 -3.1459436
0.6347143 -3.1659011
0.6357143 -3.1859173999999997
0.6367143 -3.2059941000000003
0.6377143 -3.2261316
0.6387143 -3.2463297000000004
0.6397143 -3.2665870999999997
0.6407143 -3.2869010999999997
0.6417143 -3.3072698999999997
0.6427143 -3.3276926999999996
0.6437143 -3.3481697999999995
0.6447143 -3.3687029
0.6457143 -3.3892918
0.6467143 -3.4099354999999996
0.6477143 -3.4306318000000005
0.6487143 -3.4513786
0.6497143 -3.4721743
0.6507143 -3.4930192
0.6517143 -3.5139136
0.6527143 -3.5348593999999998
0.6537143 -3.5558566
0.6547143 -3.5769038
0.6557143 -3.5979986
0.6567143 -3.6191385
0.6577143 -3.6403216
0.6587143 -3.6615476
0.6597143 -3.6828174999999996
0.6607143 -3.7041321000000003
0.6617143 -3.7254911
0.6627143 -3.7468921
0.6637143 -3.7683334
0.6647143 -3.7898131
0.6657143 -3.8113311
0.6667143 -3.8328879000000002
0.6677143 -3.8544841000000005
0.6687143 -3.8761194999999997
0.6697143 -3.8977920999999998
0.6707143 -3.9195001
0.6717143 -3.9412409000000004
0.6727143 -3.963013
0.6737143 -3.9848163999999997
0.6747143 -4.006651
0.6757143 -4.0285174
0.6767143 -4.0504154
0.6777143 -4.0723443
0.6787143 -4.0943019
0.6797143 -4.1162860000000006
0.6807143 -4.1382954
0.6817143 -4.1603301
0.6827143 -4.182390099999999
0.6837143 -4.2044755
0.6847143 -4.2265844
0.6857143 -4.2487148
0.6867143 -4.270864700000001
0.6877143 -4.2930326999999995
0.6887143 -4.3152187
0.6897143 -4.3374229
0.6907143 -4.3596454
0.6917143 -4.3818854
0.6927143 -4.404141
0.6937143 -4.4264104
0.6947143 -4.4486918
0.6957143 -4.4709843
0.6967143 -4.4932872
0.6977143 -4.5156002
0.6987143 -4.5379233
0.6997143 -4.5602549
0.7007143 -4.5825932
0.7017143 -4.604936400000001
0.7027143 -4.6272825
0.7037143 -4.649631299999999
0.7047143 -4.6719834
0.7057143 -4.6943389
0.7067143 -4.716697
0.7077143 -4.7390554
0.7087143 -4.7614116
0.7097143 -4.7837629999999995
0.7107143 -4.806108
0.7117143 -4.8284471
0.7127143 -4.8507802
0.7137143 -4.873107699999999
0.7147143 -4.8954282000000005
0.7157143 -4.9177393
0.7167143 -4.9400382
0.7177143 -4.9623229
0.7187143 -4.9845934000000005
0.7197143 -5.0068498
0.7207143 -5.0290924
0.7217143 -5.0513197000000005
0.7227143 -5.0735302
0.7237143 -5.0957214
0.7247143 -5.1178899
0.7257143 -5.1400345
0.7267143 -5.1621553
0.7277143 -5.1842529
0.7287143 -5.2063274999999996
0.7297143 -5.2283779
0.7307143 -5.2504014
0.7317143 -5.2723952
0.7327143 -5.2943565
0.7337143 -5.3162847
0.7347143 -5.3381801
0.7357143 -5.3600434
0.7367143 -5.381874
0.7377143 -5.4036703
0.7387143 -5.4254286
0.7397143 -5.4471463
0.7407143 -5.4688212
0.7417143 -5.4904532
0.7427143 -5.5120435
0.7437143 -5.5335924
0.7447143 -5.5550989
0.7457143 -5.5765598999999995
0.7467143 -5.5979718
0.7477143 -5.6193314
0.7487143 -5.640637099999999
0.7497143 -5.6618903
0.7507143 -5.683092
0.7517143 -5.7042435000000005
0.7527143 -5.7253424
0.7537143 -5.7463855
0.7547143 -5.7673682
0.7557143 -5.7882871
0.7567143 -5.8091417
0.7577143 -5.829932899999999
0.7587143 -5.8506623
0.7597143 -5.8713295
0.7607143 -5.8919322
0.7617143 -5.9124663
0.7627143 -5.9329286
0.7637143 -5.9533171000000005
0.7647143 -5.9736319
0.7657143 -5.9938744
0.7667143 -6.0140461
0.7677143 -6.0341455
0.7687143 -6.0541689000000005
0.7697143 -6.0741123
0.7707143 -6.0939714
0.7717143 -6.1137449
0.7727143 -6.1334333999999995
0.7737143 -6.153038899999999
0.7747143 -6.1725616
0.7757143 -6.1920006
0.7767143 -6.2113523
0.7777143 -6.230612499999999
0.7787143 -6.249778
0.7797143 -6.2688485
0.7807143 -6.2878259000000005
0.7817143 -6.306710799999999
0.7827143 -6.3255019
0.7837143 -6.344196200000001
0.7847143 -6.3627891000000005
0.7857143 -6.381277000000001
0.7867143 -6.3996583
0.7877143 -6.417933100000001
0.7887143 -6.4361021
0.7897143 -6.4541675000000005
0.7907143 -6.4721286000000005
0.7917143 -6.489982499999999
0.7927143 -6.5077245
0.7937143 -6.5253518999999995
0.7947143 -6.5428637
0.7957143 -6.5602593
0.7967143 -6.577538700000001
0.7977143 -6.5947011
0.7987143 -6.6117443
0.7997143 -6.628666099999999
0.8007143 -6.6454634
0.8017143 -6.6621341
0.8027143 -6.6786788
0.8037143 -6.6950969
0.8047143 -6.7113891
0.8057143 -6.7275554
0.8067143 -6.743592800000001
0.8077143 -6.7594983
0.8087143 -6.775268199999999
0.8097143 -6.790900199999999
0.8107143 -6.8063937
0.8117143 -6.821748599999999
0.8127143 -6.836964900000001
0.8137143 -6.852040399999999
0.8147143 -6.8669736
0.8157143 -6.881762299999999
0.8167143 -6.8964042
0.8177143 -6.9108993
0.8187143 -6.925246899999999
0.8197143 -6.9394477
0.8207143 -6.953500999999999
0.8217143 -6.967404500000001
0.8227143 -6.981154500000001
0.8237143 -6.9947466
0.8247143 -7.0081793
0.8257143 -7.0214517
0.8267143 -7.0345648
0.8277143 -7.047519100000001
0.8287143 -7.0603131999999995
0.8297143 -7.0729457
0.8307143 -7.0854135
0.8317143 -7.097714400000001
0.8327143 -7.1098454
0.8337143 -7.121806599999999
0.8347143 -7.1335986
0.8357143 -7.145220800000001
0.8367143 -7.1566723
0.8377143 -7.1679495
0.8387143 -7.1790487
0.8397143 -7.189968200000001
0.8407143 -7.200706799999999
0.8417143 -7.211266500000001
0.8427143 -7.2216480999999995
0.8437143 -7.2318509
0.8447143 -7.2418727
0.8457143 -7.251711199999999
0.8467143 -7.2613627
0.8477143 -7.270824200000001
0.8487143 -7.2800942
0.8497143 -7.2891734999999995
0.8507143 -7.298062
0.8517143 -7.3067591
0.8527143 -7.315263900000001
0.8537143 -7.323573499999999
0.8547143 -7.331685
0.8557143 -7.3395967
0.8567143 -7.3473088
0.8577143 -7.3548213
0.8587143 -7.3621355
0.8597143 -7.3692500999999995
0.8607143 -7.376162
0.8617143 -7.382868200000001
0.8627143 -7.3893644
0.8637143 -7.395650400000001
0.8647143 -7.4017264
0.8657143 -7.407592999999999
0.8667143 -7.4132502
0.8677143 -7.4186966
0.8687143 -7.423929899999999
0.8697143 -7.4289478
0.8707143 -7.433748199999999
0.8717143 -7.4383304
0.8727143 -7.4426949
0.8737143 -7.4468412
0.8747143 -7.4507684
0.8757143 -7.4544735
0.8767143 -7.457955199999999
0.8777143 -7.461211800000001
0.8787143 -7.4642427
0.8797143 -7.4670471
0.8807143 -7.469625000000001
0.8817143 -7.471976399999999
0.8827143 -7.4741006
0.8837143 -7.4759945
0.8847143 -7.4776568
0.8857143 -7.4790858
0.8867143 -7.4802801
0.8877143 -7.4812382
0.8887143 -7.481960999999999
0.8897143 -7.4824475
0.8907143 -7.4826956
0.8917143 -7.4827053
0.8927143 -7.4824736000000005
0.8937143 -7.4820003999999996
0.8947143 -7.4812859
0.8957143 -7.480329300000001
0.8967143 -7.479131199999999
0.8977143 -7.477689499999999
0.8987143 -7.4760027000000004
0.8997143 -7.4740678
0.9007143 -7.471883999999999
0.9017143 -7.469450699999999
0.9027143 -7.4667685
0.9037143 -7.4638382000000005
0.9047143 -7.460659
0.9057143 -7.457228000000001
0.9067143 -7.4535437
0.9077143 -7.4496046
0.9087143 -7.4454099
0.9097143 -7.4409612
0.9107143 -7.436259100000001
0.9117143 -7.431302200000001
0.9127143 -7.4260883
0.9137143 -7.4206144
0.9147143 -7.4148796
0.9157143 -7.4088826999999995
0.9167143 -7.4026249
0.9177143 -7.3961079
0.9187143 -7.3893316
0.9197143 -7.3822953
0.9207143 -7.3749959
0.9217143 -7.3674314
0.9227143 -7.3596001
0.9237143 -7.351501300000001
0.9247143 -7.3431365
0.9257143 -7.334507299999999
0.9267143 -7.3256128
0.9277143 -7.3164508
0.9287143 -7.307019100000001
0.9297143 -7.2973154
0.9307143 -7.287339900000001
0.9317143 -7.2770923000000005
0.9327143 -7.2665758
0.9337143 -7.2557919
0.9347143 -7.244739699999999
0.9357143 -7.233416300000001
0.9367143 -7.221818000000001
0.9377143 -7.2099432000000006
0.9387143 -7.197790599999999
0.9397143 -7.1853623
0.9407143 -7.1726605
0.9417143 -7.159686799999999
0.9427143 -7.1464403999999995
0.9437143 -7.1329206
0.9447143 -7.119123600000001
0.9457143 -7.105046499999999
0.9467143 -7.0906899999999995
0.9477143 -7.0760556
0.9487143 -7.0611469
0.9497143 -7.0459642
0.9507143 -7.0305064
0.9517143 -7.014769299999999
0.9527143 -6.9987483
0.9537143 -6.982442
0.9547143 -6.9658518
0.9557143 -6.9489814
0.9567143 -6.9318347000000005
0.9577143 -6.9144122
0.9587143 -6.896712600000001
0.9597143 -6.8787321
0.9607143 -6.8604678
0.9617143 -6.841918099999999
0.9627143 -6.823086
0.9637143 -6.8039738000000005
0.9647143 -6.7845844
0.9657143 -6.764917099999999
0.9667143 -6.7449696
0.9677143 -6.724738299999999
0.9687143 -6.7042209
0.9697143 -6.6834182
0.9707143 -6.662332999999999
0.9717143 -6.6409685
0.9727143 -6.6193268
0.9737143 -6.597407199999999
0.9747143 -6.5752067
0.9757143 -6.552722299999999
0.9767143 -6.5299526
0.9777143 -6.5068975
0.9787143 -6.4835593
0.9797143 -6.459941
0.9807143 -6.4360447
0.9817143 -6.4118691000000005
0.9827143 -6.3874118
0.9837143 -6.362672900000001
0.9847143 -6.3376509
0.9857143 -6.3123472
0.9867143 -6.2867649
0.9877143 -6.2609069
0.9887143 -6.2347725
0.9897143 -6.2083606
0.9907143 -6.181668500000001
0.9917143 -6.154694
0.9927143 -6.1274372
0.9937143 -6.0998999
0.9947143 -6.0720846
0.9957143 -6.0439941
0.9967143 -6.0156289
0.9977143 -5.9869878000000005
0.9987143 -5.9580690999999995
0.9997143 -5.9288722
1.000714 -5.899397700000001
1.001714 -5.8696479
1.002714 -5.839625
1.003714 -5.8093298
1.004714 -5.7787619999999995
1.005714 -5.7479195
1.006714 -5.7168018
1.007714 -5.6854092000000005
1.008714 -5.6537434
1.009714 -5.6218073
1.010714 -5.589603299999999
1.011714 -5.5571329
1.012714 -5.524395
1.013714 -5.491389
1.014714 -5.4581136
1.015714 -5.4245688
1.016714 -5.3907558
1.017714 -5.3566772
1.018714 -5.3223342
1.019714 -5.2877277
1.020714 -5.2528571
1.021714 -5.2177221000000005
1.022714 -5.1823221
1.023714 -5.1466592
1.024714 -5.1107354
1.025714 -5.0745536
1.026714 -5.038115
1.027714 -5.0014198
1.028714 -4.964466
1.029714 -4.927253
1.030714 -4.889781
1.031714 -4.8520524
1.032714 -4.8140701
1.033714 -4.7758367
1.034714 -4.7373533000000005
1.035714 -4.69862
1.036714 -4.6596367
1.037714 -4.6204042
1.038714 -4.5809235
1.039714 -4.541197
1.040714 -4.5012269
1.041714 -4.4610132
1.042714 -4.4205554000000005
1.043714 -4.3798525
1.044714 -4.3389045
1.045714 -4.2977124
1.046714 -4.2562798
1.047714 -4.2146094000000005
1.048714 -4.172704
1.049714 -4.1305646000000005
1.050714 -4.0881906
1.051714 -4.0455818
1.052714 -4.0027387
1.053714 -3.9596636
1.054714 -3.9163586
1.055714 -3.8728266999999996
1.056714 -3.8290691000000003
1.057714 -3.7850857
1.058714 -3.7408761999999998
1.059714 -3.6964398000000003
1.060714 -3.6517783999999995
1.061714 -3.6068957
1.062714 -3.5617959
1.063714 -3.5164818
1.064714 -3.4709543000000003
1.065714 -3.4252117999999996
1.066714 -3.3792526000000005
1.067714 -3.3330764999999998
1.068714 -3.2866858
1.069714 -3.2400843
1.070714 -3.1932755999999998
1.071714 -3.1462625
1.072714 -3.0990455
1.073714 -3.0516246000000002
1.074714 -3.0039992
1.075714 -2.9561706
1.076714 -2.9081417
1.077714 -2.8599167000000003
1.078714 -2.8114991
1.079714 -2.7628899
1.080714 -2.7140887
1.081714 -2.6650943
1.082714 -2.6159059
1.083714 -2.5665255
1.084714 -2.5169566
1.085714 -2.4672037
1.086714 -2.4172705
1.087714 -2.367159
1.088714 -2.3168694
1.089714 -2.2664011
1.090714 -2.2157535
1.091714 -2.1649282
1.092714 -2.1139283
1.093714 -2.0627579
1.094714 -2.0114206
1.095714 -1.9599176999999999
1.096714 -1.908249
1.097714 -1.8564139
1.098714 -1.8044129
1.099714 -1.7522486
1.100714 -1.6999250000000001
1.101714 -1.6474467
1.102714 -1.5948167
1.103714 -1.5420365
1.104714 -1.4891054000000001
1.105714 -1.4360223
1.106714 -1.3827874
1.107714 -1.3294035
1.108714 -1.2758749999999999
1.109714 -1.2222066
1.110714 -1.1684017
1.111714 -1.1144618
1.112714 -1.0603863
1.113714 -1.0061746
1.114714 -0.95182778
1.115714 -0.8973483000000001
1.116714 -0.8427406700000001
1.117714 -0.7880091699999999
1.118714 -0.73315632
1.119714 -0.67818258
1.120714 -0.6230869299999999
1.121714 -0.56786877
1.122714 -0.51252944
1.123714 -0.45707314
1.124714 -0.40150526999999997
1.125714 -0.34583078
1.126714 -0.29005242999999997
1.127714 -0.23417014
1.128714 -0.17818277
1.129714 -0.12208991
1.130714 -0.065893173
1.131714 -0.0095963886
1.132714 0.046795051
1.133714 0.10327657
1.134714 0.15984582
1.135714 0.21650263
1.136714 0.27324765
1.137714 0.33008065000000003
1.138714 0.38699924
1.139714 0.44399919
1.140714 0.5010759499999999
1.141714 0.55822576
1.142714 0.61544725
1.143714 0.67274082
1.144714 0.7301073100000001
1.145714 0.78754611
1.146714 0.84505416
1.147714 0.9026264799999999
1.148714 0.96025746
1.149714 1.017943
1.150714 1.0756817
1.151714 1.1334738
1.152714 1.1913197
1.153714 1.2492187
1.154714 1.3071683
1.155714 1.365164
1.156714 1.4232016
1.157714 1.4812784
1.158714 1.5393934
1.159714 1.5975464000000001
1.160714 1.6557366
1.161714 1.7139617
1.162714 1.7722182
1.163714 1.8305007000000002
1.164714 1.8888043
1.165714 1.9471262
1.166714 2.0054655
1.167714 2.0638229
1.168714 2.1221993
1.169714 2.1805936000000004
1.170714 2.2390032
1.171714 2.2974234
1.172714 2.3558497000000003
1.173714 2.4142789000000002
1.174714 2.4727091
1.175714 2.5311396999999998
1.176714 2.58957
1.177714 2.6479974
1.178714 2.7064186
1.179714 2.7648289
1.180714 2.823225
1.181714 2.8816046
1.182714 2.9399678
1.183714 2.9983148
1.184714 3.056645
1.185714 3.1149559
1.186714 3.1732436
1.187714 3.2315034
1.188714 3.2897308
1.189714 3.3479232
1.190714 3.4060791
1.191714 3.4641981000000004
1.192714 3.5222791000000004
1.193714 3.580321
1.194714 3.6383212
1.195714 3.6962762000000002
1.196714 3.7541829
1.197714 3.8120382
1.198714 3.8698401000000002
1.199714 3.9275881
1.200714 3.9852805
1.201714 4.0429156
1.202714 4.1004895999999995
1.203714 4.1579984
1.204714 4.2154375
1.205714 4.272804
1.206714 4.3300963999999995
1.207714 4.387315
1.208714 4.4444602
1.209714 4.5015313
1.210714 4.5585260000000005
1.211714 4.6154402
1.212714 4.6722695000000005
1.213714 4.7290102
1.214714 4.7856599
1.215714 4.842218
1.216714 4.8986841000000005
1.217714 4.9550567
1.218714 5.0113335
1.219714 5.0675098
1.220714 5.123581
1.221714 5.1795442
1.222714 5.2353978
1.223714 5.2911427
1.224714 5.3467799000000005
1.225714 5.402308
1.226714 5.4577238999999995
1.227714 5.5130228
1.228714 5.5681989000000005
1.229714 5.6232482
1.230714 5.6781694
1.231714 5.732963600000001
1.232714 5.7876315
1.233714 5.8421731
1.234714 5.8965854
1.235714 5.9508629
1.236714 6.0050007
1.237714 6.0589958
1.238714 6.1128475
1.239714 6.1665564999999996
1.240714 6.2201235
1.241714 6.2735468
1.242714 6.3268214
1.243714 6.3799433
1.244714 6.4329057999999995
1.245714 6.4857073000000005
1.246714 6.5383479
1.247714 6.590829800000001
1.248714 6.643153
1.249714 6.6953182
1.250714 6.747320299999999
1.251714 6.7991547
1.252714 6.8508148
1.253714 6.9022983
1.254714 6.953604500000001
1.255714 7.0047356
1.256714 7.055691599999999
1.257714 7.1064718
1.258714 7.1570717
1.259714 7.2074868
1.260714 7.2577126000000005
1.261714 7.3077463
1.262714 7.3575877
1.263714 7.4072383
1.264714 7.4567012
1.265714 7.505974899999999
1.266714 7.5550540999999996
1.267714 7.6039329
1.268714 7.652605299999999
1.269714 7.701069100000001
1.270714 7.7493243000000005
1.271714 7.7973738
1.272714 7.84522
1.273714 7.8928612
1.274714 7.9402931
1.275714 7.9875112
1.276714 8.034509400000001
1.277714 8.0812864
1.278714 8.1278428
1.279714 8.174179500000001
1.280714 8.220297799999999
1.281714 8.2661979
1.282714 8.311875200000001
1.283714 8.357323
1.284714 8.4025361
1.285714 8.4475122
1.286714 8.4922522
1.287714 8.5367605
1.288714 8.5810386
1.289714 8.6250842
1.290714 8.6688943
1.291714 8.712461600000001
1.292714 8.7557808
1.293714 8.7988503
1.294714 8.841671
1.295714 8.8842481
1.296714 8.9265846
1.297714 8.9686781
1.298714 9.0105228
1.299714 9.0521127
1.300714 9.0934426
1.301714 9.1345116
1.302714 9.175321499999999
1.303714 9.2158742
1.304714 9.2561722
1.305714 9.296213100000001
1.306714 9.3359925
1.307714 9.3755051
1.308714 9.4147474
1.309714 9.4537199
1.310714 9.4924234
1.311714 9.530861699999999
1.312714 9.5690355
1.313714 9.606940999999999
1.314714 9.644573900000001
1.315714 9.681928200000002
1.316714 9.7190008
1.317714 9.7557917
1.318714 9.7923033
1.319714 9.828538400000001
1.320714 9.864497199999999
1.321714 9.900178
1.322714 9.935577199999999
1.323714 9.9706911
1.324714 10.005519999999999
1.325714 10.04005
1.326714 10.0743
1.327714 10.10827
1.328714 10.14195
1.329714 10.175339999999998
1.330714 10.208440000000001
1.331714 10.24124
1.332714 10.27374
1.333714 10.30595
1.334714 10.33785
1.335714 10.36947
1.336714 10.4008
1.337714 10.43183
1.338714 10.46256
1.339714 10.49299
1.340714 10.523109999999999
1.341714 10.55293
1.342714 10.58245
1.343714 10.61166
1.344714 10.64057
1.345714 10.66918
1.346714 10.697479999999999
1.347714 10.72547
1.348714 10.75315
1.349714 10.780520000000001
1.350714 10.80758
1.351714 10.834340000000001
1.352714 10.86079
1.353714 10.886940000000001
1.354714 10.91277
1.355714 10.93828
1.356714 10.96348
1.357714 10.98836
1.358714 11.01293
1.359714 11.037180000000001
1.360714 11.06112
1.361714 11.08475
1.362714 11.10806
1.363714 11.13105
1.364714 11.153730000000001
1.365714 11.176079999999999
1.366714 11.19812
1.367714 11.21984
1.368714 11.24124
1.369714 11.26233
1.370714 11.28309
1.371714 11.30352
1.372714 11.32364
1.373714 11.34343
1.374714 11.3629
1.375714 11.38204
1.376714 11.400879999999999
1.377714 11.41939
1.378714 11.43758
1.379714 11.45545
1.380714 11.472999999999999
1.381714 11.490219999999999
1.382714 11.507109999999999
1.383714 11.52368
1.384714 11.539919999999999
1.385714 11.55584
1.386714 11.571439999999999
1.387714 11.58671
1.388714 11.60165
1.389714 11.61627
1.390714 11.63057
1.391714 11.644540000000001
1.392714 11.65819
1.393714 11.67151
1.394714 11.68452
1.395714 11.69719
1.396714 11.70954
1.397714 11.72156
1.398714 11.73325
1.399714 11.74462
1.400714 11.755659999999999
1.401714 11.76637
1.402714 11.77677
1.403714 11.78685
1.404714 11.796610000000001
1.405714 11.80604
1.406714 11.81514
1.407714 11.823920000000001
1.408714 11.83238
1.409714 11.84051
1.410714 11.84832
1.411714 11.85581
1.412714 11.86297
1.413714 11.8698
1.414714 11.87631
1.415714 11.8825
1.416714 11.88837
1.417714 11.89392
1.418714 11.89916
1.419714 11.90408
1.420714 11.90868
1.421714 11.91295
1.422714 11.9169
1.423714 11.92052
1.424714 11.92383
1.425714 11.926820000000001
1.426714 11.929499999999999
1.427714 11.93186
1.428714 11.9339
1.429714 11.93563
1.430714 11.93703
1.431714 11.93813
1.432714 11.93892
1.433714 11.93939
1.434714 11.93956
1.435714 11.93942
1.436714 11.93895
1.437714 11.93817
1.438714 11.93707
1.439714 11.935659999999999
1.440714 11.93394
1.441714 11.93192
1.442714 11.9296
1.443714 11.92697
1.444714 11.92403
1.445714 11.92078
1.446714 11.91723
1.447714 11.913369999999999
1.448714 11.9092
1.449714 11.90474
1.450714 11.899980000000001
1.451714 11.89492
1.452714 11.88955
1.453714 11.88387
1.454714 11.87789
1.455714 11.87161
1.456714 11.86504
1.457714 11.85818
1.458714 11.85103
1.459714 11.843589999999999
1.460714 11.835840000000001
1.461714 11.8278
1.462714 11.81947
1.463714 11.81084
1.464714 11.801929999999999
1.465714 11.79273
1.466714 11.783240000000001
1.467714 11.77347
1.468714 11.76341
1.469714 11.753070000000001
1.470714 11.742429999999999
1.471714 11.73152
1.472714 11.72032
1.473714 11.70885
1.474714 11.6971
1.475714 11.68507
1.476714 11.67276
1.477714 11.66016
1.478714 11.64729
1.479714 11.63415
1.480714 11.62073
1.481714 11.60704
1.482714 11.59309
1.483714 11.57887
1.484714 11.56438
1.485714 11.549619999999999
1.486714 11.53459
1.487714 11.51929
1.488714 11.50373
1.489714 11.48791
1.490714 11.47184
1.491714 11.4555
1.492714 11.43891
1.493714 11.42205
1.494714 11.40494
1.495714 11.38757
1.496714 11.36995
1.497714 11.35207
1.498714 11.33395
1.499714 11.31558
1.500714 11.29697
1.501714 11.2781
1.502714 11.258980000000001
1.503714 11.23962
1.504714 11.22001
1.505714 11.20017
1.506714 11.18009
1.507714 11.15977
1.508714 11.139209999999999
1.509714 11.118409999999999
1.510714 11.09737
1.511714 11.0761
1.512714 11.054590000000001
1.513714 11.03286
1.514714 11.0109
1.515714 10.98871
1.516714 10.9663
1.517714 10.94366
1.518714 10.9208
1.519714 10.89771
1.520714 10.8744
1.521714 10.85088
1.522714 10.82714
1.523714 10.80319
1.524714 10.779020000000001
1.525714 10.75463
1.526714 10.73002
1.527714 10.7052
1.528714 10.68018
1.529714 10.654950000000001
1.530714 10.629520000000001
1.531714 10.6039
1.532714 10.57807
1.533714 10.55203
1.534714 10.5258
1.535714 10.499360000000001
1.536714 10.47273
1.537714 10.4459
1.538714 10.41888
1.539714 10.39167
1.540714 10.36426
1.541714 10.33667
1.542714 10.30888
1.543714 10.28091
1.544714 10.25276
1.545714 10.22443
1.546714 10.19592
1.547714 10.16724
1.548714 10.13838
1.549714 10.10934
1.550714 10.080110000000001
1.551714 10.05071
1.552714 10.02114
1.553714 9.991398499999999
1.554714 9.9614978
1.555714 9.9314325
1.556714 9.9012002
1.557714 9.8708011
1.558714 9.8402366
1.559714 9.809511899999999
1.560714 9.7786315
1.561714 9.7475983
1.562714 9.716412400000001
1.563714 9.6850723
1.564714 9.653575
1.565714 9.6219212
1.566714 9.5901154
1.567714 9.5581636
1.568714 9.526071
1.569714 9.4938427
1.570714 9.4614774
1.571714 9.4289728
1.572714 9.3963251
1.573714 9.3635343
1.574714 9.330603499999999
1.575714 9.2975371
1.576714 9.2643395
1.577714 9.231014499999999
1.578714 9.1975622
1.579714 9.1639809
1.580714 9.1302685
1.581714 9.0964273
1.582714 9.0624623
1.583714 9.0283796
1.584714 8.994183699999999
1.585714 8.959876
1.586714 8.9254551
1.587714 8.8909179
1.588714 8.856263
1.589714 8.8214912
1.590714 8.7866053
1.591714 8.7516129
1.592714 8.716517699999999
1.593714 8.6813226
1.594714 8.646027
1.595714 8.6106285
1.596714 8.5751265
1.597714 8.5395232
1.598714 8.5038222
1.599714 8.4680282
1.600714 8.4321439
1.601714 8.3961703
1.602714 8.3601072
1.603714 8.3239526
1.604714 8.287707699999999
1.605714 8.251375
1.606714 8.2149595
1.607714 8.1784658
1.608714 8.141896899999999
1.609714 8.105253399999999
1.610714 8.0685332
1.611714 8.031734799999999
1.612714 7.9948567
1.613714 7.957901100000001
1.614714 7.9208723999999995
1.615714 7.8837752
1.616714 7.846613199999999
1.617714 7.8093864
1.618714 7.772094
1.619714 7.7347361
1.620714 7.6973139999999995
1.621714 7.6598331
1.622714 7.6222971
1.623714 7.5847082
1.624714 7.5470679
1.625714 7.5093746
1.626714 7.4716263000000005
1.627714 7.433821999999999
1.628714 7.3959641000000005
1.629714 7.3580556
1.630714 7.3201023
1.631714 7.2821073
1.632714 7.2440729
1.633714 7.2059974
1.634714 7.1678809999999995
1.635714 7.1297220999999995
1.636714 7.091523700000001
1.637714 7.053289599999999
1.638714 7.0150226
1.639714 6.976725200000001
1.640714 6.9383979
1.641714 6.9000408
1.642714 6.8616524
1.643714 6.8232343
1.644714 6.78479
1.645714 6.746324200000001
1.646714 6.7078397
1.647714 6.6693388
1.648714 6.630821500000001
1.649714 6.592284900000001
1.650714 6.553728100000001
1.651714 6.5151520000000005
1.652714 6.4765595
1.653714 6.437955099999999
1.654714 6.3993409
1.655714 6.360718599999999
1.656714 6.3220881
1.657714 6.2834494
1.658714 6.2448025
1.659714 6.20615
1.660714 6.167496
1.661714 6.1288439
1.662714 6.0901951
1.663714 6.0515489
1.664714 6.0129035
1.665714 5.9742581
1.666714 5.935613399999999
1.667714 5.8969725
1.668714 5.8583401
1.669714 5.819719999999999
1.670714 5.7811141
1.671714 5.742522
1.672714 5.7039421
1.673714 5.6653742
1.674714 5.6268196999999995
1.675714 5.5882819
1.676714 5.5497639
1.677714 5.5112679
1.678714 5.4727934
1.679714 5.4343387
1.680714 5.3959031
1.681714 5.3574871
1.682714 5.3190939
1.683714 5.280729
1.684714 5.2423965
1.685714 5.204098699999999
1.686714 5.1658347000000004
1.687714 5.1276028
1.688714 5.0894
1.689714 5.0512269
1.690714 5.013086299999999
1.691714 4.9749821
1.692714 4.9369179
1.693714 4.8988942
1.694714 4.8609097
1.695714 4.8229624
1.696714 4.7850519
1.697714 4.747181
1.698714 4.7093548
1.699714 4.6715777
1.700714 4.6338528
1.701714 4.5961796999999995
1.702714 4.558555
1.703714 4.5209758
1.704714 4.4834405
1.705714 4.4459522
1.706714 4.4085156
1.707714 4.371136099999999
1.708714 4.3338161
1.709714 4.2965546
1.710714 4.2593487
1.711714 4.2221963
1.712714 4.1850984
1.713714 4.1480582
1.714714 4.1110806
1.715714 4.0741697
1.716714 4.0373262
1.717714 4.0005475
1.718714 3.9638299000000004
1.719714 3.9271712
1.720714 3.8905729
1.721714 3.8540396999999995
1.722714 3.8175768999999997
1.723714 3.7811893999999997
1.724714 3.7448771
1.725714 3.7086383
1.726714 3.6724683000000002
1.727714 3.6363658
1.728714 3.6003317999999997
1.729714 3.5643708000000003
1.730714 3.5284877
1.731714 3.4926850000000003
1.732714 3.4569625
1.733714 3.4213167
1.734714 3.3857449999999996
1.735714 3.3502463000000002
1.736714 3.314824
1.737714 3.2794833000000003
1.738714 3.244229
1.739714 3.2090626999999996
1.740714 3.1739831000000005
1.741714 3.1389858999999998
1.742714 3.1040680000000003
1.743714 3.0692291
1.744714 3.0344718999999998
1.745714 2.9998017
1.746714 2.9652232
1.747714 2.9307380000000003
1.748714 2.8963445
1.749714 2.8620392000000003
1.750714 2.82782
1.751714 2.7936872
1.752714 2.7596442
1.753714 2.7256956
1.754714 2.6918447000000003
1.755714 2.6580917
1.756714 2.6244342
1.757714 2.5908688
1.758714 2.5573937
1.759714 2.5240101
1.760714 2.490722
1.761714 2.4575337999999998
1.762714 2.4244484
1.763714 2.3914656
1.764714 2.3585827999999998
1.765714 2.3257969
1.766714 2.2931058
1.767714 2.260511
1.768714 2.228016
1.769714 2.1956254
1.770714 2.1633411000000002
1.771714 2.1311630000000004
1.772714 2.0990884000000003
1.773714 2.0671146
1.774714 2.035241
1.775714 2.0034695
1.776714 1.9718036
1.777714 1.9402466999999999
1.778714 1.9087998
1.779714 1.8774616000000002
1.780714 1.8462291
1.781714 1.8150994999999999
1.782714 1.7840726
1.783714 1.753151
1.784714 1.7223392
1.785714 1.6916404
1.786714 1.6610559
1.787714 1.6305839999999998
1.788714 1.6002216999999999
1.789714 1.5699672000000002
1.790714 1.5398201999999999
1.791714 1.5097831000000002
1.792714 1.4798591
1.793714 1.4500502
1.794714 1.4203563000000001
1.795714 1.3907756
1.796714 1.3613057
1.797714 1.3319459
1.798714 1.3026971
1.799714 1.2735623999999999
1.800714 1.2445446
1.801714 1.2156454
1.802714 1.186864
1.803714 1.1581982
1.804714 1.1296454
1.805714 1.1012046
1.806714 1.0728766
1.807714 1.0446638
1.808714 1.0165683
1.809714 0.9885913700000001
1.810714 0.96073262
1.811714 0.9329908499999999
1.812714 0.90536522
1.813714 0.87785609
1.814714 0.85046487
1.815714 0.82319323
1.816714 0.7960422899999999
1.817714 0.76901177
1.818714 0.7421004099999999
1.819714 0.71530663
1.820714 0.68862936
1.821714 0.66206879
1.822714 0.63562626
1.823714 0.60930359
1.824714 0.5831019500000001
1.825714 0.5570217
1.826714 0.53106206
1.827714 0.5052219600000001
1.828714 0.47950074
1.829714 0.45389858999999994
1.830714 0.42841616
1.831714 0.40305400999999996
1.832714 0.37781238
1.833714 0.35269086
1.834714 0.3276889
1.835714 0.30280624
1.836714 0.27804342
1.837714 0.25340158
1.838714 0.22888181
1.839714 0.20448454000000002
1.840714 0.18020938
1.841714 0.1560554
1.842714 0.13202154
1.843714 0.10810703
1.844714 0.084311829
1.845714 0.060636492
1.846714 0.037081594999999995
1.847714 0.013647444000000002
1.848714 -0.0096659001
1.849714 -0.032858239000000004
1.850714 -0.055929000000000006
1.851714 -0.078877324
1.852714 -0.10170243
1.853714 -0.12440416
1.854714 -0.14698323
1.855714 -0.16944112
1.856714 -0.19177967
1.857714 -0.21400028000000001
1.858714 -0.23610336
1.859714 -0.25808839
1.860714 -0.27995438
1.861714 -0.30170041
1.862714 -0.32332593000000004
1.863714 -0.34483087
1.864714 -0.36621513
1.865714 -0.38747834
1.866714 -0.40861988000000005
1.867714 -0.42963927
1.868714 -0.45053666
1.869714 -0.47131316
1.870714 -0.49197078
1.871714 -0.51251166
1.872714 -0.5329371900000001
1.873714 -0.55324729
1.874714 -0.5734405899999999
1.875714 -0.59351497
1.876714 -0.61346884
1.877714 -0.63330159
1.878714 -0.65301354
1.879714 -0.67260568
1.880714 -0.69207898
1.881714 -0.71143378
1.882714 -0.73067006
1.883714 -0.74978797
1.884714 -0.76878825
1.885714 -0.78767231
1.886714 -0.8064418999999999
1.887714 -0.82509788
1.888714 -0.84363986
1.889714 -0.8620662600000001
1.890714 -0.88037476
1.891714 -0.8985634899999999
1.892714 -0.9166320800000001
1.893714 -0.93458164
1.894714 -0.95241461
1.895714 -0.9701333
1.896714 -0.98773921
1.897714 -1.0052328
1.898714 -1.0226136000000001
1.899714 -1.0398812
1.900714 -1.0570355999999999
1.901714 -1.0740774
1.902714 -1.0910071000000001
1.903714 -1.1078249
1.904714 -1.1245296
1.905714 -1.1411197
1.906714 -1.1575935000000002
1.907714 -1.173951
1.908714 -1.1901936
1.909714 -1.2063237
1.910714 -1.2223442
1.911714 -1.2382565
1.912714 -1.2540605999999999
1.913714 -1.2697551
1.914714 -1.2853389
1.915714 -1.300811
1.916714 -1.3161719
1.917714 -1.3314227
1.918714 -1.3465647
1.919714 -1.3615983999999999
1.920714 -1.3765235
1.921714 -1.3913391000000002
1.922714 -1.4060447999999999
1.923714 -1.4206411
1.924714 -1.4351298000000001
1.925714 -1.4495127
1.926714 -1.4637907000000001
1.927714 -1.4779637
1.928714 -1.4920304
1.929714 -1.5059893
1.930714 -1.5198397000000001
1.931714 -1.5335823
1.932714 -1.5472187
1.933714 -1.5607507
1.934714 -1.5741799
1.935714 -1.5875067999999999
1.936714 -1.6007308000000002
1.937714 -1.6138515
1.938714 -1.6268681999999999
1.939714 -1.6397811000000002
1.940714 -1.6525912999999999
1.941714 -1.6652996
1.942714 -1.6779061000000002
1.943714 -1.6904105999999999
1.944714 -1.7028130999999997
1.945714 -1.7151134
1.946714 -1.7273125999999999
1.947714 -1.7394116000000002
1.948714 -1.7514117
1.949714 -1.7633138
1.950714 -1.7751181
1.951714 -1.7868243
1.952714 -1.7984318
1.953714 -1.8099397
1.954714 -1.8213483
1.955714 -1.8326578999999998
1.956714 -1.8438695
1.957714 -1.8549844999999998
1.958714 -1.8660035
1.959714 -1.8769273999999998
1.960714 -1.8877568
1.961714 -1.8984921
1.962714 -1.9091338
1.963714 -1.9196815999999999
1.964714 -1.9301351000000002
1.965714 -1.940494
1.966714 -1.9507583
1.967714 -1.960928
1.968714 -1.9710034
1.969714 -1.9809858999999999
1.970714 -1.9908763
1.971714 -2.0006759
1.972714 -2.0103853000000003
1.973714 -2.0200050000000003
1.974714 -2.029535
1.975714 -2.0389752
1.976714 -2.0483259
1.977714 -2.057587
1.978714 -2.0667583
1.979714 -2.0758392
1.980714 -2.0848298
1.981714 -2.0937300999999997
1.982714 -2.1025408
1.983714 -2.1112636
1.984714 -2.1199005
1.985714 -2.1284536
1.986714 -2.1369244999999997
1.987714 -2.1453129
1.988714 -2.1536181
1.989714 -2.1618380999999998
1.990714 -2.1699718999999997
1.991714 -2.1780193
1.992714 -2.1859805999999997
1.993714 -2.193857
1.994714 -2.2016494
1.995714 -2.2093581
1.996714 -2.2169836
1.997714 -2.2245261999999997
1.998714 -2.2319874
1.999714 -2.2393687
2.000714 -2.2466719
2.001714 -2.253898
2.002714 -2.2610473
2.003714 -2.2681179
2.004714 -2.2751074
2.005714 -2.2820143
2.006714 -2.2888381
2.007714 -2.2955807000000004
2.008714 -2.3022449
2.009714 -2.308833
2.010714 -2.3153471
2.011714 -2.3217868
2.012714 -2.3281511
2.013714 -2.334439
2.014714 -2.3406506
2.015714 -2.3467867
2.016714 -2.3528483
2.017714 -2.3588363
2.018714 -2.3647502
2.019714 -2.3705887
2.020714 -2.3763502
2.021714 -2.382035
2.022714 -2.3876451
2.023714 -2.3931839
2.024714 -2.3986549999999998
2.025714 -2.4040605999999998
2.026714 -2.4094004
2.027714 -2.4146723
2.028714 -2.4198728
2.029714 -2.4249997
2.030714 -2.4300523000000003
2.031714 -2.4350323
2.032714 -2.4399422
2.033714 -2.4447836
2.034714 -2.4495568
2.035714 -2.4542609
2.036714 -2.4588948
2.037714 -2.4634590000000003
2.038714 -2.467956
2.039714 -2.4723893
2.040714 -2.4767619
2.041714 -2.4810744
2.042714 -2.485325
2.043714 -2.4895098
2.044714 -2.4936257
2.045714 -2.4976716999999997
2.046714 -2.5016494
2.047714 -2.5055625000000004
2.048714 -2.5094148
2.049714 -2.5132076999999997
2.050714 -2.5169408
2.051714 -2.5206112999999997
2.052714 -2.5242172
2.053714 -2.5277583
2.054714 -2.5312362
2.055714 -2.5346546
2.056714 -2.5380157
2.057714 -2.5413198
2.058714 -2.5445649
2.059714 -2.547748
2.060714 -2.550867
2.061714 -2.5539229
2.062714 -2.5569187
2.063714 -2.5598593
2.064714 -2.5627475
2.065714 -2.5655836
2.066714 -2.5683643
2.067714 -2.5710857
2.068714 -2.5737446
2.069714 -2.5763415000000003
2.070714 -2.5788793
2.071714 -2.5813626
2.072714 -2.5837947
2.073714 -2.5861761
2.074714 -2.5885046
2.075714 -2.590777
2.076714 -2.5929917000000002
2.077714 -2.5951503000000002
2.078714 -2.5972565999999997
2.079714 -2.5993144
2.080714 -2.6013257000000003
2.081714 -2.6032884
2.082714 -2.6051979999999997
2.083714 -2.6070498
2.084714 -2.6088415
2.085714 -2.6105753999999997
2.086714 -2.6122564
2.087714 -2.6138901999999997
2.088714 -2.6154799
2.089714 -2.617025
2.090714 -2.6185215
2.091714 -2.6199656
2.092714 -2.621356
2.093714 -2.6226945
2.094714 -2.6239857
2.095714 -2.6252335
2.096714 -2.6264388
2.097714 -2.6275992
2.098714 -2.6287099
2.099714 -2.6297668
2.100714 -2.6307691
2.101714 -2.6317205
2.102714 -2.6326269
2.103714 -2.6334934
2.104714 -2.6343212
2.105714 -2.6351074
2.106714 -2.6358468
2.107714 -2.6365355
2.108714 -2.6371729
2.109714 -2.6377623999999997
2.110714 -2.6383098
2.111714 -2.6388195999999997
2.112714 -2.6392924
2.113714 -2.6397247
2.114714 -2.6401112
2.115714 -2.6404484999999998
2.116714 -2.640737
2.117714 -2.6409808999999997
2.118714 -2.6411856
2.119714 -2.6413547
2.120714 -2.6414881
2.121714 -2.6415816000000003
2.122714 -2.64163
2.123714 -2.6416304000000004
2.124714 -2.6415836
2.125714 -2.6414950999999998
2.126714 -2.6413715
2.127714 -2.6412161
2.128714 -2.6410285
2.129714 -2.6408041
2.130714 -2.6405366
2.131714 -2.6402233
2.132714 -2.6398650999999997
2.133714 -2.6394669
2.134714 -2.6390346
2.135714 -2.6385709999999998
2.136714 -2.6380749
2.137714 -2.6375413
2.138714 -2.636965
2.139714 -2.6363438
2.140714 -2.6356808999999997
2.141714 -2.6349822
2.142714 -2.6342541
2.143714 -2.6334992
2.144714 -2.6327142
2.145714 -2.6318936
2.146714 -2.6310312
2.147714 -2.6301248
2.148714 -2.6291778
2.149714 -2.6281968
2.150714 -2.6271876
2.151714 -2.6261522999999998
2.152714 -2.6250882
2.153714 -2.6239889
2.154714 -2.6228491
2.155714 -2.621668
2.156714 -2.6204497
2.157714 -2.6192004
2.158714 -2.6179256
2.159714 -2.616626
2.160714 -2.6152972
2.161714 -2.6139326
2.162714 -2.612528
2.163714 -2.6110837
2.164714 -2.6096049999999997
2.165714 -2.6080992000000003
2.166714 -2.6065715
2.167714 -2.6050214
2.168714 -2.6034441
2.169714 -2.6018325
2.170714 -2.6001822
2.171714 -2.5984937
2.172714 -2.5967725
2.173714 -2.5950249000000003
2.174714 -2.5932552
2.175714 -2.5914619
2.176714 -2.5896396
2.177714 -2.5877832
2.178714 -2.5858898000000003
2.179714 -2.5839621
2.180714 -2.5820063
2.181714 -2.580029
2.182714 -2.5780328000000003
2.183714 -2.5760155
2.184714 -2.5739710999999996
2.185714 -2.5718929
2.186714 -2.5697784
2.187714 -2.5676304
2.188714 -2.5654553
2.189714 -2.563259
2.190714 -2.5610436
2.191714 -2.5588065
2.192714 -2.5565417
2.193714 -2.5542444
2.194714 -2.5519134
2.195714 -2.5495525000000003
2.196714 -2.5471684000000003
2.197714 -2.5447659000000002
2.198714 -2.5423459999999998
2.199714 -2.5399046000000003
2.200714 -2.5374357
2.201714 -2.5349347
2.202714 -2.5324017
2.203714 -2.5298409
2.204714 -2.5272585
2.205714 -2.5246592000000003
2.206714 -2.5220428
2.207714 -2.5194050999999997
2.208714 -2.51674
2.209714 -2.5140444
2.210714 -2.511319
2.211714 -2.5085688
2.212714 -2.5057999
2.213714 -2.5030158
2.214714 -2.500215
2.215714 -2.4973927
2.216714 -2.4945434
2.217714 -2.4916643
2.218714 -2.4887571
2.219714 -2.485827
2.220714 -2.482879
2.221714 -2.4799151
2.222714 -2.4769332
2.223714 -2.4739278
2.224714 -2.4708951
2.225714 -2.4678344
2.226714 -2.4647493
2.227714 -2.4616459
2.228714 -2.4585286
2.229714 -2.4553983
2.230714 -2.4522515
2.231714 -2.4490828
2.232714 -2.4458881
2.233714 -2.4426673
2.234714 -2.4394237999999997
2.235714 -2.4361622
2.236714 -2.4328852000000003
2.237714 -2.4295924
2.238714 -2.4262803
2.239714 -2.4229452
2.240714 -2.4195857000000003
2.241714 -2.4162039
2.242714 -2.4128042
2.243714 -2.4093909
2.244714 -2.4059657000000003
2.245714 -2.4025263000000003
2.246714 -2.399068
2.247714 -2.3955863
2.248714 -2.3920799
2.249714 -2.3885511000000004
2.250714 -2.3850042
2.251714 -2.3814429
2.252714 -2.3778681
2.253714 -2.3742780000000003
2.254714 -2.3706693000000003
2.255714 -2.3670400000000003
2.256714 -2.3633907
2.257714 -2.3597246
2.258714 -2.3560455
2.259714 -2.3523549
2.260714 -2.348651
2.261714 -2.3449296
2.262714 -2.341187
2.263714 -2.3374215
2.264714 -2.3336351
2.265714 -2.3298323
2.266714 -2.3260176
2.267714 -2.3221921
2.268714 -2.3183543
2.269714 -2.3145007
2.270714 -2.3106284
2.271714 -2.3067376
2.272714 -2.3028307000000003
2.273714 -2.2989110999999998
2.274714 -2.2949805
2.275714 -2.2910377
2.276714 -2.2870787999999997
2.277714 -2.2831
2.278714 -2.2791002000000002
2.279714 -2.2750821
2.280714 -2.2710505999999997
2.281714 -2.2670101000000003
2.282714 -2.2629622
2.283714 -2.2589047
2.284714 -2.2548331
2.285714 -2.2507437
2.286714 -2.2466358
2.287714 -2.2425117
2.288714 -2.2383755
2.289714 -2.2342294
2.290714 -2.2300733
2.291714 -2.2259036
2.292714 -2.2217158
2.293714 -2.2175085
2.294714 -2.2132836
2.295714 -2.2090469
2.296714 -2.2048039
2.297714 -2.2005571
2.298714 -2.1963038
2.299714 -2.1920383
2.300714 -2.1877553
2.301714 -2.1834528
2.302714 -2.1791333
2.303714 -2.1748025
2.304714 -2.170465
2.305714 -2.1661216
2.306714 -2.1617692
2.307714 -2.1574019
2.308714 -2.1530153
2.309714 -2.1486104
2.310714 -2.1441923000000003
2.311714 -2.1397678
2.312714 -2.1353409
2.313714 -2.1309106
2.314714 -2.1264713
2.315714 -2.1220159
2.316714 -2.1175409
2.317714 -2.113048
2.318714 -2.1085439
2.319714 -2.1040357999999997
2.320714 -2.0995272
2.321714 -2.0950161
2.322714 -2.0904953
2.323714 -2.0859577000000002
2.324714 -2.0814005
2.325714 -2.0768275
2.326714 -2.0722462
2.327714 -2.067663
2.328714 -2.0630799
2.329714 -2.0584924
2.330714 -2.0538924
2.331714 -2.0492733999999997
2.332714 -2.0446347
2.333714 -2.0399822000000003
2.334714 -2.0353248
2.335714 -2.0306693
2.336714 -2.0260160999999997
2.337714 -2.0213589
2.338714 -2.0166885
2.339714 -2.0119987
2.340714 -2.0072905
2.341714 -2.0025712
2.342714 -1.9978499
2.343714 -1.9931326
2.344714 -1.9884173
2.345714 -1.9836960000000001
2.346714 -1.9789599000000002
2.347714 -1.9742036
2.348714 -1.9694306000000001
2.349714 -1.9646494
2.350714 -1.9598695
2.351714 -1.9550949000000002
2.352714 -1.9503217
2.353714 -1.9455403
2.354714 -1.9407417999999999
2.355714 -1.9359231000000001
2.356714 -1.9310899
2.357714 -1.9262523999999999
2.358714 -1.9214196
2.359714 -1.9165933
2.360714 -1.9117681000000002
2.361714 -1.9069334
2.362714 -1.9020810999999997
2.363714 -1.8972097
2.364714 -1.8923262
2.365714 -1.8874412
2.366714 -1.8825623999999999
2.367714 -1.8776901
2.368714 -1.8728170999999998
2.369714 -1.8679328
2.370714 -1.8630305
2.371714 -1.8581113
2.372714 -1.8531835
2.373714 -1.8482577
2.374714 -1.8433405
2.375714 -1.8384302000000001
2.376714 -1.8335177
2.377714 -1.8285921
2.378714 -1.8236479
2.379714 -1.8186878
2.380714 -1.8137219999999998
2.381714 -1.8087611
2.382714 -1.8038102999999999
2.383714 -1.7988662999999998
2.384714 -1.7939189000000002
2.385714 -1.7889582000000002
2.386714 -1.7839799
2.387714 -1.7789884999999999
2.388714 -1.7739946
2.389714 -1.7690076
2.390714 -1.7640302
2.391714 -1.7590567000000001
2.392714 -1.7540768000000002
2.393714 -1.7490819000000002
2.394714 -1.7440707999999998
2.395714 -1.7390504
2.396714 -1.7340317
2.397714 -1.7290231
2.398714 -1.724025
2.399714 -1.7190299999999998
2.400714 -1.7140273000000001
2.401714 -1.7090093
2.402714 -1.7039761
2.403714 -1.6989354
2.404714 -1.6938979
2.405714 -1.6888701999999998
2.406714 -1.6838514999999998
2.407714 -1.6788338999999999
2.408714 -1.6738078
2.409714 -1.6687682
2.410714 -1.6637178
2.411714 -1.6586652
2.412714 -1.6536197
2.413714 -1.6485853000000001
2.414714 -1.6435588
2.415714 -1.6385309000000001
2.416714 -1.6334927
2.417714 -1.6284408
2.418714 -1.6233798000000002
2.419714 -1.618319
2.420714 -1.6132671
2.421714 -1.6082272000000002
2.422714 -1.6031944999999999
2.423714 -1.5981602000000001
2.424714 -1.5931165
2.425714 -1.5880618
2.426714 -1.5830012
2.427714 -1.577943
2.428714 -1.5728939000000002
2.429714 -1.5678542
2.430714 -1.5628178
2.431714 -1.5577767
2.432714 -1.5527259999999998
2.433714 -1.5476672
2.434714 -1.542607
2.435714 -1.537554
2.436714 -1.5325126999999998
2.437714 -1.5274813999999999
2.438714 -1.5224532000000002
2.439714 -1.5174201999999999
2.440714 -1.5123782000000001
2.441714 -1.5073294
2.442714 -1.5022807
2.443714 -1.4972391999999999
2.444714 -1.4922081
2.445714 -1.4871849
2.446714 -1.4821632
2.447714 -1.4771374
2.448714 -1.4721064000000001
2.449714 -1.4670737999999999
2.450714 -1.4620461
2.451714 -1.4570278
2.452714 -1.452019
2.453714 -1.4470145
2.454714 -1.4420077999999998
2.455714 -1.4369946
2.456714 -1.4319758999999999
2.457714 -1.4269572
2.458714 -1.4219455
2.459714 -1.4169453
2.460714 -1.4119555000000001
2.461714 -1.4069714
2.462714 -1.4019873999999999
2.463714 -1.397001
2.464714 -1.3920139
2.465714 -1.3870304999999998
2.466714 -1.3820552
2.467714 -1.3770886
2.468714 -1.3721272
2.469714 -1.3671662
2.470714 -1.3622021
2.471714 -1.3572358
2.472714 -1.3522718
2.473714 -1.3473163
2.474714 -1.3423729
2.475714 -1.3374407
2.476714 -1.3325152999999998
2.477714 -1.3275911
2.478714 -1.3226653
2.479714 -1.3177391999999999
2.480714 -1.3128168
2.481714 -1.3079023
2.482714 -1.3029969000000001
2.483714 -1.2980984
2.484714 -1.2932024
2.485714 -1.2883063
2.486714 -1.2834109999999999
2.487714 -1.2785208
2.488714 -1.2736410999999999
2.489714 -1.2687746999999998
2.490714 -1.2639204
2.491714 -1.2590731000000002
2.492714 -1.254227
2.493714 -1.2493795
2.494714 -1.244532
2.495714 -1.2396898
2.496714 -1.2348577
2.497714 -1.2300378
2.498714 -1.2252274
2.499714 -1.2204218
2.500714 -1.2156171
2.501714 -1.2108132
2.502714 -1.2060145
2.503714 -1.2012264
2.504714 -1.1964525
2.505714 -1.1916919
2.506714 -1.1869391
2.507714 -1.182188
2.508714 -1.1774354
2.509714 -1.1726832
2.510714 -1.1679377
2.511714 -1.1632055000000001
2.512714 -1.1584895
2.513714 -1.1537870000000001
2.514714 -1.149092
2.515714 -1.1443981
2.516714 -1.1397037
2.517714 -1.1350123
2.518714 -1.1303308
2.519714 -1.1256651
2.520714 -1.1210159000000002
2.521714 -1.1163785000000002
2.522714 -1.1117455
2.523714 -1.1071117
2.524714 -1.1024777
2.525714 -1.0978495
2.526714 -1.0932351
2.527714 -1.0886392999999999
2.528714 -1.0840604999999999
2.529714 -1.0794919
2.530714 -1.0749253
2.531714 -1.0703564
2.532714 -1.0657877
2.533714 -1.0612271
2.534714 -1.0566831
2.535714 -1.0521594
2.536714 -1.0476531
2.537714 -1.0431563
2.538714 -1.0386607
2.539714 -1.0341635999999998
2.540714 -1.0296694
2.541714 -1.0251866
2.542714 -1.0207226
2.543714 -1.0162788
2.544714 -1.0118497
2.545714 -1.0074261
2.546714 -1.0030011
2.547714 -0.99857468
2.548714 -0.9941539699999999
2.549714 -0.989749
2.550714 -0.9853667599999999
2.551714 -0.98100659
2.552714 -0.97666075
2.553714 -0.97231911
2.554714 -0.96797524
2.555714 -0.96363034
2.556714 -0.95929252
2.557714 -0.95497184
2.558714 -0.9506740600000001
2.559714 -0.9463971499999999
2.560714 -0.94213262
2.561714 -0.9378714499999999
2.562714 -0.93360953
2.563714 -0.9293508699999999
2.564714 -0.92510488
2.565714 -0.92088049
2.566714 -0.91668032
2.567714 -0.91249859
2.568714 -0.90832468
2.569714 -0.9041491
2.570714 -0.8999696899999999
2.571714 -0.89579271
2.572714 -0.8916294199999999
2.573714 -0.88748904
2.574714 -0.88337362
2.575714 -0.87927701
2.576714 -0.87518897
2.577714 -0.87110186
2.578714 -0.8670153999999999
2.579714 -0.8629368599999999
2.580714 -0.85887648
2.581714 -0.85484069
2.582714 -0.8508279000000001
2.583714 -0.8468295400000001
2.584714 -0.8428352
2.585714 -0.83883917
2.586714 -0.8348440800000001
2.587714 -0.8308595999999999
2.588714 -0.82689645
2.589714 -0.82295984
2.590714 -0.81904652
2.591714 -0.81514632
2.592714 -0.8112490199999999
2.593714 -0.8073501300000001
2.594714 -0.80345375
2.595714 -0.7995697700000001
2.596714 -0.7957078500000001
2.597714 -0.79187127
2.598714 -0.78805536
2.599714 -0.7842505399999999
2.600714 -0.78044855
2.601714 -0.77664782
2.602714 -0.77285441
2.603714 -0.76907827
2.604714 -0.76532681
2.605714 -0.76160016
2.606714 -0.75789103
2.607714 -0.75418898
2.608714 -0.75048693
2.609714 -0.74678538
2.610714 -0.74309232
2.611714 -0.7394182
2.612714 -0.73576979
2.613714 -0.73214616
2.614714 -0.7285397
2.615714 -0.7249409299999999
2.616714 -0.72134454
2.617714 -0.71775243
2.618714 -0.71417228
2.619714 -0.71061249
2.620714 -0.7070768199999999
2.621714 -0.70356191
2.622714 -0.70005967
2.623714 -0.69656242
2.624714 -0.69306786
2.625714 -0.68958071
2.626714 -0.68610976
2.627714 -0.68266266
2.628714 -0.67924107
2.629714 -0.67583988
2.630714 -0.6724502
2.631714 -0.66906484
2.632714 -0.66568246
2.633714 -0.662308
2.634714 -0.65894956
2.635714 -0.65561314
2.636714 -0.65229926
2.637714 -0.64900289
2.638714 -0.645717
2.639714 -0.6424373
2.640714 -0.63916496
2.641714 -0.63590575
2.642714 -0.63266614
2.643714 -0.62944917
2.644714 -0.62625227
2.645714 -0.62306873
2.646714 -0.61989189
2.647714 -0.6167192
2.648714 -0.61355378
2.649714 -0.61040241
2.650714 -0.60727173
2.651714 -0.60416437
2.652714 -0.60107769
2.653714 -0.5980060899999999
2.654714 -0.5949445999999999
2.655714 -0.5918918599999999
2.656714 -0.58885072
2.657714 -0.58582588
2.658714 -0.58282036
2.659714 -0.57983343
2.660714 -0.57686088
2.661714 -0.57389778
2.662714 -0.57094172
2.663714 -0.5679945
2.664714 -0.56506111
2.665714 -0.56214691
2.666714 -0.5592543600000001
2.667714 -0.55638175
2.668714 -0.5535245400000001
2.669714 -0.5506782800000001
2.670714 -0.5478411
2.671714 -0.54501467
2.672714 -0.54220264
2.673714 -0.53940807
2.674714 -0.53663123
2.675714 -0.53386977
2.676714 -0.53112055
2.677714 -0.52838195
2.678714 -0.5256554099999999
2.679714 -0.52294447
2.680714 -0.52025272
2.681714 -0.5175811699999999
2.682714 -0.51492755
2.683714 -0.51228753
2.684714 -0.5096572899999999
2.685714 -0.5070356699999999
2.686714 -0.50442475
2.687714 -0.50182818
2.688714 -0.49924888
2.689714 -0.49668717999999995
2.690714 -0.4941409
2.691714 -0.49160724
2.692714 -0.48908498000000006
2.693714 -0.48657567
2.694714 -0.48408271
2.695714 -0.48160892999999994
2.696714 -0.47915457
2.697714 -0.47671651
2.698714 -0.47429013000000003
2.699714 -0.47187186000000003
2.700714 -0.46946155
2.701714 -0.4670626
2.702714 -0.46467986
2.703714 -0.46231654000000005
2.704714 -0.45997249
2.705714 -0.45764432000000005
2.706714 -0.45532794
2.707714 -0.45302142
2.708714 -0.45072637
2.709714 -0.44844691000000003
2.710714 -0.44618695999999997
2.711714 -0.44394718
2.712714 -0.44172433999999994
2.713714 -0.43951296000000006
2.714714 -0.43730885
2.715714 -0.43511172
2.716714 -0.43292576
2.717714 -0.43075709
2.718714 -0.42860983
2.719714 -0.42648371
2.720714 -0.42437389000000003
2.721714 -0.42227418
2.722714 -0.42018070999999996
2.723714 -0.41809455
2.724714 -0.41602096
2.725714 -0.41396604
2.726714 -0.41193273
2.727714 -0.40991874
2.728714 -0.40791803
2.729714 -0.40592463000000006
2.730714 -0.40393667
2.731714 -0.40195780000000003
2.732714 -0.39999503999999997
2.733714 -0.39805449
2.734714 -0.39613722000000007
2.735714 -0.39423839
2.736714 -0.39235
2.737714 -0.39046583999999995
2.738714 -0.38858539999999997
2.739714 -0.38671431
2.740714 -0.38486086
2.741714 -0.38303093
2.742714 -0.38122425000000004
2.743714 -0.37943458
2.744714 -0.37765363
2.745714 -0.37587634000000003
2.746714 -0.37410408
2.747714 -0.37234391
2.748714 -0.37060394
2.749714 -0.36888812
2.750714 -0.36719336999999996
2.751714 -0.36551135
2.752714 -0.3638335
2.753714 -0.36215645
2.754714 -0.36048428
2.755714 -0.35882615
2.756714 -0.35719073
2.757714 -0.35558064
2.758714 -0.35399086999999996
2.759714 -0.35241181
2.760714 -0.35083515
2.761714 -0.34925917
2.762714 -0.34768987
2.763714 -0.34613719
2.764714 -0.34460886
2.765714 -0.34310536
2.766714 -0.34161959999999997
2.767714 -0.34014119
2.768714 -0.33866307
2.769714 -0.33718594
2.770714 -0.33571788
2.771714 -0.3342692
2.772714 -0.33284600000000003
2.773714 -0.33144611
2.774714 -0.33006032
2.775714 -0.32867813
2.776714 -0.32729437
2.777714 -0.32591263
2.778714 -0.32454315
2.779714 -0.32319662
2.780714 -0.32187745
2.781714 -0.32058096999999997
2.782714 -0.31929628
2.783714 -0.31801276
2.784714 -0.3167267
2.785714 -0.31544338
2.786714 -0.31417361
2.787714 -0.31292683
2.788714 -0.311705
2.789714 -0.31050146
2.790714 -0.30930494000000003
2.791714 -0.30810693
2.792714 -0.30690711
2.793714 -0.30571381000000003
2.794714 -0.30453885
2.795714 -0.30339025
2.796714 -0.302267
2.797714 -0.30115957
2.798714 -0.30005558
2.799714 -0.29894749
2.800714 -0.29783726
2.801714 -0.29673504
2.802714 -0.29565291
2.803714 -0.29459745
2.804714 -0.29356563
2.805714 -0.29254688
2.806714 -0.29152972
2.807714 -0.29050894
2.808714 -0.28948884
2.809714 -0.28848026
2.810714 -0.28749364
2.811714 -0.28653215
2.812714 -0.28558949
2.813714 -0.28465362
2.814714 -0.28371436
2.815714 -0.28276977
2.816714 -0.28182771
2.817714 -0.28090111
2.818714 -0.28000015
2.819714 -0.27912606
2.820714 -0.27827038
2.821714 -0.2774202
2.822714 -0.27656606
2.823714 -0.27570752
2.824714 -0.2748532
2.825714 -0.27401503
2.826714 -0.27320057
2.827714 -0.2724082
2.828714 -0.2716281
2.829714 -0.2708486
2.830714 -0.27006369
2.831714 -0.26927695
2.832714 -0.26849955000000003
2.833714 -0.26774339
2.834714 -0.26701349
2.835714 -0.26630489
2.836714 -0.26560547
2.837714 -0.26490325000000003
2.838714 -0.26419368
2.839714 -0.26348226
2.840714 -0.26278107
2.841714 -0.26210113
2.842714 -0.26144574
2.843714 -0.26080853000000004
2.844714 -0.26017772
2.845714 -0.25954368
2.846714 -0.25890502
2.847714 -0.25826944
2.848714 -0.25764878
2.849714 -0.25705139
2.850714 -0.25647662
2.851714 -0.25591505999999997
2.852714 -0.25535414
2.853714 -0.25478594
2.854714 -0.25421197
2.855714 -0.25364228
2.856714 -0.25308917000000003
2.857714 -0.25255955
2.858714 -0.25205081
2.859714 -0.25155249
2.860714 -0.2510529
2.861714 -0.25054642
2.862714 -0.25003687
2.863714 -0.24953505
2.864714 -0.24905179000000002
2.865714 -0.24859118000000002
2.866714 -0.24814806
2.867714 -0.24771129
2.868714 -0.24727085
2.869714 -0.24682409
2.870714 -0.24637748
2.871714 -0.24594243000000002
2.872714 -0.24552816
2.873714 -0.24513577000000003
2.874714 -0.24475753
2.875714 -0.24438163
2.876714 -0.24399939
2.877714 -0.24361059
2.878714 -0.24322341000000003
2.879714 -0.24284921
2.880714 -0.24249533
2.881714 -0.24216054
2.882714 -0.24183592999999998
2.883714 -0.2415105
2.884714 -0.24117805999999997
2.885714 -0.24084103999999998
2.886714 -0.24050889
2.887714 -0.24019205
2.888714 -0.23989546999999997
2.889714 -0.23961555999999998
2.890714 -0.23934254
2.891714 -0.23906676000000002
2.892714 -0.23878464
2.893714 -0.238501
2.894714 -0.23822582
2.895714 -0.23796794000000002
2.896714 -0.23772935
2.897714 -0.23750383
2.898714 -0.23728078
2.899714 -0.23705163
2.900714 -0.23681510000000003
2.901714 -0.23657782
2.902714 -0.23635011
2.903714 -0.23613954
2.904714 -0.23594637999999998
2.905714 -0.23576365999999999
2.906714 -0.23558178999999999
2.907714 -0.23539466999999997
2.908714 -0.23520351
2.909714 -0.23501597
2.910714 -0.23484106999999999
2.911714 -0.23468342
2.912714 -0.23454009
2.913714 -0.23440239000000002
2.914714 -0.23426125
2.915714 -0.23411277
2.916714 -0.23396073
2.917714 -0.23381412
2.918714 -0.23368152
2.919714 -0.2335659
2.920714 -0.23346278
2.921714 -0.23336322
2.922714 -0.23325942
2.923714 -0.23314948000000002
2.924714 -0.23303831000000003
2.925714 -0.23293431999999997
2.926714 -0.23284394
2.927714 -0.23276735999999998
2.928714 -0.23269864999999998
2.929714 -0.23262948
2.930714 -0.23255457999999998
2.931714 -0.23247509
2.932714 -0.23239797
2.933714 -0.23233162
2.934714 -0.23228048999999998
2.935714 -0.23224242
2.936714 -0.2322098
2.937714 -0.23217432
2.938714 -0.23213198999999998
2.939714 -0.23208552000000002
2.940714 -0.23204229999999998
2.941714 -0.23200978
2.942714 -0.23199066
2.943714 -0.23198146
2.944714 -0.23197487000000003
2.945714 -0.23196461
2.946714 -0.23194938
2.947714 -0.23193371
2.948714 -0.23192500000000002
2.949714 -0.23192856
2.950714 -0.23194411999999998
2.951714 -0.23196575
2.952714 -0.23198547
2.953714 -0.23199818
2.954714 -0.23200476999999997
2.955714 -0.23201157
2.956714 -0.23202645
2.957714 -0.23205389999999998
2.958714 -0.23209245
2.959714 -0.23213583000000002
2.960714 -0.23217695000000002
2.961714 -0.23221239
2.962714 -0.23224447
2.963714 -0.23227948999999998
2.964714 -0.23232347000000003
2.965714 -0.23237811
2.966714 -0.23243956000000002
2.967714 -0.23250075000000003
2.968714 -0.23255595
2.969714 -0.23260456999999998
2.970714 -0.23265153
2.971714 -0.23270452
2.972714 -0.2327692
2.973714 -0.23284578000000003
2.974714 -0.23292892
2.975714 -0.23301097
2.976714 -0.23308673
2.977714 -0.23315636999999997
2.978714 -0.23322515000000002
2.979714 -0.23329982
2.980714 -0.23338422
2.981714 -0.2334768
2.982714 -0.23357167
2.983714 -0.23366255
2.984714 -0.23374676
2.985714 -0.23382718000000002
2.986714 -0.23391049000000003
2.987714 -0.23400299
2.988714 -0.23410656
2.989714 -0.23421722
2.990714 -0.23432751000000002
2.991714 -0.23443087
2.992714 -0.23452557999999998
2.993714 -0.23461573
2.994714 -0.23470866
2.995714 -0.23481038
2.996714 -0.23492208999999997
2.997714 -0.23503953
2.998714 -0.23515592000000002
2.999714 -0.23526634999999999
3.000714 -0.23537083
3.001714 -0.23547417999999998
3.002714 -0.23558290999999998
3.003714 -0.23570079
3.004714 -0.23582630999999998
3.005714 -0.23595341
3.006714 -0.23607512
3.007714 -0.23618789999999998
3.008714 -0.23629393
3.009714 -0.23639996000000002
3.010714 -0.23651320999999997
3.011714 -0.23663715000000002
3.012714 -0.23676939
3.013714 -0.23690327
3.014714 -0.23703177
3.015714 -0.23715172
3.016714 -0.23726553
3.017714 -0.23737932
3.018714 -0.23749899
3.019714 -0.23762649000000002
3.020714 -0.23775862000000003
3.021714 -0.23788924000000003
3.022714 -0.23801329
3.023714 -0.23813013
3.024714 -0.23824417
3.025714 -0.23836221000000002
3.026714 -0.23848922
3.027714 -0.23862517
3.028714 -0.23876482000000002
3.029714 -0.23890065000000002
3.030714 -0.23902720000000002
3.031714 -0.23914409999999997
3.032714 -0.23925626000000003
3.033714 -0.23937073999999997
3.034714 -0.23949257999999998
3.035714 -0.23962206
3.036714 -0.23975479000000002
3.037714 -0.23988464
3.038714 -0.24000767
3.039714 -0.24012446
3.040714 -0.24023959000000003
3.041714 -0.24035850000000003
3.042714 -0.24048392999999998
3.043714 -0.24061399000000003
3.044714 -0.24074310999999998
3.045714 -0.24086549
3.046714 -0.24097850999999998
3.047714 -0.24108463
3.048714 -0.24119003
3.049714 -0.24130114000000003
3.050714 -0.241421
3.051714 -0.24154763999999998
3.052714 -0.24167529999999998
3.053714 -0.24179781
3.054714 -0.24191206
3.055714 -0.2420194
3.056714 -0.2421245
3.057714 -0.24223237
3.058714 -0.2423451
3.059714 -0.24246082
3.060714 -0.24257498
3.061714 -0.24268336
3.062714 -0.24278476000000002
3.063714 -0.2428819
3.064714 -0.24297975000000002
3.065714 -0.24308262000000003
3.066714 -0.24319133
3.067714 -0.24330257
3.068714 -0.24341075
3.069714 -0.24351096000000003
3.070714 -0.24360183
3.071714 -0.24368621000000001
3.072714 -0.24376956
3.073714 -0.24385694
3.074714 -0.24395033000000002
3.075714 -0.24404779999999998
3.076714 -0.24414483999999997
3.077714 -0.24423723
3.078714 -0.24432323
3.079714 -0.24440453999999998
3.080714 -0.24448487000000002
3.081714 -0.24456746999999998
3.082714 -0.24465305999999998
3.083714 -0.24473919
3.084714 -0.24482165000000003
3.085714 -0.24489716
3.086714 -0.24496526
3.087714 -0.24502886999999998
3.088714 -0.24509274
3.089714 -0.24516084
3.090714 -0.24523404000000001
3.091714 -0.24530962
3.092714 -0.24538257
3.093714 -0.24544836
3.094714 -0.24550532
3.095714 -0.24555537
3.096714 -0.24560299000000002
3.097714 -0.24565258
3.098714 -0.24570619999999999
3.099714 -0.24576255
3.100714 -0.24581794
3.101714 -0.24586869000000003
3.102714 -0.2459133
3.103714 -0.24595333
3.104714 -0.24599232999999998
3.105714 -0.24603363
3.106714 -0.24607791999999998
3.107714 -0.24612264
3.108714 -0.2461632
3.109714 -0.24619563
3.110714 -0.24621896
3.111714 -0.24623611999999998
3.112714 -0.24625249000000002
3.113714 -0.24627316999999999
3.114714 -0.24630008000000003
3.115714 -0.24633098
3.116714 -0.24636062000000003
3.117714 -0.24638364999999998
3.118714 -0.24639745
3.119714 -0.24640348
3.120714 -0.24640611
3.121714 -0.24640989
3.122714 -0.24641675
3.123714 -0.24642487999999999
3.124714 -0.24642986
3.125714 -0.24642767
3.126714 -0.24641729
3.127714 -0.24640170999999997
3.128714 -0.24638634999999998
3.129714 -0.24637582
3.130714 -0.24637105
3.131714 -0.2463684
3.132714 -0.24636146
3.133714 -0.24634465
3.134714 -0.24631645000000002
3.135714 -0.24628032
3.136714 -0.24624278
3.137714 -0.24620969999999998
3.138714 -0.24618299
3.139714 -0.24615957
3.140714 -0.24613331
3.141714 -0.24609873000000002
3.142714 -0.24605424
3.143714 -0.24600291999999999
3.144714 -0.24595056
3.145714 -0.24590179999999998
3.146714 -0.24585716999999999
3.147714 -0.24581258
3.148714 -0.24576187000000002
3.149714 -0.24570066000000002
3.150714 -0.24562939
3.151714 -0.24555346
3.152714 -0.24548030999999998
3.153714 -0.24541506999999999
3.154714 -0.24535754
3.155714 -0.24530208
3.156714 -0.24524077
3.157714 -0.24516783000000003
3.158714 -0.24508276999999998
3.159714 -0.24499057
3.160714 -0.24489833000000003
3.161714 -0.24481101
3.162714 -0.2447285
3.163714 -0.24464584
3.164714 -0.24455653
3.165714 -0.24445676000000002
3.166714 -0.24434791000000003
3.167714 -0.24423581
3.168714 -0.24412712
3.169714 -0.24402521
3.170714 -0.24392770000000003
3.171714 -0.24382782
3.172714 -0.24371828999999998
3.173714 -0.24359575
3.174714 -0.24346288000000002
3.175714 -0.24332698
3.176714 -0.24319582
3.177714 -0.24307317
3.178714 -0.24295668
3.179714 -0.24283947000000003
3.180714 -0.24271428
3.181714 -0.24257763
3.182714 -0.24243167
3.183714 -0.24228243000000002
3.184714 -0.24213577
3.185714 -0.2419936
3.186714 -0.24185264
3.187714 -0.24170657
3.188714 -0.2415502
3.189714 -0.24138298
3.190714 -0.24120970999999997
3.191714 -0.24103792
3.192714 -0.24087348
3.193714 -0.24071701
3.194714 -0.24056351
3.195714 -0.24040504000000001
3.196714 -0.24023543
3.197714 -0.24005347
3.198714 -0.23986346
3.199714 -0.23967228
3.200714 -0.23948527
3.201714 -0.23930321999999998
3.202714 -0.23912223999999999
3.203714 -0.2389366
3.204714 -0.23874266
3.205714 -0.23854109
3.206714 -0.2383366
3.207714 -0.23813470999999997
3.208714 -0.23793813
3.209714 -0.23774481
3.210714 -0.23754893
3.211714 -0.23734429999999998
3.212714 -0.23712798
3.213714 -0.23690210999999997
3.214714 -0.23667267999999997
3.215714 -0.23644605999999999
3.216714 -0.23622554999999998
3.217714 -0.23600964
3.218714 -0.23579332
3.219714 -0.23557127
3.220714 -0.23534098
3.221714 -0.23510391
3.222714 -0.23486411999999998
3.223714 -0.23462542
3.224714 -0.23438872
3.225714 -0.23415159
3.226714 -0.23390986000000002
3.227714 -0.23366057
3.228714 -0.23340404
3.229714 -0.23314388999999996
3.230714 -0.23288503
3.231714 -0.23263064
3.232714 -0.23238034999999999
3.233714 -0.23213041
3.234714 -0.23187585
3.235714 -0.23161324
3.236714 -0.23134246
3.237714 -0.23106642000000002
3.238714 -0.23078904
3.239714 -0.23051297999999998
3.240714 -0.23023824
3.241714 -0.22996281999999998
3.242714 -0.22968443
3.243714 -0.22940219
3.244714 -0.22911739
3.245714 -0.22883241
3.246714 -0.22854888999999998
3.247714 -0.22826644
3.248714 -0.22798253000000002
3.249714 -0.22769375
3.250714 -0.22739787
3.251714 -0.22709514
3.252714 -0.22678806
3.253714 -0.22647995999999998
3.254714 -0.22617318000000003
3.255714 -0.22586796
3.256714 -0.22556281
3.257714 -0.22525578
3.258714 -0.22494586
3.259714 -0.22463346999999997
3.260714 -0.22431985
3.261714 -0.22400578
3.262714 -0.22369076
3.263714 -0.22337304
3.264714 -0.22305078
3.265714 -0.22272347
3.266714 -0.22239254
3.267714 -0.22206076
3.268714 -0.22173064999999997
3.269714 -0.22140301
3.270714 -0.22107647
3.271714 -0.22074824999999998
3.272714 -0.22041589999999997
3.273714 -0.22007876999999998
3.274714 -0.21973809
3.275714 -0.21939611
3.276714 -0.21905429
3.277714 -0.21871235000000003
3.278714 -0.21836846000000001
3.279714 -0.21802071
3.280714 -0.21766867
3.281714 -0.21731409
3.282714 -0.21696
3.283714 -0.21660882
3.284714 -0.21626055
3.285714 -0.21591247
3.286714 -0.21556040999999998
3.287714 -0.21520117
3.288714 -0.21483453
3.289714 -0.21446347000000002
3.290714 -0.21409248
3.291714 -0.21372505
3.292714 -0.21336174000000002
3.293714 -0.21300008999999998
3.294714 -0.21263643000000002
3.295714 -0.21226843999999997
3.296714 -0.21189665000000002
3.297714 -0.21152406
3.298714 -0.2111539
3.299714 -0.21078722
3.300714 -0.21042167
3.301714 -0.21005257
3.302714 -0.20967566
3.303714 -0.20928988
3.304714 -0.20889835
3.305714 -0.20850683
3.306714 -0.20812055999999998
3.307714 -0.20774128
3.308714 -0.20736628
3.309714 -0.20699012
3.310714 -0.20660793
3.311714 -0.20621836000000002
3.312714 -0.20582422
3.313714 -0.20543055
3.314714 -0.20504133000000002
3.315714 -0.20465681
3.316714 -0.20427338
3.317714 -0.20388591
3.318714 -0.20349112
3.319714 -0.20308996999999998
3.320714 -0.20268719999999998
3.321714 -0.20228853
3.322714 -0.20189697
3.323714 -0.20151078000000003
3.324714 -0.20112421
3.325714 -0.20073085999999998
3.326714 -0.20032753000000003
3.327714 -0.19991614
3.328714 -0.19950282
3.329714 -0.19909429999999997
3.330714 -0.19869410999999998
3.331714 -0.19830070000000002
3.332714 -0.19790861
3.333714 -0.19751211999999999
3.334714 -0.19710877000000002
3.335714 -0.19670073
3.336714 -0.19629314
3.337714 -0.19589059999999997
3.338714 -0.19549390000000003
3.339714 -0.1950992
3.340714 -0.19470034
3.341714 -0.19429269999999998
3.342714 -0.1938763
3.343714 -0.19345615
3.344714 -0.1930396
3.345714 -0.19263208
3.346714 -0.19223412
3.347714 -0.19184102
3.348714 -0.19144578
3.349714 -0.19104318
3.350714 -0.19063264
3.351714 -0.19021819
3.352714 -0.18980564
3.353714 -0.18939879
3.354714 -0.1889971
3.355714 -0.18859629
3.356714 -0.18819127
3.357714 -0.1877797
3.358714 -0.18736374
3.359714 -0.18694897
3.360714 -0.18654094000000002
3.361714 -0.18614172
3.362714 -0.18574848
3.363714 -0.18535496999999998
3.364714 -0.18495515
3.365714 -0.18454656
3.366714 -0.18413173
3.367714 -0.18371642
3.368714 -0.18330622
3.369714 -0.18290330000000002
3.370714 -0.18250555000000002
3.371714 -0.18210822
3.372714 -0.18170722
3.373714 -0.18130162
3.374714 -0.18089423999999998
3.375714 -0.18048948
3.376714 -0.18009039000000002
3.377714 -0.17969654999999998
3.378714 -0.17930416
3.379714 -0.17890842999999998
3.380714 -0.17850657
3.381714 -0.17809971
3.382714 -0.1776923
3.383714 -0.1772896
3.384714 -0.17689470999999998
3.385714 -0.1765069
3.386714 -0.17612227
3.387714 -0.17573622
3.388714 -0.175346
3.389714 -0.17495211
3.390714 -0.17455749
3.391714 -0.1741653
3.392714 -0.17377686
3.393714 -0.17339092
3.394714 -0.17300469999999998
3.395714 -0.17261609
3.396714 -0.17222526000000002
3.397714 -0.17183486
3.398714 -0.17144846
3.399714 -0.17106844
3.400714 -0.17069448
3.401714 -0.17032379
3.402714 -0.16995269999999998
3.403714 -0.16957872000000002
3.404714 -0.16920173
3.405714 -0.16882375
3.406714 -0.16844744
3.407714 -0.16807436
3.408714 -0.1677043
3.409714 -0.16733576
3.410714 -0.16696728
3.411714 -0.16659871999999998
3.412714 -0.16623135
3.413714 -0.16586697
3.414714 -0.16550656
3.415714 -0.1651495
3.416714 -0.16479384
3.417714 -0.16443757
3.418714 -0.16407995
3.419714 -0.16372198
3.420714 -0.16336588
3.421714 -0.16301362
3.422714 -0.1626658
3.423714 -0.16232142
3.424714 -0.16197867
3.425714 -0.16163624000000001
3.426714 -0.16129416000000002
3.427714 -0.16095362
3.428714 -0.1606159
3.429714 -0.16028114
3.430714 -0.15994802
3.431714 -0.15961452
3.432714 -0.15927943
3.433714 -0.15894348
3.434714 -0.15860928999999999
3.435714 -0.15827999
3.436714 -0.15795745
3.437714 -0.1576411
3.438714 -0.15732814
3.439714 -0.15701535
3.440714 -0.15670098
3.441714 -0.1563858
3.442714 -0.15607242
3.443714 -0.15576348
3.444714 -0.15545973999999999
3.445714 -0.15515945
3.446714 -0.15485947
3.447714 -0.15455756
3.448714 -0.15425408000000002
3.449714 -0.15395221
3.450714 -0.15365607
3.451714 -0.15336821
3.452714 -0.15308778
3.453714 -0.15281076999999998
3.454714 -0.15253231
3.455714 -0.15224968
3.456714 -0.15196408
3.457714 -0.15168001
3.458714 -0.15140262
3.459714 -0.1511345
3.460714 -0.15087410999999998
3.461714 -0.15061669
3.462714 -0.15035738
3.463714 -0.15009434
3.464714 -0.14982994
3.465714 -0.14956923
3.466714 -0.14931663
3.467714 -0.14907287
3.468714 -0.14883426
3.469714 -0.14859498
3.470714 -0.14835077
3.471714 -0.14810192
3.472714 -0.14785359
3.473714 -0.14761291
3.474714 -0.14738468000000002
3.475714 -0.14716843999999998
3.476714 -0.1469585
3.477714 -0.14674732000000001
3.478714 -0.14653006000000002
3.479714 -0.14630744
3.480714 -0.14608521
3.481714 -0.14587051
3.482714 -0.14566729
3.483714 -0.14547385999999998
3.484714 -0.14528398
3.485714 -0.14509102
3.486714 -0.14489237
3.487714 -0.14469136
3.488714 -0.1444954
3.489714 -0.1443113
3.490714 -0.14414078
3.491714 -0.14397904
3.492714 -0.14381735
3.493714 -0.1436484
3.494714 -0.14347085
3.495714 -0.14329035
3.496714 -0.14311631
3.497714 -0.14295627
3.498714 -0.14281143
3.499714 -0.14267597999999998
3.500714 -0.14254082
3.501714 -0.14239923999999998
3.502714 -0.14225111000000001
3.503714 -0.14210275
3.504714 -0.14196282999999998
3.505714 -0.14183655
3.506714 -0.14172217
3.507714 -0.14161192
3.508714 -0.14149693
3.509714 -0.14137314
3.510714 -0.14124422
3.511714 -0.14111983
3.512714 -0.14100987
3.513714 -0.14091845
3.514714 -0.14084117000000002
3.515714 -0.14076755999999999
3.516714 -0.14068735000000002
3.517714 -0.14059651
3.518714 -0.14049957000000002
3.519714 -0.1404066
3.520714 -0.14032687000000002
3.521714 -0.14026306
3.522714 -0.14020981999999999
3.523714 -0.14015737
3.524714 -0.14009807
3.525714 -0.14003161
3.526714 -0.13996549
3.527714 -0.13991041
3.528714 -0.1398734
3.529714 -0.13985303999999998
3.530714 -0.13983977
3.531714 -0.13982151
3.532714 -0.13979085
3.533714 -0.13974974
3.534714 -0.13970832
3.535714 -0.13967893
3.536714 -0.13966872
3.537714 -0.13967546
3.538714 -0.13968928
3.539714 -0.13969905
3.540714 -0.13969946
3.541714 -0.13969435
3.542714 -0.13969422
3.543714 -0.13970933
3.544714 -0.13974296
3.545714 -0.13978906
3.546714 -0.13983584000000002
3.547714 -0.13987312999999998
3.548714 -0.13989898
3.549714 -0.13992121
3.550714 -0.13995280999999998
3.551714 -0.14000411999999998
3.552714 -0.14007635999999998
3.553714 -0.14016087
3.554714 -0.14024423
3.555714 -0.14031653
3.556714 -0.14037727
3.557714 -0.14043552
3.558714 -0.14050407
3.559714 -0.14059151
3.560714 -0.14069676
3.561714 -0.14081005
3.562714 -0.14091919
3.563714 -0.14101757
3.564714 -0.14110857000000002
3.565714 -0.14120361
3.566714 -0.14131507
3.567714 -0.14144827
3.568714 -0.14159792
3.569714 -0.14175099
3.570714 -0.14189455
3.571714 -0.14202373999999998
3.572714 -0.14214471
3.573714 -0.14227098999999999
3.574714 -0.14241523
3.575714 -0.1425816
3.576714 -0.14276354
3.577714 -0.14294814
3.578714 -0.14312444000000002
3.579714 -0.14329038
3.580714 -0.14345407
3.581714 -0.14362854
3.582714 -0.14382332
3.583714 -0.14403806
3.584714 -0.14426244
3.585714 -0.14448231
3.586714 -0.14468846000000002
3.587714 -0.1448824
3.588714 -0.14507554
3.589714 -0.14528235
3.590714 -0.14551153
3.591714 -0.14576083
3.592714 -0.14601867000000002
3.593714 -0.14627145
3.594714 -0.14651212
3.595714 -0.14674457
3.596714 -0.14698113
3.597714 -0.14723474
3.598714 -0.14751077
3.599714 -0.14780354
3.600714 -0.14809978000000001
3.601714 -0.14838696
3.602714 -0.14866107
3.603714 -0.14892911
3.604714 -0.14920472
3.605714 -0.14949969000000002
3.606714 -0.14981651999999998
3.607714 -0.15014685
3.608714 -0.15047668
3.609714 -0.15079506
3.610714 -0.15110102
3.611714 -0.15140414
3.612714 -0.15171873
3.613714 -0.15205499
3.614714 -0.15241279
3.615714 -0.15278194
3.616714 -0.15314864
3.617714 -0.15350411
3.618714 -0.15384998
3.619714 -0.15419709
3.620714 -0.15455850999999998
3.621714 -0.15494117
3.622714 -0.15534133
3.623714 -0.15574687
3.624714 -0.15614477
3.625714 -0.15652931
3.626714 -0.15690565
3.627714 -0.1572868
3.628714 -0.15768561
3.629714 -0.15810705
3.630714 -0.15854524
3.631714 -0.15898739
3.632714 -0.15942181
3.633714 -0.15984507
3.634714 -0.16026399
3.635714 -0.16069111
3.636714 -0.16113664
3.637714 -0.16160199
3.638714 -0.16207881
3.639714 -0.16255429999999998
3.640714 -0.16301925
3.641714 -0.16347384
3.642714 -0.16392755
3.643714 -0.16439327
3.644714 -0.16487932
3.645714 -0.16538440000000001
3.646714 -0.16589841
3.647714 -0.16640888
3.648714 -0.16690869
3.649714 -0.16740038
3.650714 -0.16789444
3.651714 -0.16840268
3.652714 -0.16893088
3.653714 -0.16947532999999998
3.654714 -0.17002533
3.655714 -0.17057005
3.656714 -0.17110528
3.657714 -0.17163598
3.658714 -0.17217291
3.659714 -0.17272577
3.660714 -0.17329693999999998
3.661714 -0.17388001
3.662714 -0.17446383000000001
3.663714 -0.17503953
3.664714 -0.1756061
3.665714 -0.17617106999999999
3.666714 -0.17674578999999999
3.667714 -0.17733847
3.668714 -0.17794925
3.669714 -0.17857022
3.670714 -0.17919054
3.671714 -0.1798031
3.672714 -0.18040878000000002
3.673714 -0.18101548
3.674714 -0.18163285
3.675714 -0.18226603
3.676714 -0.18291243
3.677714 -0.1835635
3.678714 -0.18421039
3.679714 -0.18484966
3.680714 -0.18548563999999998
3.681714 -0.18612773
3.682714 -0.18678452
3.683714 -0.18745842
3.684714 -0.18814417
3.685714 -0.18883211
3.686714 -0.18951423
3.687714 -0.19018896999999998
3.688714 -0.19086203999999998
3.689714 -0.1915426
3.690714 -0.19223747
3.691714 -0.19294695
3.692714 -0.1936649
3.693714 -0.19438285
3.694714 -0.19509556
3.695714 -0.19580422000000003
3.696714 -0.19651555999999998
3.697714 -0.19723731
3.698714 -0.19797300999999998
3.699714 -0.19871964999999997
3.700714 -0.19946955
3.701714 -0.20021524
3.702714 -0.20095431
3.703714 -0.20169111
3.704714 -0.20243409
3.705714 -0.20319067
3.706714 -0.20396265
3.707714 -0.20474521
3.708714 -0.20553006000000001
3.709714 -0.20631048999999999
3.710714 -0.20708537
3.711714 -0.20785948999999998
3.712714 -0.20864007999999998
3.713714 -0.20943188999999998
3.714714 -0.21023413
3.715714 -0.21104116
3.716714 -0.21184635999999998
3.717714 -0.21264681
3.718714 -0.21344563
3.719714 -0.21425018
3.720714 -0.21506764
3.721714 -0.21590034000000002
3.722714 -0.21674405
3.723714 -0.21759043
3.724714 -0.21843194999999999
3.725714 -0.21926622999999998
3.726714 -0.22009731999999999
3.727714 -0.22093286
3.728714 -0.2217792
3.729714 -0.22263755
3.730714 -0.22350347
3.731714 -0.22437010999999998
3.732714 -0.22523297999999997
3.733714 -0.22609306
3.734714 -0.22695614
3.735714 -0.22782904999999998
3.736714 -0.22871482999999998
3.737714 -0.22961046
3.738714 -0.23050832
3.739714 -0.23140070999999998
3.740714 -0.23228475
3.741714 -0.23316422
3.742714 -0.23404751
3.743714 -0.23494265
3.744714 -0.23585260000000002
3.745714 -0.23677368
3.746714 -0.23769815
3.747714 -0.23861921000000003
3.748714 -0.23953504999999997
3.749714 -0.24044982
3.750714 -0.24137048
3.751714 -0.24230196
3.752714 -0.24324362000000002
3.753714 -0.2441894
3.754714 -0.24513169
3.755714 -0.24606633999999997
3.756714 -0.24699571
3.757714 -0.24792747999999998
3.758714 -0.24887025
3.759714 -0.24982833000000002
3.760714 -0.250799
3.761714 -0.25177414000000004
3.762714 -0.25274507
3.763714 -0.25370763999999996
3.764714 -0.25466452
3.765714 -0.25562323
3.766714 -0.2565912
3.767714 -0.25757106
3.768714 -0.25855917
3.769714 -0.25954815
3.770714 -0.26053188
3.771714 -0.26150965
3.772714 -0.26248682
3.773714 -0.26347140999999996
3.774714 -0.26446897999999996
3.775714 -0.26547874
3.776714 -0.26649375999999997
3.777714 -0.26750497
3.778714 -0.26850647
3.779714 -0.26949921
3.780714 -0.27049033
3.781714 -0.27148887
3.782714 -0.27250038
3.783714 -0.27352376
3.784714 -0.27455243
3.785714 -0.27557861
3.786714 -0.27659838
3.787714 -0.27761410000000003
3.788714 -0.27863265000000004
3.789714 -0.2796608
3.790714 -0.28070072
3.791714 -0.28174818
3.792714 -0.28279517
3.793714 -0.28383471000000005
3.794714 -0.28486531
3.795714 -0.28589184
3.796714 -0.2869227
3.797714 -0.28796466
3.798714 -0.28901882
3.799714 -0.29008002
3.800714 -0.29114019
3.801714 -0.29219326
3.802714 -0.29323888
3.803714 -0.29428238
3.804714 -0.29533124
3.805714 -0.29639026999999996
3.806714 -0.29745866000000004
3.807714 -0.29853059
3.808714 -0.299599
3.809714 -0.30066008
3.810714 -0.30171573
3.811714 -0.30277229
3.812714 -0.30383646999999997
3.813714 -0.30491105
3.814714 -0.30599309
3.815714 -0.30707577
3.816714 -0.30815254000000003
3.817714 -0.3092211
3.818714 -0.31028471
3.819714 -0.31135009999999996
3.820714 -0.31242317000000003
3.821714 -0.31350546
3.822714 -0.31459336
3.823714 -0.31568063
3.824714 -0.31676234000000003
3.825714 -0.31783802
3.826714 -0.31891172
3.827714 -0.31998933
3.828714 -0.32107469
3.829714 -0.32216716
3.830714 -0.323262
3.831714 -0.32435344
3.832714 -0.32543824
3.833714 -0.32651769
3.834714 -0.32759669999999996
3.835714 -0.32868055
3.836714 -0.32977164000000003
3.837714 -0.33086804000000003
3.838714 -0.33196488
3.839714 -0.33305753
3.840714 -0.3341445
3.841714 -0.33522832999999996
3.842714 -0.33631381
3.843714 -0.33740483
3.844714 -0.33850193
3.845714 -0.33960197999999997
3.846714 -0.34070031
3.847714 -0.34179362
3.848714 -0.34288198
3.849714 -0.34396857999999997
3.850714 -0.34505744
3.851714 -0.34615071
3.852714 -0.34724725
3.853714 -0.34834349
3.854714 -0.34943584
3.855714 -0.35052311
3.856714 -0.35160729
3.857714 -0.3526923
3.858714 -0.35378137000000004
3.859714 -0.35487495
3.860714 -0.35597044
3.861714 -0.35706393000000003
3.862714 -0.3581526
3.863714 -0.35923652
3.864714 -0.36031843999999996
3.865714 -0.36140177
3.866714 -0.36248830000000004
3.867714 -0.36357692
3.868714 -0.36466452
3.869714 -0.36574814
3.870714 -0.36682712
3.871714 -0.36790362000000004
3.872714 -0.3689812
3.873714 -0.37006248999999997
3.874714 -0.37114713
3.875714 -0.37223189
3.876714 -0.37331257
3.877714 -0.37438672
3.878714 -0.37545511000000004
3.879714 -0.37652131
3.880714 -0.37758925
3.881714 -0.37866083
3.882714 -0.37973460000000003
3.883714 -0.38080681
3.884714 -0.38187403999999997
3.885714 -0.38293556
3.886714 -0.38399394
3.887714 -0.38505336
3.888714 -0.38611675
3.889714 -0.3871836
3.890714 -0.38824987
3.891714 -0.38931041
3.892714 -0.39036225
3.893714 -0.39140647
3.894714 -0.39244787999999997
3.895714 -0.39349188999999996
3.896714 -0.39454134999999996
3.897714 -0.39559454
3.898714 -0.39664642000000006
3.899714 -0.39769174
3.900714 -0.39872844
3.901714 -0.39975903999999995
3.902714 -0.4007888
3.903714 -0.40182233999999994
3.904714 -0.40286030000000006
3.905714 -0.40389863000000004
3.906714 -0.40493105
3.907714 -0.40595299
3.908714 -0.40696482000000006
3.909714 -0.40797185999999996
3.910714 -0.40898132000000004
3.911714 -0.40999790999999997
3.912714 -0.41102081999999995
3.913714 -0.41204407000000004
3.914714 -0.41306
3.915714 -0.41406415
3.916714 -0.41505791999999997
3.917714 -0.4160475
3.918714 -0.41703992
3.919714 -0.41803834
3.920714 -0.41904001999999996
3.921714 -0.42003775
3.922714 -0.42102453
3.923714 -0.42199828
3.924714 -0.42296327000000006
3.925714 -0.42392774
3.926714 -0.42489893000000006
3.927714 -0.42587826
3.928714 -0.42686029
3.929714 -0.4278359
3.930714 -0.42879786
3.931714 -0.4297453
3.932714 -0.43068439999999997
3.933714 -0.43162452
3.934714 -0.43257237
3.935714 -0.43352763000000005
3.936714 -0.43448326
3.937714 -0.43542981
3.938714 -0.43636140999999995
3.939714 -0.43727956
3.940714 -0.43819221
3.941714 -0.43910881999999996
3.942714 -0.44003418
3.943714 -0.44096522
3.944714 -0.44189268000000004
3.945714 -0.44280682000000005
3.946714 -0.44370359
3.947714 -0.44458732000000006
3.948714 -0.44546821000000003
3.949714 -0.44635609
3.950714 -0.4472543
3.951714 -0.44815745
3.952714 -0.44905464
3.953714 -0.44993623000000005
3.954714 -0.45079975000000005
3.955714 -0.45165149
3.956714 -0.45250239999999997
3.957714 -0.45336131
3.958714 -0.45422915999999997
3.959714 -0.45509846000000004
3.960714 -0.45595784
3.961714 -0.45679938
3.962714 -0.45762379000000003
3.963714 -0.45843995
3.964714 -0.45925970000000005
3.965714 -0.46009016
3.966714 -0.46092928000000005
3.967714 -0.46176673
3.968714 -0.46259010999999994
3.969714 -0.46339262999999997
3.970714 -0.46417741
3.971714 -0.46495544000000005
3.972714 -0.46573891
3.973714 -0.46653361000000004
3.974714 -0.46733534
3.975714 -0.46813255
3.976714 -0.46891370000000004
3.977714 -0.4696744
3.978714 -0.47042029999999996
3.979714 -0.47116345
3.980714 -0.4719147
3.981714 -0.47267656999999996
3.982714 -0.47344156
3.983714 -0.47419643999999994
3.984714 -0.47493069
3.985714 -0.47564301999999997
3.986714 -0.47634244
3.987714 -0.47704293000000003
3.988714 -0.47775483999999996
3.989714 -0.47847847
3.990714 -0.47920393
3.991714 -0.47991723
3.992714 -0.48060886999999997
3.993714 -0.48127975
3.994714 -0.48194025
3.995714 -0.48260377
3.996714 -0.48327813999999997
3.997714 -0.48396047
3.998714 -0.48463893999999996
3.999714 -0.48530018
4.000714 -0.48593762
4.001714 -0.48655602
4.002714 -0.48716851
4.003714 -0.48778863
4.004714 -0.48842188000000003
4.005714 -0.48906226
4.006714 -0.48969574
4.007714 -0.49030897
4.008714 -0.49089742999999997
4.009714 -0.49146818999999997
4.010714 -0.49203568999999997
4.011714 -0.4926126
4.012714 -0.49320208
4.013714 -0.4937958
4.014714 -0.49437927
4.015714 -0.49494095
4.016714 -0.4954793
4.017715 -0.49600401000000005
4.018714 -0.49652969
4.019714 -0.4970666
4.020714 -0.49761407999999996
4.021714 -0.49816072
4.022714 -0.49869125000000003
4.023714 -0.49919598
4.024714 -0.49967687
4.025714 -0.50014653
4.026714 -0.5006204799999999
4.027714 -0.5011078
4.028714 -0.50160559
4.029714 -0.50210082
4.030715 -0.5025784999999999
4.031714 -0.50303075
4.032714 -0.5034617100000001
4.033714 -0.50388477
4.034714 -0.50431383
4.035714 -0.50475467
4.036714 -0.5052011000000001
4.037714 -0.50563873
4.038714 -0.506054
4.039714 -0.50644274
4.040714 -0.50681294
4.041714 -0.5071801100000001
4.042714 -0.50755786
4.043715 -0.50794943
4.044714 -0.50834585
4.045714 -0.50873128
4.046714 -0.5090926800000001
4.047714 -0.50942772
4.048714 -0.50974591
4.049714 -0.51006251
4.050714 -0.51038912
4.051714 -0.51072622
4.052714 -0.51106317
4.053714 -0.51138476
4.054714 -0.51168092
4.055714 -0.51195309
4.056714 -0.51221349
4.057714 -0.5124775699999999
4.058714 -0.5127545
4.059714 -0.51304135
4.060714 -0.51332493
4.061714 -0.51358962
4.062714 -0.51382696
4.063715 -0.51404061
4.064714 -0.5142440100000001
4.065714 -0.51445207
4.066714 -0.5146719999999999
4.067714 -0.51489896
4.068714 -0.51511941
4.069714 -0.51531941
4.070714 -0.51549347
4.071714 -0.51564798
4.072714 -0.51579718
4.073714 -0.51595429
4.074714 -0.51612337
4.075714 -0.5162966
4.076715 -0.51645921
4.077714 -0.51659821
4.078714 -0.51671048
4.079714 -0.5168044
4.080714 -0.51689465
4.081714 -0.51699318
4.082714 -0.51710196
4.083714 -0.5172118499999999
4.084714 -0.51730857
4.085714 -0.51738136
4.086714 -0.51742974
4.087714 -0.51746373
4.088714 -0.51749758
4.089714 -0.51754089
4.090714 -0.51759281
4.091714 -0.5176425
4.092714 -0.51767584
4.093714 -0.51768394
4.094714 -0.51766848
4.095714 -0.51764064
4.096714 -0.51761409
4.097714 -0.51759677
4.098714 -0.5175862
4.099714 -0.51757111
4.100714 -0.5175387
4.101714 -0.5174824
4.102714 -0.5174058500000001
4.103714 -0.51732045
4.104714 -0.5172383
4.105714 -0.51716454
4.106714 -0.51709432
4.107714 -0.51701562
4.108714 -0.51691667
4.109715 -0.51679304
4.110714 -0.51665022
4.111714 -0.51650032
4.112714 -0.51635485
4.113714 -0.51621781
4.114714 -0.51608374
4.115714 -0.51594111
4.116714 -0.51577971
4.117714 -0.51559652
4.118714 -0.51539736
4.119714 -0.51519289
4.120714 -0.51499191
4.121714 -0.51479577
4.122715 -0.51459749
4.123714 -0.51438613
4.124714 -0.51415348
4.125714 -0.51389909
4.126714 -0.51363064
4.127714 -0.5133593900000001
4.128714 -0.51309359
4.129714 -0.51283375
4.130714 -0.51257266
4.131714 -0.51229983
4.132714 -0.5120077199999999
4.133714 -0.51169605
4.134714 -0.51137139
4.135714 -0.51104291
4.136714 -0.51071653
4.137714 -0.51039145
4.138714 -0.5100608799999999
4.139714 -0.50971634
4.140714 -0.50935303
4.141714 -0.5089727700000001
4.142715 -0.50858296
4.143714 -0.50819218
4.144714 -0.50780512
4.145714 -0.5074199300000001
4.146714 -0.50702933
4.147714 -0.506625
4.148714 -0.50620236
4.149714 -0.50576287
4.150714 -0.50531286
4.151714 -0.50485963
4.152714 -0.50440719
4.153714 -0.50395401
4.154714 -0.50349436
4.155715 -0.5030218000000001
4.156714 -0.50253323
4.157714 -0.50203055
4.158714 -0.5015193
4.159714 -0.50100535
4.160714 -0.50049131
4.161714 -0.49997512000000005
4.162714 -0.49945144
4.163714 -0.49891472000000003
4.164714 -0.49836249
4.165714 -0.49779681
4.166714 -0.49722288
4.167714 -0.49664606
4.168715 -0.49606896999999994
4.169714 -0.49549001000000004
4.170714 -0.49490454
4.171714 -0.49430741999999994
4.172714 -0.49369596
4.173714 -0.493071
4.174714 -0.49243649000000006
4.175714 -0.49179681
4.176714 -0.49115456999999996
4.177714 -0.49050902
4.178714 -0.48985695
4.179714 -0.48919454999999995
4.180714 -0.48851967
4.181714 -0.48783319
4.182714 -0.48713847
4.183714 -0.48643942
4.184714 -0.48573840999999995
4.185714 -0.48503475
4.186714 -0.48432513000000005
4.187714 -0.48360521999999995
4.188715 -0.48287204
4.189714 -0.48212558000000005
4.190714 -0.48136879000000005
4.191714 -0.48060594
4.192714 -0.47984038999999995
4.193714 -0.4790728
4.194714 -0.47830082
4.195714 -0.47752037999999997
4.196714 -0.47672801
4.197714 -0.47592297
4.198714 -0.47510751
4.199714 -0.47428566000000005
4.200714 -0.47346093000000006
4.201715 -0.4726341
4.202714 -0.47180289
4.203714 -0.47096298000000003
4.204714 -0.47011063
4.205714 -0.46924497000000004
4.206714 -0.46836869000000003
4.207714 -0.46748663
4.208714 -0.46660309
4.209714 -0.46571935999999997
4.210714 -0.46483274
4.211714 -0.46393797
4.212714 -0.46303021
4.213714 -0.46210777999999997
4.214714 -0.46117324
4.215714 -0.46023186000000005
4.216714 -0.45928871
4.217714 -0.45834552
4.218714 -0.45739976
4.219714 -0.45644594
4.220714 -0.455479
4.221714 -0.45449752
4.222714 -0.45350459
4.223714 -0.45250617000000004
4.224714 -0.45150765000000004
4.225714 -0.45051044
4.226714 -0.44951104000000003
4.227714 -0.44850288
4.228714 -0.44748043000000004
4.229714 -0.44644237000000003
4.230714 -0.44539273
4.231714 -0.44433852
4.232714 -0.44328575
4.233714 -0.44223573
4.234715 -0.44118427
4.235714 -0.44012404999999993
4.236714 -0.43904907000000004
4.237714 -0.43795811999999995
4.238714 -0.43685567
4.239714 -0.43574912
4.240714 -0.43464432999999997
4.241714 -0.43354202
4.242714 -0.43243724
4.243714 -0.43132225999999996
4.244714 -0.43019149
4.245714 -0.4290449
4.246714 -0.42788829
4.247715 -0.42672991
4.248714 -0.42557553
4.249714 -0.42442493
4.250714 -0.42327181
4.251714 -0.42210766
4.252714 -0.42092665
4.253714 -0.41972933999999995
4.254714 -0.41852221
4.255714 -0.41731396000000004
4.256714 -0.41611008000000005
4.257714 -0.41490966
4.258714 -0.41370597
4.259714 -0.41249059
4.260714 -0.41125864
4.261714 -0.41001169
4.262714 -0.40875711000000003
4.263714 -0.40750345
4.264714 -0.4062552
4.265714 -0.40501002
4.266714 -0.40376008999999996
4.267715 -0.40249676
4.268714 -0.40121586000000004
4.269714 -0.39992016
4.270714 -0.39861789
4.271714 -0.39731767
4.272714 -0.39602340999999996
4.273714 -0.39473195
4.274714 -0.3934348
4.275714 -0.39212353999999994
4.276714 -0.39079487
4.277714 -0.38945251
4.278714 -0.38810512
4.279714 -0.38676099
4.280715 -0.38542312
4.281714 -0.38408753
4.282714 -0.38274578000000004
4.283714 -0.38139017
4.284714 -0.38001863
4.285714 -0.3786359
4.286714 -0.3772507
4.287714 -0.37587029
4.288714 -0.37449601
4.289714 -0.37312228000000003
4.290714 -0.37173994
4.291714 -0.37034174999999997
4.292714 -0.3689267
4.293715 -0.36750073
4.294714 -0.36607315
4.295714 -0.36465114
4.296714 -0.36323557
4.297714 -0.36182073000000003
4.298714 -0.36039790000000005
4.299714 -0.35896075
4.300714 -0.35750913
4.301714 -0.35604896999999996
4.302714 -0.35458854
4.303714 -0.35313326
4.304714 -0.35168238
4.305714 -0.3502294
4.306714 -0.34876612
4.307714 -0.34728779
4.308714 -0.34579597
4.309714 -0.34429780000000004
4.310714 -0.34280172999999997
4.311714 -0.34131252
4.312714 -0.33982848
4.313715 -0.33834255
4.314714 -0.33684654999999997
4.315714 -0.33533599000000003
4.316714 -0.33381269
4.317714 -0.33228344
4.318714 -0.33075579
4.319714 -0.3292335
4.320714 -0.32771451
4.321714 -0.32619236
4.322714 -0.32466028
4.323714 -0.3231155
4.324714 -0.32156087
4.325714 -0.32000307
4.326715 -0.31844841
4.327714 -0.31689901
4.328714 -0.31535143
4.329714 -0.31379878
4.330714 -0.3122349
4.331714 -0.3106581
4.332714 -0.30907216
4.333714 -0.30748403999999996
4.334714 -0.30589995
4.335714 -0.30432176
4.336714 -0.30274605
4.337714 -0.30116653
4.338714 -0.29957774
4.339714 -0.29797826
4.340714 -0.29637136
4.341714 -0.29476269
4.342714 -0.29315669
4.343714 -0.29155395
4.344714 -0.28995089
4.345714 -0.28834217
4.346714 -0.28672405
4.347714 -0.28509675
4.348714 -0.28346432
4.349714 -0.28183234
4.350714 -0.28020453
4.351714 -0.27858063
4.352714 -0.27695664
4.353714 -0.27532722
4.354714 -0.27368886
4.355714 -0.27204182
4.356714 -0.27038979
4.357714 -0.26873765
4.358714 -0.26708867000000003
4.359715 -0.26544272
4.360714 -0.26379668
4.361714 -0.26214654
4.362714 -0.26048985
4.363714 -0.25882721
4.364714 -0.25716159
4.365714 -0.25549645
4.366714 -0.25383354999999996
4.367714 -0.25217185999999997
4.368714 -0.25050824
4.369714 -0.24883943000000003
4.370714 -0.24716395
4.371714 -0.24548308000000002
4.372715 -0.24380009
4.373714 -0.24211842
4.374714 -0.24043974
4.375714 -0.23876312
4.376714 -0.23708579
4.377714 -0.23540472999999998
4.378714 -0.23371838
4.379714 -0.23202735
4.380714 -0.23033394999999998
4.381714 -0.2286406
4.382714 -0.22694855
4.383714 -0.22525731
4.384714 -0.22356524
4.385714 -0.22187061
4.386714 -0.22017277999999998
4.387714 -0.21847258
4.388714 -0.21677173
4.389714 -0.21507177000000002
4.390714 -0.21337313
4.391714 -0.21167486000000002
4.392715 -0.20997515
4.393714 -0.20827234
4.394714 -0.20656582999999998
4.395714 -0.20485637
4.396714 -0.20314562000000003
4.397714 -0.20143532
4.398714 -0.19972646000000002
4.399714 -0.19801895
4.400714 -0.19631183
4.401714 -0.19460393
4.402714 -0.19289445000000002
4.403714 -0.19118337999999999
4.404714 -0.18947134000000002
4.405715 -0.18775916
4.406714 -0.18604741
4.407714 -0.18433613000000001
4.408714 -0.18262485
4.409714 -0.18091297
4.410714 -0.17920015
4.411714 -0.17748653
4.412714 -0.17577274999999998
4.413714 -0.17405959000000001
4.414714 -0.17234769
4.415714 -0.17063715000000002
4.416714 -0.16892749
4.417714 -0.16721782
4.418715 -0.16550729
4.419714 -0.16379552
4.420714 -0.16208275
4.421714 -0.16036975
4.422714 -0.15865751
4.423714 -0.15694665
4.424714 -0.15523731
4.425714 -0.15352892
4.426714 -0.15182068999999998
4.427714 -0.15011199
4.428714 -0.14840279
4.429714 -0.14669371
4.430714 -0.14498568
4.431714 -0.14327951
4.432714 -0.14157539
4.433714 -0.13987282
4.434714 -0.13817097
4.435714 -0.13646914000000002
4.436714 -0.13476725
4.437714 -0.13306594
4.438715 -0.13136615
4.439714 -0.12966858
4.440714 -0.12797317
4.441714 -0.12627912
4.442714 -0.12458526
4.443714 -0.12289067999999999
4.444714 -0.12119533
4.445714 -0.11950008
4.446714 -0.11780631000000001
4.447714 -0.11611517
4.448714 -0.11442706
4.449714 -0.11274152999999999
4.450714 -0.11105761000000001
4.451715 -0.10937449
4.452714 -0.10769204
4.453714 -0.10601092
4.454714 -0.10433213
4.455714 -0.10265637999999999
4.456714 -0.10098361000000002
4.457714 -0.09931302600000001
4.458714 -0.09764352600000001
4.459714 -0.09597431099999999
4.460714 -0.094305369
4.461714 -0.092637498
4.462714 -0.090971868
4.463714 -0.089309382
4.464714 -0.08765021299999999
4.465714 -0.085993775
4.466714 -0.084339158
4.467714 -0.082685694
4.468714 -0.081033335
4.469714 -0.079382694
4.470714 -0.07773464299999999
4.471714 -0.07608981699999999
4.472714 -0.074448285
4.473714 -0.072809547
4.474714 -0.071172894
4.475714 -0.069537864
4.476714 -0.067904551
4.477714 -0.066273555
4.478714 -0.064645673
4.479714 -0.063021458
4.480714 -0.06140098000000001
4.481714 -0.059783825000000006
4.482714 -0.058169308
4.483714 -0.056556844999999994
4.484715 -0.054946222
4.485714 -0.053337641
4.486714 -0.051731575999999994
4.487714 -0.050128537
4.488714 -0.048528874
4.489714 -0.046932642
4.490714 -0.045339685000000005
4.491714 -0.043749763
4.492714 -0.042162675999999996
4.493714 -0.040578358999999994
4.494714 -0.038996898
4.495714 -0.037418475
4.496714 -0.035843217999999996
4.497715 -0.03427112
4.498714 -0.032702001
4.499714 -0.031135563
4.500714 -0.029571558
4.501714 -0.028010056000000002
4.502714 -0.026451540000000003
4.503714 -0.024896883
4.504714 -0.023347082999999998
4.505714 -0.021802854
4.506714 -0.020264291
4.507714 -0.018730721999999998
4.508714 -0.017200942
4.509714 -0.015673700999999998
4.510714 -0.014148235
4.511714 -0.012624566
4.512714 -0.011103335
4.513714 -0.0095853764
4.514714 -0.0080712227
4.515714 -0.0065608474
4.516714 -0.0050538575999999995
4.517715 -0.0035500012
4.518714 -0.0020495941
4.519714 -0.0005536727300000001
4.520714 0.00093640538
4.521714 0.0024197052
4.522714 0.0038963288
4.523714 0.005367574
4.524714 0.0068354151
4.525714 0.008301538
4.526714 0.009766491
4.527714 0.011229394
4.528714 0.012688422999999999
4.529714 0.014141807
4.530715 0.015588776
4.531714 0.017029917
4.532714 0.018466724
4.533714 0.019900617
4.534714 0.021332053
4.535714 0.022760224
4.536714 0.024183629
4.537714 0.025601097
4.538714 0.027012667999999997
4.539714 0.028419684
4.540714 0.029824025
4.541714 0.031226882
4.542714 0.032627839
4.543715 0.034024860000000004
4.544714 0.035415206000000005
4.545714 0.036796904
4.546714 0.038169822
4.547714 0.039535764
4.548714 0.040897451
4.549714 0.042257036
4.550714 0.043615015
4.551714 0.044970066
4.552714 0.046320024
4.553714 0.047663302
4.554714 0.048999883999999994
4.555714 0.050331303
4.556714 0.051659619000000004
4.557714 0.052985955999999994
4.558714 0.054309616
4.559714 0.055628311
4.560714 0.056939409
4.561714 0.058241485
4.562714 0.059535244
4.563715 0.060823193
4.564714 0.062108284
4.565714 0.06339228699999999
4.566714 0.064674794
4.567714 0.065953529
4.568714 0.067225727
4.569714 0.068489701
4.570714 0.069745805
4.571714 0.07099603
4.572714 0.072242733
4.573714 0.07348705
4.574714 0.07472817699999999
4.575714 0.075963797
4.576715 0.077191502
4.577714 0.078410277
4.578714 0.079621183
4.579714 0.080826809
4.580714 0.082029792
4.581714 0.083231332
4.582714 0.084430497
4.583714 0.085624825
4.584714 0.086811773
4.585714 0.087990152
4.586714 0.089160766
4.587714 0.09032580400000001
4.588714 0.09148745999999999
4.589714 0.09264655499999999
4.590714 0.093802018
4.591714 0.09495155
4.592714 0.09609299
4.593714 0.097225618
4.594714 0.09835057400000001
4.595714 0.099470187
4.596714 0.10058663999999999
4.597714 0.10170074
4.598714 0.10281143
4.599714 0.10391650000000001
4.600714 0.10501379
4.601714 0.10610247
4.602714 0.10718334
4.603714 0.10825829
4.604714 0.10932914
4.605714 0.11039663
4.606714 0.11145994000000001
4.607714 0.11251738
4.608714 0.11356738000000001
4.609715 0.11460945
4.610714 0.11564448000000001
4.611714 0.11667421
4.612714 0.11770024000000001
4.613714 0.11872312
4.614714 0.11974196999999999
4.615714 0.12075504999999999
4.616714 0.12176062
4.617714 0.12275785
4.618714 0.12374724000000001
4.619714 0.12473029
4.620714 0.12570865
4.621714 0.12668333
4.622715 0.1276542
4.623714 0.12862013
4.624714 0.12957969
4.625714 0.13053183999999998
4.626714 0.13147646999999998
4.627714 0.13241433
4.628714 0.13334652
4.629714 0.1342739
4.630714 0.13519648
4.631714 0.13611346
4.632714 0.13702363
4.633714 0.13792613
4.634714 0.138821
4.635714 0.13970938
4.636714 0.14059298
4.637714 0.14147331999999999
4.638714 0.14235092
4.639714 0.14322493
4.640714 0.14409346
4.641714 0.1449544
4.642715 0.14580648000000002
4.643714 0.14664981
4.644714 0.1474858
4.645714 0.14831626
4.646714 0.14914238
4.647714 0.14996401
4.648714 0.15077977
4.649714 0.15158798
4.650714 0.15238769
4.651714 0.15317956
4.652714 0.15396561
4.653714 0.15474819
4.654714 0.15552859000000002
4.655715 0.15630611
4.656714 0.15707834
4.657714 0.15784233
4.658714 0.15859628
4.659714 0.15934062
4.660714 0.16007785
4.661714 0.16081114999999999
4.662714 0.16154262
4.663714 0.16227195
4.664714 0.16299667
4.665714 0.16371356
4.666714 0.1644206
4.667714 0.16511817
4.668715 0.16580893
4.669714 0.16649617
4.670714 0.16718172
4.671714 0.16786471
4.672714 0.16854196000000002
4.673714 0.16920976000000001
4.674714 0.16986624
4.675714 0.17051257
4.676714 0.17115249999999999
4.677714 0.17179032
4.678714 0.17242831
4.679714 0.17306539
4.680714 0.17369763
4.681714 0.17432056
4.682714 0.17493181
4.683714 0.17553252
4.684714 0.17612666
4.685714 0.17671868000000002
4.686714 0.17731079
4.687714 0.17790159
4.688715 0.17848685
4.689714 0.17906216
4.690714 0.17962557
4.691714 0.18017896
4.692714 0.18072691000000002
4.693714 0.18127388
4.694714 0.18182147
4.695714 0.18236717
4.696714 0.18290577
4.697714 0.18343227
4.698714 0.183945
4.699714 0.18444664
4.700714 0.18494289
4.701715 0.18543918
4.702714 0.18593766
4.703714 0.18643604
4.704714 0.18692912
4.705714 0.18741197
4.706714 0.18788296000000002
4.707714 0.18834461
4.708714 0.18880202000000001
4.709714 0.18925953
4.710714 0.18971786
4.711714 0.19017349
4.712714 0.19062068
4.713714 0.19105492
4.714714 0.19147575
4.715714 0.19188725
4.716714 0.19229576
4.717714 0.19270633
4.718714 0.19311974
4.719714 0.19353205999999998
4.720714 0.19393697000000001
4.721714 0.19432950000000002
4.722714 0.19470879
4.723714 0.19507849
4.724714 0.19544442
4.725714 0.19581100999999998
4.726714 0.19617861
4.727714 0.19654348000000002
4.728714 0.1969002
4.729714 0.19724515999999997
4.730714 0.19757894
4.731714 0.19790614
4.732714 0.19823257
4.733714 0.19856180999999998
4.734715 0.19889289999999998
4.735714 0.19922072999999998
4.736714 0.19953898
4.737714 0.19984364
4.738714 0.20013528
4.739714 0.20041863999999998
4.740714 0.20069974000000002
4.741714 0.20098248000000002
4.742714 0.20126649
4.743714 0.20154763
4.744714 0.20182068
4.745714 0.20208258999999998
4.746714 0.2023343
4.747715 0.20258015
4.748714 0.20282503999999998
4.749714 0.20307146
4.750714 0.20331796000000002
4.751714 0.20355994
4.752714 0.20379246999999998
4.753714 0.20401313
4.754714 0.20422356
4.755714 0.20442839999999998
4.756714 0.20463269
4.757714 0.20483887999999997
4.758714 0.20504566000000002
4.759714 0.20524865999999997
4.760714 0.20544315
4.761714 0.20562666
4.762714 0.20580031000000001
4.763714 0.2059679
4.764714 0.20613361
4.765714 0.20629955
4.766714 0.20646469
4.767715 0.20662569
4.768714 0.20677900999999999
4.769714 0.20692316000000002
4.770714 0.20705957
4.771714 0.20719179999999998
4.772714 0.20732337
4.773714 0.20745588
4.774714 0.2075881
4.775714 0.20771664999999997
4.776714 0.20783785999999999
4.777714 0.20794973
4.778714 0.20805289999999999
4.779714 0.20814999
4.780715 0.20824412
4.781714 0.20833723
4.782714 0.20842898999999998
4.783714 0.20851728
4.784714 0.20859951999999998
4.785714 0.20867415999999997
4.786714 0.20874171
4.787714 0.20880445
4.788714 0.20886529
4.789714 0.2089262
4.790714 0.20898718
4.791714 0.20904625000000002
4.792714 0.20910035999999999
4.793715 0.20914695
4.794714 0.20918513000000002
4.795714 0.20921608
4.796714 0.20924234
4.797714 0.20926646
4.798714 0.20928967
4.799714 0.2093113
4.800714 0.2093293
4.801714 0.20934138
4.802714 0.2093466
4.803714 0.20934602000000002
4.804714 0.20934234000000002
4.805714 0.2093385
4.806714 0.20933594
4.807714 0.20933354
4.808714 0.20932804
4.809714 0.20931551999999998
4.810714 0.20929356
4.811714 0.20926266
4.812714 0.20922609000000003
4.813715 0.20918820999999999
4.814714 0.20915212
4.815714 0.20911788999999997
4.816714 0.20908251999999997
4.817714 0.20904166000000002
4.818714 0.20899216
4.819714 0.20893409000000002
4.820714 0.20887076000000002
4.821714 0.20880685
4.822714 0.20874552
4.823714 0.20868641
4.824714 0.20862552
4.825714 0.20855768
4.826715 0.20847954000000002
4.827714 0.20839195
4.828714 0.20829974999999998
4.829714 0.20820911
4.830714 0.20812396000000002
4.831714 0.20804345000000002
4.832714 0.20796212
4.833714 0.20787299
4.834714 0.20777155
4.835714 0.20765848
4.836714 0.20753941
4.837714 0.20742165
4.838714 0.20730991000000001
4.839714 0.20720353
4.840714 0.20709685
4.841714 0.20698281000000002
4.842714 0.20685734
4.843714 0.20672212999999998
4.844714 0.20658374000000002
4.845714 0.20644963
4.846714 0.20632353
4.847714 0.20620278
4.848714 0.20607957000000002
4.849714 0.20594541
4.850714 0.20579626
4.851714 0.20563507
4.852714 0.20547036999999999
4.853714 0.20531127
4.854714 0.20516216999999998
4.855714 0.20502011999999997
4.856714 0.20487669
4.857714 0.20472307
4.858714 0.20455554999999997
4.859715 0.20437777999999998
4.860714 0.20419867000000003
4.861714 0.20402682
4.862714 0.20386514
4.863714 0.20370886
4.864714 0.20354826
4.865714 0.20337447
4.866714 0.20318508999999998
4.867714 0.20298576000000002
4.868714 0.20278697
4.869714 0.20259784
4.870714 0.20242056
4.871714 0.20224908
4.872715 0.20207266999999998
4.873714 0.20188249
4.874714 0.20167704
4.875714 0.20146302
4.876714 0.20125137999999998
4.877714 0.20105061000000002
4.878714 0.20086151000000002
4.879714 0.20067654999999998
4.880714 0.20048455
4.881714 0.20027752000000001
4.882714 0.20005556
4.883714 0.19982706
4.884714 0.19960355
4.885714 0.19939279
4.886714 0.19919395
4.887714 0.19899819
4.888714 0.19879395
4.889714 0.19857403999999998
4.890714 0.19834007
4.891714 0.19810135
4.892715 0.19786921
4.893714 0.19765007
4.894714 0.19744136
4.895714 0.19723318999999997
4.896714 0.19701442000000002
4.897714 0.19677964
4.898714 0.19653249
4.899714 0.19628357
4.900714 0.19604408
4.901714 0.19581890999999998
4.902714 0.19560377
4.903714 0.1953878
4.904714 0.19516024999999998
4.905715 0.19491701
4.906714 0.19466303000000001
4.907714 0.19440923
4.908714 0.1941657
4.909714 0.19393553
4.910714 0.19371298
4.911714 0.19348718
4.912714 0.19324888
4.913714 0.19299618000000002
4.914714 0.19273574999999998
4.915714 0.19247863
4.916714 0.19223337000000001
4.917714 0.19200081
4.918715 0.19177357
4.919714 0.19154066
4.920714 0.19129426
4.921714 0.19103462999999998
4.922714 0.19076983
4.923714 0.19051082
4.924714 0.19026478
4.925714 0.19003081
4.926714 0.18980065
4.927714 0.18956391
4.928714 0.18931446
4.929714 0.18905404
4.930714 0.18879094
4.931714 0.1885346
4.932714 0.18828969
4.933714 0.18805313
4.934714 0.18781624
4.935714 0.18757028
4.936714 0.18731199
4.937714 0.18704572
4.938715 0.18678078
4.939714 0.1865257
4.940714 0.18628309
4.941714 0.18604813
4.942714 0.18581175
4.943714 0.18556629
4.944714 0.18531018000000002
4.945714 0.18504868
4.946714 0.18479038
4.947714 0.18454167
4.948714 0.18430275000000002
4.949714 0.18406764
4.950714 0.18382809
4.951715 0.18357891
4.952714 0.18332120000000002
4.953714 0.18306165
4.954714 0.18280818
4.955714 0.18256494
4.956714 0.18232980999999998
4.957714 0.18209583000000001
4.958714 0.18185587
4.959714 0.18160711000000002
4.960714 0.18135293
4.961714 0.18110066
4.962714 0.18085684
4.963714 0.18062303
4.964714 0.18039483
4.965714 0.1801647
4.966714 0.17992682
4.967714 0.17968072
4.968714 0.17943155
4.969714 0.17918672
4.970714 0.17895107
4.971714 0.17872396
4.972714 0.17849973
4.973714 0.17827161
4.974714 0.17803626
4.975714 0.17779599000000001
4.976714 0.17755735
4.977714 0.17732678999999998
4.978714 0.17710639
4.979714 0.17689228999999998
4.980714 0.1766771
4.981714 0.17645451
4.982714 0.17622351
4.983714 0.17598906
4.984715 0.1757591
4.985714 0.17553947
4.986714 0.17533022
4.987714 0.17512549
4.988714 0.17491735
4.989714 0.17470081
4.990714 0.1744771
4.991714 0.17425291
4.992714 0.17403601000000002
4.993714 0.17383015
4.994714 0.17363256999999999
4.995714 0.17343563
4.996714 0.17323183
4.997715 0.17301887999999999
4.998714 0.1728015
4.999714 0.17258872
5.000714 0.17238829
5.001714 0.1722016
5.002714 0.17202258
5.003714 0.17184116
5.004714 0.17164949
5.005714 0.1714468
5.006714 0.17123992
5.007714 0.17103906
5.008714 0.17085144000000002
5.009714 0.17067676
5.010714 0.17050741
5.011714 0.17033346
5.012714 0.17014915
5.013714 0.16995677
5.014714 0.16976546
5.015714 0.16958549
5.016714 0.16942162
5.017715 0.16926966000000002
5.018714 0.16911879999999999
5.019714 0.16895804
5.020714 0.16878316000000002
5.021714 0.16859954
5.022714 0.16841908
5.023714 0.1682531
5.024714 0.16810537
5.025714 0.16796982
5.026714 0.16783428
5.027714 0.16768798999999998
5.028714 0.1675284
5.029714 0.16736269
5.030715 0.16720325
5.031714 0.16705981
5.032714 0.16693318999999998
5.033714 0.16681462
5.034714 0.16669111
5.035714 0.16655369
5.036714 0.16640334
5.037714 0.1662507
5.038714 0.1661097
5.039714 0.16598906
5.040714 0.16588672
5.041714 0.16579088
5.042714 0.16568704
5.043715 0.1655668
5.044714 0.16543299
5.045714 0.16529789
5.046714 0.16517567
5.047714 0.16507366
5.048714 0.16498793
5.049714 0.16490580999999999
5.050714 0.1648139
5.051714 0.16470654
5.052714 0.1645895
5.053714 0.16447641
5.054714 0.16438031
5.055714 0.1643054
5.056714 0.16424417
5.057714 0.16418194
5.058714 0.16410577
5.059714 0.16401253
5.060714 0.16391097
5.061714 0.16381651
5.062714 0.16374187999999998
5.063715 0.16368937
5.064714 0.16364956
5.065714 0.16360702
5.066714 0.16354987
5.067714 0.16347691
5.068714 0.16339823
5.069714 0.16332876
5.070714 0.16327904
5.071714 0.16324856999999998
5.072714 0.16322624
5.073714 0.16319739
5.074714 0.16315301
5.075714 0.16309553
5.076715 0.16303747
5.077714 0.16299381000000002
5.078714 0.16297277999999998
5.079714 0.16297067999999998
5.080714 0.16297412
5.081714 0.16296802999999999
5.082714 0.16294478
5.083714 0.16290866
5.084714 0.16287306000000001
5.085714 0.16285218
5.086714 0.16285239999999998
5.087714 0.16286859
5.088714 0.16288755000000002
5.089714 0.16289644
5.090714 0.16289083
5.091714 0.16287741
5.092714 0.16286975
5.093714 0.16287979
5.094714 0.1629103
5.095714 0.16295315
5.096714 0.16299422
5.097714 0.16302207
5.098714 0.16303489999999998
5.099714 0.16304158
5.100714 0.16305617
5.101714 0.16308932
5.102714 0.16314199
5.103714 0.16320506999999998
5.104714 0.16326527000000002
5.105714 0.16331334
5.106714 0.16334965
5.107714 0.16338367999999998
5.108714 0.16342787
5.109715 0.16348984
5.110714 0.16356764000000001
5.111714 0.16365116
5.112714 0.16372855
5.113714 0.16379359
5.114714 0.16384961
5.115714 0.16390736
5.116714 0.16397838
5.117714 0.16406793
5.118714 0.16417189
5.119714 0.16427943
5.120714 0.16437975999999999
5.121714 0.16446856999999998
5.122715 0.16455046
5.123714 0.16463572
5.124714 0.16473379999999999
5.125714 0.16484748000000002
5.126714 0.1649714
5.127714 0.16509566
5.128714 0.16521222000000002
5.129714 0.16531998
5.130714 0.16542532
5.131714 0.16553806999999998
5.132714 0.16566529000000002
5.133714 0.16580692
5.134714 0.165956
5.135714 0.16610306
5.136714 0.16624199
5.137714 0.16637369999999999
5.138714 0.16650533
5.139714 0.1666456
5.140714 0.16679937
5.141714 0.16696478
5.142715 0.1671346
5.143714 0.16730097
5.144714 0.16746031
5.145714 0.16761534
5.146714 0.16777319999999998
5.147714 0.16794072
5.148714 0.16812014
5.149714 0.16830787
5.150714 0.16849699
5.151714 0.16868181999999998
5.152714 0.1688616
5.153714 0.16904089
5.154714 0.16922663000000002
5.155715 0.16942365
5.156714 0.16963162
5.157714 0.16984531
5.158714 0.17005792
5.159714 0.17026531
5.160714 0.17046845000000002
5.161714 0.1706725
5.162714 0.17088343
5.163714 0.17110414000000002
5.164714 0.17133281
5.165714 0.1715643
5.166714 0.17179375
5.167714 0.17201982000000002
5.168715 0.17224558
5.169714 0.17247644
5.170714 0.17271648
5.171714 0.17296577999999999
5.172714 0.17322014
5.173714 0.17347387
5.174714 0.17372335
5.175714 0.17396942
5.176714 0.17421679
5.177714 0.17447106
5.178714 0.17473518
5.179714 0.17500762
5.180714 0.17528347
5.181714 0.17555767
5.182714 0.17582831000000002
5.183714 0.17609774
5.184714 0.17637097000000002
5.185714 0.17665219
5.186714 0.17694199
5.187714 0.17723684
5.188715 0.17753154999999998
5.189714 0.17782266
5.190714 0.17811094
5.191714 0.17840107
5.192714 0.17869875000000002
5.193714 0.17900698999999998
5.194714 0.17932402
5.195714 0.17964424
5.196714 0.17996157999999998
5.197714 0.1802732
5.198714 0.1805812
5.199714 0.18089126
5.200714 0.18120904000000002
5.201715 0.18153669
5.202714 0.18187166
5.203714 0.18220861
5.204714 0.18254302
5.205714 0.18287436
5.206714 0.18320647
5.207714 0.18354508
5.208714 0.18389382999999998
5.209714 0.18425161
5.210714 0.1846128
5.211714 0.18497052
5.212714 0.18532081
5.213714 0.18566516
5.214714 0.18600982
5.215714 0.18636207999999999
5.216714 0.18672604
5.217714 0.18710027999999998
5.218714 0.18747899
5.219714 0.18785578
5.220714 0.18822767
5.221714 0.18859686
5.222714 0.18896902
5.223714 0.18934944
5.224714 0.18973931
5.225714 0.19013481
5.226714 0.19052940999999998
5.227714 0.19091816
5.228714 0.19130104
5.229714 0.19168336
5.230714 0.19207267
5.231714 0.19247424
5.232714 0.19288769
5.233714 0.19330714999999998
5.234715 0.19372467999999998
5.235714 0.19413489
5.236714 0.19453809
5.237714 0.19493977999999998
5.238714 0.19534702999999998
5.239714 0.19576407999999998
5.240714 0.19618983
5.241714 0.19661891
5.242714 0.19704541
5.243714 0.19746693
5.244714 0.19788633
5.245714 0.19830992
5.246714 0.19874333
5.247715 0.19918762
5.248714 0.19963819
5.249714 0.20008729999999997
5.250714 0.20052862999999999
5.251714 0.20096111000000003
5.252714 0.20138961
5.253714 0.20182207000000002
5.254714 0.20226485
5.255714 0.20271911999999997
5.256714 0.20318057
5.257714 0.20364243999999998
5.258714 0.20409987999999998
5.259714 0.20455294000000002
5.260714 0.20500624
5.261714 0.20546566
5.262714 0.20593414
5.263714 0.20640949
5.264714 0.20688557999999999
5.265714 0.20735622000000004
5.266714 0.20781921
5.267715 0.20827793
5.268714 0.20873959
5.269714 0.20921093000000002
5.270714 0.20969422000000001
5.271714 0.21018584
5.272714 0.21067865
5.273714 0.21116618999999998
5.274714 0.21164659
5.275714 0.21212329000000002
5.276714 0.21260257
5.277714 0.21308935
5.278714 0.21358397999999998
5.279714 0.21408212
5.280715 0.21457782000000003
5.281714 0.2150675
5.282714 0.21555268
5.283714 0.21603910999999998
5.284714 0.21653329000000002
5.285714 0.21703828
5.286714 0.2175516
5.287714 0.21806655000000003
5.288714 0.21857626000000002
5.289714 0.21907783
5.290714 0.21957398999999997
5.291714 0.22007134
5.292714 0.22057611000000002
5.293715 0.22109030000000002
5.294714 0.22161053
5.295714 0.22213035
5.296714 0.22264449
5.297714 0.22315225
5.298714 0.22365798
5.299714 0.2241683
5.300714 0.22468769
5.301714 0.2252155
5.302714 0.22574626000000003
5.303714 0.22627306
5.304714 0.22679203999999997
5.305714 0.22730485
5.306714 0.22781780000000001
5.307714 0.22833789999999998
5.308714 0.22886837999999998
5.309714 0.22940670999999999
5.310714 0.22994599000000002
5.311714 0.23047928999999998
5.312714 0.23100388000000002
5.313715 0.23152301999999997
5.314714 0.2320437
5.315714 0.23257234000000002
5.316714 0.23311065
5.317714 0.23365454
5.318714 0.23419685
5.319714 0.23473192
5.320714 0.2352593
5.321714 0.2357841
5.322714 0.23631377000000003
5.323714 0.23685324000000002
5.324714 0.23740164000000002
5.325714 0.23795268000000003
5.326715 0.23849843999999998
5.327714 0.23903428
5.328714 0.23956187
5.329714 0.24008817999999998
5.330714 0.24062132
5.331714 0.24116544999999998
5.332714 0.2417183
5.333714 0.2422726
5.334714 0.24282064
5.335714 0.24335904
5.336714 0.24389084000000003
5.337714 0.24442344000000002
5.338714 0.24496389
5.339714 0.24551427999999997
5.340714 0.24607037
5.341714 0.24662423
5.342714 0.24716923999999998
5.343714 0.24770445
5.344714 0.24823525
5.345714 0.24877018
5.346714 0.24931552
5.347714 0.24987137999999998
5.348714 0.25043136
5.349714 0.25098644999999997
5.350714 0.25153041
5.351714 0.25206353
5.352714 0.25259238
5.353714 0.25312567999999996
5.354714 0.25366899
5.355714 0.25422135
5.356714 0.25477612
5.357714 0.25532530000000003
5.358714 0.25586472
5.359715 0.25639667
5.360714 0.25692845
5.361714 0.25746769
5.362714 0.25801733
5.363714 0.25857352
5.364714 0.25912779
5.365714 0.25967213
5.366714 0.26020382000000003
5.367714 0.26072727
5.368714 0.26125128
5.369714 0.26178389999999996
5.370714 0.26232766
5.371714 0.26287825
5.372715 0.26342750000000004
5.373714 0.26396841
5.374714 0.26449948
5.375714 0.26502535
5.376714 0.26555371
5.377714 0.26609008
5.378714 0.2666343
5.379714 0.26718036
5.380714 0.2677202
5.381714 0.26824875
5.382714 0.26876722
5.383714 0.26928242
5.384714 0.26980273
5.385714 0.270333
5.386714 0.27087163
5.387714 0.27141159
5.388714 0.2719447
5.389714 0.27246654
5.390714 0.27297889
5.391714 0.27348844
5.392715 0.27400248
5.393714 0.27452451
5.394714 0.27505225
5.395714 0.27557935
5.396714 0.27609968
5.397714 0.27661126
5.398714 0.27711743
5.399714 0.2776247
5.400714 0.27813832
5.401714 0.27865884
5.402714 0.27918147
5.403714 0.27969889000000003
5.404714 0.28020556
5.405715 0.28070104
5.406714 0.28119034
5.407714 0.28168082
5.408714 0.28217802999999997
5.409714 0.28268269
5.410714 0.28319072
5.411714 0.28369613
5.412714 0.28419469
5.413714 0.28468641
5.414714 0.28517495
5.415714 0.28566476
5.416714 0.28615783
5.417714 0.28665217000000004
5.418715 0.28714298
5.419714 0.28762578
5.420714 0.28809946999999997
5.421714 0.28856734
5.422714 0.28903533000000003
5.423714 0.2895087
5.424714 0.28998905
5.425714 0.29047364
5.426714 0.29095707
5.427714 0.29143443999999996
5.428714 0.29190395
5.429714 0.29236728
5.430714 0.29282790999999997
5.431714 0.29328847
5.432714 0.29374899
5.433714 0.29420718
5.434714 0.29466036
5.435714 0.29510782999999996
5.436714 0.2955517
5.437714 0.29599594
5.438715 0.29644398
5.439714 0.29689651
5.440714 0.29735086
5.441714 0.29780238000000003
5.442714 0.29824711
5.443714 0.29868374000000003
5.444714 0.29911401
5.445714 0.29954133
5.446714 0.29996840999999996
5.447714 0.30039574
5.448714 0.30082176
5.449714 0.3012443
5.450714 0.30166265
5.451715 0.3020782
5.452714 0.30249367
5.453714 0.30291094
5.454714 0.30332946
5.455714 0.30374597
5.456714 0.30415624
5.457714 0.3045575
5.458714 0.30495012
5.459714 0.3053376
5.460714 0.30572452
5.461714 0.30611393000000003
5.462714 0.30650578
5.463714 0.30689733
5.464714 0.3072852
5.465714 0.30766779
5.466714 0.3080463
5.467714 0.30842375
5.468714 0.30880244
5.469714 0.30918197999999997
5.470714 0.30955877000000004
5.471714 0.30992797
5.472714 0.31028641
5.473714 0.31063494
5.474714 0.31097827
5.475714 0.31132249
5.476714 0.31167163999999997
5.477714 0.31202533
5.478714 0.31237909999999997
5.479714 0.3127272
5.480714 0.31306618
5.481714 0.31339696
5.482714 0.31372402
5.483714 0.31405233000000005
5.484715 0.31438384
5.485714 0.31471584999999996
5.486714 0.31504259
5.487714 0.31535879
5.488714 0.31566340000000004
5.489714 0.31596054
5.490714 0.3162574
5.491714 0.31655994
5.492714 0.31686914
5.493714 0.31718025
5.494714 0.31748547000000005
5.495714 0.31777858000000003
5.496714 0.31805874
5.497715 0.31833095
5.498714 0.31860285
5.499714 0.31887998
5.500714 0.3191622
5.501714 0.31944362
5.502714 0.31971645
5.503714 0.3199758
5.504714 0.32022311
5.505714 0.32046544
5.506714 0.32071117
5.507714 0.32096487
5.508714 0.32122417000000003
5.509714 0.32148107
5.510714 0.32172670999999997
5.511714 0.32195675
5.512714 0.32217412
5.513714 0.32238732
5.514714 0.32260520000000004
5.515714 0.32283142
5.516714 0.32306211
5.517715 0.32328820999999996
5.518714 0.323501
5.519714 0.32369755
5.520714 0.32388277
5.521714 0.32406631
5.522714 0.32425681
5.523714 0.32445642
5.524714 0.32465935
5.525714 0.32485535
5.526714 0.32503584
5.527714 0.32519931
5.528714 0.32535216
5.529714 0.32550478
5.530715 0.32566516
5.531714 0.32583382
5.532714 0.32600358
5.533714 0.32616386
5.534714 0.3263073
5.535714 0.32643455
5.536714 0.32655394000000004
5.537714 0.3266766
5.538714 0.32680959
5.539714 0.32695155
5.540714 0.32709341000000003
5.541714 0.32722367999999996
5.542714 0.32733548
5.543715 0.3274305
5.544714 0.32751786
5.545714 0.32760845
5.546714 0.32770825
5.547714 0.32781456
5.548714 0.32791781999999997
5.549714 0.32800755000000004
5.550714 0.32807907999999997
5.551714 0.32813644999999997
5.552714 0.32819014
5.553714 0.32825074000000004
5.554714 0.32832231
5.555714 0.32839982
5.556714 0.32847204999999996
5.557714 0.32852825
5.558714 0.32856467
5.559714 0.32858665
5.560714 0.32860544
5.561714 0.3286313
5.562714 0.32866742
5.563715 0.32870802
5.564714 0.32874218
5.565714 0.32876052
5.566714 0.32876100999999996
5.567714 0.32875009
5.568714 0.32873859
5.569714 0.32873487
5.570714 0.32873952
5.571714 0.32874492
5.572714 0.32873969000000003
5.573714 0.32871573
5.574714 0.32867314
5.575714 0.32862038
5.576715 0.32856918
5.577714 0.32852767
5.578714 0.32849566
5.579714 0.32846485
5.580714 0.32842401
5.581714 0.32836569
5.582714 0.32829053
5.583714 0.32820649999999996
5.584714 0.32812387
5.585714 0.32804871
5.586714 0.32797914
5.587714 0.32790666
5.588714 0.32782145
5.589714 0.32771858
5.590714 0.32760117
5.591714 0.32747858
5.592714 0.32736082
5.593714 0.32725245999999997
5.594714 0.32714985
5.595714 0.32704324
5.596714 0.32692247
5.597714 0.32678286
5.598714 0.3266278
5.599714 0.32646644
5.600714 0.32630817
5.601714 0.32615706
5.602714 0.32600977
5.603714 0.32585796
5.604714 0.32569375
5.605714 0.32551453999999996
5.606714 0.3253246
5.607714 0.32513221000000003
5.608714 0.32494445
5.609715 0.32476266000000004
5.610714 0.32458142
5.611714 0.32439169
5.612714 0.32418617
5.613714 0.32396363
5.614714 0.32372961
5.615714 0.32349321999999997
5.616714 0.32326185999999996
5.617714 0.3230371
5.618714 0.32281417
5.619714 0.32258488
5.620714 0.32234271000000003
5.621714 0.32208629
5.622715 0.32181991000000004
5.623714 0.32155036
5.624714 0.32128266
5.625714 0.3210169
5.626714 0.32074843000000003
5.627714 0.32047085
5.628714 0.32018016
5.629714 0.31987742999999996
5.630714 0.31956829999999997
5.631714 0.31925968
5.632714 0.31895578999999996
5.633714 0.31865564999999996
5.634714 0.31835362
5.635714 0.31804263
5.636714 0.317718
5.637714 0.31737983
5.638714 0.31703259
5.639714 0.31668222999999995
5.640714 0.31633282
5.641714 0.31598443
5.642715 0.31563365000000004
5.643714 0.31527602
5.644714 0.31490885
5.645714 0.31453283
5.646714 0.31415143
5.647714 0.31376848999999996
5.648714 0.31338572
5.649714 0.31300141
5.650714 0.31261143999999996
5.651714 0.31221155
5.652714 0.31179977000000003
5.653714 0.3113776
5.654714 0.31094923999999996
5.655715 0.31051938
5.656714 0.31009086
5.657714 0.3096635
5.658714 0.30923438999999997
5.659714 0.30879977000000003
5.660714 0.30835688
5.661714 0.30790516
5.662714 0.30744614
5.663714 0.30698203
5.664714 0.30651442
5.665714 0.30604324
5.666714 0.30556701
5.667714 0.30508386
5.668715 0.30459284
5.669714 0.30409453999999997
5.670714 0.30359088
5.671714 0.30308424
5.672714 0.30257613
5.673714 0.30206644
5.674714 0.30155339999999997
5.675714 0.30103445
5.676714 0.30050729
5.677714 0.29997105999999996
5.678714 0.29942673000000003
5.679714 0.29887662
5.680714 0.29832341
5.681714 0.29776883000000004
5.682714 0.29721302
5.683714 0.29665441
5.684714 0.29609063999999996
5.685714 0.29551971
5.686714 0.29494101
5.687714 0.29435551
5.688715 0.2937651
5.689714 0.29317143
5.690714 0.29257481999999996
5.691714 0.29197396
5.692714 0.29136660000000003
5.693714 0.29075092
5.694714 0.29012684
5.695714 0.28949641
5.696714 0.28886285
5.697714 0.28822888
5.698714 0.28759497
5.699714 0.28695897
5.700714 0.28631701
5.701715 0.2856655
5.702714 0.28500329
5.703714 0.28433234
5.704714 0.28365676
5.705714 0.28298057
5.706714 0.28230539
5.707714 0.2816295
5.708714 0.28094887
5.709714 0.28025946
5.710714 0.27955971
5.711714 0.27885148
5.712714 0.27813888
5.713714 0.27742576999999996
5.714714 0.27671323999999997
5.715714 0.27599875
5.716714 0.27527756000000003
5.717714 0.27454551
5.718714 0.27380188
5.719714 0.27305002
5.720714 0.27229571999999996
5.721714 0.27154385999999997
5.722714 0.27079545
5.723714 0.27004685
5.724714 0.26929169
5.725714 0.26852442
5.726714 0.26774358
5.727714 0.26695260000000004
5.728714 0.26615786
5.729714 0.26536491
5.730714 0.26457524
5.731714 0.26378543
5.732714 0.26298934
5.733714 0.26218195
5.734715 0.26136256999999996
5.735714 0.26053537000000004
5.736714 0.25970689
5.737714 0.25888188
5.738714 0.25806024
5.739714 0.25723679
5.740714 0.25640409
5.741714 0.25555687
5.742714 0.25469535
5.743714 0.25382533
5.744714 0.25295502999999997
5.745714 0.2520903
5.746714 0.25123127
5.747715 0.25037231
5.748714 0.24950532000000003
5.749714 0.24862445
5.750714 0.24772962
5.751714 0.24682634999999997
5.752714 0.24592236
5.753714 0.24502277
5.754714 0.24412698000000002
5.755714 0.24322905
5.756714 0.24232135999999999
5.757714 0.24139949
5.758714 0.24046514
5.759714 0.23952536000000002
5.760714 0.23858838
5.761714 0.2376586
5.762714 0.23673377
5.763714 0.23580599
5.764714 0.23486619
5.765714 0.23390935000000002
5.766714 0.23293736999999998
5.767715 0.23195798999999998
5.768714 0.23098027
5.769714 0.23000935999999997
5.770714 0.22904375
5.771714 0.22807636
5.772714 0.22709914
5.773714 0.22610805
5.774714 0.22510551
5.775714 0.22409884
5.776714 0.22309562000000002
5.777714 0.2220988
5.778714 0.22110462
5.779714 0.22010463
5.780715 0.21909070000000003
5.781714 0.21805989
5.782714 0.21701645999999997
5.783714 0.21596965
5.784714 0.21492844000000003
5.785714 0.21389637
5.786714 0.21286972
5.787714 0.21183972999999998
5.788714 0.21079778999999998
5.789714 0.20974039000000003
5.790714 0.2086709
5.791714 0.2075973
5.792714 0.20652697
5.793715 0.20546233
5.794714 0.2043992
5.795714 0.2033296
5.796714 0.20224675999999997
5.797714 0.20114952
5.798714 0.20004332
5.799714 0.19893713999999998
5.800714 0.19783831999999998
5.801714 0.19674801999999997
5.802714 0.19566054
5.803714 0.19456643
5.804714 0.19345799
5.805714 0.19233359
5.806714 0.19119843
5.807714 0.19006133
5.808714 0.18892952999999998
5.809714 0.18780452
5.810714 0.18668136
5.811714 0.18555196999999998
5.812714 0.18441009
5.813715 0.18325511
5.814714 0.18209238
5.815714 0.18092986
5.816714 0.17977318
5.817714 0.17862213000000002
5.818714 0.17747069
5.819714 0.17631068
5.820714 0.17513665
5.821714 0.17394926
5.822714 0.17275505
5.823714 0.17156266
5.824714 0.17037787
5.825714 0.16920035
5.826715 0.16802388
5.827714 0.16684008
5.828714 0.16564319
5.829714 0.16443324
5.830714 0.16321571
5.831714 0.16199801
5.832714 0.16078497
5.833714 0.15957607
5.834714 0.15836594
5.835714 0.15714791
5.836714 0.15591823
5.837714 0.15467852
5.838714 0.15343493
5.839714 0.15219444000000001
5.840714 0.15096074
5.841714 0.1497319
5.842714 0.14850143000000002
5.843714 0.14726197
5.844714 0.14600944
5.845714 0.14474529
5.846714 0.14347555
5.847714 0.14220718000000002
5.848714 0.14094417
5.849714 0.13968544
5.850714 0.13842582
5.851714 0.13715929999999998
5.852714 0.13588275
5.853714 0.13459761
5.854714 0.13330894999999998
5.855714 0.13202218
5.856714 0.13073974
5.857714 0.12945959
5.858714 0.12817645
5.859715 0.12688496
5.860714 0.1255829
5.861714 0.12427252999999999
5.862714 0.12295927000000001
5.863714 0.12164866999999999
5.864714 0.12034316
5.865714 0.11904084
5.866714 0.11773661
5.867714 0.11642525
5.868714 0.11510425999999999
5.869714 0.11377520999999999
5.870714 0.11244256000000001
5.871714 0.11111096999999999
5.872715 0.10978268
5.873714 0.10845627000000001
5.874714 0.10712791
5.875714 0.10579372
5.876714 0.10445216
5.877714 0.10310493999999999
5.878714 0.10175593
5.879714 0.10040879
5.880714 0.09906468900000001
5.881714 0.09772164000000001
5.882714 0.096375588
5.883714 0.095022703
5.884714 0.093661528
5.885714 0.092293741
5.886714 0.090923195
5.887714 0.089553714
5.888714 0.088187109
5.889714 0.086822361
5.890714 0.08545646
5.891714 0.08408626300000001
5.892715 0.082710327
5.893714 0.081329601
5.894714 0.079946697
5.895714 0.078564254
5.896714 0.077183335
5.897714 0.07580283
5.898714 0.074420159
5.899714 0.073032785
5.900714 0.071639672
5.901714 0.070241862
5.902714 0.068841863
5.903714 0.067442242
5.904714 0.066044263
5.905715 0.064647262
5.906714 0.063249131
5.907714 0.061847531000000004
5.908714 0.060441198999999994
5.909714 0.059030566
5.910714 0.057617453
5.911714 0.056204014
5.912714 0.054791545999999997
5.913714 0.053379877
5.914714 0.051967509
5.915714 0.05055252699999999
5.916714 0.049133645000000004
5.917714 0.047710849
5.918715 0.04628537
5.919714 0.044858985000000004
5.920714 0.043433069
5.921714 0.042007907
5.922714 0.040582605
5.923714 0.039155633
5.924714 0.037725689
5.925714 0.036292421
5.926714 0.034856622000000004
5.927714 0.033419803
5.928714 0.031983361
5.929714 0.030547799999999996
5.930714 0.029112425
5.931714 0.027675659
5.932714 0.026235857999999997
5.933714 0.024792203000000002
5.934714 0.0233452
5.935714 0.021896478
5.936714 0.020448008
5.937714 0.019001116999999998
5.938715 0.017555816000000002
5.939714 0.016110814
5.940714 0.014664224000000002
5.941714 0.013214579999999998
5.942714 0.011761645
5.943714 0.010306494
5.944714 0.0088508852
5.945714 0.0073962234
5.946714 0.0059427039
5.947714 0.0044891407
5.948714 0.0030336389
5.949714 0.0015747344
5.950714 0.00011234569
5.951715 -0.0013520074999999999
5.952714 -0.0028159273
5.953714 -0.0042774107
5.954714 -0.005735991
5.955714 -0.0071930451999999995
5.956714 -0.0086511071
5.957714 -0.010112485
5.958714 -0.011577967
5.959714 -0.013046358000000001
5.960714 -0.014515150999999999
5.961714 -0.015981945
5.962714 -0.017445836
5.963714 -0.018907963
5.964714 -0.020370868
5.965714 -0.021837013000000002
5.966714 -0.023307314
5.967714 -0.024780557999999998
5.968714 -0.026254071
5.969714 -0.027725275
5.970714 -0.029193237
5.971714 -0.030659250000000002
5.972714 -0.032126094
5.973714 -0.033596393999999995
5.974714 -0.035070928
5.975714 -0.036548016999999995
5.976714 -0.038024315
5.977714 -0.039496669000000005
5.978714 -0.040963918
5.979714 -0.042427665999999996
5.980714 -0.043891463000000006
5.981714 -0.045358887
5.982714 -0.046831593
5.983714 -0.048308441
5.984715 -0.049786217
5.985714 -0.051261531
5.986714 -0.052732775999999995
5.987714 -0.054201005999999996
5.988714 -0.055669160999999995
5.989714 -0.057140162
5.990714 -0.05861493400000001
5.991714 -0.060091650999999996
5.992714 -0.061566639
5.993714 -0.06303650999999999
5.994714 -0.06450028199999999
5.995714 -0.065960194
5.996714 -0.06742065300000001
5.997715 -0.068885926
5.998714 -0.070357753
5.999714 -0.071834389
6.000714 -0.07331153
6.001714 -0.07478472
6.002714 -0.076251733
6.003714 -0.077713706
6.004714 -0.079174264
6.005714 -0.08063718
6.006714 -0.082104019
6.007714 -0.083573163
6.008714 -0.085040811
6.009714 -0.086503377
6.010714 -0.087959843
6.011714 -0.089412631
6.012714 -0.090866408
6.013714 -0.092325418
6.014714 -0.093790941
6.015714 -0.095260359
6.016714 -0.09672845499999999
6.017715 -0.09819024700000001
6.018714 -0.09964376200000001
6.019714 -0.10109111
6.020714 -0.10253720000000001
6.021714 -0.10398692
6.022714 -0.10544234
6.023714 -0.10690157
6.024714 -0.10835995999999999
6.025714 -0.10981300999999999
6.026714 -0.11125903
6.027714 -0.11270021000000001
6.028714 -0.11414125
6.029714 -0.11558648
6.030715 -0.11703701
6.031714 -0.11848996
6.032714 -0.11993994
6.033714 -0.12138225
6.034714 -0.12281575
6.035714 -0.12424373
6.036714 -0.12567214000000002
6.037714 -0.12710629
6.038714 -0.12854767
6.039714 -0.1299931
6.040714 -0.13143644000000002
6.041714 -0.13287209
6.042714 -0.13429817
6.043715 -0.13571741999999998
6.044714 -0.13713554
6.045714 -0.13855764
6.046714 -0.13998527
6.047714 -0.14141548
6.048714 -0.14284273
6.049714 -0.14426238
6.050714 -0.14567367
6.051714 -0.1470804
6.052714 -0.14848867
6.053714 -0.14990330000000002
6.054714 -0.15132463000000002
6.055714 -0.15274814
6.056714 -0.15416675
6.057714 -0.15557487
6.058714 -0.15697160999999998
6.059714 -0.15836129
6.060714 -0.15975096
6.061714 -0.16114638
6.062714 -0.16254873
6.063715 -0.16395406999999998
6.064714 -0.16535582
6.065714 -0.16674887
6.066714 -0.16813261
6.067714 -0.16951127
6.068714 -0.17089129
6.069714 -0.17227723
6.070714 -0.17366879999999998
6.071714 -0.17506080000000002
6.072714 -0.17644609
6.073714 -0.17781983
6.074714 -0.17918245
6.075714 -0.18053954
6.076715 -0.18189864
6.077714 -0.18326483
6.078714 -0.18463775
6.079714 -0.18601183999999998
6.080714 -0.18737965
6.081714 -0.18873627999999998
6.082714 -0.19008233
6.083714 -0.19142351000000002
6.084714 -0.1927672
6.085714 -0.19411797
6.086714 -0.19547483000000002
6.087714 -0.19683172
6.088714 -0.19818122999999999
6.089714 -0.19951896
6.090714 -0.20084615999999997
6.091714 -0.20216892000000003
6.092714 -0.20349437999999997
6.093714 -0.20482633
6.094714 -0.20616279999999998
6.095714 -0.20749718
6.096714 -0.20882217000000003
6.097714 -0.21013434
6.098714 -0.21143628
6.099714 -0.21273524
6.100714 -0.21403888
6.101714 -0.21535084
6.102714 -0.21666845
6.103714 -0.21798441
6.104714 -0.21929105
6.105714 -0.22058478
6.106714 -0.22186815999999998
6.107714 -0.22314813
6.108714 -0.22443164999999998
6.109715 -0.22572149
6.110714 -0.22701444
6.111714 -0.22830340999999998
6.112714 -0.22958182
6.113714 -0.23084763
6.114714 -0.23210482000000002
6.115714 -0.23336100999999998
6.116714 -0.23462281000000001
6.117714 -0.23589176
6.118714 -0.23716331999999998
6.119714 -0.23842945000000001
6.120714 -0.23968335999999998
6.121714 -0.24092358
6.122715 -0.24215478999999998
6.123714 -0.24338502
6.124714 -0.24462077
6.125714 -0.24586328999999998
6.126714 -0.24710784
6.127714 -0.24834671
6.128714 -0.24957394
6.129714 -0.25078885
6.130714 -0.2519964
6.131714 -0.25320400000000004
6.132714 -0.25441679
6.133714 -0.2556345
6.134714 -0.25685147999999997
6.135714 -0.25806017
6.136714 -0.25925583
6.137714 -0.26043942
6.138714 -0.26161722
6.139714 -0.26279709
6.140714 -0.26398373
6.141714 -0.26517585
6.142715 -0.26636696
6.143714 -0.26754925
6.144714 -0.26871813
6.145714 -0.26987490999999997
6.146714 -0.27102571999999997
6.147714 -0.27217769999999997
6.148714 -0.27333458
6.149714 -0.27449452
6.150714 -0.27565132
6.151714 -0.27679843
6.152714 -0.27793306
6.153714 -0.27905796
6.154714 -0.28017976
6.155715 -0.28130484
6.156714 -0.28243538
6.157714 -0.28356791
6.158714 -0.28469539
6.159714 -0.28581142000000004
6.160714 -0.28691399
6.161714 -0.28800671
6.162714 -0.28909652
6.163714 -0.2901895
6.164714 -0.29128727000000004
6.165714 -0.29238611
6.166714 -0.29347942000000005
6.167714 -0.29456171
6.168715 -0.29563203
6.169714 -0.29669434
6.170714 -0.29775493
6.171714 -0.29881846
6.172714 -0.29988494000000004
6.173714 -0.30094981
6.174714 -0.30200677000000004
6.175714 -0.30305171
6.176714 -0.30408525
6.177714 -0.30511246999999997
6.178714 -0.30613977
6.179714 -0.30717095
6.180714 -0.30820498
6.181714 -0.30923663
6.182714 -0.31025968
6.183714 -0.31127061
6.184714 -0.31227064
6.185714 -0.31326478
6.186714 -0.3142586
6.187714 -0.31525476
6.188715 -0.3162514
6.189714 -0.31724342
6.190714 -0.31822582
6.191714 -0.31919676999999996
6.192714 -0.32015871
6.193714 -0.32111688
6.194714 -0.32207605
6.195714 -0.32303750000000003
6.196714 -0.32399832
6.197714 -0.32495321
6.198714 -0.3258978
6.199714 -0.32683136
6.200714 -0.32775712
6.201715 -0.32868023999999996
6.202714 -0.32960458
6.203714 -0.33053026999999996
6.204714 -0.33145368000000003
6.205714 -0.33236968
6.206714 -0.33327474
6.207714 -0.33416909
6.208714 -0.33505633
6.209714 -0.33594118
6.210714 -0.33682643
6.211714 -0.3377113
6.212714 -0.33859212
6.213714 -0.33946477
6.214714 -0.34032739
6.215714 -0.3411816
6.216714 -0.34203152
6.217714 -0.34288112
6.218714 -0.34373165
6.219714 -0.34458081
6.220714 -0.34542403
6.221714 -0.34625726
6.222714 -0.34707941000000003
6.223714 -0.34789278
6.224714 -0.34870161
6.225714 -0.34950940999999996
6.226714 -0.3503168
6.227714 -0.35112137
6.228714 -0.35191937
6.229714 -0.35270818
6.230714 -0.35348812
6.231714 -0.35426212
6.232714 -0.35503379
6.233714 -0.35580497
6.234715 -0.35657433
6.235714 -0.35733823
6.236714 -0.35809274
6.237714 -0.35883626
6.238714 -0.35957033
6.239714 -0.36029883
6.240714 -0.36102552000000004
6.241714 -0.36175179
6.242714 -0.36247596000000004
6.243714 -0.36319448
6.244714 -0.36390421
6.245714 -0.36460457
6.246714 -0.36529773
6.247715 -0.36598712
6.248714 -0.36667510999999997
6.249714 -0.36736142
6.250714 -0.36804317
6.251714 -0.36871666000000003
6.252714 -0.36937981
6.253714 -0.37003347999999997
6.254714 -0.37068103
6.255714 -0.37132623
6.256714 -0.37197086
6.257714 -0.37261352
6.258714 -0.37325053
6.259714 -0.37387814
6.260714 -0.37449494
6.261714 -0.3751026
6.262714 -0.37570486000000003
6.263714 -0.37630503
6.264714 -0.37690401
6.265714 -0.37749968
6.266714 -0.37808846999999995
6.267715 -0.37866763000000003
6.268714 -0.37923725
6.269714 -0.37980021
6.270714 -0.38036035999999995
6.271714 -0.38091999
6.272714 -0.3814782
6.273714 -0.38203127
6.274714 -0.38257479
6.275714 -0.38310634
6.276714 -0.38362693
6.277714 -0.38414033999999997
6.278714 -0.38465085
6.279714 -0.38516056
6.280715 -0.38566825
6.281714 -0.38617027
6.282714 -0.38666304
6.283714 -0.38714537000000004
6.284714 -0.38761934000000003
6.285714 -0.38808899
6.286714 -0.38855765000000003
6.287714 -0.38902569
6.288714 -0.38949004
6.289714 -0.38994595
6.290714 -0.39038982
6.291714 -0.39082146
6.292714 -0.39124428
6.293715 -0.39166310000000004
6.294714 -0.39208131
6.295714 -0.39249886999999994
6.296714 -0.39291227999999995
6.297714 -0.39331689
6.298714 -0.39370982
6.299714 -0.39409189
6.300714 -0.39446712000000006
6.301714 -0.39484016999999993
6.302714 -0.39521325
6.303714 -0.39558485000000004
6.304714 -0.39595044
6.305714 -0.39630537
6.306714 -0.39664772
6.307714 -0.39697965
6.308714 -0.3973058
6.309714 -0.39763059
6.310714 -0.39795539
6.311714 -0.39827739999999995
6.312714 -0.39859149
6.313715 -0.39889333
6.314714 -0.39918204
6.315714 -0.39946087999999996
6.316714 -0.39973528999999997
6.317714 -0.4000097
6.318714 -0.40028477
6.319714 -0.40055714
6.320714 -0.40082158999999995
6.321714 -0.40107425
6.322714 -0.401315
6.323714 -0.4015475
6.324714 -0.40177670000000004
6.325714 -0.40200562
6.326715 -0.40223324
6.327714 -0.40245499000000007
6.328714 -0.40266546000000003
6.329714 -0.40286193000000003
6.330714 -0.40304596000000004
6.331714 -0.40322277
6.332714 -0.40339814
6.333714 -0.40357495
6.334714 -0.40375157
6.335714 -0.40392303
6.336714 -0.40408392000000004
6.337714 -0.40423176000000005
6.338714 -0.40436839
6.339714 -0.40449868
6.340714 -0.4046272
6.341714 -0.4047554
6.342714 -0.40488048
6.343714 -0.40499717
6.344714 -0.40510111
6.345714 -0.40519158
6.346714 -0.40527209999999997
6.347714 -0.40534842
6.348714 -0.40542511
6.349714 -0.40550278000000006
6.350714 -0.40557771
6.351714 -0.40564410999999995
6.352714 -0.40569765999999996
6.353714 -0.40573804
6.354714 -0.405769
6.355714 -0.40579606
6.356714 -0.40582288
6.357714 -0.40584918999999997
6.358714 -0.40587080000000003
6.359715 -0.40588225
6.360714 -0.40588029999999997
6.361714 -0.40586581
6.362714 -0.40584328000000003
6.363714 -0.40581808
6.364714 -0.40579303
6.365714 -0.40576681
6.366714 -0.40573473
6.367714 -0.40569183999999997
6.368714 -0.40563592
6.369714 -0.40556896
6.370714 -0.40549599000000003
6.371714 -0.40542204
6.372715 -0.40534888
6.373714 -0.4052741
6.374714 -0.40519233000000004
6.375714 -0.40509854
6.376714 -0.40499083999999996
6.377714 -0.40487158
6.378714 -0.40474571000000004
6.379714 -0.40461769999999997
6.380714 -0.40448899
6.381714 -0.40435712
6.382714 -0.40421756
6.383714 -0.40406673
6.384714 -0.40390430999999993
6.385714 -0.4037335
6.386714 -0.40355916000000003
6.387714 -0.40338468
6.388714 -0.40320987
6.389714 -0.40303092
6.390714 -0.40284255999999996
6.391714 -0.40264111
6.392715 -0.40242658000000003
6.393714 -0.40220255
6.394714 -0.401974
6.395714 -0.40174425
6.396714 -0.40151305000000004
6.397714 -0.40127705
6.398714 -0.40103196999999996
6.399714 -0.40077524999999997
6.400714 -0.40050764
6.401714 -0.40023270999999994
6.402714 -0.39995457
6.403714 -0.39967526999999997
6.404714 -0.39939354
6.405715 -0.39910562
6.406714 -0.39880751000000003
6.407714 -0.39849756000000003
6.408714 -0.39817733
6.409714 -0.39785076
6.410714 -0.39752177000000005
6.411714 -0.39719185
6.412714 -0.39685918
6.413714 -0.39651981000000003
6.414714 -0.39616995
6.415714 -0.39580823
6.416714 -0.3954364
6.417714 -0.39505814
6.418715 -0.39467686
6.419714 -0.39429371
6.420714 -0.39390703
6.421714 -0.3935135
6.422714 -0.39311023
6.423714 -0.39269667999999996
6.424714 -0.39227479
6.425714 -0.39184772999999995
6.426714 -0.39141792999999997
6.427714 -0.39098546999999995
6.428714 -0.39054805
6.429714 -0.39010227
6.430714 -0.38964581
6.431714 -0.38917873
6.432714 -0.38870357
6.433714 -0.38822386
6.434714 -0.38774218
6.435714 -0.38725871
6.436714 -0.3867713
6.437714 -0.38627682
6.438715 -0.38577295
6.439714 -0.38525953
6.440714 -0.38473837
6.441714 -0.38421198
6.442714 -0.38368199
6.443714 -0.38314802
6.444714 -0.38260801
6.445714 -0.38205944000000003
6.446714 -0.38150101999999997
6.447714 -0.38093349
6.448714 -0.38035924
6.449714 -0.37978103
6.450714 -0.37920037
6.451715 -0.37861671
6.452714 -0.37802780999999996
6.453714 -0.37743102
6.454714 -0.37682488999999997
6.455714 -0.37620992000000003
6.456714 -0.37558817
6.457714 -0.37496208999999997
6.458714 -0.37433298
6.459714 -0.37370035
6.460714 -0.37306224
6.461714 -0.37241634
6.462714 -0.37176143
6.463714 -0.37109803
6.464714 -0.37042801
6.465714 -0.3697535
6.466714 -0.36907556999999996
6.467714 -0.36839353999999996
6.468714 -0.36770548000000003
6.469714 -0.36700936
6.470714 -0.36630429999999997
6.471714 -0.36559117
6.472714 -0.36487211
6.473714 -0.36414938999999996
6.474714 -0.36342407000000004
6.475714 -0.3626954
6.476714 -0.36196127
6.477714 -0.36121928
6.478714 -0.36046826
6.479714 -0.35970879
6.480714 -0.35894292
6.481714 -0.35817288
6.482714 -0.35739986
6.483714 -0.3566233
6.484715 -0.35584122
6.485714 -0.35505155
6.486714 -0.35425331
6.487714 -0.35344737
6.488714 -0.35263595999999997
6.489714 -0.35182142
6.490714 -0.35100472
6.491714 -0.35018488
6.492714 -0.34935935
6.493714 -0.34852555999999996
6.494714 -0.34768236999999996
6.495714 -0.3468307
6.496714 -0.34597304
6.497715 -0.34511203
6.498714 -0.34424879
6.499714 -0.34338230999999997
6.500714 -0.34251001
6.501714 -0.34162942
6.502714 -0.34073964
6.503714 -0.33984212
6.504714 -0.3389399
6.505714 -0.33803585
6.506714 -0.3371309
6.507714 -0.33622351
6.508714 -0.33531042
6.509714 -0.3343886
6.510714 -0.33345697
6.511714 -0.33251713
6.512714 -0.33157237
6.513714 -0.33062571
6.514714 -0.3296779
6.515714 -0.32872707
6.516714 -0.32776974000000003
6.517715 -0.32680305
6.518714 -0.32582656
6.519714 -0.32484271
6.520714 -0.32385541
6.521714 -0.32286773999999996
6.522714 -0.32188005000000003
6.523714 -0.32088957
6.524714 -0.31989205
6.525714 -0.31888429
6.526714 -0.31786617
6.527714 -0.31684081000000003
6.528714 -0.31581274
6.529714 -0.31478525999999996
6.530715 -0.31375838
6.531714 -0.31272870999999997
6.532714 -0.31169162
6.533714 -0.31064393
6.534714 -0.30958600999999997
6.535714 -0.30852153000000004
6.536714 -0.30745526
6.537714 -0.30639002
6.538714 -0.30532491
6.539714 -0.30425575
6.540714 -0.30317758
6.541714 -0.30208777000000003
6.542714 -0.30098781
6.543715 -0.29988259
6.544714 -0.2987775
6.545714 -0.29767524
6.546714 -0.29657402
6.547714 -0.29546870000000003
6.548714 -0.29435381
6.549714 -0.29322694
6.550714 -0.29209026
6.551714 -0.29094934
6.552714 -0.28980973000000004
6.553714 -0.28867358
6.554714 -0.2875383
6.555714 -0.28639806
6.556714 -0.28524734
6.557714 -0.2840844
6.558714 -0.28291233
6.559714 -0.28173720999999996
6.560714 -0.28056435
6.561714 -0.27939482000000004
6.562714 -0.27822477
6.563715 -0.27704772
6.564714 -0.27585854000000004
6.565714 -0.27465673999999995
6.566714 -0.27344704
6.567714 -0.27223667
6.568714 -0.27103105
6.569714 -0.26983053
6.570714 -0.2686301
6.571714 -0.26742241
6.572714 -0.26620212000000004
6.573714 -0.26496914
6.574714 -0.26372867
6.575714 -0.26248791
6.576715 -0.26125167
6.577714 -0.2600193
6.578714 -0.25878516
6.579714 -0.2575421
6.580714 -0.25628603
6.581714 -0.25501859
6.582714 -0.25374636
6.583714 -0.25247682
6.584714 -0.25121386
6.585714 -0.2499552
6.586714 -0.2486937
6.587714 -0.24742163
6.588714 -0.24613532999999999
6.589714 -0.24483749
6.590714 -0.24353551999999998
6.591714 -0.24223719
6.592714 -0.24094581999999998
6.593714 -0.23965838
6.594714 -0.23836730999999997
6.595714 -0.23706516
6.596714 -0.23574918
6.597714 -0.23442300000000002
6.598714 -0.23309437
6.599714 -0.23177036
6.600714 -0.230453
6.601714 -0.22913806999999997
6.602714 -0.22781768000000002
6.603714 -0.22648532999999998
6.604714 -0.22513994
6.605714 -0.2237868
6.606714 -0.22243436
6.607714 -0.22108913000000002
6.608714 -0.21975167999999998
6.609715 -0.2184161
6.610714 -0.21707346
6.611714 -0.21571712999999998
6.612714 -0.21434663999999998
6.613714 -0.21296786
6.614714 -0.21158945999999998
6.615714 -0.21021753
6.616714 -0.20885218000000003
6.617714 -0.20748761
6.618714 -0.20611590999999999
6.619714 -0.20473217999999999
6.620714 -0.20333761
6.621714 -0.20193884
6.622715 -0.20054383
6.623714 -0.19915695
6.624714 -0.19777608000000002
6.625714 -0.19639384
6.626714 -0.19500193
6.627714 -0.19359614
6.628714 -0.19217886
6.629714 -0.19075762000000002
6.630714 -0.18934062999999998
6.631714 -0.18793182
6.632714 -0.18652871000000001
6.633714 -0.18512400999999998
6.634714 -0.1837102
6.635714 -0.18228412
6.636714 -0.18084882000000002
6.637714 -0.17941153
6.638714 -0.17797922
6.639714 -0.17655428
6.640714 -0.17513306
6.641714 -0.17370823
6.642715 -0.17227334
6.643714 -0.17082677999999998
6.644714 -0.16937285
6.645714 -0.16791906
6.646714 -0.16647166000000002
6.647714 -0.16503186
6.648714 -0.16359516000000002
6.649714 -0.1621541
6.650714 -0.16070281
6.651714 -0.15924049
6.652714 -0.15777178
6.653714 -0.15630386000000002
6.654714 -0.15484205
6.655715 -0.15338672
6.656714 -0.15193318
6.657714 -0.15047470000000002
6.658714 -0.14900657
6.659714 -0.14752903
6.660714 -0.14604693
6.661714 -0.14456671999999998
6.662714 -0.14309252
6.663714 -0.14162365
6.664714 -0.14015523
6.665714 -0.13868124
6.666714 -0.13719826000000002
6.667714 -0.13570753
6.668715 -0.13421412000000002
6.669714 -0.13272387
6.670714 -0.13123989
6.671714 -0.12976076
6.672714 -0.12828151
6.673714 -0.12679675
6.674714 -0.12530379
6.675714 -0.12380419
6.676714 -0.12230263
6.677714 -0.12080402999999999
6.678714 -0.11931061
6.679714 -0.11782069999999999
6.680714 -0.11632992999999998
6.681714 -0.11483394000000001
6.682714 -0.11333098999999999
6.683714 -0.11182296000000001
6.684714 -0.11031398
6.685714 -0.10880796000000001
6.686714 -0.10730625
6.687714 -0.10580696
6.688715 -0.1043063
6.689714 -0.10280091999999999
6.690714 -0.10128999
6.691714 -0.099775568
6.692714 -0.09826131899999999
6.693714 -0.0967503
6.694714 -0.09524318699999999
6.695714 -0.09373799
6.696714 -0.092231325
6.697714 -0.09072042300000001
6.698714 -0.08920465500000001
6.699714 -0.087685767
6.700714 -0.086166721
6.701715 -0.084650004
6.702714 -0.083136279
6.703714 -0.081624265
6.704714 -0.080111669
6.705714 -0.078596629
6.706714 -0.077078748
6.707714 -0.075559149
6.708714 -0.074039644
6.709714 -0.072521548
6.710714 -0.071004895
6.711714 -0.069488474
6.712714 -0.06797059300000001
6.713714 -0.066450069
6.714714 -0.06492693799999999
6.715714 -0.06340243300000001
6.716714 -0.061878411
6.717714 -0.06035646099999999
6.718714 -0.058837223
6.719714 -0.057320239
6.720714 -0.055804243
6.721714 -0.054287806
6.722714 -0.052769919
6.723714 -0.051250338
6.724714 -0.049729535000000005
6.725714 -0.048208362
6.726714 -0.046687617
6.727714 -0.045167675000000004
6.728714 -0.043648371000000005
6.729714 -0.042129177
6.730714 -0.040609598999999996
6.731714 -0.039089573
6.732714 -0.037569662999999996
6.733714 -0.036050883
6.734715 -0.034534192
6.735714 -0.033019885
6.736714 -0.031507239
6.737714 -0.029994693000000003
6.738714 -0.028480527999999998
6.739714 -0.026963762
6.740714 -0.025444771999999997
6.741714 -0.023925243000000002
6.742714 -0.02240738
6.743714 -0.020892796
6.744714 -0.019381692000000002
6.745714 -0.017872792000000002
6.746714 -0.016364141999999998
6.747715 -0.0148543
6.748714 -0.013343204000000001
6.749714 -0.011832185
6.750714 -0.010323061
6.751714 -0.0088168694
6.752714 -0.0073130366
6.753714 -0.0058095648
6.754714 -0.0043041997
6.755714 -0.0027959079
6.756714 -0.00128574
6.757714 0.00022352612999999998
6.758714 0.0017288396
6.759714 0.0032286101
6.760714 0.0047236805
6.761714 0.0062169056
6.762714 0.0077115415
6.763714 0.0092093745
6.764714 0.010709722999999999
6.765714 0.012209921
6.766714 0.013707008
6.767715 0.015199573
6.768714 0.016688602
6.769714 0.018176771
6.770714 0.019666614
6.771714 0.021158718
6.772714 0.022651117000000002
6.773714 0.024140357
6.774714 0.025623612000000004
6.775714 0.027100567
6.776714 0.028573858
6.777714 0.03004772
6.778714 0.031525592000000005
6.779714 0.033008138
6.780715 0.034492853
6.781714 0.035975542
6.782714 0.037452785
6.783714 0.038923864
6.784714 0.040390986000000004
6.785714 0.041857667
6.786714 0.043326330999999996
6.787714 0.044796627
6.788714 0.046265603
6.789714 0.047729610000000006
6.790714 0.049186783000000005
6.791714 0.050638482
6.792714 0.05208872
6.793715 0.053541891999999994
6.794714 0.055000093
6.795714 0.056461809
6.796714 0.057922699
6.797714 0.059378117999999994
6.798714 0.06082581200000001
6.799714 0.062267156000000004
6.800714 0.063706131
6.801714 0.065146736
6.802714 0.066590455
6.803714 0.068035355
6.804714 0.069477374
6.805714 0.070913002
6.806714 0.072341645
6.807714 0.073766115
6.808714 0.07519091600000001
6.809714 0.076619396
6.810714 0.07805151399999999
6.811714 0.079483719
6.812714 0.080911029
6.813715 0.08233008600000001
6.814714 0.083741231
6.815714 0.085148338
6.816714 0.086556427
6.817714 0.087968586
6.818714 0.089384068
6.819714 0.090798794
6.820714 0.09220793699999999
6.821714 0.093608961
6.822714 0.095003186
6.823714 0.096394937
6.824714 0.097788696
6.825714 0.09918625
6.826715 0.1005854
6.827714 0.10198135
6.828714 0.10336970000000001
6.829714 0.10474934
6.830714 0.10612321000000001
6.831714 0.10749651
6.832714 0.10887351
6.833714 0.11025479
6.834714 0.11163682
6.835714 0.11301412999999999
6.836714 0.11438264000000001
6.837714 0.11574226
6.838714 0.1170969
6.839714 0.11845209
6.840714 0.11981144
6.841714 0.12117439
6.842714 0.12253659
6.843714 0.12389257
6.844714 0.12523923
6.845714 0.12657782
6.846714 0.12791313
6.847714 0.12925043
6.848714 0.13059212
6.849714 0.1319361
6.850714 0.13327706
6.851714 0.13460977999999998
6.852714 0.13593254
6.853714 0.13724823
6.854714 0.13856267
6.855714 0.13988099999999998
6.856714 0.14120439
6.857714 0.14252926999999999
6.858714 0.14384942
6.859715 0.14515978000000002
6.860714 0.14645957
6.861714 0.14775272
6.862714 0.14904541
6.863714 0.15034219999999998
6.864714 0.15164326
6.865714 0.15294423999999998
6.866714 0.1542391
6.867714 0.15552404
6.868714 0.15679984
6.869714 0.15807152
6.870714 0.15934503
6.871714 0.1606235
6.872715 0.16190504
6.873714 0.16318375999999998
6.874714 0.16445336000000002
6.875714 0.16571104
6.876714 0.1669593
6.877714 0.16820452
6.878714 0.16945309
6.879714 0.17070763
6.880714 0.1719654
6.881714 0.17322005999999998
6.882714 0.17446566
6.883714 0.17570021
6.884714 0.17692685
6.885714 0.17815171000000002
6.886714 0.17937986
6.887714 0.18061211
6.888714 0.18184435000000002
6.889714 0.18307023
6.890714 0.18428514999999998
6.891714 0.18548938
6.892715 0.18668802
6.893714 0.18788807999999999
6.894714 0.18909414
6.895714 0.19030555
6.896714 0.19151671
6.897714 0.19272042
6.898714 0.19391216
6.899714 0.19509266
6.900714 0.19626727000000002
6.901714 0.19744250000000002
6.902714 0.198622
6.903714 0.19980439
6.904714 0.20098428
6.905715 0.20215586
6.906714 0.20331668000000003
6.907714 0.20446931
6.908714 0.20561975
6.909714 0.20677362999999999
6.910714 0.20793267
6.911714 0.20909333000000002
6.912714 0.21024896
6.913714 0.21139371999999998
6.914714 0.21252607
6.915714 0.21364968
6.916714 0.21477117999999998
6.917714 0.2158961
6.918715 0.21702568
6.919714 0.21815633
6.920714 0.21928202
6.921714 0.22039807
6.922714 0.22150406
6.923714 0.22260386
6.924714 0.22370305
6.925714 0.22480525
6.926714 0.22590973
6.927714 0.22701186
6.928714 0.22810602000000002
6.929714 0.22918909999999998
6.930714 0.23026260999999998
6.931714 0.23133177
6.932714 0.23240234999999998
6.933714 0.23347726
6.934714 0.23455487
6.935714 0.23563001
6.936714 0.23669719
6.937714 0.23775378000000003
6.938715 0.23880133
6.939714 0.23984443
6.940714 0.24088758999999998
6.941714 0.24193246
6.942714 0.24297701
6.943714 0.24401699000000002
6.944714 0.24504894
6.945714 0.24607244000000003
6.946714 0.24709051999999998
6.947714 0.24810778000000003
6.948714 0.24912748
6.949714 0.25014945
6.950714 0.25117006000000003
6.951715 0.25218446
6.952714 0.25318922
6.953714 0.25418433
6.954714 0.25517289
6.955714 0.25615909000000003
6.956714 0.25714566
6.957714 0.2581324
6.958714 0.25911671000000003
6.959714 0.26009553
6.960714 0.26106741
6.961714 0.26203347
6.962714 0.26299653
6.963714 0.26395915
6.964714 0.26492181000000004
6.965714 0.26588249
6.966714 0.26683789
6.967714 0.26778542
6.968714 0.26872475
6.969714 0.26965806999999997
6.970714 0.27058859999999996
6.971714 0.27151876
6.972714 0.27244871
6.973714 0.27337663
6.974714 0.27429995
6.975714 0.27521702
6.976714 0.27612806
6.977714 0.27703466
6.978714 0.27793851
6.979714 0.27884007
6.980714 0.27973822
6.981714 0.28063105
6.982714 0.28151742
6.983714 0.28239787
6.984715 0.28327452
6.985714 0.28414985000000004
6.986714 0.28502513
6.987714 0.28589959
6.988714 0.28677091
6.989714 0.28763649
6.990714 0.28849498
6.991714 0.28934691
6.992714 0.29019394
6.993714 0.29103761
6.994714 0.29187815
6.995714 0.29271448
6.996714 0.29354512
6.997715 0.29436958
6.998714 0.29518911999999997
6.999714 0.29600635
7.000714 0.29682366000000004
7.001714 0.29764161
7.002714 0.29845840999999995
7.003714 0.29927061
7.004714 0.30007516
7.005714 0.30087102
7.006714 0.30165974
7.007714 0.30244431
7.008714 0.30322730999999997
7.009714 0.30400925
7.010714 0.30478835
7.011714 0.30556191
7.012714 0.30632832
7.013714 0.30708837
7.014714 0.30784484
7.015714 0.30860074000000004
7.016714 0.30935714
7.017715 0.31011214
7.018714 0.31086174
7.019714 0.31160215999999996
7.020714 0.31233223
7.021714 0.31305421
7.022714 0.3137727
7.023714 0.31449194
7.024714 0.31521330000000003
7.025714 0.31593456
7.026714 0.31665138
7.027714 0.31735990000000003
7.028714 0.31805935
7.029714 0.31875218
7.030715 0.31944253
7.031714 0.32013322
7.032714 0.32082386
7.033714 0.32151088
7.034714 0.32218965
7.035714 0.32285766
7.036714 0.32351629
7.037714 0.32417024
7.038714 0.32482482
7.039714 0.32548277999999997
7.040714 0.32614253000000004
7.041714 0.32679895
7.042714 0.32744645
7.043715 0.32808229
7.044714 0.32870814
7.045714 0.32932905
7.046714 0.32995017
7.047714 0.3305736
7.048714 0.33119709999999997
7.049714 0.33181565999999996
7.050714 0.33242467000000003
7.051714 0.33302297999999997
7.052714 0.33361365000000004
7.053714 0.3342021
7.054714 0.33479254
7.055714 0.33538521
7.056714 0.33597606
7.057714 0.33655921
7.058714 0.33713055
7.059714 0.33769039
7.060714 0.33824337
7.061714 0.33879576
7.062714 0.33935171
7.063715 0.33991067
7.064714 0.34046778
7.065714 0.34101685
7.066714 0.34155403
7.067714 0.34208007
7.068714 0.34259958
7.069714 0.343118
7.070714 0.34363815
7.071714 0.34415855
7.072714 0.34467445
7.073714 0.34518108999999997
7.074714 0.34567693
7.075714 0.34616485
7.076715 0.34665049
7.077714 0.34713878000000004
7.078714 0.34763073
7.079714 0.3481226
7.080714 0.34860806
7.081714 0.34908177
7.082714 0.34954248
7.083714 0.34999356
7.084714 0.35044084999999997
7.085714 0.35088905
7.086714 0.35133897
7.087714 0.35178734
7.088714 0.35222918000000003
7.089714 0.3526612
7.090714 0.35308392
7.091714 0.35350134
7.092714 0.35391822
7.093714 0.3543369
7.094714 0.35475562
7.095714 0.35516957
7.096714 0.35557373999999997
7.097714 0.35596616000000003
7.098714 0.35634909000000003
7.099714 0.35672777
7.100714 0.35710714
7.101714 0.35748899
7.102714 0.3578709
7.103714 0.35824792
7.104714 0.35861563
7.105714 0.35897286
7.106714 0.35932206
7.107714 0.35966751
7.108714 0.36001236
7.109715 0.36035657
7.110714 0.36069707
7.111714 0.36102983
7.112714 0.36135283
7.113714 0.36166748
7.114714 0.36197791
7.115714 0.36228838999999996
7.116714 0.36260048
7.117714 0.36291203
7.118714 0.36321832
7.119714 0.3635149
7.120714 0.36380028
7.121714 0.36407667
7.122715 0.36434848000000003
7.123714 0.36461941999999997
7.124714 0.36489032
7.125714 0.36515875000000003
7.126714 0.36542093999999997
7.127714 0.36567447000000003
7.128714 0.36592009
7.129714 0.36616119999999996
7.130714 0.36640155999999996
7.131714 0.36664254
7.132714 0.36688192999999997
7.133714 0.36711509000000003
7.134714 0.36733779
7.135714 0.3675489
7.136714 0.36775123
7.137714 0.36794988
7.138714 0.36814914
7.139714 0.36834976999999997
7.140714 0.36854865000000003
7.141714 0.36874092
7.142715 0.36892307
7.143714 0.36909522
7.144714 0.36926104
7.145714 0.36942514
7.146714 0.36958999000000003
7.147714 0.36975399
7.148714 0.3699126
7.149714 0.37006105
7.150714 0.37019788000000003
7.151714 0.3703261
7.152714 0.37045155
7.153714 0.37057938
7.154714 0.37071065000000003
7.155715 0.37084138
7.156714 0.37096471
7.157714 0.37107507
7.158714 0.37117149
7.159714 0.37125821999999997
7.160714 0.37134206000000003
7.161714 0.37142811
7.162714 0.37151668
7.163714 0.37160311
7.164714 0.37168101000000003
7.165714 0.3717466
7.166714 0.37180134000000004
7.167714 0.37185128
7.168715 0.37190306
7.169714 0.3719595
7.170714 0.37201731
7.171714 0.37206865
7.172714 0.37210572
7.173714 0.37212558
7.174714 0.37213229
7.175714 0.37213464
7.176714 0.37214104
7.177714 0.37215461
7.178714 0.37217132999999997
7.179714 0.37218260000000003
7.180714 0.37218065
7.181714 0.37216331999999996
7.182714 0.37213527
7.183714 0.37210477000000003
7.184714 0.3720782
7.185714 0.37205569
7.186714 0.37203073000000003
7.187714 0.37199417
7.188715 0.37194018
7.189714 0.37187031
7.190714 0.37179315
7.191714 0.37171944999999995
7.192714 0.37165564
7.193714 0.37159978
7.194714 0.37154246
7.195714 0.37147221
7.196714 0.37138229
7.197714 0.37127449
7.198714 0.37115787
7.199714 0.37104303
7.200714 0.37093563
7.201715 0.37083295
7.202714 0.37072594000000003
7.203714 0.3706052
7.204714 0.37046731
7.205714 0.37031732
7.206714 0.37016572999999997
7.207714 0.37002186000000004
7.208714 0.36988771000000004
7.209714 0.36975602
7.210714 0.36961425000000003
7.211714 0.36945182
7.212714 0.36926649
7.213714 0.36906591
7.214714 0.36886316
7.215714 0.36866919
7.216714 0.36848648
7.217714 0.36830795
7.218714 0.36812152
7.219714 0.3679178
7.220714 0.36769577
7.221714 0.36746323999999997
7.222714 0.3672316
7.223714 0.36700827
7.224714 0.36679171
7.225714 0.36657208
7.226714 0.36633725
7.227714 0.36608044
7.228714 0.36580493000000003
7.229714 0.36552248000000004
7.230714 0.3652466
7.231714 0.36498448
7.232714 0.36473265
7.233714 0.36447889
7.234715 0.36420940999999996
7.235714 0.3639169
7.236714 0.36360454000000003
7.237714 0.3632836
7.238714 0.36296639999999997
7.239714 0.36265864
7.240714 0.36235617000000003
7.241714 0.36204797
7.242714 0.36172348
7.243714 0.36137948999999997
7.244714 0.36102272999999996
7.245714 0.36066570000000003
7.246714 0.36031904000000003
7.247715 0.35998462999999997
7.248714 0.35965391
7.249714 0.35931275
7.250714 0.35894958
7.251714 0.35856224
7.252714 0.35815916000000003
7.253714 0.35775429999999997
7.254714 0.3573589
7.255714 0.35697506
7.256714 0.35659482
7.257714 0.35620553
7.258714 0.3557978
7.259714 0.3553712
7.260714 0.35493437
7.261714 0.35449925
7.262714 0.35407352
7.263714 0.35365541
7.264714 0.35323466000000003
7.265714 0.35279882
7.266714 0.35234096000000004
7.267715 0.35186412
7.268714 0.35137978999999997
7.269714 0.35090110999999996
7.270714 0.35043519
7.271714 0.34997881999999997
7.272714 0.34952057000000003
7.273714 0.34904759
7.274714 0.34855322
7.275714 0.34804065
7.276714 0.34752067
7.277714 0.34700476
7.278714 0.34649807
7.279714 0.34599641999999997
7.280715 0.3454891
7.281714 0.34496584
7.282714 0.34442320000000004
7.283714 0.34386688
7.284714 0.34330823
7.285714 0.34275721
7.286714 0.34221619999999997
7.287714 0.34167843000000003
7.288714 0.341132
7.289714 0.34056695
7.290714 0.33998131
7.291714 0.33938221
7.292714 0.33878163
7.293715 0.33818921
7.294714 0.33760669
7.295714 0.33702715
7.296714 0.33643937
7.297714 0.33583471
7.298714 0.33521221
7.299714 0.33457885
7.300714 0.33394484999999996
7.301714 0.33331728
7.302714 0.33269559
7.303714 0.3320721
7.304714 0.33143675
7.305714 0.33078345000000003
7.306714 0.33011401999999995
7.307714 0.32943718
7.308714 0.32876346
7.309714 0.32809884
7.310714 0.32744126
7.311714 0.32678186
7.312714 0.32611026
7.313715 0.32542073
7.314714 0.3247153
7.315714 0.32400233
7.316714 0.32329131
7.317714 0.32258718
7.318714 0.32188755
7.319714 0.32118445
7.320714 0.32046943
7.321714 0.31973876
7.322714 0.31899561
7.323714 0.31824796
7.324714 0.31750355999999996
7.325714 0.31676504
7.326715 0.31602827
7.327714 0.31528481999999997
7.328714 0.3145271
7.329714 0.31375303
7.330714 0.31296741
7.331714 0.31217914
7.332714 0.31139608
7.333714 0.31062053
7.334714 0.30984799
7.335714 0.30907004000000005
7.336714 0.3082792
7.337714 0.30747325999999997
7.338714 0.30665607
7.339714 0.30583497
7.340714 0.30501604
7.341714 0.3042005
7.342714 0.30338415
7.343714 0.30256023000000004
7.344714 0.30172386
7.345714 0.30087531
7.346714 0.30001998
7.347714 0.29916533
7.348714 0.29831631000000003
7.349714 0.29747229999999997
7.350714 0.29662731000000003
7.351714 0.29577319999999996
7.352714 0.29490436
7.353714 0.29402069999999997
7.354714 0.29312756
7.355714 0.29223249
7.356714 0.29134094
7.357714 0.29045334
7.358714 0.28956531999999996
7.359715 0.28867072
7.360714 0.2877655
7.361714 0.28685015
7.362714 0.28592923
7.363714 0.28500833999999997
7.364714 0.28409038
7.365714 0.28317361
7.366714 0.28225238999999996
7.367714 0.28132063
7.368714 0.28037543
7.369714 0.27941910000000003
7.370714 0.27845807
7.371714 0.27749934
7.372715 0.27654661999999997
7.373714 0.27559826
7.374714 0.27464824
7.375714 0.2736896
7.376714 0.27271828000000004
7.377714 0.27173508
7.378714 0.27074483
7.379714 0.26975318
7.380714 0.26876322999999996
7.381714 0.26777377
7.382714 0.26678047
7.383714 0.26577895
7.384714 0.26476785999999997
7.385714 0.2637502
7.386714 0.26273169
7.387714 0.26171731
7.388714 0.26070813
7.389714 0.25970021000000004
7.390714 0.25868644
7.391714 0.25766038
7.392715 0.25661972
7.393714 0.2555676
7.394714 0.25451083
7.395714 0.25345604
7.396714 0.25240621
7.397714 0.25135933
7.398714 0.25031003
7.399714 0.24925313999999998
7.400714 0.24818678
7.401714 0.24711338000000002
7.402714 0.2460378
7.403714 0.24496387
7.404714 0.24389171
7.405715 0.24281717
7.406714 0.24173437
7.407714 0.24063933999999998
7.408714 0.23953291
7.409714 0.23842067
7.410714 0.23731031000000002
7.411714 0.23620722
7.412714 0.23511164
7.413714 0.23401827
7.414714 0.23291931
7.415714 0.23180863000000002
7.416714 0.23068505999999997
7.417714 0.22955250000000002
7.418715 0.22841727
7.419714 0.22728401
7.420714 0.22615311
7.421714 0.22502074
7.422714 0.22388170000000002
7.423714 0.22273331000000002
7.424714 0.22157747
7.425714 0.22041991
7.426714 0.21926672000000003
7.427714 0.21812043
7.428714 0.21697792999999999
7.429714 0.21583181999999998
7.430714 0.21467442
7.431714 0.21350214
7.432714 0.21231759
7.433714 0.2111282
7.434714 0.20994206
7.435714 0.2087635
7.436714 0.2075908
7.437714 0.20641779999999998
7.438715 0.20523779
7.439714 0.20404765
7.440714 0.2028496
7.441714 0.20164938000000002
7.442714 0.20045224
7.443714 0.19925924000000003
7.444714 0.19806621
7.445714 0.19686627
7.446714 0.1956542
7.447714 0.19443004
7.448714 0.19319967999999998
7.449714 0.19197169
7.450714 0.19075249
7.451715 0.18954246
7.452714 0.18833568
7.453714 0.18712326
7.454714 0.18589842
7.455714 0.18466031
7.456714 0.18341417999999998
7.457714 0.18216803
7.458714 0.18092772000000001
7.459714 0.17969354999999998
7.460714 0.17846049
7.461714 0.17722173000000002
7.462714 0.17597334
7.463714 0.17471693
7.464714 0.17345876000000002
7.465714 0.17220568
7.466714 0.17096043
7.467714 0.16971949
7.468714 0.16847469
7.469714 0.16721796
7.470714 0.16594615000000001
7.471714 0.16466319000000001
7.472714 0.16337794
7.473714 0.1620993
7.474714 0.16083115
7.475714 0.15957048
7.476714 0.15830949
7.477714 0.15704059
7.478714 0.15576086
7.479714 0.15447364
7.480714 0.15318594
7.481714 0.15190367000000002
7.482714 0.15062763
7.483714 0.14935284
7.484715 0.14807171
7.485714 0.14677901999999998
7.486714 0.14547555
7.487714 0.14416802
7.488714 0.14286527
7.489714 0.14157291
7.490714 0.14028987
7.491714 0.13900892
7.492714 0.13772083000000002
7.493714 0.1364198
7.494714 0.13510679
7.495714 0.1337887
7.496714 0.13247414000000002
7.497715 0.1311682
7.498714 0.12986963999999998
7.499714 0.12857199
7.500714 0.12726804
7.501714 0.12595451
7.502714 0.12463419999999999
7.503714 0.12331407
7.504714 0.12200061000000001
7.505714 0.12069545000000001
7.506714 0.11939391
7.507714 0.11808776000000001
7.508714 0.11677019
7.509714 0.11544025000000001
7.510714 0.11410362
7.511714 0.1127695
7.512714 0.11144530000000001
7.513714 0.11013238
7.514714 0.10882552000000001
7.515714 0.10751630000000001
7.516714 0.10619818
7.517715 0.10487031000000001
7.518714 0.10353757999999999
7.519714 0.10220710000000001
7.520714 0.10088338000000001
7.521714 0.09956529800000001
7.522714 0.098246918
7.523714 0.09692141900000001
7.524714 0.09558578
7.525714 0.09424308699999999
7.526714 0.092900998
7.527714 0.091567205
7.528714 0.090244773
7.529714 0.0889302
7.530715 0.087615481
7.531714 0.086292904
7.532714 0.084959558
7.533714 0.083618856
7.534714 0.082278164
7.535714 0.08094406800000001
7.536714 0.079618336
7.537714 0.078297034
7.538714 0.076973328
7.539714 0.07564206600000001
7.540714 0.074303237
7.541714 0.07296201100000001
7.542714 0.071625406
7.543715 0.07029769500000001
7.544714 0.068977522
7.545714 0.067658618
7.546714 0.066333666
7.547714 0.064998906
7.548714 0.06365659600000001
7.549714 0.062313710999999994
7.550714 0.060977717
7.551714 0.059652084
7.552714 0.05833428
7.553714 0.057017547
7.554714 0.055695208999999996
7.555714 0.05436480899999999
7.556714 0.053029490000000006
7.557714 0.051695725000000005
7.558714 0.050368957
7.559714 0.049049977999999994
7.560714 0.047734386000000004
7.561714 0.046415513000000005
7.562714 0.045088894000000004
7.563715 0.043755391000000005
7.564714 0.042420925000000005
7.565714 0.041092937999999996
7.566714 0.039775766000000004
7.567714 0.038467874
7.568714 0.037162745000000004
7.569714 0.035852831
7.570714 0.034534137
7.571714 0.033208536
7.572714 0.031882385
7.573714 0.030562363000000002
7.574714 0.029251212
7.575714 0.027946135
7.576715 0.026640822999999998
7.577714 0.025329802999999998
7.578714 0.024012271
7.579714 0.022692869
7.580714 0.021378841000000003
7.581714 0.020075377999999998
7.582714 0.018782112
7.583714 0.017493072999999998
7.584714 0.016200214
7.585714 0.014898318
7.586714 0.013588219
7.587714 0.012276278
7.588714 0.010970423
7.589714 0.009675248300000001
7.590714 0.0083892781
7.591714 0.0071061098000000005
7.592714 0.0058186855
7.593714 0.0045239514
7.594714 0.0032248856
7.595714 0.0019285667999999999
7.596714 0.00064150727
7.597714 -0.00063474008
7.598714 -0.0019048316999999999
7.599714 -0.0031768399
7.600714 -0.0044571283
7.601714 -0.0057461337
7.602714 -0.0070377908
7.603714 -0.008323051599999999
7.604714 -0.0095953859
7.605714 -0.01085479
7.606714 -0.012107811
7.607714 -0.013363515999999999
7.608714 -0.014627929000000001
7.609715 -0.015900433999999998
7.610714 -0.017174382999999998
7.611714 -0.018441517
7.612714 -0.019697368
7.613714 -0.020944152
7.614714 -0.022189283
7.615714 -0.023440394
7.616714 -0.024700082999999998
7.617714 -0.025963774999999998
7.618714 -0.027222183
7.619714 -0.02846698
7.620714 -0.029696079
7.621714 -0.030915235
7.622715 -0.032134837
7.623714 -0.033363792999999996
7.624714 -0.034604257
7.625714 -0.035850503
7.626714 -0.037092579
7.627714 -0.038322497999999997
7.628714 -0.039539069999999996
7.629714 -0.040748355
7.630714 -0.041959475
7.631714 -0.043178478
7.632714 -0.044404206
7.633714 -0.045628834
7.634714 -0.046842825
7.635714 -0.048041189
7.636714 -0.04922704
7.637714 -0.050410087000000006
7.638714 -0.051600911
7.639714 -0.052804459
7.640714 -0.054016883999999994
7.641714 -0.05522769600000001
7.642715 -0.056426017999999994
7.643714 -0.057607033999999994
7.644714 -0.058774755
7.645714 -0.059939292000000005
7.646714 -0.061110489000000004
7.647714 -0.062291796
7.648714 -0.06347827099999999
7.649714 -0.064659916
7.650714 -0.06582822
7.651714 -0.06698174400000001
7.652714 -0.068127189
7.653714 -0.06927519
7.654714 -0.070433493
7.655715 -0.07160182
7.656714 -0.072771678
7.657714 -0.073931372
7.658714 -0.075073133
7.659714 -0.07619799
7.660714 -0.077315263
7.661714 -0.078436988
7.662714 -0.07957068199999999
7.663714 -0.08071488099999999
7.664714 -0.081860181
7.665714 -0.082995114
7.666714 -0.084113219
7.667714 -0.085216825
7.668715 -0.086315349
7.669714 -0.08741914099999999
7.670714 -0.088532828
7.671714 -0.08965234200000001
7.672714 -0.09076753
7.673714 -0.091868651
7.674714 -0.092952704
7.675714 -0.09402556499999999
7.676714 -0.09509853
7.677714 -0.096181361
7.678714 -0.09727617100000001
7.679714 -0.09837595299999999
7.680714 -0.099468662
7.681714 -0.10054447000000001
7.682714 -0.10160155000000001
7.683714 -0.10264709
7.684714 -0.10369273000000001
7.685714 -0.1047475
7.686714 -0.10581246
7.687714 -0.10688036999999999
7.688715 -0.10794058
7.689714 -0.10898574
7.690714 -0.11001645
7.691714 -0.11104061
7.692714 -0.11206828
7.693714 -0.11310501
7.694714 -0.11414809
7.695714 -0.11518806000000001
7.696714 -0.11621449
7.697714 -0.11722252
7.698714 -0.11821601000000001
7.699714 -0.11920541999999999
7.700714 -0.12020170999999999
7.701715 -0.12120981
7.702714 -0.12222596000000001
7.703714 -0.12324019
7.704714 -0.12424246
7.705714 -0.12522852
7.706714 -0.12620214
7.707714 -0.12717218
7.708714 -0.12814676
7.709714 -0.129128
7.710714 -0.1301108
7.711714 -0.13108625000000002
7.712714 -0.13204748
7.713714 -0.13299421
7.714714 -0.13393314
7.715714 -0.13487393
7.716714 -0.13582327
7.717714 -0.13678079
7.718714 -0.13773919
7.719714 -0.13868865000000002
7.720714 -0.13962262
7.721714 -0.14054157
7.722714 -0.14145235
7.723714 -0.14236381
7.724714 -0.14328144
7.725714 -0.14420428
7.726714 -0.14512589
7.727714 -0.14603877
7.728714 -0.14693912
7.729714 -0.14782908
7.730714 -0.14871517
7.731714 -0.14960392
7.732714 -0.15049756
7.733714 -0.15139260000000002
7.734715 -0.15228192
7.735714 -0.15315926
7.736714 -0.15402309
7.737714 -0.15487757000000002
7.738714 -0.15573
7.739714 -0.15658644
7.740714 -0.15744825
7.741714 -0.15831156999999998
7.742714 -0.15916987999999999
7.743714 -0.16001805
7.744714 -0.16085522
7.745714 -0.16168483
7.746714 -0.16251213
7.747715 -0.16334062000000002
7.748714 -0.16416988000000002
7.749714 -0.16499615
7.750714 -0.16581493
7.751714 -0.16662409
7.752714 -0.16742526
7.753714 -0.16822283
7.754714 -0.16902117
7.755714 -0.16982189
7.756714 -0.17062289
7.757714 -0.17141982
7.758714 -0.17220861
7.759714 -0.17298792
7.760714 -0.17375954999999998
7.761714 -0.17452705999999998
7.762714 -0.17529335999999998
7.763714 -0.17605909
7.764714 -0.1768225
7.765714 -0.17758099
7.766714 -0.1783331
7.767715 -0.17907942
7.768714 -0.17982211
7.769714 -0.18056327
7.770714 -0.18130337
7.771714 -0.18204089
7.772714 -0.18277336
7.773714 -0.18349901999999998
7.774714 -0.184218
7.775714 -0.18493221
7.776714 -0.18564399
7.777714 -0.18635448
7.778714 -0.18706296
7.779714 -0.18776744
7.780715 -0.18846613
7.781714 -0.18915875000000001
7.782714 -0.18984671
7.783714 -0.19053192
7.784714 -0.19121525
7.785714 -0.19189569
7.786714 -0.19257083
7.787714 -0.19323854
7.788714 -0.19389872
7.789714 -0.19455369
7.790714 -0.19520699
7.791714 -0.19586120999999998
7.792714 -0.19651626
7.793715 -0.19716918
7.794714 -0.19781599
7.795714 -0.19845408000000003
7.796714 -0.19908404999999998
7.797714 -0.19970919999999998
7.798714 -0.20033338000000003
7.799714 -0.20095825
7.800714 -0.20158204999999998
7.801714 -0.20220054
7.802714 -0.20280983
7.803714 -0.20340919
7.804714 -0.20400197
7.805714 -0.20459382999999998
7.806714 -0.20518920000000002
7.807714 -0.20578839
7.808714 -0.20638704
7.809714 -0.20697854999999998
7.810714 -0.20755804000000003
7.811714 -0.20812550000000002
7.812714 -0.20868585
7.813715 -0.20924602
7.814714 -0.20981054
7.815714 -0.21037862
7.816714 -0.21094461
7.817714 -0.21150149000000001
7.818714 -0.21204552999999998
7.819714 -0.21257882
7.820714 -0.21310832999999998
7.821714 -0.21364144
7.822714 -0.21418124
7.823714 -0.2147242
7.824714 -0.21526213
7.825714 -0.21578714000000002
7.826715 -0.21629668999999999
7.827714 -0.21679542999999998
7.828714 -0.21729271
7.829714 -0.21779679000000002
7.830714 -0.21830976
7.831714 -0.21882602
7.832714 -0.21933562
7.833714 -0.21983027
7.834714 -0.22030855000000002
7.835714 -0.22077677
7.836714 -0.22124515
7.837714 -0.22172129
7.838714 -0.22220537
7.839714 -0.22268989
7.840714 -0.22316442
7.841714 -0.22362235
7.842714 -0.22406541
7.843714 -0.2245029
7.844714 -0.22494620999999998
7.845714 -0.22540161999999997
7.846714 -0.22586617
7.847714 -0.22632894
7.848714 -0.22677765000000003
7.849714 -0.22720594
7.850714 -0.22761736
7.851714 -0.2280232
7.852714 -0.22843566
7.853714 -0.22886030000000002
7.854714 -0.22929271
7.855714 -0.22972135
7.856714 -0.23013495
7.857714 -0.23052972
7.858714 -0.23091198
7.859715 -0.23129429
7.860714 -0.23168749
7.861714 -0.23209371
7.862714 -0.23250469999999998
7.863714 -0.23290661999999998
7.864714 -0.23328853
7.865714 -0.23364929999999998
7.866714 -0.23399857
7.867714 -0.23435103000000002
7.868714 -0.23471755000000002
7.869714 -0.23509855000000002
7.870714 -0.2354837
7.871714 -0.2358583
7.872715 -0.23621235
7.873714 -0.2365466
7.874714 -0.23687214
7.875714 -0.23720327
7.876714 -0.23754851000000002
7.877714 -0.23790519
7.878714 -0.23826099999999997
7.879714 -0.23860179
7.880714 -0.23892052000000003
7.881714 -0.23922187
7.882714 -0.23951965999999997
7.883714 -0.23982843999999998
7.884714 -0.24015435000000002
7.885714 -0.24049128000000003
7.886714 -0.24082435000000002
7.887714 -0.24113901999999998
7.888714 -0.24142996000000003
7.889714 -0.24170438
7.890714 -0.24197756
7.891714 -0.2422635
7.892715 -0.24256631999999997
7.893714 -0.2428778
7.894714 -0.24318257000000001
7.895714 -0.24346781
7.896714 -0.24373117
7.897714 -0.24398225
7.898714 -0.2442366
7.899714 -0.24450584
7.900714 -0.24479034000000002
7.901714 -0.24507877
7.902714 -0.24535519
7.903714 -0.2456089
7.904714 -0.24584131
7.905715 -0.24606523
7.906714 -0.24629713
7.907714 -0.24654706999999998
7.908714 -0.24681251999999998
7.909714 -0.24707993000000003
7.910714 -0.24733299
7.911714 -0.24756265
7.912714 -0.24777257
7.913714 -0.24797663
7.914714 -0.24819022999999998
7.915714 -0.24842075000000002
7.916714 -0.24866299
7.917714 -0.24890259
7.918715 -0.24912509
7.919714 -0.24932509
7.920714 -0.2495097
7.921714 -0.24969417000000002
7.922714 -0.24989235999999998
7.923714 -0.2501081
7.924714 -0.25033266
7.925714 -0.2505501
7.926714 -0.25074705
7.927714 -0.25092095999999997
7.928714 -0.25108166
7.929714 -0.25124536000000003
7.930714 -0.25142466
7.931714 -0.25162103
7.932714 -0.25182399
7.933714 -0.25201777
7.934714 -0.25219112
7.935714 -0.25234406
7.936714 -0.25248777
7.937714 -0.25263734
7.938715 -0.25280232
7.939714 -0.25298072
7.940714 -0.25316034
7.941714 -0.25332656
7.942714 -0.25347143
7.943714 -0.25359883
7.944714 -0.25372219
7.945714 -0.25385618000000004
7.946714 -0.25400768
7.947714 -0.25417164
7.948714 -0.25433409
7.949714 -0.25448073000000004
7.950714 -0.25460563999999997
7.951715 -0.25471458
7.952714 -0.25482131
7.953714 -0.25493898
7.954714 -0.25507207
7.955714 -0.25521383999999997
7.956714 -0.25535095
7.957714 -0.25547189
7.958714 -0.25557419000000003
7.959714 -0.25566597
7.960714 -0.25576071
7.961714 -0.25586875000000003
7.962714 -0.25599077
7.963714 -0.25611734
7.964714 -0.25623471
7.965714 -0.25633336
7.966714 -0.25641376
7.967714 -0.25648605
7.968714 -0.25656382
7.969714 -0.25665573999999997
7.970714 -0.25676053
7.971714 -0.25686796
7.972714 -0.25696528999999996
7.973714 -0.25704512
7.974714 -0.25710983
7.975714 -0.25716964000000003
7.976714 -0.25723604
7.977714 -0.25731463000000004
7.978714 -0.25740159
7.979714 -0.25748641
7.980714 -0.25755865
7.981714 -0.25761456
7.982714 -0.25765952000000003
7.983714 -0.2577048
7.984715 -0.25776052
7.985714 -0.25782944
7.986714 -0.25790532
7.987714 -0.25797675
7.988714 -0.25803405
7.989714 -0.25807498
7.990714 -0.25810569
7.991714 -0.25813668
7.992714 -0.25817615
7.993714 -0.25822511
7.994714 -0.25827722000000003
7.995714 -0.25832306
7.996714 -0.25835638
7.997715 -0.25837817
7.998714 -0.25839594
7.999714 -0.25841896
8.000714 -0.25845242
8.001715 -0.25849403
8.002714 -0.25853545
8.003715 -0.25856728
8.004714 -0.25858475999999997
8.005714 -0.25859046999999996
8.006714 -0.25859245000000003
8.007714 -0.25859922
8.008715 -0.25861468
8.009714 -0.25863603
8.010715 -0.25865594000000003
8.011714 -0.25866746
8.012714 -0.25866844
8.013714 -0.25866274
8.014714 -0.25865755
8.015715 -0.25865859
8.016714 -0.25866644
8.017715 -0.25867615
8.018714 -0.25868025
8.019714 -0.25867347
8.020715 -0.25865594000000003
8.021714 -0.25863301
8.022715 -0.25861196000000003
8.023714 -0.25859748
8.024714 -0.25858908999999997
8.025714 -0.25858174
8.026714 -0.25856909
8.027715 -0.25854765
8.028714 -0.25851863999999997
8.029715 -0.25848702
8.030714 -0.25845801
8.031714 -0.25843368
8.032714 -0.25841163
8.033714 -0.25838667
8.034715 -0.25835421
8.035714 -0.25831328
8.036715 -0.25826714
8.037714 -0.25822122000000003
8.038714 -0.25817975
8.039714 -0.25814318
8.040714 -0.25810795000000003
8.041715 -0.25806888
8.042714 -0.25802234
8.043715 -0.25796844
8.044714 -0.25791067
8.045714 -0.25785344
8.046714 -0.25779918999999996
8.047714 -0.25774695
8.048715 -0.25769302
8.049714 -0.25763367
8.050714 -0.25756762
8.051714 -0.25749689
8.052714 -0.25742557
8.053715 -0.25735719
8.054714 -0.25729227
8.055715 -0.25722813
8.056714 -0.25716051
8.057714 -0.25708631
8.058714 -0.25700545
8.059714 -0.25692084
8.060715 -0.25683639
8.061714 -0.25675446
8.062715 -0.25667432
8.063714 -0.25659277999999996
8.064714 -0.25650630999999996
8.065714 -0.25641341
8.066714 -0.25631567
8.067715 -0.25621671
8.068714 -0.25611985
8.069715 -0.25602593
8.070714 -0.2559328
8.071714 -0.25583666
8.072714 -0.25573459
8.073714 -0.25562639
8.074715 -0.2555147
8.075714 -0.25540323
8.076715 -0.25529424
8.077714 -0.25518695
8.078714 -0.25507800999999997
8.079714 -0.2549635
8.080714 -0.25484154000000003
8.081715 -0.25471349
8.082714 -0.25458316999999997
8.083714 -0.25445453
8.084714 -0.2543292
8.085714 -0.25420561
8.086715 -0.25408005
8.087714 -0.25394902999999996
8.088715 -0.25381162
8.089714 -0.25366989
8.090714 -0.25352752
8.091714 -0.25338726
8.092714 -0.25324898
8.093715 -0.25310959
8.094714 -0.25296494999999997
8.095715 -0.25281254000000003
8.096714 -0.25265308000000003
8.097714 -0.25249026
8.098714 -0.25232863
8.099714 -0.25217081
8.100715 -0.25201591
8.101714 -0.25186012
8.102715 -0.25169898
8.103714 -0.25153016
8.104714 -0.25135462999999997
8.105714 -0.25117595
8.106714 -0.25099791
8.107715 -0.25082198
8.108714 -0.25064652
8.109715 -0.25046782
8.110714 -0.25028267
8.111714 -0.25009052
8.112714 -0.24989398999999998
8.113714 -0.24969727
8.114715 -0.24950351
8.115714 -0.24931278999999998
8.116714 -0.24912187000000002
8.117714 -0.24892599
8.118714 -0.24872170999999998
8.119715 -0.24850877999999998
8.120714 -0.24829037
8.121715 -0.24807091999999997
8.122714 -0.24785369
8.123714 -0.24763884
8.124714 -0.24742363
8.125714 -0.24720437
8.126715 -0.24697878
8.127714 -0.24674737000000002
8.128715 -0.24651294
8.129714 -0.24627855
8.130714 -0.24604536999999999
8.131714 -0.24581167
8.132714 -0.24557379
8.133715 -0.24532829
8.134714 -0.24507415999999999
8.135715 -0.24481348
8.136714 -0.24455038
8.137714 -0.24428875
8.138714 -0.24403010000000003
8.139714 -0.24377289
8.140715 -0.24351356999999998
8.141714 -0.24324874
8.142715 -0.24297703
8.143714 -0.24269949999999998
8.144714 -0.24241868
8.145715 -0.24213665
8.146714 -0.24185369
8.147715 -0.24156808000000002
8.148714 -0.24127741
8.149714 -0.24098023000000002
8.150714 -0.24067708000000002
8.151714 -0.24037034999999998
8.152715 -0.24006288
8.153714 -0.23975626
8.154715 -0.23944988
8.155714 -0.23914124
8.156714 -0.23882734
8.157714 -0.23850622
8.158714 -0.23817788
8.159715 -0.23784405
8.160714 -0.23750697999999998
8.161715 -0.23716821
8.162714 -0.23682793000000002
8.163714 -0.23648518000000002
8.164714 -0.2361387
8.165714 -0.23578785
8.166715 -0.23543288
8.167714 -0.23507462
8.168715 -0.23471371
8.169714 -0.23434996
8.170714 -0.23398238999999998
8.171714 -0.23360967
8.172714 -0.23323086
8.173715 -0.23284587
8.174714 -0.23245553
8.175714 -0.23206107
8.176714 -0.23166367000000002
8.177714 -0.23126402
8.178715 -0.23086215
8.179714 -0.2304577
8.180715 -0.23004997
8.181714 -0.22963819
8.182714 -0.22922151
8.183714 -0.22879923000000002
8.184714 -0.22837081999999997
8.185715 -0.22793633000000002
8.186714 -0.2274964
8.187715 -0.22705195
8.188714 -0.22660384
8.189714 -0.22615243000000002
8.190714 -0.22569742999999998
8.191714 -0.22523818
8.192715 -0.22477417
8.193714 -0.22430546
8.194715 -0.22383274000000003
8.195714 -0.22335673999999997
8.196714 -0.22287751
8.197714 -0.22239396
8.198714 -0.2219043
8.199715 -0.22140687999999997
8.200714 -0.22090131000000002
8.201715 -0.2203889
8.202714 -0.21987213
8.203714 -0.2193534
8.204714 -0.21883359
8.205714 -0.21831144
8.206715 -0.21778422000000003
8.207714 -0.21724924
8.208714 -0.21670551999999998
8.209714 -0.21615421999999998
8.210714 -0.21559801
8.211715 -0.21503924
8.212714 -0.21447837000000003
8.213715 -0.21391359999999998
8.214714 -0.21334182999999998
8.215714 -0.21276083
8.216714 -0.21217067
8.217714 -0.21157402
8.218715 -0.21097454999999998
8.219714 -0.21037476000000002
8.220715 -0.20977408
8.221714 -0.20916904
8.222714 -0.20855509
8.223714 -0.20792919999999998
8.224714 -0.20729174999999997
8.225715 -0.20664645999999998
8.226714 -0.20599817
8.227715 -0.20534997000000002
8.228714 -0.20470137000000002
8.229714 -0.20404861
8.230714 -0.20338702000000003
8.231714 -0.20271386000000002
8.232715 -0.20203015000000002
8.233714 -0.20133993
8.234715 -0.20064763000000002
8.235714 -0.19995517
8.236714 -0.19926042
8.237714 -0.1985583
8.238714 -0.19784380999999998
8.239715 -0.19711524
8.240714 -0.19637537000000002
8.241714 -0.19563012999999999
8.242714 -0.19488513
8.243714 -0.19414233
8.244715 -0.1933988
8.245714 -0.19264839
8.246715 -0.19188538
8.247714 -0.19110783
8.248714 -0.19031861
8.249714 -0.18952349000000002
8.250714 -0.18872745999999999
8.251715 -0.1879315
8.252714 -0.18713197
8.253715 -0.18632283
8.254714 -0.18549948
8.255714 -0.18466187
8.256714 -0.18381472
8.257714 -0.18296473000000002
8.258715 -0.18211656
8.259714 -0.18126975
8.260715 -0.18041887
8.261714 -0.17955661
8.262714 -0.17867804
8.263714 -0.17778358
8.264714 -0.17687858
8.265715 -0.17597012
8.266714 -0.17506271999999998
8.267715 -0.1741556
8.268714 -0.17324327
8.269714 -0.17231902
8.270715 -0.17137907
8.271714 -0.17042495000000002
8.272715 -0.16946248
8.273714 -0.16849808
8.274714 -0.16753473000000002
8.275714 -0.16656991
8.276714 -0.16559701999999998
8.277715 -0.16460940000000002
8.278714 -0.16360432
8.279715 -0.16258474
8.280714 -0.16155761
8.281714 -0.16052963
8.282714 -0.15950331
8.283714 -0.15847547
8.284715 -0.15743921
8.285714 -0.15638813
8.286715 -0.15532010999999998
8.287714 -0.1542385
8.288714 -0.15314988999999998
8.289714 -0.15206002000000002
8.290714 -0.15097019
8.291715 -0.14987653
8.292714 -0.14877236
8.293715 -0.14765237
8.294714 -0.14651588000000001
8.295714 -0.14536717999999998
8.296714 -0.14421289999999998
8.297714 -0.14305789
8.298715 -0.14190223
8.299714 -0.14074123
8.300714 -0.13956823
8.301714 -0.1383787
8.302714 -0.13717288
8.303715 -0.13595565
8.304714 -0.13473347
8.305715 -0.13351052
8.306714 -0.13228625
8.307714 -0.13105579
8.308714 -0.12981298
8.309714 -0.12855403
8.310715 -0.12727965
8.311714 -0.12599443
8.312715 -0.12470384999999999
8.313714 -0.12341092000000001
8.314714 -0.12211444999999999
8.315714 -0.1208099
8.316714 -0.11949233
8.317715 -0.11815948000000001
8.318714 -0.11681314
8.319715 -0.11545803
8.320714 -0.11409883
8.321714 -0.11273736999999999
8.322714 -0.11137142000000001
8.323714 -0.10999602
8.324715 -0.10860636
8.325714 -0.10720043
8.326715 -0.10578001000000001
8.327714 -0.10434942999999999
8.328714 -0.10291294000000001
8.329714 -0.10147234000000001
8.330714 -0.10002628999999999
8.331715 -0.09857141400000001
8.332714 -0.097104604
8.333714 -0.095624966
8.334714 -0.094134186
8.335714 -0.092635344
8.336715 -0.091130828
8.337714 -0.089620758
8.338715 -0.08810283
8.339714 -0.08657361599999999
8.340714 -0.08503049
8.341714 -0.083473016
8.342714 -0.08190309700000001
8.343715 -0.080323807
8.344714 -0.078737742
8.345715 -0.07714575
8.346714 -0.075546774
8.347714 -0.0739387
8.348714 -0.072319625
8.349714 -0.07068880999999999
8.350715 -0.06904682999999999
8.351714 -0.06739495399999999
8.352715 -0.06573429
8.353714 -0.064065139
8.354714 -0.062386924
8.355714 -0.060698646
8.356714 -0.058999466
8.357715 -0.057289208
8.358714 -0.055568415
8.359715 -0.053838076
8.360714 -0.052099191999999996
8.361714 -0.050352339
8.362714 -0.048597419
8.363714 -0.046833628
8.364715 -0.045059662
8.365714 -0.043274193999999995
8.366714 -0.041476387
8.367714 -0.039666326
8.368714 -0.037845116
8.369715 -0.036014494
8.370714 -0.034176063
8.371715 -0.032330514
8.372714 -0.030477234000000002
8.373714 -0.028614607000000004
8.374714 -0.026740905
8.375714 -0.024855317000000002
8.376715 -0.022958469
8.377714 -0.021052069
8.378715 -0.019137807
8.379714 -0.017216157
8.380714 -0.015285851
8.381714 -0.01334445
8.382714 -0.011389786
8.383715 -0.0094214607
8.384714 -0.0074413954
8.385715 -0.0054529894
8.386714 -0.0034592601999999997
8.387714 -0.0014610189
8.388714 0.0005438064400000001
8.389714 0.00255914
8.390715 0.0045885739
8.391714 0.0066332752
8.392715 0.0086912645
8.393714 0.010758577
8.394714 0.012831647
8.395715 0.014909518
8.396714 0.01699444
8.397715 0.019090452
8.398714 0.021200781
8.399714 0.023325626999999998
8.400714 0.025461811999999997
8.401714 0.027604587
8.402715 0.029750567000000002
8.403714 0.031900025
8.404715 0.034057023
8.405714 0.036227182
8.406714 0.038414355000000004
8.407714 0.040618233999999996
8.408714 0.042834363
8.409715 0.045056656
8.410714 0.047280983000000006
8.411715 0.049507595
8.412714 0.051740935
8.413714 0.053986884
8.414714 0.05624913
8.415714 0.058526843
8.416715 0.060815201
8.417714 0.063108426
8.418715 0.065403455
8.419714 0.067701994
8.420714 0.07000957299999999
8.421714 0.07233212800000001
8.422714 0.07467221
8.423715 0.07702716400000001
8.424714 0.079390511
8.425714 0.081755745
8.426714 0.084120256
8.427714 0.08648700299999999
8.428715 0.088862824
8.429714 0.091254374
8.430715 0.09366417099999999
8.431714 0.096089148
8.432714 0.09852259000000001
8.433714 0.10095828
8.434714 0.10339425999999999
8.435715 0.10583394
8.436714 0.10828383
8.437715 0.11074927999999999
8.438714 0.11323103
8.439714 0.11572454
8.440714 0.11822281000000001
8.441714 0.12072071999999999
8.442715 0.1232183
8.443714 0.12572088
8.444715 0.12823597
8.445714 0.13076869
8.446714 0.13331861
8.447714 0.13587996
8.448714 0.13844509
8.449715 0.14100898
8.450714 0.14357211
8.451715 0.14613995999999999
8.452714 0.1487195
8.453714 0.1513148
8.454714 0.15392457
8.455714 0.15654314
8.456715 0.15916412
8.457714 0.16178457
8.458714 0.16440686000000002
8.459714 0.1670372
8.460714 0.16968166
8.461715 0.17234237
8.462714 0.17501595
8.463715 0.17769551
8.464714 0.18037475
8.465714 0.18305171
8.466714 0.18572981000000002
8.467714 0.18841564
8.468715 0.1911148
8.469714 0.19382853
8.470715 0.19655314000000002
8.471714 0.19928239999999997
8.472714 0.20201157
8.473714 0.20474028
8.474714 0.20747263999999999
8.475715 0.21021452000000002
8.476714 0.21296963
8.477715 0.21573717
8.478714 0.21851235
8.479714 0.22128939
8.480714 0.22406508
8.481714 0.2268408
8.482715 0.22962148999999998
8.483714 0.23241246000000002
8.484715 0.23521597000000002
8.485714 0.23802979999999999
8.486714 0.24084875
8.487714 0.24366789000000003
8.488714 0.24648567
8.489715 0.24930474000000002
8.490714 0.25213007
8.491714 0.25496568999999997
8.492714 0.25781211
8.493714 0.26066599
8.494715 0.26352233
8.495714 0.2663777
8.496715 0.26923234
8.497714 0.27208987
8.498714 0.27495476
8.499714 0.27782929
8.500714 0.28071203
8.501715 0.28359881
8.502714 0.28648537
8.503715 0.28937033
8.504714 0.29225606
8.505714 0.29514711
8.506714 0.29804725
8.507714 0.30095677
8.508715 0.30387226
8.509714 0.3067886
8.510715 0.30970222000000003
8.511714 0.31261330000000004
8.512714 0.3155255
8.513714 0.31844345
8.514714 0.32136961999999997
8.515715 0.32430259
8.516714 0.32723802
8.517715 0.33017148
8.518714 0.33310158
8.519714 0.33603099
8.520715 0.33896477
8.521714 0.341907
8.522715 0.3448579
8.523714 0.34781322000000003
8.524714 0.35076679
8.525714 0.35371429
8.526714 0.35665606
8.527715 0.35959695999999997
8.528714 0.36254337000000003
8.529715 0.36549903
8.530714 0.36846267
8.531714 0.3714286
8.532714 0.37439032
8.533714 0.37734471
8.534715 0.38029402
8.535714 0.3832445
8.536715 0.38620217
8.537714 0.38916869
8.538714 0.39213983999999996
8.539714 0.39510792
8.540714 0.39806659000000005
8.541715 0.40101483000000004
8.542714 0.40395809
8.543715 0.40690508
8.544714 0.40986230999999995
8.545714 0.41282997
8.546714 0.41580163000000003
8.547714 0.41876789000000003
8.548715 0.42172219
8.549714 0.42466475
8.550714 0.42760246
8.551714 0.43054447
8.552714 0.43349611
8.553715 0.43645537999999995
8.554714 0.43941392
8.555715 0.44236211
8.556714 0.44529536000000003
8.557714 0.44821710000000003
8.558714 0.45113703000000005
8.559714 0.45406511
8.560715 0.4570052
8.561714 0.45995228000000005
8.562715 0.46289526
8.563714 0.46582343000000004
8.564714 0.46873307
8.565714 0.47162971
8.566714 0.47452492
8.567715 0.47742886999999995
8.568714 0.48034415
8.569715 0.48326384000000006
8.570714 0.4861759
8.571714 0.48907055
8.572714 0.49194642
8.573714 0.49481164
8.574715 0.49767861999999996
8.575714 0.50055636
8.576715 0.50344449
8.577714 0.5063329400000001
8.578714 0.50920807
8.579714 0.5120608
8.580714 0.5148924
8.581715 0.51771384
8.582714 0.52053914
8.583714 0.52337679
8.584714 0.52622436
8.585714 0.5290699200000001
8.586715 0.53189918
8.587714 0.53470428
8.588715 0.53748861
8.589714 0.54026451
8.590714 0.54304549
8.591714 0.54583764
8.592714 0.5486357
8.593715 0.55142595
8.594714 0.55419467
8.595715 0.55693677
8.596714 0.55965902
8.597714 0.56237611
8.598714 0.56510167
8.599714 0.5678399
8.600715 0.5705825999999999
8.601714 0.5733141700000001
8.602715 0.57602082
8.603714 0.57869889
8.604714 0.58135684
8.605714 0.5840098499999999
8.606714 0.5866703600000001
8.607715 0.58934018
8.608714 0.59200944
8.609715 0.5946626
8.610714 0.59728818
8.611714 0.59988615
8.612714 0.60246787
8.613714 0.60504926
8.614715 0.6076408600000001
8.615714 0.61024111
8.616714 0.6128370799999999
8.617714 0.615412
8.618714 0.61795535
8.619715 0.62046903
8.620714 0.6229660899999999
8.621715 0.6254624599999999
8.622714 0.62796734
8.623714 0.63047754
8.624714 0.63297958
8.625714 0.6354582
8.626715 0.63790591
8.627714 0.64032739
8.628715 0.64273677
8.629714 0.64514847
8.630714 0.64756814
8.631714 0.64998888
8.632714 0.65239519
8.633715 0.65477239
8.634714 0.65711546
8.635715 0.65943189
8.636714 0.6617371000000001
8.637714 0.6640450600000001
8.638714 0.66635972
8.639714 0.66867294
8.640715 0.67096939
8.641714 0.67323614
8.642715 0.67547038
8.643714 0.67768092
8.644714 0.67988238
8.645715 0.68208594
8.646714 0.68429224
8.647715 0.68649109
8.648714 0.68866755
8.649714 0.69081136
8.650714 0.6929230399999999
8.651714 0.6950137200000001
8.652715 0.69709807
8.653714 0.6991852500000001
8.654715 0.7012734199999999
8.655714 0.70335073
8.656714 0.70540244
8.657714 0.70741982
8.658714 0.7094052200000001
8.659715 0.71137017
8.660714 0.7133280399999999
8.661715 0.71528582
8.662714 0.71724006
8.663714 0.7191791200000001
8.664714 0.72109066
8.665714 0.72296932
8.666715 0.72481991
8.667714 0.72665424
8.668715 0.7284835
8.669714 0.73031136
8.670714 0.73213135
8.671714 0.7339309399999999
8.672714 0.7356989700000001
8.673715 0.7374322
8.674714 0.73913722
8.675714 0.74082608
8.676714 0.74250889
8.677714 0.74418774
8.678715 0.74585588
8.679714 0.7475019900000001
8.680715 0.7491173200000001
8.681714 0.75070099
8.682714 0.7522601200000001
8.683714 0.75380513
8.684714 0.75534293
8.685715 0.75687235
8.686714 0.75838505
8.687715 0.7598704700000001
8.688714 0.7613223
8.689714 0.76274234
8.690714 0.76413909
8.691714 0.76552248
8.692715 0.7668979
8.693714 0.76826317
8.694715 0.76960996
8.695714 0.77092936
8.696714 0.7722172
8.697714 0.77347634
8.698714 0.77471454
8.699715 0.77593923
8.700714 0.77715269
8.701715 0.77835061
8.702714 0.77952468
8.703714 0.78066783
8.704714 0.78177843
8.705714 0.7828610899999999
8.706715 0.7839237299999999
8.707714 0.7849725
8.708714 0.78600822
8.709714 0.78702606
8.710714 0.7880187599999999
8.711715 0.78898128
8.712714 0.7899139100000001
8.713715 0.7908215700000001
8.714714 0.7917106199999999
8.715714 0.7925845699999999
8.716714 0.79344204
8.717714 0.79427734
8.718715 0.79508424
8.719714 0.79585966
8.720715 0.7966057400000001
8.721714 0.79732789
8.722714 0.79803169
8.723714 0.7987190999999999
8.724714 0.7993875100000001
8.725715 0.80003152
8.726714 0.8006461899999999
8.727715 0.8012303199999999
8.728714 0.8017865900000001
8.729714 0.80232006
8.730714 0.80283433
8.731714 0.80332952
8.732715 0.80380216
8.733714 0.80424733
8.734715 0.80466215
8.735714 0.8050475300000001
8.736714 0.8054073900000001
8.737714 0.8057462099999999
8.738714 0.80606639
8.739715 0.80636628
8.740714 0.8066414900000001
8.741714 0.80688754
8.742714 0.8071024899999999
8.743714 0.8072880100000001
8.744715 0.8074482900000001
8.745714 0.8075867800000001
8.746715 0.8077043100000001
8.747714 0.80779856
8.748714 0.80786562
8.749714 0.80790268
8.750714 0.8079099500000001
8.751715 0.80789048
8.752714 0.8078482899999999
8.753715 0.8077855199999999
8.754714 0.80770105
8.755714 0.8075911599999999
8.756714 0.80745155
8.757714 0.8072801900000001
8.758715 0.80707818
8.759714 0.8068492599999999
8.760715 0.80659725
8.761714 0.8063235300000001
8.762714 0.8060264399999999
8.763714 0.8057025299999999
8.764714 0.80534872
8.765715 0.8049645500000001
8.766714 0.80455225
8.767715 0.8041155499999999
8.768714 0.8036569699999999
8.769714 0.8031761300000001
8.770715 0.80266986
8.771714 0.80213426
8.772715 0.80156671
8.773714 0.80096778
8.774714 0.80034044
8.775714 0.7996886
8.776714 0.79901433
8.777715 0.79831677
8.778714 0.79759285
8.779715 0.7968391300000001
8.780714 0.7960542100000001
8.781714 0.7952394899999999
8.782714 0.79439804
8.783714 0.79353284
8.784715 0.79264473
8.785714 0.7917320400000001
8.786715 0.7907914
8.787714 0.78982012
8.788714 0.7888178299999999
8.789714 0.78778658
8.790714 0.78672953
8.791715 0.7856491
8.792714 0.78454548
8.793715 0.78341644
8.794714 0.78225872
8.795714 0.78107021
8.796714 0.77985097
8.797714 0.77860295
8.798715 0.7773289
8.799714 0.77603036
8.800714 0.7747069900000001
8.801714 0.77335672
8.802714 0.77197738
8.803715 0.7705681
8.804714 0.76912977
8.805715 0.76766475
8.806714 0.76617519
8.807714 0.76466193
8.808714 0.76312381
8.809714 0.76155867
8.810715 0.75996439
8.811714 0.75834026
8.812715 0.75668711
8.813714 0.75500663
8.814714 0.75330022
8.815714 0.7515682800000001
8.816714 0.74981013
8.817715 0.74802469
8.818714 0.74621141
8.819715 0.74437065
8.820714 0.74250349
8.821714 0.74061099
8.822714 0.7386934900000001
8.823714 0.73675043
8.824715 0.73478064
8.825714 0.73278314
8.826715 0.73075755
8.827714 0.72870422
8.828714 0.72662379
8.829714 0.72451667
8.830714 0.72238301
8.831715 0.72022276
8.832714 0.71803611
8.833714 0.7158236099999999
8.834714 0.71358602
8.835714 0.71132388
8.836715 0.70903688
8.837714 0.7067241200000001
8.838715 0.70438455
8.839714 0.70201759
8.840714 0.69962367
8.841714 0.6972039099999999
8.842714 0.69475942
8.843715 0.69229058
8.844714 0.6897965899999999
8.845715 0.68727611
8.846714 0.68472824
8.847714 0.6821532699999999
8.848714 0.6795526900000001
8.849714 0.67692855
8.850715 0.67428197
8.851714 0.67161229
8.852715 0.6689173199999999
8.853714 0.66619474
8.854714 0.66344338
8.855714 0.66066431
8.856714 0.6578605599999999
8.857715 0.65503521
8.858714 0.65218979
8.859715 0.64932322
8.860714 0.64643249
8.861714 0.64351452
8.862714 0.64056823
8.863714 0.63759531
8.864715 0.6345992
8.865714 0.63158292
8.866714 0.628547
8.867714 0.625489
8.868714 0.6224049300000001
8.869715 0.61929175
8.870714 0.6161496
8.871715 0.61298199
8.872714 0.60979389
8.873714 0.60658897
8.874714 0.60336725
8.875714 0.60012513
8.876715 0.5968574
8.877714 0.59356061
8.878715 0.59023523
8.879714 0.58688545
8.880714 0.58351667
8.881714 0.58013215
8.882714 0.57673096
8.883715 0.5733084900000001
8.884714 0.56985933
8.885715 0.5663809399999999
8.886714 0.56287535
8.887714 0.5593482399999999
8.888714 0.55580549
8.889714 0.55224975
8.890715 0.54867854
8.891714 0.54508583
8.892715 0.54146564
8.893714 0.53781583
8.894714 0.53413957
8.895715 0.53044362
8.896714 0.5267341600000001
8.897715 0.5230130599999999
8.898714 0.51927678
8.899714 0.51551857
8.900714 0.51173279
8.901714 0.50791847
8.902715 0.50408011
8.903714 0.50022504
8.904715 0.49635898
8.905714 0.49248249000000005
8.906714 0.48859059
8.907714 0.48467587
8.908714 0.48073325
8.909715 0.47676321000000005
8.910714 0.47277161
8.911715 0.46876640999999997
8.912714 0.46475264
8.913714 0.46072941999999995
8.914714 0.45669051
8.915714 0.45262817
8.916715 0.44853799
8.917714 0.44442178
8.918715 0.44028647
8.919714 0.43614012999999996
8.920714 0.43198685
8.921714 0.42782445
8.922714 0.42364588
8.923715 0.41944371
8.924714 0.4152149
8.925714 0.41096276
8.926714 0.40669506
8.927714 0.40241936
8.928715 0.39813821
8.929714 0.39384775
8.930715 0.38954006
8.931714 0.38520829
8.932714 0.38085098
8.933714 0.37647306
8.934714 0.37208309
8.935715 0.36768797
8.936714 0.36328879999999997
8.937715 0.35888032999999997
8.938714 0.35445434
8.939714 0.35000471
8.940714 0.34553133999999996
8.941714 0.34104011
8.942715 0.33653935
8.943714 0.33203461
8.944715 0.32752536
8.945714 0.32300549
8.946714 0.31846734
8.947714 0.31390670000000004
8.948714 0.30932557
8.949715 0.30473119
8.950714 0.3001316
8.951715 0.2955308
8.952714 0.29092629
8.953714 0.28631068
8.954714 0.28167632
8.955714 0.27702008
8.956715 0.27234529
8.957714 0.26765962
8.958714 0.26297043000000003
8.959714 0.25828038000000003
8.960714 0.25358596
8.961715 0.24888006
8.962714 0.24415667
8.963715 0.23941484000000002
8.964714 0.23465934
8.965714 0.22989774999999998
8.966714 0.22513564
8.967714 0.22037309
8.968715 0.21560465
8.969714 0.21082277000000002
8.970715 0.20602262000000002
8.971714 0.20120516000000002
8.972714 0.19637675000000002
8.973714 0.19154525
8.974714 0.18671543000000002
8.975715 0.18188616999999999
8.976714 0.17705155
8.977715 0.17220471
8.978714 0.16734235
8.979714 0.1624668
8.980714 0.15758455
8.981714 0.15270202000000002
8.982715 0.14782151
8.983714 0.14293981
8.984715 0.13805033
8.985714 0.13314746
8.986714 0.12823036000000002
8.987714 0.12330363
8.988714 0.11837466
8.989715 0.11344911999999999
8.990714 0.10852749
8.991714 0.10360489
8.992714 0.098674255
8.993714 0.09373083
8.994715 0.088775234
8.995714 0.08381306
8.996715 0.07885146200000001
8.997714 0.07389473
8.998714 0.068941794
8.999714 0.06398714
9.000714 0.059024599999999997
9.001715 0.054051499999999995
9.002714 0.04907049
9.003715 0.044087967
9.004714 0.039110015000000005
9.005714 0.03413852
9.006714 0.029169864
9.007714 0.024197201
9.008715 0.019214884
9.009714 0.014222173000000001
9.010715 0.009223963600000001
9.011714 0.0042279455
9.012714 -0.00075996786
9.013714 -0.0057391349
9.014714 -0.010714372
9.015715 -0.015692788
9.016714 -0.020679204
9.017715 -0.025673088
9.018714 -0.030668947
9.019714 -0.035659861
9.020715 -0.04064191
9.021714 -0.045616657
9.022715 -0.050590042
9.023714 -0.055568386
9.024714 -0.060554064000000005
9.025714 -0.06554359
9.026714 -0.070529443
9.027715 -0.075504521
9.028714 -0.08046650899999999
9.029715 -0.085419329
9.030714 -0.090370787
9.031714 -0.09532782100000001
9.032714 -0.10029227
9.033714 -0.10525972
9.034715 -0.11022231999999998
9.035714 -0.11517351999999999
9.036715 -0.12011201
9.037714 -0.12504226
9.038714 -0.12997144
9.039714 -0.13490458
9.040714 -0.13984105
9.041715 -0.14477482
9.042714 -0.14969802000000001
9.043715 -0.15460602
9.044714 -0.15950034999999999
9.045714 -0.16438792000000002
9.046714 -0.16927674
9.047714 -0.17417094
9.048715 -0.17906798
9.049714 -0.18395998
9.050714 -0.18883832
9.051714 -0.19369867999999998
9.052714 -0.19854347
9.053715 -0.20338019999999998
9.054714 -0.20821669999999998
9.055715 -0.21305615000000003
9.056714 -0.2178953
9.057714 -0.22272646999999998
9.058714 -0.22754245
9.059714 -0.23234106999999998
9.060715 -0.23712634999999999
9.061714 -0.24190599000000002
9.062715 -0.24668628
9.063714 -0.25146795
9.064714 -0.2562453
9.065714 -0.2610096
9.066714 -0.26575415
9.067715 -0.2704784
9.068714 -0.27518834
9.069715 -0.27989277
9.070714 -0.28459805
9.071714 -0.28930414
9.072714 -0.29400478
9.073714 -0.29869117
9.074715 -0.30335726
9.075714 -0.30800314
9.076715 -0.31263472
9.077714 -0.31725976
9.078714 -0.3218828
9.079714 -0.32650235
9.080714 -0.33111174
9.081715 -0.33570335
9.082714 -0.34027335
9.083714 -0.34482408999999997
9.084714 -0.34936271
9.085714 -0.35389669
9.086715 -0.3584292
9.087714 -0.36295704
9.088715 -0.36747239
9.089714 -0.37196744000000004
9.090714 -0.37643891
9.091714 -0.38088979
9.092714 -0.3853274
9.093715 -0.38975871
9.094714 -0.39418613999999996
9.095715 -0.39860634
9.096714 -0.40301215
9.097714 -0.40739699999999995
9.098714 -0.41175885
9.099714 -0.41610105000000003
9.100715 -0.42043011999999996
9.101714 -0.42475131
9.102715 -0.42906562000000004
9.103714 -0.43336884
9.104714 -0.43765432000000004
9.105714 -0.44191717
9.106714 -0.4461572
9.107715 -0.45037903
9.108714 -0.45458931
9.109715 -0.45879269
9.110714 -0.46298904
9.111714 -0.46717334
9.112714 -0.47133868
9.113714 -0.47548002999999994
9.114715 -0.47959698999999995
9.115714 -0.48369351
9.116714 -0.48777522
9.117714 -0.49184612
9.118714 -0.49590617
9.119715 -0.49995164999999997
9.120714 -0.50397771
9.121715 -0.50798147
9.122714 -0.5119635299999999
9.123714 -0.51592765
9.124714 -0.51987814
9.125714 -0.52381707
9.126715 -0.52774288
9.127714 -0.53165113
9.128715 -0.53553707
9.129714 -0.53939819
9.130714 -0.54323561
9.131714 -0.54705329
9.132714 -0.55085579
9.133715 -0.55464562
9.134714 -0.55842223
9.135715 -0.56218253
9.136714 -0.56592277
9.137714 -0.56964052
9.138714 -0.57333591
9.139714 -0.57701091
9.140715 -0.58066794
9.141714 -0.5843082
9.142715 -0.58793095
9.143714 -0.5915340499999999
9.144714 -0.59511517
9.145715 -0.59867334
9.146714 -0.60220938
9.147715 -0.60572554
9.148714 -0.6092242
9.149714 -0.61270669
9.150714 -0.61617265
9.151714 -0.61962008
9.152715 -0.62304633
9.153714 -0.6264492899999999
9.154715 -0.62982826
9.155714 -0.63318419
9.156714 -0.63651903
9.157714 -0.63983472
9.158714 -0.64313235
9.159715 -0.64641158
9.160714 -0.64967102
9.161715 -0.65290886
9.162714 -0.65612379
9.163714 -0.65931571
9.164714 -0.66248565
9.165714 -0.66563538
9.166715 -0.66876607
9.167714 -0.6718775300000001
9.168715 -0.6749680299999999
9.169714 -0.67803515
9.170714 -0.68107718
9.171714 -0.6840940999999999
9.172714 -0.68708798
9.173715 -0.69006197
9.174714 -0.69301864
9.175714 -0.69595831
9.176714 -0.6988788
9.177714 -0.7017763300000001
9.178715 -0.70464755
9.179714 -0.70749139
9.180715 -0.71030981
9.181714 -0.71310652
9.182714 -0.71588485
9.183714 -0.7186457
9.184714 -0.72138691
9.185715 -0.72410451
9.186714 -0.7267952
9.187715 -0.7294585
9.188714 -0.73209731
9.189714 -0.73471619
9.190714 -0.73731863
9.191714 -0.73990463
9.192715 -0.74247038
9.193714 -0.74501028
9.194715 -0.7475202000000001
9.195714 -0.74999994
9.196714 -0.75245351
9.197714 -0.7548868200000001
9.198714 -0.7573042999999999
9.199715 -0.75970609
9.200714 -0.76208804
9.201715 -0.76444414
9.202714 -0.7667702200000001
9.203714 -0.7690666199999999
9.204714 -0.77133807
9.205714 -0.77359076
9.206715 -0.77582845
9.207714 -0.77804998
9.208714 -0.78024976
9.209714 -0.78242105
9.210714 -0.78456029
9.211715 -0.7866690900000001
9.212714 -0.78875357
9.213715 -0.79082092
9.214714 -0.7928747700000001
9.215714 -0.7949129699999999
9.216714 -0.7969286299999999
9.217714 -0.79891449
9.218715 -0.8008671
9.219714 -0.80278907
9.220715 -0.80468766
9.221714 -0.80657005
9.222714 -0.8084391200000001
9.223714 -0.8102918000000001
9.224714 -0.81212074
9.225715 -0.81391893
9.226714 -0.8156840699999999
9.227715 -0.81742005
9.228714 -0.8191348100000001
9.229714 -0.82083521
9.230714 -0.8225226800000001
9.231714 -0.82419217
9.232715 -0.82583511
9.233714 -0.8274446200000001
9.234715 -0.8290198599999999
9.235714 -0.8305665999999999
9.236714 -0.83209379
9.237714 -0.8336083
9.238714 -0.8351108100000001
9.239715 -0.83659533
9.240714 -0.83805304
9.241714 -0.83947759
9.242714 -0.84086917
9.243714 -0.8422341200000001
9.244715 -0.84358118
9.245714 -0.84491549
9.246715 -0.84623583
9.247714 -0.84753493
9.248714 -0.8488040400000001
9.249714 -0.8500386000000001
9.250714 -0.8512409400000001
9.251715 -0.85241934
9.252714 -0.8535827500000001
9.253715 -0.85473554
9.254714 -0.85587483
9.255714 -0.8569922299999999
9.256714 -0.8580791799999999
9.257714 -0.85913185
9.258715 -0.8601537899999999
9.259714 -0.86115347
9.260715 -0.8621389
9.261714 -0.8631128800000001
9.262714 -0.86407121
9.263714 -0.86500533
9.264714 -0.86590769
9.265715 -0.86677661
9.266714 -0.8676171300000001
9.267715 -0.86843809
9.268714 -0.86924667
9.269714 -0.87004369
9.270715 -0.87082358
9.271714 -0.8715773899999999
9.272715 -0.87229861
9.273714 -0.87298742
9.274714 -0.87365052
9.275714 -0.87429695
9.276714 -0.8749327600000001
9.277715 -0.87555703
9.278714 -0.87616285
9.279715 -0.8767413
9.280714 -0.8772872399999999
9.281714 -0.87780207
9.282714 -0.8782929700000001
9.283714 -0.87876841
9.284715 -0.87923259
9.285714 -0.8796830699999999
9.286715 -0.8801126899999999
9.287714 -0.8805137100000001
9.288714 -0.88088335
9.289714 -0.88122506
9.290714 -0.88154692
9.291715 -0.8818564900000001
9.292714 -0.8821558199999999
9.293715 -0.88244034
9.294714 -0.8827018600000001
9.295714 -0.88293329
9.296714 -0.8831332399999999
9.297714 -0.88330675
9.298715 -0.88346237
9.299714 -0.88360664
9.300714 -0.8837402799999999
9.301714 -0.883858
9.302714 -0.8839520599999999
9.303715 -0.8840170700000001
9.304714 -0.88405358
9.305715 -0.88406755
9.306714 -0.8840663400000001
9.307714 -0.8840543200000001
9.308714 -0.88402973
9.309714 -0.88398596
9.310715 -0.88391565
9.311714 -0.8838155300000001
9.312715 -0.8836885900000001
9.313714 -0.8835421899999999
9.314714 -0.88338377
9.315714 -0.88321613
9.316714 -0.8830359200000001
9.317715 -0.8828357800000001
9.318714 -0.8826090999999999
9.319715 -0.88235391
9.320714 -0.8820744199999999
9.321714 -0.8817777000000001
9.322714 -0.8814697200000001
9.323714 -0.8811512
9.324715 -0.88081751
9.325714 -0.88046184
9.326715 -0.88007953
9.327714 -0.87967142
9.328714 -0.8792431999999999
9.329714 -0.8788020400000001
9.330714 -0.8783516499999999
9.331715 -0.8778902700000001
9.332714 -0.87741148
9.333714 -0.87690828
9.334714 -0.8763774300000001
9.335714 -0.8758218999999999
9.336715 -0.87524857
9.337714 -0.8746644499999999
9.338715 -0.8740721300000001
9.339714 -0.8734686300000001
9.340714 -0.87284744
9.341714 -0.8722025899999999
9.342714 -0.87153278
9.343715 -0.8708418299999999
9.344714 -0.8701363599999999
9.345715 -0.86942101
9.346714 -0.86869569
9.347714 -0.86795529
9.348714 -0.8671930099999999
9.349714 -0.8664048299999999
9.350715 -0.86559253
9.351714 -0.8647628100000001
9.352715 -0.86392332
9.353714 -0.86307805
9.354714 -0.86222524
9.355714 -0.8613581800000001
9.356714 -0.8604696000000001
9.357715 -0.8595560699999999
9.358714 -0.8586198999999999
9.359715 -0.85766753
9.360714 -0.8567052000000001
9.361714 -0.85573494
9.362714 -0.85475324
9.363714 -0.85375356
9.364715 -0.85273078
9.365714 -0.8516850899999999
9.366714 -0.8506220800000001
9.367714 -0.8495496599999999
9.368714 -0.8484731400000001
9.369715 -0.8473916899999999
9.370714 -0.84629888
9.371715 -0.8451862299999999
9.372714 -0.8440483400000001
9.373714 -0.84288614
9.374714 -0.8417061499999999
9.375714 -0.84051648
9.376715 -0.83932178
9.377714 -0.83812065
9.378715 -0.8369069499999999
9.379714 -0.83567379
9.380714 -0.8344186499999999
9.381714 -0.83314488
9.382714 -0.83186002
9.383715 -0.8305707000000001
9.384714 -0.8292784
9.385715 -0.8279779899999999
9.386714 -0.82666064
9.387714 -0.8253191599999999
9.388714 -0.82395263
9.389714 -0.82256719
9.390715 -0.82117235
9.391714 -0.8197755600000001
9.392715 -0.81837783
9.393714 -0.81697358
9.394714 -0.81555415
9.395715 -0.8141135799999999
9.396714 -0.81265224
9.397715 -0.81117637
9.398714 -0.8096939900000001
9.399714 -0.80820965
9.400714 -0.8067210199999999
9.401714 -0.80522029
9.402715 -0.80369906
9.403714 -0.80215391
9.404715 -0.80058882
9.405714 -0.79901321
9.406714 -0.79743639
9.407714 -0.7958621699999999
9.408714 -0.79428647
9.409715 -0.79270005
9.410714 -0.79109389
9.411715 -0.7894649199999999
9.412714 -0.78781759
9.413714 -0.7861611399999999
9.414714 -0.7845033899999999
9.415714 -0.7828461
9.416715 -0.78118383
9.417714 -0.7795075
9.418715 -0.77781049
9.419714 -0.77609303
9.420714 -0.7743625399999999
9.421714 -0.77262884
9.422714 -0.7708983
9.423715 -0.7691697200000001
9.424714 -0.76743481
9.425714 -0.7656830800000001
9.426714 -0.76390845
9.427714 -0.7621129
9.428715 -0.7603053000000001
9.429714 -0.75849611
9.430715 -0.75669112
9.431714 -0.75488789
9.432714 -0.7530776299999999
9.433714 -0.75125089
9.434714 -0.74940352
9.435715 -0.74753929
9.436714 -0.74566752
9.437715 -0.74379719
9.438714 -0.74193105
9.439714 -0.74006398
9.440714 -0.73818602
9.441714 -0.73628877
9.442715 -0.73437095
9.443714 -0.73243915
9.444715 -0.7305042399999999
9.445714 -0.72857463
9.446714 -0.72665126
9.447714 -0.72472687
9.448714 -0.72279051
9.449715 -0.7208341699999999
9.450714 -0.71885767
9.451715 -0.7168686
9.452714 -0.71487762
9.453714 -0.7128919499999999
9.454714 -0.71091093
9.455714 -0.7089268
9.456715 -0.70692981
9.457714 -0.70491452
9.458714 -0.7028834
9.459714 -0.70084538
9.460714 -0.69881021
9.461715 -0.6967824
9.462714 -0.69475803
9.463715 -0.69272714
9.464714 -0.69067958
9.465714 -0.68861144
9.466714 -0.68652756
9.467714 -0.68443851
9.468715 -0.68235449
9.469714 -0.6802791699999999
9.470715 -0.67820786
9.471714 -0.67613046
9.472714 -0.6740380100000001
9.473714 -0.67192828
9.474714 -0.66980692
9.475715 -0.66768387
9.476714 -0.66556693
9.477715 -0.66345683
9.478714 -0.66134669
9.479714 -0.65922635
9.480714 -0.65708891
9.481714 -0.6549350899999999
9.482715 -0.65277307
9.483714 -0.65061352
9.484715 -0.64846319
9.485714 -0.64632082
9.486714 -0.64417785
9.487714 -0.6420237
9.488714 -0.63985242
9.489715 -0.6376660000000001
9.490714 -0.63547334
9.491714 -0.6332845
9.492714 -0.63110474
9.493714 -0.6289314
9.494715 -0.62675574
9.495714 -0.62456853
9.496715 -0.6223659500000001
9.497714 -0.62015192
9.498714 -0.6179356
9.499714 -0.61572562
9.500714 -0.61352458
9.501715 -0.61132736
9.502714 -0.60912441
9.503715 -0.60690776
9.504714 -0.60467604
9.505714 -0.60243546
9.506714 -0.60019619
9.507714 -0.5979663199999999
9.508715 -0.59574689
9.509714 -0.5935313600000001
9.510715 -0.59130974
9.511714 -0.58907461
9.512714 -0.58682542
9.513714 -0.58456864
9.514714 -0.58231349
9.515715 -0.5800663
9.516714 -0.57782647
9.517715 -0.5755873899999999
9.518714 -0.57334071
9.519714 -0.5710819699999999
9.520715 -0.56881355
9.521714 -0.5665435
9.522715 -0.56428043
9.523714 -0.56202817
9.524714 -0.55978335
9.525714 -0.5575372399999999
9.526714 -0.55528102
9.527715 -0.55301101
9.528714 -0.55073081
9.529715 -0.54844883
9.530714 -0.54617347
9.531714 -0.54390789
9.532714 -0.54164859
9.533714 -0.5393878599999999
9.534715 -0.53711878
9.535714 -0.5348395100000001
9.536715 -0.53255437
9.537714 -0.53027105
9.538714 -0.5279954499999999
9.539714 -0.52572801
9.540714 -0.5234634499999999
9.541715 -0.5211941
9.542714 -0.51891478
9.543715 -0.51662624
9.544714 -0.51433481
9.545714 -0.51204874
9.546714 -0.5097732899999999
9.547714 -0.5075074700000001
9.548715 -0.50524487
9.549714 -0.50297733
9.550714 -0.50069992
9.551714 -0.49841347999999996
9.552714 -0.49612382
9.553715 -0.49383794
9.554714 -0.49155965
9.555715 -0.4892875
9.556714 -0.48701619
9.557714 -0.48474027
9.558714 -0.48245792
9.559714 -0.48017245999999997
9.560715 -0.47789015999999995
9.561714 -0.47561647
9.562715 -0.47335247999999996
9.563714 -0.47109383
9.564714 -0.46883337
9.565714 -0.46656504
9.566714 -0.4642874
9.567715 -0.46200436
9.568714 -0.45972262
9.569715 -0.45744781
9.570714 -0.45518143999999994
9.571714 -0.45292038
9.572714 -0.45065950000000005
9.573714 -0.44839499
9.574715 -0.44612693999999997
9.575714 -0.44385906999999997
9.576715 -0.44159624
9.577714 -0.43934085
9.578714 -0.43709138
9.579714 -0.43484289000000004
9.580714 -0.43259012
9.581715 -0.43033068
9.582714 -0.42806653999999994
9.583714 -0.42580296
9.584714 -0.42354548
9.585714 -0.42129680999999997
9.586715 -0.41905544
9.587714 -0.41681696
9.588715 -0.41457685
9.589714 -0.41233320000000007
9.590714 -0.41008750000000005
9.591714 -0.40784361999999996
9.592714 -0.40560485999999996
9.593715 -0.40337196999999997
9.594714 -0.40114271
9.595715 -0.39891340000000003
9.596714 -0.39668144
9.597714 -0.3944471
9.598714 -0.39221351
9.599714 -0.38998479
9.600715 -0.38776346
9.601714 -0.38554906
9.602715 -0.38333833
9.603714 -0.38112723000000004
9.604714 -0.37891329
9.605714 -0.37669695
9.606714 -0.37448099
9.607715 -0.37226875
9.608714 -0.37006214
9.609715 -0.36786064
9.610714 -0.36566199
9.611714 -0.36346391
9.612714 -0.36126566
9.613714 -0.35906857999999997
9.614715 -0.3568751
9.615714 -0.35468701
9.616714 -0.35250424
9.617714 -0.35032476
9.618714 -0.34814579
9.619715 -0.34596557
9.620714 -0.34378436
9.621715 -0.34160435
9.622714 -0.33942824
9.623714 -0.33725784
9.624714 -0.33509305
9.625714 -0.33293227
9.626715 -0.33077358
9.627714 -0.32861605
9.628715 -0.32646016
9.629714 -0.32430724
9.630714 -0.32215836
9.631714 -0.32001331
9.632714 -0.31787076
9.633715 -0.31572899
9.634714 -0.31358725
9.635715 -0.31144628
9.636714 -0.30930806
9.637714 -0.30717463
9.638714 -0.30504691
9.639714 -0.30292423999999996
9.640715 -0.30080492000000003
9.641714 -0.29868733
9.642715 -0.29657100999999997
9.643714 -0.29445689
9.644714 -0.29234646
9.645715 -0.29024072
9.646714 -0.28813931
9.647715 -0.28604072999999997
9.648714 -0.28394348999999997
9.649714 -0.28184704
9.650714 -0.2797524
9.651714 -0.27766165000000004
9.652715 -0.27557649
9.653714 -0.27349714999999997
9.654715 -0.27142207
9.655714 -0.26934875999999996
9.656714 -0.26727535
9.657714 -0.26520179
9.658714 -0.26313001
9.659715 -0.2610628
9.660714 -0.25900209
9.661715 -0.25694775
9.662714 -0.25489784
9.663714 -0.25284986
9.664714 -0.25080249
9.665714 -0.24875656
9.666715 -0.24671438
9.667714 -0.24467823
9.668715 -0.24264867
9.669714 -0.24062392999999999
9.670714 -0.23860083999999998
9.671714 -0.23657682
9.672714 -0.23455148999999997
9.673715 -0.23252731000000001
9.674714 -0.23050813
9.675714 -0.22849710999999998
9.676714 -0.22649471999999998
9.677714 -0.22449852
9.678715 -0.22250463
9.679714 -0.22051008
9.680715 -0.21851463
9.681714 -0.21652079
9.682714 -0.21453213000000002
9.683714 -0.21255093
9.684714 -0.21057657000000002
9.685715 -0.20860597000000003
9.686714 -0.20663547000000002
9.687715 -0.2046634
9.688714 -0.2026913
9.689714 -0.20072317999999997
9.690714 -0.19876319
9.691714 -0.19681298000000003
9.692715 -0.19487059
9.693714 -0.19293141
9.694715 -0.19099086999999998
9.695714 -0.18904722999999998
9.696714 -0.18710257
9.697714 -0.18516161
9.698714 -0.18322881000000002
9.699715 -0.18130572
9.700714 -0.17939004
9.701715 -0.17747717000000002
9.702714 -0.17556314
9.703714 -0.17364712999999998
9.704714 -0.17173201999999999
9.705714 -0.16982252
9.706715 -0.16792214
9.707714 -0.16603087
9.708714 -0.16414503
9.709714 -0.16225948
9.710714 -0.16037084000000001
9.711715 -0.15847975
9.712714 -0.1565907
9.713715 -0.15470946
9.714714 -0.15283959
9.715714 -0.15098030999999998
9.716714 -0.14912682000000002
9.717714 -0.14727316999999998
9.718715 -0.14541574999999998
9.719714 -0.14355533
9.720715 -0.14169647
9.721714 -0.13984462
9.722714 -0.13800276
9.723714 -0.13616965
9.724714 -0.13434072
9.725715 -0.13251113
9.726714 -0.13067893
9.727715 -0.12884653000000001
9.728714 -0.1270192
9.729714 -0.1252018
9.730714 -0.12339562999999999
9.731714 -0.12159733
9.732715 -0.11980075
9.733714 -0.11800050000000001
9.734715 -0.11619522
9.735714 -0.11438838999999999
9.736714 -0.11258641999999999
9.737714 -0.11079486999999999
9.738714 -0.10901531
9.739715 -0.10724459000000001
9.740714 -0.10547693
9.741714 -0.10370753
9.742714 -0.10193540999999999
9.743714 -0.10016382000000001
9.744715 -0.098397967
9.745714 -0.096641522
9.746715 -0.094894128
9.747714 -0.093151542
9.748714 -0.091408245
9.749714 -0.089661003
9.750714 -0.0879111
9.751715 -0.086163793
9.752714 -0.084425305
9.753715 -0.082699209
9.754714 -0.080984225
9.755714 -0.079274969
9.756714 -0.077565084
9.757714 -0.075850909
9.758715 -0.07413342199999999
9.759714 -0.072417466
9.760715 -0.070708641
9.761714 -0.069009903
9.762714 -0.067319977
9.763714 -0.065634423
9.764714 -0.0639487
9.765715 -0.062261173
9.766714 -0.060574233000000005
9.767715 -0.058892794
9.768714 -0.05722108199999999
9.769714 -0.05555982400000001
9.770715 -0.053905527
9.771714 -0.052252383000000006
9.772715 -0.050595641
9.773714 -0.048934453
9.774714 -0.047272406
9.775714 -0.045615449
9.776714 -0.043968478
9.777715 -0.04233263
9.778714 -0.040704932
9.779715 -0.039080329999999996
9.780714 -0.037454872
9.781714 -0.035827988
9.782714 -0.034202565
9.783714 -0.03258278
9.784715 -0.030971243
9.785714 -0.029367211000000004
9.786715 -0.027767013
9.787714 -0.026166448
9.788714 -0.024563546000000002
9.789714 -0.022960015
9.790714 -0.021360399999999998
9.791715 -0.019769439
9.792714 -0.018189273
9.793715 -0.016618188
9.794714 -0.015051628
9.795714 -0.013484881
9.796714 -0.011915745
9.797714 -0.01034557
9.798715 -0.0087781482
9.799714 -0.0072172261
9.800714 -0.0056642068
9.801714 -0.0041174579
9.802714 -0.0025736073
9.803715 -0.001029939
9.804714 0.0005137388099999999
9.805715 0.0020549192
9.806714 0.0035900372000000004
9.807714 0.0051168157
9.808714 0.0066358232
9.809714 0.0081502229
9.810715 0.0096638665
9.811714 0.011178931
9.812715 0.012694563
9.813714 0.014207397
9.814714 0.015713598
9.815714 0.017211126
9.816714 0.018700866
9.817715 0.020185909
9.818714 0.021669532000000002
9.819715 0.023153183
9.820714 0.024635738
9.821714 0.026114477
9.822714 0.027587041
9.823714 0.029053123
9.824715 0.030514676
9.825714 0.031974626
9.826715 0.033434774
9.827714 0.034894425
9.828714 0.036350617
9.829714 0.037799889
9.830714 0.039240433
9.831715 0.040673307
9.832714 0.042101854
9.833714 0.043529691
9.834714 0.044958538
9.835714 0.046387219
9.836715 0.047812477
9.837714 0.04923112
9.838715 0.050642015
9.839714 0.052046718
9.840714 0.053448364000000005
9.841714 0.054849481
9.842714 0.056250178
9.843715 0.057648041
9.844714 0.059039686999999993
9.845715 0.06042312600000001
9.846714 0.061799282999999997
9.847714 0.063171744
9.848714 0.064544618
9.849714 0.065919966
9.850715 0.06729632699999999
9.851714 0.06866941700000001
9.852715 0.070034573
9.853714 0.071389531
9.854714 0.072735763
9.855714 0.07407752000000001
9.856714 0.075419183
9.857715 0.076762523
9.858714 0.078105635
9.859715 0.07944426
9.860714 0.080774614
9.861714 0.08209598600000001
9.862714 0.08341138
9.863714 0.08472568600000001
9.864715 0.086042512
9.865714 0.08736168400000001
9.866714 0.088678993
9.867714 0.089988607
9.868714 0.091286644
9.869715 0.092573679
9.870714 0.09385467900000001
9.871715 0.095136178
9.872714 0.096422387
9.873714 0.09771264200000002
9.874714 0.09900177800000001
9.875714 0.10028317
9.876715 0.10155278000000001
9.877714 0.10281153999999999
9.878715 0.10406475
9.879714 0.10531862
9.880714 0.10657631
9.881714 0.10783575000000001
9.882714 0.10909094000000001
9.883715 0.11033566
9.884714 0.11156761
9.885715 0.11279017
9.886714 0.11401064
9.887714 0.11523586
9.888714 0.11646802
9.889714 0.11770298000000001
9.890715 0.11893255
9.891714 0.12014923000000001
9.892715 0.12135068000000002
9.893714 0.12254119
9.894714 0.12372908
9.895715 0.12492173000000001
9.896714 0.12612113
9.897715 0.12732272
9.898714 0.12851823
9.899714 0.12970094
9.900714 0.13086987
9.901714 0.13203047
9.902715 0.13319133
9.903714 0.13435871000000002
9.904715 0.13553245
9.905714 0.13670584
9.906714 0.13786945
9.907714 0.13901702000000002
9.908714 0.14014939
9.909715 0.14127434
9.910714 0.14240206
9.911715 0.14353915
9.912714 0.1446845
9.913714 0.14582991
9.914714 0.14696488000000002
9.915714 0.14808284
9.916715 0.14918505
9.917714 0.15027971
9.918715 0.15137699
9.919714 0.15248269
9.920714 0.15359477
9.921714 0.15470465
9.922714 0.15580262
9.923715 0.156884
9.924714 0.15795225000000002
9.925714 0.15901704
9.926714 0.16008837
9.927714 0.16117026
9.928715 0.16225803
9.929714 0.16334075
9.930715 0.16440763
9.931714 0.16545445
9.932714 0.16648619
9.933714 0.16751413
9.934714 0.16854923
9.935715 0.16959570000000002
9.936714 0.17064862
9.937715 0.17169705999999998
9.938714 0.17273084
9.939714 0.1737467
9.940714 0.17475025
9.941714 0.17575235
9.942715 0.1767623
9.943714 0.17778191
9.944715 0.17880421
9.945714 0.1798176
9.946714 0.18081293
9.947714 0.1817893
9.948714 0.18275487
9.949715 0.18372219
9.950714 0.18470071
9.951715 0.18569109
9.952714 0.18668474
9.953714 0.18766876999999998
9.954714 0.18863367
9.955714 0.18957875000000002
9.956715 0.19051246
9.957714 0.1914471
9.958714 0.19239138
9.959714 0.19334524
9.960714 0.19430011
9.961715 0.19524434000000002
9.962714 0.19617057
9.963715 0.19708045000000002
9.964714 0.19798365
9.965714 0.19889199
9.966714 0.19981208999999997
9.967714 0.20074109
9.968715 0.20166805000000002
9.969714 0.20258045000000002
9.970715 0.20347144
9.971714 0.20434412000000002
9.972714 0.20520953
9.973714 0.20608029
9.974714 0.20696309000000002
9.975715 0.20785497
9.976714 0.20874529
9.977715 0.20962239
9.978714 0.21048062
9.979714 0.21132366
9.980714 0.21216203
9.981714 0.21300645999999998
9.982715 0.21386119000000003
9.983714 0.21472126000000002
9.984715 0.21557552000000002
9.985714 0.21641338000000002
9.986714 0.21723136
9.987714 0.2180354
9.988714 0.21883729
9.989715 0.21964777
9.990714 0.22047007999999998
9.991714 0.22129805
9.992714 0.22211988
9.993714 0.2229251
9.994715 0.22371076
9.995714 0.22448299000000002
9.996715 0.22525308
9.997714 0.22603059
9.998714 0.22681760999999998
9.999714 0.22760772
10.00071 0.22839003
10.00171 0.22915602
10.00271 0.22990466
10.00371 0.23064310999999998
10.00471 0.23138213
10.00571 0.23212959
10.00671 0.23288551999999998
10.00771 0.23364211000000001
10.00871 0.2343884
10.00971 0.23511688
10.01071 0.23582796999999997
10.01171 0.23652974
10.01271 0.23723308
10.01371 0.23794519000000003
10.01471 0.23866553999999998
10.01571 0.23938629
10.01671 0.24009719
10.01771 0.24079175
10.01871 0.24147087
10.01971 0.24214204999999997
10.02071 0.24281454000000002
10.02171 0.24349358999999998
10.02271 0.24417734000000002
10.02371 0.24485809
10.02471 0.24552715
10.02571 0.24618022
10.02671 0.24682015999999998
10.02771 0.24745520000000001
10.02871 0.24809407
10.02971 0.24874078
10.03071 0.24939228
10.03171 0.25004041
10.03271 0.25067665
10.03371 0.25129707
10.03471 0.25190443
10.03571 0.25250616000000004
10.03671 0.25310975
10.03771 0.25371832
10.03871 0.25432899000000003
10.03971 0.25493498000000003
10.04071 0.25552996
10.04171 0.25611189
10.04271 0.25668433
10.04371 0.25725397
10.04471 0.25782653
10.04571 0.2584032
10.04671 0.25897997
10.04771 0.25955005999999997
10.04871 0.26010789
10.04971 0.26065249
10.05071 0.26118774
10.05171 0.26172017999999997
10.05271 0.26225497
10.05371 0.26279317999999996
10.05471 0.26333134
10.05571 0.26386383
10.05671 0.26438619999999996
10.05771 0.26489773
10.05871 0.26540139
10.05971 0.26590175
10.06071 0.26640203
10.06171 0.26690215
10.06271 0.26739899
10.06371 0.26788850999999997
10.06471 0.26836838
10.06571 0.26883939
10.06671 0.26930515
10.06771 0.26976978
10.06871 0.27023568000000003
10.06971 0.27070211
10.07071 0.27116572
10.07171 0.27162251
10.07271 0.27206996
10.07371 0.27250815
10.07471 0.27293931
10.07571 0.27336625000000003
10.07671 0.27379082
10.07771 0.27421305
10.07871 0.27463164
10.07971 0.27504500000000004
10.08071 0.27545255
10.08171 0.27585495
10.08271 0.27625356
10.08371 0.27664949
10.08471 0.27704278
10.08571 0.27743233
10.08671 0.27781646
10.08771 0.27819376
10.08871 0.27856380000000003
10.08971 0.27892715
10.09071 0.27928499
10.09171 0.2796385
10.09271 0.27998856
10.09371 0.28033557
10.09471 0.28067962
10.09571 0.28102056
10.09671 0.2813579
10.09771 0.28169081
10.09871 0.28201821
10.09971 0.28233926
10.10071 0.2826537
10.10171 0.28296211
10.10271 0.28326567
10.10371 0.28356556
10.10471 0.28386218
10.10571 0.28415502
10.10671 0.28444293
10.10771 0.28472501
10.10871 0.28500129
10.10971 0.28527285999999996
10.11071 0.2855412
10.11171 0.28580702
10.11271 0.28606961
10.11371 0.28632693
10.11471 0.28657671
10.11571 0.2868179
10.11671 0.28705157
10.11771 0.28728065
10.11871 0.28750841
10.11971 0.28773649
10.12071 0.28796394
10.12171 0.28818755
10.12271 0.28840362
10.12371 0.28861002
10.12471 0.28880751
10.12571 0.2889991
10.12671 0.28918833
10.12771 0.28937689
10.12871 0.28956369
10.12971 0.28974551000000004
10.13071 0.28991918
10.13171 0.29008384
10.13271 0.29024179
10.13371 0.29039723
10.13471 0.29055374
10.13571 0.29071180999999996
10.13671 0.29086818000000003
10.13771 0.29101740000000004
10.13871 0.29115491
10.13971 0.29127973
10.14071 0.29139514
10.14171 0.29150683
10.14271 0.29161966
10.14371 0.29173491
10.14471 0.2918496
10.14571 0.29195857
10.14671 0.29205768
10.14771 0.29214658
10.14871 0.29222886000000003
10.14971 0.29230977
10.15071 0.29239273
10.15171 0.29247694
10.15271 0.29255757
10.15371 0.29262851
10.15471 0.29268619
10.15571 0.29273187
10.15671 0.29277115000000004
10.15771 0.29281070000000003
10.15871 0.29285441
10.15971 0.2929009
10.16071 0.29294451
10.16171 0.29297853
10.16271 0.29299932
10.16371 0.29300849
10.16471 0.29301187
10.16571 0.29301583000000003
10.16671 0.2930234
10.16771 0.29303238000000004
10.16871 0.29303671000000003
10.16971 0.29303031
10.17071 0.29301099
10.17171 0.2929819
10.17271 0.29294968
10.17371 0.2929203
10.17471 0.29289525
10.17571 0.29287043
10.17671 0.29283853
10.17771 0.29279338
10.17871 0.29273373
10.17971 0.29266407
10.18071 0.29259201
10.18171 0.29252367
10.18271 0.29246008
10.18371 0.29239666
10.18471 0.29232607
10.18571 0.29224285
10.18671 0.29214672
10.18771 0.29204273999999997
10.18871 0.29193806
10.18971 0.29183733
10.19071 0.29173982
10.19171 0.29163973
10.19271 0.29152976
10.19371 0.29140569
10.19471 0.29126904
10.19571 0.29112624000000004
10.19671 0.29098478
10.19771 0.29084857
10.19871 0.2907156
10.19971 0.29057916
10.20071 0.29043194
10.20171 0.29027057
10.20271 0.29009765000000004
10.20371 0.28992011
10.20471 0.28974495
10.20571 0.28957485
10.20671 0.28940659999999996
10.20771 0.28923311999999995
10.20871 0.28904781
10.20971 0.28884867
10.21071 0.28863945
10.21171 0.28842723
10.21271 0.28821796
10.21371 0.28801276
10.21471 0.28780720000000004
10.21571 0.28759411
10.21671 0.28736815
10.21771 0.28712929
10.21871 0.28688288
10.21971 0.2866365
10.22071 0.28639527000000004
10.22171 0.28615873000000003
10.22271 0.28592113
10.22371 0.28567484
10.22471 0.28541496
10.22571 0.28514219
10.22671 0.28486217
10.22771 0.28458179
10.22871 0.28430490999999997
10.22971 0.28403003
10.23071 0.28375142999999997
10.23171 0.2834629
10.23271 0.28316195
10.23371 0.28285141999999996
10.23471 0.28253784
10.23571 0.28222741
10.23671 0.28192203
10.23771 0.28161800000000003
10.23871 0.28130822
10.23971 0.28098632999999995
10.24071 0.28065064
10.24171 0.28030495
10.24271 0.27995612
10.24371 0.27960993
10.24471 0.27926753000000004
10.24571 0.27892508
10.24671 0.27857635
10.24771 0.27821674
10.24871 0.27784628
10.24971 0.27746956
10.25071 0.27709261
10.25171 0.27671899
10.25271 0.27634727000000003
10.25371 0.27597188
10.25471 0.27558648
10.25571 0.27518789
10.25671 0.27477827
10.25771 0.27436384
10.25871 0.27395124
10.25971 0.27354362
10.26071 0.27313888999999997
10.26171 0.2727312
10.26271 0.27231462
10.26371 0.27188682
10.26471 0.27145017
10.26571 0.27101
10.26671 0.27057088
10.26771 0.27013361
10.26871 0.26969453000000004
10.26971 0.26924802999999997
10.27071 0.2687902
10.27171 0.26832158
10.27271 0.26784716000000003
10.27371 0.26737343999999996
10.27471 0.26690454999999996
10.27571 0.2664397
10.27671 0.26597371000000003
10.27771 0.26550004
10.27871 0.26501473
10.27971 0.26451855
10.28071 0.26401614
10.28171 0.26351304
10.28271 0.26301197
10.28371 0.26251138
10.28471 0.26200661
10.28571 0.26149319
10.28671 0.26097004
10.28771 0.26044039999999996
10.28871 0.2599099
10.28971 0.25938298
10.29071 0.2588599
10.29171 0.25833636000000004
10.29271 0.25780585
10.29371 0.25726359
10.29471 0.25670929
10.29571 0.25614724
10.29671 0.25558369
10.29771 0.25502311
10.29871 0.25446552
10.29971 0.25390693999999997
10.30071 0.25334212
10.30171 0.25276812
10.30271 0.25218618
10.30371 0.25160087
10.30471 0.25101691
10.30571 0.25043592
10.30671 0.24985507999999998
10.30771 0.24926866999999997
10.30871 0.24867165000000002
10.30971 0.24806284
10.31071 0.24744603
10.31171 0.24682768
10.31271 0.24621326
10.31371 0.24560397
10.31471 0.24499609
10.31571 0.24438349
10.31671 0.24376132
10.31771 0.24312894999999998
10.31871 0.24249018
10.31971 0.24185046
10.32071 0.24121325000000002
10.32171 0.24057771
10.32271 0.23993927
10.32371 0.23929258
10.32471 0.23863526999999998
10.32571 0.23796973000000002
10.32671 0.23730188
10.32771 0.23663766
10.32871 0.23597928
10.32971 0.23532379
10.33071 0.23466469999999998
10.33171 0.23399584
10.33271 0.23331516000000002
10.33371 0.23262575000000002
10.33471 0.23193392000000002
10.33571 0.23124518
10.33671 0.23056084999999998
10.33771 0.22987733000000002
10.33871 0.22918854000000002
10.33971 0.22849008
10.34071 0.22778200999999998
10.34171 0.22706903999999997
10.34271 0.22635746
10.34371 0.22565108
10.34471 0.22494856000000002
10.34571 0.22424415
10.34671 0.22353113
10.34771 0.222806
10.34871 0.22207082
10.34971 0.22133205
10.35071 0.22059667
10.35171 0.21986793999999998
10.35271 0.21914336999999998
10.35371 0.21841635
10.35471 0.21768031000000002
10.35571 0.21693276000000003
10.35671 0.2161768
10.35771 0.21541917
10.35871 0.21466580000000002
10.35971 0.21391809
10.36071 0.21317187
10.36171 0.2124202
10.36271 0.21165779
10.36371 0.21088452
10.36471 0.21010572
10.36571 0.20932901999999998
10.36671 0.20855952
10.36771 0.20779655
10.36871 0.20703392
10.36971 0.20626364000000003
10.37071 0.20548086999999998
10.37171 0.20468682
10.37271 0.20388805000000002
10.37371 0.20309235000000003
10.37471 0.20230396
10.37571 0.20152095000000003
10.37671 0.2007365
10.37771 0.19994332
10.37871 0.19913830000000002
10.37971 0.19832462999999997
10.38071 0.19750979000000002
10.38171 0.19670094000000002
10.38271 0.19590033
10.38371 0.19510374
10.38471 0.19430313999999999
10.38571 0.19349159
10.38671 0.1926676
10.38771 0.19183616
10.38871 0.19100562000000001
10.38971 0.19018251
10.39071 0.1893674
10.39171 0.18855453
10.39271 0.18773535
10.39371 0.18690386
10.39471 0.18606042
10.39571 0.18521163999999998
10.39671 0.1843664
10.39771 0.18353038
10.39871 0.18270267
10.39971 0.18187632
10.40071 0.18104278
10.40171 0.18019723999999998
10.40271 0.1793416
10.40371 0.1784832
10.40471 0.17763007
10.40571 0.17678582
10.40671 0.17594714
10.40771 0.1751058
10.40871 0.17425377
10.40971 0.17338831
10.41071 0.1725139
10.41171 0.1716397
10.41271 0.17077404000000002
10.41371 0.16991942999999998
10.41471 0.16907114
10.41571 0.16822006
10.41671 0.16735839
10.41771 0.16648432999999999
10.41871 0.16560304
10.41971 0.16472324
10.42071 0.16385167
10.42171 0.16298875
10.42271 0.16212837000000002
10.42371 0.16126178
10.42471 0.16038315
10.42571 0.1594935
10.42671 0.15860011999999998
10.42771 0.15771232
10.42871 0.15683556
10.42971 0.15596815
10.43071 0.15510216000000002
10.43171 0.15422825
10.43271 0.15334140000000002
10.43371 0.15244391999999998
10.43471 0.15154401
10.43571 0.1506507
10.43671 0.14976836000000002
10.43771 0.1488941
10.43871 0.14801974
10.43971 0.14713699
10.44071 0.1462426
10.44171 0.14534042
10.44271 0.14443877
10.44371 0.14354519
10.44471 0.14266153
10.44571 0.14178271
10.44671 0.14089985
10.44771 0.1400058
10.44871 0.13909976999999998
10.44971 0.13818798
10.45071 0.13728013
10.45171 0.13638354
10.45271 0.13549892000000002
10.45371 0.13461999
10.45471 0.13373741
10.45571 0.13284448000000001
10.45671 0.13194099
10.45771 0.13103308
10.45871 0.13012905
10.45971 0.129234
10.46071 0.12834661
10.46171 0.12746003
10.46271 0.12656634
10.46371 0.1256618
10.46471 0.12474941
10.46571 0.12383747
10.46671 0.12293454000000001
10.46771 0.12204434
10.46871 0.12116341000000001
10.46971 0.12028322999999999
10.47071 0.11939525000000001
10.47171 0.11849587999999998
10.47271 0.11758840000000001
10.47371 0.11668061
10.47471 0.11577982999999999
10.47571 0.11488844999999999
10.47671 0.1140026
10.47771 0.11311495999999999
10.47871 0.11221963000000001
10.47971 0.11131614000000001
10.48071 0.11040996
10.48171 0.10950911999999999
10.48271 0.10861929000000001
10.48371 0.10774005
10.48471 0.10686506
10.48571 0.10598572
10.48671 0.10509626999999999
10.48771 0.10419713
10.48871 0.10329445
10.48971 0.10239630999999999
10.49071 0.10150777999999999
10.49171 0.10062810999999999
10.49271 0.099751574
10.49371 0.09887138100000001
10.49471 0.097984157
10.49571 0.09709211300000001
10.49671 0.096201606
10.49771 0.095318997
10.49871 0.094446487
10.49971 0.09358053799999999
10.50071 0.092713919
10.50171 0.0918401
10.50271 0.090957223
10.50371 0.090069271
10.50471 0.089183653
10.50571 0.08830679
10.50671 0.087440398
10.50771 0.086580747
10.50871 0.085721235
10.50971 0.084856636
10.51071 0.083986309
10.51171 0.08311437
10.51271 0.082246849
10.51371 0.081387645
10.51471 0.080535916
10.51571 0.079686544
10.51671 0.078833348
10.51771 0.077973062
10.51871 0.077107514
10.51971 0.07624264700000001
10.52071 0.075385015
10.52171 0.074537925
10.52271 0.073699589
10.52371 0.07286440799999999
10.52471 0.072026486
10.52571 0.071183208
10.52671 0.070336618
10.52771 0.069491827
10.52871 0.068653555
10.52971 0.067823014
10.53071 0.066997192
10.53171 0.066170853
10.53271 0.065340038
10.53371 0.064504758
10.53471 0.063669193
10.53571 0.06283921
10.53671 0.062018842
10.53771 0.061207847
10.53871 0.060401892
10.53971 0.059595256
10.54071 0.058784249
10.54171 0.057969312
10.54271 0.057154475
10.54371 0.05634462
10.54471 0.055542338
10.54571 0.054746377000000006
10.54671 0.053952646
10.54771 0.053157075000000005
10.54871 0.05235843700000001
10.54971 0.051559326999999995
10.55071 0.050764647
10.55171 0.049978553
10.55271 0.049201824
10.55371 0.048431323
10.55471 0.04766185
10.55571 0.046889269
10.55671 0.046112909
10.55771 0.045335796
10.55871 0.044562595
10.55971 0.043796632
10.56071 0.043037914999999996
10.56171 0.042283354999999995
10.56271 0.041529007
10.56371 0.040772842
10.56471 0.040016207
10.56571 0.039263038
10.56671 0.038517345
10.56771 0.037780578999999995
10.56871 0.037050587999999995
10.56971 0.036322863999999996
10.57071 0.035593295
10.57171 0.034860673
10.57271 0.034127387
10.57371 0.0333979
10.57471 0.032675965
10.57571 0.031962370999999996
10.57671 0.031254638
10.57771 0.030548792
10.57871 0.029842032
10.57971 0.029134582000000003
10.58071 0.028429486
10.58171 0.027730528
10.58271 0.027039650000000002
10.58371 0.026355547000000003
10.58471 0.025674416000000002
10.58571 0.024992367
10.58671 0.024307989
10.58771 0.023623384
10.58871 0.022942988
10.58971 0.022270907
10.59071 0.021608447
10.59171 0.020953396
10.59271 0.020301486
10.59371 0.019649124
10.59471 0.018995597
10.59571 0.018343382
10.59671 0.017696369
10.59771 0.017057199000000002
10.59871 0.016425454
10.59971 0.015797911
10.60071 0.015170718
10.60171 0.014542053
10.60271 0.013913561
10.60371 0.013289530999999999
10.60471 0.012674324
10.60571 0.012069626
10.60671 0.011473323
10.60771 0.010880722
10.60871 0.010287384
10.60971 0.0096918207
10.61071 0.0090963098
10.61171 0.0085053645
10.61271 0.0079228004
10.61371 0.007349321800000001
10.61471 0.0067821777
10.61571 0.0062170933
10.61671 0.0056512457
10.61771 0.0050853167
10.61871 0.0045232504000000005
10.61971 0.0039697999
10.62071 0.003427406
10.62171 0.0028944294
10.62271 0.0023659227999999997
10.62371 0.0018365516999999999
10.62471 0.0013038470000000001
10.62571 0.00076975866
10.62671 0.00023948356999999997
10.62771 -0.00028171644
10.62871 -0.0007917297799999999
10.62971 -0.0012927878
10.63071 -0.0017898898
10.63171 -0.0022874467
10.63271 -0.0027863029
10.63371 -0.0032830819999999997
10.63471 -0.0037723014
10.63571 -0.004249971999999999
10.63671 -0.004716353600000001
10.63771 -0.005176073999999999
10.63871 -0.0056354271
10.63971 -0.0060985043
10.64071 -0.00656458
10.64171 -0.0070284441000000005
10.64271 -0.0074835378000000004
10.64371 -0.0079259604
10.64471 -0.0083568433
10.64571 -0.008781570800000001
10.64671 -0.0092062975
10.64771 -0.0096339529
10.64871 -0.010062262
10.64971 -0.010485091
10.65071 -0.010896316
10.65171 -0.011293797000000001
10.65271 -0.011680913
10.65371 -0.012064634999999999
10.65471 -0.012451266
10.65571 -0.012842493
10.65671 -0.013234254
10.65771 -0.013619184999999999
10.65871 -0.013991175000000002
10.65971 -0.014349175
10.66071 -0.014697884999999999
10.66171 -0.015044805999999999
10.66271 -0.015395468
10.66371 -0.015749838999999998
10.66471 -0.016102196
10.66571 -0.016444601
10.66671 -0.016771861
10.66771 -0.017084862
10.66871 -0.017390156
10.66971 -0.017695973
10.67071 -0.018007129
10.67171 -0.018321976
10.67271 -0.018633352
10.67371 -0.018932989
10.67471 -0.019216671
10.67571 -0.019486928
10.67671 -0.019751526000000002
10.67771 -0.020018659
10.67871 -0.020291815
10.67971 -0.020567498
10.68071 -0.020837305
10.68171 -0.021093093
10.68271 -0.021332056000000002
10.68371 -0.021558524
10.68471 -0.021781329999999998
10.68571 -0.022008328
10.68671 -0.022241462
10.68771 -0.022475469
10.68871 -0.022701078
10.68971 -0.022910760999999998
10.69071 -0.023103488000000002
10.69171 -0.023285487
10.69271 -0.023466507
10.69371 -0.023653828
10.69471 -0.023847734000000002
10.69571 -0.024041241999999997
10.69671 -0.024224324
10.69771 -0.024390014999999998
10.69871 -0.024538662000000003
10.69971 -0.024677659
10.70071 -0.024816824999999997
10.70171 -0.024962274
10.70271 -0.025112589
10.70371 -0.025259686
10.70471 -0.025393858000000002
10.70571 -0.025509900000000002
10.70671 -0.025610504000000003
10.70771 -0.025704753
10.70871 -0.025802650000000003
10.70971 -0.025908962999999997
10.71071 -0.026020258999999997
10.71171 -0.026126904
10.71271 -0.026218889999999998
10.71371 -0.026291879
10.71471 -0.026349773000000003
10.71571 -0.026402218
10.71671 -0.026458598
10.71771 -0.026522204
10.71871 -0.026588188
10.71971 -0.026646576999999998
10.72071 -0.026688457
10.72171 -0.026711547999999998
10.72271 -0.026721682
10.72371 -0.026729293
10.72471 -0.026743044
10.72571 -0.026764543000000002
10.72671 -0.026787384
10.72771 -0.026801092000000002
10.72871 -0.026797576
10.72971 -0.026776064999999998
10.73071 -0.026743553
10.73171 -0.026710436
10.73271 -0.026684071
10.73371 -0.026664193
10.73471 -0.026643058
10.73571 -0.02661015
10.73671 -0.026558609999999996
10.73771 -0.026489422
10.73871 -0.026410801
10.73971 -0.026333195
10.74071 -0.026262965000000003
10.74171 -0.02619861
10.74271 -0.026131843
10.74371 -0.026052771000000002
10.74471 -0.025955983000000002
10.74571 -0.025843813999999996
10.74671 -0.025724797000000004
10.74771 -0.0256083
10.74871 -0.025498703999999997
10.74971 -0.02539267
10.75071 -0.025281188
10.75171 -0.025155093
10.75271 -0.025010670999999998
10.75371 -0.024851898
10.75471 -0.024687999
10.75571 -0.024527841
10.75671 -0.024374604
10.75771 -0.024223971
10.75871 -0.024066880000000002
10.75971 -0.023895106
10.76071 -0.023706231
10.76171 -0.023505001
10.76271 -0.023300319
10.76371 -0.023099764000000002
10.76471 -0.022905042
10.76571 -0.02271109
10.76671 -0.022509319
10.76771 -0.022292912999999998
10.76871 -0.022060917
10.76971 -0.021818656
10.77071 -0.021574294
10.77171 -0.021333737999999998
10.77271 -0.021097007
10.77371 -0.020858301
10.77471 -0.020609617
10.77571 -0.020345701
10.77671 -0.020067254
10.77771 -0.019780515999999998
10.77871 -0.019493519
10.77971 -0.019211363
10.78071 -0.018933328
10.78171 -0.018653521
10.78271 -0.018364534
10.78371 -0.018061811
10.78471 -0.017746099999999997
10.78571 -0.017422618
10.78671 -0.017097572
10.78771 -0.016774275
10.78871 -0.016451256
10.78971 -0.016123409000000002
10.79071 -0.015785372
10.79171 -0.015434988
10.79271 -0.015074693
10.79371 -0.014710058000000002
10.79471 -0.014346439
10.79571 -0.013985795
10.79671 -0.013625593999999998
10.79771 -0.013260375
10.79871 -0.012884946999999999
10.79971 -0.012497269
10.80071 -0.012099361
10.80171 -0.011695825
10.80271 -0.011291032
10.80371 -0.010886693
10.80471 -0.010481218
10.80571 -0.010071074
10.80671 -0.0096531658
10.80771 -0.009226695
10.80871 -0.0087934422
10.80971 -0.0083564068
10.81071 -0.007917789500000001
10.81171 -0.0074775933
10.81271 -0.0070336769999999995
10.81371 -0.0065831197999999995
10.81471 -0.0061240127
10.81571 -0.0056565623
10.81671 -0.0051829134
10.81771 -0.0047059064
10.81871 -0.0042275704
10.81971 -0.0037482223
10.82071 -0.0032665812000000002
10.82171 -0.0027806618
10.82271 -0.0022888266999999997
10.82371 -0.0017903996
10.82471 -0.0012856225
10.82571 -0.00077518316
10.82671 -0.00025973889
10.82771 0.00026027885000000004
10.82871 0.0007845693300000001
10.82971 0.0013128094
10.83071 0.0018446506
10.83171 0.0023798867999999997
10.83271 0.0029186203
10.83371 0.0034612283
10.83471 0.004008092899999999
10.83571 0.0045593068
10.83671 0.0051146282
10.83771 0.005673786300000001
10.83871 0.006236963199999999
10.83971 0.0068050475
10.84071 0.0073793271
10.84171 0.0079606754
10.84271 0.0085487016
10.84371 0.0091414913
10.84471 0.009736292799999999
10.84571 0.010330915
10.84671 0.010925055999999999
10.84771 0.011520691
10.84871 0.012121156
10.84971 0.012729317
10.85071 0.013345886
10.85171 0.013968955
10.85271 0.014595114
10.85371 0.015221555000000001
10.85471 0.015847903
10.85571 0.016476534
10.85671 0.017111117
10.85771 0.017754191
10.85871 0.018405289999999998
10.85971 0.019060908
10.86071 0.019716455
10.86171 0.020369134
10.86271 0.021019905
10.86371 0.021673256000000002
10.86471 0.022334699
10.86571 0.023007445
10.86671 0.023690265
10.86771 0.024377957999999998
10.86871 0.025064292
10.86971 0.025745714
10.87071 0.026423563
10.87171 0.027103358
10.87271 0.027791513000000004
10.87371 0.028491367
10.87471 0.029201061
10.87571 0.029914561000000003
10.87671 0.030625341000000004
10.87771 0.03133048
10.87871 0.032032624999999995
10.87971 0.032738488999999996
10.88071 0.033454713
10.88171 0.034183616
10.88271 0.034921471
10.88371 0.035660548
10.88471 0.036393743
10.88571 0.037119049
10.88671 0.037841030000000005
10.88771 0.0385683
10.88871 0.039308422
10.88971 0.040063279
10.89071 0.040827785
10.89171 0.041592799
10.89271 0.042350561
10.89371 0.043099353
10.89471 0.043844496
10.89571 0.044595057
10.89671 0.045358203
10.89771 0.046134694
10.89871 0.046918326
10.89971 0.047699737
10.90071 0.048472284
10.90171 0.049236347
10.90271 0.04999935
10.90371 0.050771353
10.90471 0.051558856
10.90571 0.052360632000000004
10.90671 0.053168181
10.90771 0.053970660999999996
10.90871 0.054761359999999995
10.90971 0.055541762
10.91071 0.05632070199999999
10.91171 0.057109067000000006
10.91271 0.057913252
10.91371 0.058731314
10.91471 0.059554237
10.91571 0.060371507000000005
10.91671 0.06117761399999999
10.91771 0.061975408
10.91871 0.062774302
10.91971 0.063584343
10.92071 0.064409809
10.92171 0.065246323
10.92271 0.066083355
10.92371 0.066910579
10.92471 0.067724253
10.92571 0.068529695
10.92671 0.06933824599999999
10.92771 0.070160528
10.92871 0.071000069
10.92971 0.071851182
10.93071 0.072702405
10.93171 0.07354340599999999
10.93271 0.07437113100000001
10.93371 0.07519150399999999
10.93471 0.076015614
10.93571 0.076852791
10.93671 0.077704818
10.93771 0.078564865
10.93871 0.079421763
10.93971 0.08026696700000001
10.94071 0.08109996
10.94171 0.081928651
10.94271 0.082764559
10.94371 0.083615712
10.94471 0.084481604
10.94571 0.085353368
10.94671 0.086218992
10.94771 0.087070547
10.94871 0.0879089
10.94971 0.088743138
10.95071 0.089585065
10.95171 0.090442091
10.95271 0.091312919
10.95371 0.092188554
10.95471 0.09305793799999999
10.95571 0.09391475499999999
10.95671 0.094761176
10.95771 0.095606328
10.95871 0.096460426
10.95971 0.09732830199999999
10.96071 0.098206301
10.96171 0.099084456
10.96271 0.099952647
10.96371 0.1008068
10.96471 0.10165146
10.96571 0.10249715
10.96671 0.10335398
10.96771 0.10422561999999999
10.96871 0.10510719999999998
10.96971 0.10598827000000001
10.97071 0.10685911000000001
10.97171 0.10771651
10.97271 0.10856537000000001
10.97371 0.10941545
10.97471 0.11027526
10.97571 0.11114686
10.97671 0.1120248
10.97771 0.11289968
10.97871 0.11376413999999999
10.97971 0.11461742000000001
10.98071 0.11546582999999999
10.98171 0.11631876
10.98271 0.11718279
10.98371 0.11805759
10.98471 0.11893606
10.98571 0.11980857
10.98671 0.12066874000000001
10.98771 0.12151718
10.98871 0.12236098999999999
10.98971 0.12320934
10.99071 0.12406799
10.99171 0.12493594999999999
10.99271 0.12580641
10.99371 0.12667103
10.99471 0.12752512000000002
10.99571 0.12837023
10.99671 0.12921299
10.99771 0.13006072
10.99871 0.13091685
10.99971 0.13177882999999999
11.00071 0.13263979
11.00171 0.13349295
11.00271 0.13433583999999998
11.00371 0.13517178999999999
11.00471 0.13600783
11.00571 0.13685037
11.00671 0.13770125
11.00771 0.1385567
11.00871 0.1394097
11.00971 0.14025419
11.01071 0.14108862
11.01171 0.14191663
11.01271 0.14274459
11.01371 0.14357762
11.01471 0.14441663999999999
11.01571 0.14525801
11.01671 0.14609608
11.01771 0.14692679
11.01871 0.14775008
11.01971 0.14856972000000002
11.02071 0.14939071
11.02171 0.15021594
11.02271 0.15104441
11.02371 0.15187182
11.02471 0.15269336
11.02571 0.1535067
11.02671 0.15431345
11.02771 0.15511814
11.02871 0.15592546999999998
11.02971 0.1567375
11.03071 0.15755259
11.03171 0.15836647
11.03271 0.15917494999999998
11.03371 0.15997628
11.03471 0.16077191
11.03571 0.16156519
11.03671 0.16235906
11.03771 0.16315421
11.03871 0.16394878999999998
11.03971 0.16473986
11.04071 0.16552545000000002
11.04171 0.16630598
11.04271 0.16708396
11.04371 0.16786234
11.04471 0.16864251
11.04571 0.1694233
11.04671 0.17020167
11.04771 0.17097442000000002
11.04871 0.17174016
11.04971 0.17249997
11.05071 0.17325671
11.05171 0.17401316
11.05271 0.17477052
11.05371 0.17552787
11.05471 0.17628317000000002
11.05571 0.17703472
11.05671 0.17778233999999998
11.05771 0.17852724
11.05871 0.17927094999999998
11.05971 0.1800139
11.06071 0.18075483
11.06171 0.18149135
11.06271 0.18222134
11.06371 0.1829444
11.06471 0.18366224
11.06571 0.18437778000000002
11.06671 0.18509353
11.06771 0.18581019
11.06871 0.18652644000000002
11.06971 0.18723987
11.07071 0.18794859
11.07171 0.18865232
11.07271 0.18935232999999999
11.07371 0.19005031
11.07471 0.19074696
11.07571 0.19144132
11.07671 0.19213127
11.07771 0.19281496
11.07871 0.19349224999999998
11.07971 0.19416499
11.08071 0.19483611
11.08171 0.19550787
11.08271 0.19618049
11.08371 0.19685184
11.08471 0.19751866
11.08571 0.19817853
11.08671 0.19883111
11.08771 0.19947826
11.08871 0.20012273
11.08971 0.20076637
11.09071 0.20140896
11.09171 0.20204843
11.09271 0.20268235999999998
11.09371 0.20330963
11.09471 0.20393138
11.09571 0.20455029000000002
11.09671 0.20516890000000002
11.09771 0.20578785000000002
11.09871 0.20640537
11.09971 0.20701804000000001
11.10071 0.20762292999999998
11.10171 0.20821933
11.10271 0.20880918
11.10371 0.20939594
11.10471 0.20998251
11.10571 0.21056954
11.10671 0.21115509000000002
11.10771 0.21173591
11.10871 0.21230953
11.10971 0.21287575
11.11071 0.21343668999999998
11.11171 0.21399527
11.11271 0.21455329999999997
11.11371 0.21511018
11.11471 0.21566323
11.11571 0.21620926000000001
11.11671 0.21674675
11.11771 0.21727678999999997
11.11871 0.21780254
11.11971 0.21832739
11.12071 0.21885288999999997
11.12171 0.21937783
11.12271 0.21989894999999998
11.12371 0.22041296999999999
11.12471 0.22091847
11.12571 0.22141673
11.12671 0.22191072
11.12771 0.22240321
11.12871 0.22289495
11.12971 0.22338433000000002
11.13071 0.22386834
11.13171 0.22434464
11.13271 0.22481305
11.13371 0.22527578
11.13471 0.22573601
11.13571 0.22619598999999999
11.13671 0.22665553
11.13771 0.22711209000000002
11.13871 0.22756229
11.13971 0.2280039
11.14071 0.22843713
11.14171 0.22886435000000002
11.14271 0.22928851999999997
11.14371 0.22971136
11.14471 0.23013232
11.14571 0.23054904
11.14671 0.23095901
11.14771 0.23136120000000002
11.14871 0.23175685000000001
11.14971 0.23214860999999998
11.15071 0.23253891
11.15171 0.23292836
11.15271 0.23331534999999998
11.15371 0.23369696
11.15471 0.23407065
11.15571 0.2344358
11.15671 0.23479392
11.15771 0.23514766
11.15871 0.23549912
11.15971 0.23584855000000002
11.16071 0.23619438999999998
11.16171 0.23653433
11.16271 0.2368669
11.16371 0.23719247
11.16471 0.23751291000000002
11.16571 0.23783047000000002
11.16671 0.23814621
11.16771 0.23845924999999998
11.16871 0.23876736
11.16971 0.23906819999999998
11.17071 0.23936089
11.17171 0.23964645999999998
11.17271 0.23992718
11.17371 0.24020521
11.17471 0.24048123000000002
11.17571 0.24075406
11.17671 0.24102158
11.17771 0.24128197999999998
11.17871 0.24153495
11.17971 0.24178179
11.18071 0.24202457
11.18171 0.24226462
11.18271 0.24250173
11.18371 0.24273430000000001
11.18471 0.24296036
11.18571 0.24317892
11.18671 0.24339058
11.18771 0.24359724
11.18871 0.24380086
11.18971 0.24400213999999998
11.19071 0.24420009
11.19171 0.24439255000000001
11.19271 0.24457755
11.19371 0.24475448000000002
11.19471 0.24492447
11.19571 0.24508966999999998
11.19671 0.24525195
11.19771 0.24541175999999998
11.19871 0.24556802
11.19971 0.24571882
11.20071 0.24586278
11.20171 0.24599985
11.20271 0.24613132999999998
11.20371 0.24625894
11.20471 0.24638354999999998
11.20571 0.24650450999999998
11.20671 0.24661994999999998
11.20771 0.24672786
11.20871 0.24682744
11.20971 0.24691957999999997
11.21071 0.24700644
11.21171 0.24709029
11.21271 0.2471721
11.21371 0.24725114999999998
11.21471 0.24732542
11.21571 0.24739290000000003
11.21671 0.24745271
11.21771 0.24750559000000003
11.21871 0.24755327000000002
11.21971 0.2475973
11.22071 0.24763797
11.22171 0.24767423000000002
11.22271 0.24770431
11.22371 0.24772694
11.22471 0.24774227999999998
11.22571 0.24775181000000002
11.22671 0.24775745999999998
11.22771 0.24776051
11.22871 0.24776062999999998
11.22971 0.24775607
11.23071 0.24774466
11.23171 0.24772508000000001
11.23271 0.24769755999999998
11.23371 0.24766380000000002
11.23471 0.24762598
11.23571 0.24758554
11.23671 0.24754248999999998
11.23771 0.24749557
11.23871 0.24744307
11.23971 0.24738389000000002
11.24071 0.24731799000000002
11.24171 0.24724638000000002
11.24271 0.24717008000000001
11.24371 0.24708949
11.24471 0.24700392999999998
11.24571 0.24691203
11.24671 0.24681264
11.24771 0.24670558
11.24871 0.24659196000000003
11.24971 0.2464737
11.25071 0.24635263
11.25171 0.24622956
11.25271 0.24610399
11.25371 0.24597439999999998
11.25471 0.24583909999999998
11.25571 0.24569691
11.25671 0.24554764
11.25771 0.24539188
11.25871 0.24523053000000003
11.25971 0.24506417000000003
11.26071 0.24489287999999998
11.26171 0.24471621000000002
11.26271 0.24453367
11.26371 0.24434514
11.26471 0.24415105999999998
11.26571 0.2439522
11.26671 0.24374933
11.26771 0.24354278999999998
11.26871 0.24333217
11.26971 0.24311652
11.27071 0.2428947
11.27171 0.2426659
11.27271 0.24243006
11.27371 0.24218787
11.27471 0.24194056
11.27571 0.24168928999999997
11.27671 0.24143478000000002
11.27771 0.24117688
11.27871 0.24091465999999997
11.27971 0.24064683999999997
11.28071 0.24037239999999999
11.28171 0.24009112
11.28271 0.23980355
11.28371 0.23951074000000003
11.28471 0.23921357999999998
11.28571 0.2389122
11.28671 0.23860590999999998
11.28771 0.23829366999999999
11.28871 0.23797478
11.28971 0.23764955999999998
11.29071 0.23731934000000002
11.29171 0.23698581
11.29271 0.23665003999999998
11.29371 0.23631174
11.29471 0.23596908
11.29571 0.23561968
11.29671 0.23526174000000002
11.29771 0.23489518
11.29871 0.23452162
11.29971 0.23414372
11.30071 0.23376357
11.30171 0.23338157
11.30271 0.23299619
11.30371 0.23260496
11.30471 0.23220608
11.30571 0.23179955
11.30671 0.23138730000000002
11.30771 0.23097198
11.30871 0.23055531
11.30971 0.23013682
11.31071 0.22971395
11.31171 0.22928342000000002
11.31271 0.2288433
11.31371 0.22839424
11.31471 0.22793919999999998
11.31571 0.2274819
11.31671 0.22702448
11.31771 0.22656624
11.31871 0.22610393
11.31971 0.22563359
11.32071 0.22515296
11.32171 0.22466294
11.32271 0.22416709
11.32371 0.22366953
11.32471 0.22317247999999998
11.32571 0.2226749
11.32671 0.22217308000000002
11.32771 0.22166299000000003
11.32871 0.22114272999999998
11.32971 0.22061388
11.33071 0.22008051
11.33171 0.21954672
11.33271 0.21901401
11.33371 0.21848008
11.33471 0.21794019
11.33571 0.21738984999999997
11.33671 0.21682766
11.33771 0.21625627
11.33871 0.21568094000000002
11.33971 0.21510653
11.34071 0.21453450999999998
11.34171 0.21396214000000002
11.34271 0.21338414000000003
11.34371 0.21279578
11.34471 0.21219581999999998
11.34571 0.2115872
11.34671 0.21097523
11.34771 0.21036426
11.34871 0.20975496
11.34971 0.20914392
11.35071 0.20852573000000002
11.35171 0.20789637
11.35271 0.2072559
11.35371 0.20660858
11.35471 0.20596029000000002
11.35571 0.20531507
11.35671 0.20467243
11.35771 0.20402751
11.35871 0.20337396
11.35971 0.20270752999999997
11.36071 0.20202864
11.36171 0.20134216
11.36271 0.20065445
11.36371 0.1999696
11.36471 0.19928711
11.36571 0.19860233
11.36671 0.19790949000000002
11.36771 0.19720541
11.36871 0.19649139
11.36971 0.19577248
11.37071 0.19505421
11.37171 0.19433899000000002
11.37271 0.19362448
11.37371 0.19290481
11.37471 0.19217409
11.37571 0.19143000000000002
11.37671 0.19067532
11.37771 0.18991635
11.37871 0.18915932000000002
11.37971 0.18840673
11.38071 0.18765604
11.38171 0.18690131
11.38271 0.18613682
11.38371 0.18536049000000002
11.38471 0.18457493
11.38571 0.18378561
11.38671 0.18299733
11.38771 0.18221112
11.38871 0.18142363
11.38971 0.18062927
11.39071 0.17982374
11.39171 0.17900686999999998
11.39271 0.17818281
11.39371 0.17735765
11.39471 0.17653577
11.39571 0.17571725
11.39671 0.1748978
11.39771 0.1740714
11.39871 0.17323376000000001
11.39971 0.17238488999999999
11.40071 0.17152884000000002
11.40171 0.17067121
11.40271 0.16981567
11.40371 0.1689619
11.40471 0.16810598
11.40571 0.16724295
11.40671 0.16636996
11.40771 0.16548798
11.40871 0.16460104
11.40971 0.16371369
11.41071 0.16282799
11.41171 0.16194229
11.41271 0.16105222
11.41371 0.1601534
11.41471 0.15924413
11.41571 0.15832649999999998
11.41671 0.15740508
11.41771 0.15648423
11.41871 0.15556563
11.41971 0.15464744
11.42071 0.15372558
11.42171 0.1527963
11.42271 0.15185827999999998
11.42371 0.15091324
11.42471 0.1499646
11.42571 0.14901513
11.42671 0.14806531
11.42771 0.1471131
11.42871 0.14615540000000002
11.42971 0.14519009
11.43071 0.14421747000000001
11.43171 0.14324002
11.43271 0.14226086999999998
11.43371 0.14128190000000002
11.43471 0.14030262
11.43571 0.13932055
11.43671 0.13833281
11.43771 0.13733782
11.43871 0.13633606
11.43971 0.13532959
11.44071 0.13432064999999999
11.44171 0.13331029
11.44271 0.13229791
11.44371 0.13128186
11.44471 0.13026072
11.44571 0.12923426999999998
11.44671 0.12820349
11.44771 0.12716987
11.44871 0.12613429
11.44971 0.12509635
11.45071 0.12405479
11.45171 0.12300826
11.45271 0.12195637
11.45371 0.12089984999999999
11.45471 0.11984011
11.45571 0.11877821999999999
11.45671 0.11771421
11.45771 0.11664719
11.45871 0.11557590999999999
11.45971 0.11449981
11.46071 0.11341936
11.46171 0.11233565
11.46271 0.11124952999999999
11.46371 0.11016082999999999
11.46471 0.1090683
11.46571 0.10797051
11.46671 0.10686683
11.46771 0.10575820000000001
11.46871 0.10464670999999999
11.46971 0.10353444
11.47071 0.10242215
11.47171 0.10130872
11.47271 0.10019178000000001
11.47371 0.099069148
11.47471 0.09794029200000001
11.47571 0.096806604
11.47671 0.095670513
11.47771 0.09453377
11.47871 0.093396142
11.47971 0.092255365
11.48071 0.091108534
11.48171 0.089954061
11.48271 0.08879294
11.48371 0.087628461
11.48471 0.086464366
11.48571 0.085302576
11.48671 0.084141904
11.48771 0.082978635
11.48871 0.081808696
11.48971 0.080630131
11.49071 0.079444289
11.49171 0.078255014
11.49271 0.077066186
11.49371 0.075879262
11.49471 0.074692239
11.49571 0.073500921
11.49671 0.072301604
11.49771 0.071093644
11.49871 0.069880119
11.49971 0.068666128
11.50071 0.067455688
11.50171 0.066249131
11.50271 0.065042631
11.50371 0.063830329
11.50471 0.062607753
11.50571 0.06137453
11.50671 0.060134643
11.50771 0.058894063
11.50871 0.057657133
11.50971 0.056423974
11.51071 0.055190473
11.51171 0.05395094
11.51271 0.052701804000000005
11.51371 0.051443971
11.51471 0.050182379
11.51571 0.048922980000000005
11.51671 0.047668907999999996
11.51771 0.046418327999999995
11.51871 0.045165326
11.51971 0.043903381
11.52071 0.04262935
11.52171 0.041345489
11.52271 0.040058244
11.52371 0.038774437
11.52471 0.037497201
11.52571 0.036224103
11.52671 0.034948648
11.52771 0.033664241
11.52871 0.032368212
11.52971 0.03106342
11.53071 0.029756431
11.53171 0.028453423999999998
11.53271 0.027156320999999997
11.53371 0.025861582
11.53471 0.024562408
11.53571 0.023253029
11.53671 0.021932405000000002
11.53771 0.020605011
11.53871 0.019278200000000002
11.53971 0.017957696
11.54071 0.016644015
11.54171 0.015332004
11.54271 0.014013848
11.54371 0.012683732
11.54471 0.011341349
11.54571 0.0099921032
11.54671 0.0086438726
11.54771 0.0073023307999999995
11.54871 0.0059676341999999995
11.54971 0.0046344936
11.55071 0.00329553
11.55171 0.0019458301
11.55271 0.0005858987600000001
11.55371 -0.00077879504
11.55471 -0.0021413603
11.55571 -0.0034978919
11.55671 -0.0048499947000000005
11.55771 -0.0062038473999999994
11.55871 -0.0075663651
11.55971 -0.008940835000000001
11.56071 -0.010324716
11.56171 -0.01171098
11.56271 -0.01309222
11.56371 -0.014465030000000002
11.56471 -0.015832024
11.56571 -0.017200284
11.56671 -0.018577193
11.56771 -0.019966170999999998
11.56871 -0.021364857
11.56971 -0.022766762
11.57071 -0.024165309
11.57171 -0.02555775
11.57271 -0.026946596
11.57371 -0.028337768000000003
11.57471 -0.029736679000000002
11.57571 -0.031144738999999998
11.57671 -0.032558452
11.57771 -0.033971635
11.57871 -0.03537937
11.57971 -0.036781226
11.58071 -0.038181758
11.58171 -0.039587918
11.58271 -0.04100498
11.58371 -0.042433391
11.58471 -0.043868431
11.58571 -0.045302877000000005
11.58671 -0.046731050999999996
11.58771 -0.048151848
11.58871 -0.049569033
11.58971 -0.050988746999999994
11.59071 -0.052415812
11.59171 -0.053851114
11.59271 -0.055291492
11.59371 -0.056732161
11.59471 -0.058169970999999994
11.59571 -0.059605489
11.59671 -0.061042588999999994
11.59771 -0.062485888999999996
11.59871 -0.06393761099999999
11.59971 -0.065395888
11.60071 -0.066855527
11.60171 -0.06831084
11.60271 -0.069758843
11.60371 -0.07120096100000001
11.60471 -0.07264226400000001
11.60571 -0.074088707
11.60671 -0.075544021
11.60771 -0.077008014
11.60871 -0.078477158
11.60971 -0.07994691799999999
11.61071 -0.081414432
11.61171 -0.082879869
11.61271 -0.084345829
11.61371 -0.08581524600000001
11.61471 -0.08728925600000001
11.61571 -0.088766293
11.61671 -0.090242986
11.61771 -0.091716292
11.61871 -0.093185465
11.61971 -0.094652758
11.62071 -0.09612230899999999
11.62171 -0.097597972
11.62271 -0.099081255
11.62371 -0.10057058
11.62471 -0.10206219000000001
11.62571 -0.10355220000000001
11.62671 -0.10503854
11.62771 -0.10652182
11.62871 -0.10800465000000001
11.62971 -0.10949001
11.63071 -0.11097956
11.63171 -0.11247293
11.63271 -0.11396817000000001
11.63371 -0.11546316
11.63471 -0.11695694
11.63571 -0.11845028
11.63671 -0.11994512000000002
11.63771 -0.12144331
11.63871 -0.12294541
11.63971 -0.12445012999999999
11.64071 -0.12595502
11.64171 -0.12745766
11.64271 -0.12895709
11.64371 -0.1304543
11.64471 -0.13195187
11.64571 -0.13345267
11.64671 -0.13495842000000002
11.64771 -0.13646891
11.64871 -0.13798214
11.64971 -0.13949543
11.65071 -0.14100673
11.65171 -0.14251566999999998
11.65271 -0.14402351
11.65371 -0.14553233
11.65471 -0.14704372000000002
11.65571 -0.14855781
11.65671 -0.15007327
11.65771 -0.15158812
11.65871 -0.15310098
11.65971 -0.15461216
11.66071 -0.15612352999999998
11.66171 -0.15763763
11.66271 -0.15915614
11.66371 -0.16067879000000002
11.66471 -0.16220331
11.66571 -0.16372651
11.66671 -0.16524602
11.66771 -0.16676157
11.66871 -0.16827525
11.66971 -0.1697903
11.67071 -0.17130931
11.67171 -0.17283268
11.67271 -0.17435841000000002
11.67371 -0.17588326999999998
11.67471 -0.17740482
11.67571 -0.17892284
11.67671 -0.1804396
11.67771 -0.18195849
11.67871 -0.18348185
11.67971 -0.18500952
11.68071 -0.18653872999999999
11.68171 -0.18806572
11.68271 -0.18958802
11.68371 -0.19110605
11.68471 -0.19262298
11.68571 -0.19414283
11.68671 -0.19566805999999998
11.68771 -0.19719787
11.68871 -0.19872858999999998
11.68971 -0.20025575
11.69071 -0.20177673999999998
11.69171 -0.20329253999999997
11.69271 -0.20480719000000003
11.69371 -0.20632541000000001
11.69471 -0.20784975
11.69571 -0.20937899
11.69671 -0.21090882
11.69771 -0.21243461
11.69871 -0.21395415999999998
11.69971 -0.21546918
11.70071 -0.21698424
11.70171 -0.21850388
11.70271 -0.22002961000000001
11.70371 -0.22155887
11.70471 -0.22308633
11.70571 -0.22460713999999998
11.70671 -0.22612000000000002
11.70771 -0.22762811
11.70871 -0.22913739
11.70971 -0.23065291
11.71071 -0.23217576
11.71171 -0.23370233999999998
11.71271 -0.23522653999999998
11.71371 -0.23674343
11.71471 -0.23825236
11.71571 -0.23975738
11.71671 -0.24126467999999998
11.71771 -0.24277870999999998
11.71871 -0.24429928
11.71971 -0.24582145
11.72071 -0.24733860000000002
11.72171 -0.24884653
11.72271 -0.25034614
11.72371 -0.25184311
11.72471 -0.25334433
11.72571 -0.25485374
11.72671 -0.25636972999999996
11.72771 -0.25788599
11.72871 -0.25939543
11.72971 -0.26089454
11.73071 -0.26238561
11.73171 -0.26387543999999996
11.73271 -0.26537117
11.73371 -0.26687577
11.73471 -0.26838605
11.73571 -0.26989458
11.73671 -0.27139424
11.73771 -0.27288261
11.73871 -0.27436353
11.73971 -0.27584473
11.74071 -0.27733303000000004
11.74171 -0.27882995
11.74271 -0.28033062999999997
11.74371 -0.2818269
11.74471 -0.28331231
11.74571 -0.28478631
11.74671 -0.28625485
11.74771 -0.28772671
11.74871 -0.28920819000000003
11.74971 -0.29069893
11.75071 -0.2921921
11.75171 -0.29367835
11.75271 -0.29515149
11.75371 -0.29661229
11.75471 -0.29806795
11.75571 -0.29952758999999995
11.75671 -0.30099659
11.75771 -0.3024732
11.75871 -0.30394974
11.75971 -0.30541744
11.76071 -0.30687207
11.76171 -0.30831685
11.76271 -0.30976057
11.76371 -0.31121206
11.76471 -0.3126746
11.76571 -0.31414367
11.76671 -0.31560932
11.76771 -0.31706218
11.76871 -0.31849914
11.76971 -0.31992532
11.77071 -0.3213509
11.77171 -0.32278493
11.77271 -0.32422978
11.77371 -0.32567987
11.77471 -0.32712524
11.77571 -0.32855782
11.77671 -0.32997657999999996
11.77771 -0.3313882
11.77871 -0.33280281
11.77971 -0.33422746
11.78071 -0.33566151
11.78171 -0.33709672
11.78271 -0.33852227
11.78371 -0.33993144000000003
11.78471 -0.34132581
11.78571 -0.34271455
11.78671 -0.34410891
11.78771 -0.34551537
11.78871 -0.34693163
11.78971 -0.34834812000000004
11.79071 -0.34975384
11.79171 -0.35114307
11.79271 -0.35251875
11.79371 -0.35389056
11.79471 -0.35526873999999997
11.79571 -0.35665755
11.79671 -0.35805267
11.79771 -0.35944385
11.79871 -0.36082151
11.79971 -0.3621828
11.80071 -0.36353357000000003
11.80171 -0.36488485
11.80271 -0.36624593
11.80371 -0.36761852
11.80471 -0.36899543
11.80571 -0.37036482
11.80671 -0.37171742999999996
11.80771 -0.37305204
11.80871 -0.37437628
11.80971 -0.37570188
11.81071 -0.37703749
11.81171 -0.37838356
11.81271 -0.3797323
11.81371 -0.38107272999999997
11.81471 -0.38239765
11.81571 -0.38370809
11.81671 -0.38501257
11.81771 -0.38632152000000003
11.81871 -0.38764046
11.81971 -0.38896631
11.82071 -0.3902891
11.82171 -0.39159805000000003
11.82271 -0.39288821
11.82371 -0.39416375000000003
11.82471 -0.39543547
11.82571 -0.39671430999999996
11.82671 -0.39800489
11.82771 -0.39930288
11.82871 -0.40059765
11.82971 -0.4018791
11.83071 -0.40314365
11.83171 -0.40439613999999996
11.83271 -0.40564648999999997
11.83371 -0.40690320999999996
11.83471 -0.40816795
11.83571 -0.40943432
11.83671 -0.41069206999999996
11.83771 -0.41193361
11.83871 -0.413159
11.83971 -0.41437596
11.84071 -0.41559529
11.84171 -0.41682422
11.84271 -0.41806200000000004
11.84371 -0.41930038000000003
11.84471 -0.42052851
11.84571 -0.42173979
11.84671 -0.42293537
11.84771 -0.42412342000000003
11.84871 -0.4253136
11.84971 -0.42651104999999995
11.85071 -0.42771338000000003
11.85171 -0.42891223
11.85271 -0.43009873
11.85371 -0.43126922
11.85471 -0.4324276
11.85571 -0.43358281000000004
11.85671 -0.43474319000000006
11.85771 -0.43591126
11.85871 -0.43708211999999996
11.85971 -0.43824646
11.86071 -0.43939627000000003
11.86171 -0.44052987
11.86271 -0.44165263
11.86371 -0.44277362
11.86471 -0.44389972
11.86571 -0.44503160999999997
11.86671 -0.44616321
11.86771 -0.44728592
11.86871 -0.44839377999999996
11.86971 -0.44948743
11.87071 -0.4505734
11.87171 -0.45165988
11.87271 -0.45275157
11.87371 -0.45384662
11.87471 -0.45493804
11.87571 -0.456018
11.87671 -0.45708288
11.87771 -0.45813540999999997
11.87871 -0.45918301000000006
11.87971 -0.46023278999999995
11.88071 -0.46128727999999997
11.88171 -0.46234285
11.88271 -0.46339203
11.88371 -0.46442836
11.88471 -0.46545039
11.88571 -0.46646246
11.88671 -0.46747192
11.88771 -0.46848422
11.88871 -0.46949950000000007
11.88971 -0.47051255
11.89071 -0.47151614
11.89171 -0.47250567
11.89271 -0.47348202
11.89371 -0.47445083000000005
11.89471 -0.47541894
11.89571 -0.47638989
11.89671 -0.47736182000000005
11.89771 -0.47832867
11.89871 -0.47928425
11.89971 -0.48022619
11.90071 -0.48115733
11.90171 -0.48208399999999996
11.90271 -0.48301183000000003
11.90371 -0.48394208
11.90471 -0.48487074999999996
11.90571 -0.48579117
11.90671 -0.48669823
11.90771 -0.48759160999999995
11.90871 -0.4884758
11.90971 -0.48935739
11.91071 -0.49024052
11.91171 -0.49112448
11.91271 -0.49200421
11.91371 -0.49287346
11.91471 -0.49372907000000005
11.91571 -0.49457284999999995
11.91671 -0.49541038
11.91771 -0.49624746
11.91871 -0.49708621
11.91971 -0.49792355999999993
11.92071 -0.49875327
11.92171 -0.49956981
11.92271 -0.5003718699999999
11.92371 -0.50116335
11.92471 -0.5019507799999999
11.92571 -0.50273915
11.92671 -0.50352882
11.92771 -0.50431523
11.92871 -0.5050920000000001
11.92971 -0.5058549800000001
11.93071 -0.50660493
11.93171 -0.50734696
11.93271 -0.50808731
11.93371 -0.50882907
11.93471 -0.50957021
11.93571 -0.5103046499999999
11.93671 -0.5110262
11.93771 -0.5117323699999999
11.93871 -0.51242602
11.93971 -0.5131136199999999
11.94071 -0.51380107
11.94171 -0.51449006
11.94271 -0.51517696
11.94371 -0.51585524
11.94471 -0.5165196000000001
11.94571 -0.51716934
11.94671 -0.51780893
11.94771 -0.51844502
11.94871 -0.51908214
11.94971 -0.51971977
11.95071 -0.52035255
11.95171 -0.52097375
11.95271 -0.52157938
11.95371 -0.52217091
11.95471 -0.52275416
11.95571 -0.52333581
11.95671 -0.52391905
11.95771 -0.5245015
11.95871 -0.52507687
11.95971 -0.52563869
11.96071 -0.5261845900000001
11.96171 -0.52671754
11.96271 -0.5272441999999999
11.96371 -0.5277704400000001
11.96471 -0.52829776
11.96571 -0.52882233
11.96671 -0.52933726
11.96771 -0.52983724
11.96871 -0.5303216599999999
11.96971 -0.53079524
11.97071 -0.53126477
11.97171 -0.53173485
11.97271 -0.53220494
11.97371 -0.53266967
11.97471 -0.5331222
11.97571 -0.53355847
11.97671 -0.53397985
11.97771 -0.5343921500000001
11.97871 -0.5348021199999999
11.97971 -0.53521311
11.98071 -0.53562308
11.98171 -0.53602597
11.98271 -0.53641554
11.98371 -0.53678923
11.98471 -0.53714979
11.98571 -0.53750332
11.98671 -0.5378551300000001
11.98771 -0.53820643
11.98871 -0.53855348
11.98971 -0.5388898799999999
11.99071 -0.53921072
11.99171 -0.53951577
11.99271 -0.5398097000000001
11.99371 -0.54009911
11.99471 -0.54038856
11.99571 -0.54067769
11.99671 -0.54096156
11.99771 -0.5412339700000001
11.99871 -0.54149115
11.99971 -0.54173414
12.00071 -0.54196776
12.00171 -0.5421974199999999
12.00271 -0.54242555
12.00371 -0.54264995
12.00471 -0.54286523
12.00571 -0.54306644
12.00671 -0.5432521499999999
12.00771 -0.54342556
12.00871 -0.54359236
12.00971 -0.54375725
12.01071 -0.54392093
12.01171 -0.5440798099999999
12.01271 -0.5442284000000001
12.01371 -0.54436265
12.01471 -0.54448261
12.01571 -0.54459213
12.01671 -0.5446963
12.01771 -0.54479791
12.01871 -0.5448957
12.01971 -0.5449852
12.02071 -0.54506152
12.02171 -0.54512275
12.02271 -0.5451710000000001
12.02371 -0.54521114
12.02471 -0.5452476
12.02571 -0.5452815
12.02671 -0.54531
12.02771 -0.54532825
12.02871 -0.5453326700000001
12.02971 -0.54532336
12.03071 -0.54530394
12.03171 -0.54527926
12.03271 -0.54525211
12.03371 -0.54522115
12.03471 -0.5451818500000001
12.03571 -0.54512932
12.03671 -0.54506133
12.03771 -0.54497984
12.03871 -0.5448894999999999
12.03971 -0.54479465
12.04071 -0.5446963499999999
12.04171 -0.54459181
12.04271 -0.54447618
12.04371 -0.54434598
12.04471 -0.54420163
12.04571 -0.54404731
12.04671 -0.5438882899999999
12.04771 -0.54372759
12.04871 -0.54356381
12.04971 -0.54339175
12.05071 -0.54320572
12.05171 -0.54300311
12.05271 -0.54278602
12.05371 -0.54255985
12.05471 -0.54232976
12.05571 -0.54209731
12.05671 -0.54185926
12.05771 -0.54160976
12.05871 -0.54134429
12.05971 -0.54106279
12.06071 -0.54076994
12.06171 -0.54047243
12.06271 -0.5401745
12.06371 -0.53987512
12.06471 -0.53956835
12.06571 -0.53924681
12.06671 -0.53890655
12.06771 -0.53854939
12.06871 -0.53818193
12.06971 -0.53781136
12.07071 -0.53744083
12.07171 -0.53706728
12.07271 -0.53668348
12.07371 -0.5362825499999999
12.07471 -0.53586266
12.07571 -0.53542843
12.07671 -0.53498796
12.07771 -0.53454801
12.07871 -0.53410917
12.07971 -0.53366534
12.08071 -0.5332073700000001
12.08171 -0.53272871
12.08271 -0.53222966
12.08371 -0.5317173900000001
12.08471 -0.53120153
12.08571 -0.53068823
12.08671 -0.53017619
12.08771 -0.52965716
12.08871 -0.52912137
12.08971 -0.52856351
12.09071 -0.52798623
12.09171 -0.52739866
12.09271 -0.52681044
12.09371 -0.52622561
12.09471 -0.52563976
12.09571 -0.5250426899999999
12.09671 -0.52442471
12.09771 -0.52378313
12.09871 -0.5231241200000001
12.09971 -0.5224593
12.10071 -0.52179853
12.10171 -0.5211437099999999
12.10271 -0.5204874100000001
12.10371 -0.51981723
12.10471 -0.51912344
12.10571 -0.5184048800000001
12.10671 -0.51766974
12.10771 -0.51693036
12.10871 -0.51619532
12.10971 -0.51546404
12.11071 -0.5147269
12.11171 -0.51397141
12.11271 -0.51319022
12.11371 -0.5123861599999999
12.11471 -0.5115707899999999
12.11571 -0.51075737
12.11671 -0.50995252
12.11771 -0.5091519600000001
12.11871 -0.50834287
12.11971 -0.50751152
12.12071 -0.50665191
12.12171 -0.50576939
12.12271 -0.50487742
12.12371 -0.50398917
12.12471 -0.5031093
12.12571 -0.5022309699999999
12.12671 -0.50134026
12.12771 -0.50042472
12.12871 -0.49948147
12.12971 -0.49851919
12.13071 -0.49755260999999995
12.13171 -0.49659348999999997
12.13271 -0.49564298
12.13371 -0.49469075
12.13471 -0.49372124
12.13571 -0.49272338
12.13671 -0.49169757000000003
12.13771 -0.49065552
12.13871 -0.48961309000000003
12.13971 -0.48858048
12.14071 -0.48755580000000004
12.14171 -0.48652607999999997
12.14271 -0.48547531000000005
12.14371 -0.48439447
12.14471 -0.48328713000000006
12.14571 -0.4821673
12.14671 -0.48105074
12.14771 -0.47994517000000003
12.14871 -0.47884542
12.14971 -0.47773672
12.15071 -0.47660391
12.15171 -0.47544092000000004
12.15271 -0.47425469000000003
12.15371 -0.47306077999999996
12.15471 -0.47187363
12.15571 -0.47069741
12.15671 -0.4695232
12.15771 -0.46833451
12.15871 -0.46711732
12.15971 -0.46586915999999995
12.16071 -0.46460056
12.16171 -0.46332874
12.16271 -0.46206707999999996
12.16371 -0.46081678000000004
12.16471 -0.45956625
12.16571 -0.4582983
12.16671 -0.45700083
12.16771 -0.45567424999999995
12.16871 -0.45433113999999997
12.16971 -0.45298826999999997
12.17071 -0.45165592
12.17171 -0.45033162000000004
12.17271 -0.44900160000000006
12.17371 -0.44764956
12.17471 -0.44626691
12.17571 -0.44485829000000005
12.17671 -0.44343886000000005
12.17771 -0.44202483000000004
12.17871 -0.44062347
12.17971 -0.4392283
12.18071 -0.43782322
12.18171 -0.43639229
12.18271 -0.43492946000000005
12.18371 -0.43344237
12.18471 -0.43194736
12.18571 -0.43045948000000006
12.18671 -0.4289831
12.18771 -0.42750947
12.18871 -0.42602238
12.18971 -0.42450847
12.19071 -0.42296555
12.19171 -0.42140399999999995
12.19271 -0.41984012000000004
12.19371 -0.41828598
12.19471 -0.41674166
12.19571 -0.41519514999999996
12.19671 -0.41362988
12.19771 -0.41203498999999993
12.19871 -0.41041207
12.19971 -0.40877420000000003
12.20071 -0.40713781
12.20171 -0.40551252
12.20271 -0.40389527999999997
12.20371 -0.40227231
12.20471 -0.40062778000000004
12.20571 -0.39895368000000003
12.20671 -0.39725461999999995
12.20771 -0.39554480000000003
12.20871 -0.39383909
12.20971 -0.39214374999999996
12.21071 -0.39045278
12.21171 -0.38875174
12.21271 -0.38702702
12.21371 -0.38527444
12.21471 -0.38350173
12.21571 -0.38172363
12.21671 -0.37995256
12.21771 -0.37819077
12.21871 -0.37642894
12.21971 -0.37465202999999997
12.22071 -0.37284859
12.22171 -0.37101796
12.22271 -0.36917049
12.22371 -0.36732128000000003
12.22471 -0.36548069
12.22571 -0.36364817
12.22671 -0.36181286
12.22771 -0.35996051
12.22871 -0.35808245
12.22971 -0.35618078
12.23071 -0.35426682000000004
12.23171 -0.35235379
12.23271 -0.35044837
12.23371 -0.34854666
12.23471 -0.34663668000000003
12.23571 -0.34470614
12.23671 -0.34275027
12.23771 -0.34077482
12.23871 -0.33879244999999997
12.23971 -0.33681483
12.24071 -0.33484534
12.24171 -0.33287702
12.24271 -0.33089698
12.24371 -0.32889443
12.24471 -0.32686724
12.24571 -0.32482308
12.24671 -0.32277443
12.24771 -0.32073075
12.24871 -0.31869274000000003
12.24971 -0.31665226
12.25071 -0.31459769
12.25171 -0.31252156
12.25271 -0.31042518
12.25371 -0.30831769
12.25471 -0.30621008
12.25571 -0.30410816
12.25671 -0.30200873
12.25771 -0.29990165
12.25871 -0.29777631
12.25971 -0.29562816000000003
12.26071 -0.29346168
12.26171 -0.29128739000000003
12.26271 -0.28911543
12.26371 -0.28694922
12.26471 -0.28478366
12.26571 -0.2826086
12.26671 -0.28041529000000004
12.26771 -0.27820189
12.26871 -0.27597437
12.26971 -0.27374248
12.27071 -0.27151329
12.27171 -0.26928675
12.27271 -0.26705579
12.27371 -0.26481096
12.27471 -0.26254661
12.27571 -0.26026457000000003
12.27671 -0.25797306999999997
12.27771 -0.25568153
12.27871 -0.25339464
12.27971 -0.2511095
12.28071 -0.24881761
12.28171 -0.24651031
12.28271 -0.24418415999999998
12.28371 -0.24184301
12.28471 -0.2394953
12.28571 -0.2371486
12.28671 -0.23480461
12.28771 -0.23245828
12.28871 -0.23010115
12.28971 -0.22772694999999998
12.29071 -0.22533564
12.29171 -0.22293355
12.29271 -0.22052924999999998
12.29371 -0.21812816
12.29471 -0.21572912
12.29571 -0.2133253
12.29671 -0.21090865999999997
12.29771 -0.20847509
12.29871 -0.20602713
12.29971 -0.20357219000000001
12.30071 -0.20111764000000001
12.30171 -0.19866614999999999
12.30271 -0.19621376
12.30371 -0.19375256000000002
12.30471 -0.19127572
12.30571 -0.18878193000000001
12.30671 -0.18627627
12.30771 -0.18376701
12.30871 -0.18126027
12.30971 -0.17875624
12.31071 -0.17624916999999998
12.31171 -0.17373117000000002
12.31271 -0.17119743
12.31371 -0.16864935
12.31471 -0.16609366
12.31571 -0.16353802
12.31671 -0.16098600000000002
12.31771 -0.15843473
12.31871 -0.15587667
12.31971 -0.15330447
12.32071 -0.15071577
12.32171 -0.14811479
12.32271 -0.14550976
12.32371 -0.14290764
12.32471 -0.14030979
12.32571 -0.13771103
12.32671 -0.13510301
12.32771 -0.13247959
12.32871 -0.12984077
12.32971 -0.12719273
12.33071 -0.12454381
12.33171 -0.12189915
12.33271 -0.11925733000000001
12.33371 -0.11661130000000001
12.33471 -0.11395287999999999
12.33571 -0.11127814999999999
12.33671 -0.10859007
12.33771 -0.10589674
12.33871 -0.1032063
12.33971 -0.10052174
12.34071 -0.097838941
12.34171 -0.095149264
12.34271 -0.092445052
12.34371 -0.089724566
12.34471 -0.086993136
12.34571 -0.08425986199999999
12.34671 -0.081531855
12.34771 -0.07880970400000001
12.34871 -0.076087116
12.34971 -0.073354912
12.35071 -0.070606917
12.35171 -0.067843974
12.35271 -0.065073452
12.35371 -0.062304607
12.35471 -0.059542659
12.35571 -0.056785421
12.35671 -0.054024631000000004
12.35771 -0.051251164
12.35871 -0.04846087
12.35971 -0.045657327
12.36071 -0.042849683
12.36171 -0.040046964000000004
12.36271 -0.037252432
12.36371 -0.034461555000000005
12.36471 -0.031664915
12.36571 -0.028854223999999998
12.36671 -0.026027652000000002
12.36771 -0.023191044
12.36871 -0.020354256
12.36971 -0.017524895
12.37071 -0.014703443
12.37171 -0.011882852000000001
12.37271 -0.0090529225
12.37371 -0.0062067105000000004
12.37471 -0.0033449367
12.37571 -0.00047560816000000004
12.37671 0.0023909553
12.37771 0.0052485331
12.37871 0.0080988124
12.37971 0.010950209
12.38071 0.013812419
12.38171 0.016690181
12.38271 0.019580177
12.38371 0.022473093
12.38471 0.025359512
12.38571 0.028235937000000003
12.38671 0.031107134
12.38771 0.033983233
12.38871 0.036873444
12.38971 0.039780285
12.39071 0.042697956
12.39171 0.0456159
12.39271 0.048525303
12.39371 0.051424489
12.39471 0.054319808
12.39571 0.057221466
12.39671 0.060136988999999995
12.39771 0.063066423
12.39871 0.066002319
12.39971 0.068934477
12.40071 0.07185646100000001
12.40171 0.07476972500000001
12.40271 0.077682786
12.40371 0.08060587000000001
12.40471 0.083544484
12.40571 0.086495874
12.40671 0.08945066900000001
12.40771 0.092398672
12.40871 0.095335109
12.40971 0.098263542
12.41071 0.10119351000000001
12.41171 0.10413446
12.41271 0.10708981000000001
12.41371 0.11005482999999999
12.41471 0.11301963999999999
12.41571 0.11597545
12.41671 0.11892007999999998
12.41771 0.12185924000000001
12.41871 0.12480287
12.41971 0.12775882
12.42071 0.13072788000000002
12.42171 0.13370324
12.42271 0.13667487
12.42371 0.13963573999999998
12.42471 0.1425863
12.42571 0.14553407999999998
12.42671 0.14848894
12.42771 0.15145685
12.42871 0.15443601999999998
12.42971 0.1574181
12.43071 0.16039328
12.43171 0.16335640999999998
12.43271 0.16631008
12.43371 0.16926287999999998
12.43471 0.17222393
12.43571 0.17519714
12.43671 0.17817887000000002
12.43771 0.18116026000000002
12.43871 0.18413294
12.43971 0.18709421
12.44071 0.19004871
12.44171 0.1930054
12.44271 0.19597173999999998
12.44371 0.19894894
12.44471 0.20193124999999998
12.44571 0.2049095
12.44671 0.20787688
12.44771 0.21083315
12.44871 0.21378476999999999
12.44971 0.2167407
12.45071 0.21970673000000002
12.45171 0.22268191
12.45271 0.22565915999999997
12.45371 0.22862968
12.45471 0.23158847000000002
12.45571 0.23453732
12.45671 0.23748353000000003
12.45771 0.24043527
12.45871 0.24339631
12.45971 0.24636382999999998
12.46071 0.24933026
12.46171 0.25228816
12.46271 0.25523484
12.46371 0.25817405
12.46471 0.26111333
12.46571 0.26405912
12.46671 0.26701258
12.46771 0.26996878
12.46871 0.27291982
12.46971 0.27585972999999997
12.47071 0.27878827
12.47171 0.28171113
12.47271 0.28463628
12.47371 0.28756903
12.47471 0.29050892
12.47571 0.29345001
12.47671 0.29638472
12.47771 0.2993085
12.47871 0.30222242
12.47971 0.3051322
12.48071 0.30804418
12.48171 0.3109612
12.48271 0.31388062
12.48371 0.31679615
12.48471 0.31970195
12.48571 0.32259646999999997
12.48671 0.32548363999999996
12.48771 0.32837046
12.48871 0.33126262
12.48971 0.33416093999999996
12.49071 0.33706091
12.49171 0.33995544
12.49271 0.34283914
12.49371 0.34571153
12.49471 0.34857697
12.49571 0.35144165
12.49671 0.35430956999999996
12.49771 0.35717994999999997
12.49871 0.36004800000000003
12.49971 0.36290805
12.50071 0.36575741
12.50171 0.3685981
12.50271 0.37143560999999997
12.50371 0.37427524
12.50471 0.37711861
12.50571 0.3799625
12.50671 0.38280075
12.50771 0.38562811
12.50871 0.38844334999999997
12.50971 0.3912501
12.51071 0.39405441
12.51171 0.39686086000000004
12.51271 0.39966987
12.51371 0.40247752
12.51471 0.40527820000000003
12.51571 0.40806816
12.51671 0.41084802000000004
12.51771 0.4136221
12.51871 0.41639544
12.51971 0.41917036
12.52071 0.42194496000000004
12.52171 0.42471411
12.52271 0.42747273
12.52371 0.43021915
12.52471 0.43295617
12.52571 0.43568927999999996
12.52671 0.43842322
12.52771 0.44115894
12.52871 0.44389297
12.52971 0.4466197
12.53071 0.44933474
12.53171 0.45203771000000004
12.53271 0.45473236
12.53371 0.45742393
12.53471 0.46011577
12.53571 0.46280716000000005
12.53671 0.46549369999999995
12.53771 0.46817036
12.53871 0.47083474000000003
12.53971 0.47348863
12.54071 0.47613708000000005
12.54171 0.47878507000000003
12.54271 0.48143411999999997
12.54371 0.48408145
12.54471 0.48672147
12.54571 0.48934924
12.54671 0.49196361000000005
12.54771 0.49456772
12.54871 0.497167
12.54971 0.49976557
12.55071 0.50236359
12.55171 0.50495714
12.55271 0.50754081
12.55371 0.51011126
12.55471 0.51266933
12.55571 0.51521966
12.55671 0.51776753
12.55771 0.52031563
12.55871 0.5228621
12.55971 0.52540163
12.56071 0.52792891
12.56171 0.53044176
12.56271 0.53294268
12.56371 0.53543709
12.56471 0.53792982
12.56571 0.54042214
12.56671 0.54291072
12.56771 0.54539
12.56871 0.54785563
12.56971 0.55030724
12.57071 0.5527487999999999
12.57171 0.5551859299999999
12.57271 0.55762236
12.57371 0.5600573
12.57471 0.56248601
12.57571 0.56490256
12.57671 0.56730374
12.57771 0.56969095
12.57871 0.57206945
12.57971 0.57444498
12.58071 0.57682008
12.58171 0.57919258
12.58271 0.5815568400000001
12.58371 0.58390731
12.58471 0.58624204
12.58571 0.5885638799999999
12.58671 0.59087854
12.58771 0.5931908300000001
12.58871 0.59550153
12.58971 0.59780683
12.59071 0.60010077
12.59171 0.60237907
12.59271 0.6046419
12.59371 0.60689417
12.59471 0.60914229
12.59571 0.61139022
12.59671 0.6136369899999999
12.59771 0.61587715
12.59871 0.61810394
12.59971 0.6203133599999999
12.60071 0.62250658
12.60171 0.62468899
12.60271 0.62686657
12.60371 0.62904214
12.60471 0.63121361
12.60571 0.63337539
12.60671 0.6355221799999999
12.60771 0.63765254
12.60871 0.63977004
12.60971 0.6418811600000001
12.61071 0.6439911700000001
12.61171 0.64610066
12.61271 0.64820498
12.61371 0.65029678
12.61471 0.65237051
12.61571 0.65442566
12.61671 0.65646698
12.61771 0.6585014499999999
12.61871 0.66053402
12.61971 0.66256449
12.62071 0.66458792
12.62171 0.6665979
12.62271 0.66859066
12.62371 0.67056748
12.62471 0.67253406
12.62571 0.6744965399999999
12.62671 0.67645768
12.62771 0.6784147100000001
12.62871 0.6803610800000001
12.62971 0.68229036
12.63071 0.68420032
12.63171 0.68609449
12.63271 0.68797995
12.63371 0.68986304
12.63471 0.69174543
12.63571 0.69362321
12.63671 0.6954890699999999
12.63771 0.69733695
12.63871 0.69916574
12.63971 0.70097968
12.64071 0.70278575
12.64171 0.7045892100000001
12.64271 0.70639029
12.64371 0.7081841600000001
12.64471 0.70996406
12.64571 0.7117257499999999
12.64671 0.71347016
12.64771 0.71520312
12.64871 0.71693137
12.64971 0.71865846
12.65071 0.72038211
12.65171 0.72209546
12.65271 0.72379122
12.65371 0.72546587
12.65471 0.7271220899999999
12.65571 0.72876681
12.65671 0.7304073799999999
12.65771 0.7320469199999999
12.65871 0.73368289
12.65971 0.73530865
12.66071 0.7369179299999999
12.66171 0.73850853
12.66271 0.74008382
12.66371 0.7416503
12.66471 0.7432132499999999
12.66571 0.74477335
12.66671 0.7463258199999999
12.66771 0.74786348
12.66871 0.74938117
12.66971 0.75087892
12.67071 0.75236233
12.67171 0.75383913
12.67271 0.75531453
12.67371 0.7567882100000001
12.67471 0.7582545700000001
12.67571 0.7597062299999999
12.67671 0.76113837
12.67771 0.7625517
12.67871 0.76395166
12.67971 0.76534515
12.68071 0.76673604
12.68171 0.76812268
12.68271 0.76949922
12.68371 0.77085914
12.68471 0.7721994999999999
12.68571 0.77352277
12.68671 0.77483528
12.68771 0.77614328
12.68871 0.77744904
12.68971 0.77874931
12.69071 0.78003728
12.69171 0.78130681
12.69271 0.78255618
12.69371 0.7837891600000001
12.69471 0.78501273
12.69571 0.78623304
12.69671 0.78745149
12.69771 0.78866426
12.69871 0.7898644499999999
12.69971 0.7910463
12.70071 0.79220869
12.70171 0.79335542
12.70271 0.7944930299999999
12.70371 0.79562627
12.70471 0.7967555
12.70571 0.79787634
12.70671 0.79898266
12.70771 0.8000704500000001
12.70871 0.8011406299999999
12.70971 0.80219852
12.71071 0.80325035
12.71171 0.80429986
12.71271 0.8053456400000001
12.71371 0.80638193
12.71471 0.8074018199999999
12.71571 0.80840141
12.71671 0.8093819
12.71771 0.8103488900000001
12.71871 0.81130899
12.71971 0.81226584
12.72071 0.81321839
12.72171 0.8141617300000001
12.72271 0.81509026
12.72371 0.81600146
12.72471 0.8168971199999999
12.72571 0.81778206
12.72671 0.81866132
12.72771 0.8195362100000001
12.72871 0.8204038300000001
12.72971 0.82125841
12.73071 0.8220950100000001
12.73171 0.82291225
12.73271 0.8237135600000001
12.73371 0.8245051800000001
12.73471 0.8252927099999999
12.73571 0.8260780000000001
12.73671 0.82685817
12.73771 0.82762744
12.73871 0.8283805999999999
12.73971 0.8291157
12.74071 0.8298351400000001
12.74171 0.83054388
12.74271 0.8312461
12.74371 0.83194291
12.74471 0.83263153
12.74571 0.8333073
12.74671 0.83396677
12.74771 0.8346099399999999
12.74871 0.83524045
12.74971 0.83586359
12.75071 0.83648311
12.75171 0.8370988100000001
12.75271 0.8377065899999999
12.75371 0.83830068
12.75471 0.8388767
12.75571 0.83943428
12.75671 0.83997715
12.75771 0.8405108
12.75871 0.8410397000000001
12.75971 0.84156469
12.76071 0.84208278
12.76171 0.84258923
12.76271 0.8430806900000001
12.76371 0.84355697
12.76471 0.8440208600000001
12.76571 0.8444765599999999
12.76671 0.8449268500000001
12.76771 0.84537109
12.76871 0.8458053700000001
12.76971 0.84622502
12.77071 0.84662726
12.77171 0.8470132
12.77271 0.8473873099999999
12.77371 0.84775528
12.77471 0.84812082
12.77571 0.8484834800000001
12.77671 0.84883906
12.77771 0.84918179
12.77871 0.84950766
12.77971 0.8498164799999999
12.78071 0.8501115300000001
12.78171 0.85039772
12.78271 0.85067851
12.78371 0.85095391
12.78471 0.85122064
12.78571 0.85147452
12.78671 0.85171331
12.78771 0.85193813
12.78871 0.8521531699999999
12.78971 0.85236346
12.79071 0.85257143
12.79171 0.8527752
12.79271 0.85296948
12.79371 0.8531481000000001
12.79471 0.85330773
12.79571 0.8534494800000001
12.79671 0.85357837
12.79771 0.85370103
12.79871 0.85382145
12.79971 0.85393945
12.80071 0.8540507399999999
12.80171 0.85414993
12.80271 0.85423384
12.80371 0.85430332
12.80471 0.8543627300000001
12.80571 0.85441703
12.80671 0.8544682499999999
12.80771 0.85451407
12.80871 0.85454881
12.80971 0.8545666900000001
12.81071 0.85456586
12.81171 0.85454946
12.81271 0.85452432
12.81371 0.8544972200000001
12.81471 0.85447123
12.81571 0.85444357
12.81671 0.85440744
12.81771 0.85435612
12.81871 0.85428646
12.81971 0.8542006799999999
12.82071 0.85410494
12.82171 0.8540052899999999
12.82271 0.8539039599999999
12.82371 0.85379798
12.82471 0.85368119
12.82571 0.85354829
12.82671 0.85339835
12.82771 0.85323602
12.82871 0.85306866
12.82971 0.85290195
12.83071 0.85273637
12.83171 0.8525665800000001
12.83271 0.85238414
12.83371 0.8521826
12.83471 0.8519610400000001
12.83571 0.85172476
12.83671 0.85148215
12.83771 0.8512396400000001
12.83871 0.85099796
12.83971 0.8507521800000001
12.84071 0.85049458
12.84171 0.8502199300000001
12.84271 0.84992843
12.84371 0.84962603
12.84471 0.84932009
12.84571 0.84901527
12.84671 0.84870998
12.84771 0.84839733
12.84871 0.84806923
12.84971 0.84772138
12.85071 0.8473560200000001
12.85171 0.84698088
12.85271 0.8466048199999999
12.85371 0.8462323799999999
12.85471 0.84586134
12.85571 0.8454836
12.85671 0.84509058
12.85771 0.8446779099999999
12.85871 0.8442481999999999
12.85971 0.8438091700000001
12.86071 0.84336903
12.86171 0.8429309399999999
12.86271 0.8424914400000001
12.86371 0.84204273
12.86471 0.8415775400000001
12.86571 0.8410939
12.86671 0.8405966699999999
12.86771 0.84009459
12.86871 0.83959494
12.86971 0.8390990100000001
12.87071 0.83860103
12.87171 0.8380914999999999
12.87271 0.83756289
12.87371 0.83701424
12.87471 0.83645163
12.87571 0.83588455
12.87671 0.83532017
12.87771 0.83475914
12.87871 0.83419541
12.87971 0.83362013
12.88071 0.83302716
12.88171 0.83241696
12.88271 0.83179632
12.88371 0.83117373
12.88471 0.83055422
12.88571 0.8299358200000001
12.88671 0.8293109
12.88771 0.8286708
12.88871 0.8280111499999999
12.88971 0.8273347299999999
12.89071 0.82665011
12.89171 0.82596624
12.89271 0.8252872200000001
12.89371 0.8246098599999999
12.89471 0.8239258100000001
12.89571 0.82322657
12.89671 0.82250871
12.89771 0.82177576
12.89871 0.82103582
12.89971 0.82029663
12.90071 0.81956033
12.90171 0.8188224399999999
12.90271 0.81807496
12.90371 0.81731109
12.90471 0.81653008
12.90571 0.8157373399999999
12.90671 0.81494125
12.90771 0.81414795
12.90871 0.81335735
12.90971 0.81256311
12.91071 0.81175668
12.91171 0.8109323700000001
12.91271 0.8100912
12.91371 0.80923978
12.91471 0.8083866900000001
12.91571 0.80753686
12.91671 0.80668889
12.91771 0.8058361700000001
12.91871 0.80497097
12.91971 0.80408948
12.92071 0.8031939199999999
12.92171 0.802291
12.92271 0.8013874299999999
12.92371 0.80048563
12.92471 0.7995822499999999
12.92571 0.79867011
12.92671 0.79774298
12.92771 0.79679964
12.92871 0.79584466
12.92971 0.79488587
12.93071 0.79392903
12.93171 0.79297479
12.93271 0.79201795
12.93371 0.7910510500000001
12.93471 0.7900686
12.93571 0.7890706000000001
12.93671 0.7880621600000001
12.93771 0.78705028
12.93871 0.78603905
12.93971 0.7850275400000001
12.94071 0.7840104400000001
12.94171 0.7829818900000001
12.94271 0.7819392700000001
12.94371 0.78088511
12.94471 0.7798255399999999
12.94571 0.77876616
12.94671 0.77770837
12.94771 0.7766482
12.94871 0.77557862
12.94971 0.77449395
12.95071 0.77339332
12.95171 0.77228113
12.95271 0.77116429
12.95371 0.7700481
12.95471 0.76893293
12.95571 0.76781432
12.95671 0.7666860200000001
12.95771 0.76554408
12.95871 0.7643894800000001
12.95971 0.7632272800000001
12.96071 0.7620632199999999
12.96171 0.7608996699999999
12.96271 0.75973393
12.96371 0.75855977
12.96471 0.75737135
12.96571 0.75616725
12.96671 0.75495155
12.96771 0.75373147
12.96871 0.7525132
12.96971 0.75129769
12.97071 0.75008017
12.97171 0.74885311
12.97271 0.74761081
12.97371 0.74635292
12.97471 0.74508442
12.97571 0.74381223
12.97671 0.74254083
12.97771 0.74126916
12.97871 0.73999143
12.97971 0.73870099
12.98071 0.73739495
12.98171 0.73607629
12.98271 0.73475232
12.98371 0.73343008
12.98471 0.73211174
12.98571 0.7307928499999999
12.98671 0.72946469
12.98771 0.72811958
12.98871 0.72675552
12.98971 0.72537749
12.99071 0.7239943799999999
12.99171 0.7226136
12.99271 0.7212365000000001
12.99371 0.71985773
12.99471 0.71846875
12.99571 0.71706339
12.99671 0.71564177
12.99771 0.71421033
12.99871 0.71277753
12.99971 0.7113483700000001
13.00071 0.70992061
13.00171 0.70848605
13.00271 0.70703542
13.00371 0.70556416
13.00471 0.70407572
13.00571 0.70257979
13.00671 0.7010865
13.00771 0.69960034
13.00871 0.69811731
13.00971 0.69662733
13.01071 0.6951204
13.01171 0.69359248
13.01271 0.6920478800000001
13.01371 0.69049634
13.01471 0.6889468999999999
13.01571 0.68740193
13.01671 0.68585589
13.01771 0.68429867
13.01871 0.6827223099999999
13.01971 0.68112616
13.02071 0.67951777
13.02171 0.67790821
13.02271 0.67630531
13.02371 0.67470833
13.02471 0.67310822
13.02571 0.6714928
13.02671 0.66985385
13.02771 0.6681923799999999
13.02871 0.66651772
13.02971 0.66484213
13.03071 0.66317338
13.03171 0.66151014
13.03271 0.6598430700000001
13.03371 0.6581607300000001
13.03471 0.65645673
13.03571 0.65473379
13.03671 0.6530017100000001
13.03771 0.65127108
13.03871 0.6495464599999999
13.03971 0.6478231400000001
13.04071 0.64608995
13.04171 0.64433608
13.04271 0.6425579100000001
13.04371 0.64076148
13.04471 0.6389590900000001
13.04571 0.6371619599999999
13.04671 0.63537355
13.04771 0.63358741
13.04871 0.63179103
13.04971 0.6299733200000001
13.05071 0.62813112
13.05171 0.62627085
13.05271 0.6244042
13.05371 0.6225409000000001
13.05471 0.6206827699999999
13.05571 0.61882273
13.05671 0.6169495199999999
13.05771 0.61505474
13.05871 0.61313841
13.05971 0.61120889
13.06071 0.6092777500000001
13.06171 0.60735252
13.06271 0.60543185
13.06371 0.6035059700000001
13.06471 0.6015625299999999
13.06571 0.599594
13.06671 0.5976020400000001
13.06771 0.59559653
13.06871 0.59358971
13.06971 0.591589
13.07071 0.58959271
13.07171 0.5875915300000001
13.07271 0.5855743299999999
13.07371 0.5835348300000001
13.07471 0.58147521
13.07571 0.57940423
13.07671 0.5773314300000001
13.07771 0.5752610499999999
13.07871 0.57318937
13.07971 0.57110693
13.08071 0.56900452
13.08171 0.5668791000000001
13.08271 0.56473566
13.08371 0.56258463
13.08471 0.56043551
13.08571 0.55829138
13.08671 0.5561471
13.08771 0.55399258
13.08871 0.5518184500000001
13.08971 0.54962132
13.09071 0.54740543
13.09171 0.54517956
13.09271 0.54295151
13.09371 0.5407235100000001
13.09471 0.53849127
13.09571 0.53624702
13.09671 0.5339845999999999
13.09771 0.53170333
13.09871 0.52940827
13.09971 0.52710702
13.10071 0.52480502
13.10171 0.52250209
13.10271 0.5201924600000001
13.10371 0.51786811
13.10471 0.51552346
13.10571 0.5131584100000001
13.10671 0.51077828
13.10771 0.50839041
13.10871 0.50600013
13.10971 0.5036078900000001
13.11071 0.5012095
13.11171 0.49879891000000004
13.11271 0.4963717
13.11371 0.49392752999999995
13.11471 0.49146977
13.11571 0.48900302
13.11671 0.48653031999999996
13.11771 0.48405117999999997
13.11871 0.48156227
13.11971 0.47905939
13.12071 0.47654016
13.12171 0.47400538000000003
13.12271 0.47145854
13.12371 0.46890383
13.12471 0.46634375999999994
13.12571 0.46377800999999996
13.12671 0.4612036
13.12771 0.45861653
13.12871 0.45601371999999996
13.12971 0.45339437
13.13071 0.45075994
13.13171 0.44811317
13.13271 0.44545671
13.13371 0.44279196
13.13471 0.44011865
13.13571 0.43743523
13.13671 0.43473984
13.13771 0.43203132
13.13871 0.42930963
13.13971 0.42657590999999995
13.14071 0.42383181999999997
13.14171 0.4210786
13.14271 0.41831615
13.14371 0.41554286
13.14471 0.41275616000000004
13.14571 0.40995372
13.14671 0.40713473999999994
13.14771 0.40430077000000003
13.14871 0.40145521
13.14971 0.39860164000000003
13.15071 0.39574211
13.15171 0.39287573000000003
13.15271 0.38999899
13.15371 0.38710744
13.15471 0.38419818
13.15571 0.38127152
13.15671 0.37833096
13.15771 0.37538109000000003
13.15871 0.37242486
13.15971 0.36946163
13.16071 0.36648731
13.16171 0.36349674
13.16271 0.36048687
13.16371 0.3574589
13.16471 0.35441802
13.16571 0.35137040999999997
13.16671 0.34831951
13.16771 0.3452637
13.16871 0.34219683
13.16971 0.33911168999999997
13.17071 0.33600426
13.17171 0.33287634
13.17271 0.32973469
13.17371 0.32658714
13.17471 0.3234379
13.17571 0.32028472
13.17671 0.31712006000000004
13.17771 0.31393557
13.17871 0.31072705
13.17971 0.30749734
13.18071 0.3042547
13.18171 0.301008
13.18271 0.29776108
13.18371 0.29451034
13.18471 0.29124666
13.18571 0.28796096000000004
13.18671 0.28464976000000003
13.18771 0.28131767
13.18871 0.27797478
13.18971 0.27463059
13.19071 0.27128805
13.19171 0.2679415
13.19271 0.26457976
13.19371 0.26119282
13.19471 0.25777796
13.19571 0.25434165999999997
13.19671 0.25089583
13.19771 0.24745073
13.19871 0.2440087
13.19971 0.24056266999999998
13.20071 0.23710032
13.20171 0.23361157999999999
13.20271 0.23009491
13.20371 0.2265583
13.20471 0.22301446
13.20571 0.21947288999999998
13.20671 0.21593403000000003
13.20771 0.21238867
13.20871 0.20882358999999998
13.20971 0.20522967
13.21071 0.20160775
13.21171 0.1979684
13.21271 0.19432565999999998
13.21371 0.19068858
13.21471 0.18705549000000002
13.21571 0.18341484
13.21671 0.17975201
13.21771 0.17605803
13.21871 0.17233507
13.21971 0.16859506000000002
13.22071 0.16485250999999998
13.22171 0.16111573
13.22271 0.15738180000000002
13.22371 0.15363857
13.22471 0.14987225
13.22571 0.14607606
13.22671 0.14225456
13.22771 0.13842089
13.22871 0.13458862
13.22971 0.13076316000000002
13.23071 0.12693816
13.23171 0.12309906
13.23271 0.11923183000000001
13.23371 0.11533154
13.23471 0.11140556
13.23571 0.10746932
13.23671 0.10353719
13.23771 0.09961408799999999
13.23871 0.09569269
13.23971 0.09175812
13.24071 0.087797048
13.24171 0.08380573699999999
13.24271 0.07979201600000001
13.24371 0.075770146
13.24471 0.071751745
13.24571 0.067738403
13.24671 0.063720631
13.24771 0.059683766
13.24871 0.055617199
13.24971 0.051521219
13.25071 0.04740725
13.25171 0.043291179
13.25271 0.039183913
13.25371 0.035084822
13.25471 0.030982116
13.25571 0.026859863999999997
13.25671 0.022707428
13.25771 0.018525566
13.25871 0.014325606999999999
13.25971 0.010122305
13.26071 0.0059248243
13.26171 0.0017313925
13.26271 -0.0024691964
13.26371 -0.0066902422999999996
13.26471 -0.010938617
13.26571 -0.015210350000000001
13.26671 -0.019493041
13.26771 -0.023773557
13.26871 -0.028046255000000003
13.26971 -0.032316636999999995
13.27071 -0.036598172
13.27171 -0.040904217
13.27271 -0.045240007
13.27371 -0.049599515999999996
13.27471 -0.053969084
13.27571 -0.05833553699999999
13.27671 -0.062693836
13.27771 -0.06704967199999999
13.27871 -0.071415573
13.27971 -0.075803063
13.28071 -0.080215698
13.28171 -0.084647228
13.28271 -0.089085847
13.28371 -0.093521754
13.28471 -0.097953307
13.28571 -0.10238793
13.28671 -0.10683734
13.28771 -0.11131013
13.28871 -0.11580619
13.28971 -0.12031668
13.29071 -0.1248292
13.29171 -0.12933527
13.29271 -0.13383527
13.29371 -0.13833813
13.29471 -0.14285587
13.29571 -0.1473965
13.29671 -0.15195946
13.29771 -0.15653641999999998
13.29871 -0.16111655
13.29971 -0.16569308000000002
13.30071 -0.17026706
13.30171 -0.17484615
13.30271 -0.17943943
13.30371 -0.18405151
13.30471 -0.18867955
13.30571 -0.19331524
13.30671 -0.19795005000000002
13.30771 -0.20258059
13.30871 -0.20721070000000003
13.30971 -0.21184918
13.31071 -0.21650433
13.31171 -0.22117895999999998
13.31271 -0.2258688
13.31371 -0.23056501999999998
13.31471 -0.23525950999999998
13.31571 -0.23994949000000002
13.31671 -0.24463866999999997
13.31771 -0.24933461
13.31871 -0.25404389
13.31971 -0.25876833
13.32071 -0.26350408
13.32171 -0.26824453
13.32271 -0.27298455
13.32371 -0.27772356
13.32471 -0.28246564
13.32571 -0.28721667
13.32671 -0.29198036
13.32771 -0.29675578999999996
13.32871 -0.30153787
13.32971 -0.30632047
13.33071 -0.31110002000000003
13.33171 -0.31587770000000004
13.33271 -0.32065851
13.33371 -0.32544818
13.33471 -0.3302499
13.33571 -0.3350625
13.33671 -0.33988159
13.33771 -0.34470221
13.33871 -0.34952166
13.33971 -0.35434074
13.34071 -0.35916262000000004
13.34171 -0.36399041
13.34271 -0.36882504
13.34371 -0.37366478
13.34471 -0.37850650999999996
13.34571 -0.38334799
13.34671 -0.38818936000000004
13.34771 -0.39303311999999996
13.34871 -0.39788247000000004
13.34971 -0.40273940999999996
13.35071 -0.40760324000000003
13.35171 -0.41247117000000005
13.35271 -0.41733966000000006
13.35371 -0.42220652
13.35471 -0.42707166
13.35571 -0.43193675
13.35671 -0.43680375
13.35771 -0.44167368
13.35871 -0.44654608
13.35971 -0.45141983
13.36071 -0.45629403999999996
13.36171 -0.46116891
13.36271 -0.46604564
13.36371 -0.47092536
13.36471 -0.47580823
13.36571 -0.48069297000000005
13.36671 -0.48557747999999995
13.36771 -0.49046007999999996
13.36871 -0.4953403
13.36971 -0.50021908
13.37071 -0.50509796
13.37171 -0.5099779
13.37271 -0.51485873
13.37371 -0.5197390900000001
13.37471 -0.52461764
13.37571 -0.52949395
13.37671 -0.53436882
13.37771 -0.53924364
13.37871 -0.54411911
13.37971 -0.54899463
13.38071 -0.5538681999999999
13.38171 -0.55873757
13.38271 -0.56360178
13.38371 -0.56846179
13.38471 -0.57331999
13.38571 -0.5781787
13.38671 -0.58303867
13.38771 -0.58789835
13.38871 -0.59275483
13.38971 -0.5976053400000001
13.39071 -0.60244901
13.39171 -0.60728728
13.39271 -0.6121228000000001
13.39371 -0.61695757
13.39471 -0.62179151
13.39571 -0.62662233
13.39671 -0.631447
13.39771 -0.63626366
13.39871 -0.64107301
13.39971 -0.64587784
13.40071 -0.65068132
13.40171 -0.65548485
13.40271 -0.6602867
13.40371 -0.66508288
13.40471 -0.66986936
13.40571 -0.67464439
13.40671 -0.6794096000000001
13.40771 -0.68416889
13.40871 -0.68892613
13.40971 -0.69368263
13.41071 -0.69843633
13.41171 -0.70318324
13.41271 -0.7079198
13.41371 -0.7126451
13.41471 -0.71736136
13.41571 -0.72207241
13.41671 -0.72678067
13.41771 -0.73148562
13.41871 -0.73618372
13.41971 -0.74087037
13.42071 -0.74554277
13.42171 -0.75020189
13.42271 -0.75485194
13.42371 -0.75949766
13.42471 -0.76414156
13.42571 -0.76878229
13.42671 -0.7734152
13.42771 -0.77803512
13.42871 -0.7826393500000001
13.42971 -0.7872290900000001
13.43071 -0.7918084000000001
13.43171 -0.79638148
13.43271 -0.8009498
13.43371 -0.80551133
13.43471 -0.8100616700000001
13.43571 -0.8145969399999999
13.43671 -0.81911646
13.43771 -0.8236231300000001
13.43871 -0.8281217900000001
13.43971 -0.8326157900000001
13.44071 -0.83710477
13.44171 -0.84158424
13.44271 -0.8460484399999999
13.44371 -0.8504932700000001
13.44471 -0.8549189199999999
13.44571 -0.85932948
13.44671 -0.86373044
13.44771 -0.8681254500000001
13.44871 -0.87251402
13.44971 -0.87689226
13.45071 -0.88125514
13.45171 -0.88559994
13.45271 -0.8899276100000001
13.45371 -0.89424197
13.45471 -0.8985470000000001
13.45571 -0.90284348
13.45671 -0.9071285800000001
13.45771 -0.91139693
13.45871 -0.91564404
13.45971 -0.91986926
13.46071 -0.92407614
13.46171 -0.9282705400000001
13.46271 -0.9324572999999999
13.46371 -0.93663726
13.46471 -0.9408067900000001
13.46571 -0.94496012
13.46671 -0.94909249
13.46771 -0.9532031599999999
13.46871 -0.95729493
13.46971 -0.9613722599999999
13.47071 -0.9654378499999999
13.47171 -0.9694905
13.47271 -0.9735262
13.47371 -0.97754048
13.47471 -0.98153166
13.47571 -0.9855019899999999
13.47671 -0.98945675
13.47771 -0.993401
13.47871 -0.9973362100000001
13.47971 -1.0012593
13.48071 -1.0051641999999998
13.48171 -1.0090451
13.48271 -1.0128998999999999
13.48371 -1.0167313
13.48471 -1.0205443
13.48571 -1.0243433
13.48671 -1.0281292
13.48771 -1.0318991
13.48871 -1.0356482
13.48971 -1.0393734
13.49071 -1.043075
13.49171 -1.0467571
13.49271 -1.0504243
13.49371 -1.0540785000000001
13.49471 -1.0577178
13.49571 -1.0613363
13.49671 -1.0649285
13.49771 -1.0684917999999999
13.49871 -1.0720281999999999
13.49971 -1.0755434
13.50071 -1.0790431
13.50171 -1.0825298
13.50271 -1.0860013
13.50371 -1.0894522
13.50471 -1.0928776
13.50571 -1.0962757
13.50671 -1.0996489999999999
13.50771 -1.103002
13.50871 -1.1063382
13.50971 -1.1096572
13.51071 -1.1129548
13.51171 -1.1162257
13.51271 -1.1194667999999999
13.51371 -1.1226794
13.51471 -1.1258687
13.51571 -1.1290407
13.51671 -1.1321984
13.51771 -1.1353401
13.51871 -1.1384602000000001
13.51971 -1.1415522
13.52071 -1.1446127000000001
13.52171 -1.1476431
13.52271 -1.1506482
13.52371 -1.1536331
13.52471 -1.1565997
13.52571 -1.159546
13.52671 -1.1624671
13.52771 -1.165359
13.52871 -1.1682212
13.52971 -1.1710572000000001
13.53071 -1.1738723
13.53171 -1.1766699999999999
13.53271 -1.1794497
13.53371 -1.1822063
13.53471 -1.1849330999999999
13.53571 -1.1876259
13.53671 -1.190285
13.53771 -1.1929153
13.53871 -1.1955232999999998
13.53971 -1.1981131
13.54071 -1.2006841000000001
13.54171 -1.2032317000000001
13.54271 -1.2057506
13.54371 -1.2082374999999999
13.54471 -1.2106936000000001
13.54571 -1.2131236
13.54671 -1.2155314000000002
13.54771 -1.2179183999999998
13.54871 -1.2202814
13.54971 -1.2226149
13.55071 -1.224914
13.55171 -1.2271784000000001
13.55271 -1.2294123000000001
13.55371 -1.231622
13.55471 -1.2338129
13.55571 -1.2359850000000001
13.55671 -1.2381341000000001
13.55771 -1.2402534
13.55871 -1.2423379
13.55971 -1.244387
13.56071 -1.2464046
13.56171 -1.2483965
13.56271 -1.2503659
13.56371 -1.2523124
13.56471 -1.2542316
13.56571 -1.2561183999999999
13.56671 -1.2579708
13.56771 -1.2597912
13.56871 -1.2615847
13.56971 -1.2633564
13.57071 -1.2651074
13.57171 -1.266834
13.57271 -1.2685293
13.57371 -1.2701877000000001
13.57471 -1.2718079
13.57571 -1.2733934
13.57671 -1.2749508
13.57771 -1.2764858000000001
13.57871 -1.2779996
13.57971 -1.2794887
13.58071 -1.2809472
13.58171 -1.2823711
13.58271 -1.2837602
13.58371 -1.2851181999999999
13.58471 -1.2864502999999998
13.58571 -1.2877589999999999
13.58671 -1.2890425
13.58771 -1.2902951
13.58871 -1.2915114
13.58971 -1.2926893
13.59071 -1.2938319999999999
13.59171 -1.2949457
13.59271 -1.2960368
13.59371 -1.2971071
13.59471 -1.2981535
13.59571 -1.2991694
13.59671 -1.3001489
13.59771 -1.3010899
13.59871 -1.3019954
13.59971 -1.3028713
13.60071 -1.3037222
13.60171 -1.3045487
13.60271 -1.305347
13.60371 -1.3061117
13.60471 -1.3068395
13.60571 -1.3075315
13.60671 -1.3081931
13.60771 -1.3088298999999999
13.60871 -1.3094449
13.60971 -1.3100356
13.61071 -1.3105954
13.61171 -1.3111176
13.61271 -1.3115991
13.61371 -1.3120425999999998
13.61471 -1.3124547
13.61571 -1.3128421
13.61671 -1.3132075
13.61771 -1.3135481
13.61871 -1.3138578
13.61971 -1.3141313
13.62071 -1.3143671
13.62171 -1.3145688
13.62271 -1.3147423
13.62371 -1.3148918
13.62471 -1.3150167000000001
13.62571 -1.3151115999999998
13.62671 -1.3151699
13.62771 -1.3151876999999998
13.62871 -1.3151668
13.62971 -1.3151140000000001
13.63071 -1.3150368000000001
13.63171 -1.3149394
13.63271 -1.3148197000000001
13.63371 -1.3146708999999999
13.63471 -1.3144854
13.63571 -1.31426
13.63671 -1.3139967000000001
13.63771 -1.3137022
13.63871 -1.3133828
13.63971 -1.3130406000000001
13.64071 -1.3126723
13.64171 -1.3122711
13.64271 -1.3118315
13.64371 -1.3113527
13.64471 -1.3108399
13.64571 -1.3103004999999999
13.64671 -1.3097401
13.64771 -1.3091582
13.64871 -1.3085486
13.64971 -1.3079032000000002
13.65071 -1.3072164000000002
13.65171 -1.3064892
13.65271 -1.3057286
13.65371 -1.3049431
13.65471 -1.304138
13.65571 -1.303312
13.65671 -1.3024582
13.65771 -1.3015686
13.65871 -1.3006388
13.65971 -1.2996714
13.66071 -1.2986735
13.66171 -1.2976524
13.66271 -1.2966109
13.66371 -1.2955451
13.66471 -1.2944471000000002
13.66571 -1.2933098
13.66671 -1.2921316999999999
13.66771 -1.290918
13.66871 -1.2896784
13.66971 -1.2884200000000001
13.67071 -1.2871439
13.67171 -1.2858441
13.67271 -1.2845112
13.67371 -1.2831376
13.67471 -1.2817227
13.67571 -1.280273
13.67671 -1.2787979999999999
13.67771 -1.2773042000000001
13.67871 -1.2757912999999999
13.67971 -1.2742529
13.68071 -1.2726800999999999
13.68171 -1.2710677
13.68271 -1.2694179
13.68371 -1.2677383
13.68471 -1.2660377
13.68571 -1.2643205
13.68671 -1.2625833
13.68771 -1.2608171
13.68871 -1.2590124
13.68971 -1.2571657
13.69071 -1.2552814
13.69171 -1.2533693000000001
13.69271 -1.2514391
13.69371 -1.2494946
13.69471 -1.2475315
13.69571 -1.2455401
13.69671 -1.2435117
13.69771 -1.2414434
13.69871 -1.2393403
13.69971 -1.2372117
13.70071 -1.2350656
13.70171 -1.2329029999999999
13.70271 -1.2307178
13.70371 -1.2285005
13.70471 -1.2262442
13.70571 -1.2239493000000001
13.70671 -1.221624
13.70771 -1.219279
13.70871 -1.2169215
13.70971 -1.2145504
13.71071 -1.2121573
13.71171 -1.2097312
13.71271 -1.2072653
13.71371 -1.2047607999999999
13.71471 -1.2022265
13.71571 -1.1996727
13.71671 -1.1971052
13.71771 -1.1945221000000001
13.71871 -1.1919149
13.71971 -1.1892744
13.72071 -1.1865966000000001
13.72171 -1.1838852
13.72271 -1.1811500000000001
13.72371 -1.1784002
13.72471 -1.175639
13.72571 -1.1728614
13.72671 -1.1700567
13.72771 -1.1672158
13.72871 -1.1643359
13.72971 -1.1614231
13.73071 -1.1584881999999999
13.73171 -1.1555404999999999
13.73271 -1.1525827
13.73371 -1.149609
13.73471 -1.1466093
13.73571 -1.1435756
13.73671 -1.1405068
13.73771 -1.1374095
13.73871 -1.1342935
13.73971 -1.1311662
13.74071 -1.1280272
13.74171 -1.1248687
13.74271 -1.1216807
13.74371 -1.1184568000000001
13.74471 -1.1151985
13.74571 -1.111915
13.74671 -1.1086171
13.74771 -1.1053112
13.74871 -1.1019957
13.74971 -1.0986617
13.75071 -1.095299
13.75171 -1.091902
13.75271 -1.0884734
13.75371 -1.0850221
13.75471 -1.0815575
13.75571 -1.078084
13.75671 -1.0745981999999998
13.75771 -1.071091
13.75871 -1.0675539
13.75971 -1.0639843
13.76071 -1.0603871
13.76171 -1.0567725000000001
13.76271 -1.0531492
13.76371 -1.0495198000000001
13.76471 -1.045879
13.76571 -1.0422166
13.76671 -1.0385243
13.76771 -1.0348002
13.76871 -1.0310503
13.76971 -1.0272843
13.77071 -1.0235100000000001
13.77171 -1.0197286
13.77271 -1.0159339
13.77371 -1.0121170000000002
13.77471 -1.0082716
13.77571 -1.004398
13.77671 -1.0005032
13.77771 -0.99659665
13.77871 -0.9926843499999999
13.77971 -0.98876525
13.78071 -0.9848319
13.78171 -0.98087508
13.78271 -0.9768896699999999
13.78371 -0.97287763
13.78471 -0.96884705
13.78571 -0.96480725
13.78671 -0.9607631700000001
13.78771 -0.9567127599999999
13.78871 -0.95264828
13.78971 -0.9485611700000001
13.79071 -0.94444752
13.79171 -0.9403102999999999
13.79271 -0.9361574399999999
13.79371 -0.93199704
13.79471 -0.92783244
13.79571 -0.92366021
13.79671 -0.91947252
13.79771 -0.91526229
13.79871 -0.91102766
13.79971 -0.90677328
13.80071 -0.9025078299999999
13.80171 -0.8982383599999999
13.80271 -0.89396648
13.80371 -0.8896869599999999
13.80471 -0.88539114
13.80571 -0.88107223
13.80671 -0.8767293799999999
13.80771 -0.87236818
13.80871 -0.86799748
13.80971 -0.8636238100000001
13.81071 -0.85924799
13.81171 -0.85486481
13.81271 -0.8504666399999999
13.81371 -0.8460484399999999
13.81471 -0.8416108800000001
13.81571 -0.8371598100000001
13.81671 -0.83270278
13.81771 -0.8282440699999999
13.81871 -0.82378201
13.81971 -0.8193101700000001
13.82071 -0.8148212
13.82171 -0.8103115500000001
13.82271 -0.80578383
13.82371 -0.8012454999999999
13.82471 -0.7967044600000001
13.82571 -0.79216454
13.82671 -0.78762341
13.82771 -0.7830742700000001
13.82871 -0.7785099600000001
13.82971 -0.7739273799999999
13.83071 -0.76932916
13.83171 -0.764722
13.83271 -0.7601122800000001
13.83371 -0.75550238
13.83471 -0.75088935
13.83571 -0.74626701
13.83671 -0.74163014
13.83771 -0.73697795
13.83871 -0.73231482
13.83971 -0.7276477800000001
13.84071 -0.72298222
13.84171 -0.71831862
13.84271 -0.71365205
13.84371 -0.70897518
13.84471 -0.70428271
13.84571 -0.6995745
13.84671 -0.6948556300000001
13.84771 -0.6901335399999999
13.84871 -0.68541388
13.84971 -0.68069724
13.85071 -0.67597935
13.85171 -0.6712541
13.85271 -0.6665173
13.85371 -0.6617694599999999
13.85471 -0.65701529
13.85571 -0.65226061
13.85671 -0.64750854
13.85771 -0.64275754
13.85871 -0.63800216
13.85971 -0.6332366300000001
13.86071 -0.62845838
13.86171 -0.62367013
13.86271 -0.61887838
13.86371 -0.6140899400000001
13.86471 -0.60930802
13.86571 -0.60453047
13.86671 -0.59975144
13.86771 -0.59496462
13.86871 -0.59016724
13.86971 -0.58536143
13.87071 -0.58055278
13.87171 -0.57574692
13.87271 -0.57094614
13.87371 -0.56614815
13.87471 -0.56134784
13.87571 -0.55654082
13.87671 -0.5517262
13.87771 -0.5469074899999999
13.87871 -0.54209055
13.87971 -0.5372799
13.88071 -0.53247605
13.88171 -0.52767489
13.88271 -0.52287029
13.88371 -0.5180575
13.88471 -0.51323627
13.88571 -0.50841114
13.88671 -0.5035888399999999
13.88771 -0.49877469
13.88871 -0.49396963
13.88971 -0.48917005999999996
13.89071 -0.48437020999999997
13.89171 -0.47956579
13.89271 -0.47475658
13.89371 -0.46994626
13.89471 -0.46514017
13.89571 -0.46034171
13.89671 -0.4555502
13.89771 -0.45076134
13.89871 -0.44596986999999993
13.89971 -0.441173
13.90071 -0.43637254
13.90171 -0.431574
13.90271 -0.42678374
13.90371 -0.42200522
13.90471 -0.41723708000000004
13.90571 -0.41247406000000003
13.90671 -0.40770993000000005
13.90771 -0.40294127999999996
13.90871 -0.39816946000000003
13.90971 -0.39339963999999994
13.91071 -0.38863774
13.91171 -0.38388693
13.91271 -0.37914589
13.91371 -0.37440993
13.91471 -0.36967399
13.91571 -0.36493593
13.91671 -0.36019804
13.91771 -0.35546559
13.91871 -0.35074379
13.91971 -0.34603444
13.92071 -0.34133484999999997
13.92171 -0.33663937
13.92271 -0.3319429
13.92371 -0.32724401000000003
13.92471 -0.32254602
13.92571 -0.31785532
13.92671 -0.31317768
13.92771 -0.30851502000000003
13.92871 -0.30386429000000004
13.92971 -0.29921941
13.93071 -0.29457484
13.93171 -0.28992877
13.93271 -0.2852842
13.93371 -0.28064690999999997
13.93471 -0.27602217
13.93571 -0.27141152
13.93671 -0.26681207
13.93771 -0.26221857000000004
13.93871 -0.25762687
13.93971 -0.25303671
13.94071 -0.24845216
13.94171 -0.2438793
13.94271 -0.23932250000000002
13.94371 -0.23478169
13.94471 -0.23025211
13.94571 -0.22572693
13.94671 -0.22120117
13.94771 -0.21667461999999998
13.94871 -0.21215206999999997
13.94971 -0.20764065
13.95071 -0.20314590000000002
13.95171 -0.19866873000000002
13.95271 -0.19420531
13.95371 -0.18974965
13.95471 -0.18529738
13.95571 -0.18084843
13.95671 -0.17640698
13.95771 -0.17197871
13.95871 -0.16756715
13.95971 -0.16317127
13.96071 -0.15878588
13.96171 -0.15440482
13.96271 -0.15002477
13.96371 -0.14564754
13.96471 -0.14127939
13.96571 -0.13692770999999998
13.96671 -0.13259685
13.96771 -0.12828575
13.96871 -0.12398859
13.96971 -0.11969819000000001
13.97071 -0.11541011000000001
13.97171 -0.11112513
13.97271 -0.10684847
13.97371 -0.1025865
13.97471 -0.09834287900000001
13.97571 -0.094116438
13.97671 -0.08990207600000001
13.97771 -0.085694186
13.97871 -0.08149045199999999
13.97971 -0.077293592
13.98071 -0.073110015
13.98171 -0.068946055
13.98271 -0.064804108
13.98371 -0.060680957
13.98471 -0.05656942399999999
13.98571 -0.052462373
13.98671 -0.048356815000000004
13.98771 -0.044255602
13.98871 -0.04016576
13.98971 -0.036094466
13.99071 -0.032045034
13.99171 -0.028015315
13.99271 -0.023999319999999998
13.99371 -0.019991146
13.99471 -0.015988716
13.99571 -0.011995077
13.99671 -0.008016456600000001
13.99771 -0.0040582610000000005
13.99871 -0.00012153371
13.99971 0.0037979622
14.00071 0.0077073637
14.00171 0.011612490999999999
14.00271 0.015514207
14.00371 0.019407690000000002
14.00471 0.023285016000000002
14.00571 0.027139622000000002
14.00671 0.030969956
14.00771 0.034780239
14.00871 0.038577829
14.00971 0.042368812
14.01071 0.046154499
14.01171 0.04993081099999999
14.01271 0.053690979
14.01371 0.05742978000000001
14.01471 0.061146769000000004
14.01571 0.064846541
14.01671 0.06853579
14.01771 0.07221909500000001
14.01871 0.075895898
14.01971 0.079560629
14.02071 0.08320589
14.02171 0.086826854
14.02271 0.090424216
14.02371 0.094003783
14.02471 0.097573112
14.02571 0.10113707
14.02671 0.10469497999999999
14.02771 0.10824108
14.02871 0.11176795
14.02971 0.11527095
14.03071 0.11875085
14.03171 0.12221322
14.03271 0.12566495
14.03371 0.12910995
14.03471 0.13254685
14.03571 0.13596985
14.03671 0.13937232
14.03771 0.14275091
14.03871 0.14610763000000002
14.03971 0.14944861
14.04071 0.15278038
14.04171 0.15610582
14.04271 0.15942230999999998
14.04371 0.16272322
14.04471 0.16600182
14.04571 0.16925529
14.04671 0.17248634
14.04771 0.17570162
14.04871 0.1789077
14.04971 0.18210717999999998
14.05071 0.18529727000000001
14.05171 0.18847146
14.05271 0.19162361
14.05371 0.19475154
14.05471 0.19785826999999997
14.05571 0.20095005000000002
14.05671 0.2040325
14.05771 0.20710707
14.05871 0.21017026000000003
14.05971 0.21321573000000002
14.06071 0.21623832
14.06171 0.21923710999999999
14.06271 0.22221609999999997
14.06371 0.22518171
14.06471 0.22813884999999998
14.06571 0.23108788
14.06671 0.23402441000000002
14.06771 0.23694178
14.06871 0.23983512
14.06971 0.24270419999999998
14.07071 0.24555351
14.07171 0.24838949999999999
14.07271 0.25121684
14.07371 0.25403560000000003
14.07471 0.25684154
14.07571 0.25962873000000003
14.07671 0.26239327
14.07771 0.26513555
14.07871 0.2678599
14.07971 0.27057179000000003
14.08071 0.27327433
14.08171 0.27596625
14.08271 0.27864277
14.08371 0.28129846
14.08471 0.28393072999999996
14.08571 0.28654132
14.08671 0.28913543
14.08771 0.29171857
14.08871 0.29429321
14.08971 0.29685742
14.09071 0.29940596
14.09171 0.30193345
14.09271 0.30443755
14.09371 0.30692017
14.09471 0.30938627
14.09571 0.3118406
14.09671 0.31428502
14.09771 0.31671743
14.09871 0.3191333
14.09971 0.32152871
14.10071 0.32390283999999997
14.10171 0.32625846000000003
14.10271 0.32860017
14.10371 0.33093148
14.10471 0.33325246000000003
14.10571 0.3355596
14.10671 0.33784790000000003
14.10771 0.34011386
14.10871 0.34235765
14.10971 0.34458297
14.11071 0.34679486
14.11171 0.34899679
14.11271 0.35118866
14.11371 0.35336709
14.11471 0.35552766999999996
14.11571 0.35766761
14.11671 0.35978744
14.11771 0.36189042
14.11871 0.3639803
14.11971 0.36605895
14.12071 0.36812504
14.12171 0.37017500000000003
14.12271 0.37220527999999997
14.12371 0.37421484
14.12471 0.37620587
14.12571 0.37818255
14.12671 0.3801486
14.12771 0.382105
14.12871 0.3840494
14.12971 0.38597749000000003
14.13071 0.38788567999999995
14.13171 0.38977310000000004
14.13271 0.39164200000000005
14.13371 0.39349636
14.13471 0.39533917
14.13571 0.39717084999999996
14.13671 0.39898898000000005
14.13771 0.40079006
14.13871 0.40257201
14.13971 0.40433537
14.14071 0.40608319
14.14171 0.40781897999999994
14.14271 0.40954449
14.14371 0.41125844999999994
14.14471 0.41295732
14.14571 0.41463738000000006
14.14671 0.41629709000000004
14.14771 0.41793817999999994
14.14871 0.41956459
14.14971 0.42118015999999997
14.15071 0.42278632
14.15171 0.42438138999999997
14.15271 0.42596171
14.15371 0.42752390999999995
14.15471 0.42906702
14.15571 0.43059303
14.15671 0.43210560000000003
14.15771 0.43360749000000004
14.15871 0.43509877
14.15971 0.43657664
14.16071 0.43803737
14.16171 0.43947854999999997
14.16271 0.44090101000000004
14.16371 0.44230828000000005
14.16471 0.4437048
14.16571 0.44509312
14.16671 0.44647241000000004
14.16771 0.44783894
14.16871 0.44918838
14.16971 0.45051831
14.17071 0.45182979999999995
14.17171 0.45312662
14.17271 0.45441273
14.17371 0.45568993999999996
14.17471 0.45695663000000003
14.17571 0.45820894
14.17671 0.45944317
14.17771 0.46065836000000004
14.17871 0.46185707
14.17971 0.46304404
14.18071 0.46422314000000003
14.18171 0.46539502
14.18271 0.46655671000000004
14.18371 0.46770316999999995
14.18471 0.46883044
14.18571 0.46993811
14.18671 0.47102938
14.18771 0.47210935
14.18871 0.47318181000000004
14.18971 0.47424701
14.19071 0.47530155
14.19171 0.47634048
14.19271 0.4773607
14.19371 0.47836270999999997
14.19471 0.47935052
14.19571 0.48032925000000004
14.19671 0.48130177999999996
14.19771 0.48226682
14.19871 0.48321979
14.19971 0.48415539999999996
14.20071 0.48507107
14.20171 0.48596859
14.20271 0.48685330000000004
14.20371 0.48773088
14.20471 0.48860400000000004
14.20571 0.48947082999999997
14.20671 0.49032614999999996
14.20771 0.49116453
14.20871 0.49198368
14.20971 0.49278573000000003
14.21071 0.49357591
14.21171 0.49435905999999996
14.21271 0.49513661999999997
14.21371 0.49590576000000003
14.21471 0.49666096
14.21571 0.49739787
14.21671 0.49811602
14.21771 0.49881939999999997
14.21871 0.49951435
14.21971 0.50020595
14.22071 0.50089471
14.22171 0.5015764899999999
14.22271 0.50224457
14.22371 0.50289379
14.22471 0.50352341
14.22571 0.5041374399999999
14.22671 0.50474191
14.22771 0.50534136
14.22871 0.50593596
14.22971 0.5065216699999999
14.23071 0.50709294
14.23171 0.50764657
14.23271 0.50818389
14.23371 0.50871028
14.23471 0.50923182
14.23571 0.50975182
14.23671 0.5102683299999999
14.23771 0.5107752999999999
14.23871 0.51126601
14.23971 0.51173694
14.24071 0.51218984
14.24171 0.51263059
14.24271 0.51306575
14.24371 0.51349858
14.24471 0.51392727
14.24571 0.51434636
14.24671 0.51475023
14.24771 0.51513668
14.24871 0.51550837
14.24971 0.51587131
14.25071 0.5162309399999999
14.25171 0.51658871
14.25271 0.51694121
14.25371 0.51728217
14.25471 0.51760632
14.25571 0.51791277
14.25671 0.51820562
14.25771 0.5184915800000001
14.25871 0.5187758699999999
14.25971 0.51905918
14.26071 0.51933713
14.26171 0.5196031200000001
14.26271 0.5198520600000001
14.26371 0.52008363
14.26471 0.5203023999999999
14.26571 0.52051479
14.26671 0.52072541
14.26771 0.52093416
14.26871 0.52113654
14.26971 0.52132667
14.27071 0.5215009199999999
14.27171 0.52166046
14.27271 0.52181054
14.27371 0.52195708
14.27471 0.52210316
14.27571 0.52224686
14.27671 0.52238246
14.27771 0.5225038599999999
14.27871 0.52260831
14.27971 0.5226981399999999
14.28071 0.5227793900000001
14.28171 0.52285818
14.28271 0.52293707
14.28371 0.52301358
14.28471 0.5230818899999999
14.28571 0.52313656
14.28671 0.5231756700000001
14.28771 0.5232022599999999
14.28871 0.52322219
14.28971 0.5232404900000001
14.29071 0.52325837
14.29171 0.5232724799999999
14.29271 0.52327709
14.29371 0.52326783
14.29471 0.5232444
14.29571 0.52321088
14.29671 0.52317316
14.29771 0.5231351599999999
14.29871 0.52309637
14.29971 0.52305213
14.30071 0.5229963
14.30171 0.5229252400000001
14.30271 0.52283998
14.30371 0.52274573
14.30471 0.52264882
14.30571 0.52255299
14.30671 0.5224573
14.30771 0.52235699
14.30871 0.52224644
14.30971 0.52212272
14.31071 0.52198721
14.31171 0.52184463
14.31271 0.52169962
14.31371 0.5215537299999999
14.31471 0.52140434
14.31571 0.52124625
14.31671 0.52107512
14.31771 0.52089039
14.31871 0.52069603
14.31971 0.52049835
14.32071 0.5203023999999999
14.32171 0.52010897
14.32271 0.51991427
14.32371 0.51971208
14.32471 0.5194976
14.32571 0.51926994
14.32671 0.51903245
14.32771 0.5187903500000001
14.32871 0.51854732
14.32971 0.51830313
14.33071 0.518054
14.33171 0.51779533
14.33271 0.5175249199999999
14.33371 0.51724464
14.33471 0.51695961
14.33571 0.51667509
14.33671 0.51639318
14.33771 0.51611145
14.33871 0.51582414
14.33971 0.51552556
14.34071 0.51521352
14.34171 0.5148904400000001
14.34271 0.51456196
14.34371 0.51423344
14.34471 0.51390678
14.34571 0.51357951
14.34671 0.51324666
14.34771 0.51290393
14.34871 0.51255054
14.34971 0.5121897400000001
14.35071 0.51182653
14.35171 0.5114643799999999
14.35271 0.51110289
14.35371 0.51073767
14.35471 0.51036323
14.35571 0.50997636
14.35671 0.50957846
14.35771 0.50917477
14.35871 0.50877151
14.35971 0.50837221
14.36071 0.5079757
14.36171 0.5075769
14.36271 0.50716987
14.36371 0.5067513800000001
14.36471 0.50632274
14.36571 0.5058886
14.36671 0.505454
14.36771 0.50502094
14.36871 0.50458713
14.36971 0.50414768
14.37071 0.50369836
14.37171 0.50323862
14.37271 0.5027722600000001
14.37371 0.50230529
14.37471 0.50184242
14.37571 0.50138403
14.37671 0.50092572
14.37771 0.50046095
14.37871 0.49998467
14.37971 0.49949633000000004
14.38071 0.49899993
14.38171 0.49850149
14.38271 0.49800542000000003
14.38371 0.49751168
14.38471 0.49701631
14.38571 0.49651408999999996
14.38671 0.49600204999999997
14.38771 0.49548168000000004
14.38871 0.49495809
14.38971 0.49443683
14.39071 0.49392041
14.39171 0.49340646000000005
14.39271 0.49288911
14.39371 0.49236235
14.39471 0.49182376999999994
14.39571 0.49127587000000006
14.39671 0.49072461999999994
14.39771 0.49017584000000003
14.39871 0.48963161999999993
14.39971 0.48908922
14.40071 0.48854286
14.40171 0.48798751
14.40271 0.48742206
14.40371 0.48684995
14.40471 0.48627708999999997
14.40571 0.48570819
14.40671 0.48514357999999996
14.40771 0.48457915
14.40871 0.48400889999999996
14.40971 0.48342864
14.41071 0.48283865000000004
14.41171 0.48224358
14.41271 0.48164962999999994
14.41371 0.48106061
14.41471 0.48047565000000003
14.41571 0.47988961
14.41671 0.47929641
14.41771 0.47869268
14.41871 0.47807992
14.41971 0.47746371
14.42071 0.47685009999999994
14.42171 0.47624208999999995
14.42271 0.47563765999999996
14.42371 0.47503123
14.42471 0.47441716000000006
14.42571 0.47379322
14.42671 0.47316201999999996
14.42771 0.47252905
14.42871 0.47189943
14.42971 0.47127446
14.43071 0.47065084999999995
14.43171 0.47002281
14.43271 0.46938588
14.43371 0.46873968
14.43471 0.46808836
14.43571 0.4674382
14.43671 0.46679382
14.43771 0.46615516999999995
14.43871 0.46551768
14.43971 0.46487496999999994
14.44071 0.46422281
14.44171 0.46356147999999997
14.44271 0.46289549
14.44371 0.46223070999999993
14.44471 0.46157064
14.44571 0.46091434
14.44671 0.46025719
14.44771 0.45959395000000003
14.44871 0.45892224
14.44971 0.45824419000000005
14.45071 0.45756510999999994
14.45171 0.45689008999999997
14.45271 0.45622075
14.45371 0.45555402000000006
14.45471 0.45488398
14.45571 0.45420541
14.45671 0.45351712
14.45771 0.45282259
14.45871 0.45212804999999995
14.45971 0.45143863999999995
14.46071 0.45075552
14.46171 0.45007523
14.46271 0.44939200999999995
14.46371 0.44870153
14.46471 0.44800335999999996
14.46571 0.44730124000000004
14.46671 0.44660037
14.46771 0.44590384000000005
14.46871 0.44521065
14.46971 0.44451611999999996
14.47071 0.44381502
14.47171 0.44310493
14.47271 0.44238808999999996
14.47371 0.44167041999999995
14.47471 0.44095786000000003
14.47571 0.44025304
14.47671 0.43955348
14.47771 0.43885312000000004
14.47871 0.43814606000000006
14.47971 0.43742978000000005
14.48071 0.43670661
14.48171 0.4359819
14.48271 0.43526058999999995
14.48371 0.43454398
14.48471 0.43382904999999994
14.48571 0.43311063
14.48671 0.43238499
14.48771 0.43165254999999997
14.48871 0.43091783
14.48971 0.43018688
14.49071 0.42946339
14.49171 0.42874621999999996
14.49271 0.42802993999999994
14.49371 0.42730775
14.49471 0.42657568
14.49571 0.42583481
14.49671 0.42509050000000004
14.49771 0.42434912
14.49871 0.42361426
14.49971 0.42288452000000004
14.50071 0.42215474000000003
14.50171 0.42141941
14.50271 0.42067631
14.50371 0.41992799000000003
14.50471 0.41918019
14.50571 0.41843811
14.50671 0.41770287999999994
14.50771 0.41697077
14.50871 0.41623516
14.50971 0.41549085
14.51071 0.41473713
14.51171 0.41397843
14.51271 0.41322177000000004
14.51371 0.41247237999999997
14.51471 0.41173067999999996
14.51571 0.41099186
14.51671 0.41024903999999995
14.51771 0.40949746
14.51871 0.40873736000000005
14.51971 0.40797391000000005
14.52071 0.40721381
14.52171 0.40646116000000004
14.52271 0.40571493999999997
14.52371 0.40496956
14.52471 0.40421849
14.52571 0.40345849
14.52671 0.40269167999999994
14.52771 0.40192431999999995
14.52871 0.40116287000000006
14.52971 0.40040989
14.53071 0.39966232
14.53171 0.39891312
14.53271 0.39815557999999995
14.53371 0.39738747
14.53471 0.39661238
14.53571 0.39583761
14.53671 0.39506978
14.53771 0.39431084999999994
14.53871 0.39355707999999995
14.53971 0.39280145
14.54071 0.39203814
14.54171 0.39126603
14.54271 0.39048961000000004
14.54371 0.38971594
14.54471 0.3889502
14.54571 0.38819239
14.54671 0.38743711000000003
14.54771 0.38667694
14.54871 0.38590685
14.54971 0.38512745000000004
14.55071 0.38434456
14.55171 0.38356581
14.55271 0.38279593
14.55371 0.3820339
14.55471 0.38127361000000004
14.55571 0.38050772
14.55671 0.37973218000000003
14.55771 0.37894870999999997
14.55871 0.37816379
14.55971 0.37738464
14.56071 0.37661481
14.56171 0.37585197
14.56271 0.37508942
14.56371 0.37432027
14.56471 0.37354154
14.56571 0.37275604
14.56671 0.37197051999999997
14.56771 0.37119135
14.56871 0.37042066
14.56971 0.36965487999999996
14.57071 0.36888705
14.57171 0.36811109
14.57271 0.36732561
14.57371 0.36653484999999997
14.57471 0.36574608999999997
14.57571 0.36496533999999997
14.57671 0.36419374000000004
14.57771 0.36342698
14.57871 0.36265794
14.57971 0.36188113
14.58071 0.36109581
14.58171 0.3603064
14.58271 0.35951948
14.58371 0.35873965999999996
14.58471 0.35796678000000004
14.58571 0.35719598999999996
14.58671 0.35642087
14.58771 0.35563747
14.58871 0.35484678
14.58971 0.35405415
14.59071 0.35326610999999997
14.59171 0.35248648
14.59271 0.35171406
14.59371 0.35094346
14.59471 0.35016842000000004
14.59571 0.34938555
14.59671 0.34859621
14.59771 0.34780544
14.59871 0.34701875000000004
14.59971 0.34623867999999997
14.60071 0.34546330999999997
14.60171 0.34468762999999997
14.60271 0.34390676
14.60371 0.34311898
14.60471 0.34232680000000004
14.60571 0.34153543
14.60671 0.34074956
14.60771 0.33997046000000003
14.60871 0.33919537
14.60971 0.3384192
14.61071 0.33763766
14.61171 0.33684970999999997
14.61271 0.33605818
14.61371 0.33526776999999996
14.61471 0.3344822
14.61571 0.33370208
14.61671 0.33292465
14.61771 0.33214579
14.61871 0.33136252
14.61971 0.33057493
14.62071 0.32978577000000003
14.62171 0.32899869
14.62271 0.32821582
14.62371 0.32743644
14.62471 0.3266575
14.62571 0.32587566
14.62671 0.32508927
14.62771 0.32429948999999997
14.62871 0.32350949
14.62971 0.32272248000000003
14.63071 0.32193989
14.63171 0.32116065
14.63271 0.32038202
14.63371 0.31960139
14.63471 0.3188177
14.63571 0.31803187
14.63671 0.31724588
14.63771 0.31646127
14.63871 0.31567818999999997
14.63971 0.31489541
14.64071 0.31411136
14.64171 0.31332544
14.64271 0.31253849
14.64371 0.3117525
14.64471 0.31096921
14.64571 0.31018902
14.64671 0.30941071
14.64771 0.30863225
14.64871 0.30785194000000005
14.64971 0.30706937
14.65071 0.30628550000000004
14.65171 0.3055017
14.65271 0.3047188
14.65371 0.30393647
14.65471 0.30315369
14.65571 0.30236968000000003
14.65671 0.30158481
14.65771 0.30080066
14.65871 0.30001905
14.65971 0.29924074
14.66071 0.29846474
14.66171 0.29768855
14.66271 0.29690965999999996
14.66371 0.29612703
14.66471 0.29534181
14.66571 0.29455672
14.66671 0.29377444
14.66771 0.29299590000000003
14.66871 0.2922198
14.66971 0.29144343
14.67071 0.29066456
14.67171 0.289883
14.67271 0.28910076
14.67371 0.2883208
14.67471 0.28754487
14.67571 0.28677210000000003
14.67671 0.28599928999999996
14.67771 0.28522271
14.67871 0.28444054
14.67971 0.28365443
14.68071 0.28286879000000004
14.68171 0.28208834
14.68271 0.28131537
14.68371 0.28054817
14.68471 0.27978190000000003
14.68571 0.27901137000000004
14.68671 0.27823406
14.68771 0.27745158999999997
14.68871 0.27666856
14.68971 0.27588976
14.69071 0.27511707
14.69171 0.27434826
14.69271 0.27357856999999997
14.69371 0.27280387
14.69471 0.27202363
14.69571 0.27124158
14.69671 0.27046369000000003
14.69771 0.26969449
14.69871 0.26893388
14.69971 0.26817678
14.70071 0.2674158
14.70171 0.26664531
14.70271 0.26586491
14.70371 0.26507970999999997
14.70471 0.26429738
14.70571 0.26352378000000004
14.70671 0.26275958
14.70771 0.26200013
14.70871 0.26123845
14.70971 0.26046971
14.71071 0.25969427
14.71171 0.25891748
14.71271 0.25814624999999997
14.71371 0.25738443
14.71471 0.25663013
14.71571 0.25587652
14.71671 0.2551158
14.71771 0.25434408
14.71871 0.25356396
14.71971 0.25278337
14.72071 0.25201098
14.72171 0.25125123
14.72271 0.25050158
14.72371 0.24975408000000002
14.72471 0.24900001
14.72571 0.24823502
14.72671 0.2474617
14.72771 0.24668772000000003
14.72871 0.24592117
14.72971 0.24516548
14.73071 0.24441724999999997
14.73171 0.24366849000000002
14.73271 0.24291156000000003
14.73371 0.24214412999999999
14.73471 0.24137076
14.73571 0.24060032
14.73671 0.23984069
14.73771 0.23909379
14.73871 0.23835425
14.73971 0.23761253999999998
14.74071 0.23686057
14.74171 0.23609649
14.74271 0.23532587
14.74371 0.23455836
14.74471 0.2338019
14.74571 0.23305798
14.74671 0.23232091000000002
14.74771 0.23158118
14.74871 0.23083142
14.74971 0.23007066999999998
14.75071 0.22930509999999998
14.75171 0.22854407
14.75271 0.22779444999999998
14.75371 0.22705637
14.75471 0.22632317
14.75571 0.22558547
14.75671 0.22483692000000002
14.75771 0.22407817000000002
14.75871 0.22331653
14.75971 0.22256160000000003
14.76071 0.22181942999999998
14.76171 0.22108888000000002
14.76271 0.22036225999999998
14.76371 0.21962984
14.76471 0.21888569000000002
14.76571 0.21813117999999998
14.76671 0.21737404000000002
14.76771 0.2166237
14.76871 0.21588563
14.76971 0.21515816999999998
14.77071 0.21443369
14.77171 0.21370325999999998
14.77271 0.21296209
14.77371 0.21221236999999998
14.77471 0.21146196
14.77571 0.21071939
14.77671 0.20998884
14.77771 0.20926753
14.77871 0.20854748
14.77971 0.20782033
14.78071 0.20708240999999997
14.78171 0.20633690999999998
14.78271 0.20559192999999998
14.78371 0.20485565000000003
14.78471 0.20413145
14.78571 0.20341590999999998
14.78671 0.20270098
14.78771 0.20197880999999998
14.78871 0.20124638000000003
14.78971 0.20050714
14.79071 0.19976887999999998
14.79171 0.199039
14.79271 0.19832014
14.79371 0.19760865
14.79471 0.19689707999999997
14.79571 0.19617856
14.79671 0.19545103000000003
14.79771 0.19471829000000002
14.79871 0.19398765
14.79971 0.19326548000000002
14.80071 0.19255341
14.80171 0.19184747
14.80271 0.19114050999999999
14.80371 0.19042654
14.80471 0.18970423
14.80571 0.18897766
14.80671 0.18825377
14.80771 0.1875383
14.80871 0.1868324
14.80971 0.18613216
14.81071 0.18543098
14.81171 0.18472349
14.81271 0.18400863
14.81371 0.18329013
14.81471 0.18257408
14.81571 0.18186531
14.81671 0.18116459000000001
14.81771 0.18046828
14.81871 0.17977066
14.81971 0.17906732
14.82071 0.1783578
14.82171 0.17764569
14.82271 0.17693657
14.82371 0.17623473
14.82471 0.17554074
14.82571 0.17485128
14.82671 0.17416116
14.82771 0.17346633
14.82871 0.17276608000000002
14.82971 0.17206331
14.83071 0.17136267
14.83171 0.17066773000000002
14.83271 0.16997898
14.83371 0.16929369
14.83471 0.16860752
14.83571 0.16791717
14.83671 0.16722225000000002
14.83771 0.16652554
14.83871 0.16583138
14.83971 0.16514325
14.84071 0.16446186000000002
14.84171 0.16378481
14.84271 0.16310797999999999
14.84371 0.16242779
14.84471 0.16174309
14.84571 0.16105563
14.84671 0.16036892
14.84771 0.15968622
14.84871 0.1590088
14.84971 0.15833527
14.85071 0.15766255
14.85171 0.15698777
14.85271 0.15630991
14.85371 0.15563045
14.85471 0.15495254
14.85571 0.15427918
14.85671 0.15361147
14.85771 0.15294786
14.85871 0.15228493
14.85971 0.15161921
14.86071 0.15094907000000002
14.86171 0.15027566
14.86271 0.14960236
14.86371 0.14893299000000002
14.86471 0.14826972
14.86571 0.14761202
14.86671 0.14695689
14.86771 0.14630063000000001
14.86871 0.14564085
14.86971 0.14497783
14.87071 0.14431427
14.87171 0.14365365
14.87271 0.14299823
14.87371 0.14234757
14.87471 0.1416989
14.87571 0.1410487
14.87671 0.14039485999999998
14.87771 0.13973815
14.87871 0.13908185
14.87971 0.13842991999999998
14.88071 0.1377847
14.88171 0.13714533
14.88271 0.13650798
14.88371 0.13586796
14.88471 0.13522229
14.88571 0.13457144
14.88671 0.13391918
14.88771 0.13327051
14.88871 0.1326289
14.88971 0.1319944
14.89071 0.13136375
14.89171 0.13073239
14.89271 0.13009725
14.89371 0.12945853
14.89471 0.12881947
14.89571 0.12818427000000002
14.89671 0.12755534
14.89771 0.12693156
14.89871 0.12630882
14.89971 0.1256824
14.90071 0.12504992
14.90171 0.124413
14.90271 0.12377658999999999
14.90371 0.12314629
14.90471 0.12252514
14.90571 0.12191184000000001
14.90671 0.12130146000000001
14.90771 0.12068826
14.90871 0.12006894
14.90971 0.11944439
14.91071 0.11881907
14.91171 0.11819812
14.91271 0.11758431
14.91371 0.11697634
14.91471 0.11636982
14.91571 0.11576003
14.91671 0.11514507
14.91771 0.11452709
14.91871 0.11391114000000001
14.91971 0.11330203000000001
14.92071 0.11270134
14.92171 0.11210624000000001
14.92271 0.11151101
14.92371 0.11091039
14.92471 0.11030269000000001
14.92571 0.10969084999999999
14.92671 0.10908075
14.92771 0.10847781000000001
14.92871 0.10788389
14.92971 0.10729627
14.93071 0.10670939
14.93171 0.10611833
14.93271 0.10552162
14.93371 0.10492201000000001
14.93471 0.10432464
14.93571 0.10373365
14.93671 0.10314963999999999
14.93771 0.10256922
14.93871 0.1019872
14.93971 0.10139988
14.94071 0.10080747000000001
14.94171 0.10021414
14.94271 0.09962553199999999
14.94371 0.099045376
14.94471 0.09847318299999999
14.94571 0.097904482
14.94671 0.09733343
14.94771 0.09675619699999999
14.94871 0.096173177
14.94971 0.095588603
14.95071 0.095007924
14.95171 0.094434555
14.95271 0.09386795
14.95371 0.093304191
14.95471 0.092738576
14.95571 0.09216863
14.95671 0.091595616
14.95771 0.091023638
14.95871 0.090456917
14.95971 0.089897047
14.96071 0.089341879
14.96171 0.088786782
14.96271 0.0882275
14.96371 0.08766278
14.96471 0.087095227
14.96571 0.086529751
14.96671 0.085970672
14.96771 0.085419195
14.96871 0.084872788
14.96971 0.084326824
14.97071 0.083777407
14.97171 0.08322362
14.97271 0.082667865
14.97371 0.082114153
14.97471 0.081565505
14.97571 0.08102209
14.97671 0.080481271
14.97771 0.079939474
14.97871 0.079394627
14.97971 0.078847556
14.98071 0.078301516
14.98171 0.077760103
14.98271 0.077224901
14.98371 0.076694391
14.98471 0.076164777
14.98571 0.075632241
14.98671 0.075095223
14.98771 0.074555259
14.98871 0.074016
14.98971 0.073480932
14.99071 0.07295138799999999
14.99171 0.072425953
14.99271 0.071901636
14.99371 0.071375951
14.99471 0.07084853099999999
14.99571 0.070321246
14.99671 0.069796783
14.99771 0.069276668
14.99871 0.068760035
14.99971 0.06824404099999999
15.00071 0.06772565
15.00171 0.067203614
15.00271 0.066679408
15.00371 0.06615645299999999
15.00471 0.06563810199999999
15.00571 0.065125671
15.00671 0.064617721
15.00771 0.064111082
15.00871 0.063602888
15.00971 0.063092337
15.01071 0.062581006
15.01171 0.062071625
15.01271 0.061566056999999993
15.01371 0.06106394
15.01471 0.06056283
15.01571 0.060059852000000004
15.01671 0.059553736
15.01771 0.059045850999999996
15.01871 0.058539573
15.01971 0.05803823
15.02071 0.057542993
15.02171 0.057052035
15.02271 0.056561589
15.02371 0.05606825
15.02471 0.055571104
15.02571 0.055072282
15.02671 0.054575619
15.02771 0.054084184
15.02871 0.053598307
15.02971 0.05311537
15.03071 0.052631524
15.03171 0.05214421
15.03271 0.051653892
15.03371 0.05116381799999999
15.03471 0.0506779
15.03571 0.050198071000000004
15.03671 0.04972283499999999
15.03771 0.049248022999999995
15.03871 0.048769375999999996
15.03971 0.048285318
15.04071 0.047798190000000004
15.04171 0.047313041
15.04271 0.046834666999999996
15.04371 0.046364692
15.04471 0.04590053
15.04571 0.045436911999999996
15.04671 0.044969073
15.04771 0.044495636
15.04871 0.044019351
15.04971 0.043545246999999995
15.05071 0.04307729
15.05171 0.042615745999999996
15.05271 0.042156916
15.05371 0.041695498000000004
15.05471 0.04122812
15.05571 0.040755784999999996
15.05671 0.04028359
15.05771 0.039817786
15.05871 0.039361938
15.05971 0.03891456
15.06071 0.038469784
15.06171 0.038020717
15.06271 0.037563514
15.06371 0.037099627999999996
15.06471 0.036634850999999996
15.06571 0.036175709
15.06671 0.035725429
15.06771 0.035281986
15.06871 0.034839479
15.06971 0.034392002
15.07071 0.033937546
15.07171 0.033479472
15.07271 0.033024538
15.07371 0.032578665
15.07471 0.032143044999999995
15.07571 0.031713120000000004
15.07671 0.031281131999999996
15.07771 0.030840756
15.07871 0.030391017
15.07971 0.029937
15.08071 0.029486869
15.08171 0.029046964
15.08271 0.028617988999999996
15.08371 0.028194606
15.08471 0.027768768
15.08571 0.027334696000000002
15.08671 0.026892454
15.08771 0.026447864
15.08871 0.02600881
15.08971 0.025580221
15.09071 0.025160867
15.09171 0.024744027
15.09271 0.024321646
15.09371 0.023889448
15.09471 0.023449799
15.09571 0.023010463
15.09671 0.022579957
15.09771 0.022162312
15.09871 0.021754495
15.09971 0.021348099
15.10071 0.020934349
15.10171 0.020509367
15.10271 0.020076471000000002
15.10371 0.019644085999999998
15.10471 0.019220545
15.10571 0.018808986
15.10671 0.018405497
15.10771 0.018001655
15.10871 0.017589897
15.10971 0.017168355
15.11071 0.016742143
15.11171 0.016320232
15.11271 0.015909839999999998
15.11371 0.015511797
15.11471 0.01511981
15.11571 0.014724128
15.11671 0.014317426999999999
15.11771 0.013899281
15.11871 0.013476484
15.11971 0.013058973
15.12071 0.012653841999999998
15.12171 0.0122611
15.12271 0.011873779
15.12371 0.011482307
15.12471 0.011080445999999999
15.12571 0.010669117
15.12671 0.010255764
15.12771 0.009849650100000001
15.12871 0.009456011299999999
15.12971 0.0090727
15.13071 0.008691437
15.13171 0.0083029001
15.13271 0.0079025354
15.13371 0.007493473800000001
15.13471 0.0070847251
15.13571 0.0066857356
15.13671 0.0063006380999999995
15.13771 0.0059257167
15.13871 0.0055516619
15.13971 0.0051692256
15.14071 0.004774819499999999
15.14171 0.0043726192
15.14271 0.0039719071
15.14371 0.0035813077999999996
15.14471 0.0032034819
15.14571 0.0028335462
15.14671 0.0024621754999999998
15.14771 0.0020814501000000003
15.14871 0.0016898196999999998
15.14971 0.0012931039
15.15071 0.0009009107100000001
15.15171 0.00052068544
15.15271 0.00015306224
15.15371 -0.00020859895
15.15471 -0.0005742037500000001
15.15571 -0.00095088999
15.15671 -0.001338688
15.15771 -0.0017305209999999998
15.15871 -0.0021165304
15.15971 -0.0024900681000000003
15.16071 -0.0028516741
15.16171 -0.0032086264
15.16271 -0.0035703732000000005
15.16371 -0.0039426981
15.16471 -0.0043242092999999995
15.16571 -0.004707298600000001
15.16671 -0.0050829431999999996
15.16771 -0.005446362
15.16871 -0.0058000201999999995
15.16971 -0.0061521372
15.17071 -0.0065116306
15.17171 -0.0068826208
15.17271 -0.0072618815
15.17371 -0.0076407923
15.17471 -0.0080105805
15.17571 -0.0083676256
15.17671 -0.0087155713
15.17771 -0.009062999700000001
15.17871 -0.0094181189
15.17971 -0.0097837503
15.18071 -0.010155688
15.18171 -0.010525398
15.18271 -0.010885349
15.18371 -0.011233680000000001
15.18471 -0.011575336
15.18571 -0.011919014
15.18671 -0.012271818
15.18771 -0.012634936
15.18871 -0.013002981999999998
15.18971 -0.013367354
15.19071 -0.013721526000000001
15.19171 -0.014064981999999998
15.19271 -0.014403416
15.19371 -0.014745105000000001
15.19471 -0.015095728000000001
15.19571 -0.015454836999999999
15.19671 -0.015816148000000002
15.19771 -0.016171423
15.19871 -0.016515549
15.19971 -0.016849682
15.20071 -0.017180556
15.20171 -0.017516411
15.20271 -0.017862067
15.20371 -0.018216138
15.20471 -0.018572042
15.20571 -0.018922125
15.20671 -0.019262318
15.20771 -0.01959447
15.20871 -0.019924977
15.20971 -0.020260627
15.21071 -0.020604274
15.21171 -0.020953035
15.21271 -0.021300091
15.21371 -0.021638966000000003
15.21471 -0.021967604999999998
15.21571 -0.022289755999999997
15.21671 -0.022612802999999997
15.21771 -0.022943398
15.21871 -0.023283545
15.21971 -0.023629502
15.22071 -0.023974122
15.22171 -0.024311132
15.22271 -0.024638747
15.22371 -0.024960443000000002
15.22471 -0.025282532
15.22571 -0.025610093
15.22671 -0.025943827000000003
15.22771 -0.026279755000000002
15.22871 -0.026611879
15.22971 -0.026936100999999997
15.23071 -0.027252952
15.23171 -0.027567407
15.23271 -0.027885949
15.23371 -0.028212624999999998
15.23471 -0.028546585
15.23571 -0.028882531
15.23671 -0.029213823
15.23771 -0.029536310000000003
15.23871 -0.029850626
15.23971 -0.030161579999999997
15.24071 -0.030475092000000002
15.24171 -0.030794638000000003
15.24271 -0.031119308999999998
15.24371 -0.031444649
15.24471 -0.031765641000000004
15.24571 -0.032079939
15.24671 -0.032389350000000004
15.24771 -0.032698651
15.24871 -0.033012542
15.24971 -0.033332623
15.25071 -0.033656301
15.25171 -0.033978273999999996
15.25271 -0.034293681
15.25371 -0.034601029
15.25471 -0.034903063
15.25571 -0.035205137000000004
15.25671 -0.035512066
15.25771 -0.035825366000000004
15.25871 -0.036142534000000004
15.25971 -0.036458706
15.26071 -0.036769666
15.26171 -0.03707431
15.26271 -0.037375135999999996
15.26371 -0.037676503
15.26471 -0.037981814
15.26571 -0.038291351
15.26671 -0.038602135999999995
15.26771 -0.038909828
15.26871 -0.039211489
15.26971 -0.039507478
15.27071 -0.039801336
15.27171 -0.040097706
15.27271 -0.040399571
15.27371 -0.040706471
15.27471 -0.041014777
15.27571 -0.041319811
15.27671 -0.041618553
15.27771 -0.041911306
15.27871 -0.042201357
15.27971 -0.042492902
15.28071 -0.042788501
15.28171 -0.043087627
15.28271 -0.043387131999999995
15.28371 -0.043683304000000006
15.28471 -0.043974226
15.28571 -0.044260995
15.28671 -0.04454708
15.28771 -0.044836197
15.28871 -0.045130023000000005
15.28971 -0.045427156
15.29071 -0.045723899
15.29171 -0.046016439
15.29271 -0.046303085
15.29371 -0.046585238
15.29471 -0.046866512
15.29571 -0.047150563
15.29671 -0.047438909
15.29771 -0.047730043
15.29871 -0.048020389
15.29971 -0.048306477
15.30071 -0.048587046
15.30171 -0.048863818
15.30271 -0.049140478999999994
15.30371 -0.049420504000000004
15.30471 -0.049705086999999995
15.30571 -0.04999245299999999
15.30671 -0.05027891
15.30771 -0.050561037
15.30871 -0.050837698
15.30971 -0.051110651
15.31071 -0.051383400999999995
15.31171 -0.051659037
15.31271 -0.051938317
15.31371 -0.052219164
15.31471 -0.052497937999999994
15.31571 -0.052771682
15.31671 -0.05304001999999999
15.31771 -0.053305534
15.31871 -0.053572392999999996
15.31971 -0.053843960999999996
15.32071 -0.054120801999999996
15.32171 -0.054400292
15.32271 -0.054678059
15.32371 -0.054950413000000004
15.32471 -0.055216427
15.32571 -0.05547831500000001
15.32671 -0.05574003400000001
15.32771 -0.05600485
15.32871 -0.056273368000000004
15.32971 -0.056543219000000006
15.33071 -0.056810619
15.33171 -0.057072809
15.33271 -0.057329959
15.33371 -0.057585235
15.33471 -0.057843054000000005
15.33571 -0.05810640300000001
15.33671 -0.058374915
15.33771 -0.058644853
15.33871 -0.05891113
15.33971 -0.059170177
15.34071 -0.05942200699999999
15.34171 -0.059670216
15.34271 -0.059919909
15.34371 -0.060174741999999996
15.34471 -0.060434791
15.34571 -0.06069662
15.34671 -0.060955441
15.34771 -0.061208080000000005
15.34871 -0.061454996
15.34971 -0.061700039
15.35071 -0.061948068
15.35171 -0.062201882
15.35271 -0.062460312999999996
15.35371 -0.06271872
15.35471 -0.062971702
15.35571 -0.06321636
15.35671 -0.06345422
15.35771 -0.063690514
15.35871 -0.063931197
15.35971 -0.064179447
15.36071 -0.064433739
15.36171 -0.064688653
15.36271 -0.064938079
15.36371 -0.065178785
15.36471 -0.065412355
15.36571 -0.065644167
15.36671 -0.065880094
15.36771 -0.066122867
15.36871 -0.06637035399999999
15.36971 -0.066616858
15.37071 -0.06685669100000001
15.37171 -0.067087798
15.37271 -0.06731326
15.37371 -0.067539612
15.37471 -0.067772914
15.37571 -0.06801497699999999
15.37671 -0.068262016
15.37771 -0.06850668600000001
15.37871 -0.06874232200000001
15.37971 -0.068966887
15.38071 -0.06918421699999999
15.38171 -0.069401745
15.38271 -0.069626089
15.38371 -0.069859106
15.38471 -0.070096855
15.38571 -0.070332101
15.38671 -0.07055889
15.38771 -0.070776307
15.38871 -0.07098918400000001
15.38971 -0.071205152
15.39071 -0.071429869
15.39171 -0.071663334
15.39271 -0.07189960499999999
15.39371 -0.07213019999999999
15.39471 -0.07234916000000001
15.39571 -0.07255674000000001
15.39671 -0.07275939
15.39771 -0.07296601
15.39871 -0.07318264099999999
15.39971 -0.073408865
15.40071 -0.07363808100000001
15.40171 -0.073861534
15.40271 -0.07407367200000001
15.40371 -0.07427555400000001
15.40471 -0.074474176
15.40571 -0.074678147
15.40671 -0.074892311
15.40771 -0.075114664
15.40871 -0.075337494
15.40971 -0.0755521
15.41071 -0.075754197
15.41171 -0.075946719
15.41271 -0.076138153
15.41371 -0.076337456
15.41471 -0.07654852799999999
15.41571 -0.076767738
15.41671 -0.076985976
15.41771 -0.077194121
15.41871 -0.077388511
15.41971 -0.077573198
15.42071 -0.07775747799999999
15.42171 -0.077950256
15.42271 -0.07815464600000001
15.42371 -0.078366138
15.42471 -0.078575435
15.42571 -0.078774249
15.42671 -0.07896046699999999
15.42771 -0.07913948500000001
15.42871 -0.079320848
15.42971 -0.079512317
15.43071 -0.079714908
15.43171 -0.079922128
15.43271 -0.080123846
15.43371 -0.080312439
15.43471 -0.08048755099999999
15.43571 -0.08065639999999999
[truncated: 821,370 more chars]
