# Supplementary material for: 2D Synthetic dataset of numerical simulations of long-period seismicity in a volcanic edifice and related sensitivity kernels
Source: Data Brief. 2021 Jan 25;34:106673. doi: 10.1016/j.dib.2020.106673 (PMC7841316; doi:10.1016/j.dib.2020.106673)
Supplement: Supplementary Data S1 — Supplementary Raw Research Data. This is open data under the CC BY license http://creativecommons.org/licenses/by/4.0/ [file mmc1.zip › Dataset/OUTPUT_SEISMOGRAMS/9000_3000/disp_Z_homo_8000_2685_ISO7e-1Hz.semd]

-1.714286 0.0
-1.713286 -5.301752e-25
-1.712286 3.2454591000000003e-14
-1.711286 1.6195509e-13
-1.710286 4.8408183e-13
-1.709286 1.1234069e-12
-1.708286 2.2306267e-12
-1.707286 3.9788045e-12
-1.706286 6.5587198000000004e-12
-1.705286 1.0173321e-11
-1.704286 1.5031306e-11
-1.703286 2.1339869e-11
-1.702286 2.9296707e-11
-1.701286 3.9081352e-11
-1.700286 5.0846014000000004e-11
-1.699286 6.4706058e-11
-1.698286 8.0730382e-11
-1.697286 9.8931854e-11
-1.696286 1.1925814e-10
-1.695286 1.4158318000000002e-10
-1.694286 1.6569953e-10
-1.693286 1.9131203e-10
-1.692286 2.1803282e-10
-1.691286 2.453782e-10
-1.690286 2.7276736e-10
-1.689286 2.9952323000000003e-10
-1.688286 3.2487552e-10
-1.687286 3.4796586e-10
-1.686286 3.6785530999999995e-10
-1.685286 3.8353370000000006e-10
-1.684286 3.9393081000000004e-10
-1.683286 3.9792908999999997e-10
-1.682286 3.9437741e-10
-1.681286 3.8210572e-10
-1.680286 3.5993951000000004e-10
-1.679286 3.2671428e-10
-1.678286 2.8128895e-10
-1.677286 2.2255787e-10
-1.676286 1.4946092e-10
-1.675286 6.099117e-11
-1.674286 -4.3800266e-11
-1.673286 -1.6580238e-10
-1.672286 -3.0584576e-10
-1.671286 -4.647074e-10
-1.670286 -6.4311854e-10
-1.669286 -8.417759500000001e-10
-1.668286 -1.0613552e-09
-1.667286 -1.3025261999999999e-09
-1.666286 -1.5659704e-09
-1.665286 -1.8523983e-09
-1.664286 -2.1625663e-09
-1.663286 -2.4972928e-09
-1.662286 -2.8574716e-09
-1.661286 -3.2440821e-09
-1.660286 -3.6581956000000003e-09
-1.659286 -4.1009755e-09
-1.658286 -4.5736716e-09
-1.657286 -5.0776095e-09
-1.656286 -5.6141706000000005e-09
-1.655286 -6.1847652e-09
-1.654286 -6.7907999e-09
-1.653286 -7.433637e-09
-1.652286 -8.1145465e-09
-1.651286 -8.8346525e-09
-1.650286 -9.5948784e-09
-1.649286 -1.0395884e-08
-1.648286 -1.1238004e-08
-1.647286 -1.2121185000000001e-08
-1.646286 -1.3044925e-08
-1.645286 -1.400822e-08
-1.644286 -1.5009505999999998e-08
-1.643286 -1.6046624e-08
-1.642286 -1.7116782e-08
-1.641286 -1.8216535e-08
-1.640286 -1.9341775e-08
-1.639286 -2.0487738e-08
-1.638286 -2.1649021e-08
-1.637286 -2.2819623e-08
-1.636286 -2.3992988e-08
-1.635286 -2.5162081e-08
-1.634286 -2.6319463e-08
-1.633286 -2.7457389000000004e-08
-1.632286 -2.8567909000000002e-08
-1.631286 -2.9642994e-08
-1.630286 -3.0674652e-08
-1.629286 -3.1655056e-08
-1.628286 -3.2576677e-08
-1.627286 -3.3432415e-08
-1.626286 -3.4215714e-08
-1.625286 -3.4920691e-08
-1.624286 -3.5542233e-08
-1.623286 -3.6076095e-08
-1.622286 -3.6518977e-08
-1.621286 -3.6868575e-08
-1.620286 -3.7123626e-08
-1.619286 -3.7283923000000003e-08
-1.618286 -3.7350309e-08
-1.617286 -3.7324646e-08
-1.616286 -3.7209766e-08
-1.615286 -3.7009396000000005e-08
-1.614286 -3.6728059e-08
-1.613286 -3.6370976e-08
-1.612286 -3.594392e-08
-1.611286 -3.5453088e-08
-1.610286 -3.490494e-08
-1.609286 -3.430605e-08
-1.608286 -3.3662930999999996e-08
-1.607286 -3.2981892e-08
-1.606286 -3.2268868e-08
-1.605286 -3.1529276e-08
-1.604286 -3.0767885e-08
-1.603286 -2.9988689e-08
-1.602286 -2.9194799e-08
-1.601286 -2.8388372e-08
-1.600286 -2.7570538e-08
-1.599286 -2.6741364999999998e-08
-1.598286 -2.5899843000000003e-08
-1.597286 -2.5043898000000003e-08
-1.596286 -2.4170410000000002e-08
-1.595286 -2.3275286e-08
-1.594286 -2.2353523e-08
-1.593286 -2.139931e-08
-1.592286 -2.0406134e-08
-1.591286 -1.9366908999999998e-08
-1.590286 -1.8274118e-08
-1.589286 -1.7119948999999997e-08
-1.588286 -1.5896448e-08
-1.587286 -1.4595676999999998e-08
-1.586286 -1.320986e-08
-1.585286 -1.1731525e-08
-1.584286 -1.0153653000000001e-08
-1.583286 -8.4697999e-09
-1.582286 -6.6742209e-09
-1.581286 -4.7619738e-09
-1.580286 -2.7290123e-09
-1.579286 -5.7226168e-10
-1.578286 1.7103201e-09
-1.577286 4.1196966e-09
-1.576286 6.6557232000000004e-09
-1.575286 9.317133200000001e-09
-1.574286 1.2101535e-08
-1.573286 1.5005425999999998e-08
-1.572286 1.8024215e-08
-1.571286 2.1152262999999998e-08
-1.570286 2.4382921000000002e-08
-1.569286 2.7708583e-08
-1.568286 3.1120753e-08
-1.567286 3.4610106e-08
-1.566286 3.8166559e-08
-1.565286 4.1779344e-08
-1.564286 4.543709e-08
-1.563286 4.9127913000000004e-08
-1.562286 5.2839483e-08
-1.561286 5.655913e-08
-1.560286 6.0273925e-08
-1.559286 6.3970773e-08
-1.558286 6.7636524e-08
-1.557286 7.1258055e-08
-1.556286 7.482237600000001e-08
-1.555286 7.8316748e-08
-1.554286 8.1728779e-08
-1.553286 8.504653599999999e-08
-1.552286 8.825866100000001e-08
-1.551286 9.1354474e-08
-1.550286 9.4324093e-08
-1.549286 9.7158537e-08
-1.548286 9.9849828e-08
-1.547286 1.0239108e-07
-1.546286 1.0477663000000001e-07
-1.545286 1.0700204999999999e-07
-1.544286 1.0906426999999999e-07
-1.543286 1.1096159999999999e-07
-1.542286 1.1269376999999999e-07
-1.541286 1.1426193999999999e-07
-1.540286 1.1566872e-07
-1.539286 1.1691809e-07
-1.538286 1.1801538999999999e-07
-1.537286 1.1896722e-07
-1.536286 1.1978138e-07
-1.535286 1.2046669e-07
-1.534286 1.2103286000000002e-07
-1.533286 1.2149034e-07
-1.532286 1.218501e-07
-1.531286 1.2212347e-07
-1.530286 1.2232187e-07
-1.529286 1.2245664e-07
-1.528286 1.2253877e-07
-1.527286 1.2257865999999999e-07
-1.526286 1.2258593e-07
-1.525286 1.2256919e-07
-1.524286 1.2253578999999999e-07
-1.523286 1.2249169e-07
-1.522286 1.2244128e-07
-1.521286 1.223872e-07
-1.520286 1.2233028e-07
-1.519286 1.2226943e-07
-1.518286 1.2220162e-07
-1.517286 1.2212185e-07
-1.516286 1.2202319e-07
-1.515286 1.2189684999999998e-07
-1.514286 1.2173227e-07
-1.513286 1.2151727000000002e-07
-1.512286 1.2123822e-07
-1.511286 1.2088022e-07
-1.510286 1.2042733e-07
-1.509286 1.1986285e-07
-1.508286 1.1916953e-07
-1.507286 1.1832988e-07
-1.506286 1.1732644999999999e-07
-1.505286 1.1614208e-07
-1.504286 1.1476027e-07
-1.503286 1.1316531999999999e-07
-1.502286 1.1134272000000001e-07
-1.501286 1.0927932e-07
-1.500286 1.0696356000000001e-07
-1.499286 1.0438569e-07
-1.498286 1.0153794000000001e-07
-1.497286 9.8414654e-08
-1.496286 9.5012387e-08
-1.495286 9.133002100000001e-08
-1.494286 8.7368773e-08
-1.493286 8.3132246e-08
-1.492286 7.8626383e-08
-1.491286 7.3859452e-08
-1.490286 6.884194300000001e-08
-1.489286 6.3586492e-08
-1.488286 5.8107746e-08
-1.487286 5.2422228e-08
-1.486286 4.6548163e-08
-1.485286 4.0505313e-08
-1.484286 3.4314776e-08
-1.483286 2.7998792e-08
-1.482286 2.1580532e-08
-1.481286 1.508388e-08
-1.480286 8.53322e-09
-1.479286 1.9532135e-09
-1.478286 -4.6314185e-09
-1.477286 -1.1196111e-08
-1.476286 -1.771667e-08
-1.475286 -2.4169478000000003e-08
-1.474286 -3.0531699000000005e-08
-1.473286 -3.6781475e-08
-1.472286 -4.289811e-08
-1.471286 -4.8862253e-08
-1.470286 -5.4656057e-08
-1.469286 -6.0263344e-08
-1.468286 -6.5669742e-08
-1.467286 -7.0862816e-08
-1.466286 -7.5832174e-08
-1.465286 -8.0569562e-08
-1.464286 -8.506895700000001e-08
-1.463286 -8.9326591e-08
-1.462286 -9.334100200000001e-08
-1.461286 -9.7113029e-08
-1.460286 -1.0064581000000001e-07
-1.459286 -1.0394473999999999e-07
-1.458286 -1.0701734000000001e-07
-1.457286 -1.0987323000000001e-07
-1.456286 -1.1252395e-07
-1.455286 -1.149828e-07
-1.454286 -1.1726469e-07
-1.453286 -1.1938586e-07
-1.452286 -1.2136371e-07
-1.451286 -1.2321648e-07
-1.450286 -1.2496301e-07
-1.449286 -1.266224e-07
-1.448286 -1.2821374999999998e-07
-1.447286 -1.2975582e-07
-1.446286 -1.3126671000000001e-07
-1.445286 -1.3276356e-07
-1.444286 -1.3426223e-07
-1.443286 -1.3577707e-07
-1.442286 -1.3732055e-07
-1.441286 -1.3890317e-07
-1.440286 -1.4053309000000001e-07
-1.439286 -1.4221608e-07
-1.438286 -1.4395535e-07
-1.437286 -1.4575144e-07
-1.436286 -1.4760224e-07
-1.435286 -1.4950293e-07
-1.434286 -1.5144607e-07
-1.433286 -1.5342169e-07
-1.432286 -1.5541745e-07
-1.431286 -1.5741884e-07
-1.430286 -1.5940943e-07
-1.429286 -1.6137107e-07
-1.428286 -1.6328429000000001e-07
-1.427286 -1.6512856000000001e-07
-1.426286 -1.6688268999999999e-07
-1.425286 -1.6852516e-07
-1.424286 -1.7003454e-07
-1.423286 -1.7138981e-07
-1.422286 -1.7257076000000002e-07
-1.421286 -1.7355831e-07
-1.420286 -1.7433490000000001e-07
-1.419286 -1.7488475000000001e-07
-1.418286 -1.7519415e-07
-1.417286 -1.7525167e-07
-1.416286 -1.7504842e-07
-1.415286 -1.7457815e-07
-1.414286 -1.7383741e-07
-1.413286 -1.7282555e-07
-1.412286 -1.7154482e-07
-1.411286 -1.7000030000000002e-07
-1.410286 -1.6819983e-07
-1.409286 -1.6615395e-07
-1.408286 -1.6387567e-07
-1.407286 -1.6138041e-07
-1.406286 -1.5868571e-07
-1.405286 -1.5581103e-07
-1.404286 -1.527775e-07
-1.403286 -1.4960767e-07
-1.402286 -1.4632523e-07
-1.401286 -1.4295474e-07
-1.400286 -1.3952134e-07
-1.399286 -1.3605052e-07
-1.398286 -1.3256781e-07
-1.397286 -1.2909860000000001e-07
-1.396286 -1.2566782000000002e-07
-1.395286 -1.2229978e-07
-1.394286 -1.1901797e-07
-1.393286 -1.1584486e-07
-1.392286 -1.1280170999999999e-07
-1.391286 -1.0990852000000001e-07
-1.390286 -1.071838e-07
-1.389286 -1.0464453e-07
-1.388286 -1.0230607e-07
-1.387286 -1.0018211e-07
-1.386286 -9.8284525e-08
-1.385286 -9.662345400000001e-08
-1.384286 -9.520722e-08
-1.383286 -9.4042318e-08
-1.382286 -9.3133434e-08
-1.381286 -9.248344900000001e-08
-1.380286 -9.2093455e-08
-1.379286 -9.196282599999999e-08
-1.378286 -9.2089225e-08
-1.377286 -9.2468694e-08
-1.376286 -9.3095709e-08
-1.375286 -9.3963282e-08
-1.374286 -9.5063046e-08
-1.373286 -9.6385377e-08
-1.372286 -9.7919506e-08
-1.371286 -9.9653674e-08
-1.370286 -1.0157527e-07
-1.369286 -1.0367102999999999e-07
-1.368286 -1.0592716999999999e-07
-1.367286 -1.0832962e-07
-1.366286 -1.1086422999999999e-07
-1.365286 -1.1351692000000001e-07
-1.364286 -1.1627395999999999e-07
-1.363286 -1.1912217000000001e-07
-1.362286 -1.220491e-07
-1.361286 -1.2504331999999999e-07
-1.360286 -1.2809453e-07
-1.359286 -1.3119383e-07
-1.358286 -1.3433384e-07
-1.357286 -1.3750889e-07
-1.356286 -1.4071513e-07
-1.355286 -1.4395065000000002e-07
-1.354286 -1.4721554e-07
-1.353286 -1.5051194e-07
-1.352286 -1.5384403000000001e-07
-1.351286 -1.5721801e-07
-1.350286 -1.6064204e-07
-1.349286 -1.6412616e-07
-1.348286 -1.6768205e-07
-1.347286 -1.7132298e-07
-1.346286 -1.7506354e-07
-1.345286 -1.7891943000000001e-07
-1.344286 -1.8290722000000002e-07
-1.343286 -1.8704402e-07
-1.342286 -1.9134729000000002e-07
-1.341286 -1.9583445999999998e-07
-1.340286 -2.0052269e-07
-1.339286 -2.0542856000000002e-07
-1.338286 -2.1056779e-07
-1.337286 -2.1595499e-07
-1.336286 -2.216034e-07
-1.335286 -2.2752468999999998e-07
-1.334286 -2.3372873e-07
-1.333286 -2.4022349e-07
-1.332286 -2.4701489999999997e-07
-1.331286 -2.5410671e-07
-1.330286 -2.6150055e-07
-1.329286 -2.6919587e-07
-1.328286 -2.7718992e-07
-1.327286 -2.8547791000000003e-07
-1.326286 -2.9405307000000003e-07
-1.325286 -3.0290680999999997e-07
-1.324286 -3.1202883e-07
-1.323286 -3.2140735e-07
-1.322286 -3.3102934e-07
-1.321286 -3.4088063e-07
-1.320286 -3.5094627e-07
-1.319286 -3.6121066e-07
-1.318286 -3.7165779e-07
-1.317286 -3.8227155e-07
-1.316286 -3.9303578e-07
-1.315286 -4.0393466e-07
-1.314286 -4.1495268999999996e-07
-1.313286 -4.2607509e-07
-1.312286 -4.3728772e-07
-1.311286 -4.4857731e-07
-1.310286 -4.5993151999999997e-07
-1.309286 -4.7133906e-07
-1.308286 -4.8278976e-07
-1.307286 -4.9427449e-07
-1.306286 -5.0578524e-07
-1.305286 -5.1731512e-07
-1.304286 -5.2885838e-07
-1.303286 -5.4041029e-07
-1.302286 -5.5196714e-07
-1.301286 -5.6352629e-07
-1.300286 -5.7508593e-07
-1.299286 -5.8664522e-07
-1.298286 -5.9820406e-07
-1.297286 -6.0976326e-07
-1.296286 -6.2132424e-07
-1.295286 -6.3288921e-07
-1.294286 -6.4446097e-07
-1.293286 -6.5604304e-07
-1.292286 -6.676395e-07
-1.291286 -6.7925496e-07
-1.290286 -6.908946700000001e-07
-1.289286 -7.0256436e-07
-1.288286 -7.1427033e-07
-1.287286 -7.2601929e-07
-1.286286 -7.3781852e-07
-1.285286 -7.496756999999999e-07
-1.284286 -7.6159887e-07
-1.283286 -7.735964799999999e-07
-1.282286 -7.856773e-07
-1.281286 -7.9785032e-07
-1.280286 -8.1012468e-07
-1.279286 -8.225097e-07
-1.278286 -8.350147199999999e-07
-1.277286 -8.4764897e-07
-1.276286 -8.604215099999999e-07
-1.275286 -8.733413100000001e-07
-1.274286 -8.8641681e-07
-1.273286 -8.9965608e-07
-1.272286 -9.130667800000001e-07
-1.271286 -9.266557300000001e-07
-1.270286 -9.4042925e-07
-1.269286 -9.5439292e-07
-1.268286 -9.685513700000001e-07
-1.267286 -9.829086e-07
-1.266286 -9.9746771e-07
-1.265286 -1.0122309e-06
-1.264286 -1.0271997e-06
-1.263286 -1.0423745e-06
-1.262286 -1.0577556e-06
-1.261286 -1.073342e-06
-1.260286 -1.0891327e-06
-1.259286 -1.1051259000000002e-06
-1.258286 -1.1213195e-06
-1.257286 -1.1377113e-06
-1.256286 -1.1542991e-06
-1.255286 -1.1710806e-06
-1.254286 -1.1880535e-06
-1.253286 -1.2052162e-06
-1.252286 -1.2225673e-06
-1.251286 -1.2401060000000002e-06
-1.250286 -1.2578321e-06
-1.249286 -1.2757464e-06
-1.248286 -1.2938500000000001e-06
-1.247286 -1.3121454e-06
-1.246286 -1.3306357e-06
-1.245286 -1.3493249e-06
-1.244286 -1.3682182e-06
-1.243286 -1.3873213e-06
-1.242286 -1.406641e-06
-1.241286 -1.426185e-06
-1.240286 -1.4459618000000001e-06
-1.239286 -1.4659804e-06
-1.238286 -1.4862507e-06
-1.237286 -1.5067829999999999e-06
-1.236286 -1.5275884e-06
-1.235286 -1.5486780000000001e-06
-1.234286 -1.5700637e-06
-1.233286 -1.5917577000000002e-06
-1.232286 -1.6137719999999998e-06
-1.231286 -1.6361195e-06
-1.230286 -1.6588126e-06
-1.229286 -1.6818645999999999e-06
-1.228286 -1.7052884e-06
-1.227286 -1.7290972e-06
-1.226286 -1.7533047000000001e-06
-1.225286 -1.7779244999999999e-06
-1.224286 -1.8029705999999998e-06
-1.223286 -1.8284568999999999e-06
-1.222286 -1.8543979e-06
-1.221286 -1.8808082e-06
-1.220286 -1.907703e-06
-1.219286 -1.9350974000000002e-06
-1.218286 -1.9630072e-06
-1.217286 -1.9914483e-06
-1.216286 -2.0204369999999997e-06
-1.215286 -2.0499896999999998e-06
-1.214286 -2.0801233e-06
-1.213286 -2.1108544e-06
-1.212286 -2.1422e-06
-1.211286 -2.1741767e-06
-1.210286 -2.2068013e-06
-1.209286 -2.2400899e-06
-1.208286 -2.2740581e-06
-1.207286 -2.3087212000000003e-06
-1.206286 -2.3440935e-06
-1.205286 -2.3801883e-06
-1.204286 -2.4170181e-06
-1.203286 -2.4545937e-06
-1.202286 -2.492925e-06
-1.201286 -2.5320200999999997e-06
-1.200286 -2.5718858e-06
-1.199286 -2.6125271e-06
-1.198286 -2.6539472999999998e-06
-1.197286 -2.696148e-06
-1.196286 -2.7391293e-06
-1.195286 -2.7828891e-06
-1.194286 -2.8274245e-06
-1.193286 -2.8727305e-06
-1.192286 -2.918801e-06
-1.191286 -2.9656288e-06
-1.190286 -3.0132057e-06
-1.189286 -3.0615226e-06
-1.188286 -3.1105699e-06
-1.187286 -3.1603378000000004e-06
-1.186286 -3.2108161e-06
-1.185286 -3.2619951e-06
-1.184286 -3.3138654e-06
-1.183286 -3.3664186e-06
-1.182286 -3.4196464e-06
-1.181286 -3.4735429e-06
-1.180286 -3.5281023e-06
-1.179286 -3.583321e-06
-1.178286 -3.6391973999999997e-06
-1.177286 -3.695731e-06
-1.176286 -3.7529236999999997e-06
-1.175286 -3.8107789e-06
-1.174286 -3.8693027e-06
-1.173286 -3.928502700000001e-06
-1.172286 -3.9883886e-06
-1.171286 -4.0489727e-06
-1.170286 -4.110267999999999e-06
-1.169286 -4.1722902e-06
-1.168286 -4.2350564e-06
-1.167286 -4.298585e-06
-1.166286 -4.3628958e-06
-1.165286 -4.4280100000000005e-06
-1.164286 -4.4939487e-06
-1.163286 -4.5607351e-06
-1.162286 -4.6283915000000005e-06
-1.161286 -4.6969419e-06
-1.160286 -4.7664091e-06
-1.159286 -4.8368168e-06
-1.158286 -4.908187600000001e-06
-1.157286 -4.980544e-06
-1.156286 -5.0539079e-06
-1.155286 -5.1283003e-06
-1.154286 -5.2037411e-06
-1.153286 -5.2802491e-06
-1.152286 -5.3578422e-06
-1.151286 -5.4365366e-06
-1.150286 -5.5163472e-06
-1.149286 -5.5972876000000005e-06
-1.148286 -5.6793695e-06
-1.147286 -5.7626035e-06
-1.146286 -5.8469982999999994e-06
-1.145286 -5.9325604e-06
-1.144286 -6.0192953000000004e-06
-1.143286 -6.1072065e-06
-1.142286 -6.1962965e-06
-1.141286 -6.2865652e-06
-1.140286 -6.3780114e-06
-1.139286 -6.470632e-06
-1.138286 -6.5644223e-06
-1.137286 -6.659377e-06
-1.136286 -6.7554893e-06
-1.135286 -6.8527513e-06
-1.134286 -6.951153600000001e-06
-1.133286 -7.050686399999999e-06
-1.132286 -7.1513384e-06
-1.131286 -7.2530994999999995e-06
-1.130286 -7.3559576e-06
-1.129286 -7.459902200000001e-06
-1.128286 -7.5649218000000005e-06
-1.127286 -7.6710059e-06
-1.126286 -7.7781444e-06
-1.125286 -7.8863295e-06
-1.124286 -7.9955534e-06
-1.123286 -8.1058104e-06
-1.122286 -8.217097e-06
-1.121286 -8.3294111e-06
-1.120286 -8.442754099999999e-06
-1.119286 -8.557128700000001e-06
-1.118286 -8.672541399999999e-06
-1.117286 -8.7890022e-06
-1.116286 -8.9065232e-06
-1.115286 -9.025119899999999e-06
-1.114286 -9.1448115e-06
-1.113286 -9.2656208e-06
-1.112286 -9.3875734e-06
-1.111286 -9.5106977e-06
-1.110286 -9.6350263e-06
-1.109286 -9.760594100000001e-06
-1.108286 -9.8874388e-06
-1.107286 -1.00156e-05
-1.106286 -1.0145121e-05
-1.105286 -1.0276047e-05
-1.104286 -1.0408422e-05
-1.103286 -1.0542293e-05
-1.102286 -1.0677709e-05
-1.101286 -1.0814715999999999e-05
-1.100286 -1.0953363999999999e-05
-1.099286 -1.1093698999999999e-05
-1.098286 -1.1235767e-05
-1.097286 -1.1379613000000001e-05
-1.096286 -1.1525279e-05
-1.095286 -1.1672807e-05
-1.094286 -1.1822235999999999e-05
-1.093286 -1.19736e-05
-1.092286 -1.2126932e-05
-1.091286 -1.2282263e-05
-1.090286 -1.2439617e-05
-1.089286 -1.2599018e-05
-1.088286 -1.2760486000000001e-05
-1.087286 -1.2924038000000001e-05
-1.086286 -1.3089685e-05
-1.085286 -1.325744e-05
-1.084286 -1.3427308e-05
-1.083286 -1.3599293e-05
-1.082286 -1.3773400999999999e-05
-1.081286 -1.3949628000000001e-05
-1.080286 -1.4127973999999998e-05
-1.079286 -1.4308437999999999e-05
-1.078286 -1.4491015e-05
-1.077286 -1.4675699999999999e-05
-1.076286 -1.4862490999999999e-05
-1.075286 -1.5051383000000001e-05
-1.074286 -1.5242374e-05
-1.073286 -1.5435462e-05
-1.072286 -1.5630647e-05
-1.071286 -1.5827931e-05
-1.070286 -1.6027317e-05
-1.069286 -1.6228815e-05
-1.068286 -1.6432431e-05
-1.067286 -1.6638178000000003e-05
-1.066286 -1.6846072999999997e-05
-1.065286 -1.7056135e-05
-1.064286 -1.7268387e-05
-1.063286 -1.7482854000000002e-05
-1.062286 -1.7699567e-05
-1.061286 -1.7918559e-05
-1.060286 -1.8139868e-05
-1.059286 -1.8363532000000002e-05
-1.058286 -1.8589597e-05
-1.057286 -1.8818109e-05
-1.056286 -1.9049118e-05
-1.055286 -1.9282675e-05
-1.054286 -1.9518836e-05
-1.053286 -1.9757658e-05
-1.052286 -1.9999199e-05
-1.051286 -2.0243519e-05
-1.050286 -2.0490680000000002e-05
-1.049286 -2.0740744e-05
-1.048286 -2.0993773999999998e-05
-1.047286 -2.1249834e-05
-1.046286 -2.1508984e-05
-1.045286 -2.1771288e-05
-1.044286 -2.2036805e-05
-1.043286 -2.2305596e-05
-1.042286 -2.2577719e-05
-1.041286 -2.2853229e-05
-1.040286 -2.3132181e-05
-1.039286 -2.3414624e-05
-1.038286 -2.3700608e-05
-1.037286 -2.3990177e-05
-1.036286 -2.4283375e-05
-1.035286 -2.458024e-05
-1.034286 -2.4880804999999998e-05
-1.033286 -2.5185102000000003e-05
-1.032286 -2.5493162e-05
-1.031286 -2.5805004999999998e-05
-1.030286 -2.6120656999999998e-05
-1.029286 -2.6440131e-05
-1.028286 -2.6763442e-05
-1.027286 -2.7090601e-05
-1.026286 -2.7421621e-05
-1.025286 -2.7756502e-05
-1.024286 -2.8095249000000002e-05
-1.023286 -2.8437864e-05
-1.022286 -2.8784350999999998e-05
-1.021286 -2.9134705e-05
-1.020286 -2.9488925e-05
-1.019286 -2.9847013e-05
-1.018286 -3.0208966000000002e-05
-1.017286 -3.0574784999999996e-05
-1.016286 -3.0944472000000005e-05
-1.015286 -3.1318032e-05
-1.014286 -3.1695473e-05
-1.013286 -3.2076801e-05
-1.012286 -3.2462029e-05
-1.011286 -3.2851173e-05
-1.010286 -3.3244257e-05
-1.009286 -3.3641302e-05
-1.008286 -3.4042338e-05
-1.007286 -3.4447402e-05
-1.006286 -3.4856529e-05
-1.005286 -3.5269767e-05
-1.004286 -3.5687162e-05
-1.003286 -3.610877e-05
-1.002286 -3.6534649e-05
-1.001286 -3.6964863e-05
-1.000286 -3.7399478999999996e-05
-0.9992857 -3.7838572e-05
-0.9982857 -3.8282215e-05
-0.9972857 -3.8730488e-05
-0.9962857 -3.9183473e-05
-0.9952857 -3.9641259000000004e-05
-0.9942857 -4.0103927e-05
-0.9932857 -4.0571572e-05
-0.9922857 -4.1044282e-05
-0.9912857 -4.1522148e-05
-0.9902857 -4.2005257e-05
-0.9892857 -4.2493704e-05
-0.9882857 -4.2987577e-05
-0.9872857 -4.3486963e-05
-0.9862857 -4.3991948999999995e-05
-0.9852857 -4.4502619e-05
-0.9842857 -4.5019056000000004e-05
-0.9832857 -4.5541335999999996e-05
-0.9822857 -4.6069533e-05
-0.9812857 -4.6603721999999996e-05
-0.9802857 -4.7143973e-05
-0.9792857 -4.7690349e-05
-0.9782857 -4.8242907000000004e-05
-0.9772857 -4.8801706e-05
-0.9762857 -4.9366798000000004e-05
-0.9752857 -4.9938234e-05
-0.9742857 -5.0516059000000004e-05
-0.9732857 -5.1100312e-05
-0.9722857 -5.1691035000000006e-05
-0.9712857 -5.2288259999999996e-05
-0.9702857 -5.2892022e-05
-0.9692857 -5.3502349999999994e-05
-0.9682857 -5.4119265999999996e-05
-0.9672857 -5.4742799000000004e-05
-0.9662857 -5.5372971e-05
-0.9652857 -5.6009799e-05
-0.9642857 -5.6653311999999995e-05
-0.9632857 -5.7303527e-05
-0.9622857 -5.796046e-05
-0.9612857 -5.8624141e-05
-0.9602857 -5.9294587000000004e-05
-0.9592857 -5.9971819e-05
-0.9582857 -6.0655861e-05
-0.9572857 -6.1346748e-05
-0.9562857 -6.204450100000001e-05
-0.9552857 -6.2749154e-05
-0.9542857 -6.3460743e-05
-0.9532857 -6.4179301e-05
-0.9522857 -6.4904879e-05
-0.9512857 -6.5637516e-05
-0.9502857 -6.637726e-05
-0.9492857 -6.7124171e-05
-0.9482857 -6.787830099999999e-05
-0.9472857 -6.863971899999999e-05
-0.9462857 -6.940848599999999e-05
-0.9452857 -7.018467700000001e-05
-0.9442857 -7.0968366e-05
-0.9432857 -7.1759638e-05
-0.9422857 -7.2558578e-05
-0.9412857 -7.3365271e-05
-0.9402857 -7.4179815e-05
-0.9392857 -7.5002299e-05
-0.9382857 -7.583282699999999e-05
-0.9372857 -7.6671506e-05
-0.9362857 -7.7518439e-05
-0.9352857 -7.837372800000001e-05
-0.9342857 -7.9237492e-05
-0.9332857 -8.0109839e-05
-0.9322857 -8.099087800000001e-05
-0.9312857 -8.1880728e-05
-0.9302857 -8.2779496e-05
-0.9292857 -8.3687303e-05
-0.9282857 -8.4604255e-05
-0.9272857 -8.5530468e-05
-0.9262857 -8.646604799999999e-05
-0.9252857 -8.7411109e-05
-0.9242857 -8.836575499999999e-05
-0.9232857 -8.9330092e-05
-0.9222857 -9.0304218e-05
-0.9212857 -9.1288234e-05
-0.9202857 -9.228223799999999e-05
-0.9192857 -9.328632e-05
-0.9182857 -9.4300577e-05
-0.9172857 -9.5325089e-05
-0.9162857 -9.635993999999999e-05
-0.9152857 -9.740522300000001e-05
-0.9142857 -9.8460998e-05
-0.9132857 -9.952735799999999e-05
-0.9122857 -0.00010060436999999999
-0.9112857 -0.0001016921
-0.9102857 -0.00010279062999999999
-0.9092857 -0.00010389999999999999
-0.9082857 -0.00010502030999999999
-0.9072857 -0.00010615161000000001
-0.9062857 -0.00010729395
-0.9052857 -0.00010844741999999999
-0.9042857 -0.00010961207000000001
-0.9032857 -0.00011078797000000001
-0.9022857 -0.00011197518
-0.9012857 -0.00011317376
-0.9002857 -0.00011438376999999999
-0.8992857 -0.00011560529000000001
-0.8982857 -0.00011683838
-0.8972857 -0.00011808312000000001
-0.8962857 -0.00011933956
-0.8952857 -0.00012060781
-0.8942857 -0.00012188792
-0.8932857 -0.00012317998
-0.8922857 -0.00012448407
-0.8912857 -0.00012580028000000001
-0.8902857 -0.0001271287
-0.8892857 -0.00012846942
-0.8882857 -0.00012982255
-0.8872857 -0.00013118818
-0.8862857 -0.0001325664
-0.8852857 -0.00013395734
-0.8842857 -0.0001353611
-0.8832857 -0.00013677779
-0.8822857 -0.00013820754
-0.8812857 -0.00013965046
-0.8802857 -0.00014110667
-0.8792857 -0.0001425763
-0.8782857 -0.00014405948
-0.8772857 -0.00014555634
-0.8762857 -0.000147067
-0.8752857 -0.00014859161
-0.8742857 -0.0001501303
-0.8732857 -0.00015168321
-0.8722857 -0.00015325048
-0.8712857 -0.00015483225
-0.8702857 -0.00015642867
-0.8692857 -0.00015803986
-0.8682857 -0.00015966597
-0.8672857 -0.00016130714
-0.8662857 -0.00016296351
-0.8652857 -0.00016463522000000001
-0.8642857 -0.0001663224
-0.8632857 -0.00016802519
-0.8622857 -0.00016974373000000001
-0.8612857 -0.00017147813
-0.8602857 -0.00017322855000000001
-0.8592857 -0.00017499508
-0.8582857 -0.00017677787
-0.8572857 -0.00017857702999999998
-0.8562857 -0.00018039268999999998
-0.8552857 -0.00018222495
-0.8542857 -0.00018407393
-0.8532857 -0.00018593973000000002
-0.8522857 -0.00018782248
-0.8512857 -0.00018972227
-0.8502857 -0.00019163920000000003
-0.8492857 -0.00019357336999999998
-0.8482857 -0.00019552488
-0.8472857 -0.00019749382
-0.8462857 -0.00019948029
-0.8452857 -0.00020148441
-0.8442857 -0.00020350624000000002
-0.8432857 -0.00020554589
-0.8422857 -0.00020760347000000002
-0.8412857 -0.00020967902
-0.8402857 -0.0002117727
-0.8392857 -0.00021388456999999999
-0.8382857 -0.00021601474999999998
-0.8372857 -0.00021816330999999999
-0.8362857 -0.00022033038999999999
-0.8352857 -0.00022251606
-0.8342857 -0.00022472047
-0.8332857 -0.00022694371000000002
-0.8322857 -0.00022918589
-0.8312857 -0.00023144714
-0.8302857 -0.00023372761
-0.8292857 -0.00023602739999999998
-0.8282857 -0.00023834666
-0.8272857 -0.00024068551999999999
-0.8262857 -0.00024304411
-0.8252857 -0.0002454226
-0.8242857 -0.00024782114
-0.8232857 -0.00025023986999999997
-0.8222857 -0.00025267898
-0.8212857 -0.00025513859
-0.8202857 -0.00025761889999999997
-0.8192857 -0.00026012008000000003
-0.8182857 -0.00026264229
-0.8172857 -0.00026518569
-0.8162857 -0.00026775049
-0.8152857 -0.00027033685999999996
-0.8142857 -0.00027294498
-0.8132857 -0.00027557503
-0.8122857 -0.00027822721
-0.8112857 -0.00028090169
-0.8102857 -0.00028359866
-0.8092857 -0.00028631832
-0.8082857 -0.00028906084
-0.8072857 -0.0002918264
-0.8062857 -0.00029461523
-0.8052857 -0.00029742748
-0.8042857 -0.00030026333
-0.8032857 -0.00030312297
-0.8022857 -0.00030600659
-0.8012857 -0.00030891435
-0.8002857 -0.00031184642999999997
-0.7992857 -0.00031480299
-0.7982857 -0.00031778422
-0.7972857 -0.00032079026
-0.7962857 -0.00032382129
-0.7952857 -0.00032687747
-0.7942857 -0.00032995893
-0.7932857 -0.00033306583
-0.7922857 -0.00033619830999999996
-0.7912857 -0.00033935651
-0.7902857 -0.00034254056
-0.7892857 -0.0003457506
-0.7882857 -0.00034898676
-0.7872857 -0.00035224916
-0.7862857 -0.00035553794
-0.7852857 -0.00035885321
-0.7842857 -0.0003621951
-0.7832857 -0.00036556371
-0.7822857 -0.00036895917
-0.7812857 -0.00037238158
-0.7802857 -0.00037583106
-0.7792857 -0.00037930774
-0.7782857 -0.00038281173000000006
-0.7772857 -0.00038634315999999994
-0.7762857 -0.00038990214999999996
-0.7752857 -0.00039348883999999995
-0.7742857 -0.00039710334999999995
-0.7732857 -0.00040074583000000003
-0.7722857 -0.00040441641
-0.7712857 -0.00040811524000000004
-0.7702857 -0.00041184248
-0.7692857 -0.00041559828999999997
-0.7682857 -0.00041938279000000003
-0.7672857 -0.00042319620999999995
-0.7662857 -0.00042703869000000003
-0.7652857 -0.0004309104
-0.7642857 -0.00043481155
-0.7632857 -0.00043874229000000003
-0.7622857 -0.00044270286999999994
-0.7612857 -0.00044669345999999996
-0.7602857 -0.00045071429
-0.7592857 -0.00045476553999999994
-0.7582857 -0.00045884743999999994
-0.7572857 -0.00046296022
-0.7562857 -0.00046710411
-0.7552857 -0.00047127933
-0.7542857 -0.0004754861
-0.7532857 -0.00047972467
-0.7522857 -0.00048399525
-0.7512857 -0.0004882980599999999
-0.7502857 -0.0004926333499999999
-0.7492857 -0.00049700134
-0.7482857 -0.0005014022499999999
-0.7472857 -0.00050583631
-0.7462857 -0.00051030374
-0.7452857 -0.00051480479
-0.7442857 -0.0005193396599999999
-0.7432857 -0.0005239086
-0.7422857 -0.00052851178
-0.7412857 -0.0005331494299999999
-0.7402857 -0.00053782178
-0.7392857 -0.00054252901
-0.7382857 -0.00054727129
-0.7372857 -0.0005520488200000001
-0.7362857 -0.00055686182
-0.7352857 -0.00056171043
-0.7342857 -0.00056659487
-0.7332857 -0.0005715152799999999
-0.7322857 -0.00057647189
-0.7312857 -0.00058146484
-0.7302857 -0.00058649425
-0.7292857 -0.00059156032
-0.7282857 -0.00059666322
-0.7272857 -0.00060180309
-0.7262857 -0.0006069800700000001
-0.7252857 -0.0006121943
-0.7242857 -0.00061744595
-0.7232857 -0.0006227351599999999
-0.7222857 -0.00062806207
-0.7212857 -0.00063342686
-0.7202857 -0.00063882962
-0.7192857 -0.0006442705400000001
-0.7182857 -0.00064974975
-0.7172857 -0.00065526742
-0.7162857 -0.00066082366
-0.7152857 -0.00066641869
-0.7142857 -0.0006720526
-0.7132857 -0.00067772557
-0.7122857 -0.00068343779
-0.7112857 -0.00068918944
-0.7102857 -0.00069498064
-0.7092857 -0.00070081164
-0.7082857 -0.00070668257
-0.7072857 -0.00071259365
-0.7062857 -0.00071854506
-0.7052857 -0.00072453699
-0.7042857 -0.00073056967
-0.7032857 -0.00073664332
-0.7022857 -0.0007427581300000001
-0.7012857 -0.00074891432
-0.7002857 -0.00075511211
-0.6992857 -0.00076135175
-0.6982857 -0.00076763345
-0.6972857 -0.00077395753
-0.6962857 -0.0007803240800000001
-0.6952857 -0.0007867334699999999
-0.6942857 -0.00079318588
-0.6932857 -0.00079968158
-0.6922857 -0.00080622076
-0.6912857 -0.0008128036800000001
-0.6902857 -0.0008194305300000001
-0.6892857 -0.00082610168
-0.6882857 -0.0008328172
-0.6872857 -0.0008395773900000001
-0.6862857 -0.0008463825000000001
-0.6852857 -0.00085323272
-0.6842857 -0.0008601282400000001
-0.6832857 -0.0008670693200000001
-0.6822857 -0.0008740561500000001
-0.6812857 -0.0008810889100000001
-0.6802857 -0.0008881678699999999
-0.6792857 -0.00089529312
-0.6782857 -0.0009024648499999999
-0.6772857 -0.00090968324
-0.6762857 -0.0009169485599999999
-0.6752857 -0.00092426089
-0.6742857 -0.00093162034
-0.6732857 -0.0009390271800000001
-0.6722857 -0.0009464814900000001
-0.6712857 -0.0009539834500000001
-0.6702857 -0.0009615332599999999
-0.6692857 -0.000969131
-0.6682857 -0.00097677685
-0.6672857 -0.00098447099
-0.6662857 -0.00099221352
-0.6652857 -0.0010000046
-0.6642857 -0.0010078444
-0.6632857 -0.001015733
-0.6622857 -0.0010236706
-0.6612857 -0.0010316573
-0.6602857 -0.0010396933
-0.6592857 -0.0010477786999999999
-0.6582857 -0.0010559137
-0.6572857 -0.0010640983
-0.6562857 -0.0010723329000000001
-0.6552857 -0.0010806175
-0.6542857 -0.0010889523
-0.6532857 -0.0010973374
-0.6522857 -0.001105773
-0.6512857 -0.0011142594
-0.6502857 -0.0011227967
-0.6492857 -0.0011313849000000001
-0.6482857 -0.0011400244999999999
-0.6472857 -0.0011487155
-0.6462857 -0.0011574581000000001
-0.6452857 -0.0011662524
-0.6442857 -0.0011750988000000001
-0.6432857 -0.0011839974000000001
-0.6422857 -0.0011929485
-0.6412857 -0.0012019521
-0.6402857 -0.0012110086
-0.6392857 -0.001220118
-0.6382857 -0.0012292806
-0.6372857 -0.0012384967
-0.6362857 -0.0012477662999999999
-0.6352857 -0.0012570898
-0.6342857 -0.0012664674
-0.6332857 -0.0012758991
-0.6322857 -0.0012853853
-0.6312857 -0.0012949260999999999
-0.6302857 -0.0013045216
-0.6292857 -0.0013141722
-0.6282857 -0.001323878
-0.6272857 -0.001333639
-0.6262857 -0.0013434556
-0.6252857 -0.0013533279
-0.6242857 -0.0013632562
-0.6232857 -0.0013732404
-0.6222857 -0.0013832809
-0.6212857 -0.0013933775999999999
-0.6202857 -0.0014035309000000001
-0.6192857 -0.0014137408
-0.6182857 -0.0014240074
-0.6172857 -0.0014343309
-0.6162857 -0.0014447114
-0.6152857 -0.001455149
-0.6142857 -0.0014656439
-0.6132857 -0.0014761961
-0.6122857 -0.0014868057
-0.6112857 -0.0014974729
-0.6102857 -0.0015081978
-0.6092857 -0.0015189803
-0.6082857 -0.0015298207000000001
-0.6072857 -0.0015407189
-0.6062857 -0.0015516752999999999
-0.6052857 -0.0015626896000000001
-0.6042857 -0.0015737622
-0.6032857 -0.0015848929
-0.6022857 -0.0015960820999999998
-0.6012857 -0.0016073296
-0.6002857 -0.0016186357
-0.5992857 -0.0016300004
-0.5982857 -0.0016414238
-0.5972857 -0.0016529062
-0.5962857 -0.0016644475
-0.5952857 -0.0016760478
-0.5942857 -0.0016877071
-0.5932857 -0.0016994258
-0.5922857 -0.0017112037
-0.5912857 -0.001723041
-0.5902857 -0.0017349378999999999
-0.5892857 -0.0017468945
-0.5882857 -0.0017589107
-0.5872857 -0.0017709868
-0.5862857 -0.0017831229
-0.5852857 -0.0017953191000000001
-0.5842857 -0.0018075754000000002
-0.5832857 -0.0018198921999999999
-0.5822857 -0.0018322693000000002
-0.5812857 -0.0018447068
-0.5802857 -0.0018572048999999998
-0.5792857 -0.0018697637999999998
-0.5782857 -0.0018823834
-0.5772857 -0.0018950639
-0.5762857 -0.0019078055999999998
-0.5752857 -0.0019206083
-0.5742857 -0.0019334723999999998
-0.5732857 -0.0019463978
-0.5722857 -0.0019593845
-0.5712857 -0.0019724326000000003
-0.5702857 -0.0019855424
-0.5692857 -0.0019987139
-0.5682857 -0.0020119471
-0.5672857 -0.0020252421
-0.5662857 -0.0020385989000000003
-0.5652857 -0.0020520176
-0.5642857 -0.0020654983000000003
-0.5632857 -0.0020790410000000002
-0.5622857 -0.0020926458
-0.5612857 -0.0021063128
-0.5602857 -0.0021200418
-0.5592857 -0.002133833
-0.5582857 -0.0021476862
-0.5572857 -0.0021616017
-0.5562857 -0.0021755794
-0.5552857 -0.0021896192
-0.5542857 -0.0022037211
-0.5532857 -0.0022178852000000002
-0.5522857 -0.0022321115
-0.5512857 -0.0022463999
-0.5502857 -0.0022607503000000003
-0.5492857 -0.0022751627
-0.5482857 -0.0022896371
-0.5472857 -0.0023041735
-0.5462857 -0.0023187718
-0.5452857 -0.002333432
-0.5442857 -0.0023481540000000003
-0.5432857 -0.0023629378
-0.5422857 -0.0023777833
-0.5412857 -0.0023926905
-0.5402857 -0.0024076591
-0.5392857 -0.0024226892
-0.5382857 -0.0024377809
-0.5372857 -0.0024529338
-0.5362857 -0.002468148
-0.5352857 -0.0024834235
-0.5342857 -0.0024987601
-0.5332857 -0.0025141579
-0.5322857 -0.0025296165
-0.5312857 -0.0025451362
-0.5302857 -0.0025607167
-0.5292857 -0.002576358
-0.5282857 -0.0025920601
-0.5272857 -0.0026078227
-0.5262857 -0.0026236459
-0.5252857 -0.0026395297
-0.5242857 -0.0026554741
-0.5232857 -0.0026714788
-0.5222857 -0.0026875437
-0.5212857 -0.0027036691
-0.5202857 -0.0027198545
-0.5192857 -0.0027361
-0.5182857 -0.0027524056
-0.5172857 -0.0027687710999999998
-0.5162857 -0.0027851964
-0.5152857 -0.0028016815
-0.5142857 -0.0028182263
-0.5132857 -0.0028348306
-0.5122857 -0.0028514944
-0.5112857 -0.0028682174
-0.5102857 -0.0028849996
-0.5092857 -0.0029018409
-0.5082857 -0.0029187411000000003
-0.5072857 -0.0029357003
-0.5062857 -0.002952718
-0.5052857 -0.0029697943
-0.5042857 -0.002986929
-0.5032857 -0.0030041219
-0.5022857 -0.0030213729
-0.5012857 -0.0030386816
-0.5002857 -0.0030560481
-0.4992857 -0.0030734722000000003
-0.4982857 -0.0030909533999999997
-0.4972857 -0.0031084917
-0.4962857 -0.0031260872
-0.4952857 -0.0031437394
-0.4942857 -0.003161448
-0.4932857 -0.0031792129
-0.4922857 -0.0031970339
-0.4912857 -0.0032149106000000003
-0.4902857 -0.0032328429
-0.4892857 -0.0032508306
-0.4882857 -0.0032688731000000003
-0.4872857 -0.0032869706
-0.4862857 -0.0033051227
-0.4852857 -0.0033233289000000003
-0.4842857 -0.003341589
-0.4832857 -0.0033599029999999996
-0.4822857 -0.0033782704
-0.4812857 -0.0033966910000000003
-0.4802857 -0.0034151642
-0.4792857 -0.0034336903
-0.4782857 -0.0034522684
-0.4772857 -0.0034708983999999997
-0.4762857 -0.0034895801999999996
-0.4752857 -0.0035083129000000003
-0.4742857 -0.0035270965
-0.4732857 -0.003545931
-0.4722857 -0.0035648158
-0.4712857 -0.0035837504000000003
-0.4702857 -0.0036027344
-0.4692857 -0.003621768
-0.4682857 -0.0036408503
-0.4672857 -0.0036599812999999998
-0.4662857 -0.0036791607
-0.4652857 -0.0036983878000000003
-0.4642857 -0.0037176625000000002
-0.4632857 -0.0037369846000000003
-0.4622857 -0.0037563532
-0.4612857 -0.0037757682999999998
-0.4602857 -0.0037952296999999996
-0.4592857 -0.0038147369000000003
-0.4582857 -0.0038342895999999996
-0.4572857 -0.0038538874
-0.4562857 -0.0038735296
-0.4552857 -0.0038932161
-0.4542857 -0.0039129467
-0.4532857 -0.0039327209000000005
-0.4522857 -0.0039525385
-0.4512857 -0.0039723986000000005
-0.4502857 -0.0039923012
-0.4492857 -0.0040122457
-0.4482857 -0.004032232
-0.4472857 -0.0040522595
-0.4462857 -0.0040723276
-0.4452857 -0.0040924358000000004
-0.4442857 -0.0041125840999999995
-0.4432857 -0.0041327716
-0.4422857 -0.0041529976
-0.4412857 -0.004173262299999999
-0.4402857 -0.0041935647
-0.4392857 -0.0042139043
-0.4382857 -0.0042342809999999995
-0.4372857 -0.0042546937
-0.4362857 -0.0042751424
-0.4352857 -0.0042956261
-0.4342857 -0.0043161446
-0.4332857 -0.004336697
-0.4322857 -0.0043572829
-0.4312857 -0.0043779019
-0.4302857 -0.0043985532
-0.4292857 -0.0044192362
-0.4282857 -0.0044399505
-0.4272857 -0.0044606953
-0.4262857 -0.0044814704
-0.4252857 -0.0045022745
-0.4242857 -0.0045231073999999994
-0.4232857 -0.0045439687000000005
-0.4222857 -0.0045648571999999995
-0.4212857 -0.0045857727
-0.4202857 -0.0046067144
-0.4192857 -0.0046276814999999995
-0.4182857 -0.0046486737
-0.4172857 -0.00466969
-0.4162857 -0.0046907298
-0.4152857 -0.0047117926000000004
-0.4142857 -0.0047328776
-0.4132857 -0.0047539845
-0.4122857 -0.004775112
-0.4112857 -0.00479626
-0.4102857 -0.004817427500000001
-0.4092857 -0.0048386137
-0.4082857 -0.004859818
-0.4072857 -0.0048810398
-0.4062857 -0.0049022783
-0.4052857 -0.0049235332
-0.4042857 -0.0049448033999999995
-0.4032857 -0.0049660881
-0.4022857 -0.004987387
-0.4012857 -0.005008699
-0.4002857 -0.0050300237
-0.3992857 -0.0050513601
-0.3982857 -0.0050727077999999995
-0.3972857 -0.005094065599999999
-0.3962857 -0.0051154333000000005
-0.3952857 -0.0051368097
-0.3942857 -0.0051581941
-0.3932857 -0.0051795862
-0.3922857 -0.0052009847
-0.3912857 -0.0052223892
-0.3902857 -0.0052437987
-0.3892857 -0.0052652122
-0.3882857 -0.0052866289000000006
-0.3872857 -0.0053080486
-0.3862857 -0.0053294698
-0.3852857 -0.005350892
-0.3842857 -0.0053723143
-0.3832857 -0.0053937358000000005
-0.3822857 -0.0054151555
-0.3812857 -0.0054365726
-0.3802857 -0.0054579865
-0.3792857 -0.005479396
-0.3782857 -0.005500800399999999
-0.3772857 -0.0055221986
-0.3762857 -0.0055435896
-0.3752857 -0.0055649725
-0.3742857 -0.0055863467000000005
-0.3732857 -0.0056077111
-0.3722857 -0.0056290646
-0.3712857 -0.0056504061
-0.3702857 -0.0056717348
-0.3692857 -0.0056930498
-0.3682857 -0.0057143501000000005
-0.3672857 -0.0057356345000000005
-0.3662857 -0.0057569021
-0.3652857 -0.0057781519
-0.3642857 -0.0057993828
-0.3632857 -0.005820594
-0.3622857 -0.0058417842
-0.3612857 -0.0058629525
-0.3602857 -0.0058840975
-0.3592857 -0.0059052185
-0.3582857 -0.0059263143999999995
-0.3572857 -0.0059473841
-0.3562857 -0.0059684266
-0.3552857 -0.0059894406
-0.3542857 -0.0060104252
-0.3532857 -0.0060313792
-0.3522857 -0.006052302
-0.3512857 -0.006073192
-0.3502857 -0.0060940481
-0.3492857 -0.0061148698
-0.3482857 -0.0061356557
-0.3472857 -0.0061564046
-0.3462857 -0.0061771147999999994
-0.3452857 -0.0061977866000000005
-0.3442857 -0.0062184183
-0.3432857 -0.0062390085000000005
-0.3422857 -0.0062595558
-0.3412857 -0.006280060200000001
-0.3402857 -0.006300519500000001
-0.3392857 -0.006320933599999999
-0.3382857 -0.006341300500000001
-0.3372857 -0.0063616192999999994
-0.3362857 -0.0063818894
-0.3352857 -0.0064021093
-0.3342857 -0.0064222775
-0.3332857 -0.0064423933999999995
-0.3322857 -0.006462456100000001
-0.3312857 -0.0064824635
-0.3302857 -0.0065024149
-0.3292857 -0.006522309600000001
-0.3282857 -0.0065421453
-0.3272857 -0.0065619213
-0.3262857 -0.0065816369999999996
-0.3252857 -0.0066012901
-0.3242857 -0.0066208799
-0.3232857 -0.006640404900000001
-0.3222857 -0.0066598637
-0.3212857 -0.0066792556
-0.3202857 -0.006698579099999999
-0.3192857 -0.006717831999999999
-0.3182857 -0.0067370136
-0.3172857 -0.006756123199999999
-0.3162857 -0.0067751585000000005
-0.3152857 -0.006794118199999999
-0.3142857 -0.0068130015
-0.3132857 -0.0068318062
-0.3122857 -0.006850531600000001
-0.3112857 -0.0068691763
-0.3102857 -0.0068877387
-0.3092857 -0.006906217500000001
-0.3082857 -0.006924611099999999
-0.3072857 -0.0069429188
-0.3062857 -0.0069611386
-0.3052857 -0.0069792695
-0.3042857 -0.0069973095
-0.3032857 -0.0070152579
-0.3022857 -0.007033113100000001
-0.3012857 -0.007050872999999999
-0.3002857 -0.0070685368
-0.2992857 -0.0070861030999999994
-0.2982857 -0.0071035705
-0.2972857 -0.0071209375
-0.2962857 -0.007138202600000001
-0.2952857 -0.0071553651999999995
-0.2942857 -0.0071724229
-0.2932857 -0.0071893744
-0.2922857 -0.0072062183
-0.2912857 -0.007222953
-0.2902857 -0.007239577099999999
-0.2892857 -0.007256089899999999
-0.2882857 -0.0072724892
-0.2872857 -0.0072887735
-0.2862857 -0.0073049414
-0.2852857 -0.007320991400000001
-0.2842857 -0.0073369221000000005
-0.2832857 -0.0073527320999999994
-0.2822857 -0.0073684198000000005
-0.2812857 -0.0073839838
-0.2802857 -0.0073994226
-0.2792857 -0.0074147341
-0.2782857 -0.0074299176000000005
-0.2772857 -0.0074449716
-0.2762857 -0.007459894599999999
-0.2752857 -0.0074746851
-0.2742857 -0.0074893418
-0.2732857 -0.007503862399999999
-0.2722857 -0.007518246300000001
-0.2712857 -0.0075324919
-0.2702857 -0.0075465969999999995
-0.2692857 -0.0075605611
-0.2682857 -0.0075743817
-0.2672857 -0.0075880576
-0.2662857 -0.0076015873000000005
-0.2652857 -0.0076149692
-0.2642857 -0.007628202
-0.2632857 -0.0076412834
-0.2622857 -0.0076542121
-0.2612857 -0.0076669864999999995
-0.2602857 -0.0076796052
-0.2592857 -0.007692066699999999
-0.2582857 -0.0077043688999999995
-0.2572857 -0.007716510300000001
-0.2562857 -0.007728488699999999
-0.2552857 -0.007740302700000001
-0.2542857 -0.007751950800000001
-0.2532857 -0.0077634315
-0.2522857 -0.0077747427
-0.2512857 -0.007785882899999999
-0.2502857 -0.0077968507
-0.2492857 -0.007807643899999999
-0.2482857 -0.0078182617
-0.2472857 -0.0078287012
-0.2462857 -0.007838961799999999
-0.2452857 -0.0078490411
-0.2442857 -0.007858937900000001
-0.2432857 -0.007868650599999999
-0.2422857 -0.007878177
-0.2412857 -0.0078875164
-0.2402857 -0.0078966659
-0.2392857 -0.0079056248
-0.2382857 -0.0079143909
-0.2372857 -0.0079229634
-0.2362857 -0.0079313395
-0.2352857 -0.0079395184
-0.2342857 -0.0079474979
-0.2332857 -0.0079552767
-0.2322857 -0.0079628531
-0.2312857 -0.007970225899999999
-0.2302857 -0.0079773927
-0.2292857 -0.007984352100000001
-0.2282857 -0.007991102
-0.2272857 -0.0079976409
-0.2262857 -0.0080039674
-0.2252857 -0.0080100799
-0.2242857 -0.0080159763
-0.2232857 -0.0080216552
-0.2222857 -0.0080271144
-0.2212857 -0.0080323531
-0.2202857 -0.0080373684
-0.2192857 -0.0080421596
-0.2182857 -0.0080467245
-0.2172857 -0.0080510617
-0.2162857 -0.0080551697
-0.2152857 -0.0080590464
-0.2142857 -0.0080626902
-0.2132857 -0.0080660997
-0.2122857 -0.0080692735
-0.2112857 -0.008072209299999999
-0.2102857 -0.008074905799999999
-0.2092857 -0.0080773607
-0.2082857 -0.0080795733
-0.2072857 -0.0080815415
-0.2062857 -0.008083262899999999
-0.2052857 -0.0080847371
-0.2042857 -0.0080859616
-0.2032857 -0.0080869351
-0.2022857 -0.0080876554
-0.2012857 -0.0080881211
-0.2002857 -0.0080883307
-0.1992857 -0.0080882826
-0.1982857 -0.0080879749
-0.1972857 -0.0080874051
-0.1962857 -0.0080865728
-0.1952857 -0.0080854756
-0.1942857 -0.0080841113
-0.1932857 -0.0080824793
-0.1922857 -0.008080577399999999
-0.1912857 -0.0080784033
-0.1902857 -0.0080759557
-0.1892857 -0.008073232999999999
-0.1882857 -0.0080702339
-0.1872857 -0.0080669561
-0.1862857 -0.0080633974
-0.1852857 -0.0080595564
-0.1842857 -0.008055431699999999
-0.1832857 -0.008051021700000001
-0.1822857 -0.0080463244
-0.1812857 -0.0080413382
-0.1802857 -0.0080360616
-0.1792857 -0.0080304926
-0.1782857 -0.0080246296
-0.1772857 -0.0080184713
-0.1762857 -0.008012016
-0.1752857 -0.0080052618
-0.1742857 -0.007998207
-0.1732857 -0.007990850300000001
-0.1722857 -0.0079831902
-0.1712857 -0.007975224400000001
-0.1702857 -0.007966952400000001
-0.1692857 -0.0079583719
-0.1682857 -0.0079494814
-0.1672857 -0.007940279500000001
-0.1662857 -0.007930764699999999
-0.1652857 -0.0079209356
-0.1642857 -0.00791079
-0.1632857 -0.0079003272
-0.1622857 -0.0078895449
-0.1612857 -0.0078784418
-0.1602857 -0.0078670164
-0.1592857 -0.0078552672
-0.1582857 -0.007843192700000001
-0.1572857 -0.007830791600000001
-0.1562857 -0.007818062300000001
-0.1552857 -0.0078050034
-0.1542857 -0.007791613499999999
-0.1532857 -0.0077778903
-0.1522857 -0.0077638331
-0.1512857 -0.0077494398
-0.1502857 -0.0077347089
-0.1492857 -0.007719639699999999
-0.1482857 -0.0077042299
-0.1472857 -0.0076884781999999995
-0.1462857 -0.0076723838
-0.1452857 -0.007655944499999999
-0.1442857 -0.0076391589
-0.1432857 -0.0076220254
-0.1422857 -0.007604542800000001
-0.1412857 -0.0075867094
-0.1402857 -0.0075685239
-0.1392857 -0.0075499855
-0.1382857 -0.0075310920000000005
-0.1372857 -0.0075118419999999995
-0.1362857 -0.0074922339999999995
-0.1352857 -0.0074722666
-0.1342857 -0.0074519389999999994
-0.1332857 -0.0074312491000000005
-0.1322857 -0.0074101961
-0.1312857 -0.0073887779
-0.1302857 -0.0073669936999999994
-0.1292857 -0.007344841999999999
-0.1282857 -0.007322321499999999
-0.1272857 -0.007299430599999999
-0.1262857 -0.0072761679
-0.1252857 -0.0072525327
-0.1242857 -0.0072285227
-0.1232857 -0.0072041374
-0.1222857 -0.0071793751000000005
-0.1212857 -0.0071542352
-0.1202857 -0.0071287155000000005
-0.1192857 -0.0071028153
-0.1182857 -0.0070765331
-0.1172857 -0.007049867400000001
-0.1162857 -0.007022817599999999
-0.1152857 -0.0069953821
-0.1142857 -0.0069675596
-0.1132857 -0.0069393485
-0.1122857 -0.0069107482
-0.1112857 -0.0068817579
-0.1102857 -0.0068523761
-0.1092857 -0.0068226014
-0.1082857 -0.0067924331
-0.1072857 -0.0067618705
-0.1062857 -0.0067309119999999995
-0.1052857 -0.0066995563
-0.1042857 -0.006667802499999999
-0.1032857 -0.0066356501
-0.1022857 -0.006603098199999999
-0.1012857 -0.006570145300000001
-0.1002857 -0.0065367902
-9.9285714E-02 -0.006503032600000001
-9.8285712E-02 -0.0064688713
-9.7285718E-02 -0.0064343054000000005
-9.6285716E-02 -0.0063993335
-9.5285714E-02 -0.0063639549
-9.4285712E-02 -0.0063281694999999995
-9.3285717E-02 -0.0062919753
-9.2285715E-02 -0.0062553721
-9.1285713E-02 -0.0062183593
-9.0285711E-02 -0.006180935499999999
-8.9285716E-02 -0.0061430997
-8.8285714E-02 -0.0061048515
-8.7285712E-02 -0.00606619
-8.6285718E-02 -0.0060271141
-8.5285716E-02 -0.0059876234
-8.4285714E-02 -0.005947717
-8.3285712E-02 -0.005907393600000001
-8.2285717E-02 -0.005866653
-8.1285715E-02 -0.005825494
-8.0285713E-02 -0.0057839159000000005
-7.9285711E-02 -0.0057419184
-7.8285716E-02 -0.0056995003
-7.7285714E-02 -0.0056566609
-7.6285712E-02 -0.0056133995
-7.5285718E-02 -0.0055697154
-7.4285716E-02 -0.0055256078
-7.3285714E-02 -0.0054810764
-7.2285712E-02 -0.0054361204
-7.1285717E-02 -0.0053907392
-7.0285715E-02 -0.0053449323
-6.9285713E-02 -0.0052986987
-6.8285711E-02 -0.0052520383
-6.7285717E-02 -0.0052049505
-6.6285715E-02 -0.0051574349
-6.5285712E-02 -0.005109490699999999
-6.4285718E-02 -0.005061117600000001
-6.3285716E-02 -0.0050123152
-6.2285714E-02 -0.0049630831
-6.1285716E-02 -0.0049134207
-6.0285714E-02 -0.0048633279000000005
-5.9285715E-02 -0.0048128044
-5.8285713E-02 -0.0047618498
-5.7285715E-02 -0.0047104637
-5.6285713E-02 -0.0046586458
-5.5285715E-02 -0.0046063960000000004
-5.4285713E-02 -0.0045537141
-5.3285714E-02 -0.004500599599999999
-5.2285716E-02 -0.0044470522
-5.1285714E-02 -0.0043930719
-5.0285716E-02 -0.0043386586
-4.9285714E-02 -0.0042838121
-4.8285715E-02 -0.004228532300000001
-4.7285713E-02 -0.0041728188
-4.6285715E-02 -0.0041166717
-4.5285713E-02 -0.0040600909
-4.4285715E-02 -0.0040030765
-4.3285713E-02 -0.0039456281
-4.2285714E-02 -0.0038877461
-4.1285716E-02 -0.0038294299999999996
-4.0285714E-02 -0.0037706803
-3.9285716E-02 -0.0037114969
-3.8285714E-02 -0.0036518798999999997
-3.7285715E-02 -0.0035918292000000004
-3.6285713E-02 -0.0035313449
-3.5285715E-02 -0.0034704273
-3.4285713E-02 -0.0034090765
-3.3285715E-02 -0.0033472927
-3.2285713E-02 -0.0032850763
-3.1285714E-02 -0.0032224273999999996
-3.0285714E-02 -0.0031593463
-2.9285714E-02 -0.003095833
-2.8285714E-02 -0.0030318881
-2.7285714E-02 -0.0029675117
-2.6285714E-02 -0.0029027042
-2.5285713E-02 -0.0028374659
-2.4285715E-02 -0.0027717973
-2.3285715E-02 -0.0027056987
-2.2285715E-02 -0.0026391706
-2.1285715E-02 -0.0025722133
-2.0285714E-02 -0.0025048272
-1.9285714E-02 -0.0024370127
-1.8285714E-02 -0.0023687701999999997
-1.7285714E-02 -0.0023001003
-1.6285714E-02 -0.0022310034
-1.5285715E-02 -0.00216148
-1.4285714E-02 -0.0020915306
-1.3285714E-02 -0.0020211557
-1.2285714E-02 -0.0019503561000000001
-1.1285714E-02 -0.0018791321000000002
-1.0285715E-02 -0.0018074847
-9.2857145E-03 -0.0017354140999999998
-8.2857143E-03 -0.0016629212
-7.2857141E-03 -0.0015900068
-6.2857145E-03 -0.0015166715
-5.2857143E-03 -0.0014429162
-4.2857141E-03 -0.0013687414999999999
-3.2857142E-03 -0.0012941483999999999
-2.2857143E-03 -0.0012191377
-1.2857143E-03 -0.0011437104
-2.8571428E-04 -0.0010678674
7.1428571E-04 -0.00099160961
1.7142857E-03 -0.0009149381200000001
2.7142856E-03 -0.0008378538999999999
3.7142858E-03 -0.0007603580299999999
4.7142855E-03 -0.00068245163
5.7142857E-03 -0.00060413581
6.7142858E-03 -0.00052541177
7.7142855E-03 -0.00044628064
8.7142857E-03 -0.00036674362
9.7142858E-03 -0.00028680197
1.0714286E-02 -0.00020645693000000001
1.1714286E-02 -0.00012570976999999998
1.2714285E-02 -4.4561759e-05
1.3714286E-02 3.6985767000000004e-05
1.4714286E-02 0.00011893147
1.5714286E-02 0.000201274
1.6714286E-02 0.00028401198
1.7714286E-02 0.00036714405
1.8714286E-02 0.00045066877
1.9714287E-02 0.00053458471
2.0714285E-02 0.00061889045
2.1714285E-02 0.0007035845100000001
2.2714285E-02 0.00078866542
2.3714285E-02 0.00087413164
2.4714286E-02 0.0009599815699999999
2.5714286E-02 0.0010462138
2.6714286E-02 0.0011328266
2.7714286E-02 0.0012198185
2.8714286E-02 0.0013071878
2.9714286E-02 0.0013949329
3.0714286E-02 0.0014830519
3.1714287E-02 0.0015715432
3.2714285E-02 0.0016604052
3.3714287E-02 0.0017496359
3.4714285E-02 0.0018392335
3.5714287E-02 0.0019291962
3.6714286E-02 0.0020195221
3.7714284E-02 0.0021102093999999997
3.8714286E-02 0.0022012562
3.9714284E-02 0.0022926604
4.0714286E-02 0.0023844201
4.1714285E-02 0.0024765332
4.2714287E-02 0.0025689977
4.3714285E-02 0.0026618116
4.4714287E-02 0.0027549728000000003
4.5714285E-02 0.0028484792
4.6714287E-02 0.0029423289
4.7714286E-02 0.0030365194
4.8714284E-02 0.0031310487000000002
4.9714286E-02 0.0032259148
5.0714284E-02 0.0033211152
5.1714286E-02 0.0034166478
5.2714285E-02 0.0035125103999999996
5.3714287E-02 0.0036087007
5.4714285E-02 0.0037052163000000004
5.5714287E-02 0.0038020549
5.6714285E-02 0.0038992141000000003
5.7714287E-02 0.0039966915
5.8714285E-02 0.0040944848
5.9714288E-02 0.0041925916
6.0714286E-02 0.004291009100000001
6.1714284E-02 0.0043897347
6.2714286E-02 0.0044887664
6.3714288E-02 0.004588101
6.4714283E-02 0.0046877361
6.5714285E-02 0.0047876689
6.6714287E-02 0.004887896599999999
6.7714289E-02 0.0049884165
6.8714283E-02 0.005089226
6.9714285E-02 0.0051903222
7.0714287E-02 0.0052917021
7.1714282E-02 0.0053933632
7.2714284E-02 0.005495302299999999
7.3714286E-02 0.0055975168
7.4714288E-02 0.0057000034000000005
7.5714283E-02 0.005802759199999999
7.6714285E-02 0.005905781299999999
7.7714287E-02 0.006009066800000001
7.8714289E-02 0.0061126128
7.9714283E-02 0.0062164159
8.0714285E-02 0.006320473
8.1714287E-02 0.006424781900000001
8.2714289E-02 0.006529338900000001
8.3714284E-02 0.0066341403
8.4714286E-02 0.006739184
8.5714288E-02 0.0068444664
8.6714283E-02 0.0069499838
8.7714285E-02 0.007055734000000001
8.8714287E-02 0.007161713399999999
8.9714289E-02 0.0072679184
9.0714283E-02 0.0073743459999999995
9.1714285E-02 0.0074809934
9.2714287E-02 0.0075878561
9.3714289E-02 0.007694931999999999
9.4714284E-02 0.0078022167000000005
9.5714286E-02 0.0079097081
9.6714288E-02 0.0080174017
9.7714283E-02 0.008125294
9.8714285E-02 0.008233382000000001
9.9714287E-02 0.008341662
0.1007143 0.008450130600000001
0.1017143 0.0085587846
0.1027143 0.0086676198
0.1037143 0.0087766326
0.1047143 0.00888582
0.1057143 0.0089951776
0.1067143 0.0091047019
0.1077143 0.009214389100000001
0.1087143 0.009324235699999999
0.1097143 0.009434238
0.1107143 0.009544392399999999
0.1117143 0.0096546944
0.1127143 0.0097651406
0.1137143 0.0098757264
0.1147143 0.009986449
0.1157143 0.010097304
0.1167143 0.010208287
0.1177143 0.010319395
0.1187143 0.010430623
0.1197143 0.010541967999999999
0.1207143 0.010653425
0.1217143 0.010764991
0.1227143 0.010876661
0.1237143 0.010988431
0.1247143 0.011100298000000001
0.1257143 0.011212257
0.1267143 0.011324303
0.1277143 0.011436434
0.1287143 0.011548644
0.1297143 0.011660929
0.1307143 0.011773285
0.1317143 0.011885708
0.1327143 0.011998194
0.1337143 0.012110738000000001
0.1347143 0.012223335
0.1357143 0.012335982
0.1367143 0.012448673
0.1377143 0.012561407000000002
0.1387143 0.012674175
0.1397143 0.012786975999999999
0.1407143 0.012899803999999999
0.1417143 0.013012656000000001
0.1427143 0.013125526
0.1437143 0.013238409999999999
0.1447143 0.013351304000000001
0.1457143 0.013464202
0.1467143 0.013577101000000001
0.1477143 0.013689997
0.1487143 0.013802882
0.1497143 0.013915754
0.1507143 0.014028608
0.1517143 0.014141439
0.1527143 0.014254243
0.1537143 0.014367013999999999
0.1547143 0.014479749
0.1557143 0.014592441999999999
0.1567143 0.01470509
0.1577143 0.014817687
0.1587143 0.014930229000000001
0.1597143 0.015042709000000001
0.1607143 0.015155124
0.1617143 0.015267469
0.1627143 0.015379740000000001
0.1637143 0.015491933000000001
0.1647143 0.015604040999999999
0.1657143 0.01571606
0.1667143 0.015827984
0.1677143 0.01593981
0.1687143 0.016051532
0.1697143 0.016163145
0.1707143 0.016274645
0.1717143 0.016386027
0.1727143 0.016497285
0.1737143 0.016608414999999998
0.1747143 0.016719411
0.1757143 0.016830269000000002
0.1767143 0.016940983
0.1777143 0.017051549000000003
0.1787143 0.01716196
0.1797143 0.017272212
0.1807143 0.017382301
0.1817143 0.01749222
0.1827143 0.017601965
0.1837143 0.01771153
0.1847143 0.017820911
0.1857143 0.017930103
0.1867143 0.0180391
0.1877143 0.018147897
0.1887143 0.018256489
0.1897143 0.018364872
0.1907143 0.018473039
0.1917143 0.018580984999999998
0.1927143 0.018688706
0.1937143 0.018796197
0.1947143 0.018903451999999998
0.1957143 0.019010466
0.1967143 0.019117234
0.1977143 0.019223751
0.1987143 0.019330012
0.1997143 0.019436011
0.2007143 0.019541742
0.2017143 0.019647201000000003
0.2027143 0.019752383000000002
0.2037143 0.019857282
0.2047143 0.019961892
0.2057143 0.020066208999999998
0.2067143 0.020170228
0.2077143 0.020273942
0.2087143 0.020377347
0.2097143 0.020480437
0.2107143 0.020583207
0.2117143 0.020685652000000002
0.2127143 0.020787766
0.2137143 0.020889545
0.2147143 0.020990982
0.2157143 0.021092073
0.2167143 0.021192813
0.2177143 0.021293195
0.2187143 0.021393214
0.2197143 0.021492867
0.2207143 0.021592148
0.2217143 0.02169105
0.2227143 0.021789568999999998
0.2237143 0.0218877
0.2247143 0.021985437
0.2257143 0.022082774
0.2267143 0.022179709
0.2277143 0.022276235000000002
0.2287143 0.022372346
0.2297143 0.022468036
0.2307143 0.022563302
0.2317143 0.022658138
0.2327143 0.022752538
0.2337143 0.022846497
0.2347143 0.02294001
0.2357143 0.023033071000000002
0.2367143 0.023125675000000002
0.2377143 0.023217818
0.2387143 0.023309494
0.2397143 0.023400696
0.2407143 0.023491422
0.2417143 0.023581662
0.2427143 0.023671416
0.2437143 0.023760675999999998
0.2447143 0.023849437
0.2457143 0.023937692
0.2467143 0.024025439
0.2477143 0.024112672
0.2487143 0.024199385
0.2497143 0.024285573
0.2507143 0.024371232
0.2517143 0.024456356
0.2527143 0.024540941000000004
0.2537143 0.024624981
0.2547143 0.024708471
0.2557143 0.024791405
0.2567143 0.024873778
0.2577143 0.024955586000000002
0.2587143 0.025036823
0.2597143 0.025117485000000002
0.2607143 0.025197567
0.2617143 0.025277060999999997
0.2627143 0.025355967000000004
0.2637143 0.025434277
0.2647143 0.025511984
0.2657143 0.025589086000000004
0.2667143 0.025665577000000002
0.2677143 0.02574145
0.2687143 0.025816704000000003
0.2697143 0.025891332000000003
0.2707143 0.025965329000000002
0.2717143 0.026038691
0.2727143 0.026111412
0.2737143 0.026183488
0.2747143 0.026254912000000002
0.2757143 0.026325680999999997
0.2767143 0.026395789000000003
0.2777143 0.026465233999999997
0.2787143 0.026534009
0.2797143 0.026602109
0.2807143 0.026669531000000003
0.2817143 0.026736269
0.2827143 0.02680232
0.2837143 0.026867678
0.2847143 0.026932338000000004
0.2857143 0.026996297
0.2867143 0.027059548000000003
0.2877143 0.02712209
0.2887143 0.027183915
0.2897143 0.027245018000000003
0.2907143 0.0273054
0.2917143 0.027365050999999998
0.2927143 0.027423969000000003
0.2937143 0.027482150000000004
0.2947143 0.02753959
0.2957143 0.027596281
0.2967143 0.027652222
0.2977143 0.027707408
0.2987143 0.027761835
0.2997143 0.027815496999999998
0.3007143 0.02786839
0.3017143 0.027920511999999998
0.3027143 0.027971857
0.3037143 0.028022418999999996
0.3047143 0.028072196
0.3057143 0.028121183
0.3067143 0.028169376000000003
0.3077143 0.028216772
0.3087143 0.028263364
0.3097143 0.02830915
0.3107143 0.028354127
0.3117143 0.02839829
0.3127143 0.028441634
0.3137143 0.028484158
0.3147143 0.028525855000000003
0.3157143 0.028566722000000003
0.3167143 0.028606756999999997
0.3177143 0.028645953999999998
0.3187143 0.028684309999999998
0.3197143 0.028721821999999998
0.3207143 0.028758484
0.3217143 0.028794297
0.3227143 0.028829253
0.3237143 0.028863347999999997
0.3247143 0.028896582
0.3257143 0.028928948
0.3267143 0.028960444999999998
0.3277143 0.028991068
0.3287143 0.029020815000000002
0.3297143 0.02904968
0.3307143 0.02907766
0.3317143 0.029104756
0.3327143 0.029130961
0.3337143 0.02915627
0.3347143 0.029180682
0.3357143 0.029204195
0.3367143 0.029226803
0.3377143 0.029248506
0.3387143 0.029269297000000003
0.3397143 0.029289178000000003
0.3407143 0.029308142
0.3417143 0.029326187
0.3427143 0.029343311
0.3437143 0.029359511
0.3447143 0.029374784
0.3457143 0.029389127
0.3467143 0.029402538
0.3477143 0.029415014
0.3487143 0.029426551000000002
0.3497143 0.029437148
0.3507143 0.029446802
0.3517143 0.029455512
0.3527143 0.029463273999999998
0.3537143 0.029470085000000004
0.3547143 0.029475942999999998
0.3557143 0.029480846999999998
0.3567143 0.029484793999999998
0.3577143 0.029487779999999998
0.3587143 0.029489805
0.3597143 0.029490864999999998
0.3607143 0.029490958
0.3617143 0.029490081999999997
0.3627143 0.029488234
0.3637143 0.029485413999999998
0.3647143 0.029481619
0.3657143 0.029476846
0.3667143 0.029471092
0.3677143 0.029464356999999997
0.3687143 0.029456639000000003
0.3697143 0.029447936999999997
0.3707143 0.029438248000000004
0.3717143 0.02942757
0.3727143 0.029415901999999997
0.3737143 0.029403242
0.3747143 0.029389586
0.3757143 0.029374936
0.3767143 0.029359286
0.3777143 0.029342639000000004
0.3787143 0.029324993
0.3797143 0.029306347
0.3807143 0.029286699000000003
0.3817143 0.029266045999999997
0.3827143 0.029244387000000004
0.3837143 0.029221724
0.3847143 0.029198054
0.3857143 0.029173376999999997
0.3867143 0.029147690000000004
0.3877143 0.029120992999999998
0.3887143 0.029093286000000003
0.3897143 0.029064566
0.3907143 0.029034834
0.3917143 0.029004089
0.3927143 0.028972330999999997
0.3937143 0.02893956
0.3947143 0.028905773000000003
0.3957143 0.028870971
0.3967143 0.028835153
0.3977143 0.028798319000000003
0.3987143 0.028760466000000002
0.3997143 0.028721595
0.4007143 0.028681707999999997
0.4017143 0.028640802999999996
0.4027143 0.028598878999999997
0.4037143 0.028555935999999997
0.4047143 0.028511975000000002
0.4057143 0.028466995
0.4067143 0.028420993000000002
0.4077143 0.028373972999999997
0.4087143 0.028325935000000003
0.4097143 0.028276877
0.4107143 0.028226800999999996
0.4117143 0.028175706000000002
0.4127143 0.028123593
0.4137143 0.028070461
0.4147143 0.028016313
0.4157143 0.027961147
0.4167143 0.027904965000000004
0.4177143 0.027847767
0.4187143 0.027789557
0.4197143 0.02773033
0.4207143 0.027670091
0.4217143 0.027608838999999996
0.4227143 0.027546575
0.4237143 0.027483297
0.4247143 0.027419009999999997
0.4257143 0.027353712
0.4267143 0.027287408
0.4277143 0.027220094
0.4287143 0.027151773
0.4297143 0.027082447
0.4307143 0.027012117999999998
0.4317143 0.026940784
0.4327143 0.026868447
0.4337143 0.026795108
0.4347143 0.026720770999999997
0.4357143 0.026645435999999998
0.4367143 0.026569105
0.4377143 0.026491779000000003
0.4387143 0.026413457999999997
0.4397143 0.026334147000000002
0.4407143 0.026253844000000002
0.4417143 0.026172554
0.4427143 0.026090277
0.4437143 0.026007017
0.4447143 0.025922773000000003
0.4457143 0.025837548000000002
0.4467143 0.025751346
0.4477143 0.025664165
0.4487143 0.025576013
0.4497143 0.025486888
0.4507143 0.025396794
0.4517143 0.025305731
0.4527143 0.025213705
0.4537143 0.025120715
0.4547143 0.025026767999999998
0.4557143 0.024931863
0.4567143 0.024836004
0.4577143 0.024739193
0.4587143 0.024641430000000002
0.4597143 0.024542722
0.4607143 0.024443069999999997
0.4617143 0.024342476000000002
0.4627143 0.024240943
0.4637143 0.024138474
0.4647143 0.024035072
0.4657143 0.023930741000000002
0.4667143 0.023825482999999998
0.4677143 0.0237193
0.4687143 0.023612197
0.4697143 0.023504175999999998
0.4707143 0.023395240999999997
0.4717143 0.023285394
0.4727143 0.02317464
0.4737143 0.023062981
0.4747143 0.022950421999999998
0.4757143 0.022836965
0.4767143 0.022722614999999998
0.4777143 0.022607374
0.4787143 0.022491245
0.4797143 0.022374235000000003
0.4807143 0.022256345
0.4817143 0.02213758
0.4827143 0.022017942999999998
0.4837143 0.021897438
0.4847143 0.021776071
0.4857143 0.021653844000000002
0.4867143 0.021530761
0.4877143 0.021406828
0.4887143 0.021282047999999998
0.4897143 0.021156424
0.4907143 0.021029962
0.4917143 0.020902666
0.4927143 0.02077454
0.4937143 0.020645588
0.4947143 0.020515815
0.4957143 0.020385227
0.4967143 0.020253824
0.4977143 0.020121614
0.4987143 0.019988602
0.4997143 0.019854792
0.5007143 0.019720188
0.5017143 0.019584794000000003
0.5027143 0.019448616
0.5037143 0.019311659000000002
0.5047143 0.019173928
0.5057143 0.019035427
0.5067143 0.018896160999999998
0.5077143 0.018756135
0.5087143 0.018615356
0.5097143 0.018473825
0.5107143 0.018331551
0.5117143 0.018188538
0.5127143 0.018044791
0.5137143 0.017900315
0.5147143 0.017755116
0.5157143 0.017609198
0.5167143 0.017462569
0.5177143 0.017315232
0.5187143 0.017167193
0.5197143 0.017018458
0.5207143 0.016869031
0.5217143 0.01671892
0.5227143 0.016568128
0.5237143 0.016416662999999998
0.5247143 0.01626453
0.5257143 0.016111734
0.5267143 0.015958281
0.5277143 0.015804176
0.5287143 0.015649425999999998
0.5297143 0.015494038
0.5307143 0.015338016000000001
0.5317143 0.015181366000000002
0.5327143 0.015024094000000002
0.5337143 0.014866207
0.5347143 0.014707711000000002
0.5357143 0.014548609999999998
0.5367143 0.014388912
0.5377143 0.014228623
0.5387143 0.014067748
0.5397143 0.013906294999999999
0.5407143 0.013744269
0.5417143 0.013581678
0.5427143 0.013418526
0.5437143 0.013254822000000001
0.5447143 0.013090570000000001
0.5457143 0.012925778
0.5467143 0.012760452
0.5477143 0.0125946
0.5487143 0.012428225999999999
0.5497143 0.012261339
0.5507143 0.012093945
0.5517143 0.01192605
0.5527143 0.011757661
0.5537143 0.011588784
0.5547143 0.011419428
0.5557143 0.011249597
0.5567143 0.0110793
0.5577143 0.010908543000000001
0.5587143 0.010737332
0.5597143 0.010565676000000001
0.5607143 0.01039358
0.5617143 0.010221051
0.5627143 0.010048096
0.5637143 0.009874723
0.5647143 0.0097009382
0.5657143 0.0095267482
0.5667143 0.0093521601
0.5677143 0.0091771813
0.5687143 0.0090018191
0.5697143 0.00882608
0.5707143 0.0086499713
0.5717143 0.0084735002
0.5727143 0.0082966741
0.5737143 0.008119499399999999
0.5747143 0.0079419842
0.5757143 0.007764135100000001
0.5767143 0.007585959999999999
0.5777143 0.007407465499999999
0.5787143 0.0072286595
0.5797143 0.0070495487
0.5807143 0.0068701411
0.5817143 0.0066904430999999995
0.5827143 0.0065104628
0.5837143 0.0063302075
0.5847143 0.0061496852
0.5857143 0.0059689024
0.5867143 0.005787866799999999
0.5877143 0.005606585900000001
0.5887143 0.005425067499999999
0.5897143 0.0052433188
0.5907143 0.0050613471
0.5917143 0.0048791604
0.5927143 0.0046967656
0.5937143 0.0045141707
0.5947143 0.004331383
0.5957143 0.0041484102
0.5967143 0.0039652597
0.5977143 0.0037819394000000004
0.5987143 0.0035984565
0.5997143 0.0034148186000000002
0.6007143 0.0032310337999999997
0.6017143 0.0030471091999999997
0.6027143 0.0028630526000000002
0.6037143 0.0026788715
0.6047143 0.0024945736999999997
0.6057143 0.0023101667
0.6067143 0.0021256583
0.6077143 0.0019410561
0.6087143 0.0017563677999999998
0.6097143 0.0015716010000000002
0.6107143 0.0013867635999999998
0.6117143 0.0012018631
0.6127143 0.0010169074
0.6137143 0.00083190398
0.6147143 0.00064686064
0.6157143 0.00046178507
0.6167143 0.000276685
0.6177143 9.156815400000001e-05
0.6187143 -9.355777e-05
0.6197143 -0.00027868506999999997
0.6207143 -0.00046380605
0.6217143 -0.00064891296
0.6227143 -0.0008339981800000001
0.6237143 -0.0010190539
0.6247143 -0.0012040725
0.6257143 -0.0013890462
0.6267143 -0.0015739674999999999
0.6277143 -0.0017588285000000002
0.6287143 -0.0019436216
0.6297143 -0.0021283391
0.6307143 -0.0023129734
0.6317143 -0.0024975168
0.6327143 -0.0026819616
0.6337143 -0.0028663
0.6347143 -0.0030505245
0.6357143 -0.0032346274
0.6367143 -0.0034186010000000003
0.6377143 -0.0036024379000000003
0.6387143 -0.0037861300000000004
0.6397143 -0.003969670099999999
0.6407143 -0.0041530504
0.6417143 -0.004336263
0.6427143 -0.004519300600000001
0.6437143 -0.0047021556
0.6447143 -0.0048848204
0.6457143 -0.005067287199999999
0.6467143 -0.0052495484999999995
0.6477143 -0.0054315966
0.6487143 -0.0056134239
0.6497143 -0.005795023
0.6507143 -0.0059763865
0.6517143 -0.0061575069
0.6527143 -0.0063383763
0.6537143 -0.0065189874000000005
0.6547143 -0.0066993329
0.6557143 -0.006879404800000001
0.6567143 -0.0070591967
0.6577143 -0.0072387002999999995
0.6587143 -0.0074179086
0.6597143 -0.0075968142
0.6607143 -0.0077754098999999995
0.6617143 -0.0079536876
0.6627143 -0.0081316408
0.6637143 -0.0083092622
0.6647143 -0.0084865445
0.6657143 -0.008663480500000001
0.6667143 -0.0088400629
0.6677143 -0.009016284500000001
0.6687143 -0.0091921378
0.6697143 -0.0093676164
0.6707143 -0.0095427131
0.6717143 -0.009717420499999999
0.6727143 -0.0098917313
0.6737143 -0.010065638
0.6747143 -0.010239135
0.6757143 -0.010412214
0.6767143 -0.010584869
0.6777143 -0.010757092
0.6787143 -0.010928877
0.6797143 -0.011100216
0.6807143 -0.011271103
0.6817143 -0.01144153
0.6827143 -0.01161149
0.6837143 -0.011780978
0.6847143 -0.011949985
0.6857143 -0.012118506000000001
0.6867143 -0.012286533
0.6877143 -0.012454059
0.6887143 -0.012621078
0.6897143 -0.012787584000000001
0.6907143 -0.012953569
0.6917143 -0.013119027
0.6927143 -0.013283952
0.6937143 -0.013448335999999998
0.6947143 -0.013612172999999998
0.6957143 -0.013775457
0.6967143 -0.013938181
0.6977143 -0.014100339
0.6987143 -0.014261925
0.6997143 -0.014422931000000002
0.7007143 -0.014583353
0.7017143 -0.014743184000000001
0.7027143 -0.014902417000000001
0.7037143 -0.015061046
0.7047143 -0.015219065
0.7057143 -0.015376467000000001
0.7067143 -0.015533248
0.7077143 -0.015689401
0.7087143 -0.015844918
0.7097143 -0.015999796
0.7107143 -0.016154027
0.7117143 -0.016307607000000002
0.7127143 -0.016460528000000002
0.7137143 -0.016612785
0.7147143 -0.016764372
0.7157143 -0.016915285
0.7167143 -0.017065516
0.7177143 -0.01721506
0.7187143 -0.017363911
0.7197143 -0.017512064
0.7207143 -0.017659513
0.7217143 -0.017806252999999998
0.7227143 -0.017952277
0.7237143 -0.018097581
0.7247143 -0.018242159
0.7257143 -0.018386006
0.7267143 -0.018529117
0.7277143 -0.018671485
0.7287143 -0.018813107000000003
0.7297143 -0.018953977
0.7307143 -0.019094089
0.7317143 -0.019233438000000002
0.7327143 -0.01937202
0.7337143 -0.01950983
0.7347143 -0.019646860999999998
0.7357143 -0.01978311
0.7367143 -0.019918573000000002
0.7377143 -0.020053242000000002
0.7387143 -0.020187114
0.7397143 -0.020320185
0.7407143 -0.020452449
0.7417143 -0.020583902
0.7427143 -0.020714541
0.7437143 -0.020844358
0.7447143 -0.020973351
0.7457143 -0.021101514000000002
0.7467143 -0.021228843
0.7477143 -0.021355336
0.7487143 -0.021480986
0.7497143 -0.021605789
0.7507143 -0.021729741
0.7517143 -0.021852837
0.7527143 -0.021975073
0.7537143 -0.022096446000000002
0.7547143 -0.02221695
0.7557143 -0.022336583
0.7567143 -0.02245534
0.7577143 -0.022573218000000003
0.7587143 -0.022690211000000002
0.7597143 -0.022806316
0.7607143 -0.022921531
0.7617143 -0.023035851
0.7627143 -0.023149271
0.7637143 -0.023261789
0.7647143 -0.023373403
0.7657143 -0.023484105999999998
0.7667143 -0.023593898000000002
0.7677143 -0.023702772
0.7687143 -0.023810727
0.7697143 -0.023917759
0.7707143 -0.024023866
0.7717143 -0.024129044
0.7727143 -0.024233291
0.7737143 -0.024336603000000002
0.7747143 -0.024438978
0.7757143 -0.024540411
0.7767143 -0.024640901000000003
0.7777143 -0.024740443999999997
0.7787143 -0.02483904
0.7797143 -0.02493668
0.7807143 -0.025033366
0.7817143 -0.025129094
0.7827143 -0.025223862000000003
0.7837143 -0.025317667000000002
0.7847143 -0.025410508000000002
0.7857143 -0.02550238
0.7867143 -0.025593282999999998
0.7877143 -0.025683211
0.7887143 -0.025772164000000004
0.7897143 -0.025860139000000004
0.7907143 -0.025947136000000003
0.7917143 -0.026033149
0.7927143 -0.026118179000000002
0.7937143 -0.026202221999999997
0.7947143 -0.026285276
0.7957143 -0.02636734
0.7967143 -0.026448412
0.7977143 -0.026528491
0.7987143 -0.026607574999999998
0.7997143 -0.02668566
0.8007143 -0.026762747
0.8017143 -0.026838834
0.8027143 -0.026913919
0.8037143 -0.026987999
0.8047143 -0.027061073
0.8057143 -0.027133143
0.8067143 -0.027204203
0.8077143 -0.027274256
0.8087143 -0.027343296
0.8097143 -0.027411325999999996
0.8107143 -0.027478344
0.8117143 -0.027544347999999996
0.8127143 -0.027609337
0.8137143 -0.027673310000000003
0.8147143 -0.027736268
0.8157143 -0.027798206
0.8167143 -0.027859129
0.8177143 -0.027919034000000002
0.8187143 -0.027977916999999998
0.8197143 -0.028035780999999996
0.8207143 -0.028092624
0.8217143 -0.028148445
0.8227143 -0.028203244000000002
0.8237143 -0.028257022
0.8247143 -0.028309776000000002
0.8257143 -0.028361507999999997
0.8267143 -0.028412216
0.8277143 -0.028461899
0.8287143 -0.028510561
0.8297143 -0.028558198
0.8307143 -0.028604809999999998
0.8317143 -0.028650399000000003
0.8327143 -0.028694965
0.8337143 -0.028738508
0.8347143 -0.028781025
0.8357143 -0.028822522000000003
0.8367143 -0.028862993
0.8377143 -0.028902444
0.8387143 -0.028940872
0.8397143 -0.028978279000000003
0.8407143 -0.029014665
0.8417143 -0.029050028999999998
0.8427143 -0.029084375
0.8437143 -0.029117701
0.8447143 -0.02915001
0.8457143 -0.029181299
0.8467143 -0.02921157
0.8477143 -0.029240825
0.8487143 -0.029269065000000004
0.8497143 -0.029296288000000004
0.8507143 -0.029322495999999997
0.8517143 -0.029347691
0.8527143 -0.029371877
0.8537143 -0.029395049
0.8547143 -0.029417211999999998
0.8557143 -0.029438363999999998
0.8567143 -0.02945851
0.8577143 -0.029477649
0.8587143 -0.029495782999999998
0.8597143 -0.029512914
0.8607143 -0.029529042999999998
0.8617143 -0.029544171
0.8627143 -0.029558301
0.8637143 -0.029571433
0.8647143 -0.029583569
0.8657143 -0.02959471
0.8667143 -0.029604859
0.8677143 -0.029614018
0.8687143 -0.029622186999999998
0.8697143 -0.029629370000000002
0.8707143 -0.029635566000000002
0.8717143 -0.029640779
0.8727143 -0.02964501
0.8737143 -0.029648263999999997
0.8747143 -0.02965054
0.8757143 -0.029651840999999998
0.8767143 -0.029652170000000002
0.8777143 -0.029651530000000002
0.8787143 -0.02964992
0.8797143 -0.029647344
0.8807143 -0.029643808
0.8817143 -0.029639312
0.8827143 -0.029633855
0.8837143 -0.029627442999999996
0.8847143 -0.02962008
0.8857143 -0.029611764999999998
0.8867143 -0.029602501
0.8877143 -0.029592295
0.8887143 -0.029581145
0.8897143 -0.029569055
0.8907143 -0.029556028
0.8917143 -0.029542066999999998
0.8927143 -0.029527178
0.8937143 -0.02951136
0.8947143 -0.029494615999999998
0.8957143 -0.029476950000000002
0.8967143 -0.029458365
0.8977143 -0.029438862
0.8987143 -0.029418449
0.8997143 -0.029397123999999997
0.9007143 -0.029374894999999998
0.9017143 -0.02935176
0.9027143 -0.029327726
0.9037143 -0.029302796000000002
0.9047143 -0.029276972000000002
0.9057143 -0.029250258
0.9067143 -0.029222656000000003
0.9077143 -0.029194169
0.9087143 -0.029164803000000003
0.9097143 -0.029134561
0.9107143 -0.029103446
0.9117143 -0.029071461000000003
0.9127143 -0.029038612000000002
0.9137143 -0.029004900999999996
0.9147143 -0.028970331
0.9157143 -0.028934909
0.9167143 -0.028898634000000003
0.9177143 -0.028861512
0.9187143 -0.028823549
0.9197143 -0.028784748000000002
0.9207143 -0.028745110999999997
0.9217143 -0.028704642
0.9227143 -0.028663347000000002
0.9237143 -0.028621228000000002
0.9247143 -0.028578288
0.9257143 -0.028534532999999997
0.9267143 -0.028489967
0.9277143 -0.028444590999999998
0.9287143 -0.028398411999999998
0.9297143 -0.028351435
0.9307143 -0.028303664
0.9317143 -0.028255102
0.9327143 -0.028205753
0.9337143 -0.028155622
0.9347143 -0.028104710999999998
0.9357143 -0.028053025
0.9367143 -0.028000571
0.9377143 -0.027947352
0.9387143 -0.027893373
0.9397143 -0.02783864
0.9407143 -0.027783156999999996
0.9417143 -0.027726925
0.9427143 -0.027669952
0.9437143 -0.027612242000000002
0.9447143 -0.027553798
0.9457143 -0.027494626999999997
0.9467143 -0.027434732
0.9477143 -0.02737412
0.9487143 -0.027312792000000002
0.9497143 -0.027250758000000003
0.9507143 -0.027188017999999998
0.9517143 -0.027124578
0.9527143 -0.027060441999999997
0.9537143 -0.026995616000000004
0.9547143 -0.026930103
0.9557143 -0.026863909000000002
0.9567143 -0.02679704
0.9577143 -0.026729502
0.9587143 -0.026661296999999997
0.9597143 -0.026592429
0.9607143 -0.026522903
0.9617143 -0.026452725
0.9627143 -0.026381901
0.9637143 -0.026310432999999998
0.9647143 -0.026238328
0.9657143 -0.026165592
0.9667143 -0.026092227000000003
0.9677143 -0.026018242000000004
0.9687143 -0.025943640999999996
0.9697143 -0.025868425
0.9707143 -0.025792603
0.9717143 -0.02571618
0.9727143 -0.025639158999999998
0.9737143 -0.025561547999999996
0.9747143 -0.025483349
0.9757143 -0.025404568
0.9767143 -0.02532521
0.9777143 -0.025245282
0.9787143 -0.02516479
0.9797143 -0.025083739
0.9807143 -0.025002131999999996
0.9817143 -0.024919974
0.9827143 -0.024837273000000003
0.9837143 -0.024754033
0.9847143 -0.024670258000000004
0.9857143 -0.024585953
0.9867143 -0.024501127
0.9877143 -0.02441578
0.9887143 -0.02432992
0.9897143 -0.024243552999999998
0.9907143 -0.024156682999999998
0.9917143 -0.024069316
0.9927143 -0.023981455999999998
0.9937143 -0.023893108
0.9947143 -0.023804279
0.9957143 -0.023714972
0.9967143 -0.023625194
0.9977143 -0.023534951000000002
0.9987143 -0.023444246
0.9997143 -0.023353085
1.000714 -0.023261475
1.001714 -0.02316942
1.002714 -0.023076925
1.003714 -0.022983996
1.004714 -0.022890639
1.005714 -0.022796859
1.006714 -0.02270266
1.007714 -0.022608048999999998
1.008714 -0.022513032
1.009714 -0.022417614000000002
1.010714 -0.0223218
1.011714 -0.022225596
1.012714 -0.022129007
1.013714 -0.022032039
1.014714 -0.021934697
1.015714 -0.021836987
1.016714 -0.021738913000000002
1.017714 -0.021640481
1.018714 -0.021541696
1.019714 -0.021442566
1.020714 -0.021343093
1.021714 -0.021243282999999998
1.022714 -0.021143143
1.023714 -0.021042676
1.024714 -0.020941888
1.025714 -0.020840784
1.026714 -0.020739371
1.027714 -0.020637651
1.028714 -0.020535632
1.029714 -0.020433318
1.030714 -0.020330714
1.031714 -0.020227826
1.032714 -0.020124658
1.033714 -0.020021216
1.034714 -0.019917506
1.035714 -0.019813533
1.036714 -0.019709301999999998
1.037714 -0.019604817
1.038714 -0.019500086
1.039714 -0.019395113000000002
1.040714 -0.019289904
1.041714 -0.019184464000000002
1.042714 -0.019078798
1.043714 -0.018972912
1.044714 -0.018866811
1.045714 -0.018760501
1.046714 -0.018653984999999998
1.047714 -0.01854727
1.048714 -0.018440362
1.049714 -0.018333264
1.050714 -0.018225983
1.051714 -0.018118523
1.052714 -0.018010888000000003
1.053714 -0.017903085
1.054714 -0.017795117
1.055714 -0.01768699
1.056714 -0.017578708999999998
1.057714 -0.01747028
1.058714 -0.017361705
1.059714 -0.017252991000000002
1.060714 -0.017144141999999998
1.061714 -0.017035164999999998
1.062714 -0.016926062000000002
1.063714 -0.016816838
1.064714 -0.016707499
1.065714 -0.01659805
1.066714 -0.016488494
1.067714 -0.016378838
1.068714 -0.016269086000000002
1.069714 -0.016159244
1.070714 -0.016049316
1.071714 -0.015939306
1.072714 -0.015829221
1.073714 -0.015719065
1.074714 -0.015608842999999999
1.075714 -0.01549856
1.076714 -0.015388220999999999
1.077714 -0.015277832
1.078714 -0.015167396
1.079714 -0.015056917999999999
1.080714 -0.014946402999999999
1.081714 -0.014835857
1.082714 -0.014725282000000001
1.083714 -0.014614685
1.084714 -0.01450407
1.085714 -0.014393442
1.086714 -0.014282804000000001
1.087714 -0.014172161
1.088714 -0.014061519
1.089714 -0.013950879000000001
1.090714 -0.013840248
1.091714 -0.013729629
1.092714 -0.013619026999999999
1.093714 -0.013508445
1.094714 -0.013397889
1.095714 -0.013287361
1.096714 -0.013176867
1.097714 -0.013066411
1.098714 -0.012955995000000001
1.099714 -0.012845626
1.100714 -0.012735307
1.101714 -0.012625042000000001
1.102714 -0.012514836
1.103714 -0.012404693
1.104714 -0.012294616000000001
1.105714 -0.012184611000000001
1.106714 -0.012074682
1.107714 -0.011964832
1.108714 -0.011855067
1.109714 -0.01174539
1.110714 -0.011635805
1.111714 -0.011526317
1.112714 -0.011416931
1.113714 -0.011307649000000001
1.114714 -0.011198475
1.115714 -0.011089413999999999
1.116714 -0.010980471
1.117714 -0.010871647
1.118714 -0.010762948
1.119714 -0.010654377
1.120714 -0.010545937
1.121714 -0.010437632
1.122714 -0.010329465
1.123714 -0.010221441
1.124714 -0.010113561
1.125714 -0.010005831
1.126714 -0.0098982542
1.127714 -0.0097908327
1.128714 -0.0096835698
1.129714 -0.0095764699
1.130714 -0.009469535099999999
1.131714 -0.0093627699
1.132714 -0.0092561771
1.133714 -0.0091497604
1.134714 -0.0090435235
1.135714 -0.0089374698
1.136714 -0.008831602499999999
1.137714 -0.008725925
1.138714 -0.0086204411
1.139714 -0.0085151536
1.140714 -0.008410066899999999
1.141714 -0.008305184
1.142714 -0.0082005085
1.143714 -0.0080960432
1.144714 -0.0079917918
1.145714 -0.0078877572
1.146714 -0.007783943099999999
1.147714 -0.0076803524
1.148714 -0.0075769887000000005
1.149714 -0.0074738542
1.150714 -0.0073709525
1.151714 -0.0072682858
1.152714 -0.007165857800000001
1.153714 -0.0070636706
1.154714 -0.0069617272
1.155714 -0.006860029700000001
1.156714 -0.006758581
1.157714 -0.006657383300000001
1.158714 -0.0065564389
1.159714 -0.0064557506
1.160714 -0.0063553212
1.161714 -0.0062551524
1.162714 -0.006155247
1.163714 -0.0060556073999999994
1.164714 -0.0059562361
1.165714 -0.0058571353
1.166714 -0.0057583078
1.167714 -0.0056597557
1.168714 -0.0055614819
1.169714 -0.0054634886
1.170714 -0.0053657783
1.171714 -0.0052683539
1.172714 -0.0051712177
1.173714 -0.0050743722
1.174714 -0.0049778202
1.175714 -0.004881564
1.176714 -0.0047856061
1.177714 -0.0046899491
1.178714 -0.0045945955
1.179714 -0.0044995475
1.180714 -0.0044048073
1.181714 -0.004310377
1.182714 -0.0042162592
1.183714 -0.0041224557
1.184714 -0.0040289684
1.185714 -0.0039357994
1.186714 -0.0038429505
1.187714 -0.0037504233000000002
1.188714 -0.0036582194
1.189714 -0.0035663408
1.190714 -0.0034747889000000002
1.191714 -0.0033835651
1.192714 -0.0032926713
1.193714 -0.0032021085999999997
1.194714 -0.0031118783
1.195714 -0.0030219824
1.196714 -0.0029324221
1.197714 -0.0028431989
1.198714 -0.0027543141
1.199714 -0.0026657694000000003
1.200714 -0.002577566
1.201714 -0.0024897057000000003
1.202714 -0.0024021901000000003
1.203714 -0.0023150209
1.204714 -0.0022281994000000003
1.205714 -0.0021417276
1.206714 -0.0020556068
1.207714 -0.0019698389
1.208714 -0.0018844254
1.209714 -0.001799368
1.210714 -0.0017146682
1.211714 -0.0016303275
1.212714 -0.0015463473
1.213714 -0.0014627291
1.214714 -0.0013794745
1.215714 -0.0012965845
1.216714 -0.0012140604
1.217714 -0.0011319034
1.218714 -0.0010501144000000001
1.219714 -0.0009686946199999999
1.220714 -0.00088764482
1.221714 -0.0008069659099999999
1.222714 -0.00072665857
1.223714 -0.0006467235799999999
1.224714 -0.0005671616200000001
1.225714 -0.00048797333000000003
1.226714 -0.00040915929
1.227714 -0.0003307201
1.228714 -0.00025265633
1.229714 -0.00017496858
1.230714 -9.7657437e-05
1.231714 -2.072351e-05
1.232714 5.5832566999999994e-05
1.233714 0.00013201013
1.234714 0.00020780849
1.235714 0.00028322693
1.236714 0.00035826467
1.237714 0.00043292098
1.238714 0.000507195
1.239714 0.00058108594
1.240714 0.00065459303
1.241714 0.00072771536
1.242714 0.0008004522
1.243714 0.0008728026800000001
1.244714 0.00094476609
1.245714 0.0010163417999999999
1.246714 0.001087529
1.247714 0.0011583273
1.248714 0.001228736
1.249714 0.0012987547
1.250714 0.0013683831000000002
1.251714 0.0014376208
1.252714 0.0015064677
1.253714 0.0015749236
1.254714 0.0016429883999999999
1.255714 0.0017106620000000002
1.256714 0.0017779447999999999
1.257714 0.0018448367000000001
1.258714 0.0019113377
1.259714 0.0019774481
1.260714 0.0020431682000000002
1.261714 0.0021084979000000003
1.262714 0.0021734377
1.263714 0.0022379876
1.264714 0.0023021479
1.265714 0.0023659188
1.266714 0.0024293002
1.267714 0.0024922923000000002
1.268714 0.0025548949999999997
1.269714 0.0026171085
1.270714 0.0026789327
1.271714 0.0027403673999999998
1.272714 0.0028014127
1.273714 0.0028620681
1.274714 0.0029223338
1.275714 0.0029822097
1.276714 0.0030416952999999997
1.277714 0.0031007909000000003
1.278714 0.0031594962
1.279714 0.0032178112
1.280714 0.0032757358
1.281714 0.0033332701
1.282714 0.0033904140000000004
1.283714 0.0034471679
1.284714 0.0035035322
1.285714 0.0035595071999999996
1.286714 0.0036150934
1.287714 0.003670291
1.288714 0.0037251008
1.289714 0.0037795231
1.290714 0.0038335591000000003
1.291714 0.0038872091
1.292714 0.0039404742
1.293714 0.0039933551
1.294714 0.004045852599999999
1.295714 0.0040979678
1.296714 0.0041497009
1.297714 0.0042010532
1.298714 0.0042520252000000005
1.299714 0.0043026179
1.300714 0.0043528318
1.301714 0.0044026678
1.302714 0.0044521264
1.303714 0.0045012082
1.304714 0.0045499139
1.305714 0.0045982437
1.306714 0.004646198099999999
1.307714 0.0046937774
1.308714 0.0047409823
1.309714 0.0047878133
1.310714 0.0048342707
1.311714 0.0048803548
1.312714 0.004926066
1.313714 0.004971405
1.314714 0.0050163722
1.315714 0.0050609684
1.316714 0.0051051942
1.317714 0.005149050400000001
1.318714 0.0051925374
1.319714 0.0052356565
1.320714 0.005278408599999999
1.321714 0.0053207943
1.322714 0.0053628148
1.323714 0.0054044714
1.324714 0.0054457651
1.325714 0.005486697
1.326714 0.0055272685
1.327714 0.005567480499999999
1.328714 0.0056073346000000005
1.329714 0.0056468318
1.330714 0.0056859732000000005
1.331714 0.005724760200000001
1.332714 0.0057631936
1.333714 0.0058012749
1.334714 0.0058390047
1.335714 0.0058763846
1.336714 0.0059134149
1.337714 0.0059500970000000005
1.338714 0.0059864313
1.339714 0.0060224189
1.340714 0.0060580608999999995
1.341714 0.0060933577
1.342714 0.0061283099
1.343714 0.0061629187
1.344714 0.006197184800000001
1.345714 0.006231109
1.346714 0.0062646919
1.347714 0.006297935
1.348714 0.006330839099999999
1.349714 0.006363404800000001
1.350714 0.006395633
1.351714 0.0064275248999999994
1.352714 0.0064590815
1.353714 0.0064903048
1.354714 0.0065211956
1.355714 0.0065517546
1.356714 0.0065819841
1.357714 0.0066118853
1.358714 0.0066414599
1.359714 0.0066707085
1.360714 0.0066996334
1.361714 0.0067282359
1.362714 0.0067565175
1.363714 0.006784479800000001
1.364714 0.006812123999999999
1.365714 0.0068394511
1.366714 0.0068664631
1.367714 0.006893161500000001
1.368714 0.006919547
1.369714 0.0069456211
1.370714 0.0069713846
1.371714 0.0069968388
1.372714 0.0070219852
1.373714 0.0070468245999999995
1.374714 0.007071357699999999
1.375714 0.0070955859
1.376714 0.007119510000000001
1.377714 0.0071431305999999995
1.378714 0.0071664494
1.379714 0.007189466899999999
1.380714 0.0072121846
1.381714 0.007234603300000001
1.382714 0.007256723600000001
1.383714 0.0072785479
1.384714 0.007300076
1.385714 0.0073213101
1.386714 0.007342251
1.387714 0.0073629002
1.388714 0.0073832591
1.389714 0.0074033298
1.390714 0.007423113100000001
1.391714 0.007442610499999999
1.392714 0.007461824099999999
1.393714 0.0074807554
1.394714 0.0074994052
1.395714 0.0075177762
1.396714 0.0075358694
1.397714 0.0075536859999999996
1.398714 0.007571228300000001
1.399714 0.0075884971
1.400714 0.007605494500000001
1.401714 0.007622221899999999
1.402714 0.0076386801
1.403714 0.0076548706
1.404714 0.0076707947000000005
1.405714 0.007686454
1.406714 0.0077018492
1.407714 0.007716981800000001
1.408714 0.0077318531
1.409714 0.007746464000000001
1.410714 0.0077608151
1.411714 0.0077749086
1.412714 0.0077887446
1.413714 0.0078023243999999995
1.414714 0.0078156496
1.415714 0.0078287208
1.416714 0.007841539600000001
1.417714 0.0078541067
1.418714 0.007866423400000001
1.419714 0.0078784913
1.420714 0.0078903118
1.421714 0.0079018864
1.422714 0.0079132165
1.423714 0.007924302900000001
1.424714 0.007935147699999999
1.425714 0.0079457517
1.426714 0.007956117
1.427714 0.0079662452
1.428714 0.0079761376
1.429714 0.007985795700000001
1.430714 0.0079952202
1.431714 0.0080044134
1.432714 0.0080133766
1.433714 0.0080221114
1.434714 0.008030618500000001
1.435714 0.0080389
1.436714 0.0080469566
1.437714 0.0080547899
1.438714 0.0080624006
1.439714 0.0080697901
1.440714 0.0080769598
1.441714 0.008083910500000001
1.442714 0.0080906437
1.443714 0.008097160800000001
1.444714 0.008103462499999999
1.445714 0.0081095495
1.446714 0.0081154234
1.447714 0.008121084800000001
1.448714 0.008126536
1.449714 0.0081317768
1.450714 0.0081368096
1.451714 0.008141635000000001
1.452714 0.0081462545
1.453714 0.0081506696
1.454714 0.008154880900000001
1.455714 0.00815889
1.456714 0.0081626989
1.457714 0.0081663085
1.458714 0.008169720200000001
1.459714 0.008172935499999999
1.460714 0.0081759557
1.461714 0.008178783200000001
1.462714 0.0081814185
1.463714 0.008183863199999999
1.464714 0.0081861181
1.465714 0.0081881852
1.466714 0.008190066000000001
1.467714 0.0081917613
1.468714 0.008193272500000001
1.469714 0.0081946011
1.470714 0.0081957478
1.471714 0.008196714
1.472714 0.008197500600000001
1.473714 0.0081981088
1.474714 0.0081985403
1.475714 0.008198795
1.476714 0.0081988743
1.477714 0.0081987797
1.478714 0.0081985112
1.479714 0.008198071000000001
1.480714 0.0081974591
1.481714 0.0081966769
1.482714 0.0081957252
1.483714 0.0081946047
1.484714 0.0081933169
1.485714 0.0081918632
1.486714 0.0081902443
1.487714 0.0081884609
1.488714 0.0081865146
1.489714 0.008184406
1.490714 0.0081821374
1.491714 0.0081797087
1.492714 0.0081771221
1.493714 0.0081743783
1.494714 0.008171478800000001
1.495714 0.0081684244
1.496714 0.008165216400000001
1.497714 0.0081618564
1.498714 0.008158345
1.499714 0.0081546837
1.500714 0.0081508741
1.501714 0.0081469167
1.502714 0.008142813
1.503714 0.0081385639
1.504714 0.0081341699
1.505714 0.0081296326
1.506714 0.0081249527
1.507714 0.0081201317
1.508714 0.008115170199999999
1.509714 0.008110069
1.510714 0.0081048296
1.511714 0.0080994527
1.512714 0.008093939000000001
1.513714 0.0080882892
1.514714 0.0080825048
1.515714 0.0080765865
1.516714 0.0080705358
1.517714 0.008064352700000001
1.518714 0.0080580387
1.519714 0.008051595100000001
1.520714 0.008045022700000001
1.521714 0.0080383223
1.522714 0.0080314945
1.523714 0.0080245409
1.524714 0.0080174628
1.525714 0.008010261099999999
1.526714 0.0080029364
1.527714 0.0079954894
1.528714 0.0079879217
1.529714 0.0079802347
1.530714 0.0079724283
1.531714 0.007964504
1.532714 0.0079564627
1.533714 0.0079483056
1.534714 0.007940033499999999
1.535714 0.0079316473
1.536714 0.0079231475
1.537714 0.0079145357
1.538714 0.0079058118
1.539714 0.0078969773
1.540714 0.0078880323
1.541714 0.0078789781
1.542714 0.0078698155
1.543714 0.0078605452
1.544714 0.0078511679
1.545714 0.0078416844
1.546714 0.0078320954
1.547714 0.0078224024
1.548714 0.007812605299999999
1.549714 0.0078027049
1.550714 0.0077927027
1.551714 0.0077825985000000006
1.552714 0.007772394
1.553714 0.007762089799999999
1.554714 0.0077516866
1.555714 0.0077411853
1.556714 0.0077305863999999995
1.557714 0.0077198907
1.558714 0.0077090996999999994
1.559714 0.0076982134
1.560714 0.0076872333000000004
1.561714 0.00767616
1.562714 0.0076649943
1.563714 0.007653737
1.564714 0.007642388700000001
1.565714 0.0076309501
1.566714 0.007619422099999999
1.567714 0.0076078053
1.568714 0.007596101200000001
1.569714 0.0075843098
1.570714 0.0075724325
1.571714 0.0075604693999999995
1.572714 0.007548421099999999
1.573714 0.0075362892
1.574714 0.0075240736
1.575714 0.0075117758
1.576714 0.0074993957000000005
1.577714 0.007486934200000001
1.578714 0.0074743926
1.579714 0.007461771000000001
1.580714 0.007449070100000001
1.581714 0.0074362913
1.582714 0.0074234347
1.583714 0.007410501
1.584714 0.0073974908
1.585714 0.007384404999999999
1.586714 0.0073712442999999996
1.587714 0.0073580093
1.588714 0.007344700899999999
1.589714 0.0073313195999999995
1.590714 0.0073178664
1.591714 0.007304341099999999
1.592714 0.0072907445
1.593714 0.007277078100000001
1.594714 0.007263341800000001
1.595714 0.0072495364
1.596714 0.007235661900000001
1.597714 0.0072217197
1.598714 0.0072077099
1.599714 0.0071936331
1.600714 0.0071794901
1.601714 0.0071652808
1.602714 0.0071510068999999996
1.603714 0.0071366681
1.604714 0.007122265400000001
1.605714 0.0071077993
1.606714 0.00709327
1.607714 0.007078678800000001
1.608714 0.0070640257000000005
1.609714 0.0070493115000000005
1.610714 0.007034537
1.611714 0.007019701999999999
1.612714 0.007004808100000001
1.613714 0.0069898553
1.614714 0.0069748443000000005
1.615714 0.0069597758
1.616714 0.0069446505
1.617714 0.006929469200000001
1.618714 0.0069142319
1.619714 0.00689894
1.620714 0.0068835936
1.621714 0.0068681926
1.622714 0.0068527384
1.623714 0.0068372312
1.624714 0.0068216716
1.625714 0.0068060595
1.626714 0.006790396600000001
1.627714 0.0067746827
1.628714 0.0067589179
1.629714 0.006743102900000001
1.630714 0.0067272384
1.631714 0.0067113243999999996
1.632714 0.006695361699999999
1.633714 0.0066793509
1.634714 0.0066632921999999995
1.635714 0.0066471861
1.636714 0.0066310327
1.637714 0.006614833499999999
1.638714 0.0065985885000000005
1.639714 0.0065822976
1.640714 0.0065659624
1.641714 0.006549582799999999
1.642714 0.0065331595
1.643714 0.0065166932
1.644714 0.006500184799999999
1.645714 0.0064836349
1.646714 0.0064670436
1.647714 0.0064504115
1.648714 0.0064337401
1.649714 0.0064170286
1.650714 0.0064002787
1.651714 0.006383490800000001
1.652714 0.0063666652
1.653714 0.006349801699999999
1.654714 0.0063329017999999996
1.655714 0.006315965600000001
1.656714 0.006298993
1.657714 0.0062819847
1.658714 0.0062649415
1.659714 0.0062478633
1.660714 0.006230750299999999
1.661714 0.006213603000000001
1.662714 0.0061964223
1.663714 0.006179207399999999
1.664714 0.006161959
1.665714 0.0061446779
1.666714 0.0061273633
1.667714 0.0061100167
1.668714 0.0060926373
1.669714 0.0060752263
1.670714 0.0060577837
1.671714 0.0060403097000000005
1.672714 0.0060228049
1.673714 0.0060052698
1.674714 0.0059877046
1.675714 0.0059701099
1.676714 0.0059524864
1.677714 0.0059348342
1.678714 0.005917154
1.679714 0.005899446500000001
1.680714 0.0058817121
1.681714 0.0058639511000000005
1.682714 0.0058461646
1.683714 0.0058283527
1.684714 0.0058105161
1.685714 0.0057926551
1.686714 0.00577477
1.687714 0.0057568617
1.688714 0.0057389301
1.689714 0.005720976
1.690714 0.0057029996
1.691714 0.0056850015
1.692714 0.0056669814999999995
1.693714 0.0056489404
1.694714 0.0056308781
1.695714 0.0056127951999999995
1.696714 0.0055946919000000005
1.697714 0.0055765682
1.698714 0.0055584249
1.699714 0.0055402619
1.700714 0.0055220797
1.701714 0.0055038781
1.702714 0.005485658
1.703714 0.0054674198
1.704714 0.0054491633000000005
1.705714 0.0054308894000000005
1.706714 0.0054125987
1.707714 0.0053942912999999995
1.708714 0.0053759679000000005
1.709714 0.0053576288
1.710714 0.0053392744999999995
1.711714 0.005320906
1.712714 0.0053025233
1.713714 0.0052841271
1.714714 0.0052657178
1.715714 0.0052472962
1.716714 0.0052288626
1.717714 0.0052104173
1.718714 0.0051919611
1.719714 0.005173494
1.720714 0.0051550167
1.721714 0.0051365292
1.722714 0.0051180319
1.723714 0.0050995252
1.724714 0.0050810089
1.725714 0.005062483600000001
1.726714 0.0050439492
1.727714 0.0050254061
1.728714 0.0050068542
1.729714 0.0049882939
1.730714 0.0049697253
1.731714 0.0049511484
1.732714 0.0049325634
1.733714 0.004913970399999999
1.734714 0.0048953698
1.735714 0.0048767615
1.736714 0.004858146
1.737714 0.0048395232
1.738714 0.0048208938
1.739714 0.0048022579
1.740714 0.0047836162
1.741714 0.004764969
1.742714 0.0047463167
1.743714 0.0047276597
1.744714 0.0047089987000000005
1.745714 0.0046903344
1.746714 0.0046716668
1.747714 0.0046529970999999995
1.748714 0.0046343255
1.749714 0.0046156525
1.750714 0.0045969788
1.751714 0.0045783047
1.752714 0.0045596309
1.753714 0.0045409579
1.754714 0.0045222856
1.755714 0.0045036148
1.756714 0.0044849457
1.757714 0.0044662789
1.758714 0.0044476146
1.759714 0.004428952900000001
1.760714 0.0044102941
1.761714 0.0043916381
1.762714 0.0043729855
1.763714 0.0043543361
1.764714 0.00433569
1.765714 0.004317047599999999
1.766714 0.0042984091
1.767714 0.0042797747
1.768714 0.0042611446
1.769714 0.0042425188
1.770714 0.0042238978
1.771714 0.0042052816
1.772714 0.0041866708
1.773714 0.0041680654000000004
1.774714 0.0041494659000000005
1.775714 0.0041308729
1.776714 0.0041122865
1.777714 0.0040937073
1.778714 0.0040751358
1.779714 0.0040565723
1.780714 0.0040380171
1.781714 0.0040194711
1.782714 0.0040009341
1.783714 0.003982407
1.784714 0.003963889999999999
1.785714 0.0039453837
1.786714 0.0039268882
1.787714 0.003908404000000001
1.788714 0.0038899314000000003
1.789714 0.0038714705
1.790714 0.0038530216
1.791714 0.0038345849999999997
1.792714 0.0038161608
1.793714 0.003797749
1.794714 0.0037793499
1.795714 0.0037609632
1.796714 0.0037425896
1.797714 0.0037242287
1.798714 0.003705881
1.799714 0.0036875463
1.800714 0.003669225
1.801714 0.0036509172999999997
1.802714 0.0036326233000000003
1.803714 0.0036143436
1.804714 0.003596078
1.805714 0.003577827
1.806714 0.0035595912999999996
1.807714 0.0035413707999999997
1.808714 0.0035231664
1.809714 0.0035049783
1.810714 0.0034868073
1.811714 0.0034686537999999998
1.812714 0.0034505180999999997
1.813714 0.003432401
1.814714 0.0034143031
1.815714 0.0033962249
1.816714 0.0033781667
1.817714 0.0033601289000000003
1.818714 0.0033421121999999996
1.819714 0.0033241168999999997
1.820714 0.0033061435
1.821714 0.0032881922
1.822714 0.0032702632000000003
1.823714 0.0032523571
1.824714 0.0032344734999999996
1.825714 0.0032166131999999997
1.826714 0.0031987758
1.827714 0.0031809617
1.828714 0.0031631709
1.829714 0.0031454038
1.830714 0.0031276599000000004
1.831714 0.0031099395999999997
1.832714 0.0030922427
1.833714 0.0030745694000000002
1.834714 0.0030569201000000003
1.835714 0.0030392945000000003
1.836714 0.0030216927999999997
1.837714 0.0030041154
1.838714 0.0029865623
1.839714 0.0029690338
1.840714 0.0029515302
1.841714 0.0029340517000000003
1.842714 0.0029165989
1.843714 0.0028991719
1.844714 0.0028817711
1.845714 0.002864397
1.846714 0.0028470500000000003
1.847714 0.0028297305
1.848714 0.0028124388
1.849714 0.0027951754
1.850714 0.0027779406
1.851714 0.002760735
1.852714 0.0027435586
1.853714 0.0027264121
1.854714 0.0027092956
1.855714 0.0026922092999999998
1.856714 0.0026751534999999997
1.857714 0.0026581285000000002
1.858714 0.0026411344
1.859714 0.0026241714
1.860714 0.0026072397
1.861714 0.0025903393
1.862714 0.0025734704
1.863714 0.0025566329
1.864714 0.0025398271
1.865714 0.0025230531
1.866714 0.0025063108999999997
1.867714 0.0024896008
1.868714 0.0024729228
1.869714 0.0024562773000000003
1.870714 0.0024396644
1.871714 0.0024230843
1.872714 0.0024065375
1.873714 0.0023900242
1.874714 0.0023735444999999997
1.875714 0.002357099
1.876714 0.0023406881
1.877714 0.0023243121
1.878714 0.0023079714
1.879714 0.0022916663999999996
1.880714 0.0022753975
1.881714 0.0022591652
1.882714 0.0022429698000000003
1.883714 0.0022268117000000002
1.884714 0.0022106911
1.885714 0.0021946085
1.886714 0.002178564
1.887714 0.0021625579
1.888714 0.0021465905
1.889714 0.002130662
1.890714 0.0021147724
1.891714 0.0020989219
1.892714 0.0020831105
1.893714 0.0020673382
1.894714 0.0020516052
1.895714 0.0020359115000000002
1.896714 0.0020202573000000002
1.897714 0.0020046424
1.898714 0.0019890667
1.899714 0.0019735306
1.900714 0.0019580337
1.901714 0.0019425765
1.902714 0.0019271587000000002
1.903714 0.0019117808000000001
1.904714 0.0018964427000000002
1.905714 0.0018811445000000001
1.906714 0.0018658866
1.907714 0.0018506691
1.908714 0.0018354922
1.909714 0.0018203561999999998
1.910714 0.0018052615000000002
1.911714 0.0017902082999999998
1.912714 0.0017751969
1.913714 0.0017602276999999999
1.914714 0.0017453008999999998
1.915714 0.0017304170000000002
1.916714 0.001715576
1.917714 0.0017007785999999998
1.918714 0.0016860246000000001
1.919714 0.0016713144
1.920714 0.0016566484
1.921714 0.0016420266999999998
1.922714 0.0016274492999999999
1.923714 0.0016129165
1.924714 0.0015984284000000002
1.925714 0.0015839851
1.926714 0.0015695865000000002
1.927714 0.0015552328
1.928714 0.0015409241
1.929714 0.0015266605000000002
1.930714 0.0015124419
1.931714 0.0014982685
1.932714 0.0014841401
1.933714 0.0014700569
1.934714 0.0014560191
1.935714 0.0014420266
1.936714 0.0014280797
1.937714 0.0014141783
1.938714 0.0014003227
1.939714 0.0013865131
1.940714 0.0013727496
1.941714 0.0013590325
1.942714 0.0013453618999999999
1.943714 0.0013317381
1.944714 0.0013181614
1.945714 0.001304632
1.946714 0.0012911502
1.947714 0.0012777163
1.948714 0.0012643303
1.949714 0.0012509927
1.950714 0.0012377034999999999
1.951714 0.001224463
1.952714 0.0012112713
1.953714 0.0011981287
1.954714 0.0011850351000000001
1.955714 0.0011719908
1.956714 0.0011589957
1.957714 0.00114605
1.958714 0.0011331536
1.959714 0.0011203067
1.960714 0.0011075091
1.961714 0.0010947609
1.962714 0.0010820620000000002
1.963714 0.0010694125999999998
1.964714 0.0010568125
1.965714 0.0010442615999999999
1.966714 0.0010317601
1.967714 0.0010193079
1.968714 0.001006905
1.969714 0.0009945514599999999
1.970714 0.00098224727
1.971714 0.00096999256
1.972714 0.00095778742
1.973714 0.0009456318400000001
1.974714 0.00093352601
1.975714 0.00092147002
1.976714 0.00090946405
1.977714 0.0008975082000000001
1.978714 0.00088560255
1.979714 0.0008737472900000001
1.980714 0.00086194259
1.981714 0.00085018855
1.982714 0.0008384853599999999
1.983714 0.00082683309
1.984714 0.0008152317599999999
1.985714 0.00080368154
1.986714 0.00079218253
1.987714 0.0007807347200000001
1.988714 0.0007693382000000001
1.989714 0.00075799298
1.990714 0.00074669906
1.991714 0.00073545643
1.992714 0.0007242651
1.993714 0.00071312502
1.994714 0.00070203619
1.995714 0.00069099856
1.996714 0.00068001214
1.997714 0.00066907687
1.998714 0.0006581928100000001
1.999714 0.00064735991
2.000714 0.00063657817
2.001714 0.00062584763
2.002714 0.0006151683
2.003714 0.00060454026
2.004714 0.00059396352
2.005714 0.0005834382100000001
2.006714 0.00057296438
2.007714 0.00056254212
2.008714 0.00055217151
2.009714 0.00054185266
2.010714 0.0005315856900000001
2.011714 0.00052137066
2.012714 0.00051120765
2.013714 0.0005010966999999999
2.014714 0.0004910379200000001
2.015714 0.00048103134
2.016714 0.00047107696
2.017714 0.00046117483999999996
2.018714 0.00045132492000000003
2.019714 0.00044152720999999996
2.020714 0.00043178161
2.021714 0.00042208808000000005
2.022714 0.00041244652
2.023714 0.00040285686
2.024714 0.00039331894
2.025714 0.00038383268
2.026714 0.00037439795
2.027714 0.0003650146
2.028714 0.00035568253
2.029714 0.00034640161000000004
2.030714 0.00033717172
2.031714 0.00032799278
2.032714 0.00031886468
2.033714 0.00030978736
2.034714 0.00030076075999999996
2.035714 0.00029178482000000004
2.036714 0.00028285951
2.037714 0.00027398482
2.038714 0.00026516075
2.039714 0.00025638731
2.040714 0.0002476645
2.041714 0.00023899236
2.042714 0.00023037092
2.043714 0.00022180019999999998
2.044714 0.00021328021000000002
2.045714 0.00020481100000000003
2.046714 0.00019639256
2.047714 0.00018802488999999998
2.048714 0.00017970799
2.049714 0.00017144183
2.050714 0.00016322638
2.051714 0.00015506156
2.052714 0.00014694732
2.053714 0.00013888358
2.054714 0.00013087024000000002
2.055714 0.00012290718
2.056714 0.00011499429999999998
2.057714 0.00010713148
2.058714 9.9318584e-05
2.059714 9.1555489e-05
2.060714 8.384207e-05
2.061714 7.6178208e-05
2.062714 6.8563787e-05
2.063714 6.0998706999999995e-05
2.064714 5.3482864e-05
2.065714 4.601618e-05
2.066714 3.859858e-05
2.067714 3.1229998999999995e-05
2.068714 2.3910385e-05
2.069714 1.6639697e-05
2.070714 9.4178979e-06
2.071714 2.2449564e-06
2.072714 -4.8791538e-06
2.073714 -1.1954460999999999e-05
2.074714 -1.8980997e-05
2.075714 -2.5958801e-05
2.076714 -3.2887919999999995e-05
2.077714 -3.9768418e-05
2.078714 -4.6600368e-05
2.079714 -5.338386e-05
2.080714 -6.0119010000000006e-05
2.081714 -6.6805939e-05
2.082714 -7.3444801e-05
2.083714 -8.0035761e-05
2.084714 -8.6579001e-05
2.085714 -9.3074721e-05
2.086714 -9.952314e-05
2.087714 -0.00010592448
2.088714 -0.00011227897
2.089714 -0.00011858685
2.090714 -0.00012484835
2.091714 -0.0001310637
2.092714 -0.00013723312000000001
2.093714 -0.00014335683
2.094714 -0.00014943502
2.095714 -0.00015546785999999999
2.096714 -0.00016145553000000002
2.097714 -0.00016739815999999998
2.098714 -0.00017329587
2.099714 -0.00017914875
2.100714 -0.00018495687
2.101714 -0.00019072027999999998
2.102714 -0.00019643900999999998
2.103714 -0.00020211309999999997
2.104714 -0.00020774253000000001
2.105714 -0.0002133273
2.106714 -0.00021886741999999998
2.107714 -0.00022436286
2.108714 -0.00022981365
2.109714 -0.00023521976999999998
2.110714 -0.00024058126999999997
2.111714 -0.00024589817
2.112714 -0.00025117056
2.113714 -0.00025639848999999996
2.114714 -0.00026158209
2.115714 -0.00026672149
2.116714 -0.00027181684
2.117714 -0.00027686835
2.118714 -0.00028187621
2.119714 -0.00028684067
2.120714 -0.00029176197
2.121714 -0.00029664036
2.122714 -0.00030147614
2.123714 -0.00030626959
2.124714 -0.00031102097
2.125714 -0.00031573059
2.126714 -0.0003203987
2.127714 -0.00032502562
2.128714 -0.00032961157
2.129714 -0.00033415677
2.130714 -0.00033866145
2.131714 -0.00034312582
2.132714 -0.00034755005000000004
2.133714 -0.00035193430000000003
2.134714 -0.0003562787
2.135714 -0.00036058336
2.136714 -0.00036484839
2.137714 -0.00036907386
2.138714 -0.00037325985
2.139714 -0.00037740646999999996
2.140714 -0.00038151375000000003
2.141714 -0.00038558178
2.142714 -0.00038961061000000003
2.143714 -0.00039360038
2.144714 -0.00039755118
2.145714 -0.00040146310000000005
2.146714 -0.00040533632000000003
2.147714 -0.00040917098000000003
2.148714 -0.00041296729999999997
2.149714 -0.00041672547
2.150714 -0.00042044571
2.151714 -0.00042412829999999996
2.152714 -0.00042777346999999996
2.153714 -0.00043138152000000003
2.154714 -0.00043495274
2.155714 -0.00043848745000000004
2.156714 -0.00044198591
2.157714 -0.0004454484
2.158714 -0.00044887524
2.159714 -0.00045226669999999996
2.160714 -0.00045562301
2.161714 -0.00045894443999999995
2.162714 -0.00046223117000000004
2.163714 -0.00046548344
2.164714 -0.00046870136000000005
2.165714 -0.0004718851
2.166714 -0.00047503472000000004
2.167714 -0.00047815033000000003
2.168714 -0.00048123202000000003
2.169714 -0.00048427978000000003
2.170714 -0.00048729371
2.171714 -0.0004902738100000001
2.172714 -0.00049322007
2.173714 -0.00049613254
2.174714 -0.00049901128
2.175714 -0.0005018562700000001
2.176714 -0.0005046676099999999
2.177714 -0.00050744534
2.178714 -0.0005101896
2.179714 -0.00051290053
2.180714 -0.00051557831
2.181714 -0.00051822312
2.182714 -0.0005208351900000001
2.183714 -0.00052341479
2.184714 -0.0005259622400000001
2.185714 -0.00052847786
2.186714 -0.00053096196
2.187714 -0.00053341491
2.188714 -0.00053583713
2.189714 -0.0005382289599999999
2.190714 -0.00054059078
2.191714 -0.000542923
2.192714 -0.00054522598
2.193714 -0.0005475000799999999
2.194714 -0.00054974566
2.195714 -0.00055196301
2.196714 -0.00055415244
2.197714 -0.00055631417
2.198714 -0.00055844844
2.199714 -0.00056055542
2.200714 -0.00056263525
2.201714 -0.00056468807
2.202714 -0.00056671397
2.203714 -0.00056871304
2.204714 -0.00057068528
2.205714 -0.00057263078
2.206714 -0.00057454954
2.207714 -0.0005764415600000001
2.208714 -0.00057830684
2.209714 -0.0005801454799999999
2.210714 -0.00058195747
2.211714 -0.00058374285
2.212714 -0.0005855017700000001
2.213714 -0.00058723426
2.214714 -0.00058894052
2.215714 -0.00059062072
2.216714 -0.00059227505
2.217714 -0.00059390372
2.218714 -0.00059550703
2.219714 -0.00059708523
2.220714 -0.0005986386
2.221714 -0.0006001674999999999
2.222714 -0.00060167231
2.223714 -0.00060315333
2.224714 -0.00060461089
2.225714 -0.00060604534
2.226714 -0.00060745701
2.227714 -0.00060884622
2.228714 -0.00061021328
2.229714 -0.00061155843
2.230714 -0.00061288192
2.231714 -0.00061418395
2.232714 -0.0006154647500000001
2.233714 -0.0006167244000000001
2.234714 -0.0006179630400000001
2.235714 -0.00061918076
2.236714 -0.00062037761
2.237714 -0.00062155364
2.238714 -0.00062270888
2.239714 -0.00062384333
2.240714 -0.00062495701
2.241714 -0.0006260499
2.242714 -0.00062712206
2.243714 -0.00062817348
2.244714 -0.00062920421
2.245714 -0.0006302143
2.246714 -0.00063120387
2.247714 -0.00063217308
2.248714 -0.00063312204
2.249714 -0.00063405096
2.250714 -0.00063496004
2.251714 -0.0006358495700000001
2.252714 -0.00063671982
2.253714 -0.00063757116
2.254714 -0.00063840384
2.255714 -0.0006392183
2.256714 -0.00064001483
2.257714 -0.00064079386
2.258714 -0.00064155574
2.259714 -0.00064230085
2.260714 -0.00064302949
2.261714 -0.00064374203
2.262714 -0.0006444388000000001
2.263714 -0.00064512001
2.264714 -0.00064578594
2.265714 -0.00064643682
2.266714 -0.00064707278
2.267714 -0.00064769401
2.268714 -0.0006483005599999999
2.269714 -0.0006488925500000001
2.270714 -0.0006494699799999999
2.271714 -0.0006500328699999999
2.272714 -0.00065058125
2.273714 -0.00065111508
2.274714 -0.00065163435
2.275714 -0.00065213903
2.276714 -0.00065262907
2.277714 -0.0006531045100000001
2.278714 -0.0006535653500000001
2.279714 -0.0006540115899999999
2.280714 -0.00065444333
2.281714 -0.00065486065
2.282714 -0.0006552636900000001
2.283714 -0.00065565259
2.284714 -0.00065602753
2.285714 -0.00065638874
2.286714 -0.00065673648
2.287714 -0.00065707104
2.288714 -0.00065739268
2.289714 -0.00065770173
2.290714 -0.00065799854
2.291714 -0.0006582834000000001
2.292714 -0.00065855666
2.293714 -0.00065881864
2.294714 -0.00065906961
2.295714 -0.0006593099
2.296714 -0.00065953973
2.297714 -0.0006597593699999999
2.298714 -0.00065996896
2.299714 -0.0006601687299999999
2.300714 -0.00066035877
2.301714 -0.00066053917
2.302714 -0.00066070997
2.303714 -0.00066087123
2.304714 -0.00066102289
2.305714 -0.000661165
2.306714 -0.00066129746
2.307714 -0.00066142024
2.308714 -0.00066153329
2.309714 -0.0006616365700000001
2.310714 -0.00066173002
2.311714 -0.0006618136
2.312714 -0.0006618873199999999
2.313714 -0.0006619511599999999
2.314714 -0.00066200519
2.315714 -0.00066204948
2.316714 -0.00066208413
2.317714 -0.0006621093199999999
2.318714 -0.00066212519
2.319714 -0.00066213202
2.320714 -0.00066213001
2.321714 -0.00066211951
2.322714 -0.0006621007700000001
2.323714 -0.00066207413
2.324714 -0.00066203993
2.325714 -0.0006619985
2.326714 -0.00066195021
2.327714 -0.00066189536
2.328714 -0.00066183429
2.329714 -0.0006617673099999999
2.330714 -0.00066169468
2.331714 -0.0006616166500000001
2.332714 -0.00066153339
2.333714 -0.00066144512
2.334714 -0.0006613519400000001
2.335714 -0.00066125394
2.336714 -0.00066115117
2.337714 -0.0006610436200000001
2.338714 -0.00066093135
2.339714 -0.00066081425
2.340714 -0.00066069229
2.341714 -0.00066056532
2.342714 -0.0006604333099999999
2.343714 -0.0006602961499999999
2.344714 -0.00066015377
2.345714 -0.00066000607
2.346714 -0.00065985296
2.347714 -0.00065969439
2.348714 -0.0006595303599999999
2.349714 -0.00065936088
2.350714 -0.0006591859299999999
2.351714 -0.00065900563
2.352714 -0.00065882009
2.353714 -0.00065862941
2.354714 -0.00065843378
2.355714 -0.00065823338
2.356714 -0.00065802847
2.357714 -0.00065781924
2.358714 -0.00065760601
2.359714 -0.000657389
2.360714 -0.00065716849
2.361714 -0.00065694471
2.362714 -0.00065671798
2.363714 -0.00065648846
2.364714 -0.00065625645
2.365714 -0.00065602212
2.366714 -0.00065578565
2.367714 -0.00065554714
2.368714 -0.00065530676
2.369714 -0.00065506456
2.370714 -0.0006548205400000001
2.371714 -0.0006545748
2.372714 -0.00065432728
2.373714 -0.0006540779899999999
2.374714 -0.0006538268300000001
2.375714 -0.00065357381
2.376714 -0.00065331883
2.377714 -0.0006530618099999999
2.378714 -0.00065280269
2.379714 -0.00065254144
2.380714 -0.000652278
2.381714 -0.0006520123900000001
2.382714 -0.00065174454
2.383714 -0.00065147451
2.384714 -0.00065120239
2.385714 -0.00065092822
2.386714 -0.00065065215
2.387714 -0.0006503743
2.388714 -0.00065009485
2.389714 -0.000649814
2.390714 -0.00064953192
2.391714 -0.0006492488400000001
2.392714 -0.00064896499
2.393714 -0.00064868063
2.394714 -0.00064839596
2.395714 -0.0006481112
2.396714 -0.00064782653
2.397714 -0.00064754213
2.398714 -0.00064725818
2.399714 -0.00064697479
2.400714 -0.00064669207
2.401714 -0.00064641008
2.402714 -0.00064612882
2.403714 -0.00064584833
2.404714 -0.0006455685300000001
2.405714 -0.00064528936
2.406714 -0.0006450106900000001
2.407714 -0.00064473243
2.408714 -0.00064445444
2.409714 -0.00064417659
2.410714 -0.0006438986500000001
2.411714 -0.00064362052
2.412714 -0.00064334204
2.413714 -0.000643063
2.414714 -0.0006427833299999999
2.415714 -0.00064250294
2.416714 -0.0006422217199999999
2.417714 -0.00064193969
2.418714 -0.00064165679
2.419714 -0.0006413730300000001
2.420714 -0.0006410884899999999
2.421714 -0.00064080327
2.422714 -0.00064051751
2.423714 -0.00064023138
2.424714 -0.00063994503
2.425714 -0.00063965872
2.426714 -0.0006393726400000001
2.427714 -0.00063908706
2.428714 -0.0006388022
2.429714 -0.00063851835
2.430714 -0.00063823568
2.431714 -0.0006379544599999999
2.432714 -0.00063767488
2.433714 -0.00063739717
2.434714 -0.0006371214599999999
2.435714 -0.00063684784
2.436714 -0.00063657644
2.437714 -0.00063630732
2.438714 -0.00063604048
2.439714 -0.0006357759
2.440714 -0.0006355136099999999
2.441714 -0.00063525349
2.442714 -0.00063499542
2.443714 -0.0006347393500000001
2.444714 -0.0006344851
2.445714 -0.00063423254
2.446714 -0.00063398152
2.447714 -0.00063373191
2.448714 -0.00063348352
2.449714 -0.00063323623
2.450714 -0.00063298994
2.451714 -0.00063274456
2.452714 -0.0006324999999999999
2.453714 -0.00063225616
2.454714 -0.00063201305
2.455714 -0.00063177063
2.456714 -0.0006315289699999999
2.457714 -0.00063128805
2.458714 -0.00063104799
2.459714 -0.00063080884
2.460714 -0.00063057068
2.461714 -0.00063033367
2.462714 -0.00063009788
2.463714 -0.00062986346
2.464714 -0.0006296304899999999
2.465714 -0.00062939912
2.466714 -0.0006291694300000001
2.467714 -0.00062894151
2.468714 -0.00062871541
2.469714 -0.00062849117
2.470714 -0.0006282688400000001
2.471714 -0.00062804843
2.472714 -0.0006278298800000001
2.473714 -0.00062761314
2.474714 -0.00062739819
2.475714 -0.00062718491
2.476714 -0.0006269732200000001
2.477714 -0.0006267629900000001
2.478714 -0.00062655413
2.479714 -0.0006263464900000001
2.480714 -0.00062613994
2.481714 -0.0006259344
2.482714 -0.00062572976
2.483714 -0.0006255259
2.484714 -0.00062532276
2.485714 -0.00062512031
2.486714 -0.00062491849
2.487714 -0.0006247173100000001
2.488714 -0.00062451682
2.489714 -0.000624317
2.490714 -0.0006241179600000001
2.491714 -0.00062391978
2.492714 -0.0006237225999999999
2.493714 -0.00062352651
2.494714 -0.0006233317
2.495714 -0.0006231382499999999
2.496714 -0.00062294635
2.497714 -0.00062275612
2.498714 -0.00062256772
2.499714 -0.00062238128
2.500714 -0.00062219692
2.501714 -0.0006220147
2.502714 -0.0006218347200000001
2.503714 -0.0006216569499999999
2.504714 -0.00062148147
2.505714 -0.00062130821
2.506714 -0.0006211371799999999
2.507714 -0.00062096829
2.508714 -0.00062080139
2.509714 -0.00062063641
2.510714 -0.0006204731600000001
2.511714 -0.00062031149
2.512714 -0.00062015124
2.513714 -0.00061999217
2.514714 -0.0006198341499999999
2.515714 -0.0006196769399999999
2.516714 -0.00061952037
2.517714 -0.0006193643
2.518714 -0.00061920855
2.519714 -0.0006190530299999999
2.520714 -0.00061889759
2.521714 -0.0006187421599999999
2.522714 -0.00061858664
2.523714 -0.00061843107
2.524714 -0.00061827541
2.525714 -0.0006181197
2.526714 -0.00061796395
2.527714 -0.00061780829
2.528714 -0.0006176527700000001
2.529714 -0.00061749752
2.530714 -0.00061734268
2.531714 -0.00061718833
2.532714 -0.00061703458
2.533714 -0.00061688161
2.534714 -0.00061672949
2.535714 -0.0006165783400000001
2.536714 -0.00061642822
2.537714 -0.0006162792
2.538714 -0.00061613132
2.539714 -0.00061598462
2.540714 -0.00061583905
2.541714 -0.00061569458
2.542714 -0.00061555115
2.543714 -0.00061540868
2.544714 -0.00061526707
2.545714 -0.00061512619
2.546714 -0.00061498586
2.547714 -0.00061484593
2.548714 -0.00061470628
2.549714 -0.00061456667
2.550714 -0.0006144269700000001
2.551714 -0.00061428705
2.552714 -0.00061414671
2.553714 -0.00061400583
2.554714 -0.00061386427
2.555714 -0.00061372193
2.556714 -0.00061357869
2.557714 -0.00061343453
2.558714 -0.0006132893799999999
2.559714 -0.00061314322
2.560714 -0.00061299606
2.561714 -0.0006128479499999999
2.562714 -0.00061269889
2.563714 -0.0006125489599999999
2.564714 -0.00061239821
2.565714 -0.00061224673
2.566714 -0.00061209457
2.567714 -0.0006119417800000001
2.568714 -0.0006117884399999999
2.569714 -0.00061163464
2.570714 -0.0006114803899999999
2.571714 -0.00061132573
2.572714 -0.0006111706599999999
2.573714 -0.0006110151800000001
2.574714 -0.0006108592499999999
2.575714 -0.00061070277
2.576714 -0.00061054575
2.577714 -0.0006103880400000001
2.578714 -0.00061022956
2.579714 -0.00061007017
2.580714 -0.0006099097399999999
2.581714 -0.00060974812
2.582714 -0.0006095851899999999
2.583714 -0.00060942075
2.584714 -0.00060925468
2.585714 -0.0006090867799999999
2.586714 -0.00060891698
2.587714 -0.00060874513
2.588714 -0.00060857114
2.589714 -0.00060839493
2.590714 -0.0006082164399999999
2.591714 -0.00060803563
2.592714 -0.00060785246
2.593714 -0.00060766697
2.594714 -0.0006074791100000001
2.595714 -0.00060728894
2.596714 -0.00060709654
2.597714 -0.0006069019000000001
2.598714 -0.0006067051299999999
2.599714 -0.00060650627
2.600714 -0.00060630541
2.601714 -0.00060610259
2.602714 -0.00060589787
2.603714 -0.00060569123
2.604714 -0.00060548277
2.605714 -0.00060527245
2.606714 -0.00060506027
2.607714 -0.00060484617
2.608714 -0.00060463008
2.609714 -0.0006044119300000001
2.610714 -0.00060419161
2.611714 -0.00060396901
2.612714 -0.00060374396
2.613714 -0.00060351631
2.614714 -0.00060328589
2.615714 -0.00060305251
2.616714 -0.0006028159999999999
2.617714 -0.00060257621
2.618714 -0.0006023329199999999
2.619714 -0.00060208604
2.620714 -0.00060183534
2.621714 -0.0006015807199999999
2.622714 -0.00060132211
2.623714 -0.0006010594
2.624714 -0.00060079251
2.625714 -0.00060052139
2.626714 -0.00060024604
2.627714 -0.00059996646
2.628714 -0.0005996827
2.629714 -0.0005993948
2.630714 -0.0005991028
2.631714 -0.00059880681
2.632714 -0.00059850686
2.633714 -0.00059820304
2.634714 -0.0005978955
2.635714 -0.0005975842200000001
2.636714 -0.00059726935
2.637714 -0.00059695089
2.638714 -0.00059662893
2.639714 -0.0005963034699999999
2.640714 -0.00059597446
2.641714 -0.0005956418999999999
2.642714 -0.00059530576
2.643714 -0.00059496592
2.644714 -0.00059462236
2.645714 -0.00059427489
2.646714 -0.0005939233699999999
2.647714 -0.0005935676700000001
2.648714 -0.0005932076
2.649714 -0.00059284303
2.650714 -0.0005924737300000001
2.651714 -0.00059209951
2.652714 -0.00059172025
2.653714 -0.0005913357700000001
2.654714 -0.0005909458699999999
2.655714 -0.00059055046
2.656714 -0.00059014942
2.657714 -0.00058974265
2.658714 -0.00058933006
2.659714 -0.0005889116
2.660714 -0.00058848723
2.661714 -0.00058805695
2.662714 -0.0005876208
2.663714 -0.00058717878
2.664714 -0.00058673095
2.665714 -0.00058627734
2.666714 -0.00058581804
2.667714 -0.0005853531099999999
2.668714 -0.0005848825800000001
2.669714 -0.0005844065500000001
2.670714 -0.00058392511
2.671714 -0.00058343826
2.672714 -0.000582946
2.673714 -0.00058244837
2.674714 -0.00058194537
2.675714 -0.00058143701
2.676714 -0.00058092319
2.677714 -0.00058040387
2.678714 -0.00057987895
2.679714 -0.00057934831
2.680714 -0.00057881189
2.681714 -0.00057826951
2.682714 -0.00057772108
2.683714 -0.0005771664699999999
2.684714 -0.00057660554
2.685714 -0.00057603816
2.686714 -0.00057546422
2.687714 -0.0005748836
2.688714 -0.0005742962
2.689714 -0.0005737019400000001
2.690714 -0.00057310076
2.691714 -0.00057249267
2.692714 -0.00057187758
2.693714 -0.0005712555300000001
2.694714 -0.00057062648
2.695714 -0.0005699905199999999
2.696714 -0.0005693476399999999
2.697714 -0.0005686979
2.698714 -0.00056804133
2.699714 -0.00056737799
2.700714 -0.0005667079200000001
2.701714 -0.00056603117
2.702714 -0.00056534777
2.703714 -0.00056465774
2.704714 -0.0005639610699999999
2.705714 -0.00056325775
2.706714 -0.0005625477599999999
2.707714 -0.00056183098
2.708714 -0.00056110739
2.709714 -0.00056037684
2.710714 -0.00055963924
2.711714 -0.00055889445
2.712714 -0.0005581423
2.713714 -0.0005573826499999999
2.714714 -0.00055661535
2.715714 -0.0005558401899999999
2.716714 -0.00055505707
2.717714 -0.00055426576
2.718714 -0.00055346618
2.719714 -0.00055265818
2.720714 -0.00055184164
2.721714 -0.0005510165
2.722714 -0.0005501826800000001
2.723714 -0.00054934012
2.724714 -0.00054848883
2.725714 -0.00054762886
2.726714 -0.0005467601999999999
2.727714 -0.00054588295
2.728714 -0.00054499715
2.729714 -0.00054410293
2.730714 -0.00054320039
2.731714 -0.00054228963
2.732714 -0.00054137076
2.733714 -0.00054044394
2.734714 -0.0005395092599999999
2.735714 -0.00053856675
2.736714 -0.0005376165500000001
2.737714 -0.00053665872
2.738714 -0.00053569324
2.739714 -0.00053472013
2.740714 -0.00053373938
2.741714 -0.00053275094
2.742714 -0.00053175477
2.743714 -0.00053075073
2.744714 -0.0005297386899999999
2.745714 -0.00052871856
2.746714 -0.00052769014
2.747714 -0.00052665332
2.748714 -0.00052560786
2.749714 -0.0005245536599999999
2.750714 -0.00052349051
2.751714 -0.00052241826
2.752714 -0.00052133678
2.753714 -0.00052024593
2.754714 -0.00051914562
2.755714 -0.0005180358099999999
2.756714 -0.0005169164100000001
2.757714 -0.00051578736
2.758714 -0.00051464872
2.759714 -0.0005135004399999999
2.760714 -0.0005123426
2.761714 -0.00051117527
2.762714 -0.00050999852
2.763714 -0.00050881245
2.764714 -0.00050761714
2.765714 -0.00050641265
2.766714 -0.00050519911
2.767714 -0.00050397662
2.768714 -0.00050274521
2.769714 -0.00050150493
2.770714 -0.0005002558300000001
2.771714 -0.00049899795
2.772714 -0.0004977312499999999
2.773714 -0.00049645573
2.774714 -0.0004951713
2.775714 -0.00049387786
2.776714 -0.00049257537
2.777714 -0.0004912636999999999
2.778714 -0.0004899427
2.779714 -0.00048861225
2.780714 -0.00048727220000000003
2.781714 -0.00048592237
2.782714 -0.00048456267999999995
2.783714 -0.00048319302999999997
2.784714 -0.00048181328
2.785714 -0.00048042333999999995
2.786714 -0.00047902316999999994
2.787714 -0.00047761278
2.788714 -0.0004761921
2.789714 -0.00047476119
2.790714 -0.00047332005
2.791714 -0.00047186882
2.792714 -0.00047040753
2.793714 -0.00046893632999999997
2.794714 -0.00046745536000000005
2.795714 -0.00046596469
2.796714 -0.00046446453
2.797714 -0.00046295498999999996
2.798714 -0.00046143623
2.799714 -0.00045990837
2.800714 -0.00045837151
2.801714 -0.00045682568
2.802714 -0.00045527099
2.803714 -0.00045370743
2.804714 -0.00045213505
2.805714 -0.00045055376
2.806714 -0.00044896346000000004
2.807714 -0.00044736406999999995
2.808714 -0.00044575545
2.809714 -0.00044413745999999994
2.810714 -0.00044250992
2.811714 -0.00044087265
2.812714 -0.00043922546
2.813714 -0.00043756812999999996
2.814714 -0.00043590047999999995
2.815714 -0.00043422237
2.816714 -0.00043253362
2.817714 -0.00043083414000000004
2.818714 -0.00042912379000000005
2.819714 -0.00042740253
2.820714 -0.00042567034999999997
2.821714 -0.00042392726
2.822714 -0.0004221733
2.823714 -0.00042040856000000003
2.824714 -0.00041863323
2.825714 -0.00041684743000000005
2.826714 -0.00041505135999999997
2.827714 -0.00041324524
2.828714 -0.0004114293
2.829714 -0.00040960376000000003
2.830714 -0.00040776889999999996
2.831714 -0.0004059249
2.832714 -0.00040407203
2.833714 -0.00040221043
2.834714 -0.00040034028999999993
2.835714 -0.00039846173
2.836714 -0.00039657484
2.837714 -0.00039467968000000004
2.838714 -0.00039277625
2.839714 -0.00039086449
2.840714 -0.00038894436000000003
2.841714 -0.00038701573000000006
2.842714 -0.00038507847
2.843714 -0.00038313237
2.844714 -0.00038117728000000003
2.845714 -0.00037921294999999997
2.846714 -0.00037723921
2.847714 -0.00037525583
2.848714 -0.00037326260999999997
2.849714 -0.00037125933
2.850714 -0.00036924586999999997
2.851714 -0.00036722211
2.852714 -0.00036518793
2.853714 -0.00036314327
2.854714 -0.00036108814999999997
2.855714 -0.00035902258
2.856714 -0.00035694663
2.857714 -0.00035486040999999996
2.858714 -0.00035276407000000003
2.859714 -0.0003506578
2.860714 -0.00034854179
2.861714 -0.00034641628
2.862714 -0.00034428149000000004
2.863714 -0.00034213764999999996
2.864714 -0.00033998499
2.865714 -0.00033782371
2.866714 -0.00033565402000000004
2.867714 -0.00033347608
2.868714 -0.00033129002
2.869714 -0.00032909591
2.870714 -0.00032689384000000003
2.871714 -0.00032468378999999997
2.872714 -0.00032246576
2.873714 -0.00032023968
2.874714 -0.00031800544
2.875714 -0.00031576289999999996
2.876714 -0.0003135119
2.877714 -0.00031125228
2.878714 -0.00030898386
2.879714 -0.00030670647000000003
2.880714 -0.00030441990000000004
2.881714 -0.00030212404
2.882714 -0.00029981873
2.883714 -0.00029750388
2.884714 -0.00029517942
2.885714 -0.00029284533
2.886714 -0.00029050166
2.887714 -0.00028814848000000004
2.888714 -0.00028578588
2.889714 -0.00028341406
2.890714 -0.00028103323
2.891714 -0.00027864362000000004
2.892714 -0.00027624551
2.893714 -0.00027383919
2.894714 -0.00027142498
2.895714 -0.0002690032
2.896714 -0.00026657415
2.897714 -0.00026413810999999996
2.898714 -0.00026169535
2.899714 -0.0002592461
2.900714 -0.00025679057999999997
2.901714 -0.00025432889
2.902714 -0.00025186116
2.903714 -0.00024938740000000003
2.904714 -0.0002469076
2.905714 -0.00024442168000000003
2.906714 -0.00024192951999999998
2.907714 -0.00023943096000000002
2.908714 -0.00023692575999999997
2.909714 -0.00023441365999999999
2.910714 -0.00023189440999999997
2.911714 -0.00022936772
2.912714 -0.00022683329999999998
2.913714 -0.00022429087
2.914714 -0.00022174017
2.915714 -0.00021918097
2.916714 -0.00021661307999999997
2.917714 -0.00021403634000000002
2.918714 -0.00021145069999999998
2.919714 -0.00020885609
2.920714 -0.00020625255
2.921714 -0.00020364016
2.922714 -0.00020101908999999997
2.923714 -0.00019838953
2.924714 -0.00019575177000000002
2.925714 -0.00019310612
2.926714 -0.0001904529
2.927714 -0.00018779249
2.928714 -0.00018512528
2.929714 -0.00018245167
2.930714 -0.00017977205
2.931714 -0.00017708678
2.932714 -0.0001743962
2.933714 -0.00017170063
2.934714 -0.0001690003
2.935714 -0.00016629546
2.936714 -0.00016358622
2.937714 -0.00016087268
2.938714 -0.00015815488
2.939714 -0.00015543278
2.940714 -0.0001527063
2.941714 -0.0001499753
2.942714 -0.00014723962
2.943714 -0.00014449904
2.944714 -0.00014175333
2.945714 -0.00013900226
2.946714 -0.00013624556999999998
2.947714 -0.00013348304
2.948714 -0.00013071444
2.949714 -0.00012793961
2.950714 -0.00012515839
2.951714 -0.00012237068
2.952714 -0.00011957646
2.953714 -0.00011677573999999999
2.954714 -0.00011396858999999999
2.955714 -0.00011115513
2.956714 -0.00010833556
2.957714 -0.00010551013
2.958714 -0.00010267909
2.959714 -9.984277099999999e-05
2.960714 -9.7001521e-05
2.961714 -9.415568900000001e-05
2.962714 -9.130564e-05
2.963714 -8.845173099999999e-05
2.964714 -8.559430299999999e-05
2.965714 -8.273365800000001e-05
2.966714 -7.9870074e-05
2.967714 -7.7003779e-05
2.968714 -7.4134942e-05
2.969714 -7.1263685e-05
2.970714 -6.8390062e-05
2.971714 -6.5514075e-05
2.972714 -6.2635667e-05
2.973714 -5.9754727999999996e-05
2.974714 -5.6871102000000004e-05
2.975714 -5.3984586999999996e-05
2.976714 -5.1094958e-05
2.977714 -4.8201974000000006e-05
2.978714 -4.5305381e-05
2.979714 -4.2404932e-05
2.980714 -3.9500395e-05
2.981714 -3.659157e-05
2.982714 -3.3678293e-05
2.983714 -3.0760449e-05
2.984714 -2.7837979000000003e-05
2.985714 -2.4910881e-05
2.986714 -2.1979224e-05
2.987714 -1.9043141e-05
2.988714 -1.6102831e-05
2.989714 -1.3158555e-05
2.990714 -1.0210632999999999e-05
2.991714 -7.259432499999999e-06
2.992714 -4.3053628e-06
2.993714 -1.3488623e-06
2.994714 1.6096127000000001e-06
2.995714 4.5696002e-06
2.996714 7.530646e-06
2.997714 1.0492316e-05
2.998714 1.3454208e-05
2.999714 1.6415963e-05
3.000714 1.9377275e-05
3.001714 2.2337898e-05
3.002714 2.5297652000000002e-05
3.003714 2.8256426e-05
3.004714 3.1214179e-05
3.005714 3.4170941e-05
3.006714 3.7126807e-05
3.007714 4.0081929e-05
3.008714 4.3036513e-05
3.009714 4.5990805e-05
3.010714 4.8945083e-05
3.011714 5.1899638999999994e-05
3.012714 5.4854775e-05
3.013714 5.7810780000000004e-05
3.014714 6.0767928e-05
3.015714 6.3726452e-05
3.016714 6.668655e-05
3.017714 6.964836e-05
3.018714 7.2611959e-05
3.019714 7.557736700000001e-05
3.020714 7.854452e-05
3.021714 8.1513298e-05
3.022714 8.448350299999999e-05
3.023714 8.7454879e-05
3.024714 9.0427108e-05
3.025714 9.3399825e-05
3.026714 9.6372628e-05
3.027714 9.934508400000001e-05
3.028714 0.00010231673
3.029714 0.00010528713999999999
3.030714 0.00010825585999999999
3.031714 0.00011122246999999999
3.032714 0.00011418659
3.033714 0.00011714789
3.034714 0.00012010606000000001
3.035714 0.00012306089999999999
3.036714 0.00012601222000000001
3.037714 0.00012895995
3.038714 0.00013190404
3.039714 0.00013484454
3.040714 0.00013778154
3.041714 0.00014071517999999998
3.042714 0.00014364566000000002
3.043714 0.0001465732
3.044714 0.00014949804
3.045714 0.00015242045
3.046714 0.00015534067999999998
3.047714 0.00015825897
3.048714 0.00016117551
3.049714 0.0001640905
3.050714 0.00016700405000000002
3.051714 0.00016991626
3.052714 0.00017282711
3.053714 0.00017573656
3.054714 0.00017864448
3.055714 0.00018155072000000002
3.056714 0.00018445501
3.057714 0.00018735705000000002
3.058714 0.0001902565
3.059714 0.00019315298000000002
3.060714 0.00019604606
3.061714 0.00019893534
3.062714 0.00020182038
3.063714 0.00020470071999999998
3.064714 0.00020757599999999998
3.065714 0.00021044583999999997
3.066714 0.00021330991
3.067714 0.00021616793
3.068714 0.00021901967000000002
3.069714 0.00022186498000000002
3.070714 0.00022470374
3.071714 0.00022753594999999998
3.072714 0.00023036164000000002
3.073714 0.00023318089
3.074714 0.00023599384
3.075714 0.00023880068
3.076714 0.00024160161
3.077714 0.00024439689
3.078714 0.00024718677
3.079714 0.00024997147999999996
3.080714 0.00025275126
3.081714 0.00025552633000000004
3.082714 0.00025829686
3.083714 0.00026106295
3.084714 0.0002638247
3.085714 0.00026658211
3.086714 0.00026933510000000003
3.087714 0.00027208357
3.088714 0.00027482736
3.089714 0.00027756619
3.090714 0.00028029975999999997
3.091714 0.00028302774999999997
3.092714 0.00028574973000000003
3.093714 0.00028846532000000003
3.094714 0.00029117407
3.095714 0.00029387551999999996
3.096714 0.00029656926
3.097714 0.00029925485999999997
3.098714 0.00030193194
3.099714 0.00030460017
3.100714 0.00030725923
3.101714 0.00030990891
3.102714 0.00031254901000000003
3.103714 0.00031517945
3.104714 0.00031780019
3.105714 0.00032041123
3.106714 0.00032301268
3.107714 0.00032560467
3.108714 0.00032818739
3.109714 0.00033076108
3.110714 0.00033332597
3.111714 0.00033588235000000003
3.112714 0.00033843048
3.113714 0.00034097066
3.114714 0.0003435031
3.115714 0.00034602801
3.116714 0.00034854559
3.117714 0.00035105595
3.118714 0.00035355915000000003
3.119714 0.00035605519
3.120714 0.000358544
3.121714 0.00036102545
3.122714 0.00036349934000000003
3.123714 0.00036596543
3.124714 0.00036842341
3.125714 0.00037087293000000003
3.126714 0.00037331361
3.127714 0.00037574503
3.128714 0.00037816674
3.129714 0.00038057833
3.130714 0.00038297940000000006
3.131714 0.00038536949999999994
3.132714 0.00038774828999999997
3.133714 0.00039011543
3.134714 0.00039247066000000003
3.135714 0.0003948137
3.136714 0.00039714441000000003
3.137714 0.00039946267
3.138714 0.00040176846999999996
3.139714 0.00040406176000000005
3.140714 0.00040634263
3.141714 0.00040861119
3.142714 0.0004108676
3.143714 0.000413112
3.144714 0.00041534463
3.145714 0.00041756571000000004
3.146714 0.00041977542
3.147714 0.00042197398
3.148714 0.00042416158999999997
3.149714 0.00042633837000000005
3.150714 0.00042850443
3.151714 0.00043065983999999996
3.152714 0.00043280460999999996
3.153714 0.00043493874
3.154714 0.00043706209
3.155714 0.00043917457
3.156714 0.00044127596000000005
3.157714 0.00044336603
3.158714 0.00044544448999999997
3.159714 0.00044751105
3.160714 0.00044956537
3.161714 0.00045160714
3.162714 0.00045363599000000003
3.163714 0.00045565166
3.164714 0.00045765378
3.165714 0.00045964207
3.166714 0.00046161625999999997
3.167714 0.00046357618
3.168714 0.00046552163
3.169714 0.00046745254
3.170714 0.00046936884
3.171714 0.00047127050000000004
3.172714 0.00047315757
3.173714 0.00047503013
3.174714 0.00047688832000000004
3.175714 0.00047873232
3.176714 0.00048056227
3.177714 0.00048237835
3.178714 0.00048418078000000004
3.179714 0.00048596976
3.180714 0.00048774541000000003
3.181714 0.0004895079700000001
3.182714 0.00049125747
3.183714 0.0004929940599999999
3.184714 0.00049471773
3.185714 0.00049642849
3.186714 0.0004981262899999999
3.187714 0.00049981099
3.188714 0.00050148242
3.189714 0.0005031403400000001
3.190714 0.00050478452
3.191714 0.0005064147
3.192714 0.0005080305099999999
3.193714 0.0005096316300000001
3.194714 0.0005112177
3.195714 0.00051278835
3.196714 0.00051434326
3.197714 0.00051588208
3.198714 0.00051740453
3.199714 0.00051891034
3.200714 0.0005203993200000001
3.201714 0.0005218712399999999
3.202714 0.0005233260299999999
3.203714 0.00052476362
3.204714 0.0005261839799999999
3.205714 0.00052758714
3.206714 0.0005289731699999999
3.207714 0.00053034219
3.208714 0.0005316943800000001
3.209714 0.00053302992
3.210714 0.00053434906
3.211714 0.00053565195
3.212714 0.00053693884
3.213714 0.00053820995
3.214714 0.0005394655100000001
3.215714 0.0005407056499999999
3.216714 0.0005419305100000001
3.217714 0.00054314023
3.218714 0.00054433485
3.219714 0.00054551438
3.220714 0.0005466788
3.221714 0.0005478280399999999
3.222714 0.000548962
3.223714 0.00055008054
3.224714 0.00055118344
3.225714 0.0005522704700000001
3.226714 0.0005533414
3.227714 0.0005543960000000001
3.228714 0.00055543396
3.229714 0.00055645505
3.230714 0.00055745904
3.231714 0.0005584456599999999
3.232714 0.0005594147300000001
3.233714 0.0005603660599999999
3.234714 0.0005612994800000001
3.235714 0.00056221488
3.236714 0.00056311223
3.237714 0.00056399149
3.238714 0.0005648526400000001
3.239714 0.00056569579
3.240714 0.00056652093
3.241714 0.00056732824
3.242714 0.00056811782
3.243714 0.0005688898
3.244714 0.00056964432
3.245714 0.00057038155
3.246714 0.0005711016
3.247714 0.00057180464
3.248714 0.00057249072
3.249714 0.00057315997
3.250714 0.00057381244
3.251714 0.00057444813
3.252714 0.00057506704
3.253714 0.0005756691299999999
3.254714 0.0005762543
3.255714 0.0005768224600000001
3.256714 0.00057737348
3.257714 0.00057790717
3.258714 0.0005784233499999999
3.259714 0.0005789218
3.260714 0.00057940238
3.261714 0.00057986485
3.262714 0.00058030905
3.263714 0.00058073479
3.264714 0.00058114188
3.265714 0.0005815302300000001
3.266714 0.00058189976
3.267714 0.00058225037
3.268714 0.00058258202
3.269714 0.00058289475
3.270714 0.00058318856
3.271714 0.00058346354
3.272714 0.00058371979
3.273714 0.0005839574
3.274714 0.0005841765400000001
3.275714 0.0005843774
3.276714 0.00058456008
3.277714 0.00058472478
3.278714 0.00058487167
3.279714 0.0005850008599999999
3.280714 0.0005851125
3.281714 0.00058520668
3.282714 0.00058528349
3.283714 0.00058534292
3.284714 0.00058538503
3.285714 0.00058540982
3.286714 0.00058541718
3.287714 0.00058540704
3.288714 0.0005853793
3.289714 0.00058533383
3.290714 0.00058527044
3.291714 0.00058518895
3.292714 0.00058508917
3.293714 0.00058497089
3.294714 0.00058483397
3.295714 0.00058467822
3.296714 0.0005845035
3.297714 0.00058430969
3.298714 0.0005840966399999999
3.299714 0.0005838643100000001
3.300714 0.00058361261
3.301714 0.00058334158
3.302714 0.00058305122
3.303714 0.00058274159
3.304714 0.0005824128
3.305714 0.00058206497
3.306714 0.00058169821
3.307714 0.0005813126800000001
3.308714 0.00058090859
3.309714 0.0005804860800000001
3.310714 0.00058004534
3.311714 0.00057958655
3.312714 0.00057910984
3.313714 0.00057861539
3.314714 0.0005781032999999999
3.315714 0.0005775737
3.316714 0.00057702664
3.317714 0.0005764622099999999
3.318714 0.00057588036
3.319714 0.0005752811400000001
3.320714 0.0005746644500000001
3.321714 0.00057403026
3.322714 0.00057337847
3.323714 0.000572709
3.324714 0.00057202169
3.325714 0.00057131647
3.326714 0.00057059319
3.327714 0.00056985173
3.328714 0.00056909198
3.329714 0.00056831386
3.330714 0.00056751728
3.331714 0.00056670219
3.332714 0.0005658686
3.333714 0.00056501649
3.334714 0.0005641459200000001
3.335714 0.0005632568900000001
3.336714 0.00056234953
3.337714 0.0005614239400000001
3.338714 0.00056048025
3.339714 0.00055951859
3.340714 0.00055853911
3.341714 0.00055754199
3.342714 0.00055652736
3.343714 0.0005554954000000001
3.344714 0.00055444625
3.345714 0.00055338005
3.346714 0.00055229689
3.347714 0.0005511968500000001
3.348714 0.00055007999
3.349714 0.0005489464
3.350714 0.00054779607
3.351714 0.00054662896
3.352714 0.00054544507
3.353714 0.00054424436
3.354714 0.00054302673
3.355714 0.00054179209
3.356714 0.0005405403500000001
3.357714 0.00053927147
3.358714 0.00053798531
3.359714 0.00053668182
3.360714 0.00053536096
3.361714 0.00053402264
3.362714 0.00053266685
3.363714 0.00053129361
3.364714 0.0005299028999999999
3.365714 0.00052849482
3.366714 0.00052706946
3.367714 0.00052562691
3.368714 0.00052416735
3.369714 0.00052269093
3.370714 0.00052119781
3.371714 0.0005196881800000001
3.372714 0.00051816228
3.373714 0.0005166202799999999
3.374714 0.0005150624
3.375714 0.00051348889
3.376714 0.0005118998599999999
3.377714 0.00051029556
3.378714 0.00050867607
3.379714 0.0005070415700000001
3.380714 0.00050539211
3.381714 0.00050372778
3.382714 0.00050204858
3.383714 0.00050035451
3.384714 0.00049864557
3.385714 0.0004969217100000001
3.386714 0.00049518285
3.387714 0.00049342889
3.388714 0.0004916597400000001
3.389714 0.00048987531
3.390714 0.00048807547000000005
3.391714 0.00048626016
3.392714 0.00048442925999999997
3.393714 0.00048258271
3.394714 0.00048072047
3.395714 0.0004788425
3.396714 0.00047694884
3.397714 0.00047503949999999997
3.398714 0.00047311460000000005
3.399714 0.00047117423
3.400714 0.00046921855
3.401714 0.00046724767000000004
3.402714 0.00046526187999999997
3.403714 0.00046326136
3.404714 0.00046124637000000005
3.405714 0.00045921715000000004
3.406714 0.00045717397000000004
3.407714 0.00045511706
3.408714 0.00045304669
3.409714 0.00045096308
3.410714 0.00044886647000000004
3.411714 0.00044675703
3.412714 0.00044463494999999996
3.413714 0.00044250037
3.414714 0.00044035337000000003
3.415714 0.00043819405000000006
3.416714 0.00043602245
3.417714 0.00043383857000000003
3.418714 0.00043164236999999997
3.419714 0.00042943384
3.420714 0.00042721294
3.421714 0.00042497959000000005
3.422714 0.00042273368
3.423714 0.00042047513
3.424714 0.0004182039
3.425714 0.00041591993
3.426714 0.00041362314
3.427714 0.00041131352000000005
3.428714 0.00040899108
3.429714 0.00040665582
3.430714 0.00040430782
3.431714 0.00040194714
3.432714 0.00039957389999999995
3.433714 0.0003971883
3.434714 0.00039479045999999996
3.435714 0.00039238057000000006
3.436714 0.00038995889999999996
3.437714 0.00038752564000000005
3.438714 0.00038508106
3.439714 0.00038262538000000004
3.440714 0.00038015885
3.441714 0.00037768169999999996
3.442714 0.00037519417
3.443714 0.00037269645
3.444714 0.0003701887
3.445714 0.00036767108000000003
3.446714 0.00036514371
3.447714 0.00036260667
3.448714 0.00036006002
3.449714 0.00035750380999999997
3.450714 0.00035493804
3.451714 0.00035236269
3.452714 0.00034977772
3.453714 0.0003471831
3.454714 0.00034457873
3.455714 0.0003419646
3.456714 0.00033934064
3.457714 0.00033670681
3.458714 0.00033406309
3.459714 0.00033140948
3.460714 0.000328746
3.461714 0.00032607272
3.462714 0.00032338971
3.463714 0.00032069711
3.464714 0.00031799507
3.465714 0.00031528379999999997
3.466714 0.00031256350000000003
3.467714 0.00030983442
3.468714 0.00030709684
3.469714 0.00030435106
3.470714 0.00030159737999999996
3.471714 0.00029883611
3.472714 0.00029606756
3.473714 0.00029329203
3.474714 0.00029050982
3.475714 0.00028772117
3.476714 0.00028492634
3.477714 0.00028212553
3.478714 0.00027931892
3.479714 0.00027650665
3.480714 0.00027368878
3.481714 0.00027086541999999996
3.482714 0.00026803655
3.483714 0.00026520217
3.484714 0.00026236225
3.485714 0.00025951669999999997
3.486714 0.00025666543
3.487714 0.00025380834
3.488714 0.00025094535000000004
3.489714 0.0002480763
3.490714 0.00024520114
3.491714 0.00024231973999999998
3.492714 0.00023943206999999997
3.493714 0.00023653809
3.494714 0.00023363777
3.495714 0.00023073117
3.496714 0.00022781833
3.497714 0.00022489939999999998
3.498714 0.00022197450999999997
3.499714 0.00021904384000000001
3.500714 0.00021610763
3.501714 0.00021316614
3.502714 0.00021021965
3.503714 0.00020726845000000003
3.504714 0.00020431289000000003
3.505714 0.00020135327999999997
3.506714 0.00019838994000000003
3.507714 0.00019542322000000003
3.508714 0.0001924534
3.509714 0.00018948078
3.510714 0.00018650564
3.511714 0.00018352821
3.512714 0.00018054869
3.513714 0.00017756726
3.514714 0.00017458403
3.515714 0.00017159913
3.516714 0.00016861261
3.517714 0.00016562450000000002
3.518714 0.00016263481
3.519714 0.00015964351
3.520714 0.00015665059
3.521714 0.00015365597999999998
3.522714 0.00015065963
3.523714 0.00014766149000000002
3.524714 0.00014466151999999999
3.525714 0.00014165968
3.526714 0.00013865596
3.527714 0.00013565037
3.528714 0.00013264296
3.529714 0.00012963379
3.530714 0.00012662298
3.531714 0.00012361064
3.532714 0.00012059695000000001
3.533714 0.0001175821
3.534714 0.00011456632
3.535714 0.00011154985
3.536714 0.00010853297
3.537714 0.00010551593999999999
3.538714 0.00010249904
3.539714 9.948256500000001e-05
3.540714 9.646678300000001e-05
3.541714 9.3451968e-05
3.542714 9.0438368e-05
3.543714 8.7426207e-05
3.544714 8.4415683e-05
3.545714 8.1406972e-05
3.546714 7.840021099999999e-05
3.547714 7.5395508e-05
3.548714 7.2392936e-05
3.549714 6.9392541e-05
3.550714 6.639434100000001e-05
3.551714 6.3398329e-05
3.552714 6.0404477000000005e-05
3.553714 5.741274e-05
3.554714 5.4423066e-05
3.555714 5.1435404e-05
3.556714 4.8449709e-05
3.557714 4.5465936e-05
3.558714 4.2484060999999995e-05
3.559714 3.9504081e-05
3.560714 3.6526023e-05
3.561714 3.3549938e-05
3.562714 3.0575907e-05
3.563714 2.7604053999999996e-05
3.564714 2.4634531e-05
3.565714 2.1667528000000002e-05
3.566714 1.8703261e-05
3.567714 1.5741982e-05
3.568714 1.2783964e-05
3.569714 9.829501099999999e-06
3.570714 6.878902100000001e-06
3.571714 3.9324841999999995e-06
3.572714 9.9056772e-07
3.573714 -1.9465315000000003e-06
3.574714 -4.8785076000000004e-06
3.575714 -7.8050718e-06
3.576714 -1.0725957e-05
3.577714 -1.3640921000000001e-05
3.578714 -1.6549755e-05
3.579714 -1.9452283e-05
3.580714 -2.2348359999999998e-05
3.581714 -2.5237878e-05
3.582714 -2.8120769e-05
3.583714 -3.0996992e-05
3.584714 -3.3866542e-05
3.585714 -3.6729435000000004e-05
3.586714 -3.9585714e-05
3.587714 -4.2435433999999997e-05
3.588714 -4.5278665e-05
3.589714 -4.8115481000000005e-05
3.590714 -5.0945954000000004e-05
3.591714 -5.3770151e-05
3.592714 -5.6588118e-05
3.593714 -5.9399889000000004e-05
3.594714 -6.2205476e-05
3.595714 -6.500486099999999e-05
3.596714 -6.7797993e-05
3.597714 -7.0584798e-05
3.598714 -7.3365163e-05
3.599714 -7.613894e-05
3.600714 -7.8905958e-05
3.601714 -8.166601299999999e-05
3.602714 -8.441887799999999e-05
3.603714 -8.7164301e-05
3.604714 -8.9902016e-05
3.605714 -9.2631745e-05
3.606714 -9.5353209e-05
3.607714 -9.806613e-05
3.608714 -0.00010077023
3.609714 -0.00010346523
3.610714 -0.00010615089
3.611714 -0.00010882699
3.612714 -0.00011149330999999999
3.613714 -0.00011414967000000001
3.614714 -0.00011679593
3.615714 -0.00011943197
3.616714 -0.00012205769000000001
3.617714 -0.00012467303000000002
3.618714 -0.00012727795000000002
3.619714 -0.00012987243999999998
3.620714 -0.00013245651
3.621714 -0.00013503017
3.622714 -0.00013759345
3.623714 -0.00014014639999999998
3.624714 -0.00014268907
3.625714 -0.00014522147
3.626714 -0.00014774366
3.627714 -0.00015025565
3.628714 -0.00015275745
3.629714 -0.00015524902
3.630714 -0.00015773034
3.631714 -0.00016020133000000002
3.632714 -0.00016266192
3.633714 -0.000165112
3.634714 -0.00016755142
3.635714 -0.00016998004999999999
3.636714 -0.00017239769
3.637714 -0.00017480415
3.638714 -0.00017719925
3.639714 -0.00017958275
3.640714 -0.00018195445
3.641714 -0.00018431413
3.642714 -0.00018666155
3.643714 -0.00018899653
3.644714 -0.00019131887
3.645714 -0.00019362838
3.646714 -0.00019592489
3.647714 -0.00019820827
3.648714 -0.00020047839
3.649714 -0.00020273517
3.650714 -0.00020497851
3.651714 -0.00020720834
3.652714 -0.00020942463999999998
3.653714 -0.00021162741
3.654714 -0.00021381662999999998
3.655714 -0.0002159923
3.656714 -0.00021815445
3.657714 -0.00022030308
3.658714 -0.00022243823
3.659714 -0.00022455995000000001
3.660714 -0.0002266682
3.661714 -0.00022876304
3.662714 -0.00023084444
3.663714 -0.00023291237999999997
3.664714 -0.00023496682
3.665714 -0.00023700769999999998
3.666714 -0.00023903494
3.667714 -0.00024104847
3.668714 -0.00024304816
3.669714 -0.00024503386
3.670714 -0.00024700544
3.671714 -0.00024896274
3.672714 -0.0002509056
3.673714 -0.00025283384
3.674714 -0.00025474726
3.675714 -0.00025664567
3.676714 -0.00025852891999999996
3.677714 -0.00026039679
3.678714 -0.00026224914
3.679714 -0.00026408582
3.680714 -0.00026590667
3.681714 -0.00026771157999999997
3.682714 -0.00026950045
3.683714 -0.00027127317
3.684714 -0.00027302966999999997
3.685714 -0.00027476995
3.686714 -0.00027649394000000004
3.687714 -0.00027820167
3.688714 -0.00027989313
3.689714 -0.00028156835
3.690714 -0.00028322736
3.691714 -0.0002848702
3.692714 -0.00028649692
3.693714 -0.00028810757
3.694714 -0.00028970221
3.695714 -0.00029128087
3.696714 -0.00029284358
3.697714 -0.00029439038
3.698714 -0.00029592129
3.699714 -0.0002974363
3.700714 -0.00029893537999999996
3.701714 -0.00030041849
3.702714 -0.00030188558
3.703714 -0.00030333656
3.704714 -0.00030477133
3.705714 -0.00030618978
3.706714 -0.00030759177
3.707714 -0.00030897716
3.708714 -0.00031034579
3.709714 -0.00031169748000000003
3.710714 -0.00031303207
3.711714 -0.00031434938
3.712714 -0.00031564923000000004
3.713714 -0.00031693146
3.714714 -0.00031819591
3.715714 -0.00031944242
3.716714 -0.00032067085
3.717714 -0.00032188109
3.718714 -0.00032307305
3.719714 -0.00032424664
3.720714 -0.00032540179
3.721714 -0.00032653847
3.722714 -0.00032765668
3.723714 -0.00032875639
3.724714 -0.00032983764
3.725714 -0.00033090048
3.726714 -0.00033194497
3.727714 -0.00033297117
3.728714 -0.00033397919
3.729714 -0.00033496908
3.730714 -0.00033594097
3.731714 -0.00033689494
3.732714 -0.00033783108000000003
3.733714 -0.00033874946
3.734714 -0.00033965018000000003
3.735714 -0.00034053328
3.736714 -0.0003413988
3.737714 -0.00034224679
3.738714 -0.00034307725
3.739714 -0.00034389016000000003
3.740714 -0.00034468549
3.741714 -0.00034546317000000003
3.742714 -0.00034622315
3.743714 -0.00034696534
3.744714 -0.00034768962
3.745714 -0.00034839588
3.746714 -0.00034908401
3.747714 -0.00034975385
3.748714 -0.00035040528
3.749714 -0.00035103815
3.750714 -0.00035165232999999997
3.751714 -0.00035224771
3.752714 -0.00035282417
3.753714 -0.0003533816
3.754714 -0.0003539199
3.755714 -0.00035443903999999996
3.756714 -0.00035493897000000004
3.757714 -0.00035541966
3.758714 -0.00035588112
3.759714 -0.00035632336
3.760714 -0.00035674641
3.761714 -0.00035715034000000003
3.762714 -0.00035753521
3.763714 -0.00035790113
3.764714 -0.00035824819
3.765714 -0.00035857649000000004
3.766714 -0.00035888612999999996
3.767714 -0.00035917722
3.768714 -0.00035944984
3.769714 -0.00035970409000000004
3.770714 -0.00035994005
3.771714 -0.00036015779
3.772714 -0.00036035733
3.773714 -0.00036053873
3.774714 -0.00036070196
3.775714 -0.00036084703
3.776714 -0.00036097388
3.777714 -0.00036108245000000003
3.778714 -0.00036117269
3.779714 -0.0003612445
3.780714 -0.00036129777
3.781714 -0.0003613324
3.782714 -0.00036134827
3.783714 -0.00036134529
3.784714 -0.00036132333
3.785714 -0.00036128231
3.786714 -0.00036122215
3.787714 -0.00036114277
3.788714 -0.00036104411000000003
3.789714 -0.00036092617
3.790714 -0.00036078894999999996
3.791714 -0.0003606325
3.792714 -0.00036045684999999996
3.793714 -0.00036026210999999997
3.794714 -0.00036004838
3.795714 -0.00035981578999999997
3.796714 -0.00035956452
3.797714 -0.00035929472
3.798714 -0.00035900657
3.799714 -0.00035870028
3.800714 -0.00035837602
3.801714 -0.000358034
3.802714 -0.00035767439
3.803714 -0.00035729734
3.804714 -0.000356903
3.805714 -0.0003564915
3.806714 -0.00035606295000000003
3.807714 -0.00035561739000000003
3.808714 -0.00035515486
3.809714 -0.00035467535
3.810714 -0.00035417886
3.811714 -0.00035366529
3.812714 -0.00035313456
3.813714 -0.00035258656000000004
3.814714 -0.00035202115
3.815714 -0.00035143819000000003
3.816714 -0.00035083751
3.817714 -0.00035021894
3.818714 -0.00034958233999999997
3.819714 -0.00034892753
3.820714 -0.00034825439
3.821714 -0.00034756281
3.822714 -0.0003468527
3.823714 -0.00034612401
3.824714 -0.00034537672
3.825714 -0.00034461084
3.826714 -0.00034382642
3.827714 -0.00034302357
3.828714 -0.00034220241000000004
3.829714 -0.0003413631
3.830714 -0.00034050586
3.831714 -0.0003396309
3.832714 -0.00033873848
3.833714 -0.00033782885
3.834714 -0.00033690228
3.835714 -0.00033595904
3.836714 -0.00033499941
3.837714 -0.00033402362
3.838714 -0.00033303193
3.839714 -0.00033202452000000003
3.840714 -0.00033100159
3.841714 -0.00032996329
3.842714 -0.00032890971
3.843714 -0.00032784094
3.844714 -0.000326757
3.845714 -0.0003256579
3.846714 -0.00032454359000000003
3.847714 -0.000323414
3.848714 -0.00032226903
3.849714 -0.00032110859
3.850714 -0.00031993251999999997
3.851714 -0.00031874067
3.852714 -0.00031753293
3.853714 -0.00031630914
3.854714 -0.0003150692
3.855714 -0.00031381301
3.856714 -0.00031254049000000003
3.857714 -0.0003112516
3.858714 -0.00030994634
3.859714 -0.00030862475
3.860714 -0.00030728693
3.861714 -0.00030593296
3.862714 -0.00030456304
3.863714 -0.00030317733
3.864714 -0.00030177607
3.865714 -0.00030035951
3.866714 -0.00029892792
3.867714 -0.00029748157
3.868714 -0.00029602079
3.869714 -0.00029454586000000004
3.870714 -0.00029305706000000003
3.871714 -0.00029155464999999997
3.872714 -0.00029003887999999996
3.873714 -0.00028850998
3.874714 -0.00028696810999999996
3.875714 -0.00028541342
3.876714 -0.00028384600000000003
3.877714 -0.00028226591
3.878714 -0.00028067318
3.879714 -0.00027906779
3.880714 -0.00027744966
3.881714 -0.00027581871
3.882714 -0.00027417484
3.883714 -0.0002725179
3.884714 -0.00027084775
3.885714 -0.00026916423
3.886714 -0.00026746720000000003
3.887714 -0.00026575656
3.888714 -0.00026403217999999997
3.889714 -0.000262294
3.890714 -0.00026054197
3.891714 -0.00025877609
3.892714 -0.0002569964
3.893714 -0.00025520299
3.894714 -0.00025339602
3.895714 -0.00025157567
3.896714 -0.00024974217
3.897714 -0.00024789581
3.898714 -0.00024603687000000003
3.899714 -0.00024416570000000004
3.900714 -0.00024228266
3.901714 -0.00024038811
3.902714 -0.00023848243
3.903714 -0.00023656597999999998
3.904714 -0.00023463913
3.905714 -0.0002327022
3.906714 -0.00023075547000000001
3.907714 -0.00022879923999999998
3.908714 -0.00022683369
3.909714 -0.00022485899
3.910714 -0.00022287529
3.911714 -0.00022088263
3.912714 -0.00021888104
3.913714 -0.00021687051
3.914714 -0.00021485096
3.915714 -0.00021282226
3.916714 -0.00021078431
3.917714 -0.00020873695
3.918714 -0.00020668001
3.919714 -0.00020461332
3.920714 -0.00020253672
3.921714 -0.00020045006
3.922714 -0.00019835325
3.923714 -0.00019624617
3.924714 -0.0001941288
3.925714 -0.00019200115000000002
3.926714 -0.00018986325
3.927714 -0.00018771522000000002
3.928714 -0.00018555719
3.929714 -0.00018338939000000002
3.930714 -0.00018121206
3.931714 -0.00017902549
3.932714 -0.00017683003
3.933714 -0.00017462603
3.934714 -0.00017241388
3.935714 -0.00017019396
3.936714 -0.00016796666
3.937714 -0.00016573238
3.938714 -0.00016349146000000002
3.939714 -0.00016124426
3.940714 -0.00015899107
3.941714 -0.00015673215
3.942714 -0.00015446773
3.943714 -0.00015219795999999998
3.944714 -0.00014992297
3.945714 -0.00014764281
3.946714 -0.00014535750000000002
3.947714 -0.000143067
3.948714 -0.00014077124
3.949714 -0.0001384701
3.950714 -0.00013616348
3.951714 -0.0001338512
3.952714 -0.00013153311
3.953714 -0.00012920907
3.954714 -0.00012687893
3.955714 -0.00012454259
3.956714 -0.00012219995999999999
3.957714 -0.00011985098
3.958714 -0.00011749567999999999
3.959714 -0.00011513408
3.960714 -0.0001127663
3.961714 -0.0001103925
3.962714 -0.00010801289
3.963714 -0.00010562771
3.964714 -0.0001032373
3.965714 -0.00010084200000000001
3.966714 -9.8442183e-05
3.967714 -9.6038264e-05
3.968714 -9.3630661e-05
3.969714 -9.1219795e-05
3.970714 -8.8806087e-05
3.971714 -8.638993400000001e-05
3.972714 -8.3971713e-05
3.973714 -8.1551764e-05
3.974714 -7.9130388e-05
3.975714 -7.670782899999999e-05
3.976714 -7.4284287e-05
3.977714 -7.1859904e-05
3.978714 -6.9434765e-05
3.979714 -6.7008898e-05
3.980714 -6.4582281e-05
3.981714 -6.2154845e-05
3.982714 -5.9726489e-05
3.983714 -5.7297069000000006e-05
3.984714 -5.486642200000001e-05
3.985714 -5.2434370000000005e-05
3.986714 -5.0000745e-05
3.987714 -4.7565374e-05
3.988714 -4.5128107000000005e-05
3.989714 -4.2688825e-05
3.990714 -4.0247443e-05
3.991714 -3.780392e-05
3.992714 -3.5358264e-05
3.993714 -3.291054e-05
3.994714 -3.0460868e-05
3.995714 -2.8009418e-05
3.996714 -2.5556426e-05
3.997714 -2.3102169e-05
3.998714 -2.0646972e-05
3.999714 -1.8191199e-05
4.000714 -1.5735243e-05
4.001714 -1.3279517e-05
4.002714 -1.0824443e-05
4.003714 -8.370444199999999e-06
4.004714 -5.9179324999999994e-06
4.005714 -3.4672986e-06
4.006714 -1.0189029e-06
4.007714 1.4269331e-06
4.008714 3.8699326e-06
4.009714 6.309869599999999e-06
4.010714 8.746571499999999e-06
4.011714 1.1179922e-05
4.012714 1.3609857999999998e-05
4.013714 1.603637e-05
4.014714 1.8459497e-05
4.015714 2.0879318e-05
4.016714 2.3295949e-05
4.017715 2.5709531000000003e-05
4.018714 2.8120218e-05
4.019714 3.052817e-05
4.020714 3.2933548000000004e-05
4.021714 3.5336492e-05
4.022714 3.7737121e-05
4.023714 4.0135515e-05
4.024714 4.2531718e-05
4.025714 4.4925724e-05
4.026714 4.7317477e-05
4.027714 4.9706858e-05
4.028714 5.2093708e-05
4.029714 5.4477799999999995e-05
4.030715 5.6858863e-05
4.031714 5.9236572e-05
4.032714 6.161057500000001e-05
4.033714 6.398048500000001e-05
4.034714 6.6345893e-05
4.035714 6.8706373e-05
4.036714 7.106151e-05
4.037714 7.3410888e-05
4.038714 7.575411599999999e-05
4.039714 7.8090829e-05
4.040714 8.042070500000001e-05
4.041714 8.2743463e-05
4.042714 8.5058878e-05
4.043715 8.7366777e-05
4.044714 8.9667043e-05
4.045714 9.195962300000001e-05
4.046714 9.4244507e-05
4.047714 9.652175100000001e-05
4.048714 9.879144e-05
4.049714 0.00010105371
4.050714 0.00010330870999999999
4.051714 0.00010555663000000001
4.052714 0.00010779765
4.053714 0.00011003199
4.054714 0.0001122598
4.055714 0.00011448124
4.056714 0.00011669644
4.057714 0.00011890548
4.058714 0.00012110842
4.059714 0.00012330522
4.060714 0.00012549584
4.061714 0.00012768015
4.062714 0.00012985797
4.063715 0.00013202907999999998
4.064714 0.00013419318999999998
4.065714 0.00013634999
4.066714 0.00013849913
4.067714 0.00014064021
4.068714 0.00014277286
4.069714 0.00014489667
4.070714 0.00014701124
4.071714 0.00014911617999999999
4.072714 0.00015121115
4.073714 0.00015329580000000002
4.074714 0.00015536987
4.075714 0.0001574331
4.076715 0.00015948532
4.077714 0.00016152638
4.078714 0.00016355622
4.079714 0.00016557479999999999
4.080714 0.00016758214
4.081714 0.00016957832
4.082714 0.00017156344
4.083714 0.00017353764000000002
4.084714 0.00017550107
4.085714 0.0001774539
4.086714 0.00017939631
4.087714 0.00018132845
4.088714 0.00018325047
4.089714 0.0001851625
4.090714 0.00018706462
4.091714 0.00018895687
4.092714 0.00019083925000000002
4.093714 0.00019271171999999997
4.094714 0.00019457414000000002
4.095714 0.00019642639
4.096714 0.00019826825
4.097714 0.00020009948000000003
4.098714 0.00020191975999999997
4.099714 0.00020372881
4.100714 0.00020552627
4.101714 0.00020731179
4.102714 0.00020908499
4.103714 0.00021084552
4.104714 0.00021259305
4.105714 0.00021432725
4.106714 0.00021604783
4.107714 0.00021775456
4.108714 0.00021944722
4.109715 0.00022112570000000002
4.110714 0.00022278986999999998
4.111714 0.00022443968999999998
4.112714 0.00022607519
4.113714 0.00022769643
4.114714 0.00022930351
4.115714 0.00023089657999999998
4.116714 0.00023247583000000002
4.117714 0.00023404145
4.118714 0.00023559366999999998
4.119714 0.00023713266999999998
4.120714 0.00023865869
4.121714 0.00024017190000000002
4.122715 0.00024167250000000002
4.123714 0.00024316059
4.124714 0.00024463629
4.125714 0.00024609965
4.126714 0.00024755066
4.127714 0.00024898925
4.128714 0.00025041534
4.129714 0.00025182874
4.130714 0.00025322927
4.131714 0.00025461668000000004
4.132714 0.00025599069999999996
4.133714 0.00025735100999999997
4.134714 0.00025869729
4.135714 0.0002600292
4.136714 0.00026134639
4.137714 0.00026264856
4.138714 0.00026393539000000004
4.139714 0.00026520659
4.140714 0.00026646192
4.141714 0.00026770117
4.142715 0.00026892417
4.143714 0.00027013082
4.144714 0.00027132105
4.145714 0.00027249487
4.146714 0.00027365229
4.147714 0.00027479339
4.148714 0.00027591827
4.149714 0.00027702708
4.150714 0.00027812000000000003
4.151714 0.00027919721
4.152714 0.00028025890999999997
4.153714 0.00028130525999999997
4.154714 0.00028233644
4.155715 0.00028335264
4.156714 0.00028435395
4.157714 0.00028534048
4.158714 0.00028631227
4.159714 0.00028726936
4.160714 0.00028821169
4.161714 0.00028913921
4.162714 0.0002900518
4.163714 0.00029094929
4.164714 0.00029183147
4.165714 0.00029269816
4.166714 0.0002935491
4.167714 0.00029438404
4.168715 0.0002952027
4.169714 0.00029600485
4.170714 0.00029679022
4.171714 0.00029755861
4.172714 0.00029830981000000004
4.173714 0.00029904365
4.174714 0.00029976002
4.175714 0.00030045882999999997
4.176714 0.00030114006
4.177714 0.00030180374
4.178714 0.00030244992
4.179714 0.0003030787
4.180714 0.00030369022
4.181714 0.00030428466
4.182714 0.00030486226000000003
4.183714 0.00030542321
4.184714 0.00030596777
4.185714 0.00030649617
4.186714 0.00030700862
4.187714 0.00030750537
4.188715 0.0003079866
4.189714 0.00030845247
4.190714 0.0003089031
4.191714 0.00030933859
4.192714 0.00030975898
4.193714 0.00031016425
4.194714 0.00031055433000000003
4.195714 0.00031092914000000003
4.196714 0.00031128852
4.197714 0.00031163231
4.198714 0.00031196028000000003
4.199714 0.00031227219
4.200714 0.00031256777
4.201715 0.00031284678
4.202714 0.00031310894
4.203714 0.00031335398000000003
4.204714 0.00031358169999999997
4.205714 0.00031379184
4.206714 0.00031398424
4.207714 0.00031415877
4.208714 0.00031431532
4.209714 0.00031445381
4.210714 0.00031457425
4.211714 0.00031467669
4.212714 0.00031476118000000003
4.213714 0.00031482784
4.214714 0.00031487684
4.215714 0.00031490836
4.216714 0.00031492259
4.217714 0.00031491977
4.218714 0.00031490013
4.219714 0.00031486391
4.220714 0.00031481131
4.221714 0.00031474256
4.222714 0.00031465784
4.223714 0.00031455729
4.224714 0.00031444105999999997
4.225714 0.00031430923
4.226714 0.00031416184
4.227714 0.00031399891
4.228714 0.00031382042
4.229714 0.00031362629
4.230714 0.00031341644
4.231714 0.00031319078
4.232714 0.00031294914999999997
4.233714 0.00031269142
4.234715 0.00031241741000000004
4.235714 0.00031212699000000003
4.236714 0.00031182001
4.237714 0.00031149636
4.238714 0.00031115594
4.239714 0.00031079867
4.240714 0.00031042448000000004
4.241714 0.0003100334
4.242714 0.00030962544
4.243714 0.00030920071
4.244714 0.00030875929
4.245714 0.00030830131
4.246714 0.00030782696
4.247715 0.00030733645
4.248714 0.00030683
4.249714 0.00030630783
4.250714 0.00030577019
4.251714 0.00030521732999999997
4.252714 0.00030464946
4.253714 0.00030406684000000003
4.254714 0.00030346962
4.255714 0.00030285801
4.256714 0.00030223212
4.257714 0.00030159204
4.258714 0.00030093784
4.259714 0.00030026956
4.260714 0.00029958717
4.261714 0.00029889059000000003
4.262714 0.00029817974999999996
4.263714 0.00029745454
4.264714 0.0002967148
4.265714 0.00029596038
4.266714 0.0002951911
4.267715 0.0002944068
4.268714 0.00029360731
4.269714 0.00029279247
4.270714 0.00029196215
4.271714 0.00029111622999999996
4.272714 0.00029025465999999995
4.273714 0.00028937739
4.274714 0.00028848439999999996
4.275714 0.00028757577
4.276714 0.00028665156
4.277714 0.00028571189
4.278714 0.00028475695
4.279714 0.0002837869
4.280715 0.00028280201
4.281714 0.0002818025
4.282714 0.00028078864
4.283714 0.00027976073
4.284714 0.00027871902
4.285714 0.0002776638
4.286714 0.00027659532
4.287714 0.00027551384
4.288714 0.00027441959
4.289714 0.00027331273
4.290714 0.00027219344
4.291714 0.00027106182
4.292714 0.00026991796999999997
4.293715 0.00026876194
4.294714 0.00026759373999999997
4.295714 0.00026641335
4.296714 0.00026522071
4.297714 0.00026401576
4.298714 0.00026279845
4.299714 0.00026156865
4.300714 0.00026032626
4.301714 0.0002590712
4.302714 0.00025780339
4.303714 0.00025652278
4.304714 0.00025522929
4.305714 0.00025392294
4.306714 0.00025260372
4.307714 0.00025127169
4.308714 0.00024992696000000005
4.309714 0.00024856963
4.310714 0.00024719984
4.311714 0.0002458178
4.312714 0.00024442368
4.313715 0.00024301772999999998
4.314714 0.00024160022
4.315714 0.00024017138
4.316714 0.00023873149
4.317714 0.0002372808
4.318714 0.00023581956
4.319714 0.000234348
4.320714 0.00023286632000000003
4.321714 0.00023137468
4.322714 0.00022987326000000003
4.323714 0.00022836216
4.324714 0.00022684146
4.325714 0.00022531120999999999
4.326715 0.00022377142
4.327714 0.00022222207
4.328714 0.00022066311
4.329714 0.00021909445000000002
4.330714 0.00021751604999999997
4.331714 0.00021592778
4.332714 0.00021432951999999998
4.333714 0.00021272119000000003
4.334714 0.00021110272
4.335714 0.00020947402000000002
4.336714 0.00020783504999999998
4.337714 0.00020618577
4.338714 0.00020452619
4.339714 0.00020285637999999998
4.340714 0.00020117641000000003
4.341714 0.00019948641
4.342714 0.00019778652000000002
4.343714 0.00019607693999999998
4.344714 0.00019435793
4.345714 0.00019262969999999998
4.346714 0.00019089257000000001
4.347714 0.00018914681
4.348714 0.00018739271
4.349714 0.0001856306
4.350714 0.00018386075
4.351714 0.00018208348
4.352714 0.00018029903
4.353714 0.00017850764
4.354714 0.00017670953000000002
4.355714 0.00017490489999999999
4.356714 0.00017309387
4.357714 0.00017127657
4.358714 0.00016945304
4.359715 0.00016762334
4.360714 0.00016578747
4.361714 0.0001639454
4.362714 0.00016209708999999998
4.363714 0.00016024247
4.364714 0.00015838147
4.365714 0.00015651399
4.366714 0.00015463996
4.367714 0.00015275932
4.368714 0.00015087201
4.369714 0.00014897799
4.370714 0.00014707728
4.371714 0.00014516988
4.372715 0.00014325587
4.373714 0.00014133534999999999
4.374714 0.00013940844000000002
4.375714 0.00013747531
4.376714 0.00013553616
4.377714 0.00013359123
4.378714 0.00013164076
4.379714 0.00012968503
4.380714 0.00012772431000000002
4.381714 0.0001257589
4.382714 0.00012378908
4.383714 0.00012181514
4.384714 0.00011983733
4.385714 0.00011785589
4.386714 0.00011587102999999999
4.387714 0.00011388295
4.388714 0.00011189177
4.389714 0.00010989761000000001
4.390714 0.00010790054
4.391714 0.00010590061
4.392715 0.00010389781000000001
4.393714 0.00010189211
4.394714 9.9883471e-05
4.395714 9.787180500000001e-05
4.396714 9.585702400000001e-05
4.397714 9.3839026e-05
4.398714 9.1817725e-05
4.399714 8.9793031e-05
4.400714 8.7764874e-05
4.401714 8.573320500000001e-05
4.402714 8.369800100000001e-05
4.403714 8.1659277e-05
4.404714 7.961707499999999e-05
4.405715 7.7571485e-05
4.406714 7.5522638e-05
4.407714 7.3470699e-05
4.408714 7.1415872e-05
4.409714 6.9358401e-05
4.410714 6.729855500000001e-05
4.411714 6.523664e-05
4.412714 6.3172968e-05
4.413714 6.1107863e-05
4.414714 5.904166800000001e-05
4.415714 5.6974704e-05
4.416714 5.4907292e-05
4.417714 5.2839732e-05
4.418715 5.0772297e-05
4.419714 4.8705232000000003e-05
4.420714 4.6638741000000003e-05
4.421714 4.4572991e-05
4.422714 4.2508111e-05
4.423714 4.0444183e-05
4.424714 3.8381253e-05
4.425714 3.6319321e-05
4.426714 3.4258358e-05
4.427714 3.2198298e-05
4.428714 3.0139056999999996e-05
4.429714 2.808053e-05
4.430714 2.6022602000000003e-05
4.431714 2.3965154e-05
4.432714 2.1908073e-05
4.433714 1.9851259e-05
4.434714 1.7794631999999998e-05
4.435714 1.5738136e-05
4.436714 1.3681749999999998e-05
4.437714 1.1625486e-05
4.438715 9.5693942e-06
4.439714 7.5135659e-06
4.440714 5.4581324e-06
4.441714 3.4032627000000003e-06
4.442714 1.3491618e-06
4.443714 -7.0393487e-07
4.444714 -2.7557656e-06
4.445714 -4.806048200000001e-06
4.446714 -6.8544892e-06
4.447714 -8.9007898e-06
4.448714 -1.0944653e-05
4.449714 -1.2985793999999999e-05
4.450714 -1.5023941999999998e-05
4.451715 -1.7058852e-05
4.452714 -1.9090311e-05
4.453714 -2.1118137e-05
4.454714 -2.3142186e-05
4.455714 -2.5162356e-05
4.456714 -2.7178581000000002e-05
4.457714 -2.9190835e-05
4.458714 -3.1199127e-05
4.459714 -3.3203503e-05
4.460714 -3.520403e-05
4.461714 -3.7200803e-05
4.462714 -3.9193927e-05
4.463714 -4.1183512e-05
4.464714 -4.3169668999999996e-05
4.465714 -4.5152498e-05
4.466714 -4.7132087e-05
4.467714 -4.9108496e-05
4.468714 -5.1081753e-05
4.469714 -5.3051861e-05
4.470714 -5.5018774000000005e-05
4.471714 -5.6982412e-05
4.472714 -5.8942651999999996e-05
4.473714 -6.0899322e-05
4.474714 -6.2852217e-05
4.475714 -6.48011e-05
4.476714 -6.6745696e-05
4.477714 -6.8685711e-05
4.478714 -7.0620825e-05
4.479714 -7.2550716e-05
4.480714 -7.4475059e-05
4.481714 -7.6393536e-05
4.482714 -7.830584000000001e-05
4.483714 -8.0211692e-05
4.484715 -8.2110842e-05
4.485714 -8.4003068e-05
4.486714 -8.588820599999999e-05
4.487714 -8.7766119e-05
4.488714 -8.9636723e-05
4.489714 -9.1499987e-05
4.490714 -9.3355919e-05
4.491714 -9.5204575e-05
4.492714 -9.7046041e-05
4.493714 -9.8880457e-05
4.494714 -0.00010070796
4.495714 -0.00010252874
4.496714 -0.00010434296000000001
4.497715 -0.00010615083
4.498714 -0.00010795253000000001
4.499714 -0.00010974821
4.500714 -0.00011153801999999999
4.501714 -0.00011332206999999999
4.502714 -0.00011510044
4.503714 -0.00011687316999999999
4.504714 -0.00011864024999999999
4.505714 -0.00012040164
4.506714 -0.00012215722
4.507714 -0.00012390688
4.508714 -0.00012565040000000002
4.509714 -0.00012738757
4.510714 -0.00012911814000000002
4.511714 -0.00013084184
4.512714 -0.00013255836
4.513714 -0.00013426741
4.514714 -0.00013596867
4.515714 -0.00013766187
4.516714 -0.00013934671
4.517715 -0.00014102293
4.518714 -0.00014269031
4.519714 -0.00014434866
4.520714 -0.00014599783
4.521714 -0.00014763770999999998
4.522714 -0.00014926824
4.523714 -0.00015088938999999998
4.524714 -0.0001525012
4.525714 -0.0001541037
4.526714 -0.00015569701
4.527714 -0.00015728125
4.528714 -0.00015885655
4.529714 -0.00016042306
4.530715 -0.00016198096
4.531714 -0.00016353039
4.532714 -0.00016507149
4.533714 -0.0001666044
4.534714 -0.00016812921000000002
4.535714 -0.00016964601
4.536714 -0.00017115482999999999
4.537714 -0.00017265565
4.538714 -0.00017414844
4.539714 -0.00017563310999999998
4.540714 -0.00017710953999999998
4.541714 -0.00017857757
4.542714 -0.00018003699
4.543715 -0.00018148759
4.544714 -0.00018292913
4.545714 -0.00018436134
4.546714 -0.00018578397
4.547714 -0.00018719676000000001
4.548714 -0.00018859946
4.549714 -0.00018999184
4.550714 -0.00019137369
4.551714 -0.00019274485
4.552714 -0.00019410518
4.553714 -0.0001954546
4.554714 -0.00019679303
4.555714 -0.00019812048
4.556714 -0.00019943699999999998
4.557714 -0.00020074265000000002
4.558714 -0.00020203756000000003
4.559714 -0.00020332188
4.560714 -0.00020459579
4.561714 -0.00020585949000000002
4.562714 -0.00020711318000000002
4.563715 -0.0002083571
4.564714 -0.00020959144
4.565714 -0.00021081639
4.566714 -0.00021203215999999998
4.567714 -0.00021323888000000001
4.568714 -0.00021443668
4.569714 -0.00021562561999999999
4.570714 -0.00021680576
4.571714 -0.00021797707
4.572714 -0.00021913951999999999
4.573714 -0.00022029301
4.574714 -0.00022143738000000003
4.575714 -0.00022257248
4.576715 -0.00022369809
4.577714 -0.00022481397
4.578714 -0.00022591989
4.579714 -0.00022701556000000002
4.580714 -0.00022810073
4.581714 -0.00022917511
4.582714 -0.00023023849
4.583714 -0.00023129062
4.584714 -0.00023233131
4.585714 -0.00023336037999999997
4.586714 -0.00023437772000000002
4.587714 -0.00023538323
4.588714 -0.00023637689999999998
4.589714 -0.00023735869999999998
4.590714 -0.0002383287
4.591714 -0.00023928695999999997
4.592714 -0.00024023361
4.593714 -0.00024116882000000002
4.594714 -0.00024209276
4.595714 -0.00024300562
4.596714 -0.00024390763
4.597714 -0.00024479898
4.598714 -0.00024567989
4.599714 -0.00024655055
4.600714 -0.00024741114
4.601714 -0.00024826179
4.602714 -0.00024910264
4.603714 -0.00024993378
4.604714 -0.00025075524
4.605714 -0.00025156703
4.606714 -0.00025236911
4.607714 -0.00025316144000000004
4.608714 -0.0002539439
4.609715 -0.00025471636
4.610714 -0.00025547864999999996
4.611714 -0.00025623062
4.612714 -0.00025697207
4.613714 -0.0002577028
4.614714 -0.00025842264
4.615714 -0.00025913141
4.616714 -0.00025982895000000003
4.617714 -0.00026051512
4.618714 -0.0002611898
4.619714 -0.00026185292
4.620714 -0.00026250441000000003
4.621714 -0.00026314431
4.622715 -0.00026377263
4.623714 -0.00026438943
4.624714 -0.00026499483
4.625714 -0.00026558898
4.626714 -0.00026617204
4.627714 -0.00026674418
4.628714 -0.00026730560999999996
4.629714 -0.00026785654
4.630714 -0.00026839717999999996
4.631714 -0.00026892775999999997
4.632714 -0.00026944847
4.633714 -0.00026995949
4.634714 -0.00027046099
4.635714 -0.00027095307
4.636714 -0.00027143583000000004
4.637714 -0.00027190933
4.638714 -0.00027237361
4.639714 -0.00027282863
4.640714 -0.00027327437
4.641714 -0.00027371073
4.642715 -0.00027413759999999997
4.643714 -0.00027455485
4.644714 -0.00027496233
4.645714 -0.00027535987
4.646714 -0.00027574729
4.647714 -0.00027612441
4.648714 -0.00027649106999999996
4.649714 -0.00027684713999999997
4.650714 -0.00027719245
4.651714 -0.00027752692
4.652714 -0.00027785045
4.653714 -0.000278163
4.654714 -0.00027846454
4.655715 -0.0002787551
4.656714 -0.00027903475000000004
4.657714 -0.00027930357
4.658714 -0.00027956169
4.659714 -0.00027980925
4.660714 -0.00028004645
4.661714 -0.00028027346
4.662714 -0.00028049049
4.663714 -0.00028069776
4.664714 -0.00028089548
4.665714 -0.00028108386
4.666714 -0.0002812631
4.667714 -0.00028143335999999996
4.668715 -0.00028159482
4.669714 -0.00028174761
4.670714 -0.00028189185999999997
4.671714 -0.00028202762
4.672714 -0.00028215495
4.673714 -0.00028227387
4.674714 -0.00028238434999999996
4.675714 -0.00028248636999999996
4.676714 -0.00028257989
4.677714 -0.00028266484
4.678714 -0.0002827411
4.679714 -0.00028280857999999997
4.680714 -0.00028286720000000003
4.681714 -0.00028291684000000003
4.682714 -0.0002829574
4.683714 -0.00028298882
4.684714 -0.00028301104
4.685714 -0.000283024
4.686714 -0.00028302766
4.687714 -0.00028302204
4.688715 -0.00028300717
4.689714 -0.00028298308999999996
4.690714 -0.0002829499
4.691714 -0.00028290766999999997
4.692714 -0.00028285656
4.693714 -0.00028279667
4.694714 -0.00028272818000000003
4.695714 -0.00028265124
4.696714 -0.00028256602
4.697714 -0.00028247271
4.698714 -0.00028237146
4.699714 -0.00028226243
4.700714 -0.00028214577
4.701715 -0.00028202162
4.702714 -0.00028189008000000003
4.703714 -0.00028175127
4.704714 -0.00028160523000000004
4.705714 -0.00028145203
4.706714 -0.00028129168
4.707714 -0.0002811242
4.708714 -0.00028094958
4.709714 -0.00028076779
4.710714 -0.0002805788
4.711714 -0.00028038255
4.712714 -0.00028017898
4.713714 -0.00027996805000000003
4.714714 -0.0002797497
4.715714 -0.00027952387
4.716714 -0.00027929054000000003
4.717714 -0.00027904966000000004
4.718714 -0.00027880124
4.719714 -0.00027854526
4.720714 -0.00027828178
4.721714 -0.00027801084
4.722714 -0.00027773251
4.723714 -0.00027744685999999996
4.724714 -0.00027715403000000004
4.725714 -0.00027685412
4.726714 -0.0002765473
4.727714 -0.00027623371
4.728714 -0.0002759135
4.729714 -0.00027558685
4.730714 -0.00027525393
4.731714 -0.00027491492
4.732714 -0.00027456995
4.733714 -0.0002742192
4.734715 -0.00027386284
4.735714 -0.00027350097
4.736714 -0.00027313374
4.737714 -0.00027276124
4.738714 -0.00027238355000000004
4.739714 -0.00027200073999999997
4.740714 -0.00027161288
4.741714 -0.00027122001
4.742714 -0.00027082215
4.743714 -0.00027041931
4.744714 -0.00027001149
4.745714 -0.00026959871999999996
4.746714 -0.00026918094
4.747715 -0.00026875816000000003
4.748714 -0.00026833038
4.749714 -0.00026789757999999997
4.750714 -0.00026745972
4.751714 -0.00026701684
4.752714 -0.00026656891999999997
4.753714 -0.00026611597
4.754714 -0.00026565801
4.755714 -0.0002651951
4.756714 -0.00026472726
4.757714 -0.00026425453
4.758714 -0.00026377697
4.759714 -0.00026329467
4.760714 -0.00026280768
4.761714 -0.0002623161
4.762714 -0.00026181999
4.763714 -0.00026131945000000003
4.764714 -0.00026081457
4.765714 -0.00026030542999999997
4.766714 -0.00025979214
4.767715 -0.00025927477
4.768714 -0.00025875343000000004
4.769714 -0.00025822819
4.770714 -0.00025769914
4.771714 -0.00025716633
4.772714 -0.00025662985
4.773714 -0.00025608977
4.774714 -0.00025554616
4.775714 -0.00025499910000000004
4.776714 -0.00025444863
4.777714 -0.00025389484
4.778714 -0.00025333777000000003
4.779714 -0.0002527775
4.780715 -0.00025221409000000003
4.781714 -0.00025164761000000003
4.782714 -0.00025107813000000003
4.783714 -0.00025050574
4.784714 -0.00024993049
4.785714 -0.00024935246
4.786714 -0.00024877172
4.787714 -0.00024818837000000003
4.788714 -0.00024760245
4.789714 -0.00024701408
4.790714 -0.00024642329
4.791714 -0.00024583019
4.792714 -0.00024523483000000003
4.793715 -0.00024463729
4.794714 -0.00024403764
4.795714 -0.00024343592000000003
4.796714 -0.0002428322
4.797714 -0.00024222654
4.798714 -0.000241619
4.799714 -0.00024100962000000003
4.800714 -0.00024039844
4.801714 -0.00023978550000000002
4.802714 -0.00023917087000000002
4.803714 -0.00023855458999999998
4.804714 -0.00023793671000000002
4.805714 -0.00023731725000000002
4.806714 -0.00023669627
4.807714 -0.00023607383000000002
4.808714 -0.00023544999000000002
4.809714 -0.0002348248
4.810714 -0.00023419832
4.811714 -0.00023357062999999998
4.812714 -0.00023294178
4.813715 -0.00023231186999999999
4.814714 -0.00023168095
4.815714 -0.00023104910000000002
4.816714 -0.00023041641
4.817714 -0.00022978295000000002
4.818714 -0.00022914877999999998
4.819714 -0.00022851398
4.820714 -0.0002278786
4.821714 -0.00022724271
4.822714 -0.00022660636
4.823714 -0.0002259696
4.824714 -0.00022533245
4.825714 -0.00022469495999999999
4.826715 -0.00022405716
4.827714 -0.00022341906
4.828714 -0.00022278066
4.829714 -0.00022214198999999997
4.830714 -0.00022150307
4.831714 -0.0002208639
4.832714 -0.0002202245
4.833714 -0.00021958487999999997
4.834714 -0.00021894506999999998
4.835714 -0.0002183051
4.836714 -0.00021766500000000002
4.837714 -0.00021702482999999998
4.838714 -0.00021638464
4.839714 -0.00021574451
4.840714 -0.00021510452
4.841714 -0.00021446479
4.842714 -0.00021382539
4.843714 -0.00021318647000000002
4.844714 -0.00021254814000000002
4.845714 -0.00021191053999999998
4.846714 -0.00021127382000000002
4.847714 -0.00021063813000000002
4.848714 -0.0002100036
4.849714 -0.00020937035999999998
4.850714 -0.00020873856
4.851714 -0.00020810833
4.852714 -0.00020747977
4.853714 -0.00020685297
4.854714 -0.00020622804
4.855714 -0.00020560501
4.856714 -0.00020498394
4.857714 -0.00020436485
4.858714 -0.00020374775
4.859715 -0.00020313264
4.860714 -0.00020251948
4.861714 -0.00020190823
4.862714 -0.00020129883
4.863714 -0.00020069122
4.864714 -0.00020008536
4.865714 -0.00019948116
4.866714 -0.00019887855
4.867714 -0.00019827748
4.868714 -0.00019767791999999998
4.869714 -0.00019707982000000002
4.870714 -0.00019648314000000002
4.871714 -0.00019588791999999999
4.872715 -0.00019529416
4.873714 -0.00019470190000000001
4.874714 -0.00019411118
4.875714 -0.00019352210000000002
4.876714 -0.00019293477
4.877714 -0.00019234928
4.878714 -0.0001917658
4.879714 -0.00019118445000000002
4.880714 -0.00019060537
4.881714 -0.00019002874000000002
4.882714 -0.00018945472
4.883714 -0.00018888343
4.884714 -0.00018831504000000002
4.885714 -0.00018774967
4.886714 -0.00018718743999999999
4.887714 -0.00018662843
4.888714 -0.00018607273
4.889714 -0.00018552036999999998
4.890714 -0.00018497138
4.891714 -0.00018442578
4.892715 -0.00018388353
4.893714 -0.00018334458
4.894714 -0.00018280888
4.895714 -0.00018227633999999998
4.896714 -0.00018174686999999998
4.897714 -0.00018122038
4.898714 -0.00018069676
4.899714 -0.00018017591
4.900714 -0.00017965775
4.901714 -0.00017914219
4.902714 -0.00017862917
4.903714 -0.00017811864
4.904714 -0.00017761057
4.905715 -0.00017710498000000002
4.906714 -0.0001766019
4.907714 -0.00017610138
4.908714 -0.00017560351
4.909714 -0.0001751084
4.910714 -0.00017461619999999998
4.911714 -0.00017412705
4.912714 -0.00017364111
4.913714 -0.00017315859
4.914714 -0.00017267967
4.915714 -0.00017220453
4.916714 -0.00017173337
4.917714 -0.00017126636
4.918715 -0.00017080366
4.919714 -0.00017034541
4.920714 -0.00016989173000000001
4.921714 -0.00016944271000000002
4.922714 -0.00016899839
4.923714 -0.00016855881
4.924714 -0.00016812396
4.925714 -0.0001676938
4.926714 -0.00016726827
4.927714 -0.00016684727
4.928714 -0.00016643068
4.929714 -0.00016601834
4.930714 -0.00016561013
4.931714 -0.00016520587
4.932714 -0.00016480541
4.933714 -0.00016440857
4.934714 -0.00016401522
4.935714 -0.00016362521
4.936714 -0.00016323844
4.937714 -0.0001628548
4.938715 -0.00016247425000000002
4.939714 -0.00016209674
4.940714 -0.00016172228000000001
4.941714 -0.0001613509
4.942714 -0.00016098265
4.943714 -0.00016061765
4.944714 -0.000160256
4.945714 -0.00015989784
4.946714 -0.00015954333
4.947714 -0.00015919265
4.948714 -0.00015884597000000001
4.949714 -0.00015850346
4.950714 -0.0001581653
4.951715 -0.00015783164
4.952714 -0.00015750262
4.953714 -0.00015717836
4.954714 -0.00015685894999999998
4.955714 -0.00015654444
4.956714 -0.00015623488
4.957714 -0.00015593024
4.958714 -0.00015563049
4.959714 -0.00015533556
4.960714 -0.00015504535
4.961714 -0.00015475972999999998
4.962714 -0.00015447856
4.963714 -0.00015420168
4.964714 -0.00015392891
4.965714 -0.00015366008
4.966714 -0.00015339504
4.967714 -0.00015313361
4.968714 -0.00015287566
4.969714 -0.00015262107
4.970714 -0.00015236973
4.971714 -0.00015212159
4.972714 -0.00015187662999999998
4.973714 -0.00015163484
4.974714 -0.00015139627
4.975714 -0.000151161
4.976714 -0.00015092911999999999
4.977714 -0.00015070079
4.978714 -0.00015047617
4.979714 -0.00015025544
4.980714 -0.00015003878000000002
4.981714 -0.00014982642000000001
4.982714 -0.00014961854
4.983714 -0.00014941535
4.984715 -0.00014921702
4.985714 -0.00014902371
4.986714 -0.00014883556
4.987714 -0.00014865266
4.988714 -0.00014847507
4.989714 -0.00014830282
4.990714 -0.00014813589
4.991714 -0.00014797423
4.992714 -0.00014781773
4.993714 -0.00014766626
4.994714 -0.00014751965
4.995714 -0.0001473777
4.996714 -0.0001472402
4.997715 -0.00014710690999999998
4.998714 -0.00014697758
4.999714 -0.00014685198
5.000714 -0.00014672986
5.001714 -0.00014661098999999998
5.002714 -0.00014649518
5.003714 -0.00014638223
5.004714 -0.00014627201
5.005714 -0.0001461644
5.006714 -0.00014605935
5.007714 -0.00014595681
5.008714 -0.0001458568
5.009714 -0.00014575937
5.010714 -0.00014566461000000002
5.011714 -0.00014557265
5.012714 -0.00014548365000000002
5.013714 -0.00014539777
5.014714 -0.00014531520000000001
5.015714 -0.00014523615
5.016714 -0.00014516083000000002
5.017715 -0.00014508944
5.018714 -0.00014502215
5.019714 -0.00014495913
5.020714 -0.00014490053
5.021714 -0.00014484644
5.022714 -0.00014479697
5.023714 -0.00014475212
5.024714 -0.00014471191
5.025714 -0.00014467628000000001
5.026714 -0.00014464516
5.027714 -0.00014461843
5.028714 -0.00014459596
5.029714 -0.00014457755
5.030715 -0.00014456301
5.031714 -0.00014455213
5.032714 -0.0001445447
5.033714 -0.00014454049
5.034714 -0.0001445393
5.035714 -0.00014454092
5.036714 -0.00014454517000000002
5.037714 -0.00014455190000000001
5.038714 -0.00014456099
5.039714 -0.00014457233
5.040714 -0.00014458589
5.041714 -0.00014460162
5.042714 -0.00014461955
5.043715 -0.00014463973
5.044714 -0.00014466223
5.045714 -0.00014468716
5.046714 -0.00014471464000000001
5.047714 -0.00014474482
5.048714 -0.00014477786
5.049714 -0.0001448139
5.050714 -0.0001448531
5.051714 -0.00014489559
5.052714 -0.0001449415
5.053714 -0.00014499093
5.054714 -0.00014504393999999998
5.055714 -0.00014510057
5.056714 -0.00014516082
5.057714 -0.00014522466000000002
5.058714 -0.00014529201
5.059714 -0.00014536275
5.060714 -0.00014543676
5.061714 -0.00014551385
5.062714 -0.00014559384000000002
5.063715 -0.00014567651
5.064714 -0.00014576161
5.065714 -0.00014584892
5.066714 -0.0001459382
5.067714 -0.00014602923
5.068714 -0.00014612178
5.069714 -0.00014621568
5.070714 -0.00014631073
5.071714 -0.00014640682
5.072714 -0.00014650385
5.073714 -0.00014660174999999999
5.074714 -0.00014670049
5.075714 -0.00014680010999999998
5.076715 -0.00014690063
5.077714 -0.00014700215
5.078714 -0.00014710479000000002
5.079714 -0.00014720868
5.080714 -0.00014731397
5.081714 -0.00014742086
5.082714 -0.00014752951
5.083714 -0.00014764010999999998
5.084714 -0.0001477528
5.085714 -0.00014786775999999998
5.086714 -0.00014798511
5.087714 -0.00014810496
5.088714 -0.00014822737
5.089714 -0.00014835236
5.090714 -0.00014847993999999998
5.091714 -0.00014861007
5.092714 -0.00014874265
5.093714 -0.00014887758
5.094714 -0.00014901468000000001
5.095714 -0.00014915378
5.096714 -0.00014929465000000002
5.097714 -0.00014943706
5.098714 -0.00014958077
5.099714 -0.00014972553000000002
5.100714 -0.00014987107
5.101714 -0.00015001716
5.102714 -0.00015016356
5.103714 -0.00015031004
5.104714 -0.00015045644
5.105714 -0.00015060258000000002
5.106714 -0.00015074835
5.107714 -0.00015089364999999998
5.108714 -0.00015103844
5.109715 -0.0001511827
5.110714 -0.00015132644999999998
5.111714 -0.00015146974
5.112714 -0.00015161265
5.113714 -0.0001517553
5.114714 -0.00015189780000000001
5.115714 -0.0001520403
5.116714 -0.00015218293
5.117714 -0.00015232583
5.118714 -0.00015246916
5.119714 -0.00015261301999999999
5.120714 -0.00015275751
5.121714 -0.00015290274
5.122715 -0.00015304873
5.123714 -0.00015319553
5.124714 -0.00015334311
5.125714 -0.00015349144000000002
5.126714 -0.00015364045000000002
5.127714 -0.00015379003
5.128714 -0.00015394004
5.129714 -0.00015409031999999998
5.130714 -0.00015424069000000002
5.131714 -0.00015439098
5.132714 -0.00015454095
5.133714 -0.00015469042
5.134714 -0.00015483917
5.135714 -0.00015498699
5.136714 -0.00015513373000000002
5.137714 -0.0001552792
5.138714 -0.00015542327
5.139714 -0.00015556579
5.140714 -0.00015570670999999998
5.141714 -0.00015584595
5.142715 -0.00015598349
5.143714 -0.00015611932
5.144714 -0.00015625347
5.145714 -0.00015638599
5.146714 -0.00015651694
5.147714 -0.00015664641999999998
5.148714 -0.00015677451
5.149714 -0.00015690133000000002
5.150714 -0.00015702697999999998
5.151714 -0.00015715154
5.152714 -0.00015727512
5.153714 -0.00015739779
5.154714 -0.00015751958999999998
5.155715 -0.00015764056
5.156714 -0.00015776069
5.157714 -0.00015787997
5.158714 -0.00015799835
5.159714 -0.00015811574
5.160714 -0.00015823206000000002
5.161714 -0.00015834715
5.162714 -0.00015846088
5.163714 -0.00015857306
5.164714 -0.00015868352999999998
5.165714 -0.0001587921
5.166714 -0.00015889858
5.167714 -0.00015900278000000002
5.168715 -0.00015910451
5.169714 -0.00015920363
5.170714 -0.00015929994999999998
5.171714 -0.00015939338000000002
5.172714 -0.0001594838
5.173714 -0.00015957112
5.174714 -0.0001596553
5.175714 -0.00015973632
5.176714 -0.00015981417
5.177714 -0.0001598889
5.178714 -0.00015996053
5.179714 -0.00016002915
5.180714 -0.00016009485
5.181714 -0.00016015772
5.182714 -0.00016021786
5.183714 -0.00016027539
5.184714 -0.00016033039
5.185714 -0.00016038296999999998
5.186714 -0.00016043319
5.187714 -0.00016048115000000002
5.188715 -0.00016052685
5.189714 -0.00016057033
5.190714 -0.00016061159
5.191714 -0.00016065059
5.192714 -0.00016068726
5.193714 -0.00016072154
5.194714 -0.00016075331
5.195714 -0.00016078245
5.196714 -0.0001608088
5.197714 -0.00016083222
5.198714 -0.00016085254
5.199714 -0.00016086957
5.200714 -0.00016088316
5.201715 -0.00016089311
5.202714 -0.00016089929
5.203714 -0.00016090153
5.204714 -0.00016089970000000001
5.205714 -0.00016089369
5.206714 -0.00016088341999999999
5.207714 -0.0001608688
5.208714 -0.00016084979
5.209714 -0.00016082637
5.210714 -0.00016079854
5.211714 -0.00016076632
5.212714 -0.00016072975
5.213714 -0.00016068888
5.214714 -0.00016064378
5.215714 -0.00016059452
5.216714 -0.00016054117
5.217714 -0.00016048383000000002
5.218714 -0.00016042256
5.219714 -0.00016035744
5.220714 -0.00016028852
5.221714 -0.00016021582
5.222714 -0.00016013939
5.223714 -0.00016005923
5.224714 -0.00015997532
5.225714 -0.00015988761999999998
5.226714 -0.00015979608
5.227714 -0.00015970062999999998
5.228714 -0.00015960118
5.229714 -0.00015949762
5.230714 -0.00015938984
5.231714 -0.00015927771999999998
5.232714 -0.00015916111
5.233714 -0.00015903989
5.234715 -0.00015891393999999999
5.235714 -0.00015878312999999998
5.236714 -0.00015864734
5.237714 -0.00015850649
5.238714 -0.00015836046
5.239714 -0.00015820918
5.240714 -0.00015805261
5.241714 -0.0001578907
5.242714 -0.00015772342
5.243714 -0.00015755077999999998
5.244714 -0.00015737276999999998
5.245714 -0.00015718941
5.246714 -0.00015700075
5.247715 -0.00015680681999999998
5.248714 -0.00015660768
5.249714 -0.00015640336
5.250714 -0.00015619393
5.251714 -0.00015597942
5.252714 -0.00015575988
5.253714 -0.00015553534
5.254714 -0.00015530582
5.255714 -0.00015507133
5.256714 -0.00015483186
5.257714 -0.00015458739000000002
5.258714 -0.00015433791
5.259714 -0.00015408335
5.260714 -0.00015382367000000001
5.261714 -0.00015355878
5.262714 -0.00015328861
5.263714 -0.00015301309
5.264714 -0.00015273212999999998
5.265714 -0.00015244563
5.266714 -0.0001521535
5.267715 -0.00015185566
5.268714 -0.00015155205
5.269714 -0.00015124257999999999
5.270714 -0.00015092721
5.271714 -0.0001506059
5.272714 -0.00015027859
5.273714 -0.0001499453
5.274714 -0.00014960599
5.275714 -0.00014926068
5.276714 -0.00014890938
5.277714 -0.00014855214
5.278714 -0.00014818895
5.279714 -0.00014781988999999998
5.280715 -0.00014744498
5.281714 -0.00014706427
5.282714 -0.00014667779
5.283714 -0.00014628559
5.284714 -0.0001458877
5.285714 -0.00014548413
5.286714 -0.00014507487999999998
5.287714 -0.00014465996
5.288714 -0.00014423936
5.289714 -0.00014381304
5.290714 -0.00014338098
5.291714 -0.0001429431
5.292714 -0.00014249936
5.293715 -0.00014204967
5.294714 -0.00014159395999999998
5.295714 -0.00014113215
5.296714 -0.00014066414000000002
5.297714 -0.00014018987
5.298714 -0.00013970923
5.299714 -0.00013922217
5.300714 -0.00013872861
5.301714 -0.00013822849
5.302714 -0.00013772178
5.303714 -0.00013720843
5.304714 -0.00013668842000000002
5.305714 -0.00013616175999999998
5.306714 -0.00013562844
5.307714 -0.00013508851
5.308714 -0.00013454198
5.309714 -0.00013398892000000002
5.310714 -0.00013342938
5.311714 -0.00013286342
5.312714 -0.00013229112
5.313715 -0.00013171256
5.314714 -0.00013112779
5.315714 -0.00013053689000000002
5.316714 -0.00012993992000000001
5.317714 -0.00012933693
5.318714 -0.00012872798
5.319714 -0.00012811309
5.320714 -0.0001274923
5.321714 -0.00012686558999999999
5.322714 -0.00012623296
5.323714 -0.00012559441
5.324714 -0.0001249499
5.325714 -0.00012429938
5.326715 -0.00012364281
5.327714 -0.00012298013
5.328714 -0.00012231128
5.329714 -0.00012163619
5.330714 -0.00012095479
5.331714 -0.00012026702000000001
5.332714 -0.00011957280999999999
5.333714 -0.00011887212999999999
5.334714 -0.00011816491000000001
5.335714 -0.0001174511
5.336714 -0.0001167307
5.337714 -0.00011600368
5.338714 -0.00011527004
5.339714 -0.00011452977999999999
5.340714 -0.00011378291
5.341714 -0.00011302947000000001
5.342714 -0.00011226946999999998
5.343714 -0.00011150295999999999
5.344714 -0.00011072998
5.345714 -0.00010995058
5.346714 -0.00010916478
5.347714 -0.00010837263999999999
5.348714 -0.00010757417
5.349714 -0.00010676941
5.350714 -0.00010595839999999999
5.351714 -0.00010514112
5.352714 -0.0001043176
5.353714 -0.00010348781
5.354714 -0.00010265175999999999
5.355714 -0.00010180941
5.356714 -0.00010096073
5.357714 -0.00010010571
5.358714 -9.9244278e-05
5.359715 -9.8376427e-05
5.360714 -9.7502107e-05
5.361714 -9.6621284e-05
5.362714 -9.5733924e-05
5.363714 -9.484001600000001e-05
5.364714 -9.3939548e-05
5.365714 -9.3032526e-05
5.366714 -9.2118961e-05
5.367714 -9.1198893e-05
5.368714 -9.0272363e-05
5.369714 -8.9339431e-05
5.370714 -8.8400174e-05
5.371714 -8.745468e-05
5.372715 -8.6503047e-05
5.373714 -8.5545389e-05
5.374714 -8.4581814e-05
5.375714 -8.3612446e-05
5.376714 -8.263740500000001e-05
5.377714 -8.1656805e-05
5.378714 -8.0670759e-05
5.379714 -7.9679364e-05
5.380714 -7.8682712e-05
5.381714 -7.7680875e-05
5.382714 -7.6673916e-05
5.383714 -7.566186499999999e-05
5.384714 -7.4644748e-05
5.385714 -7.3622562e-05
5.386714 -7.2595282e-05
5.387714 -7.1562863e-05
5.388714 -7.0525249e-05
5.389714 -6.9482365e-05
5.390714 -6.8434122e-05
5.391714 -6.7380415e-05
5.392715 -6.632113800000001e-05
5.393714 -6.5256177e-05
5.394714 -6.4185423e-05
5.395714 -6.3108774e-05
5.396714 -6.2026123e-05
5.397714 -6.093739e-05
5.398714 -5.9842495e-05
5.399714 -5.8741381e-05
5.400714 -5.7634014e-05
5.401714 -5.6520377999999995e-05
5.402714 -5.5400476999999996e-05
5.403714 -5.4274341e-05
5.404714 -5.314202e-05
5.405715 -5.200357700000001e-05
5.406714 -5.0859103e-05
5.407714 -4.9708706000000004e-05
5.408714 -4.8552499e-05
5.409714 -4.7390608e-05
5.410714 -4.6223167e-05
5.411714 -4.5050311e-05
5.412714 -4.3872177e-05
5.413714 -4.2688896e-05
5.414714 -4.150059e-05
5.415714 -4.0307373e-05
5.416714 -3.9109343999999995e-05
5.417714 -3.7906585e-05
5.418715 -3.6699166e-05
5.419714 -3.5487136e-05
5.420714 -3.4270528e-05
5.421714 -3.3049355e-05
5.422714 -3.1823618e-05
5.423714 -3.0593304e-05
5.424714 -2.9358389e-05
5.425714 -2.8118839e-05
5.426714 -2.6874613e-05
5.427714 -2.5625673e-05
5.428714 -2.4371976999999997e-05
5.429714 -2.3113489e-05
5.430714 -2.1850181e-05
5.431714 -2.0582036000000002e-05
5.432714 -1.930905e-05
5.433714 -1.8031233e-05
5.434714 -1.6748612e-05
5.435714 -1.5461231e-05
5.436714 -1.4169149e-05
5.437714 -1.2872442e-05
5.438715 -1.1571203e-05
5.439714 -1.0265535e-05
5.440714 -8.9555513e-06
5.441714 -7.6413741e-06
5.442714 -6.3231283e-06
5.443714 -5.0009398e-06
5.444714 -3.6749312999999998e-06
5.445714 -2.3452186e-06
5.446714 -1.011907e-06
5.447714 3.2491231999999996e-07
5.448714 1.6651644000000002e-06
5.449714 3.0087932e-06
5.450714 4.3557627000000005e-06
5.451715 5.7060582e-06
5.452714 7.0596861999999994e-06
5.453714 8.4166736e-06
5.454714 9.7770673e-06
5.455714 1.1140931e-05
5.456714 1.2508345e-05
5.457714 1.3879395e-05
5.458714 1.5254179e-05
5.459714 1.6632795e-05
5.460714 1.8015342e-05
5.461714 1.9401912e-05
5.462714 2.0792585e-05
5.463714 2.2187429e-05
5.464714 2.3586493000000003e-05
5.465714 2.4989805e-05
5.466714 2.6397365e-05
5.467714 2.7809153000000003e-05
5.468714 2.9225117e-05
5.469714 3.0645182e-05
5.470714 3.2069244e-05
5.471714 3.349717e-05
5.472714 3.4928811e-05
5.473714 3.6363993999999996e-05
5.474714 3.7802533e-05
5.475714 3.9244225e-05
5.476714 4.0688863e-05
5.477714 4.2136239e-05
5.478714 4.3586144e-05
5.479714 4.5038379e-05
5.480714 4.6492757999999995e-05
5.481714 4.7949112e-05
5.482714 4.9407288000000004e-05
5.483714 5.0867158000000005e-05
5.484715 5.2328619000000004e-05
5.485714 5.3791598e-05
5.486714 5.525604900000001e-05
5.487714 5.6721955999999996e-05
5.488714 5.8189323e-05
5.489714 5.9658186e-05
5.490714 6.1128594e-05
5.491714 6.2600623e-05
5.492714 6.4074362e-05
5.493714 6.5549904e-05
5.494714 6.7027344e-05
5.495714 6.850679e-05
5.496714 6.9988334e-05
5.497715 7.1472067e-05
5.498714 7.2958056e-05
5.499714 7.4446359e-05
5.500714 7.5937004e-05
5.501714 7.7430008e-05
5.502714 7.8925353e-05
5.503714 8.0423001e-05
5.504714 8.1922889e-05
5.505714 8.342491900000001e-05
5.506714 8.4928985e-05
5.507714 8.643495399999999e-05
5.508714 8.7942675e-05
5.509714 8.945198700000001e-05
5.510714 9.096272e-05
5.511714 9.2474704e-05
5.512714 9.3987762e-05
5.513714 9.5501719e-05
5.514714 9.701642499999999e-05
5.515714 9.853173399999999e-05
5.516714 0.00010004751000000001
5.517715 0.00010156365
5.518714 0.00010308006
5.519714 0.00010459669000000001
5.520714 0.00010611349000000001
5.521714 0.00010763042999999999
5.522714 0.00010914754
5.523714 0.00011066483
5.524714 0.00011218234
5.525714 0.00011370014000000001
5.526714 0.00011521828
5.527714 0.00011673683999999999
5.528714 0.00011825588999999999
5.529714 0.0001197755
5.530715 0.00012129573
5.531714 0.00012281663000000001
5.532714 0.00012433824
5.533714 0.00012586056
5.534714 0.00012738359
5.535714 0.00012890729999999998
5.536714 0.00013043164
5.537714 0.00013195652
5.538714 0.00013348183
5.539714 0.00013500746
5.540714 0.00013653325
5.541714 0.00013805904
5.542714 0.00013958465
5.543715 0.0001411099
5.544714 0.00014263459000000002
5.545714 0.00014415851
5.546714 0.0001456815
5.547714 0.00014720336999999998
5.548714 0.00014872394
5.549714 0.00015024307
5.550714 0.00015176063
5.551714 0.00015327652
5.552714 0.00015479064999999998
5.553714 0.00015630298999999998
5.554714 0.00015781347
5.555714 0.00015932212
5.556714 0.00016082896
5.557714 0.00016233403
5.558714 0.00016383738
5.559714 0.0001653391
5.560714 0.00016683929
5.561714 0.00016833803
5.562714 0.00016983544000000002
5.563715 0.00017133159000000002
5.564714 0.00017282657
5.565714 0.00017432047
5.566714 0.00017581335
5.567714 0.00017730524
5.568714 0.00017879617
5.569714 0.00018028611
5.570714 0.00018177504000000002
5.571714 0.00018326291
5.572714 0.00018474962000000002
5.573714 0.00018623505999999999
5.574714 0.0001877191
5.575714 0.0001892016
5.576715 0.00019068239
5.577714 0.00019216127
5.578714 0.00019363808
5.579714 0.00019511263
5.580714 0.00019658471
5.581714 0.00019805414
5.582714 0.00019952074
5.583714 0.00020098436999999998
5.584714 0.00020244488
5.585714 0.00020390215999999998
5.586714 0.0002053561
5.587714 0.00020680661
5.588714 0.00020825366
5.589714 0.00020969721
5.590714 0.00021113729000000003
5.591714 0.00021257388
5.592714 0.00021400703999999998
5.593714 0.00021543681
5.594714 0.00021686326
5.595714 0.00021828645999999997
5.596714 0.00021970648
5.597714 0.00022112340000000002
5.598714 0.00022253729999999997
5.599714 0.00022394822
5.600714 0.00022535623
5.601714 0.00022676136
5.602714 0.00022816362
5.603714 0.00022956299000000002
5.604714 0.00023095944999999997
5.605714 0.00023235295
5.606714 0.00023374340999999998
5.607714 0.00023513073000000002
5.608714 0.00023651478000000003
5.609715 0.00023789544000000002
5.610714 0.00023927255
5.611714 0.00024064593
5.612714 0.00024201543
5.613714 0.00024338087
5.614714 0.00024474207000000004
5.615714 0.00024609885
5.616714 0.00024745107000000003
5.617714 0.00024879855
5.618714 0.00025014117
5.619714 0.00025147879
5.620714 0.00025281131
5.621714 0.00025413867
5.622715 0.00025546083
5.623714 0.00025677773
5.624714 0.00025808936
5.625714 0.00025939576
5.626714 0.00026069692
5.627714 0.00026199291
5.628714 0.00026328379999999995
5.629714 0.00026456964
5.630714 0.00026585051
5.631714 0.00026712648
5.632714 0.00026839766
5.633714 0.00026966409
5.634714 0.00027092585
5.635714 0.00027218298
5.636714 0.00027343553
5.637714 0.00027468352
5.638714 0.00027592695999999997
5.639714 0.0002771658
5.640714 0.00027840003000000003
5.641714 0.00027962958
5.642715 0.00028085437
5.643714 0.00028207432
5.644714 0.00028328932
5.645714 0.00028449922
5.646714 0.00028570389
5.647714 0.0002869032
5.648714 0.00028809698000000004
5.649714 0.00028928509
5.650714 0.00029046740999999997
5.651714 0.00029164378
5.652714 0.00029281406999999996
5.653714 0.00029397816
5.654714 0.00029513594
5.655715 0.00029628734
5.656714 0.00029743228
5.657714 0.00029857069
5.658714 0.00029970256
5.659714 0.00030082788
5.660714 0.00030194662
5.661714 0.0003030588
5.662714 0.00030416445
5.663714 0.0003052636
5.664714 0.00030635631000000004
5.665714 0.00030744261
5.666714 0.00030852257000000004
5.667714 0.0003095962
5.668715 0.00031066359
5.669714 0.00031172474
5.670714 0.00031277971
5.671714 0.00031382849
5.672714 0.00031487109
5.673714 0.00031590748
5.674714 0.00031693764
5.675714 0.00031796153
5.676714 0.00031897907
5.677714 0.0003199902
5.678714 0.00032099480999999997
5.679714 0.00032199277
5.680714 0.00032298401
5.681714 0.00032396835999999997
5.682714 0.0003249457
5.683714 0.0003259159
5.684714 0.00032687883
5.685714 0.00032783435
5.686714 0.00032878233
5.687714 0.00032972266
5.688715 0.00033065526
5.689714 0.00033158001
5.690714 0.00033249685
5.691714 0.00033340571
5.692714 0.00033430656
5.693714 0.00033519937
5.694714 0.00033608414
5.695714 0.0003369609
5.696714 0.00033782967
5.697714 0.00033869051
5.698714 0.00033954345
5.699714 0.00034038857999999997
5.700714 0.00034122595
5.701715 0.00034205564
5.702714 0.00034287775
5.703714 0.00034369234
5.704714 0.00034449949
5.705714 0.00034529928
5.706714 0.00034609172
5.707714 0.00034687689
5.708714 0.00034765480000000003
5.709714 0.00034842549
5.710714 0.00034918892
5.711714 0.00034994505
5.712714 0.00035069386
5.713714 0.00035143528
5.714714 0.00035216924
5.715714 0.00035289565
5.716714 0.0003536144
5.717714 0.00035432536
5.718714 0.0003550284
5.719714 0.00035572339
5.720714 0.00035641019
5.721714 0.0003570887
5.722714 0.00035775874
5.723714 0.00035842021999999996
5.724714 0.00035907299
5.725714 0.00035971698000000004
5.726714 0.00036035208
5.727714 0.00036097822
5.728714 0.00036159533
5.729714 0.0003622034
5.730714 0.00036280239000000003
5.731714 0.00036339229
5.732714 0.00036397312000000003
5.733714 0.00036454492
5.734715 0.00036510773
5.735714 0.00036566162
5.736714 0.00036620663000000003
5.737714 0.00036674285
5.738714 0.00036727033000000004
5.739714 0.00036778917999999997
5.740714 0.00036829942
5.741714 0.00036880117
5.742714 0.00036929448
5.743714 0.00036977938
5.744714 0.00037025591
5.745714 0.00037072409
5.746714 0.00037118391
5.747715 0.00037163536
5.748714 0.00037207841999999997
5.749714 0.00037251302
5.750714 0.0003729391
5.751714 0.00037335658
5.752714 0.00037376537
5.753714 0.00037416535
5.754714 0.00037455641
5.755714 0.00037493844
5.756714 0.00037531131000000003
5.757714 0.0003756749
5.758714 0.00037602913
5.759714 0.00037637387
5.760714 0.00037670904
5.761714 0.00037703458
5.762714 0.0003773504
5.763714 0.00037765649
5.764714 0.00037795282
5.765714 0.00037823938
5.766714 0.00037851621
5.767715 0.00037878335
5.768714 0.00037904088
5.769714 0.00037928885
5.770714 0.00037952735999999997
5.771714 0.00037975651
5.772714 0.0003799764
5.773714 0.00038018716
5.774714 0.00038038888
5.775714 0.00038058167
5.776714 0.00038076563999999997
5.777714 0.00038094088000000003
5.778714 0.00038110743
5.779714 0.00038126536
5.780715 0.00038141469999999997
5.781714 0.00038155545
5.782714 0.0003816876
5.783714 0.00038181111
5.784714 0.00038192588
5.785714 0.00038203189
5.786714 0.00038212896999999994
5.787714 0.00038221701
5.788714 0.00038229591
5.789714 0.00038236548999999996
5.790714 0.00038242555999999997
5.791714 0.00038247599
5.792714 0.00038251665
5.793715 0.00038254738999999997
5.794714 0.00038256803
5.795714 0.00038257848999999995
5.796714 0.00038257867000000004
5.797714 0.00038256849
5.798714 0.00038254789000000003
5.799714 0.00038251683
5.800714 0.00038247530999999997
5.801714 0.00038242338000000006
5.802714 0.00038236112
5.803714 0.00038228859
5.804714 0.00038220591999999995
5.805714 0.00038211319
5.806714 0.0003820106
5.807714 0.00038189823
5.808714 0.00038177627
5.809714 0.00038164490000000003
5.810714 0.00038150424000000003
5.811714 0.00038135445
5.812714 0.00038119565
5.813715 0.00038102796
5.814714 0.00038085145
5.815714 0.00038066619000000004
5.816714 0.00038047219
5.817714 0.00038026949
5.818714 0.00038005803
5.819714 0.00037983777
5.820714 0.00037960863
5.821714 0.00037937048
5.822714 0.00037912321
5.823714 0.00037886668
5.824714 0.00037860073
5.825714 0.00037832517
5.826715 0.00037803985999999997
5.827714 0.00037774466
5.828714 0.00037743939
5.829714 0.00037712391
5.830714 0.00037679813
5.831714 0.00037646194
5.832714 0.00037611526
5.833714 0.00037575808
5.834714 0.00037539039
5.835714 0.00037501221999999997
5.836714 0.00037462364
5.837714 0.00037422474
5.838714 0.00037381562
5.839714 0.00037339644000000005
5.840714 0.00037296734000000003
5.841714 0.00037252851
5.842714 0.00037208013
5.843714 0.00037162238
5.844714 0.00037115544
5.845714 0.00037067948
5.846714 0.00037019465
5.847714 0.00036970109
5.848714 0.00036919891
5.849714 0.00036868821
5.850714 0.00036816903
5.851714 0.00036764136
5.852714 0.00036710521000000003
5.853714 0.00036656051999999997
5.854714 0.0003660072
5.855714 0.00036544512999999996
5.856714 0.0003648742
5.857714 0.00036429424
5.858714 0.00036370507
5.859715 0.00036310651
5.860714 0.00036249837000000004
5.861714 0.00036188048
5.862714 0.00036125266
5.863714 0.00036061476
5.864714 0.00035996666
5.865714 0.00035930823
5.866714 0.00035863941
5.867714 0.00035796018000000003
5.868714 0.00035727051
5.869714 0.00035657044
5.870714 0.00035586006000000003
5.871714 0.00035513945
5.872715 0.00035440876
5.873714 0.00035366816000000003
5.874714 0.00035291782000000004
5.875714 0.00035215796
5.876714 0.0003513888
5.877714 0.00035061055
5.878714 0.00034982343
5.879714 0.00034902763999999995
5.880714 0.00034822338
5.881714 0.00034741081
5.882714 0.00034659008000000003
5.883714 0.0003457613
5.884714 0.00034492455
5.885714 0.00034407985
5.886714 0.00034322723
5.887714 0.00034236662
5.888714 0.00034149793000000004
5.889714 0.00034062109
5.890714 0.00033973593
5.891714 0.0003388423
5.892715 0.00033794001
5.893714 0.00033702888
5.894714 0.00033610872
5.895714 0.00033517933
5.896714 0.00033424053
5.897714 0.00033329215999999996
5.898714 0.00033233407
5.899714 0.00033136616
5.900714 0.00033038837
5.901714 0.00032940065
5.902714 0.00032840301
5.903714 0.00032739547
5.904714 0.00032637812999999997
5.905715 0.00032535111
5.906714 0.00032431458
5.907714 0.0003232687
5.908714 0.00032221371
5.909714 0.00032114981
5.910714 0.00032007724
5.911714 0.00031899626
5.912714 0.00031790712
5.913714 0.00031681004
5.914714 0.00031570523
5.915714 0.00031459288
5.916714 0.00031347313
5.917714 0.00031234611
5.918715 0.00031121187
5.919714 0.00031007048
5.920714 0.00030892193
5.921714 0.00030776614
5.922714 0.00030660306
5.923714 0.00030543251000000003
5.924714 0.00030425438
5.925714 0.00030306846
5.926714 0.00030187455
5.927714 0.00030067242
5.928714 0.00029946186
5.929714 0.00029824264
5.930714 0.00029701455
5.931714 0.00029577741
5.932714 0.00029453106
5.933714 0.00029327534
5.934714 0.00029201019
5.935714 0.00029073552999999997
5.936714 0.00028945137
5.937714 0.00028815775
5.938715 0.00028685477
5.939714 0.00028554252
5.940714 0.00028422119000000003
5.941714 0.00028289095999999996
5.942714 0.00028155209
5.943714 0.00028020481
5.944714 0.00027884942
5.945714 0.00027748615
5.946714 0.00027611532
5.947714 0.00027473718
5.948714 0.000273352
5.949714 0.00027195999
5.950714 0.00027056134999999996
5.951715 0.00026915625
5.952714 0.0002677448
5.953714 0.00026632708
5.954714 0.00026490313
5.955714 0.00026347295
5.956714 0.00026203647
5.957714 0.00026059362999999997
5.958714 0.00025914428
5.959714 0.00025768827
5.960714 0.00025622544000000004
5.961714 0.00025475561
5.962714 0.00025327856
5.963714 0.00025179411
5.964714 0.00025030206
5.965714 0.00024880223
5.966714 0.00024729449999999996
5.967714 0.00024577873
5.968714 0.00024425485000000003
5.969714 0.00024272281
5.970714 0.00024118259999999998
5.971714 0.00023963426
5.972714 0.00023807786
5.973714 0.00023651350999999999
5.974714 0.00023494138
5.975714 0.00023336163
5.976714 0.00023177449000000001
5.977714 0.00023018019
5.978714 0.00022857896000000002
5.979714 0.00022697104000000002
5.980714 0.00022535669000000002
5.981714 0.00022373610999999998
5.982714 0.00022210952000000002
5.983714 0.00022047714
5.984715 0.00021883909000000002
5.985714 0.0002171955
5.986714 0.00021554645
5.987714 0.00021389196
5.988714 0.00021223207000000002
5.989714 0.00021056668999999998
5.990714 0.00020889577000000002
5.991714 0.00020721918
5.992714 0.00020553678
5.993714 0.00020384839
5.994714 0.00020215382
5.995714 0.00020045286
5.996714 0.00019874533
5.997715 0.00019703102000000002
5.998714 0.00019530978
5.999714 0.00019358142
6.000714 0.00019184583
6.001714 0.00019010292
6.002714 0.00018835264000000002
6.003714 0.00018659495999999998
6.004714 0.00018482992999999999
6.005714 0.00018305765
6.006714 0.00018127822
6.007714 0.00017949181
6.008714 0.00017769864000000002
6.009714 0.00017589895000000001
6.010714 0.000174093
6.011714 0.00017228108
6.012714 0.00017046349
6.013714 0.00016864052000000002
6.014714 0.00016681248
6.015714 0.00016497963999999998
6.016714 0.00016314228
6.017715 0.00016130062
6.018714 0.00015945486000000001
6.019714 0.00015760515
6.020714 0.00015575162999999998
6.021714 0.00015389434
6.022714 0.00015203331000000002
6.023714 0.00015016851
6.024714 0.00014829989
6.025714 0.00014642732000000002
6.026714 0.00014455067
6.027714 0.00014266974
6.028714 0.00014078436
6.029714 0.00013889428999999998
6.030715 0.00013699934
6.031714 0.00013509925999999998
6.032714 0.00013319386
6.033714 0.00013128295
6.034714 0.00012936634
6.035714 0.00012744391
6.036714 0.00012551556
6.037714 0.00012358122
6.038714 0.00012164088
6.039714 0.00011969456
6.040714 0.00011774234
6.041714 0.00011578432999999998
6.042714 0.00011382066
6.043715 0.00011185153
6.044714 0.00010987716
6.045714 0.00010789776
6.046714 0.00010591358999999999
6.047714 0.00010392491
6.048714 0.00010193198
6.049714 9.993504999999999e-05
6.050714 9.7934355e-05
6.051714 9.5930113e-05
6.052714 9.3922506e-05
6.053714 9.1911693e-05
6.054714 8.9897793e-05
6.055714 8.7880886e-05
6.056714 8.5861018e-05
6.057714 8.3838194e-05
6.058714 8.1812379e-05
6.059714 7.9783513e-05
6.060714 7.7751497e-05
6.061714 7.5716218e-05
6.062714 7.3677541e-05
6.063715 7.163531e-05
6.064714 6.9589379e-05
6.065714 6.75396e-05
6.066714 6.5485824e-05
6.067714 6.3427933e-05
6.068714 6.1365824e-05
6.069714 5.9299424e-05
6.070714 5.7228687e-05
6.071714 5.51536e-05
6.072714 5.3074194000000004e-05
6.073714 5.0990524999999994e-05
6.074714 4.8902695e-05
6.075714 4.681084e-05
6.076715 4.4715117e-05
6.077714 4.2615716e-05
6.078714 4.0512845e-05
6.079714 3.8406725e-05
6.080714 3.6297587e-05
6.081714 3.4185661e-05
6.082714 3.2071171e-05
6.083714 2.995433e-05
6.084714 2.7835333e-05
6.085714 2.5714348e-05
6.086714 2.3591517000000003e-05
6.087714 2.1466946000000002e-05
6.088714 1.9340706000000002e-05
6.089714 1.7212834999999998e-05
6.090714 1.5083329999999999e-05
6.091714 1.2952154000000002e-05
6.092714 1.0819237e-05
6.093714 8.6844778e-06
6.094714 6.5477529e-06
6.095714 4.4089184e-06
6.096714 2.2678167e-06
6.097714 1.242844e-07
6.098714 -2.0218417e-06
6.099714 -4.1707182000000005e-06
6.100714 -6.3224867000000005e-06
6.101714 -8.477269400000001e-06
6.102714 -1.0635161e-05
6.103714 -1.2796229e-05
6.104714 -1.4960504000000001e-05
6.105714 -1.7127979e-05
6.106714 -1.9298611000000002e-05
6.107714 -2.1472316999999998e-05
6.108714 -2.3648980000000002e-05
6.109715 -2.5828444000000002e-05
6.110714 -2.8010529999999998e-05
6.111714 -3.0195018999999997e-05
6.112714 -3.2381686e-05
6.113714 -3.457028e-05
6.114714 -3.6760548e-05
6.115714 -3.8952231e-05
6.116714 -4.1145077e-05
6.117714 -4.3338846000000005e-05
6.118714 -4.5533317999999996e-05
6.119714 -4.772829199999999e-05
6.120714 -4.9923596999999996e-05
6.121714 -5.2119094000000004e-05
6.122715 -5.4314683e-05
6.123714 -5.6510294e-05
6.124714 -5.8705893e-05
6.125714 -6.0901488e-05
6.126714 -6.309711599999999e-05
6.127714 -6.5292846e-05
6.128714 -6.748877599999999e-05
6.129714 -6.9685024e-05
6.130714 -7.188172000000001e-05
6.131714 -7.4079014e-05
6.132714 -7.627705299999999e-05
6.133714 -7.8475983e-05
6.134714 -8.0675949e-05
6.135714 -8.2877068e-05
6.136714 -8.5079455e-05
6.137714 -8.7283189e-05
6.138714 -8.9488327e-05
6.139714 -9.1694898e-05
6.140714 -9.3902901e-05
6.141714 -9.6112296e-05
6.142715 -9.832302799999998e-05
6.143714 -0.000100535
6.144714 -0.00010274807999999999
6.145714 -0.00010496213000000001
6.146714 -0.00010717700000000001
6.147714 -0.0001093925
6.148714 -0.00011160845000000001
6.149714 -0.00011382466
6.150714 -0.00011604093999999999
6.151714 -0.00011825712000000001
6.152714 -0.00012047301
6.153714 -0.00012268848
6.154714 -0.00012490339
6.155715 -0.00012711762
6.156714 -0.00012933109
6.157714 -0.00013154374
6.158714 -0.00013375553
6.159714 -0.00013596646
6.160714 -0.00013817652
6.161714 -0.00014038575
6.162714 -0.00014259418
6.163714 -0.0001448019
6.164714 -0.00014700896
6.165714 -0.00014921543
6.166714 -0.00015142139
6.167714 -0.00015362689000000002
6.168715 -0.00015583199
6.169714 -0.00015803674000000001
6.170714 -0.00016024118
6.171714 -0.00016244527999999999
6.172714 -0.00016464904
6.173714 -0.00016685243
6.174714 -0.00016905537
6.175714 -0.0001712578
6.176714 -0.00017345958
6.177714 -0.0001756606
6.178714 -0.00017786073
6.179714 -0.00018005979
6.180714 -0.00018225765
6.181714 -0.00018445411000000001
6.182714 -0.00018664902
6.183714 -0.0001888422
6.184714 -0.00019103352
6.185714 -0.00019322281000000002
6.186714 -0.00019540994
6.187714 -0.0001975948
6.188715 -0.00019977731
6.189714 -0.00020195741000000002
6.190714 -0.00020413504
6.191714 -0.00020631019
6.192714 -0.00020848286
6.193714 -0.00021065308999999998
6.194714 -0.00021282092000000002
6.195714 -0.00021498638
6.196714 -0.00021714957
6.197714 -0.00021931057
6.198714 -0.00022146946
6.199714 -0.00022362633
6.200714 -0.00022578126000000003
6.201715 -0.00022793432999999999
6.202714 -0.00023008563000000002
6.203714 -0.00023223517
6.204714 -0.00023438304
6.205714 -0.00023652922
6.206714 -0.00023867371999999998
6.207714 -0.00024081651
6.208714 -0.00024295757
6.209714 -0.00024509684
6.210714 -0.00024723421999999997
6.211714 -0.00024936965
6.212714 -0.00025150298
6.213714 -0.00025363413
6.214714 -0.00025576293999999997
6.215714 -0.00025788929
6.216714 -0.00026001305
6.217714 -0.00026213406
6.218714 -0.00026425223000000003
6.219714 -0.00026636742
6.220714 -0.00026847952
6.221714 -0.00027058841000000003
6.222714 -0.00027269402
6.223714 -0.00027479627999999997
6.224714 -0.00027689512
6.225714 -0.0002789905
6.226714 -0.00028108241
6.227714 -0.00028317081000000003
6.228714 -0.00028525569
6.229714 -0.00028733705
6.230714 -0.00028941489999999997
6.231714 -0.00029148923
6.232714 -0.00029356006
6.233714 -0.00029562741
6.234715 -0.00029769126
6.235714 -0.0002997516
6.236714 -0.00030180845
6.237714 -0.00030386177
6.238714 -0.00030591152
6.239714 -0.00030795767999999997
6.240714 -0.00031000018000000004
6.241714 -0.00031203897
6.242714 -0.00031407396
6.243714 -0.00031610509
6.244714 -0.00031813227
6.245714 -0.00032015539
6.246714 -0.00032217439999999997
6.247715 -0.00032418918
6.248714 -0.00032619964
6.249714 -0.00032820572000000003
6.250714 -0.00033020731
6.251714 -0.00033220433
6.252714 -0.00033419674
6.253714 -0.00033618448
6.254714 -0.0003381675
6.255714 -0.00034014579
6.256714 -0.0003421193
6.257714 -0.00034408804
6.258714 -0.00034605198
6.259714 -0.00034801114
6.260714 -0.00034996551
6.261714 -0.00035191513000000003
6.262714 -0.00035385999
6.263714 -0.0003558001
6.264714 -0.00035773548
6.265714 -0.00035966616
6.266714 -0.00036159211
6.267715 -0.00036351335
6.268714 -0.00036542986
6.269714 -0.00036734161
6.270714 -0.00036924859999999996
6.271714 -0.00037115076
6.272714 -0.00037304808
6.273714 -0.00037494049
6.274714 -0.00037682794
6.275714 -0.00037871037
6.276714 -0.00038058769999999996
6.277714 -0.00038245988999999995
6.278714 -0.00038432685999999997
6.279714 -0.00038618854999999995
6.280715 -0.00038804492
6.281714 -0.00038989588
6.282714 -0.00039174142
6.283714 -0.00039358150999999997
6.284714 -0.00039541604999999996
6.285714 -0.00039724505
6.286714 -0.00039906849
6.287714 -0.00040088635
6.288714 -0.00040269860999999995
6.289714 -0.00040450523
6.290714 -0.00040630621
6.291714 -0.00040810155000000004
6.292714 -0.00040989121000000004
6.293715 -0.00041167517999999995
6.294714 -0.00041345347
6.295714 -0.00041522598999999997
6.296714 -0.00041699273
6.297714 -0.00041875360000000005
6.298714 -0.00042050856000000003
6.299714 -0.00042225752
6.300714 -0.00042400043
6.301714 -0.00042573715
6.302714 -0.0004274676
6.303714 -0.00042919169000000005
6.304714 -0.00043090927
6.305714 -0.00043262020999999996
6.306714 -0.00043432442
6.307714 -0.00043602176
6.308714 -0.00043771215
6.309714 -0.00043939549
6.310714 -0.00044107168999999997
6.311714 -0.00044274070000000003
6.312714 -0.00044440243999999997
6.313715 -0.00044605690000000005
6.314714 -0.00044770403999999994
6.315714 -0.00044934386000000003
6.316714 -0.00045097636
6.317714 -0.00045260158
6.318714 -0.00045421962
6.319714 -0.00045583046999999997
6.320714 -0.00045743423
6.321714 -0.00045903093
6.322714 -0.00046062069
6.323714 -0.00046220357
6.324714 -0.00046377962999999997
6.325714 -0.00046534897
6.326715 -0.00046691162000000005
6.327714 -0.00046846758
6.328714 -0.00047001689999999995
6.329714 -0.00047155963
6.330714 -0.00047309568000000003
6.331714 -0.00047462504
6.332714 -0.00047614762
6.333714 -0.00047766339
6.334714 -0.00047917219
6.335714 -0.00048067391
6.336714 -0.00048216843
6.337714 -0.00048365564
6.338714 -0.00048513534000000003
6.339714 -0.00048660741000000005
6.340714 -0.00048807169
6.341714 -0.00048952802
6.342714 -0.0004909763
6.343714 -0.00049241639
6.344714 -0.00049384821
6.345714 -0.00049527166
6.346714 -0.0004966867400000001
6.347714 -0.00049809337
6.348714 -0.0004994915300000001
6.349714 -0.00050088129
6.350714 -0.00050226263
6.351714 -0.0005036356
6.352714 -0.0005050003
6.353714 -0.00050635681
6.354714 -0.0005077052300000001
6.355714 -0.00050904559
6.356714 -0.00051037805
6.357714 -0.00051170268
6.358714 -0.00051301954
6.359715 -0.00051432867
6.360714 -0.00051563011
6.361714 -0.00051692386
6.362714 -0.00051820994
6.363714 -0.00051948828
6.364714 -0.00052075884
6.365714 -0.00052202154
6.366714 -0.00052327619
6.367714 -0.00052452269
6.368714 -0.00052576092
6.369714 -0.00052699065
6.370714 -0.00052821174
6.371714 -0.00052942396
6.372715 -0.00053062713
6.373714 -0.00053182107
6.374714 -0.0005330056400000001
6.375714 -0.00053418071
6.376714 -0.00053534613
6.377714 -0.00053650183
6.378714 -0.0005376477500000001
6.379714 -0.00053878384
6.380714 -0.00053991012
6.381714 -0.00054102666
6.382714 -0.00054213351
6.383714 -0.00054323082
6.384714 -0.00054431866
6.385714 -0.0005453972800000001
6.386714 -0.0005464668000000001
6.387714 -0.00054752741
6.388714 -0.00054857933
6.389714 -0.0005496227
6.390714 -0.00055065775
6.391714 -0.00055168462
6.392715 -0.00055270343
6.393714 -0.00055371429
6.394714 -0.00055471728
6.395714 -0.0005557124
6.396714 -0.00055669971
6.397714 -0.0005576791
6.398714 -0.00055865048
6.399714 -0.0005596137299999999
6.400714 -0.00056056865
6.401714 -0.00056151507
6.402714 -0.0005624527600000001
6.403714 -0.00056338145
6.404714 -0.0005643009
6.405715 -0.0005652108
6.406714 -0.0005661109300000001
6.407714 -0.00056700101
6.408714 -0.00056788081
6.409714 -0.0005687501000000001
6.410714 -0.00056960871
6.411714 -0.00057045654
6.412714 -0.00057129346
6.413714 -0.0005721194600000001
6.414714 -0.0005729345
6.415714 -0.00057373868
6.416714 -0.00057453203
6.417714 -0.00057531474
6.418715 -0.0005760869
6.419714 -0.00057684874
6.420714 -0.0005776004899999999
6.421714 -0.00057834236
6.422714 -0.0005790745900000001
6.423714 -0.00057979742
6.424714 -0.000580511
6.425714 -0.00058121559
6.426714 -0.00058191135
6.427714 -0.00058259839
6.428714 -0.00058327678
6.429714 -0.00058394658
6.430714 -0.0005846077799999999
6.431714 -0.00058526034
6.432714 -0.00058590413
6.433714 -0.000586539
6.434714 -0.0005871647800000001
6.435714 -0.00058778123
6.436714 -0.00058838814
6.437714 -0.0005889852200000001
6.438715 -0.00058957216
6.439714 -0.00059014874
6.440714 -0.00059071467
6.441714 -0.00059126969
6.442714 -0.00059181357
6.443714 -0.00059234612
6.444714 -0.00059286722
6.445714 -0.00059337672
6.446714 -0.00059387462
6.447714 -0.00059436088
6.448714 -0.00059483559
6.449714 -0.00059529884
6.450714 -0.00059575082
6.451715 -0.00059619169
6.452714 -0.0005966217
6.453714 -0.0005970411199999999
6.454714 -0.00059745025
6.455714 -0.0005978493400000001
6.456714 -0.00059823869
6.457714 -0.00059861859
6.458714 -0.00059898925
6.459714 -0.00059935091
6.460714 -0.00059970375
6.461714 -0.0006000479100000001
6.462714 -0.00060038346
6.463714 -0.0006007104300000001
6.464714 -0.00060102875
6.465714 -0.00060133834
6.466714 -0.00060163907
6.467714 -0.0006019307
6.468714 -0.000602213
6.469714 -0.00060248572
6.470714 -0.00060274851
6.471714 -0.00060300108
6.472714 -0.0006032430500000001
6.473714 -0.00060347411
6.474714 -0.00060369393
6.475714 -0.00060390221
6.476714 -0.0006040987
6.477714 -0.0006042832
6.478714 -0.0006044555
6.479714 -0.00060461557
6.480714 -0.0006047633199999999
6.481714 -0.0006048987400000001
6.482714 -0.00060502198
6.483714 -0.00060513312
6.484715 -0.00060523239
6.485714 -0.0006053200199999999
6.486714 -0.00060539633
6.487714 -0.00060546158
6.488714 -0.00060551611
6.489714 -0.00060556022
6.490714 -0.0006055942800000001
6.491714 -0.00060561861
6.492714 -0.0006056334300000001
6.493714 -0.00060563907
6.494714 -0.0006056356600000001
6.495714 -0.00060562338
6.496714 -0.00060560233
6.497715 -0.0006055725
6.498714 -0.00060553384
6.499714 -0.0006054863199999999
6.500714 -0.0006054297
6.501714 -0.00060536381
6.502714 -0.00060528837
6.503714 -0.00060520306
6.504714 -0.00060510761
6.505714 -0.00060500165
6.506714 -0.00060488483
6.507714 -0.00060475681
6.508714 -0.0006046173
6.509714 -0.000604466
6.510714 -0.0006043027
6.511714 -0.00060412722
6.512714 -0.00060393941
6.513714 -0.00060373918
6.514714 -0.0006035265400000001
6.515714 -0.0006033015800000001
6.516714 -0.00060306443
6.517715 -0.00060281532
6.518714 -0.0006025544300000001
6.519714 -0.00060228208
6.520714 -0.00060199864
6.521714 -0.00060170441
6.522714 -0.0006013998199999999
6.523714 -0.00060108518
6.524714 -0.0006007609000000001
6.525714 -0.00060042726
6.526714 -0.0006000846000000001
6.527714 -0.00059973318
6.528714 -0.00059937315
6.529714 -0.00059900467
6.530715 -0.0005986277799999999
6.531714 -0.00059824247
6.532714 -0.0005978487
6.533714 -0.00059744634
6.534714 -0.00059703516
6.535714 -0.00059661488
6.536714 -0.00059618524
6.537714 -0.00059574586
6.538714 -0.00059529639
6.539714 -0.00059483641
6.540714 -0.00059436561
6.541714 -0.00059388358
6.542714 -0.00059339
6.543715 -0.00059288454
6.544714 -0.000592367
6.545714 -0.00059183717
6.546714 -0.00059129493
6.547714 -0.00059074023
6.548714 -0.00059017307
6.549714 -0.00058959354
6.550714 -0.00058900182
6.551714 -0.0005883981
6.552714 -0.00058778269
6.553714 -0.00058715586
6.554714 -0.00058651804
6.555714 -0.00058586957
6.556714 -0.00058521086
6.557714 -0.00058454234
6.558714 -0.00058386436
6.559714 -0.00058317723
6.560714 -0.00058248133
6.561714 -0.00058177693
6.562714 -0.00058106421
6.563715 -0.00058034329
6.564714 -0.0005796142899999999
6.565714 -0.00057887719
6.566714 -0.0005781319
6.567714 -0.00057737834
6.568714 -0.0005766162799999999
6.569714 -0.00057584548
6.570714 -0.00057506563
6.571714 -0.00057427646
6.572714 -0.00057347756
6.573714 -0.00057266861
6.574714 -0.0005718492
6.575714 -0.00057101906
6.576715 -0.00057017783
6.577714 -0.00056932527
6.578714 -0.00056846111
6.579714 -0.00056758527
6.580714 -0.0005666976
6.581714 -0.0005657981100000001
6.582714 -0.00056488684
6.583714 -0.00056396393
6.584714 -0.0005630295199999999
6.585714 -0.00056208387
6.586714 -0.00056112726
6.587714 -0.0005601600600000001
6.588714 -0.00055918258
6.589714 -0.00055819523
6.590714 -0.0005571984300000001
6.591714 -0.00055619248
6.592714 -0.0005551778
6.593714 -0.00055415467
6.594714 -0.00055312339
6.595714 -0.00055208416
6.596714 -0.00055103715
6.597714 -0.00054998245
6.598714 -0.00054892007
6.599714 -0.00054785
6.600714 -0.00054677212
6.601714 -0.00054568623
6.602714 -0.0005445921
6.603714 -0.00054348943
6.604714 -0.0005423778899999999
6.605714 -0.00054125717
6.606714 -0.00054012689
6.607714 -0.0005389866599999999
6.608714 -0.0005378361499999999
6.609715 -0.000536675
6.610714 -0.00053550298
6.611714 -0.00053431982
6.612714 -0.00053312529
6.613714 -0.00053191934
6.614714 -0.00053070189
6.615714 -0.00052947294
6.616714 -0.00052823261
6.617714 -0.0005269811
6.618714 -0.00052571859
6.619714 -0.0005244453900000001
6.620714 -0.00052316182
6.621714 -0.00052186824
6.622715 -0.00052056507
6.623714 -0.00051925272
6.624714 -0.00051793158
6.625714 -0.00051660209
6.626714 -0.0005152646300000001
6.627714 -0.00051391949
6.628714 -0.00051256698
6.629714 -0.0005112073299999999
6.630714 -0.00050984072
6.631714 -0.00050846725
6.632714 -0.0005070869100000001
6.633714 -0.00050569965
6.634714 -0.0005043054
6.635714 -0.00050290396
6.636714 -0.00050149511
6.637714 -0.0005000785699999999
6.638714 -0.00049865398
6.639714 -0.00049722103
6.640714 -0.00049577939
6.641714 -0.00049432865
6.642715 -0.0004928685
6.643714 -0.00049139862
6.644714 -0.00048991874
6.645714 -0.00048842862
6.646714 -0.00048692809
6.647714 -0.00048541700999999994
6.648714 -0.00048389534
6.649714 -0.00048236310999999997
6.650714 -0.00048082038
6.651714 -0.00047926733
6.652714 -0.00047770413
6.653714 -0.00047613112
6.654714 -0.00047454851
6.655715 -0.00047295666000000004
6.656714 -0.00047135595
6.657714 -0.00046974673999999997
6.658714 -0.00046812938
6.659714 -0.00046650425
6.660714 -0.00046487162
6.661714 -0.0004632318
6.662714 -0.00046158502
6.663714 -0.00045993147
6.664714 -0.00045827123000000006
6.665714 -0.0004566044
6.666714 -0.00045493097999999997
6.667714 -0.00045325087
6.668715 -0.00045156398
6.669714 -0.00044987009
6.670714 -0.00044816901999999997
6.671714 -0.00044646048999999997
6.672714 -0.00044474422999999996
6.673714 -0.00044301992
6.674714 -0.00044128724
6.675714 -0.00043954587
6.676714 -0.0004377956
6.677714 -0.00043603612999999997
6.678714 -0.0004342673
6.679714 -0.00043248892
6.680714 -0.00043070094999999995
6.681714 -0.00042890329000000004
6.682714 -0.00042709598
6.683714 -0.00042527913000000006
6.684714 -0.00042345287000000004
6.685714 -0.00042161737000000004
6.686714 -0.00041977290999999995
6.687714 -0.00041791981999999997
6.688715 -0.0004160584
6.689714 -0.00041418903
6.690714 -0.00041231206
6.691714 -0.0004104279
6.692714 -0.00040853682999999997
6.693714 -0.00040663926
6.694714 -0.00040473547
6.695714 -0.00040282566
6.696714 -0.00040091008
6.697714 -0.00039898891
6.698714 -0.00039706219
6.699714 -0.00039512997
6.700714 -0.00039319219999999996
6.701715 -0.00039124879999999997
6.702714 -0.00038929960999999996
6.703714 -0.00038734443000000004
6.704714 -0.00038538300999999995
6.705714 -0.00038341509
6.706714 -0.00038144035
6.707714 -0.00037945849
6.708714 -0.0003774692
6.709714 -0.00037547218
6.710714 -0.00037346715
6.711714 -0.00037145388999999996
6.712714 -0.00036943218
6.713714 -0.00036740187
6.714714 -0.00036536285
6.715714 -0.00036331505
6.716714 -0.00036125853
6.717714 -0.00035919331
6.718714 -0.00035711953000000003
6.719714 -0.00035503738
6.720714 -0.00035294704
6.721714 -0.00035084879
6.722714 -0.00034874292
6.723714 -0.00034662970999999997
6.724714 -0.0003445095
6.725714 -0.00034238258000000003
6.726714 -0.00034024924
6.727714 -0.00033810976999999997
6.728714 -0.00033596441
6.729714 -0.00033381336
6.730714 -0.00033165679000000004
6.731714 -0.00032949481
6.732714 -0.00032732751
6.733714 -0.00032515486
6.734715 -0.00032297687
6.735714 -0.00032079342000000005
6.736714 -0.00031860441
6.737714 -0.00031640966
6.738714 -0.000314209
6.739714 -0.0003120022
6.740714 -0.00030978904
6.741714 -0.00030756928
6.742714 -0.00030534272
6.743714 -0.00030310913999999996
6.744714 -0.00030086836999999996
6.745714 -0.00029862028
6.746714 -0.00029636474
6.747715 -0.00029410169
6.748714 -0.00029183113
6.749714 -0.0002895531
6.750714 -0.00028726765
6.751714 -0.00028497493000000004
6.752714 -0.00028267510999999997
6.753714 -0.00028036841
6.754714 -0.00027805504000000004
6.755714 -0.00027573528
6.756714 -0.00027340943
6.757714 -0.00027107776
6.758714 -0.00026874054
6.759714 -0.00026639804999999996
6.760714 -0.00026405053
6.761714 -0.00026169821
6.762714 -0.00025934128
6.763714 -0.00025697987
6.764714 -0.00025461409000000003
6.765714 -0.00025224397
6.766714 -0.00024986953
6.767715 -0.0002474907
6.768714 -0.00024510741000000004
6.769714 -0.00024271950999999999
6.770714 -0.00024032684000000002
6.771714 -0.00023792918000000002
6.772714 -0.00023552632
6.773714 -0.00023311802
6.774714 -0.00023070404
6.775714 -0.00022828412999999998
6.776714 -0.00022585807000000002
6.777714 -0.00022342565
6.778714 -0.0002209867
6.779714 -0.00021854109
6.780715 -0.00021608871
6.781714 -0.00021362951000000003
6.782714 -0.00021116346
6.783714 -0.00020869059
6.784714 -0.00020621098
6.785714 -0.00020372477
6.786714 -0.00020123209000000002
6.787714 -0.00019873314
6.788714 -0.00019622817
6.789714 -0.00019371737000000003
6.790714 -0.000191201
6.791714 -0.00018867934
6.792714 -0.00018615260999999998
6.793715 -0.00018362107
6.794714 -0.00018108492
6.795714 -0.00017854436000000002
6.796714 -0.00017599955
6.797714 -0.00017345061
6.798714 -0.00017089764
6.799714 -0.00016834068
6.800714 -0.00016577976
6.801714 -0.00016321484
6.802714 -0.00016064587
6.803714 -0.00015807275
6.804714 -0.00015549538000000001
6.805714 -0.00015291361
6.806714 -0.0001503273
6.807714 -0.0001477363
6.808714 -0.00014514045
6.809714 -0.00014253961
6.810714 -0.00013993366
6.811714 -0.00013732248
6.812714 -0.00013470599
6.813715 -0.00013208413
6.814714 -0.00012945688
6.815714 -0.00012682425999999998
6.816714 -0.00012418632
6.817714 -0.00012154311999999999
6.818714 -0.00011889479
6.819714 -0.00011624144
6.820714 -0.00011358324999999999
6.821714 -0.00011092039
6.822714 -0.00010825306
6.823714 -0.00010558143
6.824714 -0.00010290571
6.825714 -0.00010022608
6.826715 -9.7542704e-05
6.827714 -9.4855733e-05
6.828714 -9.2165288e-05
6.829714 -8.9471467e-05
6.830714 -8.6774332e-05
6.831714 -8.4073918e-05
6.832714 -8.1370217e-05
6.833714 -7.8663197e-05
6.834714 -7.5952789e-05
6.835714 -7.3238903e-05
6.836714 -7.0521412e-05
6.837714 -6.7800187e-05
6.838714 -6.507507899999999e-05
6.839714 -6.234593e-05
6.840714 -5.9612586e-05
6.841714 -5.6874893e-05
6.842714 -5.4132715000000005e-05
6.843714 -5.1385927999999995e-05
6.844714 -4.8634438999999996e-05
6.845714 -4.5878176e-05
6.846714 -4.3117097e-05
6.847714 -4.0351199e-05
6.848714 -3.7580506e-05
6.849714 -3.4805075e-05
6.850714 -3.2025002e-05
6.851714 -2.9240405000000002e-05
6.852714 -2.6451431e-05
6.853714 -2.3658251e-05
6.854714 -2.0861049e-05
6.855714 -1.806002e-05
6.856714 -1.5255365e-05
6.857714 -1.2447286e-05
6.858714 -9.6359734e-06
6.859715 -6.8216075e-06
6.860714 -4.0043496e-06
6.861714 -1.1843401e-06
6.862714 1.6383072999999999e-06
6.863714 4.4635069e-06
6.864714 7.2912030000000005e-06
6.865714 1.0121369e-05
6.866714 1.295401e-05
6.867714 1.5789155e-05
6.868714 1.8626861e-05
6.869714 2.1467203999999998e-05
6.870714 2.4310279e-05
6.871714 2.715619e-05
6.872715 3.0005049000000002e-05
6.873714 3.2856968e-05
6.874714 3.5712057e-05
6.875714 3.8570411e-05
6.876714 4.1432115999999996e-05
6.877714 4.4297238e-05
6.878714 4.7165818e-05
6.879714 5.0037875e-05
6.880714 5.2913407e-05
6.881714 5.5792378e-05
6.882714 5.867472600000001e-05
6.883714 6.1560371e-05
6.884714 6.444921e-05
6.885714 6.734111400000001e-05
6.886714 7.0235944e-05
6.887714 7.3133555e-05
6.888714 7.6033791e-05
6.889714 7.89365e-05
6.890714 8.1841534e-05
6.891714 8.4748751e-05
6.892715 8.7658026e-05
6.893714 9.0569245e-05
6.894714 9.3482328e-05
6.895714 9.639720699999999e-05
6.896714 9.9313843e-05
6.897714 0.00010223223
6.898714 0.00010515237
6.899714 0.0001080743
6.900714 0.00011099808
6.901714 0.00011392377
6.902714 0.00011685147
6.903714 0.00011978126999999999
6.904714 0.00012271327
6.905715 0.00012564755999999998
6.906714 0.00012858424
6.907714 0.00013152337999999998
6.908714 0.00013446507
6.909714 0.00013740935
6.910714 0.00014035622
6.911714 0.00014330572
6.912714 0.0001462578
6.913714 0.00014921242
6.914714 0.00015216948999999998
6.915714 0.00015512893
6.916714 0.0001580906
6.917714 0.00016105437
6.918715 0.00016402007
6.919714 0.00016698755
6.920714 0.00016995663
6.921714 0.00017292713
6.922714 0.00017589888
6.923714 0.00017887173
6.924714 0.00018184554000000002
6.925714 0.00018482017
6.926714 0.00018779551
6.927714 0.00019077148999999997
6.928714 0.00019374806
6.929714 0.00019672517999999998
6.930714 0.00019970283999999998
6.931714 0.00020268108
6.932714 0.0002056599
6.933714 0.0002086394
6.934714 0.00021161963999999998
6.935714 0.00021460071000000002
6.936714 0.00021758271
6.937714 0.00022056577000000003
6.938715 0.00022354993
6.939714 0.00022653533
6.940714 0.00022952198999999997
6.941714 0.00023251
6.942714 0.00023549940000000002
6.943714 0.00023849018
6.944714 0.00024148235
6.945714 0.00024447586
6.946714 0.00024747064
6.947714 0.00025046661
6.948714 0.00025346365
6.949714 0.00025646164000000003
6.950714 0.00025946039999999996
6.951715 0.00026245980000000004
6.952714 0.00026545965
6.953714 0.00026845980000000003
6.954714 0.00027146007
6.955714 0.00027446029
6.956714 0.00027746031999999996
6.957714 0.00028046004
6.958714 0.00028345933
6.959714 0.00028645809
6.960714 0.00028945626
6.961714 0.0002924538
6.962714 0.00029545069999999997
6.963714 0.00029844698
6.964714 0.00030144267
6.965714 0.00030443784
6.966714 0.00030743258
6.967714 0.00031042696
6.968714 0.00031342108000000004
6.969714 0.00031641505000000003
6.970714 0.00031940895000000003
6.971714 0.00032240289000000003
6.972714 0.00032539695
6.973714 0.00032839118
6.974714 0.00033138563
6.975714 0.0003343803
6.976714 0.00033737516999999997
6.977714 0.00034037023
6.978714 0.00034336539999999996
6.979714 0.00034636057
6.980714 0.00034935563
6.981714 0.00035235040999999996
6.982714 0.00035534476
6.983714 0.0003583385
6.984715 0.00036133142
6.985714 0.00036432334
6.986714 0.00036731403000000003
6.987714 0.00037030331
6.988714 0.00037329097999999996
6.989714 0.00037627688
6.990714 0.00037926084
6.991714 0.00038224275
6.992714 0.00038522253
6.993714 0.00038820007999999995
6.994714 0.00039117534999999996
6.995714 0.00039414836
6.996714 0.00039711908
6.997715 0.00040008758000000005
6.998714 0.00040305395000000006
6.999714 0.00040601822000000006
7.000714 0.00040898053000000003
7.001714 0.00041194094
7.002714 0.00041489961000000004
7.003714 0.00041785665000000004
7.004714 0.00042081215
7.005714 0.00042376614
7.006714 0.00042671877000000004
7.007714 0.00042967003999999995
7.008714 0.00043261998
7.009714 0.00043556856
7.010714 0.00043851578
7.011714 0.00044146154
7.012714 0.00044440571
7.013714 0.00044734820000000004
7.014714 0.00045028883
7.015714 0.00045322745
7.016714 0.00045616384
7.017715 0.00045909783000000004
7.018714 0.00046202916999999995
7.019714 0.00046495766
7.020714 0.00046788308999999996
7.021714 0.00047080525
7.022714 0.000473724
7.023714 0.00047663915999999996
7.024714 0.00047955059
7.025714 0.00048245814999999995
7.026714 0.00048536181
7.027714 0.0004882615
7.028714 0.00049115724
7.029714 0.0004940490300000001
7.030715 0.0004969369
7.031714 0.00049982095
7.032714 0.00050270123
7.033714 0.00050557787
7.034714 0.00050845097
7.035714 0.0005113206
7.036714 0.00051418692
7.037714 0.00051705001
7.038714 0.00051990996
7.039714 0.00052276678
7.040714 0.00052562054
7.041714 0.00052847126
7.042714 0.00053131889
7.043715 0.00053416334
7.044714 0.00053700455
7.045714 0.0005398423999999999
7.046714 0.00054267671
7.047714 0.00054550733
7.048714 0.00054833404
7.049714 0.00055115661
7.050714 0.00055397477
7.051714 0.00055678834
7.052714 0.00055959704
7.053714 0.0005624006
7.054714 0.0005651988399999999
7.055714 0.00056799158
7.056714 0.00057077859
7.057714 0.0005735597399999999
7.058714 0.00057633492
7.059714 0.00057910402
7.060714 0.00058186702
7.061714 0.00058462388
7.062714 0.0005873746
7.063715 0.00059011927
7.064714 0.0005928579400000001
7.065714 0.0005955907
7.066714 0.00059831768
7.067714 0.00060103903
7.068714 0.0006037548700000001
7.069714 0.0006064653
7.070714 0.0006091705
7.071714 0.00061187052
7.072714 0.00061456549
7.073714 0.00061725545
7.074714 0.00061994047
7.075714 0.00062262052
7.076715 0.00062529552
7.077714 0.00062796548
7.078714 0.00063063026
7.079714 0.0006332896600000001
7.080714 0.00063594357
7.081714 0.0006385917499999999
7.082714 0.00064123396
7.083714 0.00064387
7.084714 0.0006464996199999999
7.085714 0.0006491225099999999
7.086714 0.00065173845
7.087714 0.0006543471499999999
7.088714 0.00065694844
7.089714 0.00065954205
7.090714 0.00066212783
7.091714 0.00066470561
7.092714 0.00066727525
7.093714 0.00066983666
7.094714 0.0006723898
7.095714 0.00067493461
7.096714 0.00067747114
7.097714 0.00067999945
7.098714 0.00068251957
7.099714 0.00068503159
7.100714 0.00068753566
7.101714 0.00069003186
7.102714 0.00069252028
7.103714 0.00069500106
7.104714 0.0006974743
7.105714 0.00069994007
7.106714 0.00070239844
7.107714 0.00070484944
7.108714 0.0007072930699999999
7.109715 0.00070972928
7.110714 0.00071215804
7.111714 0.00071457921
7.112714 0.00071699269
7.113714 0.0007193983
7.114714 0.00072179587
7.115714 0.00072418511
7.116714 0.00072656585
7.117714 0.0007289378600000001
7.118714 0.00073130082
7.119714 0.00073365454
7.120714 0.00073599876
7.121714 0.00073833326
7.122715 0.00074065779
7.123714 0.00074297222
7.124714 0.00074527638
7.125714 0.00074757013
7.126714 0.00074985342
7.127714 0.00075212615
7.128714 0.00075438834
7.129714 0.0007566399700000001
7.130714 0.00075888115
7.131714 0.00076111191
7.132714 0.0007633323499999999
7.133714 0.0007655426100000001
7.134714 0.00076774277
7.135714 0.00076993301
7.136714 0.00077211344
7.137714 0.00077428413
7.138714 0.00077644518
7.139714 0.0007785967700000001
7.140714 0.0007807388099999999
7.141714 0.00078287139
7.142715 0.0007849945200000001
7.143714 0.00078710809
7.144714 0.0007892121199999999
7.145714 0.0007913064100000001
7.146714 0.00079339079
7.147714 0.00079546508
7.148714 0.0007975290800000001
7.149714 0.0007995826299999999
7.150714 0.0008016253599999999
7.151714 0.0008036570799999999
7.152714 0.0008056774299999999
7.153714 0.00080768623
7.154714 0.0008096832099999999
7.155715 0.00081166809
7.156714 0.0008136406
7.157714 0.0008156006500000001
7.158714 0.00081754806
7.159714 0.0008194826500000001
7.160714 0.00082140432
7.161714 0.0008233130800000001
7.162714 0.0008252088300000001
7.163714 0.00082709157
7.164714 0.0008289613999999999
7.165714 0.0008308183199999999
7.166714 0.0008326624999999999
7.167714 0.0008344939500000001
7.168715 0.0008363128499999999
7.169714 0.00083811919
7.170714 0.00083991317
7.171714 0.0008416949599999999
7.172714 0.00084346457
7.173714 0.00084522208
7.174714 0.00084696749
7.175714 0.0008487008
7.176714 0.00085042211
7.177714 0.0008521313199999999
7.178714 0.00085382826
7.179714 0.00085551292
7.180714 0.0008571851099999999
7.181714 0.0008588446699999999
7.182714 0.0008604913999999999
7.183714 0.0008621251300000001
7.184714 0.00086374557
7.185714 0.00086535247
7.186714 0.00086694563
7.187714 0.00086852488
7.188715 0.0008700899300000001
7.189714 0.0008716405300000001
7.190714 0.0008731765800000001
7.191714 0.00087469789
7.192714 0.0008762043800000001
7.193714 0.0008776958600000001
7.194714 0.00087917233
7.195714 0.0008806338
7.196714 0.0008820801699999999
7.197714 0.0008835115300000001
7.198714 0.0008849279800000001
7.199714 0.00088632951
7.200714 0.00088771621
7.201715 0.00088908828
7.202714 0.0008904457
7.203714 0.00089178866
7.204714 0.00089311725
7.205714 0.00089443156
7.206714 0.00089573168
7.207714 0.00089701762
7.208714 0.00089828945
7.209714 0.0008995470999999999
7.210714 0.0009007905600000001
7.211714 0.00090201975
7.212714 0.00090323456
7.213714 0.00090443491
7.214714 0.0009056206199999999
7.215714 0.0009067915
7.216714 0.0009079472899999999
7.217714 0.0009090877899999999
7.218714 0.0009102127500000001
7.219714 0.0009113219699999999
7.220714 0.00091241518
7.221714 0.0009134922
7.222714 0.00091455277
7.223714 0.0009155965900000001
7.224714 0.0009166235900000001
7.225714 0.0009176335900000001
7.226714 0.00091862639
7.227714 0.0009196020099999999
7.228714 0.00092056025
7.229714 0.00092150121
7.230714 0.00092242481
7.231714 0.0009233310300000001
7.232714 0.0009242199699999999
7.233714 0.00092509163
7.234715 0.00092594619
7.235714 0.0009267837400000001
7.236714 0.00092760438
7.237714 0.00092840819
7.238714 0.00092919527
7.239714 0.0009299657000000001
7.240714 0.00093071967
7.241714 0.00093145718
7.242714 0.00093217823
7.243714 0.0009328829000000001
7.244714 0.00093357121
7.245714 0.0009342430500000001
7.246714 0.0009348984300000001
7.247715 0.00093553726
7.248714 0.00093615945
7.249714 0.00093676481
7.250714 0.00093735325
7.251714 0.00093792469
7.252714 0.0009384788400000001
7.253714 0.0009390155400000001
7.254714 0.00093953468
7.255714 0.0009400359899999999
7.256714 0.00094051939
7.257714 0.00094098468
7.258714 0.00094143179
7.259714 0.00094186062
7.260714 0.0009422709799999999
7.261714 0.00094266288
7.262714 0.0009430362299999999
7.263714 0.00094339111
7.264714 0.00094372745
7.265714 0.00094404531
7.266714 0.00094434472
7.267715 0.00094462575
7.268714 0.00094488842
7.269714 0.00094513289
7.270714 0.0009453591700000001
7.271714 0.00094556735
7.272714 0.00094575753
7.273714 0.0009459297900000001
7.274714 0.00094608422
7.275714 0.0009462207299999999
7.276714 0.00094633942
7.277714 0.00094644029
7.278714 0.00094652323
7.279714 0.0009465881699999999
7.280715 0.0009466351000000001
7.281714 0.00094666384
7.282714 0.0009466743900000001
7.283714 0.00094666648
7.284714 0.00094664001
7.285714 0.0009465947200000001
7.286714 0.0009465305099999999
7.287714 0.0009464472000000001
7.288714 0.0009463446100000001
7.289714 0.00094622255
7.290714 0.0009460808499999999
7.291714 0.00094591942
7.292714 0.00094573807
7.293715 0.0009455367000000001
7.294714 0.00094531533
7.295714 0.00094507386
7.296714 0.0009448122
7.297714 0.00094453044
7.298714 0.0009442285799999999
7.299714 0.0009439066199999999
7.300714 0.00094356465
7.301714 0.00094320285
7.302714 0.00094282123
7.303714 0.0009424199600000001
7.304714 0.00094199913
7.305714 0.0009415588500000001
7.306714 0.0009410992799999999
7.307714 0.00094062052
7.308714 0.0009401227499999999
7.309714 0.00093960598
7.310714 0.00093907029
7.311714 0.00093851577
7.312714 0.00093794251
7.313715 0.00093735052
7.314714 0.00093673971
7.315714 0.00093611015
7.316714 0.00093546178
7.317714 0.0009347944800000001
7.318714 0.0009341081700000001
7.319714 0.00093340286
7.320714 0.00093267836
7.321714 0.0009319344800000001
7.322714 0.00093117123
7.323714 0.00093038843
7.324714 0.0009295858899999999
7.325714 0.0009287635299999999
7.326715 0.00092792125
7.327714 0.00092705895
7.328714 0.00092617665
7.329714 0.00092527416
7.330714 0.00092435148
7.331714 0.0009234085200000001
7.332714 0.0009224453600000001
7.333714 0.00092146192
7.334714 0.0009204583
7.335714 0.0009194344799999999
7.336714 0.00091839056
7.337714 0.00091732663
7.338714 0.0009162427
7.339714 0.00091513884
7.340714 0.00091401516
7.341714 0.00091287175
7.342714 0.0009117086800000001
7.343714 0.00091052598
7.344714 0.00090932372
7.345714 0.00090810199
7.346714 0.00090686081
7.347714 0.00090560025
7.348714 0.00090432022
7.349714 0.0009030208300000001
7.350714 0.00090170197
7.351714 0.00090036356
7.352714 0.0008990056799999999
7.353714 0.00089762816
7.354714 0.00089623099
7.355714 0.00089481409
7.356714 0.00089337736
7.357714 0.00089192081
7.358714 0.00089044424
7.359715 0.0008889476700000001
7.360714 0.0008874310899999999
7.361714 0.0008858944099999999
7.362714 0.0008843375300000001
7.363714 0.0008827604700000001
7.364714 0.0008811633100000001
7.365714 0.00087954595
7.366714 0.0008779084999999999
7.367714 0.00087625103
7.368714 0.0008745735600000001
7.369714 0.0008728761699999999
7.370714 0.0008711590500000001
7.371714 0.0008694221799999999
7.372715 0.00086766577
7.373714 0.00086588998
7.374714 0.00086409482
7.375714 0.00086228056
7.376714 0.0008604472
7.377714 0.0008585949200000001
7.378714 0.0008567238200000001
7.379714 0.00085483407
7.380714 0.00085292568
7.381714 0.0008509987300000001
7.382714 0.0008490532300000001
7.383714 0.00084708927
7.384714 0.00084510675
7.385714 0.00084310577
7.386714 0.00084108633
7.387714 0.00083904833
7.388714 0.0008369916899999999
7.389714 0.00083491641
7.390714 0.00083282239
7.391714 0.00083070954
7.392715 0.00082857778
7.393714 0.0008264270900000001
7.394714 0.0008242573100000001
7.395714 0.00082206843
7.396714 0.0008198603599999999
7.397714 0.0008176330999999999
7.398714 0.00081538656
7.399714 0.0008131208199999999
7.400714 0.00081083581
7.401714 0.0008085315099999999
7.402714 0.0008062081199999999
7.403714 0.00080386562
7.404714 0.00080150403
7.405715 0.00079912352
7.406714 0.00079672427
7.407714 0.00079430638
7.408714 0.0007918699299999999
7.409714 0.00078941521
7.410714 0.0007869422899999999
7.411714 0.00078445128
7.412714 0.0007819424400000001
7.413714 0.00077941586
7.414714 0.0007768717300000001
7.415714 0.0007743101399999999
7.416714 0.00077173117
7.417714 0.00076913502
7.418715 0.00076652168
7.419714 0.0007638913299999999
7.420714 0.00076124393
7.421714 0.00075857956
7.422714 0.00075589819
7.423714 0.00075319986
7.424714 0.0007504845100000001
7.425714 0.0007477521600000001
7.426714 0.00074500276
7.427714 0.00074223626
7.428714 0.00073945262
7.429714 0.00073665183
7.430714 0.0007338338
7.431714 0.0007309985900000001
7.432714 0.0007281461
7.433714 0.00072527637
7.434714 0.0007223894500000001
7.435714 0.00071948534
7.436714 0.00071656409
7.437714 0.0007136257899999999
7.438715 0.00071067052
7.439714 0.00070769838
7.440714 0.00070470956
7.441714 0.0007017041300000001
7.442714 0.00069868229
7.443714 0.00069564421
7.444714 0.00069259008
7.445714 0.0006895200400000001
7.446714 0.00068643426
7.447714 0.00068333293
7.448714 0.00068021618
7.449714 0.0006770841499999999
7.450714 0.00067393703
7.451715 0.0006707749
7.452714 0.00066759785
7.453714 0.0006644059800000001
7.454714 0.00066119933
7.455714 0.0006579779
7.456714 0.00065474178
7.457714 0.00065149093
7.458714 0.00064822534
7.459714 0.0006449449799999999
7.460714 0.00064164979
7.461714 0.00063833972
7.462714 0.00063501479
7.463714 0.0006316749
7.464714 0.00062832005
7.465714 0.00062495023
7.466714 0.00062156541
7.467714 0.00061816563
7.468714 0.00061475089
7.469714 0.00061132127
7.470714 0.00060787688
7.471714 0.0006044178
7.472714 0.00060094412
7.473714 0.0005974560699999999
7.474714 0.00059395379
7.475714 0.0005904374999999999
7.476714 0.00058690739
7.477714 0.00058336373
7.478714 0.00057980669
7.479714 0.00057623656
7.480714 0.0005726535599999999
7.481714 0.00056905797
7.482714 0.00056544995
7.483714 0.00056182971
7.484715 0.00055819746
7.485714 0.00055455339
7.486714 0.00055089758
7.487714 0.0005472301799999999
7.488714 0.0005435512799999999
7.489714 0.00053986096
7.490714 0.00053615922
7.491714 0.0005324461200000001
7.492714 0.0005287216
7.493714 0.0005249856700000001
7.494714 0.00052123828
7.495714 0.00051747938
7.496714 0.00051370889
7.497715 0.0005099268
7.498714 0.0005061330300000001
7.499714 0.00050232757
7.500714 0.00049851037
7.501714 0.00049468144
7.502714 0.00049084083
7.503714 0.00048698853000000004
7.504714 0.00048312467999999997
7.505714 0.00047924932000000003
7.506714 0.00047536259
7.507714 0.00047146468
7.508714 0.00046755572000000003
7.509714 0.00046363593
7.510714 0.00045970555000000006
7.511714 0.0004557648
7.512714 0.00045181391
7.513714 0.00044785315
7.514714 0.0004438828
7.515714 0.00043990303
7.516714 0.00043591413
7.517715 0.00043191630999999997
7.518714 0.00042790975
7.519714 0.00042389461
7.520714 0.00041987104999999995
7.521714 0.00041583920999999996
7.522714 0.00041179919
7.523714 0.00040775103
7.524714 0.00040369478
7.525714 0.00039963046999999996
7.526714 0.00039555807
7.527714 0.00039147762
7.528714 0.00038738904000000003
7.529714 0.00038329231
7.530715 0.00037918742
7.531714 0.00037507432
7.532714 0.00037095301
7.533714 0.00036682347
7.534714 0.00036268573
7.535714 0.00035853982
7.536714 0.00035438582
7.537714 0.00035022381
7.538714 0.00034605393
7.539714 0.00034187633
7.540714 0.0003376912
7.541714 0.00033349877
7.542714 0.00032929926999999997
7.543715 0.00032509297
7.544714 0.00032088017
7.545714 0.00031666111
7.546714 0.00031243612
7.547714 0.00030820549
7.548714 0.00030396952
7.549714 0.00029972846000000003
7.550714 0.00029548257
7.551714 0.00029123207000000004
7.552714 0.00028697718
7.553714 0.00028271809
7.554714 0.0002784549
7.555714 0.00027418773
7.556714 0.00026991668000000003
7.557714 0.00026564176
7.558714 0.00026136297
7.559714 0.00025708032
7.560714 0.00025279373000000003
7.561714 0.00024850319
7.562714 0.0002442086
7.563715 0.0002399099
7.564714 0.00023560699
7.565714 0.00023129982999999999
7.566714 0.00022698835
7.567714 0.00022267252000000002
7.568714 0.00021835235
7.569714 0.00021402784
7.570714 0.00020969908000000002
7.571714 0.00020536613
7.572714 0.00020102911999999998
7.573714 0.00019668821
7.574714 0.00019234359999999997
7.575714 0.00018799551
7.576715 0.0001836442
7.577714 0.00017928994999999998
7.578714 0.00017493306
7.579714 0.00017057383
7.580714 0.00016621257
7.581714 0.00016184957
7.582714 0.00015748517
7.583714 0.00015311962999999999
7.584714 0.00014875321
7.585714 0.00014438617
7.586714 0.00014001872
7.587714 0.00013565103
7.588714 0.00013128325
7.589714 0.00012691550000000002
7.590714 0.00012254783
7.591714 0.00011818029999999999
7.592714 0.00011381293
7.593714 0.00010944569
7.594714 0.00010507857
7.595714 0.00010071153000000002
7.596714 9.6344502e-05
7.597714 9.1977438e-05
7.598714 8.7610294e-05
7.599714 8.324303200000001e-05
7.600714 7.8875632e-05
7.601714 7.450810200000001e-05
7.602714 7.0140476e-05
7.603714 6.5772815e-05
7.604714 6.1405217e-05
7.605714 5.7037818e-05
7.606714 5.2670781999999995e-05
7.607714 4.8304315e-05
7.608714 4.3938644e-05
7.609715 3.9574023999999996e-05
7.610714 3.5210738e-05
7.611714 3.084908e-05
7.612714 2.6489357000000003e-05
7.613714 2.2131876e-05
7.614714 1.7776940999999998e-05
7.615714 1.3424847000000001e-05
7.616714 9.0758697e-06
7.617714 4.7302628e-06
7.618714 3.8825099e-07
7.619714 -3.9499735e-06
7.620714 -8.284253999999999e-06
7.621714 -1.2614471e-05
7.622715 -1.6940542e-05
7.623714 -2.1262424e-05
7.624714 -2.5580104e-05
7.625714 -2.9893604e-05
7.626714 -3.4202972e-05
7.627714 -3.8508273e-05
7.628714 -4.2809592e-05
7.629714 -4.7107016999999995e-05
7.630714 -5.1400632999999994e-05
7.631714 -5.5690526e-05
7.632714 -5.9976765e-05
7.633714 -6.4259393e-05
7.634714 -6.853842900000001e-05
7.635714 -7.2813862e-05
7.636714 -7.708563899999999e-05
7.637714 -8.1353676e-05
7.638714 -8.5617842e-05
7.639714 -8.9877966e-05
7.640714 -9.4133844e-05
7.641714 -9.8385237e-05
7.642715 -0.00010263187000000001
7.643714 -0.00010687345000000001
7.644714 -0.00011110965
7.645714 -0.00011534014
7.646714 -0.0001195646
7.647714 -0.00012378267
7.648714 -0.00012799405
7.649714 -0.00013219843
7.650714 -0.00013639552000000002
7.651714 -0.00014058509
7.652714 -0.00014476689999999998
7.653714 -0.00014894077
7.654714 -0.00015310658
7.655715 -0.00015726422
7.656714 -0.00016141364
7.657714 -0.00016555482
7.658714 -0.00016968778
7.659714 -0.00017381257
7.660714 -0.00017792925
7.661714 -0.00018203791
7.662714 -0.00018613866999999998
7.663714 -0.00019023163
7.664714 -0.00019431686
7.665714 -0.00019839447
7.666714 -0.00020246453000000001
7.667714 -0.00020652706
7.668715 -0.00021058208
7.669714 -0.00021462959
7.670714 -0.00021866949
7.671714 -0.00022270169
7.672714 -0.00022672605000000003
7.673714 -0.00023074238
7.674714 -0.00023475045000000003
7.675714 -0.00023875001999999998
7.676714 -0.00024274082
7.677714 -0.00024672256
7.678714 -0.00025069492
7.679714 -0.00025465758
7.680714 -0.00025861027
7.681714 -0.00026255266
7.682714 -0.00026648445
7.683714 -0.00027040542
7.684714 -0.00027431530999999997
7.685714 -0.00027821395
7.686714 -0.0002821012
7.687714 -0.00028597694
7.688715 -0.00028984108999999996
7.689714 -0.00029369364
7.690714 -0.0002975346
7.691714 -0.000301364
7.692714 -0.00030518195
7.693714 -0.0003089885
7.694714 -0.0003127838
7.695714 -0.00031656798
7.696714 -0.00032034116
7.697714 -0.00032410346
7.698714 -0.00032785499000000004
7.699714 -0.00033159581000000003
7.700714 -0.00033532599
7.701715 -0.00033904555
7.702714 -0.00034275447000000004
7.703714 -0.00034645267999999996
7.704714 -0.00035014007
7.705714 -0.00035381649
7.706714 -0.00035748177999999996
7.707714 -0.0003611357
7.708714 -0.000364778
7.709714 -0.00036840838
7.710714 -0.00037202653
7.711714 -0.00037563213
7.712714 -0.00037922488999999997
7.713714 -0.00038280445999999994
7.714714 -0.00038637054
7.715714 -0.00038992284
7.716714 -0.0003934611
7.717714 -0.00039698507
7.718714 -0.00040049457999999995
7.719714 -0.00040398949999999995
7.720714 -0.00040746972000000003
7.721714 -0.00041093517
7.722714 -0.00041438589
7.723714 -0.00041782186999999996
7.724714 -0.00042124316
7.725714 -0.00042464989999999996
7.726714 -0.00042804218
7.727714 -0.00043142013000000004
7.728714 -0.00043478394
7.729714 -0.00043813379
7.730714 -0.00044146977
7.731714 -0.00044479207000000005
7.732714 -0.00044810076000000005
7.733714 -0.00045139591
7.734715 -0.00045467759
7.735714 -0.00045794582
7.736714 -0.00046120053000000004
7.737714 -0.00046444165
7.738714 -0.00046766904000000004
7.739714 -0.00047088256000000003
7.740714 -0.00047408198000000004
7.741714 -0.00047726703
7.742714 -0.00048043748000000004
7.743714 -0.00048359302
7.744714 -0.00048673337
7.745714 -0.0004898582600000001
7.746714 -0.00049296732
7.747715 -0.00049606033
7.748714 -0.00049913697
7.749714 -0.0005021970499999999
7.750714 -0.00050524036
7.751714 -0.00050826675
7.752714 -0.00051127613
7.753714 -0.00051426841
7.754714 -0.0005172436
7.755714 -0.0005202016800000001
7.756714 -0.00052314281
7.757714 -0.00052606702
7.758714 -0.00052897449
7.759714 -0.0005318654100000001
7.760714 -0.0005347399100000001
7.761714 -0.00053759823
7.762714 -0.0005404405800000001
7.763714 -0.00054326711
7.764714 -0.00054607799
7.765714 -0.00054887337
7.766714 -0.00055165333
7.767715 -0.00055441797
7.768714 -0.0005571673199999999
7.769714 -0.00055990131
7.770714 -0.00056261988
7.771714 -0.00056532294
7.772714 -0.00056801032
7.773714 -0.00057068178
7.774714 -0.0005733370500000001
7.775714 -0.0005759758999999999
7.776714 -0.0005785980200000001
7.777714 -0.0005812030800000001
7.778714 -0.00058379078
7.779714 -0.00058636078
7.780715 -0.00058891283
7.781714 -0.00059144663
7.782714 -0.00059396193
7.783714 -0.00059645854
7.784714 -0.00059893632
7.785714 -0.00060139519
7.786714 -0.00060383504
7.787714 -0.00060625589
7.788714 -0.0006086578200000001
7.789714 -0.0006110408799999999
7.790714 -0.00061340525
7.791714 -0.0006157510600000001
7.792714 -0.00061807855
7.793715 -0.00062038789
7.794714 -0.00062267936
7.795714 -0.00062495319
7.796714 -0.00062720965
7.797714 -0.0006294489100000001
7.798714 -0.00063167117
7.799714 -0.0006338765599999999
7.800714 -0.00063606522
7.801714 -0.00063823718
7.802714 -0.0006403925
7.803714 -0.00064253113
7.804714 -0.00064465298
7.805714 -0.00064675792
7.806714 -0.00064884575
7.807714 -0.00065091631
7.808714 -0.00065296931
7.809714 -0.0006550044899999999
7.810714 -0.00065702156
7.811714 -0.0006590202200000001
7.812714 -0.0006610002399999999
7.813715 -0.00066296129
7.814714 -0.00066490311
7.815714 -0.00066682551
7.816714 -0.00066872831
7.817714 -0.00067061137
7.818714 -0.00067247461
7.819714 -0.0006743180200000001
7.820714 -0.0006761416
7.821714 -0.0006779454
7.822714 -0.00067972956
7.823714 -0.0006814942
7.824714 -0.00068323957
7.825714 -0.00068496583
7.826715 -0.0006866732700000001
7.827714 -0.00068836212
7.828714 -0.00069003263
7.829714 -0.00069168509
7.830714 -0.0006933196800000001
7.831714 -0.00069493663
7.832714 -0.00069653611
7.833714 -0.00069811822
7.834714 -0.00069968301
7.835714 -0.00070123056
7.836714 -0.00070276078
7.837714 -0.00070427363
7.838714 -0.0007057689799999999
7.839714 -0.00070724664
7.840714 -0.00070870638
7.841714 -0.00071014797
7.842714 -0.00071157115
7.843714 -0.0007129755899999999
7.844714 -0.00071436102
7.845714 -0.0007157271700000001
7.846714 -0.00071707382
7.847714 -0.00071840068
7.848714 -0.00071970753
7.849714 -0.00072099424
7.850714 -0.00072226071
7.851714 -0.00072350686
7.852714 -0.00072473272
7.853714 -0.0007259383
7.854714 -0.00072712378
7.855714 -0.00072828925
7.856714 -0.00072943499
7.857714 -0.00073056121
7.858714 -0.00073166821
7.859715 -0.00073275623
7.860714 -0.00073382566
7.861714 -0.00073487681
7.862714 -0.00073590995
7.863714 -0.0007369254
7.864714 -0.00073792344
7.865714 -0.00073890424
7.866714 -0.00073986798
7.867714 -0.00074081481
7.868714 -0.00074174477
7.869714 -0.00074265786
7.870714 -0.00074355403
7.871714 -0.00074443319
7.872715 -0.00074529516
7.873714 -0.00074613977
7.874714 -0.0007469667300000001
7.875714 -0.00074777577
7.876714 -0.00074856662
7.877714 -0.00074933896
7.878714 -0.00075009252
7.879714 -0.00075082698
7.880714 -0.00075154212
7.881714 -0.00075223766
7.882714 -0.00075291346
7.883714 -0.00075356934
7.884714 -0.00075420526
7.885714 -0.00075482117
7.886714 -0.00075541711
7.887714 -0.00075599319
7.888714 -0.00075654957
7.889714 -0.0007570864500000001
7.890714 -0.00075760404
7.891714 -0.00075810267
7.892715 -0.00075858266
7.893714 -0.00075904427
7.894714 -0.00075948792
7.895714 -0.00075991388
7.896714 -0.00076032252
7.897714 -0.0007607141
7.898714 -0.0007610888600000001
7.899714 -0.0007614470599999999
7.900714 -0.00076178885
7.901714 -0.00076211431
7.902714 -0.0007624235
7.903714 -0.00076271645
7.904714 -0.00076299302
7.905715 -0.00076325314
7.906714 -0.0007634967
7.907714 -0.00076372344
7.908714 -0.0007639331699999999
7.909714 -0.0007641256200000001
7.910714 -0.00076430051
7.911714 -0.00076445767
7.912714 -0.0007645967300000001
7.913714 -0.00076471752
7.914714 -0.00076481983
7.915714 -0.00076490351
7.916714 -0.00076496844
7.917714 -0.0007650145599999999
7.918715 -0.00076504184
7.919714 -0.00076505039
7.920714 -0.00076504039
7.921714 -0.00076501192
7.922714 -0.0007649652600000001
7.923714 -0.0007649006000000001
7.924714 -0.0007648182899999999
7.925714 -0.0007647187
7.926714 -0.0007646021
7.927714 -0.00076446886
7.928714 -0.00076431934
7.929714 -0.0007641538999999999
7.930714 -0.0007639728200000001
7.931714 -0.00076377637
7.932714 -0.00076356482
7.933714 -0.0007633382700000001
7.934714 -0.00076309689
7.935714 -0.00076284073
7.936714 -0.00076256979
7.937714 -0.00076228398
7.938715 -0.0007619832100000001
7.939714 -0.0007616672999999999
7.940714 -0.00076133601
7.941714 -0.00076098913
7.942714 -0.00076062638
7.943714 -0.0007602474899999999
7.944714 -0.00075985217
7.945714 -0.0007594401700000001
7.946714 -0.0007590112500000001
7.947714 -0.00075856519
7.948714 -0.00075810181
7.949714 -0.0007576209599999999
7.950714 -0.0007571226
7.951715 -0.00075660673
7.952714 -0.0007560734
7.953714 -0.00075552275
7.954714 -0.00075495491
7.955714 -0.00075437015
7.956714 -0.00075376875
7.957714 -0.00075315102
7.958714 -0.00075251733
7.959714 -0.00075186804
7.960714 -0.00075120356
7.961714 -0.00075052426
7.962714 -0.00074983054
7.963714 -0.00074912273
7.964714 -0.00074840118
7.965714 -0.0007476661299999999
7.966714 -0.00074691779
7.967714 -0.00074615637
7.968714 -0.00074538189
7.969714 -0.00074459444
7.970714 -0.00074379404
7.971714 -0.0007429805499999999
7.972714 -0.00074215386
7.973714 -0.00074131381
7.974714 -0.00074046015
7.975714 -0.0007395926299999999
7.976714 -0.0007387110099999999
7.977714 -0.0007378150299999999
7.978714 -0.00073690439
7.979714 -0.0007359788499999999
7.980714 -0.0007350382
7.981714 -0.00073408228
7.982714 -0.00073311089
7.983714 -0.000732124
7.984715 -0.00073112155
7.985714 -0.00073010365
7.986714 -0.00072907033
7.987714 -0.00072802177
7.988714 -0.00072695816
7.989714 -0.00072587982
7.990714 -0.00072478701
7.991714 -0.00072368011
7.992714 -0.0007225594799999999
7.993714 -0.00072142552
7.994714 -0.00072027856
7.995714 -0.00071911904
7.996714 -0.0007179473
7.997715 -0.00071676363
7.998714 -0.00071556838
7.999714 -0.0007143617000000001
8.000714 -0.00071314385
8.001715 -0.0007119149399999999
8.002714 -0.00071067502
8.003715 -0.0007094241
8.004714 -0.0007081621299999999
8.005714 -0.00070688898
8.006714 -0.0007056044999999999
8.007714 -0.00070430851
8.008715 -0.0007030008
8.009714 -0.0007016810699999999
8.010715 -0.00070034907
8.011714 -0.00069900457
8.012714 -0.00069764733
8.013714 -0.00069627713
8.014714 -0.00069489379
8.015715 -0.00069349712
8.016714 -0.00069208709
8.017715 -0.00069066364
8.018714 -0.00068922682
8.019714 -0.00068777667
8.020715 -0.00068631339
8.021714 -0.00068483714
8.022715 -0.00068334816
8.023714 -0.00068184677
8.024714 -0.00068033332
8.025714 -0.00067880815
8.026714 -0.00067727165
8.027715 -0.00067572419
8.028714 -0.00067416618
8.029715 -0.00067259793
8.030714 -0.00067101982
8.031714 -0.00066943212
8.032714 -0.0006678350899999999
8.033714 -0.00066622893
8.034715 -0.00066461375
8.035714 -0.00066298971
8.036715 -0.00066135676
8.037714 -0.0006597149400000001
8.038714 -0.0006580641199999999
8.039714 -0.0006564042
8.040714 -0.000654735
8.041715 -0.0006530563
8.042714 -0.00065136787
8.043715 -0.00064966948
8.044714 -0.00064796091
8.045714 -0.00064624192
8.046714 -0.00064451233
8.047714 -0.00064277192
8.048715 -0.0006410205999999999
8.049714 -0.0006392582200000001
8.050714 -0.0006374848
8.051714 -0.00063570033
8.052714 -0.0006339048899999999
8.053715 -0.00063209859
8.054714 -0.00063028165
8.055715 -0.00062845429
8.056714 -0.0006266167900000001
8.057714 -0.00062476947
8.058714 -0.00062291269
8.059714 -0.0006210467700000001
8.060715 -0.00061917208
8.061714 -0.00061728902
8.062715 -0.0006153979
8.063714 -0.0006134990600000001
8.064714 -0.0006115928
8.065714 -0.0006096793199999999
8.066714 -0.0006077588300000001
8.067715 -0.00060583152
8.068714 -0.00060389743
8.069715 -0.00060195657
8.070714 -0.00060000898
8.071714 -0.00059805452
8.072714 -0.0005960930999999999
8.073714 -0.00059412455
8.074715 -0.00059214863
8.075714 -0.00059016515
8.076715 -0.00058817386
8.077714 -0.00058617456
8.078714 -0.00058416699
8.079714 -0.00058215096
8.080714 -0.0005801262399999999
8.081715 -0.00057809275
8.082714 -0.00057605034
8.083714 -0.00057399902
8.084714 -0.00057193874
8.085714 -0.0005698696
8.086715 -0.00056779168
8.087714 -0.0005657052
8.088715 -0.00056361037
8.089714 -0.00056150748
8.090714 -0.00055939681
8.091714 -0.00055727869
8.092714 -0.0005551535199999999
8.093715 -0.00055302166
8.094714 -0.0005508834899999999
8.095715 -0.00054873931
8.096714 -0.00054658954
8.097714 -0.00054443444
8.098714 -0.0005422743
8.099714 -0.0005401093399999999
8.100715 -0.0005379397
8.101714 -0.0005357655500000001
8.102715 -0.00053358694
8.103714 -0.00053140388
8.104714 -0.00052921632
8.105714 -0.00052702421
8.106714 -0.00052482742
8.107715 -0.00052262576
8.108714 -0.00052041901
8.109715 -0.00051820703
8.110714 -0.00051598954
8.111714 -0.00051376637
8.112714 -0.00051153729
8.113714 -0.00050930216
8.114715 -0.0005070608
8.115714 -0.00050481308
8.116714 -0.0005025588999999999
8.117714 -0.00050029826
8.118714 -0.0004980312
8.119715 -0.00049575774
8.120714 -0.00049347805
8.121715 -0.0004911922099999999
8.122714 -0.00048890051
8.123714 -0.00048660313
8.124714 -0.00048430038
8.125714 -0.00048199249000000004
8.126715 -0.00047967983
8.127714 -0.00047736266
8.128715 -0.00047504127
8.129714 -0.00047271591999999997
8.130714 -0.00047038689
8.131714 -0.00046805443999999995
8.132714 -0.00046571872
8.133715 -0.00046337987000000003
8.134714 -0.00046103801
8.135715 -0.00045869319000000003
8.136714 -0.00045634547
8.137714 -0.00045399474
8.138714 -0.00045164102000000005
8.139714 -0.00044928415
8.140715 -0.00044692401
8.141714 -0.00044456046
8.142715 -0.00044219337
8.143714 -0.0004398225
8.144714 -0.00043744776000000004
8.145715 -0.00043506893
8.146714 -0.00043268592000000005
8.147715 -0.00043029863
8.148714 -0.00042790698
8.149714 -0.00042551096
8.150714 -0.00042311053000000003
8.151714 -0.00042070578000000003
8.152715 -0.0004182968
8.153714 -0.00041588373
8.154715 -0.00041346674999999996
8.155714 -0.00041104608
8.156714 -0.00040862196
8.157714 -0.00040619466
8.158714 -0.00040376444
8.159715 -0.00040133164000000004
8.160714 -0.00039889651
8.161715 -0.00039645934
8.162714 -0.00039402033999999997
8.163714 -0.00039157981
8.164714 -0.00038913795
8.165714 -0.00038669491
8.166715 -0.00038425082
8.167714 -0.00038180578
8.168715 -0.00037935979
8.169714 -0.00037691289
8.170714 -0.000374465
8.171714 -0.00037201605
8.172714 -0.00036956594
8.173715 -0.00036711451
8.174714 -0.00036466161
8.175714 -0.00036220703999999997
8.176714 -0.00035975062999999997
8.177714 -0.0003572922
8.178715 -0.00035483156
8.179714 -0.00035236858
8.180715 -0.0003499031
8.181714 -0.00034743505
8.182714 -0.00034496434
8.183714 -0.00034249097
8.184714 -0.00034001491
8.185715 -0.00033753624
8.186714 -0.00033505507
8.187715 -0.00033257149
8.188714 -0.00033008570999999996
8.189714 -0.00032759787999999995
8.190714 -0.00032510825000000004
8.191714 -0.00032261703
8.192715 -0.00032012449
8.193714 -0.00031763088
8.194715 -0.00031513644
8.195714 -0.0003126414
8.196714 -0.00031014599
8.197714 -0.00030765041
8.198714 -0.00030515484000000003
8.199715 -0.00030265942
8.200714 -0.00030016423999999997
8.201715 -0.00029766941
8.202714 -0.00029517494000000003
8.203714 -0.00029268083
8.204714 -0.00029018709
8.205714 -0.00028769364
8.206715 -0.00028520042
8.207714 -0.00028270733
8.208714 -0.00028021429
8.209714 -0.00027772116
8.210714 -0.00027522785
8.211715 -0.00027273427
8.212714 -0.0002702403
8.213715 -0.0002677459
8.214714 -0.00026525098999999997
8.215714 -0.00026275557
8.216714 -0.00026025958999999996
8.217714 -0.00025776312
8.218715 -0.0002552662
8.219714 -0.0002527689
8.220715 -0.00025027136
8.221714 -0.00024777369
8.222714 -0.00024527603
8.223714 -0.00024277856
8.224714 -0.00024028145000000003
8.225715 -0.00023778487
8.226714 -0.00023528899
8.227715 -0.00023279397000000002
8.228714 -0.00023029997
8.229714 -0.00022780716000000002
8.230714 -0.00022531563000000002
8.231714 -0.00022282547
8.232715 -0.0002203368
8.233714 -0.00021784963000000002
8.234715 -0.00021536398
8.235714 -0.00021287984999999998
8.236714 -0.00021039723
8.237714 -0.00020791606000000002
8.238714 -0.00020543628
8.239715 -0.00020295781000000002
8.240714 -0.00020048058000000002
8.241714 -0.00019800448
8.242714 -0.00019552945000000002
8.243714 -0.00019305539
8.244715 -0.00019058224
8.245714 -0.00018810993000000002
8.246715 -0.00018563843
8.247714 -0.00018316773
8.248714 -0.00018069784
8.249714 -0.00017822878
8.250714 -0.00017576061
8.251715 -0.00017329343
8.252714 -0.00017082731
8.253715 -0.00016836238999999999
8.254714 -0.0001658988
8.255714 -0.00016343669999999998
8.256714 -0.00016097623000000001
8.257714 -0.00015851757
8.258715 -0.00015606088
8.259714 -0.0001536063
8.260715 -0.00015115398999999998
8.261714 -0.00014870409
8.262714 -0.00014625671
8.263714 -0.00014381194
8.264714 -0.00014136988
8.265715 -0.00013893058
8.266714 -0.00013649408
8.267715 -0.00013406038
8.268714 -0.00013162951
8.269714 -0.00012920142
8.270715 -0.00012677608
8.271714 -0.00012435345
8.272715 -0.00012193347999999999
8.273714 -0.00011951609999999999
8.274714 -0.00011710124999999999
8.275714 -0.00011468888
8.276714 -0.00011227895000000001
8.277715 -0.00010987142
8.278714 -0.00010746625
8.279715 -0.00010506343000000001
8.280714 -0.00010266299
8.281714 -0.00010026494
8.282714 -9.7869304e-05
8.283714 -9.547616200000001e-05
8.284715 -9.308558300000001e-05
8.285714 -9.0697648e-05
8.286715 -8.8312459e-05
8.287714 -8.5930111e-05
8.288714 -8.3550719e-05
8.289714 -8.1174392e-05
8.290714 -7.880123e-05
8.291715 -7.643133700000001e-05
8.292714 -7.406480900000001e-05
8.293715 -7.1701726e-05
8.294714 -6.934216100000001e-05
8.295714 -6.6986166e-05
8.296714 -6.4633781e-05
8.297714 -6.228503399999999e-05
8.298715 -5.9939936000000004e-05
8.299714 -5.7598481e-05
8.300714 -5.5260659e-05
8.301714 -5.2926441e-05
8.302714 -5.0595798e-05
8.303715 -4.8268691e-05
8.304714 -4.5945083e-05
8.305715 -4.3624939e-05
8.306714 -4.1308229e-05
8.307714 -3.8994931999999996e-05
8.308714 -3.6685034e-05
8.309714 -3.4378536e-05
8.310715 -3.2075448e-05
8.311714 -2.9775799e-05
8.312715 -2.7479629e-05
8.313714 -2.5186995e-05
8.314714 -2.2897966e-05
8.315714 -2.0612622e-05
8.316714 -1.8331052e-05
8.317715 -1.6053353e-05
8.318714 -1.3779625000000001e-05
8.319715 -1.1509967e-05
8.320714 -9.2444793e-06
8.321714 -6.983253800000001e-06
8.322714 -4.726375e-06
8.323714 -2.4739162e-06
8.324715 -2.2593829e-07
8.325714 2.0175126e-06
8.326715 4.2564054e-06
8.327714 6.4907255e-06
8.328714 8.7204725e-06
8.329714 1.0945661e-05
8.330714 1.316632e-05
8.331715 1.5382484e-05
8.332714 1.7594199e-05
8.333714 1.9801514e-05
8.334714 2.200448e-05
8.335714 2.4203143e-05
8.336715 2.6397546999999998e-05
8.337714 2.8587721e-05
8.338715 3.0773685e-05
8.339714 3.2955447e-05
8.340714 3.5132993000000005e-05
8.341714 3.7306293e-05
8.342714 3.9475299e-05
8.343715 4.1639942e-05
8.344714 4.3800136e-05
8.345715 4.5955781e-05
8.346714 4.8106762e-05
8.347714 5.0252953000000006e-05
8.348714 5.2394222e-05
8.349714 5.4530431999999996e-05
8.350715 5.6661446000000005e-05
8.351714 5.878714e-05
8.352715 6.0907382e-05
8.353714 6.3022071e-05
8.354714 6.513111e-05
8.355714 6.7234424e-05
8.356714 6.9331958e-05
8.357715 7.1423682e-05
8.358714 7.3509591e-05
8.359715 7.5589702e-05
8.360714 7.7664049e-05
8.361714 7.9732683e-05
8.362714 8.1795685e-05
8.363714 8.3853143e-05
8.364715 8.5905151e-05
8.365714 8.795181e-05
8.366714 8.9993222e-05
8.367714 9.2029489e-05
8.368714 9.4060698e-05
8.369715 9.608692199999999e-05
8.370714 9.810821699999999e-05
8.371715 0.00010012463000000001
8.372714 0.00010213618
8.373714 0.00010414283000000001
8.374714 0.00010614457
8.375714 0.00010814131999999999
8.376715 0.000110133
8.377714 0.00011211951
8.378715 0.00011410069999999999
8.379714 0.00011607644
8.380714 0.00011804658
8.381714 0.00012001094999999998
8.382714 0.00012196939000000001
8.383715 0.00012392173
8.384714 0.00012586784
8.385715 0.00012780756
8.386714 0.00012974078
8.387714 0.00013166741
8.388714 0.00013358738
8.389714 0.00013550064
8.390715 0.00013740718000000002
8.391714 0.00013930701000000001
8.392715 0.00014120016
8.393714 0.0001430867
8.394714 0.0001449667
8.395715 0.00014684027
8.396714 0.00014870753
8.397715 0.00015056858999999999
8.398714 0.00015242355999999999
8.399714 0.00015427256
8.400714 0.00015611571
8.401714 0.00015795308
8.402715 0.00015978474999999998
8.403714 0.00016161076
8.404715 0.00016343113
8.405714 0.00016524583999999999
8.406714 0.00016705486
8.407714 0.00016885811
8.408714 0.00017065547000000002
8.409715 0.00017244683
8.410714 0.00017423204
8.411715 0.00017601091
8.412714 0.00017778326
8.413714 0.00017954891000000002
8.414714 0.00018130766
8.415714 0.00018305931000000002
8.416715 0.0001848037
8.417714 0.00018654066
8.418715 0.00018827006000000002
8.419714 0.00018999181
8.420714 0.00019170581999999997
8.421714 0.00019341205
8.422714 0.00019511051000000002
8.423715 0.00019680122
8.424714 0.00019848426
8.425714 0.00020015974999999998
8.426714 0.00020182781
8.427714 0.00020348859
8.428715 0.00020514228
8.429714 0.00020678907999999998
8.430715 0.00020842917000000002
8.431714 0.00021006274
8.432714 0.00021168999000000001
8.433714 0.00021331104999999998
8.434714 0.00021492608
8.435715 0.00021653518
8.436714 0.00021813844000000002
8.437715 0.00021973588
8.438714 0.00022132749
8.439714 0.00022291324000000003
8.440714 0.00022449303000000002
8.441714 0.00022606673
8.442715 0.00022763418
8.443714 0.00022919517
8.444715 0.00023074949
8.445714 0.00023229691000000002
8.446714 0.00023383714
8.447714 0.00023536995
8.448714 0.00023689508
8.449715 0.00023841230000000001
8.450714 0.00023992141000000002
8.451715 0.00024142220999999998
8.452714 0.00024291455
8.453714 0.00024439831999999997
8.454714 0.00024587346
8.455714 0.0002473399
8.456715 0.00024879771
8.457714 0.00025024694
8.458714 0.0002516877
8.459714 0.00025312013
8.460714 0.0002545444
8.461715 0.00025596071
8.462714 0.00025736929
8.463715 0.00025877036000000004
8.464714 0.00026016414
8.465714 0.00026155087
8.466714 0.00026293073000000004
8.467714 0.00026430390999999996
8.468715 0.00026567054
8.469714 0.00026703074
8.470715 0.00026838457
8.471714 0.00026973205
8.472714 0.00027107319
8.473714 0.0002724079
8.474714 0.00027373608
8.475715 0.00027505757
8.476714 0.00027637223
8.477715 0.00027767981000000004
8.478714 0.00027898009
8.479714 0.00028027284
8.480714 0.00028155781999999996
8.481714 0.00028283480000000004
8.482715 0.00028410354
8.483714 0.00028536385
8.484715 0.00028661557
8.485714 0.00028785857
8.486714 0.00028909276
8.487714 0.0002903181
8.488714 0.00029153459
8.489715 0.00029274229
8.490714 0.00029394128
8.491714 0.00029513171
8.492714 0.00029631376000000003
8.493714 0.00029748762
8.494715 0.00029865355000000004
8.495714 0.00029981177
8.496715 0.00030096253
8.497714 0.00030210607999999996
8.498714 0.00030324268
8.499714 0.0003043725
8.500714 0.00030549575
8.501715 0.00030661254
8.502714 0.00030772298
8.503715 0.00030882713
8.504714 0.00030992500999999997
8.505714 0.00031101652
8.506714 0.00031210159
8.507714 0.00031318004
8.508715 0.00031425172000000003
8.509714 0.00031531638
8.510715 0.00031637373
8.511714 0.00031742354
8.512714 0.00031846548
8.513714 0.00031949928
8.514714 0.00032052465
8.515715 0.0003215413
8.516714 0.00032254901999999997
8.517715 0.00032354762
8.518714 0.00032453695
8.519714 0.00032551688
8.520715 0.00032648736
8.521714 0.0003274484
8.522715 0.00032840007
8.523714 0.00032934249000000004
8.524714 0.00033027581999999997
8.525714 0.00033120025
8.526714 0.00033211604
8.527715 0.00033302347
8.528714 0.00033392283999999996
8.529715 0.00033481447000000003
8.530714 0.00033569866
8.531714 0.0003365757
8.532714 0.00033744586
8.533714 0.00033830941
8.534715 0.00033916653999999997
8.535714 0.00034001741
8.536715 0.00034086213
8.537714 0.00034170075
8.538714 0.00034253328000000003
8.539714 0.00034335967
8.540714 0.00034417981000000003
8.541715 0.00034499351
8.542714 0.00034580059
8.543715 0.00034660083999999997
8.544714 0.00034739396
8.545714 0.00034817967000000003
8.546714 0.0003489577
8.547714 0.00034972777
8.548715 0.00035048961
8.549714 0.00035124297
8.550714 0.00035198764
8.551714 0.00035272346
8.552714 0.00035345031
8.553715 0.00035416813
8.554714 0.0003548769
8.555715 0.00035557666
8.556714 0.00035626751000000003
8.557714 0.00035694961
8.558714 0.00035762314000000004
8.559714 0.00035828834
8.560715 0.00035894548
8.561714 0.00035959483
8.562715 0.00036023669
8.563714 0.00036087135000000003
8.564714 0.00036149911
8.565714 0.00036212019999999997
8.566714 0.00036273490999999997
8.567715 0.00036334341
8.568714 0.00036394583
8.569715 0.00036454232
8.570714 0.00036513291
8.571714 0.00036571757
8.572714 0.00036629629
8.573714 0.00036686893
8.574715 0.00036743534
8.575714 0.00036799531
8.576715 0.00036854863
8.577714 0.00036909503
8.578714 0.00036963424
8.579714 0.000370166
8.580714 0.00037069003
8.581715 0.00037120606
8.582714 0.00037171387
8.583714 0.00037221328
8.584714 0.00037270413
8.585714 0.00037318632000000004
8.586715 0.0003736598
8.587714 0.00037412459999999997
8.588715 0.00037458076
8.589714 0.00037502841
8.590714 0.00037546774
8.591714 0.00037589896
8.592714 0.00037632233
8.593715 0.00037673813
8.594714 0.00037714667
8.595715 0.0003775483
8.596714 0.00037794331999999996
8.597714 0.00037833206
8.598714 0.0003787148
8.599714 0.00037909181
8.600715 0.00037946331
8.601714 0.00037982947999999996
8.602715 0.00038019045
8.603714 0.00038054629
8.604714 0.00038089702
8.605714 0.0003812426
8.606714 0.00038158295999999995
8.607715 0.00038191793
8.608714 0.00038224734000000005
8.609715 0.00038257094
8.610714 0.00038288854
8.611714 0.00038319981000000004
8.612714 0.00038350454
8.613714 0.00038380244
8.614715 0.00038409325
8.615714 0.00038437679000000006
8.616714 0.00038465282
8.617714 0.00038492120999999996
8.618714 0.00038518183
8.619715 0.00038543467
8.620714 0.00038567969000000005
8.621715 0.00038591697
8.622714 0.00038614661999999993
8.623714 0.00038636876999999996
8.624714 0.00038658368
8.625714 0.00038679154
8.626715 0.00038699268
8.627714 0.00038718736
8.628715 0.00038737594
8.629714 0.0003875587
8.630714 0.00038773596
8.631714 0.00038790799
8.632714 0.00038807507
8.633715 0.00038823737000000003
8.634714 0.00038839511999999994
8.635715 0.00038854846
8.636714 0.00038869743999999994
8.637714 0.00038884213999999996
8.638714 0.00038898247
8.639714 0.00038911844
8.640715 0.00038924985999999996
8.641714 0.0003893766
8.642715 0.00038949843
8.643714 0.00038961515999999996
8.644714 0.00038972656999999996
8.645715 0.00038983239
8.646714 0.00038993239
8.647715 0.00039002634
8.648714 0.00039011402
8.649714 0.00039019528
8.650714 0.00039026995
8.651714 0.00039033798000000003
8.652715 0.00039039933
8.653714 0.00039045398999999997
8.654715 0.00039050201000000005
8.655714 0.00039054353
8.656714 0.00039057873
8.657714 0.00039060774
8.658714 0.00039063084
8.659715 0.0003906483
8.660714 0.00039066044
8.661715 0.00039066749
8.662714 0.00039066980999999997
8.663714 0.00039066767
8.664714 0.00039066135
8.665714 0.00039065108
8.666715 0.00039063706999999993
8.667714 0.00039061952
8.668715 0.00039059851
8.669714 0.00039057417999999996
8.670714 0.00039054653
8.671714 0.00039051556
8.672714 0.00039048117999999996
8.673715 0.00039044335000000004
8.674714 0.00039040187
8.675714 0.00039035663000000005
8.676714 0.00039030738
8.677714 0.00039025394
8.678715 0.0003901961
8.679714 0.00039013362000000004
8.680715 0.00039006636
8.681714 0.00038999410000000004
8.682714 0.00038991669999999994
8.683714 0.00038983408000000004
8.684714 0.00038974613000000003
8.685715 0.00038965280999999995
8.686714 0.00038955418
8.687715 0.00038945026999999996
8.688714 0.00038934122
8.689714 0.00038922713
8.690714 0.00038910820999999996
8.691714 0.00038898465
8.692715 0.00038885673
8.693714 0.00038872467000000005
8.694715 0.00038858875
8.695714 0.00038844918999999997
8.696714 0.00038830626
8.697714 0.00038816024
8.698714 0.00038801127
8.699715 0.00038785952
8.700714 0.00038770518
8.701715 0.00038754828999999996
8.702714 0.00038738895
8.703714 0.00038722714999999997
8.704714 0.00038706285000000005
8.705714 0.00038689595
8.706715 0.00038672638
8.707714 0.00038655398
8.708714 0.00038637859
8.709714 0.00038620005
8.710714 0.00038601816000000003
8.711715 0.00038583270999999994
8.712714 0.00038564358000000003
8.713715 0.00038545058
8.714714 0.00038525353999999996
8.715714 0.00038505241000000003
8.716714 0.00038484709000000003
8.717714 0.00038463753999999997
8.718715 0.00038442377
8.719714 0.00038420585
8.720715 0.00038398383999999996
8.721714 0.00038375792000000004
8.722714 0.00038352823
8.723714 0.00038329499
8.724714 0.00038305839
8.725715 0.00038281869000000005
8.726714 0.00038257617
8.727715 0.00038233106
8.728714 0.00038208363999999996
8.729714 0.00038183412
8.730714 0.00038158273
8.731714 0.00038132969000000003
8.732715 0.00038107512
8.733714 0.00038081917000000004
8.734715 0.00038056187
8.735714 0.0003803033
8.736714 0.00038004343
8.737714 0.00037978223
8.738714 0.00037951959
8.739715 0.0003792554
8.740714 0.00037898953
8.741714 0.0003787218
8.742714 0.00037845202
8.743714 0.00037818001999999996
8.744715 0.00037790558
8.745714 0.00037762854000000003
8.746715 0.00037734874
8.747714 0.000377066
8.748714 0.00037678021000000004
8.749714 0.00037649130999999996
8.750714 0.00037619923
8.751715 0.00037590394
8.752714 0.00037560546
8.753715 0.00037530388
8.754714 0.00037499926
8.755714 0.00037469174
8.756714 0.00037438147
8.757714 0.0003740686
8.758715 0.00037375332
8.759714 0.00037343584
8.760715 0.00037311634
8.761714 0.00037279499
8.762714 0.00037247197999999997
8.763714 0.00037214747
8.764714 0.0003718216
8.765715 0.00037149446
8.766714 0.00037116613
8.767715 0.00037083664
8.768714 0.000370506
8.769714 0.00037017419
8.770715 0.00036984115
8.771714 0.00036950682
8.772715 0.00036917111
8.773714 0.00036883387
8.774714 0.00036849497
8.775714 0.00036815429
8.776714 0.00036781171000000004
8.777715 0.00036746708
8.778714 0.00036712031
8.779715 0.00036677131
8.780714 0.00036642002
8.781714 0.00036606639
8.782714 0.00036571041000000004
8.783714 0.00036535212
8.784715 0.00036499157
8.785714 0.00036462886
8.786715 0.00036426411
8.787714 0.00036389745
8.788714 0.00036352906
8.789714 0.00036315910000000003
8.790714 0.00036278777
8.791715 0.00036241527
8.792714 0.00036204174000000004
8.793715 0.00036166739
8.794714 0.00036129236
8.795714 0.00036091675999999997
8.796714 0.00036054071
8.797714 0.00036016427
8.798715 0.00035978746
8.799714 0.0003594103
8.800714 0.00035903272
8.801714 0.00035865464
8.802714 0.00035827594999999997
8.803715 0.00035789651
8.804714 0.00035751611
8.805715 0.0003571346
8.806714 0.00035675175
8.807714 0.00035636733
8.808714 0.00035598114
8.809714 0.00035559297
8.810715 0.00035520263
8.811714 0.00035480993999999997
8.812715 0.00035441476
8.813714 0.00035401697
8.814714 0.00035361647
8.815714 0.00035321323
8.816714 0.00035280723
8.817715 0.0003523985
8.818714 0.00035198708999999997
8.819715 0.00035157311
8.820714 0.00035115665
8.821714 0.00035073788
8.822714 0.00035031696
8.823714 0.00034989405
8.824715 0.00034946931
8.825714 0.00034904294
8.826715 0.00034861509
8.827714 0.00034818592999999996
8.828714 0.00034775553
8.829714 0.00034732404
8.830714 0.00034689151
8.831715 0.00034645795
8.832714 0.0003460234
8.833714 0.00034558782
8.834714 0.00034515115
8.835714 0.00034471329
8.836715 0.00034427414
8.837714 0.00034383354
8.838715 0.00034339134
8.839714 0.0003429474
8.840714 0.00034250152
8.841714 0.00034205351999999997
8.842714 0.00034160328
8.843715 0.00034115062
8.844714 0.00034069544
8.845715 0.00034023765
8.846714 0.00033977713
8.847714 0.00033931385
8.848714 0.00033884780000000003
8.849714 0.000338379
8.850715 0.00033790748
8.851714 0.00033743328999999997
8.852715 0.00033695652999999996
8.853714 0.0003364773
8.854714 0.00033599567
8.855714 0.0003355118
8.856714 0.00033502579
8.857715 0.00033453773
8.858714 0.00033404772
8.859715 0.00033355584000000003
8.860714 0.00033306212
8.861714 0.00033256658
8.862714 0.0003320692
8.863714 0.00033156993999999997
8.864715 0.00033106868999999996
8.865714 0.00033056534999999996
8.866714 0.00033005977
8.867714 0.00032955172
8.868714 0.00032904103999999997
8.869715 0.00032852749
8.870714 0.00032801083000000004
8.871715 0.00032749083
8.872714 0.00032696721
8.873714 0.00032643974999999997
8.874714 0.00032590822
8.875714 0.00032537241000000003
8.876715 0.00032483215
8.877714 0.00032428727
8.878715 0.00032373766
8.879714 0.00032318326
8.880714 0.00032262403
8.881714 0.00032205996
8.882714 0.0003214911
8.883715 0.0003209175
8.884714 0.00032033929000000003
8.885715 0.0003197566
8.886714 0.00031916957
8.887714 0.00031857835
8.888714 0.00031798311000000003
8.889714 0.00031738402
8.890715 0.00031678123000000003
8.891714 0.00031617487
8.892715 0.00031556507999999997
8.893714 0.00031495192
8.894714 0.00031433544
8.895715 0.00031371565
8.896714 0.00031309253
8.897715 0.00031246602
8.898714 0.00031183599
8.899714 0.00031120233
8.900714 0.00031056484
8.901714 0.00030992330000000003
8.902715 0.00030927749
8.903714 0.00030862714
8.904715 0.000307972
8.905714 0.0003073118
8.906714 0.00030664626
8.907714 0.00030597512
8.908714 0.00030529814
8.909715 0.00030461511
8.910714 0.00030392584000000003
8.911715 0.00030323017
8.912714 0.00030252794999999997
8.913714 0.00030181911
8.914714 0.00030110358999999997
8.915714 0.00030038138
8.916715 0.00029965249
8.917714 0.00029891696
8.918715 0.00029817484
8.919714 0.00029742620999999997
8.920714 0.00029667117
8.921714 0.00029590983
8.922714 0.00029514226
8.923715 0.00029436858
8.924714 0.00029358882
8.925714 0.00029280304
8.926714 0.00029201126
8.927714 0.00029121347000000004
8.928715 0.00029040962
8.929714 0.00028959962
8.930715 0.00028878337
8.931714 0.00028796071
8.932714 0.00028713146
8.933714 0.00028629539999999997
8.934714 0.0002854523
8.935715 0.0002846019
8.936714 0.00028374393
8.937715 0.00028287811
8.938714 0.00028200418
8.939714 0.00028112186
8.940714 0.00028023092000000003
8.941714 0.00027933111
8.942715 0.00027842227
8.943714 0.0002775042
8.944715 0.00027657682000000003
8.945714 0.00027563999
8.946714 0.00027469366
8.947714 0.00027373782999999996
8.948714 0.00027277251000000003
8.949715 0.00027179773999999997
8.950714 0.0002708136
8.951715 0.00026982018000000003
8.952714 0.0002688176
8.953714 0.00026780597
8.954714 0.0002667854
8.955714 0.00026575603
8.956715 0.00026471794
8.957714 0.0002636712
8.958714 0.00026261587
8.959714 0.00026155199
8.960714 0.00026047951
8.961715 0.00025939839
8.962714 0.00025830852
8.963715 0.00025720979
8.964714 0.00025610199999999997
8.965714 0.00025498496
8.966714 0.00025385841
8.967714 0.00025272211
8.968715 0.00025157574
8.969714 0.00025041902
8.970715 0.00024925162
8.971714 0.00024807323
8.972714 0.00024688355999999997
8.973714 0.00024568233000000003
8.974714 0.00024446924
8.975715 0.00024324408999999998
8.976714 0.00024200663000000002
8.977715 0.00024075671000000002
8.978714 0.00023949419
8.979714 0.00023821897000000003
8.980714 0.00023693098999999997
8.981714 0.00023563023000000002
8.982715 0.00023431669000000002
8.983714 0.00023299041999999998
8.984715 0.00023165148000000002
8.985714 0.00023029995
8.986714 0.00022893590999999999
8.987714 0.00022755949
8.988714 0.00022617075999999998
8.989715 0.00022476981
8.990714 0.00022335671000000003
8.991714 0.00022193150999999997
8.992714 0.00022049421
8.993714 0.00021904482000000003
8.994715 0.00021758328
8.995714 0.00021610954
8.996715 0.00021462345
8.997714 0.00021312487000000002
8.998714 0.00021161361
8.999714 0.00021008946
9.000714 0.00020855216000000002
9.001715 0.00020700147
9.002714 0.00020543712
9.003715 0.0002038588
9.004714 0.00020226626
9.005714 0.00020065920000000002
9.006714 0.00019903738999999999
9.007714 0.00019740055
9.008715 0.00019574848
9.009714 0.00019408099
9.010715 0.00019239792
9.011714 0.00019069914
9.012714 0.00018898457
9.013714 0.00018725415
9.014714 0.00018550785
9.015715 0.00018374569
9.016714 0.00018196771
9.017715 0.00018017395
9.018714 0.00017836449999999998
9.019714 0.00017653944
9.020715 0.00017469886
9.021714 0.00017284284
9.022715 0.00017097148
9.023714 0.00016908483
9.024714 0.00016718295
9.025714 0.00016526586
9.026714 0.00016333355
9.027715 0.00016138598
9.028714 0.0001594231
9.029715 0.0001574448
9.030714 0.00015545096
9.031714 0.00015344141
9.032714 0.00015141596999999999
9.033714 0.00014937442999999999
9.034715 0.00014731656
9.035714 0.00014524213
9.036715 0.00014315088
9.037714 0.00014104257
9.038714 0.00013891696
9.039714 0.0001367738
9.040714 0.00013461288999999999
9.041715 0.00013243401
9.042714 0.000130237
9.043715 0.00012802170000000002
9.044714 0.00012578799
9.045714 0.0001235358
9.046714 0.00012126505
9.047714 0.00011897572
9.048715 0.00011666779
9.049714 0.00011434128999999999
9.050714 0.00011199625
9.051714 0.00010963273
9.052714 0.00010725079999999999
9.053715 0.00010485052
9.054714 0.00010243195000000001
9.055715 9.9995191e-05
9.056714 9.7540271e-05
9.057714 9.5067236e-05
9.058714 9.2576107e-05
9.059714 9.0066891e-05
9.060715 8.753957e-05
9.061714 8.4994099e-05
9.062715 8.243041000000001e-05
9.063714 7.9848411e-05
9.064714 7.7247995e-05
9.065714 7.4629025e-05
9.066714 7.1991349e-05
9.067715 6.933480599999999e-05
9.068714 6.6659231e-05
9.069715 6.396445e-05
9.070714 6.1250284e-05
9.071714 5.8516571e-05
9.072714 5.5763148999999995e-05
9.073714 5.2989878000000006e-05
9.074715 5.0196633e-05
9.075714 4.7383307e-05
9.076715 4.4549819000000004e-05
9.077714 4.1696109e-05
9.078714 3.8822142e-05
9.079714 3.5927908e-05
9.080714 3.3013420999999995e-05
9.081715 3.0078715e-05
9.082714 2.7123838e-05
9.083714 2.4148858e-05
9.084714 2.1153853e-05
9.085714 1.813891e-05
9.086715 1.5104115e-05
9.087714 1.2049555999999999e-05
9.088715 8.9753122e-06
9.089714 5.8814585e-06
9.090714 2.7680539e-06
9.091714 -3.6485708e-07
9.092714 -3.517248e-06
9.093715 -6.689112599999999e-06
9.094714 -9.8804641e-06
9.095715 -1.3091336000000001e-05
9.096714 -1.6321783e-05
9.097714 -1.9571878e-05
9.098714 -2.2841708e-05
9.099714 -2.6131374e-05
9.100715 -2.9440989e-05
9.101714 -3.2770674e-05
9.102715 -3.6120554e-05
9.103714 -3.9490749e-05
9.104714 -4.2881382e-05
9.105714 -4.6292564e-05
9.106714 -4.97244e-05
9.107715 -5.3176979000000005e-05
9.108714 -5.6650379e-05
9.109715 -6.0144651999999996e-05
9.110714 -6.3659843e-05
9.111714 -6.719597e-05
9.112714 -7.0753032e-05
9.113714 -7.4331018e-05
9.114715 -7.7929889e-05
9.115714 -8.1549598e-05
9.116714 -8.5190078e-05
9.117714 -8.885126e-05
9.118714 -9.253306e-05
9.119715 -9.6235385e-05
9.120714 -9.995814e-05
9.121715 -0.00010370122999999999
9.122714 -0.00010746458
9.123714 -0.00011124807000000001
9.124714 -0.00011505164
9.125714 -0.00011887519
9.126715 -0.00012271865
9.127714 -0.00012658196999999999
9.128715 -0.00013046508
9.129714 -0.00013436794
9.130714 -0.00013829050000000001
9.131714 -0.00014223272
9.132714 -0.00014619457
9.133715 -0.00015017602999999998
9.134714 -0.00015417706
9.135715 -0.00015819764
9.136714 -0.00016223775
9.137714 -0.00016629734
9.138714 -0.00017037639
9.139714 -0.00017447486
9.140715 -0.0001785927
9.141714 -0.00018272984999999998
9.142715 -0.00018688628
9.143714 -0.00019106189
9.144714 -0.00019525663999999998
9.145715 -0.00019947046999999998
9.146714 -0.00020370328
9.147715 -0.00020795500999999997
9.148714 -0.00021222555999999998
9.149714 -0.00021651488
9.150714 -0.00022082288000000003
9.151714 -0.00022514948000000002
9.152715 -0.00022949462000000003
9.153714 -0.00023385820999999998
9.154715 -0.00023824019999999998
9.155714 -0.00024264052
9.156714 -0.00024705912
9.157714 -0.00025149593
9.158714 -0.00025595091
9.159715 -0.00026042398999999997
9.160714 -0.00026491514
9.161715 -0.00026942430000000004
9.162714 -0.0002739514
9.163714 -0.0002784964
9.164714 -0.00028305924
9.165714 -0.00028763983999999997
9.166715 -0.00029223813
9.167714 -0.00029685402
9.168715 -0.00030148744
9.169714 -0.00030613826
9.170714 -0.00031080638
9.171714 -0.00031549166
9.172714 -0.000320194
9.173715 -0.00032491323
9.174714 -0.00032964922000000004
9.175714 -0.00033440181000000003
9.176714 -0.00033917083
9.177714 -0.00034395613999999995
9.178715 -0.00034875757
9.179714 -0.00035357495999999996
9.180715 -0.00035840815
9.181714 -0.00036325696
9.182714 -0.00036812125
9.183714 -0.00037300088
9.184714 -0.00037789565999999996
9.185715 -0.0003828055
9.186714 -0.00038773019
9.187715 -0.00039266964999999995
9.188714 -0.00039762372000000005
9.189714 -0.00040259224
9.190714 -0.00040757509000000005
9.191714 -0.00041257213
9.192715 -0.00041758321
9.193714 -0.00042260822
9.194715 -0.00042764696
9.195714 -0.00043269924
9.196714 -0.00043776495
9.197714 -0.00044284388
9.198714 -0.00044793583
9.199715 -0.00045304064000000003
9.200714 -0.00045815805000000003
9.201715 -0.00046328787000000005
9.202714 -0.00046842983
9.203714 -0.00047358375999999997
9.204714 -0.00047874937
9.205714 -0.00048392644
9.206715 -0.0004891147500000001
9.207714 -0.0004943140500000001
9.208714 -0.00049952414
9.209714 -0.00050474478
9.210714 -0.0005099757300000001
9.211715 -0.0005152168799999999
9.212714 -0.00052046798
9.213715 -0.00052572886
9.214714 -0.0005309993900000001
9.215714 -0.00053627941
9.216714 -0.0005415688499999999
9.217714 -0.00054686757
9.218715 -0.00055217542
9.219714 -0.00055749233
9.220715 -0.0005628181999999999
9.221714 -0.0005681529700000001
9.222714 -0.0005734964800000001
9.223714 -0.00057884868
9.224714 -0.00058420942
9.225715 -0.00058957858
9.226714 -0.0005949559599999999
9.227715 -0.0006003414
9.228714 -0.0006057347500000001
9.229714 -0.00061113574
9.230714 -0.00061654414
9.231714 -0.00062195963
9.232715 -0.00062738195
9.233714 -0.00063281077
9.234715 -0.00063824577
9.235714 -0.00064368655
9.236714 -0.00064913274
9.237714 -0.0006545839799999999
9.238714 -0.00066003986
9.239715 -0.00066549997
9.240714 -0.0006709639399999999
9.241714 -0.00067643136
9.242714 -0.00068190193
9.243714 -0.0006873752700000001
9.244715 -0.0006928510600000001
9.245714 -0.00069832899
9.246715 -0.00070380879
9.247714 -0.00070929023
9.248714 -0.00071477302
9.249714 -0.00072025705
9.250714 -0.00072574212
9.251715 -0.00073122806
9.252714 -0.00073671476
9.253715 -0.0007422020599999999
9.254714 -0.00074768986
9.255714 -0.00075317807
9.256714 -0.00075866656
9.257714 -0.0007641551700000001
9.258715 -0.0007696437900000001
9.259714 -0.0007751322299999999
9.260715 -0.0007806203
9.261714 -0.00078610774
9.262714 -0.00079159436
9.263714 -0.00079707979
9.264714 -0.00080256377
9.265715 -0.0008080459299999999
9.266714 -0.0008135259099999999
9.267715 -0.00081900334
9.268714 -0.00082447777
9.269714 -0.00082994875
9.270715 -0.0008354157199999999
9.271714 -0.00084087833
9.272715 -0.0008463361199999999
9.273714 -0.00085178863
9.274714 -0.00085723532
9.275714 -0.00086267582
9.276714 -0.0008681097800000001
9.277715 -0.00087353683
9.278714 -0.0008789566
9.279715 -0.00088436882
9.280714 -0.00088977322
9.281714 -0.00089516952
9.282714 -0.00090055755
9.283714 -0.0009059371200000001
9.284715 -0.0009113081400000001
9.285714 -0.0009166704300000001
9.286715 -0.0009220239
9.287714 -0.00092736846
9.288714 -0.00093270401
9.289714 -0.00093803037
9.290714 -0.00094334755
9.291715 -0.00094865527
9.292714 -0.00095395344
9.293715 -0.0009592417900000001
9.294714 -0.00096452004
9.295714 -0.0009697880199999999
9.296714 -0.00097504526
9.297714 -0.0009802915
9.298715 -0.00098552628
9.299714 -0.00099074914
9.300714 -0.00099595954
9.301714 -0.0010011570000000001
9.302714 -0.0010063411
9.303715 -0.0010115111
9.304714 -0.0010166665
9.305715 -0.0010218067
9.306714 -0.0010269313000000001
9.307714 -0.0010320396
9.308714 -0.0010371311
9.309714 -0.0010422054
9.310715 -0.001047262
9.311714 -0.0010523006000000001
9.312715 -0.0010573209
9.313714 -0.0010623224
9.314714 -0.0010673049
9.315714 -0.0010722682
9.316714 -0.0010772123
9.317715 -0.0010821368
9.318714 -0.0010870418
9.319715 -0.0010919271
9.320714 -0.0010967926999999999
9.321714 -0.0011016385
9.322714 -0.0011064643999999998
9.323714 -0.0011112704
9.324715 -0.0011160563
9.325714 -0.001120822
9.326715 -0.0011255673000000002
9.327714 -0.001130292
9.328714 -0.0011349958
9.329714 -0.0011396784
9.330714 -0.0011443395
9.331715 -0.0011489786
9.332714 -0.0011535952
9.333714 -0.0011581888000000002
9.334714 -0.0011627588000000001
9.335714 -0.0011673046
9.336715 -0.0011718257
9.337714 -0.0011763215
9.338715 -0.0011807913
9.339714 -0.0011852345999999998
9.340714 -0.0011896507
9.341714 -0.0011940391
9.342714 -0.0011983993
9.343715 -0.0012027309
9.344714 -0.0012070333
9.345715 -0.0012113064
9.346714 -0.0012155496999999998
9.347714 -0.0012197629
9.348714 -0.0012239459
9.349714 -0.0012280986
9.350715 -0.0012322208999999999
9.351714 -0.0012363126
9.352715 -0.0012403738
9.353714 -0.0012444043
9.354714 -0.0012484043
9.355714 -0.0012523736
9.356714 -0.0012563122
9.357715 -0.0012602202
9.358714 -0.0012640974
9.359715 -0.0012679437000000001
9.360714 -0.0012717588
9.361714 -0.0012755426
9.362714 -0.0012792946999999999
9.363714 -0.0012830148000000001
9.364715 -0.0012867024
9.365714 -0.0012903571999999999
9.366714 -0.0012939785999999999
9.367714 -0.0012975659
9.368714 -0.0013011187
9.369715 -0.0013046362000000001
9.370714 -0.0013081179
9.371715 -0.001311563
9.372714 -0.0013149709999999998
9.373714 -0.0013183411999999999
9.374714 -0.0013216731
9.375714 -0.001324966
9.376715 -0.0013282195
9.377714 -0.0013314332
9.378715 -0.0013346067000000001
9.379714 -0.0013377397
9.380714 -0.001340832
9.381714 -0.0013438833
9.382714 -0.0013468935
9.383715 -0.0013498627
9.384714 -0.0013527906
9.385715 -0.0013556774
9.386714 -0.0013585231
9.387714 -0.0013613278000000001
9.388714 -0.0013640916
9.389714 -0.0013668145
9.390715 -0.0013694965
9.391714 -0.0013721376
9.392715 -0.0013747377
9.393714 -0.0013772968
9.394714 -0.0013798148
9.395715 -0.0013822913
9.396714 -0.0013847262
9.397715 -0.001387119
9.398714 -0.0013894693999999999
9.399714 -0.0013917768999999998
9.400714 -0.001394041
9.401714 -0.0013962612
9.402715 -0.0013984369
9.403714 -0.0014005675
9.404715 -0.0014026523
9.405714 -0.0014046908
9.406714 -0.0014066824
9.407714 -0.0014086266
9.408714 -0.0014105228
9.409715 -0.0014123706
9.410714 -0.0014141696
9.411715 -0.0014159195
9.412714 -0.0014176199
9.413714 -0.0014192708
9.414714 -0.0014208719999999999
9.415714 -0.0014224234
9.416715 -0.0014239251
9.417714 -0.001425377
9.418715 -0.0014267793
9.419714 -0.001428132
9.420714 -0.0014294353
9.421714 -0.0014306892999999998
9.422714 -0.0014318941
9.423715 -0.0014330499
9.424714 -0.0014341566
9.425714 -0.0014352145000000001
9.426714 -0.0014362233
9.427714 -0.001437183
9.428715 -0.0014380935
9.429714 -0.0014389545
9.430715 -0.0014397657
9.431714 -0.0014405267000000002
9.432714 -0.0014412372
9.433714 -0.0014418967
9.434714 -0.0014425046
9.435715 -0.0014430604
9.436714 -0.0014435635
9.437715 -0.0014440133
9.438714 -0.0014444093000000001
9.439714 -0.0014447509
9.440714 -0.0014450377
9.441714 -0.0014452690000000001
9.442715 -0.0014454447
9.443714 -0.0014455642
9.444715 -0.0014456275
9.445714 -0.0014456342
9.446714 -0.0014455843
9.447714 -0.0014454777
9.448714 -0.0014453144
9.449715 -0.0014450946999999999
9.450714 -0.0014448186
9.451715 -0.0014444863
9.452714 -0.0014440981
9.453714 -0.0014436544
9.454714 -0.0014431553
9.455714 -0.0014426011
9.456715 -0.0014419921
9.457714 -0.0014413285000000001
9.458714 -0.0014406104999999999
9.459714 -0.0014398382
9.460714 -0.0014390116
9.461715 -0.0014381308
9.462714 -0.0014371955
9.463715 -0.0014362058
9.464714 -0.0014351614
9.465714 -0.0014340618
9.466714 -0.0014329066999999999
9.467714 -0.0014316958
9.468715 -0.0014304285999999999
9.469714 -0.0014291046
9.470715 -0.0014277232
9.471714 -0.0014262841000000001
9.472714 -0.0014247868
9.473714 -0.0014232308
9.474714 -0.0014216156
9.475715 -0.0014199411
9.476714 -0.0014182067
9.477715 -0.0014164123999999998
9.478714 -0.001414558
9.479714 -0.0014126435
9.480714 -0.0014106688
9.481714 -0.001408634
9.482715 -0.0014065394
9.483714 -0.0014043851
9.484715 -0.0014021715
9.485714 -0.0013998988
9.486714 -0.0013975673
9.487714 -0.0013951774
9.488714 -0.0013927294999999998
9.489715 -0.001390224
9.490714 -0.0013876609
9.491714 -0.0013850407
9.492714 -0.0013823636
9.493714 -0.0013796298
9.494715 -0.0013768392
9.495714 -0.0013739919
9.496715 -0.0013710879
9.497714 -0.001368127
9.498714 -0.0013651089
9.499714 -0.0013620335
9.500714 -0.0013589005
9.501715 -0.0013557095
9.502714 -0.0013524602
9.503715 -0.0013491522
9.504714 -0.001345785
9.505714 -0.0013423585
9.506714 -0.0013388723000000002
9.507714 -0.0013353261
9.508715 -0.0013317197000000001
9.509714 -0.0013280529
9.510715 -0.0013243257
9.511714 -0.0013205381
9.512714 -0.0013166901
9.513714 -0.001312782
9.514714 -0.001308814
9.515715 -0.0013047864
9.516714 -0.0013006996
9.517715 -0.0012965539
9.518714 -0.0012923499
9.519714 -0.001288088
9.520715 -0.0012837687
9.521714 -0.0012793926
9.522715 -0.0012749601
9.523714 -0.0012704715
9.524714 -0.0012659274
9.525714 -0.0012613281
9.526714 -0.0012566737
9.527715 -0.0012519647
9.528714 -0.0012472009
9.529715 -0.0012423825
9.530714 -0.0012375094
9.531714 -0.0012325816
9.532714 -0.0012275989
9.533714 -0.0012225611
9.534715 -0.001217468
9.535714 -0.0012123191
9.536715 -0.0012071144000000002
9.537714 -0.0012018534
9.538714 -0.001196536
9.539714 -0.0011911618
9.540714 -0.0011857305
9.541715 -0.0011802421999999998
9.542714 -0.0011746966999999998
9.543715 -0.0011690939999999999
9.544714 -0.0011634342
9.545714 -0.0011577174
9.546714 -0.0011519438000000002
9.547714 -0.0011461138
9.548715 -0.0011402276
9.549714 -0.0011342859000000002
9.550714 -0.001128289
9.551714 -0.0011222376
9.552714 -0.0011161322
9.553715 -0.0011099733
9.554714 -0.0011037617
9.555715 -0.0010974978
9.556714 -0.0010911822
9.557714 -0.0010848154
9.558714 -0.0010783980000000002
9.559714 -0.0010719301
9.560715 -0.0010654123
9.561714 -0.0010588447
9.562715 -0.0010522276
9.563714 -0.0010455611
9.564714 -0.0010388452
9.565714 -0.0010320799
9.566714 -0.0010252653000000001
9.567715 -0.0010184011
9.568714 -0.0010114872
9.569715 -0.0010045234
9.570714 -0.00099750978
9.571714 -0.00099044601
9.572714 -0.00098333212
9.573714 -0.00097616794
9.574715 -0.00096895355
9.575714 -0.0009616889700000001
9.576715 -0.00095437426
9.577714 -0.0009470097199999999
9.578714 -0.00093959561
9.579714 -0.00093213221
9.580714 -0.0009246200499999999
9.581715 -0.0009170596100000001
9.582714 -0.00090945141
9.583714 -0.0009017960099999999
9.584714 -0.00089409414
9.585714 -0.00088634642
9.586715 -0.0008785535999999999
9.587714 -0.0008707163000000001
9.588715 -0.0008628351700000001
9.589714 -0.0008549108299999999
9.590714 -0.00084694393
9.591714 -0.00083893492
9.592714 -0.00083088435
9.593715 -0.0008227925699999999
9.594714 -0.00081465987
9.595715 -0.00080648651
9.596714 -0.0007982727800000001
9.597714 -0.00079001866
9.598714 -0.00078172434
9.599714 -0.0007733897300000001
9.600715 -0.0007650148299999999
9.601714 -0.0007565995
9.602715 -0.00074814375
9.603714 -0.00073964748
9.604714 -0.00073111059
9.605714 -0.0007225331
9.606714 -0.00071391501
9.607715 -0.00070525639
9.608714 -0.00069655734
9.609715 -0.0006878181
9.610714 -0.00067903893
9.611714 -0.0006702202
9.612714 -0.00066136231
9.613714 -0.00065246577
9.614715 -0.0006435312100000001
9.615714 -0.00063455923
9.616714 -0.0006255505
9.617714 -0.0006165058
9.618714 -0.00060742586
9.619715 -0.00059831145
9.620714 -0.0005891633
9.621715 -0.00057998222
9.622714 -0.00057076891
9.623714 -0.00056152403
9.624714 -0.00055224818
9.625714 -0.00054294196
9.626715 -0.00053360591
9.627714 -0.00052424039
9.628715 -0.00051484581
9.629714 -0.00050542239
9.630714 -0.00049597043
9.631714 -0.00048649002999999995
9.632714 -0.00047698136
9.633715 -0.00046744444
9.634714 -0.00045787937999999996
9.635715 -0.00044828616
9.636714 -0.00043866485
9.637714 -0.00042901543
9.638714 -0.00041933803999999995
9.639714 -0.00040963278
9.640715 -0.00039989976999999996
9.641714 -0.00039013926
9.642715 -0.00038035148
9.643714 -0.00037053682999999997
9.644714 -0.00036069571
9.645715 -0.00035082862
9.646714 -0.00034093614
9.647715 -0.00033101887000000003
9.648714 -0.0003210775
9.649714 -0.00031111276
9.650714 -0.0003011254
9.651714 -0.00029111618
9.652715 -0.00028108591
9.653714 -0.00027103536
9.654715 -0.00026096527
9.655714 -0.00025087638
9.656714 -0.00024076936999999998
9.657714 -0.00023064488000000002
9.658714 -0.00022050347
9.659715 -0.00021034562
9.660714 -0.00020017178
9.661715 -0.00018998231
9.662714 -0.00017977752
9.663714 -0.00016955762999999998
9.664714 -0.00015932280999999998
9.665714 -0.00014907322000000002
9.666715 -0.00013880893
9.667714 -0.00012853004
9.668715 -0.0001182366
9.669714 -0.00010792868
9.670714 -9.7606369e-05
9.671714 -8.7269785e-05
9.672714 -7.6919093e-05
9.673715 -6.6554492e-05
9.674714 -5.6176259e-05
9.675714 -4.5784728e-05
9.676714 -3.5380307e-05
9.677714 -2.4963478000000002e-05
9.678715 -1.4534788e-05
9.679714 -4.0948574e-06
9.680715 6.3556357e-06
9.681714 1.681596e-05
9.682714 2.7285341e-05
9.683714 3.776297e-05
9.684714 4.8248023e-05
9.685715 5.8739676e-05
9.686714 6.923709699999999e-05
9.687715 7.9739493e-05
9.688714 9.024610099999999e-05
9.689714 0.00010075619
9.690714 0.00011126909
9.691714 0.00012178422
9.692715 0.00013230101000000002
9.693714 0.00014281901
9.694715 0.00015333782
9.695714 0.00016385709
9.696714 0.00017437657
9.697714 0.00018489603
9.698714 0.00019541532999999998
9.699715 0.00020593431999999998
9.700714 0.0002164529
9.701715 0.00022697097
9.702714 0.00023748846
9.703714 0.00024800527000000004
9.704714 0.00025852123
9.705714 0.0002690362
9.706715 0.00027954995000000003
9.707714 0.00029006221
9.708714 0.00030057265
9.709714 0.00031108086
9.710714 0.00032158637
9.711715 0.00033208864
9.712714 0.00034258708
9.713715 0.00035308103
9.714714 0.0003635698
9.715714 0.00037405266
9.716714 0.00038452881
9.717714 0.00039499751000000004
9.718715 0.00040545797
9.719714 0.00041590938
9.720715 0.00042635101999999997
9.721714 0.00043678215000000003
9.722714 0.00044720208999999997
9.723714 0.00045761026000000005
9.724714 0.00046800605999999995
9.725715 0.00047838898000000004
9.726714 0.00048875863
9.727715 0.00049911464
9.728714 0.00050945669
9.729714 0.00051978454
9.730714 0.00053009799
9.731714 0.0005403969200000001
9.732715 0.00055068117
9.733714 0.00056095068
9.734715 0.00057120537
9.735714 0.0005814451
9.736714 0.0005916698199999999
9.737714 0.00060187936
9.738714 0.0006120735200000001
9.739715 0.00062225213
9.740714 0.00063241487
9.741714 0.00064256142
9.742714 0.00065269132
9.743714 0.00066280418
9.744715 0.00067289939
9.745714 0.00068297641
9.746715 0.00069303455
9.747714 0.00070307315
9.748714 0.00071309146
9.749714 0.00072308871
9.750714 0.00073306419
9.751715 0.00074301706
9.752714 0.00075294665
9.753715 0.0007628521900000001
9.754714 0.00077273298
9.755714 0.00078258845
9.756714 0.0007924179
9.757714 0.0008022208900000001
9.758715 0.00081199696
9.759714 0.00082174565
9.760715 0.0008314667
9.761714 0.00084115982
9.762714 0.00085082484
9.763714 0.00086046157
9.764714 0.00087006983
9.765715 0.00087964963
9.766714 0.00088920096
9.767715 0.00089872374
9.768714 0.00090821786
9.769714 0.00091768334
9.770715 0.00092712007
9.771714 0.00093652798
9.772715 0.0009459068699999999
9.773714 0.00095525647
9.774714 0.00096457652
9.775714 0.00097386674
9.776714 0.00098312667
9.777715 0.0009923558500000002
9.778714 0.0010015538
9.779715 0.0010107198999999999
9.780714 0.0010198536
9.781714 0.0010289543
9.782714 0.0010380212000000002
9.783714 0.0010470537
9.784715 0.0010560511
9.785714 0.0010650128
9.786715 0.0010739381
9.787714 0.0010828264
9.788714 0.0010916771
9.789714 0.0011004899
9.790714 0.0011092641
9.791715 0.0011179995
9.792714 0.0011266957
9.793715 0.0011353524
9.794714 0.0011439695
9.795714 0.0011525469
9.796714 0.0011610843999999999
9.797714 0.001169582
9.798715 0.0011780397
9.799714 0.0011864574
9.800714 0.0011948351999999998
9.801714 0.0012031731000000001
9.802714 0.001211471
9.803715 0.0012197291
9.804714 0.0012279471
9.805715 0.0012361249
9.806714 0.0012442623
9.807714 0.0012523592
9.808714 0.0012604152
9.809714 0.0012684301
9.810715 0.0012764033
9.811714 0.0012843346
9.812715 0.0012922233
9.813714 0.0013000688
9.814714 0.0013078707999999999
9.815714 0.0013156285
9.816714 0.0013233413
9.817715 0.0013310088000000001
9.818714 0.0013386301
9.819715 0.0013462049999999998
9.820714 0.0013537327
9.821714 0.0013612127000000001
9.822714 0.0013686447999999999
9.823714 0.0013760285999999998
9.824715 0.0013833635
9.825714 0.0013906497
9.826715 0.0013978867000000001
9.827714 0.0014050745
9.828714 0.0014122130999999999
9.829714 0.0014193023
9.830714 0.0014263424
9.831715 0.0014333332
9.832714 0.0014402749
9.833714 0.0014471676
9.834714 0.0014540114
9.835714 0.0014608063000000001
9.836715 0.0014675525
9.837714 0.0014742498
9.838715 0.0014808984
9.839714 0.0014874981000000001
9.840714 0.001494049
9.841714 0.0015005507
9.842714 0.001507003
9.843715 0.0015134056
9.844714 0.0015197583999999999
9.845715 0.0015260608
9.846714 0.0015323122999999998
9.847714 0.0015385127
9.848714 0.0015446614
9.849714 0.001550758
9.850715 0.0015568018999999999
9.851714 0.0015627927000000002
9.852715 0.0015687301
9.853714 0.0015746136
9.854714 0.0015804428
9.855714 0.0015862173000000001
9.856714 0.001591937
9.857715 0.0015976017000000002
9.858714 0.0016032110999999998
9.859715 0.0016087652000000001
9.860714 0.001614264
9.861714 0.0016197073
9.862714 0.0016250955000000002
9.863714 0.0016304283999999999
9.864715 0.0016357061999999999
9.865714 0.0016409291000000002
9.866714 0.0016460972
9.867714 0.0016512107
9.868714 0.0016562697000000002
9.869715 0.0016612742999999998
9.870714 0.0016662247
9.871715 0.0016711207
9.872714 0.0016759624
9.873714 0.0016807497999999999
9.874714 0.0016854829
9.875714 0.0016901613
9.876715 0.001694785
9.877714 0.0016993536
9.878715 0.0017038668
9.879714 0.0017083245
9.880714 0.0017127262
9.881714 0.0017170716
9.882714 0.0017213602
9.883715 0.0017255918000000001
9.884714 0.0017297658000000001
9.885715 0.0017338822
9.886714 0.0017379404999999998
9.887714 0.0017419405000000002
9.888714 0.0017458819000000002
9.889714 0.0017497646999999998
9.890715 0.0017535885
9.891714 0.0017573537000000001
9.892715 0.00176106
9.893714 0.0017647077
9.894714 0.0017682965
9.895715 0.0017718270000000001
9.896714 0.0017752991
9.897715 0.0017787132
9.898714 0.0017820694
9.899714 0.0017853680999999999
9.900714 0.0017886096
9.901714 0.0017917939
9.902715 0.0017949213
9.903714 0.0017979919
9.904715 0.001801006
9.905714 0.0018039636000000002
9.906714 0.0018068649
9.907714 0.0018097098000000001
9.908714 0.0018124983
9.909715 0.0018152304999999999
9.910714 0.0018179058
9.911715 0.0018205244
9.912714 0.0018230860999999998
9.913714 0.0018255905
9.914714 0.0018280376
9.915714 0.0018304267999999999
9.916715 0.0018327581
9.917714 0.0018350311
9.918715 0.0018372457
9.919714 0.0018394016
9.920714 0.0018414987
9.921714 0.0018435367999999998
9.922714 0.0018455159000000001
9.923715 0.0018474358999999998
9.924714 0.0018492969
9.925714 0.0018510988
9.926714 0.0018528417
9.927714 0.0018545261
9.928715 0.0018561519
9.929714 0.0018577193
9.930715 0.0018592287
9.931714 0.0018606803
9.932714 0.0018620744
9.933714 0.0018634113
9.934714 0.0018646913000000002
9.935715 0.0018659148
9.936714 0.0018670818
9.937715 0.0018681926999999999
9.938714 0.0018692474999999998
9.939714 0.0018702465
9.940714 0.0018711899
9.941714 0.0018720773
9.942715 0.0018729092000000001
9.943714 0.0018736853000000003
9.944715 0.0018744058
9.945714 0.0018750705000000001
9.946714 0.0018756793
9.947714 0.0018762320999999998
9.948714 0.0018767289
9.949715 0.0018771692
9.950714 0.0018775534
9.951715 0.001877881
9.952714 0.0018781522
9.953714 0.0018783669
9.954714 0.0018785248999999998
9.955714 0.0018786264000000001
9.956715 0.0018786713999999999
9.957714 0.0018786599
9.958714 0.0018785922
9.959714 0.0018784684999999998
9.960714 0.0018782889999999998
9.961715 0.001878054
9.962714 0.0018777637
9.963715 0.0018774185999999998
9.964714 0.0018770190000000002
9.965714 0.001876565
9.966714 0.0018760570999999998
9.967714 0.0018754955999999998
9.968715 0.0018748809
9.969714 0.0018742131999999999
9.970715 0.0018734929
9.971714 0.00187272
9.972714 0.0018718949
9.973714 0.0018710176
9.974714 0.0018700882999999999
9.975715 0.0018691070999999999
9.976714 0.0018680741000000002
9.977715 0.0018669893
9.978714 0.0018658525999999999
9.979714 0.0018646638999999998
9.980714 0.0018634232999999998
9.981714 0.0018621309
9.982715 0.0018607864999999999
9.983714 0.0018593901
9.984715 0.0018579416
9.985714 0.0018564411000000002
9.986714 0.0018548886
9.987714 0.0018532840999999998
9.988714 0.0018516277
9.989715 0.0018499197
9.990714 0.0018481602000000002
9.991714 0.0018463494
9.992714 0.0018444874999999999
9.993714 0.0018425748
9.994715 0.0018406115
9.995714 0.0018385981000000001
9.996715 0.0018365349999999998
9.997714 0.0018344223999999998
9.998714 0.0018322608
9.999714 0.0018300505
10.00071 0.0018277919
10.00171 0.0018254854
10.00271 0.0018231311999999998
10.00371 0.00182073
10.00471 0.0018182816
10.00571 0.0018157867
10.00671 0.0018132454000000001
10.00771 0.0018106577
10.00871 0.0018080239999999999
10.00971 0.0018053443999999999
10.01071 0.0018026189999999999
10.01171 0.001799848
10.01271 0.0017970312999999998
10.01371 0.0017941689000000002
10.01471 0.0017912610999999998
10.01571 0.001788308
10.01671 0.0017853094
10.01771 0.0017822655
10.01871 0.0017791763
10.01971 0.0017760420000000002
10.02071 0.0017728626999999999
10.02171 0.0017696386
10.02271 0.0017663697
10.02371 0.0017630563999999997
10.02471 0.0017596986999999999
10.02571 0.001756297
10.02671 0.0017528517
10.02771 0.0017493629
10.02871 0.0017458310999999998
10.02971 0.0017422566
10.03071 0.0017386397
10.03171 0.0017349808
10.03271 0.0017312802999999999
10.03371 0.0017275383000000001
10.03471 0.0017237553
10.03571 0.0017199318
10.03671 0.0017160678999999998
10.03771 0.0017121640000000002
10.03871 0.0017082204000000002
10.03971 0.0017042374
10.04071 0.0017002150000000001
10.04171 0.0016961538
10.04271 0.0016920537999999998
10.04371 0.001687915
10.04471 0.0016837377
10.04571 0.0016795222000000002
10.04671 0.0016752685
10.04771 0.0016709766
10.04871 0.0016666468999999998
10.04971 0.0016622793000000001
10.05071 0.0016578741
10.05171 0.0016534314
10.05271 0.0016489512000000001
10.05371 0.0016444339000000001
10.05471 0.0016398797000000001
10.05571 0.0016352888000000002
10.05671 0.0016306612000000001
10.05771 0.0016259974999999999
10.05871 0.0016212978
10.05971 0.0016165624
10.06071 0.0016117917999999998
10.06171 0.0016069862
10.06271 0.001602146
10.06371 0.0015972717
10.06471 0.0015923633000000002
10.06571 0.0015874214999999998
10.06671 0.0015824466000000001
10.06771 0.0015774387
10.06871 0.0015723985
10.06971 0.0015673259999999997
10.07071 0.0015622218
10.07171 0.001557086
10.07271 0.0015519190000000001
10.07371 0.0015467211
10.07471 0.0015414924
10.07571 0.0015362330999999997
10.07671 0.0015309437000000001
10.07771 0.0015256242
10.07871 0.0015202746999999999
10.07971 0.0015148955
10.08071 0.0015094867999999998
10.08171 0.0015040487
10.08271 0.0014985813
10.08371 0.001493085
10.08471 0.0014875598
10.08571 0.001482006
10.08671 0.0014764237
10.08771 0.0014708132
10.08871 0.0014651746999999999
10.08971 0.0014595084
10.09071 0.0014538145999999999
10.09171 0.0014480936000000001
10.09271 0.0014423457
10.09371 0.0014365712
10.09471 0.0014307703
10.09571 0.0014249435
10.09671 0.0014190909
10.09771 0.001413213
10.09871 0.0014073100000000002
10.09971 0.0014013824
10.10071 0.0013954303
10.10171 0.0013894540999999999
10.10271 0.0013834541
10.10371 0.0013774307
10.10471 0.001371384
10.10571 0.0013653144
10.10671 0.0013592220999999998
10.10771 0.0013531074
10.10871 0.0013469704
10.10971 0.0013408115
10.11071 0.0013346307
10.11171 0.0013284284000000001
10.11271 0.0013222047999999998
10.11371 0.0013159601
10.11471 0.0013096944
10.11571 0.001303408
10.11671 0.0012971011
10.11771 0.0012907739
10.11871 0.0012844266
10.11971 0.0012780595
10.12071 0.0012716728
10.12171 0.0012652667
10.12271 0.0012588416
10.12371 0.0012523977
10.12471 0.0012459352
10.12571 0.0012394545
10.12671 0.0012329558
10.12771 0.0012264393999999999
10.12871 0.0012199057
10.12971 0.001213355
10.13071 0.0012067874
10.13171 0.0012002035000000001
10.13271 0.0011936034
10.13371 0.0011869874
10.13471 0.0011803558
10.13571 0.0011737089
10.13671 0.001167047
10.13771 0.0011603704
10.13871 0.0011536793
10.13971 0.001146974
10.14071 0.0011402546
10.14171 0.0011335215000000001
10.14271 0.0011267749
10.14371 0.001120015
10.14471 0.001113242
10.14571 0.0011064561
10.14671 0.0010996575000000001
10.14771 0.0010928466000000002
10.14871 0.0010860233
10.14971 0.0010791881
10.15071 0.0010723412
10.15171 0.0010654827
10.15271 0.0010586128
10.15371 0.0010517319
10.15471 0.00104484
10.15571 0.0010379375
10.15671 0.0010310245
10.15771 0.0010241013
10.15871 0.0010171681
10.15971 0.0010102252
10.16071 0.0010032728
10.16171 0.00099631106
10.16271 0.00098934033
10.16371 0.00098236078
10.16471 0.0009753726800000001
10.16571 0.00096837621
10.16671 0.00096137155
10.16771 0.0009543589800000001
10.16871 0.0009473387800000001
10.16971 0.00094031111
10.17071 0.0009332761699999999
10.17171 0.0009262342199999999
10.17271 0.00091918546
10.17371 0.0009121301399999999
10.17471 0.0009050684600000001
10.17571 0.00089800069
10.17671 0.0008909270000000001
10.17771 0.0008838475899999999
10.17871 0.00087676281
10.17971 0.00086967284
10.18071 0.0008625778700000001
10.18171 0.0008554781700000001
10.18271 0.0008483740200000001
10.18371 0.0008412656800000001
10.18471 0.00083415334
10.18571 0.0008270372699999999
10.18671 0.0008199177499999999
10.18771 0.0008127949499999999
10.18871 0.00080566915
10.18971 0.0007985406199999999
10.19071 0.00079140955
10.19171 0.0007842761100000001
10.19271 0.0007771406700000001
10.19371 0.0007700033199999999
10.19471 0.00076286433
10.19571 0.00075572389
10.19671 0.00074858217
10.19771 0.00074143941
10.19871 0.00073429578
10.19971 0.0007271514700000001
10.20071 0.00072000662
10.20171 0.0007128614
10.20271 0.000705716
10.20371 0.0006985705999999999
10.20471 0.00069142534
10.20571 0.00068428039
10.20671 0.00067713595
10.20771 0.00066999219
10.20871 0.00066284924
10.20971 0.0006557072999999999
10.21071 0.0006485665400000001
10.21171 0.0006414271400000001
10.21271 0.00063428929
10.21371 0.00062715321
10.21471 0.00062001905
10.21571 0.00061288702
10.21671 0.0006057573500000001
10.21771 0.0005986301900000001
10.21871 0.00059150575
10.21971 0.00058438422
10.22071 0.00057726579
10.22171 0.00057015068
10.22271 0.00056303902
10.22371 0.000555931
10.22471 0.0005488267999999999
10.22571 0.0005417266
10.22671 0.00053463054
10.22771 0.0005275388
10.22871 0.00052045152
10.22971 0.00051336883
10.23071 0.00050629087
10.23171 0.0004992177800000001
10.23271 0.00049214973
10.23371 0.00048508682
10.23471 0.00047802923000000004
10.23571 0.00047097706
10.23671 0.00046393047000000006
10.23771 0.00045688966999999996
10.23871 0.00044985477
10.23971 0.00044282597
10.24071 0.00043580339000000003
10.24171 0.00042878728
10.24271 0.0004217778
10.24371 0.0004147752
10.24471 0.00040777962999999996
10.24571 0.0004007913
10.24671 0.00039381048
10.24771 0.00038683734
10.24871 0.00037987213
10.24971 0.00037291509
10.25071 0.00036596638999999997
10.25171 0.00035902626
10.25271 0.00035209491
10.25371 0.00034517251999999996
10.25471 0.00033825929
10.25571 0.00033135536
10.25671 0.00032446092
10.25771 0.00031757606
10.25871 0.00031070097
10.25971 0.00030383571
10.26071 0.00029698041999999997
10.26171 0.00029013515
10.26271 0.00028330001
10.26371 0.00027647504
10.26471 0.00026966034
10.26571 0.00026285592999999996
10.26671 0.00025606189
10.26771 0.00024927826
10.26871 0.00024250512
10.26971 0.0002357425
10.27071 0.00022899048
10.27171 0.00022224915
10.27271 0.00021551857
10.27371 0.00020879885999999998
10.27471 0.00020209013
10.27571 0.00019539252
10.27671 0.00018870614
10.27771 0.00018203116
10.27871 0.00017536772
10.27971 0.00016871601
10.28071 0.00016207617
10.28171 0.00015544841
10.28271 0.00014883289999999998
10.28371 0.00014222981999999999
10.28471 0.00013563935999999998
10.28571 0.00012906169
10.28671 0.00012249698
10.28771 0.00011594538999999999
10.28871 0.00010940706
10.28971 0.00010288215
10.29071 9.6370775e-05
10.29171 8.9873049e-05
10.29271 8.338907900000001e-05
10.29371 7.6918951e-05
10.29471 7.0462744e-05
10.29571 6.4020526e-05
10.29671 5.7592354e-05
10.29771 5.117827899999999e-05
10.29871 4.4778358e-05
10.29971 3.8392633e-05
10.30071 3.2021157e-05
10.30171 2.5663977e-05
10.30271 1.9321152e-05
10.30371 1.2992747e-05
10.30471 6.6788353e-06
10.30571 3.7950207e-07
10.30671 -5.9051558e-06
10.30771 -1.217503e-05
10.30871 -1.8430001e-05
10.30971 -2.4669936e-05
10.31071 -3.0894690999999996e-05
10.31171 -3.7104115000000004e-05
10.31271 -4.329805e-05
10.31371 -4.9476329999999995e-05
10.31471 -5.5638793e-05
10.31571 -6.1785266e-05
10.31671 -6.791559e-05
10.31771 -7.4029612e-05
10.31871 -8.0127177e-05
10.31971 -8.6208149e-05
10.32071 -9.2272404e-05
10.32171 -9.831983300000001e-05
10.32271 -0.00010435034000000001
10.32371 -0.00011036385
10.32471 -0.0001163603
10.32571 -0.00012233962999999999
10.32671 -0.00012830184
10.32771 -0.00013424689
10.32871 -0.00014017478
10.32971 -0.00014608553
10.33071 -0.00015197915
10.33171 -0.00015785565
10.33271 -0.00016371507
10.33371 -0.00016955743000000002
10.33471 -0.00017538273
10.33571 -0.00018119098
10.33671 -0.00018698218999999998
10.33771 -0.00019275633
10.33871 -0.00019851338000000001
10.33971 -0.00020425332000000002
10.34071 -0.00020997604
10.34171 -0.00021568151
10.34271 -0.0002213696
10.34371 -0.00022704023000000002
10.34471 -0.00023269329
10.34571 -0.00023832863
10.34671 -0.00024394612
10.34771 -0.00024954561
10.34871 -0.00025512695
10.34971 -0.00026068999
10.35071 -0.00026623459
10.35171 -0.00027176061
10.35271 -0.0002772679
10.35371 -0.00028275635
10.35471 -0.00028822587
10.35571 -0.00029367636
10.35671 -0.00029910772999999996
10.35771 -0.00030451993000000003
10.35871 -0.00030991289
10.35971 -0.00031528662000000003
10.36071 -0.00032064108
10.36171 -0.00032597627
10.36271 -0.00033129222
10.36371 -0.00033658891
10.36471 -0.00034186639
10.36571 -0.00034712467999999997
10.36671 -0.00035236379999999996
10.36771 -0.00035758378
10.36871 -0.00036278461
10.36971 -0.00036796632
10.37071 -0.00037312889
10.37171 -0.00037827231000000003
10.37271 -0.00038339654
10.37371 -0.00038850153
10.37471 -0.00039358723999999995
10.37571 -0.00039865358
10.37671 -0.00040370046
10.37771 -0.00040872774
10.37871 -0.00041373536999999997
10.37971 -0.00041872317999999995
10.38071 -0.00042369106000000005
10.38171 -0.00042863894
10.38271 -0.00043356663
10.38371 -0.00043847403999999995
10.38471 -0.00044336106999999996
10.38571 -0.00044822758999999996
10.38671 -0.00045307356
10.38771 -0.00045789888999999995
10.38871 -0.00046270351999999995
10.38971 -0.00046748742000000005
10.39071 -0.00047225053
10.39171 -0.00047699286
10.39271 -0.00048171446
10.39371 -0.00048641531999999994
10.39471 -0.00049109553
10.39571 -0.0004957551
10.39671 -0.0005003940700000001
10.39771 -0.00050501253
10.39871 -0.00050961057
10.39971 -0.0005141882400000001
10.40071 -0.00051874558
10.40171 -0.00052328269
10.40271 -0.0005277995600000001
10.40371 -0.0005322962399999999
10.40471 -0.00053677277
10.40571 -0.00054122911
10.40671 -0.00054566531
10.40771 -0.00055008127
10.40871 -0.00055447699
10.40971 -0.0005588523899999999
10.41071 -0.00056320737
10.41171 -0.00056754188
10.41271 -0.0005718558
10.41371 -0.00057614902
10.41471 -0.00058042147
10.41571 -0.00058467299
10.41671 -0.0005889035
10.41771 -0.00059311292
10.41871 -0.0005973011
10.41971 -0.00060146799
10.42071 -0.00060561351
10.42171 -0.00060973757
10.42271 -0.00061384017
10.42371 -0.00061792125
10.42471 -0.00062198083
10.42571 -0.00062601889
10.42671 -0.0006300354500000001
10.42771 -0.0006340305400000001
10.42871 -0.00063800421
10.42971 -0.00064195647
10.43071 -0.00064588739
10.43171 -0.00064979704
10.43271 -0.00065368549
10.43371 -0.00065755276
10.43471 -0.00066139887
10.43571 -0.00066522393
10.43671 -0.00066902794
10.43771 -0.0006728108899999999
10.43871 -0.00067657284
10.43971 -0.0006803137700000001
10.44071 -0.00068403365
10.44171 -0.00068773247
10.44271 -0.0006914102
10.44371 -0.00069506677
10.44471 -0.00069870212
10.44571 -0.00070231617
10.44671 -0.0007059089099999999
10.44771 -0.00070948022
10.44871 -0.00071303007
10.44971 -0.00071655836
10.45071 -0.00072006505
10.45171 -0.00072355006
10.45271 -0.00072701337
10.45371 -0.00073045494
10.45471 -0.0007338747800000001
10.45571 -0.00073727288
10.45671 -0.0007406492399999999
10.45771 -0.0007440038600000001
10.45871 -0.00074733684
10.45971 -0.00075064818
10.46071 -0.00075393791
10.46171 -0.00075720613
10.46271 -0.00076045289
10.46371 -0.0007636783299999999
10.46471 -0.0007668823899999999
10.46571 -0.0007700652500000001
10.46671 -0.0007732269300000001
10.46771 -0.00077636741
10.46871 -0.0007794868
10.46971 -0.00078258518
10.47071 -0.0007856624500000001
10.47171 -0.00078871872
10.47271 -0.00079175397
10.47371 -0.00079476813
10.47471 -0.0007977611899999999
10.47571 -0.0008007330500000001
10.47671 -0.00080368372
10.47771 -0.00080661321
10.47871 -0.00080952132
10.47971 -0.00081240805
10.48071 -0.00081527332
10.48171 -0.00081811704
10.48271 -0.00082093911
10.48371 -0.00082373945
10.48471 -0.00082651813
10.48571 -0.000829275
10.48671 -0.00083201012
10.48771 -0.00083472341
10.48871 -0.00083741488
10.48971 -0.00084008452
10.49071 -0.0008427323299999999
10.49171 -0.0008453584099999999
10.49271 -0.0008479628400000001
10.49371 -0.00085054562
10.49471 -0.00085310676
10.49571 -0.00085564634
10.49671 -0.00085816455
10.49771 -0.00086066129
10.49871 -0.0008631367599999999
10.49971 -0.0008655909400000001
10.50071 -0.0008680240199999999
10.50171 -0.0008704359100000001
10.50271 -0.00087282669
10.50371 -0.0008751964699999999
10.50471 -0.0008775452399999999
10.50571 -0.00087987291
10.50671 -0.0008821796699999999
10.50771 -0.00088446532
10.50871 -0.0008867299599999999
10.50971 -0.0008889735900000001
10.51071 -0.00089119612
10.51171 -0.0008933975600000001
10.51271 -0.0008955778900000001
10.51371 -0.0008977371200000001
10.51471 -0.00089987516
10.51571 -0.00090199201
10.51671 -0.0009040876600000001
10.51771 -0.00090616213
10.51871 -0.00090821541
10.51971 -0.00091024749
10.52071 -0.00091225838
10.52171 -0.00091424818
10.52271 -0.0009162168700000001
10.52371 -0.0009181644600000001
10.52471 -0.0009200910400000001
10.52571 -0.00092199671
10.52671 -0.00092388145
10.52771 -0.00092574528
10.52871 -0.0009275882800000001
10.52971 -0.00092941054
10.53071 -0.00093121207
10.53171 -0.0009329929499999999
10.53271 -0.0009347531900000001
10.53371 -0.00093649287
10.53471 -0.0009382119099999999
10.53571 -0.00093991039
10.53671 -0.0009415882199999999
10.53771 -0.0009432455000000001
10.53871 -0.0009448821400000001
10.53971 -0.00094649813
10.54071 -0.0009480933800000001
10.54171 -0.00094966799
10.54271 -0.0009512218600000001
10.54371 -0.00095275491
10.54471 -0.00095426713
10.54571 -0.00095575851
10.54671 -0.00095722908
10.54771 -0.0009586787200000001
10.54871 -0.00096010754
10.54971 -0.0009615155200000001
10.55071 -0.0009629026899999999
10.55171 -0.0009642690199999999
10.55271 -0.00096561462
10.55371 -0.00096693957
10.55471 -0.0009682438800000001
10.55571 -0.00096952763
10.55671 -0.00097079092
10.55771 -0.0009720338299999999
10.55871 -0.0009732563700000001
10.55971 -0.0009744587300000001
10.56071 -0.00097564089
10.56171 -0.00097680304
10.56271 -0.00097794518
10.56371 -0.00097906732
10.56471 -0.00098016963
10.56571 -0.00098125211
10.56671 -0.00098231476
10.56771 -0.00098335759
10.56871 -0.00098438059
10.56971 -0.00098538376
10.57071 -0.00098636719
10.57171 -0.00098733071
10.57271 -0.00098827441
10.57371 -0.00098919818
10.57471 -0.00099010203
10.57571 -0.00099098597
10.57671 -0.0009918499
10.57771 -0.00099269382
10.57871 -0.0009935177299999999
10.57971 -0.00099432164
10.58071 -0.00099510553
10.58171 -0.0009958694999999999
10.58271 -0.00099661347
10.58371 -0.00099733752
10.58471 -0.00099804174
10.58571 -0.0009987262299999999
10.58671 -0.00099939098
10.58771 -0.0010000361
10.58871 -0.0010006616000000001
10.58971 -0.0010012678
10.59071 -0.0010018546
10.59171 -0.0010024221
10.59271 -0.0010029705000000001
10.59371 -0.0010034997
10.59471 -0.0010040099
10.59571 -0.0010045012000000002
10.59671 -0.0010049735
10.59771 -0.0010054267
10.59871 -0.0010058611
10.59971 -0.0010062766
10.60071 -0.0010066730999999998
10.60171 -0.0010070507
10.60271 -0.0010074092
10.60371 -0.0010077487000000002
10.60471 -0.0010080691
10.60571 -0.0010083702999999999
10.60671 -0.0010086524
10.60771 -0.0010089151
10.60871 -0.0010091586
10.60971 -0.0010093827
10.61071 -0.0010095875
10.61171 -0.001009773
10.61271 -0.0010099391
10.61371 -0.001010086
10.61471 -0.0010102137
10.61571 -0.0010103223
10.61671 -0.0010104118
10.61771 -0.0010104824
10.61871 -0.0010105341
10.61971 -0.0010105671
10.62071 -0.0010105816
10.62171 -0.0010105777
10.62271 -0.0010105555
10.62371 -0.0010105151999999999
10.62471 -0.0010104569
10.62571 -0.0010103807
10.62671 -0.0010102867
10.62771 -0.0010101751
10.62871 -0.0010100459
10.62971 -0.0010098991
10.63071 -0.0010097348
10.63171 -0.001009553
10.63271 -0.0010093538
10.63371 -0.0010091369
10.63471 -0.0010089026
10.63571 -0.0010086505
10.63671 -0.0010083809
10.63771 -0.0010080934
10.63871 -0.0010077881
10.63971 -0.0010074648
10.64071 -0.0010071236
10.64171 -0.0010067643
10.64271 -0.001006387
10.64371 -0.0010059914999999999
10.64471 -0.0010055778
10.64571 -0.0010051460000000002
10.64671 -0.0010046961
10.64771 -0.0010042281
10.64871 -0.0010037422
10.64971 -0.0010032383
10.65071 -0.0010027166999999999
10.65171 -0.0010021774999999999
10.65271 -0.0010016207
10.65371 -0.0010010466
10.65471 -0.0010004554
10.65571 -0.000999847
10.65671 -0.00099922181
10.65771 -0.00099857989
10.65871 -0.00099792132
10.65971 -0.0009972463000000001
10.66071 -0.0009965549
10.66171 -0.00099584722
10.66271 -0.00099512326
10.66371 -0.00099438303
10.66471 -0.0009936266
10.66571 -0.00099285389
10.66671 -0.00099206491
10.66771 -0.00099125964
10.66871 -0.00099043791
10.66971 -0.00098959972
10.67071 -0.00098874489
10.67171 -0.00098787332
10.67271 -0.00098698501
10.67371 -0.00098607979
10.67471 -0.00098515766
10.67571 -0.00098421851
10.67671 -0.00098326227
10.67771 -0.00098228902
10.67871 -0.00098129876
10.67971 -0.0009802915
10.68071 -0.00097926732
10.68171 -0.0009782264
10.68271 -0.00097716875
10.68371 -0.00097609463
10.68471 -0.0009750042399999999
10.68571 -0.00097389766
10.68671 -0.00097277516
10.68771 -0.00097163702
10.68871 -0.00097048342
10.68971 -0.00096931453
10.69071 -0.00096813055
10.69171 -0.00096693175
10.69271 -0.00096571821
10.69371 -0.0009644901200000001
10.69471 -0.00096324748
10.69571 -0.0009619904599999999
10.69671 -0.00096071917
10.69771 -0.00095943351
10.69871 -0.00095813348
10.69971 -0.0009568190799999999
10.70071 -0.00095549021
10.70171 -0.0009541468
10.70271 -0.00095278874
10.70371 -0.00095141586
10.70471 -0.00095002806
10.70571 -0.00094862517
10.70671 -0.0009472070799999999
10.70771 -0.0009457737200000001
10.70871 -0.00094432498
10.70971 -0.00094286079
10.71071 -0.00094138104
10.71171 -0.00093988574
10.71271 -0.0009383749799999999
10.71371 -0.00093684866
10.71471 -0.00093530698
10.71571 -0.00093375002
10.71671 -0.00093217795
10.71771 -0.0009305909799999999
10.71871 -0.00092898918
10.71971 -0.0009273728200000001
10.72071 -0.0009257421900000001
10.72171 -0.00092409746
10.72271 -0.0009224388999999999
10.72371 -0.0009207667099999999
10.72471 -0.0009190810500000001
10.72571 -0.0009173821099999999
10.72671 -0.0009156700799999999
10.72771 -0.00091394504
10.72871 -0.0009122071800000001
10.72971 -0.00091045649
10.73071 -0.00090869307
10.73171 -0.0009069168300000001
10.73271 -0.0009051277599999999
10.73371 -0.00090332587
10.73471 -0.00090151098
10.73571 -0.00089968298
10.73671 -0.0008978418
10.73771 -0.0008959873399999999
10.73871 -0.00089411942
10.73971 -0.0008922378600000001
10.74071 -0.0008903426499999999
10.74171 -0.00088843362
10.74271 -0.0008865107699999999
10.74371 -0.0008845740000000001
10.74471 -0.00088262332
10.74571 -0.00088065881
10.74671 -0.0008786804800000001
10.74771 -0.00087668841
10.74871 -0.0008746827900000001
10.74971 -0.00087266371
10.75071 -0.00087063145
10.75171 -0.00086858627
10.75271 -0.00086652835
10.75371 -0.0008644579800000001
10.75471 -0.00086237533
10.75571 -0.00086028076
10.75671 -0.00085817455
10.75771 -0.0008560568899999999
10.75871 -0.00085392794
10.75971 -0.0008517879900000001
10.76071 -0.0008496371299999999
10.76171 -0.00084747553
10.76271 -0.0008453031999999999
10.76371 -0.00084312023
10.76471 -0.00084092653
10.76571 -0.00083872219
10.76671 -0.00083650702
10.76771 -0.0008342809500000001
10.76871 -0.0008320438599999999
10.76971 -0.0008297955900000001
10.77071 -0.00082753595
10.77171 -0.0008252648500000001
10.77271 -0.00082298202
10.77371 -0.00082068736
10.77471 -0.0008183807000000001
10.77571 -0.00081606195
10.77671 -0.0008137309999999999
10.77771 -0.00081138787
10.77871 -0.00080903246
10.77971 -0.0008066648699999999
10.78071 -0.00080428508
10.78171 -0.0008018932900000001
10.78271 -0.00079948968
10.78371 -0.0007970743400000001
10.78471 -0.00079464753
10.78571 -0.0007922095399999999
10.78671 -0.00078976054
10.78771 -0.00078730091
10.78871 -0.0007848309
10.78971 -0.0007823508000000001
10.79071 -0.0007798607800000001
10.79171 -0.0007773612200000001
10.79271 -0.0007748522900000001
10.79371 -0.0007723341699999999
10.79471 -0.00076980705
10.79571 -0.0007672710099999999
10.79671 -0.00076472616
10.79771 -0.00076217257
10.79871 -0.0007596101999999999
10.79971 -0.0007570390200000001
10.80071 -0.00075445896
10.80171 -0.0007518699
10.80271 -0.00074927175
10.80371 -0.00074666432
10.80471 -0.00074404747
10.80571 -0.00074142108
10.80671 -0.0007387849999999999
10.80771 -0.00073613905
10.80871 -0.00073348315
10.80971 -0.00073081719
10.81071 -0.00072814119
10.81171 -0.0007254550399999999
10.81271 -0.00072275884
10.81371 -0.00072005259
10.81471 -0.0007173364300000001
10.81571 -0.0007146105
10.81671 -0.00071187496
10.81771 -0.00070913006
10.81871 -0.00070637607
10.81971 -0.0007036132
10.82071 -0.00070084175
10.82171 -0.00069806197
10.82271 -0.00069527418
10.82371 -0.00069247862
10.82471 -0.00068967556
10.82571 -0.00068686522
10.82671 -0.00068404779
10.82771 -0.00068122345
10.82871 -0.00067839233
10.82971 -0.00067555452
10.83071 -0.0006727100300000001
10.83171 -0.00066985885
10.83271 -0.0006670010000000001
10.83371 -0.0006641363599999999
10.83471 -0.00066126481
10.83571 -0.0006583862199999999
10.83671 -0.00065550043
10.83771 -0.00065260729
10.83871 -0.00064970664
10.83971 -0.0006467982500000001
10.84071 -0.000643882
10.84171 -0.00064095775
10.84271 -0.0006380254
10.84371 -0.00063508483
10.84471 -0.00063213602
10.84571 -0.00062917898
10.84671 -0.0006262137
10.84771 -0.00062324029
10.84871 -0.00062025888
10.84971 -0.00061726964
10.85071 -0.00061427277
10.85171 -0.00061126848
10.85271 -0.00060825705
10.85371 -0.00060523876
10.85471 -0.00060221391
10.85571 -0.00059918279
10.85671 -0.00059614567
10.85771 -0.0005931028200000001
10.85871 -0.0005900545599999999
10.85971 -0.00058700107
10.86071 -0.0005839425699999999
10.86171 -0.00058087926
10.86271 -0.00057781126
10.86371 -0.00057473867
10.86471 -0.0005716615299999999
10.86571 -0.0005685798399999999
10.86671 -0.0005654935600000001
10.86771 -0.0005624026499999999
10.86871 -0.000559307
10.86971 -0.00055620649
10.87071 -0.00055310102
10.87171 -0.00054999041
10.87271 -0.00054687448
10.87371 -0.00054375314
10.87471 -0.00054062625
10.87571 -0.00053749368
10.87671 -0.00053435533
10.87771 -0.00053121116
10.87871 -0.0005280611299999999
10.87971 -0.00052490527
10.88071 -0.00052174364
10.88171 -0.0005185763699999999
10.88271 -0.00051540355
10.88371 -0.00051222532
10.88471 -0.00050904191
10.88571 -0.0005058535399999999
10.88671 -0.00050266044
10.88771 -0.00049946289
10.88871 -0.0004962611500000001
10.88971 -0.00049305545
10.89071 -0.00048984607
10.89171 -0.00048663328
10.89271 -0.00048341726
10.89371 -0.0004801982
10.89471 -0.00047697627000000005
10.89571 -0.00047375156
10.89671 -0.00047052422
10.89771 -0.00046729424
10.89871 -0.00046406167
10.89971 -0.00046082646
10.90071 -0.00045758852
10.90171 -0.00045434781000000004
10.90271 -0.00045110418999999997
10.90371 -0.00044785756
10.90471 -0.00044460775999999997
10.90571 -0.00044135467999999997
10.90671 -0.00043809814000000003
10.90771 -0.00043483801
10.90871 -0.0004315742
10.90971 -0.00042830661
10.91071 -0.00042503516
10.91171 -0.00042175984
10.91271 -0.00041848066
10.91371 -0.00041519766
10.91471 -0.00041191092000000004
10.91571 -0.0004086206
10.91671 -0.00040532682
10.91771 -0.00040202976
10.91871 -0.00039872966000000003
10.91971 -0.00039542679
10.92071 -0.00039212136
10.92171 -0.00038881367
10.92271 -0.00038550402
10.92371 -0.00038219264
10.92471 -0.00037887983
10.92571 -0.00037556581
10.92671 -0.00037225082
10.92771 -0.00036893505000000005
10.92871 -0.00036561867
10.92971 -0.00036230181
10.93071 -0.00035898456
10.93171 -0.00035566697999999997
10.93271 -0.00035234907
10.93371 -0.00034903085000000003
10.93471 -0.00034571224
10.93571 -0.00034239317
10.93671 -0.00033907356
10.93771 -0.00033575332
10.93871 -0.00033243226999999997
10.93971 -0.00032911032
10.94071 -0.00032578735000000003
10.94171 -0.00032246321
10.94271 -0.00031913783000000004
10.94371 -0.0003158111
10.94471 -0.00031248298
10.94571 -0.00030915344
10.94671 -0.00030582246000000003
10.94771 -0.00030249007000000003
10.94871 -0.00029915634
10.94971 -0.00029582136
10.95071 -0.00029248527
10.95171 -0.00028914819000000003
10.95271 -0.00028581031999999997
10.95371 -0.00028247184
10.95471 -0.00027913297
10.95571 -0.00027579392000000004
10.95671 -0.00027245489
10.95771 -0.00026911612
10.95871 -0.00026577779
10.95971 -0.00026244011
10.96071 -0.00025910322
10.96171 -0.00025576728
10.96271 -0.00025243244
10.96371 -0.00024909878000000003
10.96471 -0.00024576636
10.96571 -0.00024243525000000002
10.96671 -0.00023910545
10.96771 -0.00023577697
10.96871 -0.00023244977
10.96971 -0.00022912379
10.97071 -0.00022579898
10.97171 -0.00022247525
10.97271 -0.00021915255
10.97371 -0.0002158308
10.97471 -0.00021250994
10.97571 -0.00020918992
10.97671 -0.00020587069999999997
10.97771 -0.00020255224999999997
10.97871 -0.00019923457
10.97971 -0.00019591771000000002
10.98071 -0.00019260171000000002
10.98171 -0.00018928666
10.98271 -0.00018597267
10.98371 -0.00018265986
10.98471 -0.00017934838
10.98571 -0.00017603841
10.98671 -0.00017273013
10.98771 -0.00016942375000000002
10.98871 -0.00016611947
10.98971 -0.00016281748
10.99071 -0.00015951799
10.99171 -0.00015622119
10.99271 -0.00015292725
10.99371 -0.00014963632
10.99471 -0.00014634855
10.99571 -0.00014306406
10.99671 -0.00013978292
10.99771 -0.00013650520999999998
10.99871 -0.00013323095000000002
10.99971 -0.00012996014
11.00071 -0.00012669278
11.00171 -0.00012342883000000002
11.00271 -0.00012016824
11.00371 -0.00011691092000000001
11.00471 -0.00011365679000000001
11.00571 -0.00011040578
11.00671 -0.00010715778
11.00771 -0.00010391271
11.00871 -0.00010067049999999999
11.00971 -9.7431075e-05
11.01071 -9.419438199999999e-05
11.01171 -9.096039e-05
11.01271 -8.7729092e-05
11.01371 -8.4500493e-05
11.01471 -8.1274629e-05
11.01571 -7.8051562e-05
11.01671 -7.4831371e-05
11.01771 -7.1614159e-05
11.01871 -6.840005e-05
11.01971 -6.5189187e-05
11.02071 -6.1981723e-05
11.02171 -5.8777823e-05
11.02271 -5.5577652e-05
11.02371 -5.2381387e-05
11.02471 -4.9189191e-05
11.02571 -4.6001236e-05
11.02671 -4.2817672000000005e-05
11.02771 -3.9638644000000004e-05
11.02871 -3.646428e-05
11.02971 -3.3294688e-05
11.03071 -3.0129965e-05
11.03171 -2.6970181e-05
11.03271 -2.3815393e-05
11.03371 -2.0665637999999998e-05
11.03471 -1.7520937e-05
11.03571 -1.4381293e-05
11.03671 -1.12467e-05
11.03771 -8.1171414e-06
11.03871 -4.9925941e-06
11.03971 -1.8730306000000001e-06
11.04071 1.2415758e-06
11.04171 4.3512493000000005e-06
11.04271 7.4560077e-06
11.04371 1.0555861e-05
11.04471 1.3650809e-05
11.04571 1.6740837000000002e-05
11.04671 1.9825917000000003e-05
11.04771 2.2906008e-05
11.04871 2.5981051999999996e-05
11.04971 2.905098e-05
11.05071 3.2115707e-05
11.05171 3.517514e-05
11.05271 3.8229172e-05
11.05371 4.127769e-05
11.05471 4.4320575e-05
11.05571 4.735771e-05
11.05671 5.0388974000000004e-05
11.05771 5.3414254e-05
11.05871 5.6433441000000006e-05
11.05971 5.9446432e-05
11.06071 6.2453137e-05
11.06171 6.5453469e-05
11.06271 6.844737200000001e-05
11.06371 7.1434783e-05
11.06471 7.441566900000001e-05
11.06571 7.739000699999999e-05
11.06671 8.035777900000001e-05
11.06771 8.3318986e-05
11.06871 8.6273633e-05
11.06971 8.9221737e-05
11.07071 9.2163316e-05
11.07171 9.509839699999999e-05
11.07271 9.802699899999999e-05
11.07371 0.00010094915
11.07471 0.00010386486
11.07571 0.00010677414
11.07671 0.000109677
11.07771 0.00011257342000000001
11.07871 0.0001154634
11.07971 0.00011834688
11.08071 0.00012122383999999999
11.08171 0.00012409423
11.08271 0.00012695797
11.08371 0.00012981499000000002
11.08471 0.0001326652
11.08571 0.00013550851
11.08671 0.00013834484
11.08771 0.00014117409
11.08871 0.00014399614
11.08971 0.0001468109
11.09071 0.00014961828
11.09171 0.00015241819
11.09271 0.00015521055
11.09371 0.00015799527
11.09471 0.00016077230000000002
11.09571 0.00016354158999999999
11.09671 0.00016630307
11.09771 0.00016905672999999999
11.09871 0.00017180253
11.09971 0.00017454045
11.10071 0.00017727049
11.10171 0.00017999263999999998
11.10271 0.00018270689
11.10371 0.00018541325
11.10471 0.00018811172999999999
11.10571 0.00019080233
11.10671 0.00019348502
11.10771 0.00019615981999999998
11.10871 0.00019882671000000002
11.10971 0.00020148566000000002
11.11071 0.00020413663000000003
11.11171 0.00020677959999999997
11.11271 0.00020941452
11.11371 0.00021204132000000002
11.11471 0.00021465996
11.11571 0.00021727036999999997
11.11671 0.00021987246
11.11771 0.00022246616
11.11871 0.00022505137
11.11971 0.00022762801999999998
11.12071 0.00023019604
11.12171 0.00023275534
11.12271 0.00023530583
11.12371 0.00023784748
11.12471 0.00024038022000000001
11.12571 0.00024290398
11.12671 0.00024541871
11.12771 0.00024792438999999997
11.12871 0.000250421
11.12971 0.00025290854
11.13071 0.00025538698
11.13171 0.0002578563
11.13271 0.00026031655
11.13371 0.00026276771
11.13471 0.00026520979
11.13571 0.00026764283
11.13671 0.00027006683
11.13771 0.00027248182
11.13871 0.00027488777
11.13971 0.00027728472
11.14071 0.00027967267
11.14171 0.00028205159
11.14271 0.00028442148
11.14371 0.0002867823
11.14471 0.00028913402999999996
11.14571 0.00029147664000000003
11.14671 0.00029381006
11.14771 0.00029613427
11.14871 0.00029844921000000003
11.14971 0.00030075480000000003
11.15071 0.000303051
11.15171 0.00030533774
11.15271 0.00030761496
11.15371 0.00030988260000000003
11.15471 0.00031214063
11.15571 0.00031438899
11.15671 0.00031662766999999997
11.15771 0.00031885661
11.15871 0.0003210758
11.15971 0.00032328521
11.16071 0.00032548485
11.16171 0.00032767471
11.16271 0.00032985479
11.16371 0.00033202508999999997
11.16471 0.00033418564
11.16571 0.00033633644
11.16671 0.0003384775
11.16771 0.00034060880999999996
11.16871 0.00034273039
11.16971 0.00034484224
11.17071 0.00034694433
11.17171 0.00034903667
11.17271 0.00035111921
11.17371 0.00035319189999999997
11.17471 0.00035525472
11.17571 0.00035730759
11.17671 0.00035935044999999997
11.17771 0.00036138323999999997
11.17871 0.00036340587
11.17971 0.00036541826
11.18071 0.00036742031000000004
11.18171 0.00036941194
11.18271 0.00037139307
11.18371 0.00037336363
11.18471 0.00037532354
11.18571 0.00037727275
11.18671 0.0003792112
11.18771 0.00038113883
11.18871 0.00038305566000000006
11.18971 0.00038496163999999995
11.19071 0.0003868568
11.19171 0.00038874114
11.19271 0.0003906147
11.19371 0.00039247752
11.19471 0.00039432971
11.19571 0.0003961713
11.19671 0.00039800234
11.19771 0.00039982297
11.19871 0.00040163321999999997
11.19971 0.00040343320999999994
11.20071 0.000405223
11.20171 0.00040700265
11.20271 0.00040877225999999995
11.20371 0.00041053186
11.20471 0.00041228145
11.20571 0.00041402112999999995
11.20671 0.00041575086000000003
11.20771 0.00041747062
11.20871 0.00041918042
11.20971 0.00042088018
11.21071 0.00042256984000000003
11.21171 0.00042424936
11.21271 0.00042591863999999995
11.21371 0.00042757761
11.21471 0.00042922616
11.21571 0.00043086419999999995
11.21671 0.00043249165
11.21771 0.00043410837000000004
11.21871 0.00043571431000000003
11.21971 0.00043730934000000003
11.22071 0.00043889345
11.22171 0.00044046656
11.22271 0.00044202860999999997
11.22371 0.00044357961999999995
11.22471 0.00044511957999999996
11.22571 0.00044664848000000004
11.22671 0.00044816634
11.22771 0.00044967319
11.22871 0.00045116908
11.22971 0.0004526541
11.23071 0.00045412830000000003
11.23171 0.00045559177
11.23271 0.00045704454999999995
11.23371 0.00045848674
11.23471 0.00045991836999999995
11.23571 0.0004613395
11.23671 0.00046275022
11.23771 0.00046415053
11.23871 0.00046554046
11.23971 0.00046692003
11.24071 0.00046828923
11.24171 0.00046964801
11.24271 0.00047099638
11.24371 0.00047233424999999996
11.24471 0.00047366157
11.24571 0.00047497829
11.24671 0.00047628432
11.24771 0.00047757958
11.24871 0.00047886396999999997
11.24971 0.00048013744
11.25071 0.00048139990999999997
11.25171 0.00048265133
11.25271 0.00048389164999999997
11.25371 0.00048512087999999997
11.25471 0.00048633897000000003
11.25571 0.00048754591
11.25671 0.0004887417199999999
11.25771 0.00048992647
11.25871 0.0004911002199999999
11.25971 0.0004922630500000001
11.26071 0.00049341506
11.26171 0.00049455634
11.26271 0.0004956870300000001
11.26371 0.00049680721
11.26471 0.00049791702
11.26571 0.0004990166
11.26671 0.0005001060800000001
11.26771 0.0005011855600000001
11.26871 0.0005022551699999999
11.26971 0.00050331496
11.27071 0.00050436502
11.27171 0.00050540534
11.27271 0.00050643598
11.27371 0.00050745693
11.27471 0.0005084681999999999
11.27571 0.00050946969
11.27671 0.00051046136
11.27771 0.0005114430699999999
11.27871 0.00051241477
11.27971 0.00051337629
11.28071 0.00051432753
11.28171 0.00051526836
11.28271 0.00051619863
11.28371 0.00051711827
11.28471 0.00051802713
11.28571 0.00051892507
11.28671 0.00051981206
11.28771 0.00052068799
11.28871 0.00052155283
11.28971 0.00052240657
11.29071 0.00052324922
11.29171 0.00052408082
11.29271 0.00052490145
11.29371 0.0005257111799999999
11.29471 0.00052651012
11.29571 0.0005272984300000001
11.29671 0.00052807623
11.29771 0.0005288437
11.29871 0.0005296009899999999
11.29971 0.00053034828
11.30071 0.00053108574
11.30171 0.00053181352
11.30271 0.00053253175
11.30371 0.00053324056
11.30471 0.0005339401
11.30571 0.00053463045
11.30671 0.00053531166
11.30771 0.00053598378
11.30871 0.00053664685
11.30971 0.00053730082
11.31071 0.00053794565
11.31171 0.0005385813399999999
11.31271 0.00053920776
11.31371 0.0005398248499999999
11.31471 0.00054043248
11.31571 0.00054103057
11.31671 0.00054161901
11.31771 0.00054219768
11.31871 0.00054276647
11.31971 0.0005433253600000001
11.32071 0.00054387419
11.32171 0.00054441298
11.32271 0.00054494167
11.32371 0.00054546022
11.32471 0.00054596871
11.32571 0.00054646716
11.32671 0.00054695565
11.32771 0.00054743427
11.32871 0.00054790316
11.32971 0.00054836241
11.33071 0.0005488122
11.33171 0.00054925272
11.33271 0.00054968409
11.33371 0.00055010646
11.33471 0.00055052001
11.33571 0.0005509248699999999
11.33671 0.00055132123
11.33771 0.00055170917
11.33871 0.0005520888
11.33971 0.0005524601900000001
11.34071 0.00055282339
11.34171 0.00055317842
11.34271 0.0005535253
11.34371 0.00055386395
11.34471 0.00055419437
11.34571 0.00055451646
11.34671 0.00055483015
11.34771 0.00055513533
11.34871 0.00055543187
11.34971 0.00055571968
11.35071 0.0005559986200000001
11.35171 0.00055626865
11.35271 0.0005565296299999999
11.35371 0.00055678152
11.35471 0.0005570242100000001
11.35571 0.00055725773
11.35671 0.00055748205
11.35771 0.00055769719
11.35871 0.00055790324
11.35971 0.00055810024
11.36071 0.00055828832
11.36171 0.00055846763
11.36271 0.00055863834
11.36371 0.0005588005900000001
11.36471 0.0005589546200000001
11.36571 0.00055910059
11.36671 0.0005592387
11.36771 0.00055936916
11.36871 0.00055949217
11.36971 0.00055960791
11.37071 0.00055971655
11.37171 0.00055981823
11.37271 0.0005599130399999999
11.37371 0.00056000108
11.37471 0.00056008244
11.37571 0.0005601571
11.37671 0.00056022509
11.37771 0.00056028639
11.37871 0.00056034091
11.37971 0.00056038862
11.38071 0.0005604293600000001
11.38171 0.00056046301
11.38271 0.00056048948
11.38371 0.0005605086199999999
11.38471 0.00056052031
11.38571 0.0005605244
11.38671 0.00056052081
11.38771 0.00056050944
11.38871 0.00056049021
11.38971 0.00056046306
11.39071 0.00056042795
11.39171 0.00056038493
11.39271 0.00056033405
11.39371 0.00056027534
11.39471 0.00056020895
11.39571 0.0005601349600000001
11.39671 0.0005600536
11.39771 0.00055996502
11.39871 0.00055986939
11.39971 0.00055976693
11.40071 0.00055965788
11.40171 0.00055954247
11.40271 0.00055942087
11.40371 0.0005592933099999999
11.40471 0.00055915993
11.40571 0.0005590209199999999
11.40671 0.0005588764
11.40771 0.0005587265199999999
11.40871 0.0005585713100000001
11.40971 0.00055841083
11.41071 0.00055824507
11.41171 0.0005580740399999999
11.41271 0.00055789774
11.41371 0.00055771602
11.41471 0.00055752885
11.41571 0.00055733608
11.41671 0.00055713763
11.41771 0.00055693336
11.41871 0.00055672317
11.41971 0.00055650694
11.42071 0.00055628452
11.42171 0.0005560558700000001
11.42271 0.00055582091
11.42371 0.00055557953
11.42471 0.00055533178
11.42571 0.00055507767
11.42671 0.00055481723
11.42771 0.00055455052
11.42871 0.00055427768
11.42971 0.00055399878
11.43071 0.0005537140599999999
11.43171 0.00055342366
11.43271 0.00055312776
11.43371 0.0005528265799999999
11.43471 0.00055252031
11.43571 0.00055220917
11.43671 0.00055189334
11.43771 0.00055157307
11.43871 0.00055124851
11.43971 0.00055091982
11.44071 0.00055058713
11.44171 0.0005502505199999999
11.44271 0.0005499101
11.44371 0.0005495659
11.44471 0.00054921793
11.44571 0.00054886618
11.44671 0.00054851057
11.44771 0.00054815109
11.44871 0.0005477876099999999
11.44971 0.00054742004
11.45071 0.00054704828
11.45171 0.00054667221
11.45271 0.00054629172
11.45371 0.0005459066899999999
11.45471 0.00054551701
11.45571 0.0005451226099999999
11.45671 0.00054472343
11.45771 0.00054431939
11.45871 0.00054391053
11.45971 0.00054349684
11.46071 0.00054307834
11.46171 0.00054265515
11.46271 0.00054222737
11.46371 0.0005417950899999999
11.46471 0.00054135853
11.46571 0.00054091779
11.46671 0.00054047314
11.46771 0.0005400247099999999
11.46871 0.00053957274
11.46971 0.0005391174
11.47071 0.00053865892
11.47171 0.00053819749
11.47271 0.00053773324
11.47371 0.00053726631
11.47471 0.00053679687
11.47571 0.00053632498
11.47671 0.0005358506799999999
11.47771 0.00053537401
11.47871 0.00053489503
11.47971 0.00053441363
11.48071 0.00053392982
11.48171 0.0005334434700000001
11.48271 0.00053295453
11.48371 0.00053246285
11.48471 0.00053196832
11.48571 0.00053147082
11.48671 0.0005309702400000001
11.48771 0.00053046642
11.48871 0.00052995929
11.48971 0.00052944874
11.49071 0.0005289347
11.49171 0.0005284171
11.49271 0.00052789601
11.49371 0.00052737137
11.49471 0.0005268432699999999
11.49571 0.00052631176
11.49671 0.0005257769799999999
11.49771 0.00052523901
11.49871 0.00052469804
11.49971 0.0005241543
11.50071 0.0005236079199999999
11.50171 0.00052305918
11.50271 0.00052250825
11.50371 0.00052195533
11.50471 0.00052140067
11.50571 0.0005208444200000001
11.50671 0.0005202868099999999
11.50771 0.00051972797
11.50871 0.00051916804
11.50971 0.00051860711
11.51071 0.00051804527
11.51171 0.00051748257
11.51271 0.000516919
11.51371 0.00051635457
11.51471 0.00051578918
11.51571 0.0005152227900000001
11.51671 0.00051465527
11.51771 0.00051408651
11.51871 0.0005135164
11.51971 0.00051294473
11.52071 0.0005123714300000001
11.52171 0.00051179632
11.52271 0.0005112192400000001
11.52371 0.00051064012
11.52471 0.0005100588200000001
11.52571 0.00050947524
11.52671 0.00050888939
11.52771 0.00050830117
11.52871 0.00050771059
11.52971 0.00050711769
11.53071 0.00050652252
11.53171 0.00050592516
11.53271 0.00050532572
11.53371 0.00050472431
11.53471 0.00050412109
11.53571 0.00050351623
11.53671 0.0005029098699999999
11.53771 0.00050230219
11.53871 0.00050169338
11.53971 0.00050108356
11.54071 0.00050047288
11.54171 0.00049986152
11.54271 0.00049924956
11.54371 0.00049863711
11.54471 0.00049802425
11.54571 0.00049741102
11.54671 0.00049679743
11.54771 0.0004961834699999999
11.54871 0.0004955691100000001
11.54971 0.00049495429
11.55071 0.00049433897
11.55171 0.00049372306
11.55271 0.0004931064700000001
11.55371 0.00049248906
11.55471 0.00049187074
11.55571 0.0004912513800000001
11.55671 0.00049063092
11.55771 0.00049000928
11.55871 0.00048938637
11.55971 0.00048876213
11.56071 0.00048813654000000003
11.56171 0.00048750958
11.56271 0.0004868813
11.56371 0.00048625175
11.56471 0.00048562097
11.56571 0.000484989
11.56671 0.00048435604
11.56771 0.00048372217000000004
11.56871 0.00048308747999999997
11.56971 0.00048245214999999996
11.57071 0.00048181632
11.57171 0.00048118018
11.57271 0.00048054380000000005
11.57371 0.00047990734000000006
11.57471 0.00047927092
11.57571 0.00047863464
11.57671 0.00047799854000000005
11.57771 0.00047736271
11.57871 0.00047672710999999997
11.57971 0.00047609177999999997
11.58071 0.00047545668
11.58171 0.00047482176
11.58271 0.00047418688999999994
11.58371 0.00047355202000000005
11.58471 0.00047291696000000005
11.58571 0.00047228164
11.58671 0.00047164581
11.58771 0.00047100939000000006
11.58871 0.00047037215
11.58971 0.00046973396
11.59071 0.00046909467999999997
11.59171 0.00046845412
11.59271 0.0004678122
11.59371 0.00046716882
11.59471 0.0004665239
11.59571 0.00046587734
11.59671 0.00046522914
11.59771 0.00046457930999999997
11.59871 0.00046392788
11.59971 0.00046327491000000006
11.60071 0.00046262048000000005
11.60171 0.00046196465000000004
11.60271 0.00046130758
11.60371 0.00046064938000000004
11.60471 0.00045999022
11.60571 0.00045933025
11.60671 0.00045866958999999996
11.60771 0.00045800839
11.60871 0.00045734682
11.60971 0.00045668498000000005
11.61071 0.00045602301
11.61171 0.00045536094
11.61271 0.00045469887
11.61371 0.00045403685
11.61471 0.00045337488000000005
11.61571 0.00045271295
11.61671 0.00045205102
11.61771 0.00045138909
11.61871 0.00045072702
11.61971 0.00045006473
11.62071 0.00044940207
11.62171 0.00044873896
11.62271 0.00044807520999999996
11.62371 0.00044741073
11.62471 0.00044674534
11.62571 0.00044607891000000003
11.62671 0.00044541134
11.62771 0.00044474245
11.62871 0.00044407219999999996
11.62971 0.00044340045
11.63071 0.00044272715
11.63171 0.00044205221000000004
11.63271 0.00044137564
11.63371 0.00044069739
11.63471 0.00044001749
11.63571 0.00043933592
11.63671 0.00043865274999999997
11.63771 0.00043796804
11.63871 0.00043728182
11.63971 0.00043659415
11.64071 0.00043590508
11.64171 0.00043521467999999995
11.64271 0.00043452304999999994
11.64371 0.0004338302
11.64471 0.00043313617
11.64571 0.00043244099000000003
11.64671 0.00043174464
11.64771 0.00043104715
11.64871 0.00043034847
11.64971 0.00042964853
11.65071 0.00042894730999999995
11.65171 0.00042824468000000004
11.65271 0.00042754059000000004
11.65371 0.00042683491
11.65471 0.00042612751
11.65571 0.00042541824
11.65671 0.00042470697000000004
11.65771 0.00042399361
11.65871 0.00042327797
11.65971 0.00042255997
11.66071 0.00042183947
11.66171 0.00042111636999999996
11.66271 0.0004203906
11.66371 0.00041966205
11.66471 0.00041893067999999997
11.66571 0.00041819644000000005
11.66671 0.0004174593
11.66771 0.00041671929
11.66871 0.00041597641
11.66971 0.00041523067
11.67071 0.00041448216
11.67171 0.00041373090999999995
11.67271 0.00041297703
11.67371 0.00041222052
11.67471 0.00041146149999999996
11.67571 0.00041070002
11.67671 0.00040993614
11.67771 0.00040916993
11.67871 0.00040840141
11.67971 0.00040763061
11.68071 0.00040685754
11.68171 0.00040608220000000006
11.68271 0.00040530454000000006
11.68371 0.00040452451000000004
11.68471 0.00040374202
11.68571 0.00040295699
11.68671 0.00040216933
11.68771 0.00040137884
11.68871 0.0004005854
11.68971 0.00039978885999999997
11.69071 0.00039898905000000006
11.69171 0.00039818583
11.69271 0.00039737897
11.69371 0.00039656829
11.69471 0.00039575365999999996
11.69571 0.00039493489
11.69671 0.00039411184
11.69771 0.00039328438000000004
11.69871 0.00039245238
11.69971 0.00039161569
11.70071 0.00039077427000000004
11.70171 0.00038992803000000004
11.70271 0.00038907692000000004
11.70371 0.00038822091000000004
11.70471 0.00038735998
11.70571 0.00038649414
11.70671 0.00038562339000000005
11.70771 0.00038474773
11.70871 0.00038386720000000004
11.70971 0.00038298185
11.71071 0.00038209168000000003
11.71171 0.00038119674
11.71271 0.00038029705
11.71371 0.00037939262
11.71471 0.00037848349000000004
11.71571 0.00037756963
11.71671 0.00037665102
11.71771 0.00037572761
11.71871 0.00037479938
11.71971 0.00037386624
11.72071 0.00037292812
11.72171 0.00037198492
11.72271 0.00037103655
11.72371 0.00037008285
11.72471 0.0003691237
11.72571 0.00036815895
11.72671 0.00036718848
11.72771 0.00036621211
11.72871 0.0003652297
11.72971 0.0003642411
11.73071 0.00036324618
11.73171 0.00036224478
11.73271 0.00036123679
11.73371 0.00036022211
11.73471 0.00035920061
11.73571 0.00035817222
11.73671 0.00035713686
11.73771 0.00035609446
11.73871 0.00035504496999999997
11.73971 0.00035398834
11.74071 0.00035292458
11.74171 0.00035185361999999997
11.74271 0.00035077550999999997
11.74371 0.00034969019
11.74471 0.00034859767999999996
11.74571 0.00034749796
11.74671 0.00034639104
11.74771 0.00034527689
11.74871 0.00034415548
11.74971 0.0003430268
11.75071 0.00034189079
11.75171 0.00034074742
11.75271 0.00033959661
11.75371 0.0003384383
11.75471 0.00033727240000000003
11.75571 0.00033609879
11.75671 0.00033491735
11.75771 0.00033372796
11.75871 0.00033253048
11.75971 0.00033132476000000003
11.76071 0.00033011065
11.76171 0.00032888802000000003
11.76271 0.00032765668
11.76371 0.00032641649
11.76471 0.0003251673
11.76571 0.00032390894
11.76671 0.00032264129
11.76771 0.00032136421999999997
11.76871 0.00032007761
11.76971 0.00031878133
11.77071 0.00031747529
11.77171 0.00031615943
11.77271 0.00031483366
11.77371 0.00031349791
11.77471 0.00031215216
11.77571 0.00031079633
11.77671 0.00030943042
11.77771 0.0003080544
11.77871 0.00030666827
11.77971 0.00030527196
11.78071 0.00030386552
11.78171 0.00030244889
11.78271 0.00030102208
11.78371 0.00029958505
11.78471 0.00029813777
11.78571 0.0002966802
11.78671 0.00029521229
11.78771 0.00029373398
11.78871 0.00029224519999999996
11.78971 0.00029074586
11.79071 0.00028923587000000004
11.79171 0.00028771512000000003
11.79271 0.00028618351
11.79371 0.0002846409
11.79471 0.00028308714
11.79571 0.00028152213
11.79671 0.00027994568
11.79771 0.00027835767
11.79871 0.00027675796
11.79971 0.00027514641
11.80071 0.00027352287
11.80171 0.00027188719
11.80271 0.00027023925
11.80371 0.00026857895
11.80471 0.00026690616
11.80571 0.0002652208
11.80671 0.00026352277
11.80771 0.00026181199000000003
11.80871 0.00026008838
11.80971 0.00025835191000000003
11.81071 0.00025660252
11.81171 0.00025484016999999996
11.81271 0.00025306481
11.81371 0.00025127645
11.81471 0.00024947502999999997
11.81571 0.00024766055
11.81671 0.00024583294
11.81771 0.00024399220999999998
11.81871 0.00024213831999999997
11.81971 0.00024027124
11.82071 0.00023839091000000002
11.82171 0.00023649727
11.82271 0.00023459029000000002
11.82371 0.00023266987
11.82471 0.00023073592
11.82571 0.00022878835
11.82671 0.00022682705000000002
11.82771 0.00022485190000000001
11.82871 0.00022286279
11.82971 0.00022085956
11.83071 0.00021884209
11.83171 0.00021681024
11.83271 0.00021476383
11.83371 0.00021270273
11.83471 0.00021062681
11.83571 0.00020853593
11.83671 0.00020642991999999998
11.83771 0.00020430868999999998
11.83871 0.0002021721
11.83971 0.00020002005000000002
11.84071 0.00019785242999999998
11.84171 0.00019566916999999998
11.84271 0.00019347019
11.84371 0.00019125544
11.84471 0.00018902484
11.84571 0.00018677839
11.84671 0.00018451605
11.84771 0.0001822378
11.84871 0.00017994364
11.84971 0.00017763356999999998
11.85071 0.0001753076
11.85171 0.00017296574
11.85271 0.00017060798000000002
11.85371 0.00016823435
11.85471 0.00016584484
11.85571 0.00016343944
11.85671 0.00016101816
11.85771 0.00015858096
11.85871 0.00015612783
11.85971 0.00015365872
11.86071 0.00015117357999999998
11.86171 0.00014867235
11.86271 0.00014615493
11.86371 0.00014362126000000002
11.86471 0.00014107123
11.86571 0.00013850473
11.86671 0.00013592164
11.86771 0.00013332184
11.86871 0.00013070519
11.86971 0.00012807155
11.87071 0.0001254208
11.87171 0.00012275278
11.87271 0.00012006739
11.87371 0.00011736446000000002
11.87471 0.00011464389
11.87571 0.00011190556
11.87671 0.00010914935999999999
11.87771 0.00010637519000000001
11.87871 0.00010358298
11.87971 0.00010077263000000001
11.88071 9.794407599999999e-05
11.88171 9.5097278e-05
11.88271 9.2232193e-05
11.88371 8.934878199999999e-05
11.88471 8.6447028e-05
11.88571 8.3526908e-05
11.88671 8.0588416e-05
11.88771 7.763154599999999e-05
11.88871 7.465629299999999e-05
11.88971 7.1662657e-05
11.89071 6.8650633e-05
11.89171 6.562021899999999e-05
11.89271 6.2571405e-05
11.89371 5.9504180000000004e-05
11.89471 5.6418526000000007e-05
11.89571 5.3314415e-05
11.89671 5.0191812e-05
11.89771 4.7050685e-05
11.89871 4.3890984e-05
11.89971 4.0712655e-05
11.90071 3.7515642e-05
11.90171 3.4299879e-05
11.90271 3.1065301e-05
11.90371 2.7811836e-05
11.90471 2.4539415000000002e-05
11.90571 2.1247968e-05
11.90671 1.7937427e-05
11.90771 1.4607731e-05
11.90871 1.1258822e-05
11.90971 7.8906503e-06
11.91071 4.5031729e-06
11.91171 1.0963564e-06
11.91271 -2.3298234e-06
11.91371 -5.7753812e-06
11.91471 -9.2403219e-06
11.91571 -1.2724641e-05
11.91671 -1.6228324e-05
11.91771 -1.9751351e-05
11.91871 -2.3293696e-05
11.91971 -2.6855324e-05
11.92071 -3.0436203e-05
11.92171 -3.4036296e-05
11.92271 -3.7655568e-05
11.92371 -4.1293984e-05
11.92471 -4.495152e-05
11.92571 -4.8628152e-05
11.92671 -5.2323867e-05
11.92771 -5.6038664e-05
11.92871 -5.9772549000000005e-05
11.92971 -6.3525545e-05
11.93071 -6.7297685e-05
11.93171 -7.108901099999999e-05
11.93271 -7.4899577e-05
11.93371 -7.8729454e-05
11.93471 -8.257872e-05
11.93571 -8.6447466e-05
11.93671 -9.0335783e-05
11.93771 -9.424376799999999e-05
11.93871 -9.8171529e-05
11.93971 -0.00010211916000000001
11.94071 -0.00010608676000000001
11.94171 -0.00011007443
11.94271 -0.00011408225
11.94371 -0.00011811030000000001
11.94471 -0.00012215866
11.94571 -0.00012622735
11.94671 -0.00013031641000000002
11.94771 -0.00013442587000000002
11.94871 -0.00013855573000000001
11.94971 -0.00014270596
11.95071 -0.00014687653
11.95171 -0.00015106738
11.95271 -0.00015527843
11.95371 -0.0001595096
11.95471 -0.0001637608
11.95571 -0.0001680319
11.95671 -0.00017232279
11.95771 -0.00017663335
11.95871 -0.00018096346
11.95971 -0.00018531298
11.96071 -0.00018968178
11.96171 -0.00019406975
11.96271 -0.0001984768
11.96371 -0.00020290281
11.96471 -0.00020734769
11.96571 -0.00021181138
11.96671 -0.0002162938
11.96771 -0.00022079494
11.96871 -0.00022531474
11.96971 -0.00022985321
11.97071 -0.00023441035
11.97171 -0.00023898617000000003
11.97271 -0.00024358071
11.97371 -0.00024819398999999996
11.97471 -0.00025282604
11.97571 -0.00025747694999999997
11.97671 -0.00026214673
11.97771 -0.00026683545
11.97871 -0.00027154313
11.97971 -0.00027626982
11.98071 -0.00028101556
11.98171 -0.00028578036
11.98271 -0.00029056421
11.98371 -0.00029536711
11.98471 -0.00030018905
11.98571 -0.00030502997
11.98671 -0.00030988983
11.98771 -0.00031476857
11.98871 -0.00031966608
11.98971 -0.00032458230999999997
11.99071 -0.00032951713999999997
11.99171 -0.00033447045
11.99271 -0.00033944214
11.99371 -0.00034443206
11.99471 -0.00034944012
11.99571 -0.00035446619
11.99671 -0.00035951016
11.99771 -0.00036457191
11.99871 -0.00036965132
11.99971 -0.00037474833000000003
12.00071 -0.00037986283
12.00171 -0.00038499475000000003
12.00271 -0.00039014398999999997
12.00371 -0.00039531055000000003
12.00471 -0.00040049435
12.00571 -0.00040569535
12.00671 -0.00041091348000000003
12.00771 -0.00041614875999999997
12.00871 -0.00042140118
12.00971 -0.00042667066000000005
12.01071 -0.00043195719
12.01171 -0.00043726077
12.01271 -0.00044258130999999995
12.01371 -0.00044791882
12.01471 -0.0004532732
12.01571 -0.0004586444
12.01671 -0.00046403229
12.01771 -0.00046943683
12.01871 -0.00047485787
12.01971 -0.00048029533
12.02071 -0.00048574902
12.02171 -0.00049121877
12.02271 -0.0004967044300000001
12.02371 -0.00050220588
12.02471 -0.0005077228699999999
12.02571 -0.00051325524
12.02671 -0.00051880279
12.02771 -0.00052436535
12.02871 -0.00052994269
12.02971 -0.00053553467
12.03071 -0.00054114112
12.03171 -0.00054676184
12.03271 -0.0005523966999999999
12.03371 -0.00055804558
12.03471 -0.00056370836
12.03571 -0.00056938493
12.03671 -0.00057507523
12.03771 -0.00058077917
12.03871 -0.00058649666
12.03971 -0.0005922277100000001
12.04071 -0.00059797226
12.04171 -0.00060373027
12.04271 -0.00060950174
12.04371 -0.00061528663
12.04471 -0.0006210849299999999
12.04571 -0.0006268966
12.04671 -0.00063272159
12.04771 -0.00063855987
12.04871 -0.00064441138
12.04971 -0.00065027598
12.05071 -0.00065615363
12.05171 -0.0006620442
12.05271 -0.00066794755
12.05371 -0.0006738635
12.05471 -0.00067979186
12.05571 -0.00068573245
12.05671 -0.0006916850500000001
12.05771 -0.00069764942
12.05871 -0.0007036252999999999
12.05971 -0.0007096124100000001
12.06071 -0.00071561053
12.06171 -0.00072161938
12.06271 -0.00072763864
12.06371 -0.00073366809
12.06471 -0.00073970746
12.06571 -0.00074575646
12.06671 -0.00075181488
12.06771 -0.00075788248
12.06871 -0.000763959
12.06971 -0.0007700443300000001
12.07071 -0.0007761382200000001
12.07171 -0.00078224057
12.07271 -0.00078835119
12.07371 -0.00079446991
12.07471 -0.00080059672
12.07571 -0.00080673144
12.07671 -0.00081287399
12.07771 -0.00081902426
12.07871 -0.00082518218
12.07971 -0.00083134773
12.08071 -0.00083752075
12.08171 -0.0008437011300000001
12.08271 -0.00084988878
12.08371 -0.0008560836199999999
12.08471 -0.00086228556
12.08571 -0.0008684944100000001
12.08671 -0.0008747099899999999
12.08771 -0.00088093211
12.08871 -0.0008871607
12.08971 -0.0008933953700000001
12.09071 -0.0008996360499999999
12.09171 -0.0009058823699999999
12.09271 -0.00091213415
12.09371 -0.0009183911100000001
12.09471 -0.00092465289
12.09571 -0.0009309193
12.09671 -0.00093719
12.09771 -0.0009434646899999999
12.09871 -0.0009497431199999999
12.09971 -0.0009560250000000001
12.10071 -0.00096231015
12.10171 -0.0009685982100000001
12.10271 -0.00097488892
12.10371 -0.0009811821700000001
12.10471 -0.0009874776
12.10571 -0.00099377512
12.10671 -0.0010000745
12.10771 -0.0010063754
12.10871 -0.0010126779000000001
12.10971 -0.0010189817
12.11071 -0.0010252866999999998
12.11171 -0.0010315926
12.11271 -0.0010378994
12.11371 -0.0010442070000000001
12.11471 -0.0010505150000000001
12.11571 -0.0010568235
12.11671 -0.0010631321
12.11771 -0.0010694408000000001
12.11871 -0.0010757492
12.11971 -0.0010820573
12.12071 -0.0010883648
12.12171 -0.0010946713
12.12271 -0.0011009766
12.12371 -0.0011072805000000002
12.12471 -0.0011135827
12.12571 -0.0011198828
12.12671 -0.0011261805999999998
12.12771 -0.0011324757
12.12871 -0.0011387678
12.12971 -0.0011450566
12.13071 -0.0011513417
12.13171 -0.0011576229
12.13271 -0.0011638997
12.13371 -0.0011701721
12.13471 -0.0011764395
12.13571 -0.0011827017
12.13671 -0.0011889586000000001
12.13771 -0.0011952097
12.13871 -0.001201455
12.13971 -0.0012076941
12.14071 -0.0012139269
12.14171 -0.0012201531
12.14271 -0.0012263727
12.14371 -0.0012325853
12.14471 -0.0012387909
12.14571 -0.0012449893
12.14671 -0.0012511802
12.14771 -0.0012573636
12.14871 -0.0012635393
12.14971 -0.0012697068999999999
12.15071 -0.0012758664
12.15171 -0.0012820175
12.15271 -0.0012881599
12.15371 -0.0012942935
12.15471 -0.001300418
12.15571 -0.0013065330000000001
12.15671 -0.0013126382
12.15771 -0.0013187334
12.15871 -0.0013248181
12.15971 -0.0013308921
12.16071 -0.0013369547999999998
12.16171 -0.0013430062
12.16271 -0.0013490456
12.16371 -0.0013550728
12.16471 -0.0013610874
12.16571 -0.0013670890000000002
12.16671 -0.0013730772000000002
12.16771 -0.0013790516999999999
12.16871 -0.0013850122
12.16971 -0.0013909584
12.17071 -0.0013968898
12.17171 -0.0014028064
12.17271 -0.0014087077
12.17371 -0.0014145936
12.17471 -0.0014204637
12.17571 -0.001426318
12.17671 -0.0014321560000000002
12.17771 -0.0014379777
12.17871 -0.0014437828
12.17971 -0.0014495711
12.18071 -0.0014553424
12.18171 -0.0014610965
12.18271 -0.0014668332000000001
12.18371 -0.0014725523
12.18471 -0.0014782535999999999
12.18571 -0.0014839367
12.18671 -0.0014896015999999999
12.18771 -0.0014952479
12.18871 -0.0015008753000000001
12.18971 -0.0015064834999999998
12.19071 -0.0015120722
12.19171 -0.0015176412
12.19271 -0.0015231899
12.19371 -0.0015287182
12.19471 -0.0015342255000000001
12.19571 -0.0015397118
12.19671 -0.0015451764000000002
12.19771 -0.001550619
12.19871 -0.0015560392
12.19971 -0.0015614369
12.20071 -0.0015668114000000001
12.20171 -0.0015721625
12.20271 -0.00157749
12.20371 -0.0015827933000000002
12.20471 -0.0015880722
12.20571 -0.0015933263
12.20671 -0.0015985555
12.20771 -0.0016037595
12.20871 -0.0016089377999999998
12.20971 -0.0016140903000000002
12.21071 -0.0016192167
12.21171 -0.0016243168
12.21271 -0.0016293903000000002
12.21371 -0.0016344369
12.21471 -0.0016394563999999998
12.21571 -0.0016444486
12.21671 -0.0016494134
12.21771 -0.0016543503
12.21871 -0.001659259
12.21971 -0.0016641394
12.22071 -0.001668991
12.22171 -0.0016738137
12.22271 -0.0016786071
12.22371 -0.0016833708
12.22471 -0.0016881046999999998
12.22571 -0.0016928083000000002
12.22671 -0.0016974813000000001
12.22771 -0.0017021233
12.22871 -0.0017067341000000001
12.22971 -0.0017113132000000002
12.23071 -0.0017158603
12.23171 -0.0017203753
12.23271 -0.0017248574
12.23371 -0.0017293067
12.23471 -0.0017337225999999998
12.23571 -0.0017381049
12.23671 -0.0017424532
12.23771 -0.0017467673
12.23871 -0.0017510470999999998
12.23971 -0.001755292
12.24071 -0.0017595018999999998
12.24171 -0.0017636765000000002
12.24271 -0.0017678155999999998
12.24371 -0.0017719191
12.24471 -0.0017759865
12.24571 -0.0017800176
12.24671 -0.0017840121999999998
12.24771 -0.0017879702
12.24871 -0.0017918909999999999
12.24971 -0.0017957747000000002
12.25071 -0.0017996208
12.25171 -0.001803429
12.25271 -0.0018071992999999999
12.25371 -0.0018109311
12.25471 -0.0018146242
12.25571 -0.0018182781999999998
12.25671 -0.0018218929
12.25771 -0.0018254679
12.25871 -0.0018290028
12.25971 -0.0018324972000000003
12.26071 -0.0018359509000000001
12.26171 -0.0018393634999999998
12.26271 -0.0018427347000000002
12.26371 -0.0018460640000000001
12.26471 -0.0018493510999999998
12.26571 -0.0018525956
12.26671 -0.0018557972
12.26771 -0.0018589557
12.26871 -0.0018620706999999998
12.26971 -0.0018651421
12.27071 -0.0018681691999999999
12.27171 -0.0018711522
12.27271 -0.0018740906
12.27371 -0.0018769842
12.27471 -0.0018798328
12.27571 -0.001882636
12.27671 -0.0018853938
12.27771 -0.0018881058999999998
12.27871 -0.0018907721999999998
12.27971 -0.0018933924000000002
12.28071 -0.0018959663
12.28171 -0.0018984936
12.28271 -0.0019009742
12.28371 -0.0019034078
12.28471 -0.0019057943
12.28571 -0.0019081333
12.28671 -0.0019104247000000002
12.28771 -0.0019126683
12.28871 -0.0019148636
12.28971 -0.0019170106
12.29071 -0.0019191088
12.29171 -0.0019211579
12.29271 -0.0019231577
12.29371 -0.001925108
12.29471 -0.0019270085
12.29571 -0.0019288587000000001
12.29671 -0.0019306586
12.29771 -0.0019324079
12.29871 -0.0019341061
12.29971 -0.0019357532
12.30071 -0.0019373487000000002
12.30171 -0.0019388924999999997
12.30271 -0.0019403842
12.30371 -0.0019418235999999998
12.30471 -0.0019432104
12.30571 -0.0019445443999999998
12.30671 -0.0019458255
12.30771 -0.0019470534999999998
12.30871 -0.0019482281
12.30971 -0.0019493489
12.31071 -0.0019504158
12.31171 -0.0019514285999999998
12.31271 -0.0019523869999999999
12.31371 -0.0019532910000000002
12.31471 -0.0019541403
12.31571 -0.0019549345
12.31671 -0.0019556735
12.31771 -0.0019563571
12.31871 -0.001956985
12.31971 -0.0019575571
12.32071 -0.001958073
12.32171 -0.0019585324
12.32271 -0.0019589354
12.32371 -0.0019592813
12.32471 -0.0019595702
12.32571 -0.0019598017
12.32671 -0.0019599758
12.32771 -0.001960092
12.32871 -0.0019601503
12.32971 -0.0019601503
12.33071 -0.0019600919
12.33171 -0.0019599749
12.33271 -0.0019597992
12.33371 -0.0019595644999999997
12.33471 -0.0019592708
12.33571 -0.0019589179
12.33671 -0.0019585057
12.33771 -0.001958034
12.33871 -0.0019575026999999997
12.33971 -0.0019569115
12.34071 -0.0019562604999999998
12.34171 -0.0019555497000000002
12.34271 -0.0019547786
12.34371 -0.0019539475
12.34471 -0.0019530559999999999
12.34571 -0.0019521041000000001
12.34671 -0.0019510916999999999
12.34771 -0.0019500185
12.34871 -0.0019488843
12.34971 -0.0019476893000000002
12.35071 -0.0019464328999999998
12.35171 -0.0019451152
12.35271 -0.0019437361000000002
12.35371 -0.0019422951
12.35471 -0.0019407922
12.35571 -0.0019392271000000002
12.35671 -0.0019375999
12.35771 -0.0019359099999999999
12.35871 -0.0019341574
12.35971 -0.0019323419
12.36071 -0.0019304632999999998
12.36171 -0.0019285212999999998
12.36271 -0.0019265159
12.36371 -0.001924447
12.36471 -0.0019223142000000001
12.36571 -0.0019201176
12.36671 -0.0019178569000000002
12.36771 -0.0019155321
12.36871 -0.001913143
12.36971 -0.0019106896000000001
12.37071 -0.0019081715000000001
12.37171 -0.0019055891
12.37271 -0.0019029421
12.37371 -0.0019002304
12.37471 -0.0018974541
12.37571 -0.001894613
12.37671 -0.0018917070999999999
12.37771 -0.0018887364
12.37871 -0.0018857007
12.37971 -0.0018826
12.38071 -0.0018794344
12.38171 -0.0018762037
12.38271 -0.0018729079
12.38371 -0.0018695469
12.38471 -0.0018661207
12.38571 -0.0018626291
12.38671 -0.0018590720999999998
12.38771 -0.0018554495999999999
12.38871 -0.0018517616000000001
12.38971 -0.0018480079
12.39071 -0.0018441884
12.39171 -0.0018403032
12.39271 -0.0018363522000000001
12.39371 -0.0018323353
12.39471 -0.0018282524
12.39571 -0.0018241034999999998
12.39671 -0.0018198885
12.39771 -0.0018156074999999999
12.39871 -0.0018112605
12.39971 -0.0018068475
12.40071 -0.0018023684
12.40171 -0.0017978233000000001
12.40271 -0.0017932121000000002
12.40371 -0.001788535
12.40471 -0.001783792
12.40571 -0.0017789829
12.40671 -0.0017741080000000002
12.40771 -0.0017691673000000002
12.40871 -0.0017641606999999999
12.40971 -0.0017590884000000002
12.41071 -0.0017539502999999999
12.41171 -0.0017487465999999998
12.41271 -0.001743477
12.41371 -0.0017381417
12.41471 -0.0017327406
12.41571 -0.0017272738
12.41671 -0.0017217411
12.41771 -0.0017161428000000002
12.41871 -0.0017104787
12.41971 -0.0017047487
12.42071 -0.0016989528
12.42171 -0.0016930911000000001
12.42271 -0.0016871634
12.42371 -0.0016811699
12.42471 -0.0016751103000000002
12.42571 -0.0016689846
12.42671 -0.0016627931
12.42771 -0.0016565355999999998
12.42871 -0.0016502123
12.42971 -0.0016438233
12.43071 -0.0016373683999999999
12.43171 -0.0016308479
12.43271 -0.0016242619000000002
12.43371 -0.0016176104
12.43471 -0.0016108936
12.43571 -0.0016041115999999998
12.43671 -0.0015972646
12.43771 -0.0015903528
12.43871 -0.0015833764
12.43971 -0.0015763354999999998
12.44071 -0.0015692303000000001
12.44171 -0.0015620610000000002
12.44271 -0.0015548276
12.44371 -0.0015475305
12.44471 -0.0015401698
12.44571 -0.0015327456
12.44671 -0.0015252581999999999
12.44771 -0.0015177076
12.44871 -0.0015100939
12.44971 -0.0015024173000000001
12.45071 -0.001494678
12.45171 -0.0014868759
12.45271 -0.0014790112
12.45371 -0.0014710839
12.45471 -0.0014630943
12.45571 -0.0014550423
12.45671 -0.001446928
12.45771 -0.0014387516
12.45871 -0.001430513
12.45971 -0.0014222125000000001
12.46071 -0.0014138501
12.46171 -0.0014054259
12.46271 -0.0013969401
12.46371 -0.0013883929
12.46471 -0.0013797842999999999
12.46571 -0.0013711146
12.46671 -0.0013623841
12.46771 -0.0013535929
12.46871 -0.0013447411
12.46971 -0.0013358292
12.47071 -0.0013268573
12.47171 -0.0013178256
12.47271 -0.0013087346
12.47371 -0.0012995843
12.47471 -0.0012903752000000001
12.47571 -0.0012811074
12.47671 -0.0012717813
12.47771 -0.001262397
12.47871 -0.0012529549
12.47971 -0.0012434552
12.48071 -0.0012338981
12.48171 -0.0012242839000000001
12.48271 -0.0012146128
12.48371 -0.0012048850000000002
12.48471 -0.0011951008
12.48571 -0.0011852602
12.48671 -0.0011753636
12.48771 -0.0011654109999999999
12.48871 -0.0011554027999999999
12.48971 -0.001145339
12.49071 -0.00113522
12.49171 -0.0011250459
12.49271 -0.0011148170000000002
12.49371 -0.0011045335
12.49471 -0.0010941955
12.49571 -0.0010838034999999999
12.49671 -0.0010733575
12.49771 -0.0010628581
12.49871 -0.0010523053
12.49971 -0.0010416995999999999
12.50071 -0.0010310412
12.50171 -0.0010203305
12.50271 -0.0010095679
12.50371 -0.0009987537899999999
12.50471 -0.00098788842
12.50571 -0.0009769723
12.50671 -0.0009660056999999999
12.50771 -0.0009549890800000001
12.50871 -0.0009439228099999999
12.50971 -0.00093280723
12.51071 -0.0009216427300000001
12.51171 -0.0009104296600000001
12.51271 -0.0008991683900000001
12.51371 -0.0008878592799999999
12.51471 -0.0008765025999999999
12.51571 -0.00086509872
12.51671 -0.00085364791
12.51771 -0.0008421505300000001
12.51871 -0.00083060686
12.51971 -0.00081901717
12.52071 -0.00080738173
12.52171 -0.0007957008200000001
12.52271 -0.0007839747
12.52371 -0.0007722036599999999
12.52471 -0.00076038805
12.52571 -0.0007485281
12.52671 -0.00073662413
12.52771 -0.00072467642
12.52871 -0.00071268532
12.52971 -0.00070065121
12.53071 -0.00068857439
12.53171 -0.00067645528
12.53271 -0.00066429429
12.53371 -0.00065209183
12.53471 -0.00063984835
12.53571 -0.00062756426
12.53671 -0.0006152400600000001
12.53771 -0.00060287621
12.53871 -0.0005904732
12.53971 -0.0005780315
12.54071 -0.00056555164
12.54171 -0.0005530341199999999
12.54271 -0.00054047941
12.54371 -0.00052788805
12.54471 -0.00051526044
12.54571 -0.00050259714
12.54671 -0.00048989859
12.54771 -0.00047716520999999996
12.54871 -0.00046439745
12.54971 -0.00045159577
12.55071 -0.00043876053
12.55171 -0.00042589213
12.55271 -0.00041299099
12.55371 -0.00040005748000000003
12.55471 -0.0003870919
12.55571 -0.00037409468
12.55671 -0.00036106615
12.55771 -0.00034800666999999997
12.55871 -0.00033491658
12.55971 -0.00032179626
12.56071 -0.00030864608
12.56171 -0.00029546641
12.56271 -0.00028225766
12.56371 -0.00026902022999999997
12.56471 -0.00025575455
12.56571 -0.00024246106
12.56671 -0.00022914019
12.56771 -0.00021579244
12.56871 -0.00020241832000000002
12.56971 -0.00018901832999999998
12.57071 -0.00017559298
12.57171 -0.00016214283
12.57271 -0.00014866841
12.57371 -0.00013517028
12.57471 -0.00012164901
12.57571 -0.00010810514
12.57671 -9.4539251e-05
12.57771 -8.095189499999999e-05
12.57871 -6.7343626e-05
12.57971 -5.3714989999999996e-05
12.58071 -4.0066521e-05
12.58171 -2.6398749000000003e-05
12.58271 -1.2712184e-05
12.58371 9.9267341e-07
12.58471 1.4715334000000001e-05
12.58571 2.8455323999999997e-05
12.58671 4.2212176e-05
12.58771 5.598543599999999e-05
12.58871 6.9774654e-05
12.58971 8.3579391e-05
12.59071 9.7399209e-05
12.59171 0.00011123367
12.59271 0.00012508232000000002
12.59371 0.00013894472
12.59471 0.00015282042
12.59571 0.00016670895
12.59671 0.00018060983
12.59771 0.00019452259
12.59871 0.00020844669999999998
12.59971 0.00022238165999999998
12.60071 0.00023632695000000003
12.60171 0.00025028197999999997
12.60271 0.00026424623
12.60371 0.00027821909
12.60471 0.0002922
12.60571 0.00030618835
12.60671 0.00032018354
12.60771 0.00033418495999999997
12.60871 0.00034819200000000004
12.60971 0.00036220406
12.61071 0.00037622052999999997
12.61171 0.00039024085
12.61271 0.00040426438999999995
12.61371 0.00041829062
12.61471 0.00043231898
12.61571 0.00044634894000000004
12.61671 0.00046037994
12.61771 0.00047441143999999997
12.61871 0.00048844299
12.61971 0.00050247413
12.62071 0.0005165043600000001
12.62171 0.00053053323
12.62271 0.00054456027
12.62371 0.00055858504
12.62471 0.00057260709
12.62571 0.00058662599
12.62671 0.00060064131
12.62771 0.00061465257
12.62871 0.00062865929
12.62971 0.0006426610100000001
12.63071 0.00065665722
12.63171 0.00067064739
12.63271 0.000684631
12.63371 0.00069860753
12.63471 0.00071257637
12.63571 0.00072653693
12.63671 0.00074048862
12.63771 0.00075443086
12.63871 0.00076836295
12.63971 0.00078228422
12.64071 0.00079619413
12.64171 0.0008100919300000001
12.64271 0.00082397701
12.64371 0.0008378486199999999
12.64471 0.00085170623
12.64571 0.0008655491000000001
12.64671 0.0008793766000000001
12.64771 0.0008931881900000001
12.64871 0.00090698322
12.64971 0.00092076116
12.65071 0.00093452136
12.65171 0.0009482633699999999
12.65271 0.0009619866399999999
12.65371 0.0009756906399999999
12.65471 0.00098937489
12.65571 0.001003039
12.65671 0.0010166824
12.65771 0.0010303048000000002
12.65871 0.0010439056
12.65971 0.0010574846
12.66071 0.0010710411999999999
12.66171 0.0010845749
12.66271 0.0010980853999999999
12.66371 0.0011115723
12.66471 0.0011250351
12.66571 0.0011384733
12.66671 0.0011518862999999999
12.66771 0.0011652738
12.66871 0.0011786352
12.66971 0.0011919698
12.67071 0.0012052773
12.67171 0.0012185568999999999
12.67271 0.0012318082
12.67371 0.0012450304
12.67471 0.001258223
12.67571 0.0012713854
12.67671 0.0012845169
12.67771 0.0012976169
12.67871 0.0013106848
12.67971 0.00132372
12.68071 0.0013367218
12.68171 0.0013496898000000001
12.68271 0.0013626232
12.68371 0.0013755214
12.68471 0.0013883841
12.68571 0.0014012106000000002
12.68671 0.0014140005
12.68771 0.0014267533
12.68871 0.0014394684
12.68971 0.0014521454
12.69071 0.0014647839
12.69171 0.0014773834
12.69271 0.0014899435
12.69371 0.0015024639
12.69471 0.001514944
12.69571 0.0015273834
12.69671 0.0015397817999999999
12.69771 0.0015521385999999998
12.69871 0.0015644535
12.69971 0.0015767258
12.70071 0.0015889552999999999
12.70171 0.0016011413999999999
12.70271 0.0016132835000000002
12.70371 0.0016253812999999998
12.70471 0.0016374341
12.70571 0.0016494411999999998
12.70671 0.0016614023
12.70771 0.0016733167
12.70871 0.001685184
12.70971 0.0016970034000000002
12.71071 0.0017087744999999999
12.71171 0.0017204966
12.71271 0.0017321691999999998
12.71371 0.0017437917000000002
12.71471 0.0017553635
12.71571 0.0017668845
12.71671 0.0017783537000000001
12.71771 0.0017897710000000001
12.71871 0.0018011358
12.71971 0.0018124477999999999
12.72071 0.0018237065999999998
12.72171 0.0018349117
12.72271 0.0018460629
12.72371 0.0018571598000000002
12.72471 0.001868202
12.72571 0.0018791892
12.72671 0.0018901212
12.72771 0.0019009974000000001
12.72871 0.0019118178999999998
12.72971 0.0019225821
12.73071 0.0019332898
12.73171 0.0019439404999999999
12.73271 0.0019545339
12.73371 0.0019650697
12.73471 0.0019755475
12.73571 0.0019859666
12.73671 0.0019963269
12.73771 0.0020066278000000002
12.73871 0.0020168687
12.73971 0.0020270492
12.74071 0.0020371688
12.74171 0.0020472271
12.74271 0.0020572234
12.74371 0.002067157
12.74471 0.0020770276
12.74571 0.0020868345000000003
12.74671 0.0020965771999999997
12.74771 0.0021062552999999997
12.74871 0.0021158683
12.74971 0.0021254156
12.75071 0.0021348967
12.75171 0.0021443115
12.75271 0.0021536593
12.75371 0.0021629397
12.75471 0.0021721526
12.75571 0.0021812974
12.75671 0.0021903738999999997
12.75771 0.0021993821
12.75871 0.0022083215
12.75971 0.002217192
12.76071 0.0022259934
12.76171 0.0022347254
12.76271 0.0022433880000000002
12.76371 0.0022519808999999997
12.76471 0.002260504
12.76571 0.0022689567999999998
12.76671 0.0022773393
12.76771 0.0022856511
12.76871 0.0022938921999999997
12.76971 0.0023020622
12.77071 0.0023101606999999997
12.77171 0.0023181876
12.77271 0.0023261424
12.77371 0.0023340246
12.77471 0.0023418341
12.77571 0.0023495704
12.77671 0.0023572331
12.77771 0.0023648219
12.77871 0.0023723362999999997
12.77971 0.002379776
12.78071 0.0023871406
12.78171 0.0023944294
12.78271 0.0024016425
12.78371 0.0024087793
12.78471 0.0024158394999999997
12.78571 0.0024228228
12.78671 0.0024297289
12.78771 0.0024365576
12.78871 0.0024433086
12.78971 0.0024499816999999998
12.79071 0.0024565768
12.79171 0.0024630936999999998
12.79271 0.0024695322
12.79371 0.0024758923
12.79471 0.0024821738
12.79571 0.0024883766000000002
12.79671 0.0024945006
12.79771 0.0025005455
12.79871 0.0025065114
12.79971 0.002512398
12.80071 0.0025182053
12.80171 0.0025239331
12.80271 0.0025295813
12.80371 0.0025351494999999997
12.80471 0.0025406378
12.80571 0.0025460457
12.80671 0.0025513729
12.80771 0.0025566194
12.80871 0.0025617848
12.80971 0.0025668687
12.81071 0.0025718709
12.81171 0.0025767913
12.81271 0.0025816295
12.81371 0.002586385
12.81471 0.0025910577999999997
12.81571 0.0025956476999999998
12.81671 0.0026001542
12.81771 0.0026045775
12.81871 0.0026089169999999997
12.81971 0.0026131729
12.82071 0.0026173449
12.82171 0.0026214331
12.82271 0.0026254373
12.82371 0.0026293574000000003
12.82471 0.0026331936
12.82571 0.0026369458
12.82671 0.0026406142
12.82771 0.0026441987
12.82871 0.0026476993
12.82971 0.0026511161000000003
12.83071 0.0026544492
12.83171 0.0026576987000000002
12.83271 0.0026608646
12.83371 0.0026639469
12.83471 0.0026669457
12.83571 0.0026698608
12.83671 0.0026726922
12.83771 0.00267544
12.83871 0.0026781040999999998
12.83971 0.0026806843
12.84071 0.0026831805
12.84171 0.0026855925
12.84271 0.0026879203
12.84371 0.0026901635
12.84471 0.0026923221
12.84571 0.0026943957000000003
12.84671 0.0026963844
12.84771 0.0026982878
12.84871 0.0027001057
12.84971 0.0027018381
12.85071 0.0027034847999999998
12.85171 0.0027050457
12.85271 0.0027065207
12.85371 0.0027079099
12.85471 0.002709213
12.85571 0.0027104303
12.85671 0.0027115617
12.85771 0.0027126074
12.85871 0.0027135675
12.85971 0.0027144421
12.86071 0.0027152313
12.86171 0.0027159353
12.86271 0.0027165543
12.86371 0.0027170886999999997
12.86471 0.0027175385
12.86571 0.0027179041
12.86671 0.0027181855000000003
12.86771 0.0027183831
12.86871 0.0027184969
12.86971 0.0027185273
12.87071 0.0027184744
12.87171 0.0027183381
12.87271 0.0027181188
12.87371 0.0027178162999999997
12.87471 0.0027174308
12.87571 0.0027169624
12.87671 0.0027164110999999998
12.87771 0.0027157766
12.87871 0.0027150591999999998
12.87971 0.0027142589
12.88071 0.0027133753999999998
12.88171 0.0027124088
12.88271 0.002711359
12.88371 0.0027102262
12.88471 0.0027090102
12.88571 0.0027077111
12.88671 0.0027063288
12.88771 0.0027048636
12.88871 0.0027033155
12.88971 0.0027016848
12.89071 0.0026999714
12.89171 0.0026981757
12.89271 0.0026962977999999997
12.89371 0.0026943379999999997
12.89471 0.0026922966
12.89571 0.0026901736
12.89671 0.0026879698
12.89771 0.0026856850999999998
12.89871 0.0026833199
12.89971 0.0026808746
12.90071 0.0026783495
12.90171 0.0026757449
12.90271 0.002673061
12.90371 0.0026702979
12.90471 0.0026674561
12.90571 0.0026645359
12.90671 0.0026615373
12.90771 0.0026584605
12.90871 0.0026553056
12.90971 0.0026520729
12.91071 0.0026487625
12.91171 0.0026453745
12.91271 0.0026419088
12.91371 0.0026383655
12.91471 0.002634745
12.91571 0.0026310472
12.91671 0.0026272723
12.91771 0.0026234204
12.91871 0.0026194915
12.91971 0.0026154859
12.92071 0.0026114039000000003
12.92171 0.0026072457
12.92271 0.0026030115000000003
12.92371 0.0025987016
12.92471 0.0025943162
12.92571 0.0025898558
12.92671 0.0025853208999999998
12.92771 0.0025807118
12.92871 0.002576029
12.92971 0.0025712729
12.93071 0.0025664437999999997
12.93171 0.0025615424
12.93271 0.0025565691
12.93371 0.0025515243
12.93471 0.0025464085
12.93571 0.0025412222
12.93671 0.0025359657
12.93771 0.0025306394
12.93871 0.0025252435
12.93971 0.0025197785
12.94071 0.0025142448
12.94171 0.0025086425
12.94271 0.0025029718
12.94371 0.0024972329
12.94471 0.0024914261
12.94571 0.0024855515
12.94671 0.0024796092
12.94771 0.0024735993
12.94871 0.0024675221000000002
12.94971 0.0024613775
12.95071 0.002455166
12.95171 0.0024488876
12.95271 0.0024425424
12.95371 0.0024361309
12.95471 0.0024296531
12.95571 0.0024231093
12.95671 0.0024165
12.95771 0.0024098254
12.95871 0.002403086
12.95971 0.0023962823
12.96071 0.0023894147
12.96171 0.0023824836
12.96271 0.0023754897
12.96371 0.0023684335
12.96471 0.0023613156
12.96571 0.0023541364
12.96671 0.0023468967
12.96771 0.0023395969
12.96871 0.0023322376
12.96971 0.0023248194
12.97071 0.0023173428000000003
12.97171 0.0023098084
12.97271 0.0023022165
12.97371 0.0022945676
12.97471 0.0022868622
12.97571 0.0022791006
12.97671 0.0022712831
12.97771 0.00226341
12.97871 0.0022554817
12.97971 0.0022474986
12.98071 0.0022394606
12.98171 0.0022313681
12.98271 0.0022232213999999998
12.98371 0.0022150209
12.98471 0.0022067665
12.98571 0.0021984586
12.98671 0.0021900976
12.98771 0.0021816837
12.98871 0.0021732174
12.98971 0.0021646989
12.99071 0.0021561287
12.99171 0.0021475071
12.99271 0.0021388347
12.99371 0.0021301119
12.99471 0.0021213393
12.99571 0.0021125174
12.99671 0.0021036469
12.99771 0.0020947281999999998
12.99871 0.002085762
12.99971 0.0020767490999999997
13.00071 0.0020676899999999996
13.00171 0.0020585852
13.00271 0.0020494353999999998
13.00371 0.0020402411
13.00471 0.0020310028
13.00571 0.0020217212
13.00671 0.0020123967
13.00771 0.0020030296999999997
13.00871 0.0019936208
13.00971 0.0019841702
13.01071 0.0019746782999999998
13.01171 0.0019651457
13.01271 0.0019555726000000002
13.01371 0.0019459592
13.01471 0.0019363058999999998
13.01571 0.0019266128000000001
13.01671 0.0019168803
13.01771 0.0019071089000000001
13.01871 0.0018972985
13.01971 0.0018874498
13.02071 0.0018775629
13.02171 0.0018676383
13.02271 0.0018576763999999999
13.02371 0.0018476776
13.02471 0.0018376421999999999
13.02571 0.0018275709999999998
13.02671 0.0018174644
13.02771 0.001807323
13.02871 0.0017971473
13.02971 0.0017869381
13.03071 0.0017766958999999999
13.03171 0.0017664213000000001
13.03271 0.0017561151
13.03371 0.0017457778
13.03471 0.0017354102999999998
13.03571 0.001725013
13.03671 0.0017145867000000002
13.03771 0.0017041319
13.03871 0.0016936492
13.03971 0.0016831391000000002
13.04071 0.001672602
13.04171 0.0016620386
13.04271 0.0016514492
13.04371 0.0016408343000000002
13.04471 0.0016301941
13.04571 0.001619529
13.04671 0.0016088394
13.04771 0.0015981254999999999
13.04871 0.0015873877
13.04971 0.0015766259999999998
13.05071 0.0015658408
13.05171 0.0015550324000000002
13.05271 0.001544201
13.05371 0.0015333470999999998
13.05471 0.001522471
13.05571 0.001511573
13.05671 0.0015006535
13.05771 0.0014897129
13.05871 0.0014787518
13.05971 0.0014677707
13.06071 0.00145677
13.06171 0.0014457505
13.06271 0.0014347127000000001
13.06371 0.0014236573
13.06471 0.0014125851
13.06571 0.0014014965
13.06671 0.0013903924
13.06771 0.0013792735
13.06871 0.0013681403
13.06971 0.0013569937
13.07071 0.0013458343
13.07171 0.0013346627000000002
13.07271 0.0013234795
13.07371 0.0013122852
13.07471 0.0013010803000000001
13.07571 0.0012898653
13.07671 0.0012786407
13.07771 0.0012674068
13.07871 0.001256164
13.07971 0.0012449124999999999
13.08071 0.0012336527999999999
13.08171 0.0012223849999999999
13.08271 0.0012111093
13.08371 0.0011998261
13.08471 0.0011885355
13.08571 0.0011772378
13.08671 0.0011659334
13.08771 0.0011546224
13.08871 0.0011433051
13.08971 0.0011319818
13.09071 0.0011206531
13.09171 0.0011093191
13.09271 0.0010979806
13.09371 0.0010866378
13.09471 0.0010752914
13.09571 0.0010639418
13.09671 0.0010525897999999999
13.09771 0.0010412357
13.09871 0.0010298803999999999
13.09971 0.0010185245
13.10071 0.0010071684999999999
13.10171 0.00099581321
13.10271 0.00098445917
13.10371 0.0009731069400000001
13.10471 0.00096175718
13.10571 0.00095041041
13.10671 0.00093906719
13.10771 0.00092772798
13.10871 0.00091639313
13.10971 0.00090506319
13.11071 0.00089373843
13.11171 0.00088241923
13.11271 0.0008711057500000001
13.11371 0.00085979837
13.11471 0.00084849735
13.11571 0.00083720288
13.11671 0.00082591514
13.11771 0.0008146344000000001
13.11871 0.00080336094
13.11971 0.00079209494
13.12071 0.00078083658
13.12171 0.0007695862199999999
13.12271 0.0007583442299999999
13.12371 0.00074711093
13.12471 0.00073588667
13.12571 0.00072467192
13.12671 0.00071346713
13.12771 0.00070227279
13.12871 0.00069108946
13.12971 0.00067991773
13.13071 0.00066875814
13.13171 0.0006576112800000001
13.13271 0.00064647779
13.13371 0.00063535831
13.13471 0.00062425338
13.13571 0.00061316364
13.13671 0.00060208963
13.13771 0.0005910319
13.13871 0.00057999091
13.13971 0.0005689672
13.14071 0.00055796113
13.14171 0.00054697311
13.14271 0.0005360034699999999
13.14371 0.00052505247
13.14471 0.00051412039
13.14571 0.00050320741
13.14671 0.00049231371
13.14771 0.00048143943
13.14871 0.00047058470000000004
13.14971 0.00045974966
13.15071 0.00044893441
13.15171 0.00043813907
13.15271 0.00042736377999999997
13.15371 0.00041660865000000007
13.15471 0.00040587388
13.15571 0.00039515967
13.15671 0.00038446628000000005
13.15771 0.000373794
13.15871 0.00036314316
13.15971 0.0003525141
13.16071 0.00034190725
13.16171 0.00033132305
13.16271 0.000320762
13.16371 0.00031022462
13.16471 0.00029971143
13.16571 0.00028922298
13.16671 0.00027875981
13.16771 0.00026832249000000003
13.16871 0.0002579116
13.16971 0.00024752762
13.17071 0.00023717107
13.17171 0.00022684244000000002
13.17271 0.00021654214000000002
13.17371 0.00020627058
13.17471 0.00019602809999999998
13.17571 0.00018581499
13.17671 0.00017563151
13.17771 0.00016547788
13.17871 0.00015535426
13.17971 0.00014526079
13.18071 0.00013519757
13.18171 0.00012516468
13.18271 0.00011516218999999999
13.18371 0.00010519012
13.18471 9.5248549e-05
13.18571 8.533753000000001e-05
13.18671 7.5457132e-05
13.18771 6.5607452e-05
13.18871 5.578862100000001e-05
13.18971 4.600079e-05
13.19071 3.6244153999999995e-05
13.19171 2.6518947e-05
13.19271 1.6825442999999997e-05
13.19371 7.1639576e-06
13.19471 -2.4651584e-06
13.19571 -1.2061520999999999e-05
13.19671 -2.1624719e-05
13.19771 -3.1154318e-05
13.19871 -4.0649866e-05
13.19971 -5.0110907e-05
13.20071 -5.953699e-05
13.20171 -6.8927665e-05
13.20271 -7.8282505e-05
13.20371 -8.7601103e-05
13.20471 -9.6883082e-05
13.20571 -0.00010612810999999999
13.20671 -0.00011533588000000001
13.20771 -0.00012450613
13.20871 -0.00013363867
13.20971 -0.00014273334
13.21071 -0.00015178999
13.21171 -0.00016080858
13.21271 -0.00016978904
13.21371 -0.00017873137
13.21471 -0.00018763558
13.21571 -0.00019650170000000002
13.21671 -0.00020532975
13.21771 -0.00021411979
13.21871 -0.00022287184000000003
13.21971 -0.00023158589000000002
13.22071 -0.00024026194
13.22171 -0.00024889998
13.22271 -0.00025749991
13.22371 -0.00026606161999999996
13.22471 -0.00027458495
13.22571 -0.00028306972
13.22671 -0.00029151568
13.22771 -0.00029992254
13.22871 -0.00030829003
13.22971 -0.00031661777
13.23071 -0.00032490543
13.23171 -0.00033315262
13.23271 -0.00034135896
13.23371 -0.00034952409
13.23471 -0.00035764760000000004
13.23571 -0.00036572915
13.23671 -0.00037376840000000004
13.23771 -0.00038176504000000006
13.23871 -0.00038971884
13.23971 -0.00039762958000000005
13.24071 -0.00040549708
13.24171 -0.00041332119
13.24271 -0.00042110182
13.24371 -0.00042883897999999995
13.24471 -0.00043653263
13.24571 -0.00044418284
13.24671 -0.00045178967
13.24771 -0.00045935325999999996
13.24871 -0.00046687373
13.24971 -0.00047435118999999997
13.25071 -0.00048178576000000004
13.25171 -0.00048917759
13.25271 -0.00049652676
13.25371 -0.00050383337
13.25471 -0.00051109751
13.25571 -0.00051831917
13.25671 -0.00052549831
13.25771 -0.0005326348900000001
13.25871 -0.00053972876
13.25971 -0.0005467798499999999
13.26071 -0.00055378791
13.26171 -0.00056075273
13.26271 -0.00056767408
13.26371 -0.0005745516299999999
13.26471 -0.0005813851200000001
13.26571 -0.00058817423
13.26671 -0.00059491858
13.26771 -0.00060161797
13.26871 -0.0006082720600000001
13.26971 -0.00061488058
13.27071 -0.00062144331
13.27171 -0.00062796003
13.27271 -0.00063443063
13.27371 -0.00064085498
13.27471 -0.00064723299
13.27571 -0.00065356471
13.27671 -0.00065985014
13.27771 -0.00066608936
13.27871 -0.00067228252
13.27971 -0.0006784297500000001
13.28071 -0.00068453128
13.28171 -0.00069058724
13.28271 -0.00069659791
13.28371 -0.00070256351
13.28471 -0.0007084842300000001
13.28571 -0.00071436029
13.28671 -0.00072019188
13.28771 -0.00072597913
13.28871 -0.00073172218
13.28971 -0.0007374210799999999
13.29071 -0.00074307586
13.29171 -0.00074868658
13.29271 -0.00075425314
13.29371 -0.00075977546
13.29471 -0.00076525339
13.29571 -0.0007706868
13.29671 -0.0007760754700000001
13.29771 -0.0007814192000000001
13.29871 -0.00078671774
13.29971 -0.0007919708899999999
13.30071 -0.0007971784699999999
13.30171 -0.00080234031
13.30271 -0.00080745613
13.30371 -0.00081252583
13.30471 -0.0008175492399999999
13.30571 -0.00082252627
13.30671 -0.0008274569200000001
13.30771 -0.0008323411700000001
13.30871 -0.00083717914
13.30971 -0.0008419708999999999
13.31071 -0.00084671656
13.31171 -0.0008514163700000001
13.31271 -0.00085607044
13.31371 -0.0008606791200000001
13.31471 -0.0008652426
13.31571 -0.00086976115
13.31671 -0.0008742350500000001
13.31771 -0.00087866456
13.31871 -0.00088304996
13.31971 -0.00088739143
13.32071 -0.0008916892500000001
13.32171 -0.0008959435
13.32271 -0.0009001543700000001
13.32371 -0.0009043218600000001
13.32471 -0.0009084460499999999
13.32571 -0.00091252696
13.32671 -0.00091656457
13.32771 -0.0009205586999999999
13.32871 -0.00092450928
13.32971 -0.0009284161899999999
13.33071 -0.00093227927
13.33171 -0.0009360984200000001
13.33271 -0.00093987337
13.33371 -0.00094360394
13.33471 -0.00094729003
13.33571 -0.00095093155
13.33671 -0.00095452833
13.33771 -0.0009580803599999999
13.33871 -0.00096158765
13.33971 -0.0009650501900000001
13.34071 -0.00096846816
13.34171 -0.00097184156
13.34271 -0.0009751706799999999
13.34371 -0.00097845568
13.34471 -0.00098169685
13.34571 -0.00098489445
13.34671 -0.00098804894
13.34771 -0.0009911605
13.34871 -0.00099422969
13.34971 -0.00099725676
13.35071 -0.0010002421
13.35171 -0.0010031859
13.35271 -0.0010060887999999999
13.35371 -0.0010089508
13.35471 -0.0010117722999999999
13.35571 -0.0010145535
13.35671 -0.0010172946
13.35771 -0.0010199956
13.35871 -0.0010226566999999998
13.35971 -0.0010252777999999998
13.36071 -0.0010278592
13.36171 -0.0010304005
13.36271 -0.0010329018
13.36371 -0.0010353629
13.36471 -0.0010377838
13.36571 -0.0010401643999999998
13.36671 -0.0010425043
13.36771 -0.0010448036000000002
13.36871 -0.0010470621000000001
13.36971 -0.0010492799
13.37071 -0.0010514567000000001
13.37171 -0.0010535928
13.37271 -0.0010556880000000002
13.37371 -0.0010577425
13.37471 -0.0010597564
13.37571 -0.0010617299
13.37671 -0.0010636633
13.37771 -0.0010655568
13.37871 -0.0010674107
13.37971 -0.0010692254
13.38071 -0.0010710012
13.38171 -0.0010727385000000001
13.38271 -0.0010744378
13.38371 -0.0010760992000000001
13.38471 -0.0010777233
13.38571 -0.0010793104
13.38671 -0.0010808607
13.38771 -0.0010823746
13.38871 -0.0010838524
13.38971 -0.0010852941
13.39071 -0.0010867
13.39171 -0.0010880703000000001
13.39271 -0.0010894049
13.39371 -0.0010907039
13.39471 -0.0010919673
13.39571 -0.0010931951
13.39671 -0.0010943872000000001
13.39771 -0.0010955435
13.39871 -0.0010966641
13.39971 -0.0010977487
13.40071 -0.0010987974
13.40171 -0.0010998101
13.40271 -0.0011007866999999999
13.40371 -0.0011017274
13.40471 -0.0011026321000000001
13.40571 -0.0011035009
13.40671 -0.0011043341
13.40771 -0.0011051318
13.40871 -0.0011058943
13.40971 -0.0011066218
13.41071 -0.0011073146
13.41171 -0.0011079733
13.41271 -0.0011085981
13.41371 -0.0011091895
13.41471 -0.001109748
13.41571 -0.0011102738
13.41671 -0.0011107676
13.41771 -0.0011112297
13.41871 -0.0011116605
13.41971 -0.0011120605
13.42071 -0.0011124298000000001
13.42171 -0.0011127689
13.42271 -0.0011130778
13.42371 -0.0011133569
13.42471 -0.0011136064
13.42571 -0.0011138262000000001
13.42671 -0.0011140165
13.42771 -0.0011141770999999999
13.42871 -0.0011143082
13.42971 -0.0011144096
13.43071 -0.0011144813
13.43171 -0.0011145231
13.43271 -0.0011145349
13.43371 -0.0011145166999999999
13.43471 -0.0011144683999999999
13.43571 -0.00111439
13.43671 -0.0011142813999999999
13.43771 -0.0011141427
13.43871 -0.0011139739
13.43971 -0.0011137752
13.44071 -0.0011135467
13.44171 -0.0011132885
13.44271 -0.0011130011
13.44371 -0.0011126847
13.44471 -0.0011123397
13.44571 -0.0011119664
13.44671 -0.0011115653
13.44771 -0.0011111367999999998
13.44871 -0.0011106813
13.44971 -0.0011101993
13.45071 -0.0011096911000000001
13.45171 -0.0011091573
13.45271 -0.0011085983
13.45371 -0.0011080144
13.45471 -0.0011074058
13.45571 -0.001106773
13.45671 -0.0011061162
13.45771 -0.0011054354
13.45871 -0.0011047309
13.45971 -0.0011040029
13.46071 -0.0011032512
13.46171 -0.0011024759
13.46271 -0.0011016771
13.46371 -0.0011008548
13.46471 -0.0011000086
13.46571 -0.0010991389
13.46671 -0.0010982453
13.46771 -0.0010973279
13.46871 -0.0010963867
13.46971 -0.0010954217
13.47071 -0.0010944329
13.47171 -0.0010934205
13.47271 -0.0010923844
13.47371 -0.0010913251
13.47471 -0.0010902425
13.47571 -0.001089137
13.47671 -0.001088009
13.47771 -0.0010868587
13.47871 -0.0010856867
13.47971 -0.0010844931
13.48071 -0.0010832787
13.48171 -0.0010820437
13.48271 -0.0010807886
13.48371 -0.0010795138
13.48471 -0.0010782197999999999
13.48571 -0.0010769069
13.48671 -0.0010755755
13.48771 -0.001074226
13.48871 -0.0010728585999999999
13.48971 -0.0010714734
13.49071 -0.0010700707999999998
13.49171 -0.0010686507
13.49271 -0.0010672134
13.49371 -0.0010657587
13.49471 -0.0010642867
13.49571 -0.0010627973
13.49671 -0.0010612905
13.49771 -0.0010597661
13.49871 -0.0010582242
13.49971 -0.0010566644999999999
13.50071 -0.0010550870000000001
13.50171 -0.0010534915
13.50271 -0.0010518782
13.50371 -0.0010502469
13.50471 -0.0010485976999999999
13.50571 -0.0010469307
13.50671 -0.0010452461
13.50771 -0.0010435439
13.50871 -0.0010418245
13.50971 -0.0010400881
13.51071 -0.0010383351999999999
13.51171 -0.0010365659
13.51271 -0.0010347809
13.51371 -0.0010329803999999999
13.51471 -0.0010311651
13.51571 -0.0010293352
13.51671 -0.0010274912999999998
13.51771 -0.0010256338
13.51871 -0.0010237631999999999
13.51971 -0.0010218798000000001
13.52071 -0.001019984
13.52171 -0.0010180762
13.52271 -0.0010161565
13.52371 -0.0010142252
13.52471 -0.0010122824
13.52571 -0.0010103283000000001
13.52671 -0.0010083629000000002
13.52771 -0.0010063862
13.52871 -0.0010043982
13.52971 -0.0010023989000000001
13.53071 -0.0010003882
13.53171 -0.00099836598
13.53271 -0.0009963320699999999
13.53371 -0.00099428644
13.53471 -0.00099222898
13.53571 -0.0009901597
13.53671 -0.00098807841
13.53771 -0.00098598521
13.53871 -0.00098388009
13.53971 -0.00098176315
13.54071 -0.0009796345700000002
13.54171 -0.00097749453
13.54271 -0.00097534321
13.54371 -0.00097318098
13.54471 -0.0009710081
13.54571 -0.0009688248600000001
13.54671 -0.0009666318
13.54771 -0.00096442918
13.54871 -0.0009622175600000001
13.54971 -0.00095999731
13.55071 -0.0009577687700000001
13.55171 -0.00095553241
13.55271 -0.0009532886
13.55371 -0.0009510376
13.55471 -0.0009487797800000001
13.55571 -0.00094651541
13.55671 -0.00094424468
13.55771 -0.00094196766
13.55871 -0.00093968447
13.55971 -0.0009373951799999999
13.56071 -0.0009350998000000001
13.56171 -0.0009327983199999999
13.56271 -0.00093049057
13.56371 -0.0009281764499999999
13.56471 -0.0009258558699999999
13.56571 -0.00092352875
13.56671 -0.00092119481
13.56771 -0.0009188540399999999
13.56871 -0.00091650627
13.56971 -0.0009141514100000001
13.57071 -0.0009117894499999999
13.57171 -0.00090942031
13.57271 -0.0009070440699999999
13.57371 -0.0009046608300000001
13.57471 -0.00090227068
13.57571 -0.0008998738799999999
13.57671 -0.00089747064
13.57771 -0.0008950612899999999
13.57871 -0.00089264613
13.57971 -0.0008902255099999999
13.58071 -0.0008877997999999999
13.58171 -0.0008853694499999999
13.58271 -0.00088293491
13.58371 -0.00088049655
13.58471 -0.00087805474
13.58571 -0.0008756099299999999
13.58671 -0.00087316248
13.58771 -0.0008707125699999999
13.58871 -0.00086826058
13.58971 -0.00086580676
13.59071 -0.00086335122
13.59171 -0.0008608940300000001
13.59271 -0.00085843531
13.59371 -0.00085597503
13.59471 -0.00085351321
13.59571 -0.00085104975
13.59671 -0.0008485844799999999
13.59771 -0.0008461172900000001
13.59871 -0.00084364801
13.59971 -0.0008411764600000001
13.60071 -0.00083870245
13.60171 -0.0008362259000000001
13.60271 -0.0008337466199999999
13.60371 -0.0008312644199999999
13.60471 -0.00082877932
13.60571 -0.0008262913100000001
13.60671 -0.0008238003800000001
13.60771 -0.00082130664
13.60871 -0.00081881017
13.60971 -0.00081631115
13.61071 -0.00081380977
13.61171 -0.00081130638
13.61271 -0.0008088011800000001
13.61371 -0.00080629461
13.61471 -0.0008037870400000001
13.61571 -0.0008012787499999999
13.61671 -0.00079877018
13.61771 -0.0007962617000000001
13.61871 -0.0007937536799999999
13.61971 -0.0007912463799999999
13.62071 -0.00078874018
13.62171 -0.0007862353400000001
13.62271 -0.00078373196
13.62371 -0.0007812302999999999
13.62471 -0.0007787304599999999
13.62571 -0.00077623245
13.62671 -0.0007737362500000001
13.62771 -0.00077124178
13.62871 -0.00076874903
13.62971 -0.0007662577400000001
13.63071 -0.0007637678199999999
13.63171 -0.00076127903
13.63271 -0.0007587912
13.63371 -0.0007563041
13.63471 -0.00075381749
13.63571 -0.00075133125
13.63671 -0.0007488452
13.63771 -0.00074635918
13.63871 -0.00074387312
13.63971 -0.00074138702
13.64071 -0.00073890092
13.64171 -0.0007364148599999999
13.64271 -0.00073392898
13.64371 -0.00073144342
13.64471 -0.0007289585
13.64571 -0.00072647445
13.64671 -0.00072399157
13.64771 -0.00072151024
13.64871 -0.0007190308199999999
13.64971 -0.0007165537199999999
13.65071 -0.00071407926
13.65171 -0.00071160785
13.65271 -0.00070913984
13.65371 -0.00070667552
13.65471 -0.0007042152
13.65571 -0.00070175906
13.65671 -0.00069930734
13.65771 -0.00069686016
13.65871 -0.00069441758
13.65971 -0.00069197959
13.66071 -0.00068954619
13.66171 -0.00068711724
13.66271 -0.00068469262
13.66371 -0.00068227218
13.66471 -0.0006798557000000001
13.66571 -0.0006774429
13.66671 -0.0006750335599999999
13.66771 -0.00067262745
13.66871 -0.00067022434
13.66971 -0.000667824
13.67071 -0.00066542621
13.67171 -0.00066303087
13.67271 -0.00066063781
13.67371 -0.0006582469699999999
13.67471 -0.00065585837
13.67571 -0.00065347203
13.67671 -0.00065108807
13.67771 -0.0006487066
13.67871 -0.00064632782
13.67971 -0.00064395199
13.68071 -0.00064157935
13.68171 -0.0006392101999999999
13.68271 -0.00063684488
13.68371 -0.0006344836499999999
13.68471 -0.0006321268800000001
13.68571 -0.00062977483
13.68671 -0.00062742783
13.68771 -0.00062508611
13.68871 -0.00062274989
13.68971 -0.0006204193600000001
13.69071 -0.0006180946
13.69171 -0.00061577571
13.69271 -0.00061346273
13.69371 -0.00061115556
13.69471 -0.0006088541800000001
13.69571 -0.00060655843
13.69671 -0.00060426814
13.69771 -0.00060198313
13.69871 -0.0005997031599999999
13.69971 -0.00059742802
13.70071 -0.0005951574200000001
13.70171 -0.00059289114
13.70271 -0.00059062895
13.70371 -0.00058837068
13.70471 -0.0005861161299999999
13.70571 -0.00058386522
13.70671 -0.00058161786
13.70771 -0.000579374
13.70871 -0.0005771336899999999
13.70971 -0.00057489701
13.71071 -0.00057266407
13.71171 -0.00057043503
13.71271 -0.00056821013
13.71371 -0.00056598965
13.71471 -0.00056377385
13.71571 -0.00056156305
13.71671 -0.00055935752
13.71771 -0.00055715759
13.71871 -0.00055496357
13.71971 -0.00055277574
13.72071 -0.00055059436
13.72171 -0.00054841962
13.72271 -0.0005462517
13.72371 -0.00054409074
13.72471 -0.00054193679
13.72571 -0.00053978983
13.72671 -0.00053764979
13.72771 -0.00053551662
13.72871 -0.00053339013
13.72971 -0.0005312701000000001
13.73071 -0.0005291563
13.73171 -0.00052704845
13.73271 -0.00052494629
13.73371 -0.0005228495
13.73471 -0.00052075775
13.73571 -0.00051867078
13.73671 -0.00051658831
13.73771 -0.00051451011
13.73871 -0.00051243596
13.73971 -0.0005103657299999999
13.74071 -0.00050829931
13.74171 -0.00050623662
13.74271 -0.00050417766
13.74371 -0.00050212252
13.74471 -0.00050007129
13.74571 -0.00049802416
13.74671 -0.00049598134
13.74771 -0.00049394303
13.74871 -0.0004919095300000001
13.74971 -0.00048988118
13.75071 -0.00048785823
13.75171 -0.00048584097
13.75271 -0.00048382975999999996
13.75371 -0.00048182483
13.75471 -0.00047982639
13.75571 -0.00047783469
13.75671 -0.0004758499
13.75771 -0.00047387211
13.75871 -0.00047190142
13.75971 -0.00046993778
13.76071 -0.00046798118
13.76171 -0.0004660315
13.76271 -0.00046408859
13.76371 -0.00046215227
13.76471 -0.00046022233
13.76571 -0.00045829852
13.76671 -0.00045638053000000004
13.76771 -0.00045446808999999994
13.76871 -0.00045256093
13.76971 -0.00045065880999999996
13.77071 -0.00044876142
13.77171 -0.00044686858
13.77271 -0.00044498011000000003
13.77371 -0.00044309586000000005
13.77471 -0.00044121571
13.77571 -0.0004393396
13.77671 -0.00043746754000000004
13.77771 -0.00043559962
13.77871 -0.00043373589
13.77971 -0.00043187651
13.78071 -0.00043002165
13.78171 -0.00042817151
13.78271 -0.00042632628
13.78371 -0.00042448622999999996
13.78471 -0.00042265159999999995
13.78571 -0.00042082261
13.78671 -0.00041899948
13.78771 -0.0004171824
13.78871 -0.00041537151
13.78971 -0.00041356693
13.79071 -0.00041176877000000003
13.79171 -0.00040997706000000004
13.79271 -0.00040819177
13.79371 -0.00040641285
13.79471 -0.00040464015
13.79571 -0.00040287354999999996
13.79671 -0.00040111286
13.79771 -0.00039935785
13.79871 -0.0003976083
13.79971 -0.00039586388999999995
13.80071 -0.00039412439
13.80171 -0.00039238947999999997
13.80271 -0.00039065894
13.80371 -0.00038893254
13.80471 -0.00038721005000000005
13.80571 -0.00038549128
13.80671 -0.00038377616
13.80771 -0.00038206454
13.80871 -0.00038035641000000003
13.80971 -0.00037865178999999996
13.81071 -0.00037695071999999997
13.81171 -0.00037525333
13.81271 -0.00037355976
13.81371 -0.00037187019
13.81471 -0.00037018485
13.81571 -0.00036850399
13.81671 -0.00036682786
13.81771 -0.00036515671
13.81871 -0.00036349080999999997
13.81971 -0.00036183039
13.82071 -0.00036017566000000003
13.82171 -0.00035852681000000003
13.82271 -0.00035688399
13.82371 -0.00035524731
13.82471 -0.00035361682
13.82571 -0.0003519925
13.82671 -0.00035037433
13.82771 -0.00034876221
13.82871 -0.00034715599000000003
13.82971 -0.00034555549
13.83071 -0.00034396048
13.83171 -0.00034237070999999997
13.83271 -0.00034078589
13.83371 -0.00033920574
[truncated: 217,641 more chars]
