# Supplementary material for: 2D Synthetic dataset of numerical simulations of long-period seismicity in a volcanic edifice and related sensitivity kernels
Source: Data Brief. 2021 Jan 25;34:106673. doi: 10.1016/j.dib.2020.106673 (PMC7841316; doi:10.1016/j.dib.2020.106673)
Supplement: Supplementary Data S1 — Supplementary Raw Research Data. This is open data under the CC BY license http://creativecommons.org/licenses/by/4.0/ [file mmc1.zip › Dataset/OUTPUT_SEISMOGRAMS/9000_3000/disp_Z_homo_8000_2685_SVF7e-1Hz.semd]

-1.714286 0.0
-1.713286 0.0
-1.712286 0.0
-1.711286 0.0
-1.710286 -2.5865832e-29
-1.709286 -2.4834268e-17
-1.708286 -2.2797394999999996e-16
-1.707286 -1.1043771e-15
-1.706286 -3.7337467e-15
-1.705286 -9.8407017e-15
-1.704286 -2.1436975e-14
-1.703286 -4.0021486e-14
-1.702286 -6.572172e-14
-1.701286 -9.7121835e-14
-1.700286 -1.3249557999999998e-13
-1.699286 -1.7253514e-13
-1.698286 -2.2358805e-13
-1.697286 -2.9942204e-13
-1.696286 -4.1933285e-13
-1.695286 -6.0143676e-13
-1.694286 -8.520855e-13
-1.693286 -1.1546708e-12
-1.692286 -1.4624959e-12
-1.691286 -1.6999988999999998e-12
-1.690286 -1.7743199e-12
-1.689286 -1.5958126e-12
-1.688286 -1.1029241e-12
-1.687286 -2.8505096e-13
-1.686286 8.0307719e-13
-1.685286 2.0406699e-12
-1.684286 3.2571788e-12
-1.683286 4.2671253e-12
-1.682286 4.9226228e-12
-1.681286 5.1791257e-12
-1.680286 5.164348e-12
-1.679286 5.2335696e-12
-1.678286 5.9891904e-12
-1.677286 8.2421456e-12
-1.676286 1.2900747000000002e-11
-1.675286 2.078925e-11
-1.674286 3.2420795e-11
-1.673286 4.7770608999999996e-11
-1.672286 6.6108284e-11
-1.671286 8.5945969e-11
-1.670286 1.0514143e-10
-1.669286 1.2116421e-10
-1.668286 1.3149686e-10
-1.667286 1.3410947e-10
-1.666286 1.2792172000000002e-10
-1.665286 1.1315613e-10
-1.664286 9.1489977e-11
-1.663286 6.5934015e-11
-1.662286 4.0401008e-11
-1.661286 1.8978272e-11
-1.660286 4.9803321000000004e-12
-1.659286 -7.7032136e-14
-1.658286 2.6120783e-12
-1.657286 8.5628316e-12
-1.656286 9.9388657e-12
-1.655286 -3.8765493e-12
-1.654286 -4.5088447e-11
-1.653286 -1.2583152999999998e-10
-1.652286 -2.5632768e-10
-1.651286 -4.4322259e-10
-1.650286 -6.8846816e-10
-1.649286 -9.8904001e-10
-1.648286 -1.3376278e-09
-1.647286 -1.7242449e-09
-1.646286 -2.1385029e-09
-1.645286 -2.5721286e-09
-1.644286 -3.0211957999999998e-09
-1.643286 -3.4875346e-09
-1.642286 -3.9788669e-09
-1.641286 -4.5074167e-09
-1.640286 -5.087019e-09
-1.639286 -5.7290801e-09
-1.638286 -6.4380522e-09
-1.637286 -7.2073139e-09
-1.636286 -8.0164125e-09
-1.635286 -8.8304926e-09
-1.634286 -9.6023925e-09
-1.633286 -1.0277387e-08
-1.632286 -1.0799978999999999e-08
-1.631286 -1.1121624000000001e-08
-1.630286 -1.1207913e-08
-1.629286 -1.104369e-08
-1.628286 -1.0634797e-08
-1.627286 -1.000569e-08
-1.626286 -9.1929409e-09
-1.625286 -8.2354498e-09
-1.624286 -7.1630125e-09
-1.623286 -5.985391299999999e-09
-1.622286 -4.6842558e-09
-1.621286 -3.2100888e-09
-1.620286 -1.4854441e-09
-1.619286 5.851274800000001e-10
-1.618286 3.0994731e-09
-1.617286 6.13877e-09
-1.616286 9.748197399999999e-09
-1.615286 1.3920964e-08
-1.614286 1.8589082e-08
-1.613286 2.3623309e-08
-1.612286 2.8843167e-08
-1.611286 3.4036045999999996e-08
-1.610286 3.8982609e-08
-1.609286 4.3484213e-08
-1.608286 4.7387366000000004e-08
-1.607286 5.0600385e-08
-1.606286 5.3098609e-08
-1.605286 5.4916521000000004e-08
-1.604286 5.6127547e-08
-1.603286 5.6814892e-08
-1.602286 5.7038923999999994e-08
-1.601286 5.6807758000000004e-08
-1.600286 5.6057686000000004e-08
-1.599286 5.4648736e-08
-1.598286 5.237808e-08
-1.597286 4.9010567999999996e-08
-1.596286 4.4322127e-08
-1.595286 3.8148729e-08
-1.594286 3.0431727e-08
-1.593286 2.1250164e-08
-1.592286 1.0832348e-08
-1.591286 -4.5780658e-10
-1.590286 -1.2159584e-08
-1.589286 -2.3774527e-08
-1.588286 -3.4836536e-08
-1.587286 -4.4980855e-08
-1.586286 -5.3998921999999994e-08
-1.585286 -6.1867694e-08
-1.584286 -6.8746009e-08
-1.583286 -7.4936091e-08
-1.582286 -8.0814966e-08
-1.581286 -8.6746504e-08
-1.580286 -9.298943300000001e-08
-1.579286 -9.9618502e-08
-1.578286 -1.0647478e-07
-1.577286 -1.131567e-07
-1.576286 -1.1905639e-07
-1.575286 -1.2343803e-07
-1.574286 -1.2554623e-07
-1.573286 -1.247268e-07
-1.572286 -1.2053847999999998e-07
-1.571286 -1.1283514e-07
-1.570286 -1.0180205999999999e-07
-1.569286 -8.793794599999999e-08
-1.568286 -7.1984163e-08
-1.567286 -5.4812382000000004e-08
-1.566286 -3.7290623e-08
-1.565286 -2.0152323e-08
-1.564286 -3.8937277e-09
-1.563286 1.1279536e-08
-1.562286 2.5444599000000002e-08
-1.561286 3.8891682e-08
-1.560286 5.2004501e-08
-1.559286 6.511346999999999e-08
-1.558286 7.8351287e-08
-1.557286 9.1541985e-08
-1.556286 1.0414997000000001e-07
-1.555286 1.153053e-07
-1.554286 1.2390754e-07
-1.553286 1.2879482e-07
-1.552286 1.2895111999999999e-07
-1.551286 1.2371471e-07
-1.550286 1.1294792e-07
-1.549286 9.713210199999999e-08
-1.548286 7.7363327e-08
-1.547286 5.5240507e-08
-1.546286 3.2657493e-08
-1.545286 1.1528658e-08
-1.544286 -6.5080025e-09
-1.543286 -2.0359243000000002e-08
-1.542286 -2.9667449e-08
-1.541286 -3.4885844e-08
-1.540286 -3.7218501e-08
-1.539286 -3.8428584999999996e-08
-1.538286 -4.0541792e-08
-1.537286 -4.549173e-08
-1.536286 -5.4766136e-08
-1.535286 -6.9114975e-08
-1.534286 -8.8372742e-08
-1.533286 -1.1142889999999999e-07
-1.532286 -1.3635549e-07
-1.531286 -1.6067372e-07
-1.530286 -1.8171643e-07
-1.529286 -1.9702597e-07
-1.528286 -2.047196e-07
-1.527286 -2.0375923e-07
-1.526286 -1.9407895e-07
-1.525286 -1.7654811e-07
-1.524286 -1.5277752e-07
-1.523286 -1.2480469999999998e-07
-1.522286 -9.4716035e-08
-1.521286 -6.4276012e-08
-1.520286 -3.4632297e-08
-1.519286 -6.151792299999999e-09
-1.518286 2.1581523e-08
-1.517286 4.9606691e-08
-1.516286 7.9294454e-08
-1.515286 1.1198074000000001e-07
-1.514286 1.4859671999999998e-07
-1.513286 1.8936912e-07
-1.512286 2.336525e-07
-1.511286 2.7993159e-07
-1.510286 3.2599936e-07
-1.509286 3.6928332e-07
-1.508286 4.0726262000000004e-07
-1.507286 4.3789976e-07
-1.506286 4.6000434999999994e-07
-1.505286 4.7345785000000004e-07
-1.504286 4.7925028e-07
-1.503286 4.7931503e-07
-1.502286 4.7618478e-07
-1.501286 4.7252544000000004e-07
-1.500286 4.7063007e-07
-1.499286 4.7196407e-07
-1.498286 4.7684638e-07
-1.497286 4.8432884e-07
-1.496286 4.9230069e-07
-1.495286 4.978048199999999e-07
-1.494286 4.9751328e-07
-1.493286 4.8827959e-07
-1.492286 4.6766928e-07
-1.491286 4.3437307e-07
-1.490286 3.884264e-07
-1.489286 3.3119398e-07
-1.488286 2.6512033e-07
-1.487286 1.9329089e-07
-1.486286 1.1888406e-07
-1.485286 4.4615095e-08
-1.484286 -2.7722705e-08
-1.483286 -9.7532105e-08
-1.482286 -1.6544661e-07
-1.481286 -2.3311517e-07
-1.480286 -3.0277365e-07
-1.479286 -3.7668078e-07
-1.478286 -4.5652415e-07
-1.477286 -5.4290981e-07
-1.476286 -6.3503669e-07
-1.475286 -7.3062614e-07
-1.474286 -8.261297400000001e-07
-1.473286 -9.1718926e-07
-1.472286 -9.99274e-07
-1.471286 -1.0683862000000001e-06
-1.470286 -1.121709e-06
-1.469286 -1.1580787e-06
-1.468286 -1.1781894e-06
-1.467286 -1.1844865e-06
-1.466286 -1.1807575e-06
-1.465286 -1.1714833000000001e-06
-1.464286 -1.1610563e-06
-1.463286 -1.1530006e-06
-1.462286 -1.1493265999999999e-06
-1.461286 -1.1501356e-06
-1.460286 -1.1535462000000001e-06
-1.459286 -1.1559586e-06
-1.458286 -1.1526177e-06
-1.457286 -1.1383801e-06
-1.456286 -1.1085578e-06
-1.455286 -1.0596956e-06
-1.454286 -9.901530300000001e-07
-1.453286 -9.0039256e-07
-1.452286 -7.9292919e-07
-1.451286 -6.7195378e-07
-1.450286 -5.4269962e-07
-1.449286 -4.1066359e-07
-1.448286 -2.8081824e-07
-1.447286 -1.5694895e-07
-1.446286 -4.1226771999999996e-08
-1.445286 6.5917766e-08
-1.444286 1.656083e-07
-1.443286 2.6006914000000003e-07
-1.442286 3.519969e-07
-1.441286 4.4387902e-07
-1.440286 5.3738849e-07
-1.439286 6.3296701e-07
-1.438286 7.2967192e-07
-1.437286 8.253114599999999e-07
-1.436286 9.168387799999999e-07
-1.435286 1.0009254e-06
-1.434286 1.0746023e-06
-1.433286 1.1358426e-06
-1.432286 1.1839719e-06
-1.431286 1.2198221e-06
-1.430286 1.2455966e-06
-1.429286 1.2644624e-06
-1.428286 1.2799427e-06
-1.427286 1.2952165e-06
-1.426286 1.3124539e-06
-1.425286 1.3323116e-06
-1.424286 1.3536833e-06
-1.423286 1.3737576e-06
-1.422286 1.3883824e-06
-1.421286 1.3926777e-06
-1.420286 1.3817973e-06
-1.419286 1.3517091e-06
-1.418286 1.2998651e-06
-1.417286 1.2256439e-06
-1.416286 1.1304941e-06
-1.415286 1.0177529e-06
-1.414286 8.921732699999999e-07
-1.413286 7.592393400000001e-07
-1.412286 6.2438494e-07
-1.411286 4.922449600000001e-07
-1.410286 3.6605974e-07
-1.409286 2.4732456e-07
-1.408286 1.3573047e-07
-1.407286 2.9392122000000002e-08
-1.406286 -7.4691808e-08
-1.405286 -1.8003705e-07
-1.404286 -2.900443e-07
-1.403286 -4.0745589e-07
-1.402286 -5.3398934e-07
-1.401286 -6.7020176e-07
-1.400286 -8.155973700000001e-07
-1.399286 -9.689376400000001e-07
-1.398286 -1.1286806e-06
-1.397286 -1.2934528e-06
-1.396286 -1.4624526e-06
-1.395286 -1.6357033e-06
-1.394286 -1.8141e-06
-1.393286 -1.9992457e-06
-1.392286 -2.1931083e-06
-1.391286 -2.3975703e-06
-1.390286 -2.6139706e-06
-1.389286 -2.8427333e-06
-1.388286 -3.0831732e-06
-1.387286 -3.3335268999999997e-06
-1.386286 -3.5912219e-06
-1.385286 -3.8533397000000005e-06
-1.384286 -4.1171965e-06
-1.383286 -4.3809372e-06
-1.382286 -4.6440238e-06
-1.381286 -4.9075197e-06
-1.380286 -5.174101900000001e-06
-1.379286 -5.4477809e-06
-1.378286 -5.733353699999999e-06
-1.377286 -6.035676799999999e-06
-1.376286 -6.358873599999999e-06
-1.375286 -6.7056142000000005e-06
-1.374286 -7.076595000000001e-06
-1.373286 -7.4703159e-06
-1.372286 -7.8832109e-06
-1.371286 -8.3101234e-06
-1.370286 -8.745063e-06
-1.369286 -9.1821263e-06
-1.368286 -9.6164293e-06
-1.367286 -1.0044896e-05
-1.366286 -1.0466768e-05
-1.365286 -1.0883733e-05
-1.364286 -1.129964e-05
-1.363286 -1.1719836999999999e-05
-1.362286 -1.2150213e-05
-1.361286 -1.2596105e-05
-1.360286 -1.3061241000000002e-05
-1.359286 -1.3546854e-05
-1.358286 -1.405118e-05
-1.357286 -1.4569372e-05
-1.356286 -1.5093886e-05
-1.355286 -1.5615286e-05
-1.354286 -1.6123359e-05
-1.353286 -1.6608371e-05
-1.352286 -1.706229e-05
-1.351286 -1.7479776e-05
-1.350286 -1.7858818000000002e-05
-1.349286 -1.8200896e-05
-1.348286 -1.8510666e-05
-1.347286 -1.8795215e-05
-1.346286 -1.906299e-05
-1.345286 -1.9322572e-05
-1.344286 -1.9581451999999997e-05
-1.343286 -1.9845025e-05
-1.342286 -2.0115874e-05
-1.341286 -2.0393499e-05
-1.340286 -2.0674474e-05
-1.339286 -2.0953013e-05
-1.338286 -2.1221828e-05
-1.337286 -2.1473173e-05
-1.336286 -2.169988e-05
-1.335286 -2.1896275e-05
-1.334286 -2.2058832e-05
-1.333286 -2.2186504e-05
-1.332286 -2.2280726e-05
-1.331286 -2.2345081000000002e-05
-1.330286 -2.2384757999999998e-05
-1.329286 -2.2405838000000002e-05
-1.328286 -2.2414582e-05
-1.327286 -2.2416782e-05
-1.326286 -2.2417271e-05
-1.325286 -2.2419643e-05
-1.324286 -2.2426174e-05
-1.323286 -2.2437966e-05
-1.322286 -2.2455216999999998e-05
-1.321286 -2.2477585999999998e-05
-1.320286 -2.2504581e-05
-1.319286 -2.2535917000000002e-05
-1.318286 -2.2571795e-05
-1.317286 -2.2613088e-05
-1.316286 -2.2661452e-05
-1.315286 -2.2719331e-05
-1.314286 -2.2789909e-05
-1.313286 -2.2877018e-05
-1.312286 -2.2984992000000002e-05
-1.311286 -2.3118501e-05
-1.310286 -2.3282351e-05
-1.309286 -2.3481246e-05
-1.308286 -2.3719521e-05
-1.307286 -2.4000801000000002e-05
-1.306286 -2.4327673e-05
-1.305286 -2.4701386999999998e-05
-1.304286 -2.5121615999999997e-05
-1.303286 -2.5586357e-05
-1.302286 -2.6091993e-05
-1.301286 -2.663358e-05
-1.300286 -2.7205326000000003e-05
-1.299286 -2.7801288999999997e-05
-1.298286 -2.8416176000000002e-05
-1.297286 -2.9046157e-05
-1.296286 -2.9689613e-05
-1.295286 -3.0347650000000004e-05
-1.294286 -3.1024331e-05
-1.293286 -3.1726478e-05
-1.292286 -3.2463112e-05
-1.291286 -3.3244481e-05
-1.290286 -3.4080833000000004e-05
-1.289286 -3.4981011e-05
-1.288286 -3.5951157e-05
-1.287286 -3.6993617000000004e-05
-1.286286 -3.8106251e-05
-1.285286 -3.9282267e-05
-1.284286 -4.0510613999999996e-05
-1.283286 -4.1776954e-05
-1.282286 -4.3065063e-05
-1.281286 -4.4358515e-05
-1.280286 -4.564246e-05
-1.279286 -4.6905197e-05
-1.278286 -4.8139424e-05
-1.277286 -4.9342941e-05
-1.276286 -5.0518730000000003e-05
-1.275286 -5.1674368e-05
-1.274286 -5.2820894e-05
-1.273286 -5.3971252e-05
-1.272286 -5.5138543e-05
-1.271286 -5.6334312e-05
-1.270286 -5.7567063999999995e-05
-1.269286 -5.8841231999999996e-05
-1.268286 -6.0156725e-05
-1.267286 -6.1509041e-05
-1.266286 -6.2889893e-05
-1.265286 -6.428837200000001e-05
-1.264286 -6.5692296e-05
-1.263286 -6.7089724e-05
-1.262286 -6.847029099999999e-05
-1.261286 -6.9826274e-05
-1.260286 -7.1153181e-05
-1.259286 -7.2449933e-05
-1.258286 -7.371854199999999e-05
-1.257286 -7.4963413e-05
-1.256286 -7.619040599999999e-05
-1.255286 -7.7405832e-05
-1.254286 -7.8615398e-05
-1.253286 -7.9823423e-05
-1.252286 -8.1032289e-05
-1.251286 -8.2242218e-05
-1.250286 -8.3451397e-05
-1.249286 -8.4656426e-05
-1.248286 -8.5852935e-05
-1.247286 -8.7036307e-05
-1.246286 -8.8202449e-05
-1.245286 -8.9348345e-05
-1.244286 -9.0472457e-05
-1.243286 -9.1574861e-05
-1.242286 -9.2657137e-05
-1.241286 -9.3722019e-05
-1.240286 -9.4772872e-05
-1.239286 -9.581306100000001e-05
-1.238286 -9.6845315e-05
-1.237286 -9.7871134e-05
-1.236286 -9.889031399999999e-05
-1.235286 -9.9900615e-05
-1.234286 -0.00010089767999999999
-1.233286 -0.00010187513999999999
-1.232286 -0.00010282494
-1.231286 -0.00010373791
-1.230286 -0.00010460442
-1.229286 -0.00010541506
-1.228286 -0.00010616141999999999
-1.227286 -0.00010683658999999999
-1.226286 -0.00010743569
-1.225286 -0.00010795627
-1.224286 -0.00010839839999999999
-1.223286 -0.00010876455
-1.222286 -0.00010905931
-1.221286 -0.00010928873
-1.220286 -0.00010945966999999999
-1.219286 -0.00010957891
-1.218286 -0.00010965230000000001
-1.217286 -0.00010968398
-1.216286 -0.00010967583
-1.215286 -0.00010962704999999999
-1.214286 -0.00010953412000000001
-1.213286 -0.00010939102999999999
-1.212286 -0.00010918974999999999
-1.211286 -0.00010892096
-1.210286 -0.000108575
-1.209286 -0.00010814283000000001
-1.208286 -0.00010761718
-1.207286 -0.00010699330999999999
-1.206286 -0.00010626974
-1.205286 -0.00010544858
-1.204286 -0.00010453547
-1.203286 -0.00010353922
-1.202286 -0.00010247111
-1.201286 -0.00010134392999999999
-1.200286 -0.00010017103
-1.199286 -9.896537e-05
-1.198286 -9.7738553e-05
-1.197286 -9.650024099999999e-05
-1.196286 -9.525769e-05
-1.195286 -9.4015547e-05
-1.194286 -9.2776065e-05
-1.193286 -9.153955e-05
-1.192286 -9.0305087e-05
-1.191286 -8.90715e-05
-1.190286 -8.7838123e-05
-1.189286 -8.6605542e-05
-1.188286 -8.5376053e-05
-1.187286 -8.4153857e-05
-1.186286 -8.294506999999999e-05
-1.185286 -8.1757412e-05
-1.184286 -8.059979e-05
-1.183286 -7.9481617e-05
-1.182286 -7.8412194e-05
-1.181286 -7.739991999999999e-05
-1.180286 -7.645171e-05
-1.179286 -7.557253e-05
-1.178286 -7.4765194e-05
-1.177286 -7.4030521e-05
-1.176286 -7.3367704e-05
-1.175286 -7.2774895e-05
-1.174286 -7.2249958e-05
-1.173286 -7.1791129e-05
-1.172286 -7.139767e-05
-1.171286 -7.1070264e-05
-1.170286 -7.081131900000001e-05
-1.169286 -7.0624975e-05
-1.168286 -7.0516847e-05
-1.167286 -7.0493553e-05
-1.166286 -7.0562055e-05
-1.165286 -7.0728669e-05
-1.164286 -7.0998249e-05
-1.163286 -7.137329599999999e-05
-1.162286 -7.1853424e-05
-1.161286 -7.243496e-05
-1.160286 -7.311114099999999e-05
-1.159286 -7.3872422e-05
-1.158286 -7.470732700000001e-05
-1.157286 -7.5603276e-05
-1.156286 -7.6547684e-05
-1.155286 -7.7529052e-05
-1.154286 -7.853795400000001e-05
-1.153286 -7.9567798e-05
-1.152286 -8.061550099999999e-05
-1.151286 -8.1681725e-05
-1.150286 -8.2770748e-05
-1.149286 -8.389001800000001e-05
-1.148286 -8.504925399999999e-05
-1.147286 -8.6259365e-05
-1.146286 -8.7531384e-05
-1.145286 -8.8875362e-05
-1.144286 -9.029938000000001e-05
-1.143286 -9.1808988e-05
-1.142286 -9.3406851e-05
-1.141286 -9.5092753e-05
-1.140286 -9.686386900000001e-05
-1.139286 -9.871519100000002e-05
-1.138286 -0.00010064014
-1.137286 -0.00010263137999999999
-1.136286 -0.00010468179
-1.135286 -0.00010678516
-1.134286 -0.00010893720999999999
-1.133286 -0.00011113597999999999
-1.132286 -0.00011338213
-1.131286 -0.00011567882
-1.130286 -0.00011803135
-1.129286 -0.00012044674
-1.128286 -0.00012293309
-1.127286 -0.00012549935
-1.126286 -0.00012815455
-1.125286 -0.00013090745
-1.124286 -0.00013376607
-1.123286 -0.00013673715999999999
-1.122286 -0.00013982577
-1.121286 -0.00014303503
-1.120286 -0.00014636625999999998
-1.119286 -0.00014981918999999998
-1.118286 -0.00015339257
-1.117286 -0.00015708457000000002
-1.116286 -0.00016089314
-1.115286 -0.00016481633
-1.114286 -0.00016885233
-1.113286 -0.00017299958
-1.112286 -0.00017725685
-1.111286 -0.00018162315
-1.110286 -0.00018609767
-1.109286 -0.00019067948
-1.108286 -0.00019536722
-1.107286 -0.00020015846
-1.106286 -0.00020504915
-1.105286 -0.00021003334
-1.104286 -0.00021510336000000002
-1.103286 -0.00022025016999999999
-1.102286 -0.00022546412
-1.101286 -0.00023073571
-1.100286 -0.00023605626000000002
-1.099286 -0.00024141836999999998
-1.098286 -0.00024681622
-1.097286 -0.00025224645
-1.096286 -0.00025770823
-1.095286 -0.00026320362999999997
-1.094286 -0.00026873711
-1.093286 -0.00027431508
-1.092286 -0.00027994479
-1.091286 -0.00028563281
-1.090286 -0.00029138407000000005
-1.089286 -0.00029720068
-1.088286 -0.00030308142
-1.087286 -0.00030902177
-1.086286 -0.00031501404
-1.085286 -0.00032104801
-1.084286 -0.00032711168
-1.083286 -0.00033319234
-1.082286 -0.00033927752
-1.081286 -0.00034535637
-1.080286 -0.00035142084
-1.079286 -0.00035746691
-1.078286 -0.00036349550000000004
-1.077286 -0.0003695128
-1.076286 -0.00037552975000000003
-1.075286 -0.00038156118
-1.074286 -0.0003876245
-1.073286 -0.00039373831
-1.072286 -0.00039992083
-1.071286 -0.00040618897000000006
-1.070286 -0.00041255748
-1.069286 -0.000419038
-1.068286 -0.00042563820000000006
-1.067286 -0.0004323615
-1.066286 -0.00043920704
-1.065286 -0.00044617022000000006
-1.064286 -0.00045324373
-1.063286 -0.00046041919
-1.062286 -0.00046768869
-1.061286 -0.00047504564
-1.060286 -0.00048248626
-1.059286 -0.0004900096
-1.058286 -0.00049761775
-1.057286 -0.00050531571
-1.056286 -0.0005131109000000001
-1.055286 -0.0005210125
-1.054286 -0.00052903088
-1.053286 -0.00053717604
-1.052286 -0.00054545662
-1.051286 -0.00055387877
-1.050286 -0.00056244521
-1.049286 -0.00057115503
-1.048286 -0.00058000396
-1.047286 -0.0005889847699999999
-1.046286 -0.0005980883099999999
-1.045286 -0.00060730458
-1.044286 -0.00061662354
-1.043286 -0.00062603604
-1.042286 -0.00063553489
-1.041286 -0.00064511541
-1.040286 -0.00065477529
-1.039286 -0.0006645142499999999
-1.038286 -0.0006743337500000001
-1.037286 -0.00068423633
-1.036286 -0.00069422426
-1.035286 -0.00070429824
-1.034286 -0.00071445702
-1.033286 -0.00072469647
-1.032286 -0.00073500933
-1.031286 -0.00074538575
-1.030286 -0.00075581402
-1.029286 -0.0007662821199999999
-1.028286 -0.0007767785099999999
-1.027286 -0.0007872936300000001
-1.026286 -0.0007978208499999999
-1.025286 -0.0008083573399999999
-1.024286 -0.0008189039400000001
-1.023286 -0.0008294652600000001
-1.022286 -0.0008400498699999999
-1.021286 -0.00085066904
-1.020286 -0.00086133587
-1.019286 -0.0008720638999999999
-1.018286 -0.0008828660599999999
-1.017286 -0.0008937530800000001
-1.016286 -0.00090473286
-1.015286 -0.0009158100499999999
-1.014286 -0.00092698565
-1.013286 -0.00093825865
-1.012286 -0.0009496260599999999
-1.011286 -0.00096108461
-1.010286 -0.00097263119
-1.009286 -0.0009842636199999999
-1.008286 -0.00099598201
-1.007286 -0.0010077890999999999
-1.006286 -0.0010196903999999999
-1.005286 -0.0010316949
-1.004286 -0.0010438132
-1.003286 -0.0010560585
-1.002286 -0.0010684445
-1.001286 -0.0010809851
-1.000286 -0.001093693
-0.9992857 -0.0011065792
-0.9982857 -0.0011196518
-0.9972857 -0.0011329167
-0.9962857 -0.0011463770999999999
-0.9952857 -0.0011600343
-0.9942857 -0.0011738874
-0.9932857 -0.0011879339999999999
-0.9922857 -0.0012021705
-0.9912857 -0.0012165921
-0.9902857 -0.0012311941
-0.9892857 -0.0012459735
-0.9882857 -0.0012609285
-0.9872857 -0.0012760595000000001
-0.9862857 -0.0012913688999999999
-0.9852857 -0.0013068597
-0.9842857 -0.0013225352000000002
-0.9832857 -0.0013383982999999999
-0.9822857 -0.0013544517
-0.9812857 -0.0013706972
-0.9802857 -0.0013871354
-0.9792857 -0.0014037652999999998
-0.9782857 -0.001420584
-0.9772857 -0.0014375848999999999
-0.9762857 -0.0014547582999999999
-0.9752857 -0.0014720930999999999
-0.9742857 -0.0014895781000000001
-0.9732857 -0.0015072032
-0.9722857 -0.001524961
-0.9712857 -0.0015428472
-0.9702857 -0.0015608612
-0.9692857 -0.0015790054
-0.9682857 -0.0015972852
-0.9672857 -0.0016157075
-0.9662857 -0.0016342819
-0.9652857 -0.0016530203000000002
-0.9642857 -0.001671935
-0.9632857 -0.0016910386000000002
-0.9622857 -0.0017103408000000001
-0.9612857 -0.0017298476
-0.9602857 -0.0017495605999999998
-0.9592857 -0.0017694763000000002
-0.9582857 -0.0017895874000000002
-0.9572857 -0.0018098855
-0.9562857 -0.0018303616999999998
-0.9552857 -0.0018510089
-0.9542857 -0.0018718229999999999
-0.9532857 -0.0018928034
-0.9522857 -0.0019139530000000001
-0.9512857 -0.0019352798
-0.9502857 -0.0019567959
-0.9492857 -0.001978519
-0.9482857 -0.0020004705
-0.9472857 -0.0020226751
-0.9462857 -0.0020451582
-0.9452857 -0.002067943
-0.9442857 -0.0020910491000000002
-0.9432857 -0.0021144908
-0.9422857 -0.0021382761
-0.9412857 -0.0021624068000000002
-0.9402857 -0.0021868796
-0.9392857 -0.0022116878
-0.9382857 -0.0022368231
-0.9372857 -0.0022622751
-0.9362857 -0.0022880342
-0.9352857 -0.0023140921000000003
-0.9342857 -0.0023404438
-0.9332857 -0.0023670871
-0.9322857 -0.0023940242
-0.9312857 -0.0024212611999999997
-0.9302857 -0.0024488081000000003
-0.9292857 -0.0024766781
-0.9282857 -0.0025048841
-0.9272857 -0.0025334379
-0.9262857 -0.0025623471
-0.9252857 -0.0025916144
-0.9242857 -0.0026212389
-0.9232857 -0.0026512156
-0.9222857 -0.0026815369
-0.9212857 -0.0027121931
-0.9202857 -0.0027431734
-0.9192857 -0.0027744654
-0.9182857 -0.0028060576
-0.9172857 -0.00283794
-0.9162857 -0.0028701054999999997
-0.9152857 -0.0029025512000000002
-0.9142857 -0.0029352785
-0.9132857 -0.0029682929
-0.9122857 -0.0030016025
-0.9112857 -0.0030352148000000003
-0.9102857 -0.0030691364
-0.9092857 -0.0031033723999999998
-0.9082857 -0.0031379259
-0.9072857 -0.0031727985
-0.9062857 -0.0032079904
-0.9052857 -0.0032435004
-0.9042857 -0.0032793253999999997
-0.9032857 -0.0033154611
-0.9022857 -0.0033519012999999997
-0.9012857 -0.0033886412
-0.9002857 -0.0034256751
-0.8992857 -0.0034630015
-0.8982857 -0.0035006229000000004
-0.8972857 -0.0035385467
-0.8962857 -0.0035767832999999997
-0.8952857 -0.0036153455000000004
-0.8942857 -0.0036542475000000004
-0.8932857 -0.0036935045999999996
-0.8922857 -0.0037331330999999996
-0.8912857 -0.0037731514999999995
-0.8902857 -0.0038135808
-0.8892857 -0.0038544407000000004
-0.8882857 -0.0038957507
-0.8872857 -0.0039375263
-0.8862857 -0.0039797775
-0.8852857 -0.0040225106
-0.8842857 -0.0040657265
-0.8832857 -0.0041094248
-0.8822857 -0.0041536045
-0.8812857 -0.0041982639
-0.8802857 -0.0042434003
-0.8792857 -0.0042890104
-0.8782857 -0.0043350912
-0.8772857 -0.0043816421
-0.8762857 -0.0044286626
-0.8752857 -0.0044761593
-0.8742857 -0.0045241424
-0.8732857 -0.0045726275999999995
-0.8722857 -0.0046216337
-0.8712857 -0.004671179300000001
-0.8702857 -0.0047212801
-0.8692857 -0.0047719503
-0.8682857 -0.0048232007
-0.8672857 -0.0048750415
-0.8662857 -0.00492748
-0.8652857 -0.0049805207
-0.8642857 -0.0050341627
-0.8632857 -0.0050883988
-0.8622857 -0.0051432169
-0.8612857 -0.0051986033
-0.8602857 -0.005254546
-0.8592857 -0.0053110351
-0.8582857 -0.0053680626
-0.8572857 -0.0054256248
-0.8562857 -0.0054837197
-0.8552857 -0.0055423468
-0.8542857 -0.0056015066
-0.8532857 -0.005661204
-0.8522857 -0.0057214464
-0.8512857 -0.0057822424
-0.8502857 -0.005843604200000001
-0.8492857 -0.0059055445
-0.8482857 -0.0059680748
-0.8472857 -0.0060312049999999996
-0.8462857 -0.0060949395
-0.8452857 -0.0061592807
-0.8442857 -0.006224232499999999
-0.8432857 -0.0062897991
-0.8422857 -0.0063559914
-0.8412857 -0.0064228203
-0.8402857 -0.0064902953
-0.8392857 -0.006558423000000001
-0.8382857 -0.0066272063
-0.8372857 -0.0066966473000000006
-0.8362857 -0.006766748299999999
-0.8352857 -0.0068375157
-0.8342857 -0.006908959
-0.8332857 -0.0069810885
-0.8322857 -0.0070539194
-0.8312857 -0.007127464799999999
-0.8302857 -0.0072017363
-0.8292857 -0.0072767456
-0.8282857 -0.0073525071999999995
-0.8272857 -0.0074290394
-0.8262857 -0.007506361699999999
-0.8252857 -0.0075844975
-0.8242857 -0.007663470800000001
-0.8232857 -0.007743297499999999
-0.8222857 -0.007823987099999999
-0.8212857 -0.007905539
-0.8202857 -0.0079879501
-0.8192857 -0.0080712205
-0.8182857 -0.0081553524
-0.8172857 -0.0082403494
-0.8162857 -0.008326219499999999
-0.8152857 -0.0084129679
-0.8142857 -0.0085005988
-0.8132857 -0.0085891203
-0.8122857 -0.0086785491
-0.8112857 -0.0087689063
-0.8102857 -0.008860221
-0.8092857 -0.008952521599999999
-0.8082857 -0.0090458285
-0.8072857 -0.0091401555
-0.8062857 -0.0092355054
-0.8052857 -0.0093318733
-0.8042857 -0.0094292482
-0.8032857 -0.0095276213
-0.8022857 -0.009626983200000001
-0.8012857 -0.0097273223
-0.8002857 -0.0098286277
-0.7992857 -0.0099308869
-0.7982857 -0.010034088
-0.7972857 -0.010138228
-0.7962857 -0.010243315
-0.7952857 -0.010349368
-0.7942857 -0.010456416
-0.7932857 -0.010564490000000001
-0.7922857 -0.010673618
-0.7912857 -0.010783820999999999
-0.7902857 -0.010895116
-0.7892857 -0.011007514
-0.7882857 -0.011121026000000001
-0.7872857 -0.011235663
-0.7862857 -0.011351430000000001
-0.7852857 -0.011468332
-0.7842857 -0.011586366
-0.7832857 -0.011705527
-0.7822857 -0.011825805
-0.7812857 -0.01194719
-0.7802857 -0.012069686
-0.7792857 -0.012193304
-0.7782857 -0.012318063999999998
-0.7772857 -0.012443999
-0.7762857 -0.012571138999999999
-0.7752857 -0.01269951
-0.7742857 -0.01282913
-0.7732857 -0.012960019
-0.7722857 -0.013092195
-0.7712857 -0.013225686
-0.7702857 -0.013360521
-0.7692857 -0.013496727
-0.7682857 -0.01363433
-0.7672857 -0.013773343
-0.7662857 -0.013913772999999999
-0.7652857 -0.014055624000000001
-0.7642857 -0.014198899000000001
-0.7632857 -0.014343607000000001
-0.7622857 -0.014489763000000001
-0.7612857 -0.014637387000000002
-0.7602857 -0.014786505
-0.7592857 -0.014937132
-0.7582857 -0.015089278
-0.7572857 -0.015242951999999999
-0.7562857 -0.015398163999999999
-0.7552857 -0.015554931999999999
-0.7542857 -0.015713277
-0.7532857 -0.015873223
-0.7522857 -0.01603479
-0.7512857 -0.016197987
-0.7502857 -0.016362825
-0.7492857 -0.016529311
-0.7482857 -0.016697458000000002
-0.7472857 -0.016867279
-0.7462857 -0.017038798
-0.7452857 -0.017212033
-0.7442857 -0.017387001
-0.7432857 -0.017563715
-0.7422857 -0.017742176999999998
-0.7412857 -0.017922386000000002
-0.7402857 -0.018104343
-0.7392857 -0.01828805
-0.7382857 -0.018473523
-0.7372857 -0.018660785
-0.7362857 -0.018849861
-0.7352857 -0.019040765999999997
-0.7342857 -0.019233506
-0.7332857 -0.019428093
-0.7322857 -0.019624531
-0.7312857 -0.019822836
-0.7302857 -0.020023029
-0.7292857 -0.020225131
-0.7282857 -0.020429153
-0.7272857 -0.020635108
-0.7262857 -0.020843008
-0.7252857 -0.021052865
-0.7242857 -0.021264698
-0.7232857 -0.021478528
-0.7222857 -0.02169439
-0.7212857 -0.021912321
-0.7202857 -0.022132357
-0.7192857 -0.022354522999999998
-0.7182857 -0.022578848
-0.7172857 -0.02280536
-0.7162857 -0.023034078
-0.7152857 -0.023265017
-0.7142857 -0.023498188
-0.7132857 -0.023733597000000002
-0.7122857 -0.023971256
-0.7112857 -0.024211175
-0.7102857 -0.024453376000000002
-0.7092857 -0.024697888999999997
-0.7082857 -0.024944756000000002
-0.7072857 -0.025194018999999998
-0.7062857 -0.025445729
-0.7052857 -0.025699925
-0.7042857 -0.025956647
-0.7032857 -0.026215933
-0.7022857 -0.026477818
-0.7012857 -0.026742333999999996
-0.7002857 -0.027009503999999997
-0.6992857 -0.027279346000000003
-0.6982857 -0.027551879999999997
-0.6972857 -0.027827115000000003
-0.6962857 -0.028105041999999997
-0.6952857 -0.028385660999999996
-0.6942857 -0.028668972999999997
-0.6932857 -0.028954996
-0.6922857 -0.029243759
-0.6912857 -0.029535291999999998
-0.6902857 -0.029829628
-0.6892857 -0.030126801
-0.6882857 -0.030426846999999996
-0.6872857 -0.0307298
-0.6862857 -0.031035699000000003
-0.6852857 -0.031344580999999996
-0.6842857 -0.031656495
-0.6832857 -0.031971492
-0.6822857 -0.032289614
-0.6812857 -0.032610879999999995
-0.6802857 -0.032935289
-0.6792857 -0.033262838
-0.6782857 -0.033593524
-0.6772857 -0.033927360000000004
-0.6762857 -0.034264367
-0.6752857 -0.034604565000000004
-0.6742857 -0.034947976
-0.6732857 -0.03529462
-0.6722857 -0.035644506
-0.6712857 -0.035997630999999995
-0.6702857 -0.03635402
-0.6692857 -0.036713725
-0.6682857 -0.037076813
-0.6672857 -0.037443357999999996
-0.6662857 -0.037813427999999996
-0.6652857 -0.038187066
-0.6642857 -0.038564307
-0.6632857 -0.038945174
-0.6622857 -0.039329688
-0.6612857 -0.039717881
-0.6602857 -0.040109805
-0.6592857 -0.040505512
-0.6582857 -0.040905035
-0.6572857 -0.041308391
-0.6562857 -0.041715574000000005
-0.6552857 -0.042126569
-0.6542857 -0.042541375
-0.6532857 -0.042960024
-0.6522857 -0.043382574
-0.6512857 -0.043809108
-0.6502857 -0.044239707999999996
-0.6492857 -0.044674450000000004
-0.6482857 -0.045113382
-0.6472857 -0.045556549
-0.6462857 -0.046003997
-0.6452857 -0.046455782
-0.6442857 -0.046911964
-0.6432857 -0.047372613
-0.6422857 -0.047837786
-0.6412857 -0.048307507
-0.6402857 -0.04878178
-0.6392857 -0.04926059
-0.6382857 -0.049743941
-0.6372857 -0.050231837999999994
-0.6362857 -0.050724332999999996
-0.6352857 -0.051221484
-0.6342857 -0.051723351
-0.6332857 -0.05222997299999999
-0.6322857 -0.052741384999999995
-0.6312857 -0.053257623000000004
-0.6302857 -0.053778727
-0.6292857 -0.054304755999999996
-0.6282857 -0.054835789999999995
-0.6272857 -0.055371912
-0.6262857 -0.055913179
-0.6252857 -0.056459632
-0.6242857 -0.057011301
-0.6232857 -0.057568197
-0.6222857 -0.058130349000000005
-0.6212857 -0.058697793
-0.6202857 -0.059270562000000006
-0.6192857 -0.059848704
-0.6182857 -0.060432259
-0.6172857 -0.061021255999999996
-0.6162857 -0.061615713999999995
-0.6152857 -0.06221563099999999
-0.6142857 -0.062821049
-0.6132857 -0.063432031
-0.6122857 -0.064048654
-0.6112857 -0.064670999
-0.6102857 -0.065299141
-0.6092857 -0.065933139
-0.6082857 -0.066573039
-0.6072857 -0.067218894
-0.6062857 -0.067870773
-0.6052857 -0.068528746
-0.6042857 -0.069192884
-0.6032857 -0.069863233
-0.6022857 -0.070539827
-0.6012857 -0.071222702
-0.6002857 -0.071911886
-0.5992857 -0.07260742099999999
-0.5982857 -0.073309359
-0.5972857 -0.074017758
-0.5962857 -0.074732694
-0.5952857 -0.07545423600000001
-0.5942857 -0.076182443
-0.5932857 -0.076917378
-0.5922857 -0.077659095
-0.5912857 -0.078407675
-0.5902857 -0.079163205
-0.5892857 -0.079925789
-0.5882857 -0.08069552099999999
-0.5872857 -0.08147246
-0.5862857 -0.08225665700000001
-0.5852857 -0.083048153
-0.5842857 -0.083846983
-0.5832857 -0.084653194
-0.5822857 -0.08546685
-0.5812857 -0.086288032
-0.5802857 -0.087116822
-0.5792857 -0.087953301
-0.5782857 -0.088797533
-0.5772857 -0.089649588
-0.5762857 -0.090509508
-0.5752857 -0.09137732600000001
-0.5742857 -0.092253112
-0.5732857 -0.093136949
-0.5722857 -0.094028917
-0.5712857 -0.094929105
-0.5702857 -0.095837575
-0.5692857 -0.096754386
-0.5682857 -0.09767958
-0.5672857 -0.09861321899999999
-0.5662857 -0.099555391
-0.5652857 -0.10050618
-0.5642857 -0.10146569
-0.5632857 -0.10243399
-0.5622857 -0.10341116
-0.5612857 -0.10439722000000001
-0.5602857 -0.10539219000000001
-0.5592857 -0.10639613
-0.5582857 -0.10740913
-0.5572857 -0.10843127000000001
-0.5562857 -0.10946266
-0.5552857 -0.11050341
-0.5542857 -0.11155357
-0.5532857 -0.11261318999999999
-0.5522857 -0.11368227
-0.5512857 -0.11476088999999999
-0.5502857 -0.11584911
-0.5492857 -0.11694707
-0.5482857 -0.11805489999999999
-0.5472857 -0.11917271000000002
-0.5462857 -0.12030058
-0.5452857 -0.12143857
-0.5442857 -0.12258672
-0.5432857 -0.12374510000000001
-0.5422857 -0.12491383
-0.5412857 -0.12609302
-0.5402857 -0.12728281
-0.5392857 -0.12848329
-0.5382857 -0.12969456000000001
-0.5372857 -0.13091667999999998
-0.5362857 -0.13214968
-0.5352857 -0.13339361
-0.5342857 -0.13464858
-0.5332857 -0.13591473
-0.5322857 -0.13719219
-0.5312857 -0.13848107
-0.5302857 -0.13978145
-0.5292857 -0.1410934
-0.5282857 -0.14241696
-0.5272857 -0.14375221999999999
-0.5262857 -0.14509931
-0.5252857 -0.14645838
-0.5242857 -0.14782955
-0.5232857 -0.14921296
-0.5222857 -0.15060868
-0.5212857 -0.15201673000000002
-0.5202857 -0.1534372
-0.5192857 -0.15487013
-0.5182857 -0.15631568
-0.5172857 -0.15777401
-0.5162857 -0.15924526
-0.5152857 -0.16072956
-0.5142857 -0.16222696
-0.5132857 -0.16373753
-0.5122857 -0.16526132
-0.5112857 -0.16679838000000002
-0.5102857 -0.16834888
-0.5092857 -0.16991296
-0.5082857 -0.17149074
-0.5072857 -0.17308231000000002
-0.5062857 -0.17468773
-0.5052857 -0.17630705
-0.5042857 -0.17794032
-0.5032857 -0.17958767
-0.5022857 -0.18124925
-0.5012857 -0.18292526
-0.5002857 -0.18461586000000002
-0.4992857 -0.18632116
-0.4982857 -0.18804126
-0.4972857 -0.18977618000000002
-0.4962857 -0.191526
-0.4952857 -0.19329078
-0.4942857 -0.19507067
-0.4932857 -0.19686583
-0.4922857 -0.19867639
-0.4912857 -0.20050246
-0.4902857 -0.2023441
-0.4892857 -0.20420142
-0.4882857 -0.20607447
-0.4872857 -0.2079634
-0.4862857 -0.20986842
-0.4852857 -0.21178973999999998
-0.4842857 -0.21372749000000002
-0.4832857 -0.21568178
-0.4822857 -0.21765271999999997
-0.4812857 -0.21964036999999997
-0.4802857 -0.22164480999999997
-0.4792857 -0.22366613000000002
-0.4782857 -0.22570443999999998
-0.4772857 -0.22775994
-0.4762857 -0.22983283000000002
-0.4752857 -0.23192327999999998
-0.4742857 -0.2340314
-0.4732857 -0.23615728
-0.4722857 -0.23830105
-0.4712857 -0.24046283
-0.4702857 -0.2426428
-0.4692857 -0.24484113999999998
-0.4682857 -0.24705804
-0.4672857 -0.24929356000000003
-0.4662857 -0.25154781
-0.4652857 -0.25382086
-0.4642857 -0.25611285
-0.4632857 -0.2584239
-0.4622857 -0.26075423000000003
-0.4612857 -0.26310403
-0.4602857 -0.26547348
-0.4592857 -0.26786271
-0.4582857 -0.27027186
-0.4572857 -0.27270105
-0.4562857 -0.27515043
-0.4552857 -0.27762013
-0.4542857 -0.28011026
-0.4532857 -0.28262094
-0.4522857 -0.28515229999999997
-0.4512857 -0.28770443
-0.4502857 -0.29027741
-0.4492857 -0.2928714
-0.4482857 -0.29548656
-0.4472857 -0.29812311
-0.4462857 -0.30078127
-0.4452857 -0.30346117
-0.4442857 -0.30616294
-0.4432857 -0.30888666000000004
-0.4422857 -0.31163252
-0.4412857 -0.31440067000000005
-0.4402857 -0.31719124
-0.4392857 -0.32000444
-0.4382857 -0.32284043
-0.4372857 -0.32569936
-0.4362857 -0.32858134
-0.4352857 -0.33148651
-0.4342857 -0.33441498000000003
-0.4332857 -0.33736692
-0.4322857 -0.3403425
-0.4312857 -0.34334185
-0.4302857 -0.34636515
-0.4292857 -0.34941256
-0.4282857 -0.35248417000000004
-0.4272857 -0.35558017000000003
-0.4262857 -0.35870078
-0.4252857 -0.36184618
-0.4242857 -0.36501656
-0.4232857 -0.36821209
-0.4222857 -0.37143293
-0.4212857 -0.37467923999999997
-0.4202857 -0.37795119
-0.4192857 -0.38124891
-0.4182857 -0.38457257
-0.4172857 -0.38792237
-0.4162857 -0.39129853
-0.4152857 -0.39470117
-0.4142857 -0.39813044
-0.4132857 -0.40158653
-0.4122857 -0.40506967
-0.4112857 -0.40857997
-0.4102857 -0.4121176
-0.4092857 -0.41568275
-0.4082857 -0.41927570000000003
-0.4072857 -0.42289657999999997
-0.4062857 -0.42654569
-0.4052857 -0.43022316000000005
-0.4042857 -0.43392912000000006
-0.4032857 -0.43766368
-0.4022857 -0.44142692
-0.4012857 -0.44521908000000004
-0.4002857 -0.44904035000000003
-0.3992857 -0.45289103999999997
-0.3982857 -0.45677139
-0.3972857 -0.46068159999999997
-0.3962857 -0.46462175
-0.3952857 -0.46859207
-0.3942857 -0.47259266000000005
-0.3932857 -0.47662364999999995
-0.3922857 -0.48068529000000004
-0.3912857 -0.48477771
-0.3902857 -0.48890113999999996
-0.3892857 -0.49305568000000005
-0.3882857 -0.49724155
-0.3872857 -0.50145891
-0.3862857 -0.50570783
-0.3852857 -0.5099886100000001
-0.3842857 -0.51430147
-0.3832857 -0.51864665
-0.3822857 -0.5230243800000001
-0.3812857 -0.52743494
-0.3802857 -0.53187846
-0.3792857 -0.5363551
-0.3782857 -0.54086498
-0.3772857 -0.5454082499999999
-0.3762857 -0.5499850500000001
-0.3752857 -0.55459561
-0.3742857 -0.55924007
-0.3732857 -0.56391857
-0.3722857 -0.56863129
-0.3712857 -0.5733783800000001
-0.3702857 -0.5781601199999999
-0.3692857 -0.58297683
-0.3682857 -0.5878287799999999
-0.3672857 -0.59271622
-0.3662857 -0.59763938
-0.3652857 -0.6025983500000001
-0.3642857 -0.6075933099999999
-0.3632857 -0.61262436
-0.3622857 -0.61769169
-0.3612857 -0.62279552
-0.3602857 -0.62793614
-0.3592857 -0.63311378
-0.3582857 -0.63832868
-0.3572857 -0.64358101
-0.3562857 -0.64887092
-0.3552857 -0.6541986
-0.3542857 -0.65956423
-0.3532857 -0.66496814
-0.3522857 -0.67041051
-0.3512857 -0.67589153
-0.3502857 -0.68141143
-0.3492857 -0.6869703500000001
-0.3482857 -0.6925684900000001
-0.3472857 -0.6982060600000001
-0.3462857 -0.70388326
-0.3452857 -0.70960042
-0.3442857 -0.71535772
-0.3432857 -0.72115543
-0.3422857 -0.7269938499999999
-0.3412857 -0.7328731500000001
-0.3402857 -0.7387933799999999
-0.3392857 -0.74475473
-0.3382857 -0.75075743
-0.3372857 -0.7568017100000001
-0.3362857 -0.76288767
-0.3352857 -0.76901549
-0.3342857 -0.7751854100000001
-0.3332857 -0.7813977099999999
-0.3322857 -0.78765256
-0.3312857 -0.79395026
-0.3302857 -0.80029108
-0.3292857 -0.8066752
-0.3282857 -0.8131028199999999
-0.3272857 -0.81957411
-0.3262857 -0.82608927
-0.3252857 -0.83264858
-0.3242857 -0.83925221
-0.3232857 -0.8459003600000001
-0.3222857 -0.8525931299999999
-0.3212857 -0.8593305900000001
-0.3202857 -0.86611295
-0.3192857 -0.87294048
-0.3182857 -0.8798133600000001
-0.3172857 -0.88673206
-0.3162857 -0.8936967699999999
-0.3152857 -0.9007077699999999
-0.3142857 -0.90776505
-0.3132857 -0.91486881
-0.3122857 -0.92201913
-0.3112857 -0.9292163000000001
-0.3102857 -0.93646049
-0.3092857 -0.9437520099999999
-0.3082857 -0.95109111
-0.3072857 -0.95847808
-0.3062857 -0.96591301
-0.3052857 -0.97339591
-0.3042857 -0.98092696
-0.3032857 -0.9885064299999999
-0.3022857 -0.9961348
-0.3012857 -1.0038124000000002
-0.3002857 -1.0115397
-0.2992857 -1.0193166
-0.2982857 -1.0271433
-0.2972857 -1.0350197
-0.2962857 -1.0429458
-0.2952857 -1.0509219
-0.2942857 -1.0589483
-0.2932857 -1.0670255
-0.2922857 -1.0751537
-0.2912857 -1.0833332
-0.2902857 -1.0915643
-0.2892857 -1.0998469
-0.2882857 -1.1081812
-0.2872857 -1.1165674
-0.2862857 -1.1250058
-0.2852857 -1.133497
-0.2842857 -1.142041
-0.2832857 -1.1506380999999999
-0.2822857 -1.1592882
-0.2812857 -1.1679912000000001
-0.2802857 -1.1767471999999999
-0.2792857 -1.1855564
-0.2782857 -1.1944192
-0.2772857 -1.2033359000000001
-0.2762857 -1.2123070999999999
-0.2752857 -1.2213328
-0.2742857 -1.2304132
-0.2732857 -1.2395483
-0.2722857 -1.2487382999999999
-0.2712857 -1.257983
-0.2702857 -1.2672831
-0.2692857 -1.2766389
-0.2682857 -1.2860507
-0.2672857 -1.2955187
-0.2662857 -1.3050427999999998
-0.2652857 -1.3146231
-0.2642857 -1.3242597
-0.2632857 -1.3339524999999999
-0.2622857 -1.343702
-0.2612857 -1.3535084
-0.2602857 -1.3633723
-0.2592857 -1.373294
-0.2582857 -1.3832734
-0.2572857 -1.3933104
-0.2562857 -1.403405
-0.2552857 -1.4135572
-0.2542857 -1.4237674
-0.2532857 -1.434036
-0.2522857 -1.4443634
-0.2512857 -1.4547499
-0.2502857 -1.4651954999999999
-0.2492857 -1.4757
-0.2482857 -1.4862633
-0.2472857 -1.4968856
-0.2462857 -1.5075672
-0.2452857 -1.5183087
-0.2442857 -1.5291104999999998
-0.2432857 -1.5399728
-0.2422857 -1.5508957
-0.2412857 -1.561879
-0.2402857 -1.5729225999999998
-0.2392857 -1.5840265999999998
-0.2382857 -1.5951910999999999
-0.2372857 -1.6064169
-0.2362857 -1.6177040999999999
-0.2352857 -1.6290533999999999
-0.2342857 -1.6404647
-0.2332857 -1.6519379
-0.2322857 -1.6634723
-0.2312857 -1.675068
-0.2302857 -1.6867256000000002
-0.2292857 -1.6984454999999998
-0.2282857 -1.7102282
-0.2272857 -1.7220738999999998
-0.2262857 -1.7339826999999999
-0.2252857 -1.7459543000000002
-0.2242857 -1.7579885
-0.2232857 -1.7700855000000002
-0.2222857 -1.7822454
-0.2212857 -1.7944686
-0.2202857 -1.8067557
-0.2192857 -1.8191070999999999
-0.2182857 -1.8315228
-0.2172857 -1.8440024999999998
-0.2162857 -1.8565460999999999
-0.2152857 -1.8691536000000002
-0.2142857 -1.881825
-0.2132857 -1.8945607999999998
-0.2122857 -1.9073613
-0.2112857 -1.9202270000000001
-0.2102857 -1.9331577999999998
-0.2092857 -1.9461537
-0.2082857 -1.9592142
-0.2072857 -1.9723392999999998
-0.2062857 -1.9855289000000003
-0.2052857 -1.9987834999999998
-0.2042857 -2.0121032
-0.2032857 -2.0254884
-0.2022857 -2.0389395
-0.2012857 -2.0524561
-0.2002857 -2.0660385
-0.1992857 -2.0796862999999997
-0.1982857 -2.0933997
-0.1972857 -2.1071792
-0.1962857 -2.1210248000000003
-0.1952857 -2.1349369
-0.1942857 -2.1489156
-0.1932857 -2.1629606999999997
-0.1922857 -2.1770719
-0.1912857 -2.1912491
-0.1902857 -2.205492
-0.1892857 -2.2198008000000002
-0.1882857 -2.2341759999999997
-0.1872857 -2.2486176
-0.1862857 -2.263126
-0.1852857 -2.277701
-0.1842857 -2.2923427
-0.1832857 -2.307051
-0.1822857 -2.3218261
-0.1812857 -2.336668
-0.1802857 -2.3515768
-0.1792857 -2.3665529000000003
-0.1782857 -2.381596
-0.1772857 -2.3967058999999997
-0.1762857 -2.411883
-0.1752857 -2.427127
-0.1742857 -2.442438
-0.1732857 -2.4578158
-0.1722857 -2.4732605000000003
-0.1712857 -2.488772
-0.1702857 -2.5043504000000003
-0.1692857 -2.5199961
-0.1682857 -2.5357092000000003
-0.1672857 -2.5514899
-0.1662857 -2.5673378000000002
-0.1652857 -2.5832526000000002
-0.1642857 -2.5992338999999998
-0.1632857 -2.6152818
-0.1622857 -2.6313961
-0.1612857 -2.6475776
-0.1602857 -2.6638268
-0.1592857 -2.6801435
-0.1582857 -2.6965277
-0.1572857 -2.7129786
-0.1562857 -2.729496
-0.1552857 -2.7460799000000002
-0.1542857 -2.7627302
-0.1532857 -2.7794475
-0.1522857 -2.7962318
-0.1512857 -2.8130831
-0.1502857 -2.8300012999999997
-0.1492857 -2.8469857000000003
-0.1482857 -2.8640358
-0.1472857 -2.8811513
-0.1462857 -2.8983319
-0.1452857 -2.9155785
-0.1442857 -2.9328916
-0.1432857 -2.9502715999999998
-0.1422857 -2.9677182
-0.1412857 -2.985231
-0.1402857 -3.002809
-0.1392857 -3.0204518
-0.1382857 -3.0381592
-0.1372857 -3.0559314
-0.1362857 -3.0737692
-0.1352857 -3.0916728
-0.1342857 -3.1096421
-0.1332857 -3.1276762
-0.1322857 -3.1457745000000004
-0.1312857 -3.1639359999999996
-0.1302857 -3.1821605
-0.1292857 -3.200449
-0.1282857 -3.2188020999999996
-0.1272857 -3.2372203
-0.1262857 -3.2557033
-0.1252857 -3.2742503999999997
-0.1242857 -3.2928604999999997
-0.1232857 -3.3115327
-0.1222857 -3.3302671999999998
-0.1212857 -3.3490639000000004
-0.1202857 -3.3679232000000003
-0.1192857 -3.3868457999999997
-0.1182857 -3.4058321000000005
-0.1172857 -3.4248809999999996
-0.1162857 -3.4439914000000003
-0.1152857 -3.4631625
-0.1142857 -3.4823935
-0.1132857 -3.5016853
-0.1122857 -3.5210386000000002
-0.1112857 -3.5404537
-0.1102857 -3.559931
-0.1092857 -3.5794698
-0.1082857 -3.5990685
-0.1072857 -3.6187258
-0.1062857 -3.6384415000000003
-0.1052857 -3.6582156999999995
-0.1042857 -3.6780491
-0.1032857 -3.6979426
-0.1022857 -3.7178963
-0.1012857 -3.7379089999999997
-0.1002857 -3.7579793
-9.9285714E-02 -3.7781062999999997
-9.8285712E-02 -3.7982896000000004
-9.7285718E-02 -3.8185287
-9.6285716E-02 -3.8388249
-9.5285714E-02 -3.8591783
-9.4285712E-02 -3.8795896000000005
-9.3285717E-02 -3.9000578
-9.2285715E-02 -3.9205815999999998
-9.1285713E-02 -3.9411597
-9.0285711E-02 -3.9617914999999995
-8.9285716E-02 -3.9824773
-8.8285714E-02 -4.0032178
-8.7285712E-02 -4.024013500000001
-8.6285718E-02 -4.0448642999999995
-8.5285716E-02 -4.0657692
-8.4285714E-02 -4.0867265
-8.3285712E-02 -4.1077353
-8.2285717E-02 -4.1287947
-8.1285715E-02 -4.1499048
-8.0285713E-02 -4.1710664
-7.9285711E-02 -4.1922793
-7.8285716E-02 -4.2135435999999995
-7.7285714E-02 -4.2348586
-7.6285712E-02 -4.2562235
-7.5285718E-02 -4.2776369
-7.4285716E-02 -4.299098300000001
-7.3285714E-02 -4.3206073
-7.2285712E-02 -4.3421648
-7.1285717E-02 -4.3637712
-7.0285715E-02 -4.3854255
-6.9285713E-02 -4.407127200000001
-6.8285711E-02 -4.4288751
-6.7285717E-02 -4.450668
-6.6285715E-02 -4.4725057
-6.5285712E-02 -4.4943873000000005
-6.4285718E-02 -4.5163136
-6.3285716E-02 -4.5382846
-6.2285714E-02 -4.5602996
-6.1285716E-02 -4.5823582
-6.0285714E-02 -4.6044592
-5.9285715E-02 -4.6266019
-5.8285713E-02 -4.6487857
-5.7285715E-02 -4.6710104
-5.6285713E-02 -4.6932757
-5.5285715E-02 -4.7155812
-5.4285713E-02 -4.737927
-5.3285714E-02 -4.7603119
-5.2285716E-02 -4.782735199999999
-5.1285714E-02 -4.8051957
-5.0285716E-02 -4.8276931
-4.9285714E-02 -4.850227
-4.8285715E-02 -4.8727974
-4.7285713E-02 -4.895404
-4.6285715E-02 -4.9180463
-4.5285713E-02 -4.9407233
-4.4285715E-02 -4.9634341
-4.3285713E-02 -4.9861778
-4.2285714E-02 -5.0089531
-4.1285716E-02 -5.031759999999999
-4.0285714E-02 -5.054599
-3.9285716E-02 -5.0774697
-3.8285714E-02 -5.1003713
-3.7285715E-02 -5.1233027
-3.6285713E-02 -5.146262800000001
-3.5285715E-02 -5.1692507999999995
-3.4285713E-02 -5.192266
-3.3285715E-02 -5.2153084000000005
-3.2285713E-02 -5.238378
-3.1285714E-02 -5.2614748
-3.0285714E-02 -5.2845977
-2.9285714E-02 -5.3077448
-2.8285714E-02 -5.330915
-2.7285714E-02 -5.3541075000000005
-2.6285714E-02 -5.377322100000001
-2.5285713E-02 -5.4005586
-2.4285715E-02 -5.4238167
-2.3285715E-02 -5.447096
-2.2285715E-02 -5.4703951
-2.1285715E-02 -5.4937124
-2.0285714E-02 -5.5170465
-1.9285714E-02 -5.540397
-1.8285714E-02 -5.563763499999999
-1.7285714E-02 -5.5871464
-1.6285714E-02 -5.610545699999999
-1.5285715E-02 -5.6339607
-1.4285714E-02 -5.6573898
-1.3285714E-02 -5.6808311
-1.2285714E-02 -5.7042836999999995
-1.1285714E-02 -5.7277467
-1.0285715E-02 -5.7512201
-9.2857145E-03 -5.774704
-8.2857143E-03 -5.7981979
-7.2857141E-03 -5.8217011
-6.2857145E-03 -5.8452126
-5.2857143E-03 -5.8687303
-4.2857141E-03 -5.8922522
-3.2857142E-03 -5.9157778
-2.2857143E-03 -5.9393067
-1.2857143E-03 -5.9628394
-2.8571428E-04 -5.9863757
7.1428571E-04 -6.0099155
1.7142857E-03 -6.0334563
2.7142856E-03 -6.0569964
3.7142858E-03 -6.0805336
4.7142855E-03 -6.1040673
5.7142857E-03 -6.1275978
6.7142858E-03 -6.1511252
7.7142855E-03 -6.1746497
8.7142857E-03 -6.198170800000001
9.7142858E-03 -6.221687
1.0714286E-02 -6.245195900000001
1.1714286E-02 -6.268695
1.2714285E-02 -6.2921837
1.3714286E-02 -6.3156612
1.4714286E-02 -6.3391283000000005
1.5714286E-02 -6.3625856999999995
1.6714286E-02 -6.3860326999999995
1.7714286E-02 -6.409467
1.8714286E-02 -6.4328857
1.9714287E-02 -6.4562865
2.0714285E-02 -6.479669400000001
2.1714285E-02 -6.503033599999999
2.2714285E-02 -6.526380800000001
2.3714285E-02 -6.5497108
2.4714286E-02 -6.5730236
2.5714286E-02 -6.5963171
2.6714286E-02 -6.6195875
2.7714286E-02 -6.6428319
2.8714286E-02 -6.666048600000001
2.9714286E-02 -6.6892378
3.0714286E-02 -6.7124009
3.1714287E-02 -6.7355387
3.2714285E-02 -6.758651899999999
3.3714287E-02 -6.7817368
3.4714285E-02 -6.8047903000000005
3.5714287E-02 -6.8278096999999995
3.6714286E-02 -6.850793199999999
3.7714284E-02 -6.873741
3.8714286E-02 -6.8966553
3.9714284E-02 -6.919536699999999
4.0714286E-02 -6.942385399999999
4.1714285E-02 -6.9651984
4.2714287E-02 -6.9879726
4.3714285E-02 -7.0107035
4.4714287E-02 -7.0333891
4.5714285E-02 -7.056030600000001
4.6714287E-02 -7.0786297
4.7714286E-02 -7.1011879
4.8714284E-02 -7.123704999999999
4.9714286E-02 -7.1461782000000005
5.0714284E-02 -7.1686029
5.1714286E-02 -7.1909763
5.2714285E-02 -7.2132953
5.3714287E-02 -7.2355606
5.4714285E-02 -7.2577745
5.5714287E-02 -7.2799377
5.6714285E-02 -7.302049500000001
5.7714287E-02 -7.3241084999999995
5.8714285E-02 -7.34611
5.9714288E-02 -7.368050499999999
6.0714286E-02 -7.3899284
6.1714284E-02 -7.4117437
6.2714286E-02 -7.4334987
6.3714288E-02 -7.455194699999999
6.4714283E-02 -7.4768312
6.5714285E-02 -7.498405900000001
6.6714287E-02 -7.519915000000001
6.7714289E-02 -7.541354
6.8714283E-02 -7.5627208
6.9714285E-02 -7.584014499999999
7.0714287E-02 -7.6052375
7.1714282E-02 -7.6263905
7.2714284E-02 -7.6474734
7.3714286E-02 -7.6684847000000005
7.4714288E-02 -7.6894216
7.5714283E-02 -7.7102795
7.6714285E-02 -7.731057
7.7714287E-02 -7.7517532
7.8714289E-02 -7.7723697
7.9714283E-02 -7.792906500000001
8.0714285E-02 -7.8133635
8.1714287E-02 -7.833739400000001
8.2714289E-02 -7.854031
8.3714284E-02 -7.8742333
8.4714286E-02 -7.8943446
8.5714288E-02 -7.914363600000001
8.6714283E-02 -7.934290900000001
8.7714285E-02 -7.9541273
8.8714287E-02 -7.9738736
8.9714289E-02 -7.9935282
9.0714283E-02 -8.0130897
9.1714285E-02 -8.0325536
9.2714287E-02 -8.0519177
9.3714289E-02 -8.0711812
9.4714284E-02 -8.090344100000001
9.5714286E-02 -8.1094071
9.6714288E-02 -8.128369600000001
9.7714283E-02 -8.14723
9.8714285E-02 -8.1659861
9.9714287E-02 -8.1846341
0.1007143 -8.2031712
0.1017143 -8.2215965
0.1027143 -8.23991
0.1037143 -8.2581118
0.1047143 -8.2762018
0.1057143 -8.294179999999999
0.1067143 -8.3120443
0.1077143 -8.3297916
0.1087143 -8.3474196
0.1097143 -8.3649263
0.1107143 -8.3823107
0.1117143 -8.399573
0.1127143 -8.416713000000001
0.1137143 -8.4337302
0.1147143 -8.4506221
0.1157143 -8.4673867
0.1167143 -8.4840208
0.1177143 -8.5005231
0.1187143 -8.5168928
0.1197143 -8.5331298
0.1207143 -8.5492343
0.1217143 -8.565206100000001
0.1227143 -8.581043
0.1237143 -8.5967422
0.1247143 -8.6123012
0.1257143 -8.6277179
0.1267143 -8.6429901
0.1277143 -8.6581185
0.1287143 -8.6731032
0.1297143 -8.687943200000001
0.1307143 -8.702638
0.1317143 -8.717185299999999
0.1327143 -8.7315828
0.1337143 -8.7458275
0.1347143 -8.7599188
0.1357143 -8.7738566
0.1367143 -8.7876402
0.1377143 -8.8012688
0.1387143 -8.8147409
0.1397143 -8.8280551
0.1407143 -8.8412076
0.1417143 -8.854197
0.1427143 -8.867021699999999
0.1437143 -8.8796809
0.1447143 -8.8921748
0.1457143 -8.9045033
0.1467143 -8.9166649
0.1477143 -8.9286581
0.1487143 -8.940482099999999
0.1497143 -8.9521341
0.1507143 -8.963611
0.1517143 -8.974912
0.1527143 -8.9860372
0.1537143 -8.9969866
0.1547143 -9.0077594
0.1557143 -9.018353399999999
0.1567143 -9.028766300000001
0.1577143 -9.038996000000001
0.1587143 -9.0490408
0.1597143 -9.0588987
0.1607143 -9.068570300000001
0.1617143 -9.078055599999999
0.1627143 -9.0873532
0.1637143 -9.0964615
0.1647143 -9.1053784
0.1657143 -9.1141015
0.1667143 -9.1226295
0.1677143 -9.1309614
0.1687143 -9.1390975
0.1697143 -9.1470353
0.1707143 -9.154773500000001
0.1717143 -9.1623113
0.1727143 -9.169648599999999
0.1737143 -9.1767848
0.1747143 -9.1837183
0.1757143 -9.1904476
0.1767143 -9.196971399999999
0.1777143 -9.2032857
0.1787143 -9.2093907
0.1797143 -9.2152849
0.1807143 -9.220968899999999
0.1817143 -9.2264414
0.1827143 -9.2317
0.1837143 -9.236744
0.1847143 -9.2415705
0.1857143 -9.2461772
0.1867143 -9.2505641
0.1877143 -9.254730499999999
0.1887143 -9.2586778
0.1897143 -9.2624061
0.1907143 -9.2659131
0.1917143 -9.2691973
0.1927143 -9.272255
0.1937143 -9.275083200000001
0.1947143 -9.2776813
0.1957143 -9.2800491
0.1967143 -9.282188099999999
0.1977143 -9.2840984
0.1987143 -9.2857786
0.1997143 -9.2872262
0.2007143 -9.288437700000001
0.2017143 -9.289410700000001
0.2027143 -9.290143800000001
0.2037143 -9.290637799999999
0.2047143 -9.2908941
0.2057143 -9.2909142
0.2067143 -9.2906967
0.2077143 -9.290238500000001
0.2087143 -9.289535899999999
0.2097143 -9.2885844
0.2107143 -9.2873827
0.2117143 -9.285931999999999
0.2127143 -9.2842355
0.2137143 -9.2822947
0.2147143 -9.2801087
0.2157143 -9.2776746
0.2167143 -9.2749864
0.2177143 -9.2720412
0.2187143 -9.2688374
0.2197143 -9.2653759
0.2207143 -9.2616603
0.2217143 -9.257692800000001
0.2227143 -9.253472799999999
0.2237143 -9.248997300000001
0.2247143 -9.244260899999999
0.2257143 -9.2392594
0.2267143 -9.2339903
0.2277143 -9.2284568
0.2287143 -9.2226617
0.2297143 -9.2166081
0.2307143 -9.210296
0.2317143 -9.2037208
0.2327143 -9.1968767
0.2337143 -9.1897584
0.2347143 -9.182365200000001
0.2357143 -9.1746993
0.2367143 -9.166764500000001
0.2377143 -9.1585644
0.2387143 -9.1500975
0.2397143 -9.141361700000001
0.2407143 -9.132351
0.2417143 -9.1230601
0.2427143 -9.1134883
0.2437143 -9.1036379
0.2447143 -9.0935126
0.2457143 -9.0831153
0.2467143 -9.0724461
0.2477143 -9.061501199999999
0.2487143 -9.0502746
0.2497143 -9.038762
0.2507143 -9.026961
0.2517143 -9.014874
0.2527143 -9.0025052
0.2537143 -8.9898594
0.2547143 -8.9769363
0.2557143 -8.9637324
0.2567143 -8.9502409
0.2577143 -8.9364573
0.2587143 -8.922380200000001
0.2597143 -8.908011
0.2607143 -8.893355
0.2617143 -8.8784158
0.2627143 -8.8631943
0.2637143 -8.8476874
0.2647143 -8.8318899
0.2657143 -8.8157967
0.2667143 -8.7994054
0.2677143 -8.7827183
0.2687143 -8.7657407
0.2697143 -8.7484755
0.2707143 -8.7309234
0.2717143 -8.7130815
0.2727143 -8.694945299999999
0.2737143 -8.6765088
0.2747143 -8.657770600000001
0.2757143 -8.638732899999999
0.2767143 -8.6194001
0.2777143 -8.599776
0.2787143 -8.5798621
0.2797143 -8.5596554
0.2807143 -8.5391507
0.2817143 -8.5183427
0.2827143 -8.4972307
0.2837143 -8.4758155
0.2847143 -8.4541015
0.2857143 -8.4320918
0.2867143 -8.4097877
0.2877143 -8.3871871
0.2887143 -8.3642855
0.2897143 -8.3410792
0.2907143 -8.3175659
0.2917143 -8.2937479
0.2927143 -8.2696289
0.2937143 -8.2452133
0.2947143 -8.2205035
0.2957143 -8.1954956
0.2967143 -8.170186
0.2977143 -8.1445694
0.2987143 -8.1186436
0.2997143 -8.0924116
0.3007143 -8.0658779
0.3017143 -8.0390461
0.3027143 -8.011917799999999
0.3037143 -7.9844899
0.3047143 -7.9567589
0.3057143 -7.9287209
0.3067143 -7.9003744000000005
0.3077143 -7.8717217
0.3087143 -7.842767200000001
0.3097143 -7.813513299999999
0.3107143 -7.783962
0.3117143 -7.7541104999999995
0.3127143 -7.7239551
0.3137143 -7.6934926
0.3147143 -7.662722499999999
0.3157143 -7.6316467999999995
0.3167143 -7.600270200000001
0.3177143 -7.5685948000000005
0.3187143 -7.5366221
0.3197143 -7.504351400000001
0.3207143 -7.471778199999999
0.3217143 -7.4388996
0.3227143 -7.405714700000001
0.3237143 -7.3722251000000005
0.3247143 -7.3384345
0.3257143 -7.3043458
0.3267143 -7.2699606
0.3277143 -7.235277399999999
0.3287143 -7.200294
0.3297143 -7.165007299999999
0.3307143 -7.1294174
0.3317143 -7.0935264
0.3327143 -7.0573367
0.3337143 -7.020852700000001
0.3347143 -6.9840744
0.3357143 -6.9470018
0.3367143 -6.9096319
0.3377143 -6.8719625
0.3387143 -6.833992899999999
0.3397143 -6.7957245
0.3407143 -6.7571603
0.3417143 -6.7183033000000005
0.3427143 -6.6791549
0.3437143 -6.6397145
0.3447143 -6.599980599999999
0.3457143 -6.5599501
0.3467143 -6.519623800000001
0.3477143 -6.4790048
0.3487143 -6.4380959
0.3497143 -6.396899400000001
0.3507143 -6.355416
0.3517143 -6.3136451
0.3527143 -6.271584299999999
0.3537143 -6.2292334
0.3547143 -6.1865922
0.3557143 -6.143663500000001
0.3567143 -6.1004496999999995
0.3577143 -6.0569536
0.3587143 -6.0131758
0.3597143 -5.969115700000001
0.3607143 -5.9247717
0.3617143 -5.8801427
0.3627143 -5.835229900000001
0.3637143 -5.7900351
0.3647143 -5.7445608
0.3657143 -5.6988094
0.3667143 -5.6527816
0.3677143 -5.606476600000001
0.3687143 -5.5598937
0.3697143 -5.5130325000000004
0.3707143 -5.4658948999999994
0.3717143 -5.4184832
0.3727143 -5.3708002
0.3737143 -5.3228483
0.3747143 -5.2746281
0.3757143 -5.2261397
0.3767143 -5.177382
0.3777143 -5.1283546
0.3787143 -5.0790589
0.3797143 -5.0294973
0.3807143 -4.9796723
0.3817143 -4.929585
0.3827143 -4.8792358
0.3837143 -4.8286248
0.3847143 -4.7777519
0.3857143 -4.7266182
0.3867143 -4.6752259
0.3877143 -4.6235781
0.3887143 -4.571676999999999
0.3897143 -4.5195244
0.3907143 -4.46712
0.3917143 -4.4144638
0.3927143 -4.3615554
0.3937143 -4.308396200000001
0.3947143 -4.2549886
0.3957143 -4.2013351
0.3967143 -4.1474376
0.3977143 -4.0932968
0.3987143 -4.0389132000000005
0.3997143 -3.9842859
0.4007143 -3.9294161
0.4017143 -3.8743060000000002
0.4027143 -3.8189594000000002
0.4037143 -3.7633799000000003
0.4047143 -3.7075691
0.4057143 -3.6515269000000004
0.4067143 -3.5952531000000003
0.4077143 -3.5387470999999997
0.4087143 -3.4820102
0.4097143 -3.4250445999999997
0.4107143 -3.3678539
0.4117143 -3.310442
0.4127143 -3.2528102000000003
0.4137143 -3.1949587
0.4147143 -3.1368867000000002
0.4157143 -3.0785931
0.4167143 -3.02008
0.4177143 -2.9613513
0.4187143 -2.9024117
0.4197143 -2.8432646999999998
0.4207143 -2.7839117
0.4217143 -2.7243515
0.4227143 -2.6645828
0.4237143 -2.6046049
0.4247143 -2.5444198
0.4257143 -2.4840323
0.4267143 -2.4234473999999997
0.4277143 -2.3626689
0.4287143 -2.3016986
0.4297143 -2.2405352
0.4307143 -2.1791771
0.4317143 -2.1176238
0.4327143 -2.0558772999999997
0.4337143 -1.9939424000000001
0.4347143 -1.9318251000000002
0.4357143 -1.8695293000000002
0.4367143 -1.807056
0.4377143 -1.7444035
0.4387143 -1.6815696000000002
0.4397143 -1.6185535
0.4407143 -1.5553581
0.4417143 -1.4919888
0.4427143 -1.4284524
0.4437143 -1.3647536
0.4447143 -1.3008936
0.4457143 -1.2368706999999999
0.4467143 -1.1726821
0.4477143 -1.1083269
0.4487143 -1.043808
0.4497143 -0.9791313700000001
0.4507143 -0.91430387
0.4517143 -0.8493304300000001
0.4527143 -0.7842121599999999
0.4537143 -0.71894657
0.4547143 -0.6535303800000001
0.4557143 -0.58796266
0.4567143 -0.52224649
0.4577143 -0.45638857
0.4587143 -0.39039640999999997
0.4597143 -0.3242752
0.4607143 -0.25802604
0.4617143 -0.19164624
0.4627143 -0.12513231
0.4637143 -0.058483204000000004
0.4647143 0.00829774
0.4657143 0.075203454
0.4667143 0.14222587
0.4677143 0.20935934
0.4687143 0.27660271
0.4697143 0.34395877999999996
0.4707143 0.41143135000000003
0.4717143 0.4790219
0.4727143 0.5467271
0.4737143 0.61453967
0.4747143 0.6824513
0.4757143 0.75045624
0.4767143 0.81855338
0.4777143 0.88674556
0.4787143 0.95503684
0.4797143 1.0234284999999999
0.4807143 1.0919171
0.4817143 1.1604951000000001
0.4827143 1.2291536
0.4837143 1.2978865
0.4847143 1.3666923
0.4857143 1.4355740000000001
0.4867143 1.5045358
0.4877143 1.5735796
0.4887143 1.6427025000000002
0.4897143 1.711897
0.4907143 1.7811539
0.4917143 1.8504665999999999
0.4927143 1.9198336
0.4937143 1.9892575
0.4947143 2.0587426
0.4957143 2.1282902
0.4967143 2.1978974
0.4977143 2.2675568
0.4987143 2.3372594
0.4997143 2.4069987
0.5007143 2.4767729
0.5017143 2.5465846
0.5027143 2.6164381
0.5037143 2.6863353
0.5047143 2.7562734
0.5057143 2.8262451
0.5067143 2.8962417
0.5077143 2.9662563
0.5087143 3.0362863
0.5097143 3.1063341
0.5107143 3.1764029999999996
0.5117143 3.2464950999999997
0.5127143 3.3166077
0.5137143 3.3867341000000004
0.5147143 3.4568652999999996
0.5157143 3.5269946000000005
0.5167143 3.5971191
0.5177143 3.667241
0.5187143 3.737364
0.5197143 3.8074899
0.5207143 3.877617
0.5217143 3.9477389
0.5227143 4.017846700000001
0.5237143 4.087932400000001
0.5247143 4.1579932
0.5257143 4.2280305
0.5267143 4.2980488
0.5277143 4.3680497
0.5287143 4.4380318
0.5297143 4.5079887
0.5307143 4.5779113
0.5317143 4.6477921
0.5327143 4.7176283
0.5337143 4.7874209
0.5347143 4.8571739
0.5357143 4.9268901
0.5367143 4.996568
0.5377143 5.0662015
0.5387143 5.1357821
0.5397143 5.2053016
0.5407143 5.2747559
0.5417143 5.344145699999999
0.5427143 5.4134744999999995
0.5437143 5.4827444000000005
0.5447143 5.5519544
0.5457143 5.6210984
0.5467143 5.6901686
0.5477143 5.7591572
0.5487143 5.828061
0.5497143 5.8968801
0.5507143 5.9656177
0.5517143 6.0342763
0.5527143 6.102855900000001
0.5537143 6.1713512999999995
0.5547143 6.2397551
0.5557143 6.3080601
0.5567143 6.3762612999999995
0.5577143 6.4443581
0.5587143 6.5123528
0.5597143 6.5802477
0.5607143 6.6480413
0.5617143 6.7157298
0.5627143 6.7833059
0.5637143 6.8507619
0.5647143 6.9180936
0.5657143 6.9853
0.5667143 7.052383600000001
0.5677143 7.119347199999999
0.5687143 7.1861908
0.5697143 7.25291
0.5707143 7.3194988
0.5717143 7.385948300000001
0.5727143 7.452254699999999
0.5737143 7.5184159
0.5747143 7.584434700000001
0.5757143 7.6503135
0.5767143 7.7160537
0.5777143 7.781650099999999
0.5787143 7.8470960000000005
0.5797143 7.9123847
0.5807143 7.9775095
0.5817143 8.0424704
0.5827143 8.1072696
0.5837143 8.17191
0.5847143 8.2363911
0.5857143 8.3007097
0.5867143 8.3648585
0.5877143 8.4288314
0.5887143 8.4926225
0.5897143 8.5562304
0.5907143 8.6196564
0.5917143 8.6829036
0.5927143 8.745971299999999
0.5937143 8.8088579
0.5947143 8.871557600000001
0.5957143 8.9340635
0.5967143 8.996369699999999
0.5977143 9.0584747
0.5987143 9.120379400000001
0.5997143 9.182085800000001
0.6007143 9.2435949
0.6017143 9.3049042
0.6027143 9.3660079
0.6037143 9.426899299999999
0.6047143 9.4875745
0.6057143 9.548032300000001
0.6067143 9.6082725
0.6077143 9.6682966
0.6087143 9.7281054
0.6097143 9.7876959
0.6107143 9.8470628
0.6117143 9.9062003
0.6127143 9.9651046
0.6137143 10.02377
0.6147143 10.0822
0.6157143 10.1404
0.6167143 10.198369999999999
0.6177143 10.2561
0.6187143 10.31359
0.6197143 10.37083
0.6207143 10.42783
0.6217143 10.48457
0.6227143 10.54107
0.6237143 10.59731
0.6247143 10.6533
0.6257143 10.70904
0.6267143 10.76452
0.6277143 10.81974
0.6287143 10.874699999999999
0.6297143 10.92939
0.6307143 10.98381
0.6317143 11.03796
0.6327143 11.09185
0.6337143 11.14547
0.6347143 11.19882
0.6357143 11.2519
0.6367143 11.30469
0.6377143 11.3572
0.6387143 11.40942
0.6397143 11.461359999999999
0.6407143 11.513020000000001
0.6417143 11.5644
0.6427143 11.615490000000001
0.6437143 11.66629
0.6447143 11.7168
0.6457143 11.767009999999999
0.6467143 11.81692
0.6477143 11.86654
0.6487143 11.91586
0.6497143 11.96489
0.6507143 12.01361
0.6517143 12.06204
0.6527143 12.11015
0.6537143 12.15796
0.6547143 12.20544
0.6557143 12.25262
0.6567143 12.29949
0.6577143 12.34604
0.6587143 12.392290000000001
0.6597143 12.43823
0.6607143 12.48384
0.6617143 12.529129999999999
0.6627143 12.5741
0.6637143 12.61874
0.6647143 12.663060000000002
0.6657143 12.70706
0.6667143 12.750739999999999
0.6677143 12.794089999999999
0.6687143 12.83711
0.6697143 12.87979
0.6707143 12.922139999999999
0.6717143 12.96415
0.6727143 13.005820000000002
0.6737143 13.04716
0.6747143 13.088169999999998
0.6757143 13.12884
0.6767143 13.16917
0.6777143 13.20916
0.6787143 13.2488
0.6797143 13.288079999999999
0.6807143 13.32703
0.6817143 13.365630000000001
0.6827143 13.403889999999999
0.6837143 13.441810000000002
0.6847143 13.479379999999999
0.6857143 13.51659
0.6867143 13.55345
0.6877143 13.58994
0.6887143 13.626079999999998
0.6897143 13.66187
0.6907143 13.697309999999998
0.6917143 13.73239
0.6927143 13.767109999999999
0.6937143 13.801469999999998
0.6947143 13.835469999999999
0.6957143 13.869100000000001
0.6967143 13.90236
0.6977143 13.93527
0.6987143 13.96781
0.6997143 14.000000000000002
0.7007143 14.03182
0.7017143 14.06327
0.7027143 14.09435
0.7037143 14.12505
0.7047143 14.15539
0.7057143 14.18536
0.7067143 14.214959999999998
0.7077143 14.244190000000001
0.7087143 14.273050000000001
0.7097143 14.301530000000001
0.7107143 14.329629999999998
0.7117143 14.35736
0.7127143 14.3847
0.7137143 14.411679999999999
0.7147143 14.43828
0.7157143 14.46451
0.7167143 14.490359999999999
0.7177143 14.51583
0.7187143 14.540919999999998
0.7197143 14.565620000000001
0.7207143 14.589940000000002
0.7217143 14.613880000000002
0.7227143 14.63745
0.7237143 14.66065
0.7247143 14.68346
0.7257143 14.70589
0.7267143 14.72792
0.7277143 14.74957
0.7287143 14.770829999999998
0.7297143 14.79171
0.7307143 14.812220000000002
0.7317143 14.832339999999999
0.7327143 14.85209
0.7337143 14.87144
0.7347143 14.890400000000001
0.7357143 14.908959999999999
0.7367143 14.92714
0.7377143 14.944930000000001
0.7387143 14.962349999999999
0.7397143 14.97939
0.7407143 14.996039999999999
0.7417143 15.012310000000001
0.7427143 15.02817
0.7437143 15.04365
0.7447143 15.05873
0.7457143 15.07342
0.7467143 15.08774
0.7477143 15.10168
0.7487143 15.11524
0.7497143 15.128400000000001
0.7507143 15.141160000000001
0.7517143 15.153530000000002
0.7527143 15.16551
0.7537143 15.177109999999999
0.7547143 15.18832
0.7557143 15.199160000000001
0.7567143 15.20962
0.7577143 15.219679999999999
0.7587143 15.22935
0.7597143 15.23863
0.7607143 15.24751
0.7617143 15.256
0.7627143 15.26412
0.7637143 15.27186
0.7647143 15.279219999999999
0.7657143 15.28619
0.7667143 15.29277
0.7677143 15.29895
0.7687143 15.30474
0.7697143 15.31015
0.7707143 15.315190000000001
0.7717143 15.319859999999998
0.7727143 15.32414
0.7737143 15.32805
0.7747143 15.33156
0.7757143 15.33468
0.7767143 15.337410000000002
0.7777143 15.33976
0.7787143 15.341750000000001
0.7797143 15.34336
0.7807143 15.3446
0.7817143 15.34546
0.7827143 15.345939999999999
0.7837143 15.34602
0.7847143 15.345719999999998
0.7857143 15.34504
0.7867143 15.344
0.7877143 15.342590000000001
0.7887143 15.34081
0.7897143 15.33866
0.7907143 15.33613
0.7917143 15.33321
0.7927143 15.32992
0.7937143 15.32625
0.7947143 15.32222
0.7957143 15.317829999999999
0.7967143 15.313089999999999
0.7977143 15.307970000000001
0.7987143 15.30248
0.7997143 15.296619999999999
0.8007143 15.290370000000001
0.8017143 15.283769999999999
0.8027143 15.276799999999998
0.8037143 15.26949
0.8047143 15.26182
0.8057143 15.25379
0.8067143 15.2454
0.8077143 15.236630000000002
0.8087143 15.2275
0.8097143 15.218000000000002
0.8107143 15.208160000000001
0.8117143 15.19797
0.8127143 15.187429999999999
0.8137143 15.17654
0.8147143 15.1653
0.8157143 15.153690000000001
0.8167143 15.14173
0.8177143 15.129409999999998
0.8187143 15.116760000000001
0.8197143 15.103769999999999
0.8207143 15.09044
0.8217143 15.07676
0.8227143 15.06274
0.8237143 15.048359999999999
0.8247143 15.03363
0.8257143 15.01857
0.8267143 15.00316
0.8277143 14.987429999999998
0.8287143 14.97137
0.8297143 14.95498
0.8307143 14.93825
0.8317143 14.921190000000001
0.8327143 14.90379
0.8337143 14.88606
0.8347143 14.868
0.8357143 14.84962
0.8367143 14.83091
0.8377143 14.81189
0.8387143 14.792530000000001
0.8397143 14.77284
0.8407143 14.75283
0.8417143 14.732500000000002
0.8427143 14.711850000000002
0.8437143 14.690900000000001
0.8447143 14.66963
0.8457143 14.64806
0.8467143 14.62617
0.8477143 14.60397
0.8487143 14.581459999999998
0.8497143 14.55864
0.8507143 14.535509999999999
0.8517143 14.51207
0.8527143 14.488339999999999
0.8537143 14.4643
0.8547143 14.43996
0.8557143 14.415320000000001
0.8567143 14.39038
0.8577143 14.365149999999998
0.8587143 14.33962
0.8597143 14.313809999999998
0.8607143 14.28771
0.8617143 14.26132
0.8627143 14.23464
0.8637143 14.20768
0.8647143 14.18042
0.8657143 14.152890000000001
0.8667143 14.125070000000001
0.8677143 14.09697
0.8687143 14.0686
0.8697143 14.039950000000001
0.8707143 14.01103
0.8717143 13.98183
0.8727143 13.95237
0.8737143 13.92263
0.8747143 13.89263
0.8757143 13.86236
0.8767143 13.83182
0.8777143 13.80102
0.8787143 13.769960000000001
0.8797143 13.738639999999998
0.8807143 13.707059999999998
0.8817143 13.675229999999999
0.8827143 13.64314
0.8837143 13.610800000000001
0.8847143 13.578209999999999
0.8857143 13.545380000000002
0.8867143 13.5123
0.8877143 13.478979999999998
0.8887143 13.44542
0.8897143 13.41162
0.8907143 13.37758
0.8917143 13.34329
0.8927143 13.30876
0.8937143 13.274
0.8947143 13.23901
0.8957143 13.203790000000001
0.8967143 13.16834
0.8977143 13.13267
0.8987143 13.096779999999999
0.8997143 13.060649999999999
0.9007143 13.02431
0.9017143 12.98775
0.9027143 12.95097
0.9037143 12.91398
0.9047143 12.876779999999998
0.9057143 12.83937
0.9067143 12.80174
0.9077143 12.7639
0.9087143 12.72585
0.9097143 12.6876
0.9107143 12.64915
0.9117143 12.6105
0.9127143 12.57167
0.9137143 12.53264
0.9147143 12.49341
0.9157143 12.453980000000001
0.9167143 12.41435
0.9177143 12.37454
0.9187143 12.334539999999999
0.9197143 12.29436
0.9207143 12.25401
0.9217143 12.21348
0.9227143 12.17276
0.9237143 12.13186
0.9247143 12.090779999999999
0.9257143 12.04952
0.9267143 12.008099999999999
0.9277143 11.96652
0.9287143 11.92477
0.9297143 11.882869999999999
0.9307143 11.84079
0.9317143 11.798540000000001
0.9327143 11.756129999999999
0.9337143 11.713560000000001
0.9347143 11.67084
0.9357143 11.62797
0.9367143 11.584959999999999
0.9377143 11.5418
0.9387143 11.49849
0.9397143 11.455020000000001
0.9407143 11.41141
0.9417143 11.36765
0.9427143 11.32375
0.9437143 11.27972
0.9447143 11.23556
0.9457143 11.191270000000001
0.9467143 11.14685
0.9477143 11.10229
0.9487143 11.057590000000001
0.9497143 11.01277
0.9507143 10.96782
0.9517143 10.92276
0.9527143 10.87758
0.9537143 10.83229
0.9547143 10.78688
0.9557143 10.741349999999999
0.9567143 10.6957
0.9577143 10.649930000000001
0.9587143 10.60406
0.9597143 10.55809
0.9607143 10.51202
0.9617143 10.465860000000001
0.9627143 10.41959
0.9637143 10.37322
0.9647143 10.32675
0.9657143 10.28018
0.9667143 10.233509999999999
0.9677143 10.18676
0.9687143 10.13992
0.9697143 10.09299
0.9707143 10.04598
0.9717143 9.9988826
0.9727143 9.9516965
0.9737143 9.9044278
0.9747143 9.8570831
0.9757143 9.8096676
0.9767143 9.762185800000001
0.9777143 9.714637
0.9787143 9.667018800000001
0.9797143 9.6193291
0.9807143 9.5715672
0.9817143 9.523735199999999
0.9827143 9.4758376
0.9837143 9.427880499999999
0.9847143 9.379868199999999
0.9857143 9.3318023
0.9867143 9.2836827
0.9877143 9.235508000000001
0.9887143 9.1872767
0.9897143 9.138990900000001
0.9907143 9.090656
0.9917143 9.0422764
0.9927143 8.993856599999999
0.9937143 8.945398
0.9947143 8.8969015
0.9957143 8.8483647
0.9967143 8.7997876
0.9977143 8.7511703
0.9987143 8.702516600000001
0.9997143 8.6538307
1.000714 8.6051188
1.001714 8.5563838
1.002714 8.5076258
1.003714 8.458843100000001
1.004714 8.4100343
1.005714 8.3611995
1.006714 8.3123408
1.007714 8.263462800000001
1.008714 8.2145698
1.009714 8.1656665
1.010714 8.1167541
1.011714 8.067832899999999
1.012714 8.0189012
1.013714 7.9699591
1.014714 7.9210073
1.015714 7.8720503
1.016714 7.8230917
1.017714 7.774136199999999
1.018714 7.725185199999999
1.019714 7.676237800000001
1.020714 7.6272935
1.021714 7.5783513
1.022714 7.529411499999999
1.023714 7.4804783
1.024714 7.4315563000000004
1.025714 7.3826507
1.026714 7.3337644
1.027714 7.284898300000001
1.028714 7.236050099999999
1.029714 7.1872175
1.030714 7.1383998
1.031714 7.0896007
1.032714 7.040824
1.033714 6.9920748
1.034714 6.943355499999999
1.035714 6.8946674
1.036714 6.8460084000000005
1.037714 6.7973785
1.038714 6.7487761
1.039714 6.7002036
1.040714 6.6516652999999994
1.041714 6.6031665
1.042714 6.5547094
1.043714 6.5062955
1.044714 6.4579234
1.045714 6.4095922
1.046714 6.3613012
1.047714 6.313052
1.048714 6.264848300000001
1.049714 6.2166948
1.050714 6.1685953
1.051714 6.1205525
1.052714 6.0725655000000005
1.053714 6.0246337
1.054714 5.9767544
1.055714 5.9289277
1.056714 5.8811553000000005
1.057714 5.8334410000000005
1.058714 5.785789
1.059714 5.7382021
1.060714 5.6906804
1.061714 5.6432229
1.062714 5.5958282
1.063714 5.5484962
1.064714 5.5012297000000006
1.065714 5.4540332
1.066714 5.4069117
1.067714 5.3598680000000005
1.068714 5.3129032
1.069714 5.2660152
1.070714 5.2192014
1.071714 5.1724597999999995
1.072714 5.1257916
1.073714 5.0792005
1.074714 5.0326914
1.075714 4.9862675
1.076714 4.9399301
1.077714 4.8936784
1.078714 4.8475109000000005
1.079714 4.8014265
1.080714 4.7554266
1.081714 4.709514599999999
1.082714 4.6636945999999995
1.083714 4.6179704
1.084714 4.5723431
1.085714 4.5268107
1.086714 4.4813711
1.087714 4.4360219999999995
1.088714 4.3907642
1.089714 4.3456003
1.090714 4.3005347
1.091714 4.2555723
1.092714 4.210715
1.093714 4.1659631
1.094714 4.1213147
1.095714 4.0767677
1.096714 4.0323216
1.097714 3.9879779999999996
1.098714 3.9437406
1.099714 3.8996127
1.100714 3.8555965
1.101714 3.8116917
1.102714 3.7678964
1.103714 3.7242085
1.104714 3.6806274
1.105714 3.6371548
1.106714 3.5937946
1.107714 3.5505522
1.108714 3.5074308999999997
1.109714 3.4644309
1.110714 3.4215505999999998
1.111714 3.3787868999999997
1.112714 3.3361375
1.113714 3.2936028999999998
1.114714 3.2511853
1.115714 3.2088883
1.116714 3.1667154
1.117714 3.1246673
1.118714 3.0827431
1.119714 3.0409412000000002
1.120714 2.9992606
1.121714 2.9577025999999997
1.122714 2.9162705
1.123714 2.8749686
1.124714 2.8338002
1.125714 2.7927661
1.126714 2.7518648999999997
1.127714 2.7110928999999997
1.128714 2.6704472999999997
1.129714 2.6299275
1.130714 2.5895346
1.131714 2.5492717000000003
1.132714 2.5091417000000003
1.133714 2.469147
1.134714 2.4292875
1.135714 2.3895625
1.136714 2.3499705
1.137714 2.310512
1.138714 2.2711892000000002
1.139714 2.2320053
1.140714 2.1929627
1.141714 2.1540627
1.142714 2.1153042
1.143714 2.0766850999999997
1.144714 2.0382034
1.145714 1.9998584
1.146714 1.9616512999999998
1.147714 1.9235843999999998
1.148714 1.8856602
1.149714 1.8478807
1.150714 1.8102463
1.151714 1.7727559
1.152714 1.7354082
1.153714 1.6982023
1.154714 1.6611381
1.155714 1.6242165
1.156714 1.5874395
1.157714 1.5508085
1.158714 1.514324
1.159714 1.4779858
1.160714 1.4417932
1.161714 1.4057457
1.162714 1.3698437
1.163714 1.3340888
1.164714 1.2984828
1.165714 1.2630275
1.166714 1.2277233
1.167714 1.1925699
1.168714 1.1575657
1.169714 1.1227091
1.170714 1.0879991
1.171714 1.0534358000000001
1.172714 1.0190204
1.173714 0.98475404
1.174714 0.95063839
1.175714 0.9166742699999999
1.176714 0.88286167
1.177714 0.8492001299999999
1.178714 0.81568947
1.179714 0.78233015
1.180714 0.74912305
1.181714 0.71606943
1.182714 0.68317046
1.183714 0.65042665
1.184714 0.61783758
1.185714 0.58540232
1.186714 0.55311942
1.187714 0.52098786
1.188714 0.48900736
1.189714 0.45717852000000003
1.190714 0.42550238000000007
1.191714 0.39397985999999996
1.192714 0.36261126
1.193714 0.33139605
1.194714 0.30033307
1.195714 0.26942131
1.196714 0.23866057999999998
1.197714 0.20805187999999997
1.198714 0.17759706
1.199714 0.14729827
1.200714 0.11715681
1.201714 0.087172643
1.202714 0.057344552
1.203714 0.027670624
1.204714 -0.0018506335
1.205714 -0.031219685
1.206714 -0.060435693
1.207714 -0.089497358
1.208714 -0.11840371
1.209714 -0.14715471
1.210714 -0.17575147
1.211714 -0.20419571
1.212714 -0.23248862
1.213714 -0.26063009
1.214714 -0.28861861
1.215714 -0.31645198
1.216714 -0.34412849
1.217714 -0.37164805
1.218714 -0.39901221
1.219714 -0.42622378
1.220714 -0.45328521999999993
1.221714 -0.48019750999999994
1.222714 -0.50695972
1.223714 -0.53356946
1.224714 -0.56002452
1.225714 -0.58632377
1.226714 -0.61246785
1.227714 -0.63845902
1.228714 -0.66429959
1.229714 -0.6899906299999999
1.230714 -0.71553146
1.231714 -0.74092005
1.232714 -0.76615466
1.233714 -0.7912348
1.234714 -0.81616202
1.235714 -0.8409393
1.236714 -0.8655694300000001
1.237714 -0.89005362
1.238714 -0.9143906599999999
1.239714 -0.9385775799999999
1.240714 -0.9626112900000001
1.241714 -0.98649012
1.242714 -1.0102152
1.243714 -1.0337895
1.244714 -1.0572165999999998
1.245714 -1.0804988
1.246714 -1.1036362
1.247714 -1.1266269
1.248714 -1.149468
1.249714 -1.1721583
1.250714 -1.1946985
1.251714 -1.2170911
1.252714 -1.239339
1.253714 -1.2614436
1.254714 -1.2834042
1.255714 -1.3052179000000002
1.256714 -1.3268817
1.257714 -1.3483946
1.258714 -1.3697582
1.259714 -1.3909764
1.260714 -1.4120531
1.261714 -1.4329909
1.262714 -1.4537897
1.263714 -1.4744467
1.264714 -1.4949587
1.265714 -1.5153237
1.266714 -1.5355417999999998
1.267714 -1.5556157
1.268714 -1.5755485999999999
1.269714 -1.5953427
1.270714 -1.6149982999999999
1.271714 -1.6345131999999998
1.272714 -1.6538853
1.273714 -1.6731136
1.274714 -1.6921994999999999
1.275714 -1.7111463
1.276714 -1.7299574000000002
1.277714 -1.7486345
1.278714 -1.7671768
1.279714 -1.7855814
1.280714 -1.8038452
1.281714 -1.8219661000000003
1.282714 -1.8399447
1.283714 -1.8577844
1.284714 -1.875489
1.285714 -1.8930618
1.286714 -1.9105038
1.287714 -1.9278131
1.288714 -1.9449878
1.289714 -1.9620263999999998
1.290714 -1.9789292
1.291714 -1.9956984
1.292714 -2.0123366
1.293714 -2.0288456
1.294714 -2.0452246
1.295714 -2.0614717000000002
1.296714 -2.0775845
1.297714 -2.0935619
1.298714 -2.1094056
1.299714 -2.1251192
1.300714 -2.1407068000000002
1.301714 -2.1561714
1.302714 -2.1715128999999997
1.303714 -2.186729
1.304714 -2.2018166
1.305714 -2.2167735
1.306714 -2.2315994
1.307714 -2.246296
1.308714 -2.2608658
1.309714 -2.2753106
1.310714 -2.2896307
1.311714 -2.3038251
1.312714 -2.3178935000000003
1.313714 -2.331836
1.314714 -2.3456547000000003
1.315714 -2.3593534
1.316714 -2.3729347
1.317714 -2.3863999000000002
1.318714 -2.3997482
1.319714 -2.4129767
1.320714 -2.4260823
1.321714 -2.4390634
1.322714 -2.4519207
1.323714 -2.4646563
1.324714 -2.4772735
1.325714 -2.4897743
1.326714 -2.5021592
1.327714 -2.5144279
1.328714 -2.5265802
1.329714 -2.5386162
1.330714 -2.5505373000000002
1.331714 -2.5623454
1.332714 -2.5740422
1.333714 -2.5856277
1.334714 -2.5971003
1.335714 -2.6084576000000004
1.336714 -2.6196977
1.337714 -2.6308205
1.338714 -2.6418282
1.339714 -2.6527249999999998
1.340714 -2.6635149
1.341714 -2.6741998
1.342714 -2.6847797
1.343714 -2.6952526
1.344714 -2.7056165
1.345714 -2.7158709
1.346714 -2.7260164
1.347714 -2.7360545
1.348714 -2.7459869
1.349714 -2.7558135
1.350714 -2.765533
1.351714 -2.775144
1.352714 -2.7846463
1.353714 -2.7940415
1.354714 -2.8033329
1.355714 -2.8125247
1.356714 -2.8216202
1.357714 -2.8306202999999996
1.358714 -2.8395234
1.359714 -2.8483259
1.360714 -2.8570246
1.361714 -2.8656188
1.362714 -2.8741099
1.363714 -2.8825004
1.364714 -2.8907927
1.365714 -2.8989883
1.366714 -2.9070865
1.367714 -2.9150859000000002
1.368714 -2.9229855
1.369714 -2.9307866
1.370714 -2.9384922
1.371714 -2.9461057999999998
1.372714 -2.9536298
1.373714 -2.9610643
1.374714 -2.968407
1.375714 -2.9756544
1.376714 -2.982804
1.377714 -2.9898562
1.378714 -2.9968136999999997
1.379714 -3.0036812999999998
1.380714 -3.0104626
1.381714 -3.0171596
1.382714 -3.0237705
1.383714 -3.0302925000000003
1.384714 -3.0367227
1.385714 -3.0430606
1.386714 -3.0493082
1.387714 -3.0554689
1.388714 -3.0615456
1.389714 -3.0675389
1.390714 -3.0734466
1.391714 -3.0792657
1.392714 -3.0849945
1.393714 -3.0906338
1.394714 -3.0961882
1.395714 -3.1016631
1.396714 -3.1070624000000002
1.397714 -3.1123868999999997
1.398714 -3.1176338
1.399714 -3.1227984
1.400714 -3.1278763
1.401714 -3.1328663
1.402714 -3.1377710000000003
1.403714 -3.1425953
1.404714 -3.1473435000000003
1.405714 -3.1520177000000005
1.406714 -3.1566165
1.407714 -3.1611361
1.408714 -3.1655740000000003
1.409714 -3.1699307
1.410714 -3.1742095999999997
1.411714 -3.1784158
1.412714 -3.1825535
1.413714 -3.1866234
1.414714 -3.1906217
1.415714 -3.1945433000000003
1.416714 -3.1983837
1.417714 -3.2021422
1.418714 -3.205822
1.419714 -3.20943
1.420714 -3.212972
1.421714 -3.2164507
1.422714 -3.2198645
1.423714 -3.2232087
1.424714 -3.2264777000000002
1.425714 -3.2296701999999997
1.426714 -3.2327887
1.427714 -3.2358386
1.428714 -3.2388248
1.429714 -3.2417491
1.430714 -3.2446094000000003
1.431714 -3.2474007
1.432714 -3.2501187000000002
1.433714 -3.2527625999999996
1.434714 -3.2553356
1.435714 -3.257845
1.436714 -3.260297
1.437714 -3.2626949
1.438714 -3.2650363000000002
1.439714 -3.2673143000000002
1.440714 -3.2695226
1.441714 -3.2716575999999997
1.442714 -3.273721
1.443714 -3.2757188999999998
1.444714 -3.2776579
1.445714 -3.2795426
1.446714 -3.2813724000000004
1.447714 -3.2831434
1.448714 -3.2848507
1.449714 -3.2864913000000002
1.450714 -3.2880675
1.451714 -3.2895856
1.452714 -3.2910518
1.453714 -3.2924701
1.454714 -3.2938380000000005
1.455714 -3.2951497000000005
1.456714 -3.2963975999999997
1.457714 -3.2975773999999998
1.458714 -3.2986902
1.459714 -3.2997422
1.460714 -3.3007413
1.461714 -3.3016935
1.462714 -3.3025999
1.463714 -3.3034567
1.464714 -3.3042572
1.465714 -3.3049970999999996
1.466714 -3.3056769999999998
1.467714 -3.3063013000000003
1.468714 -3.3068776
1.469714 -3.3074103
1.470714 -3.3078995
1.471714 -3.3083398
1.472714 -3.3087239
1.473714 -3.3090461
1.474714 -3.3093069
1.475714 -3.3095120999999996
1.476714 -3.3096704999999997
1.477714 -3.3097886
1.478714 -3.3098686
1.479714 -3.3099062999999997
1.480714 -3.309894
1.481714 -3.3098251000000003
1.482714 -3.309698
1.483714 -3.309517
1.484714 -3.3092897000000003
1.485714 -3.3090234000000005
1.486714 -3.3087198
1.487714 -3.3083755999999997
1.488714 -3.307984
1.489714 -3.3075388999999995
1.490714 -3.3070382
1.491714 -3.3064861
1.492714 -3.3058904
1.493714 -3.3052586
1.494714 -3.3045933
1.495714 -3.3038914000000004
1.496714 -3.3031452000000003
1.497714 -3.3023472999999997
1.498714 -3.3014946000000003
1.499714 -3.3005908
1.500714 -3.2996438
1.501714 -3.2986622
1.502714 -3.2976503999999998
1.503714 -3.2966066
1.504714 -3.2955244
1.505714 -3.2943960000000003
1.506714 -3.2932173000000002
1.507714 -3.2919902
1.508714 -3.2907207
1.509714 -3.2894163999999995
1.510714 -3.2880819999999997
1.511714 -3.2867167000000004
1.512714 -3.2853137999999995
1.513714 -3.2838661
1.514714 -3.2823697
1.515714 -3.2808259
1.516714 -3.2792415
1.517714 -3.2776248
1.518714 -3.2759812
1.519714 -3.2743108
1.520714 -3.2726072000000004
1.521714 -3.2708625999999996
1.522714 -3.2690715000000004
1.523714 -3.2672334
1.524714 -3.2653540000000003
1.525714 -3.2634411
1.526714 -3.261501
1.527714 -3.2595363
1.528714 -3.2575427999999995
1.529714 -3.2555141
1.530714 -3.2534447
1.531714 -3.2513324000000003
1.532714 -3.2491811000000004
1.533714 -3.2469973
1.534714 -3.2447871000000004
1.535714 -3.2425523
1.536714 -3.2402895000000003
1.537714 -3.2379925
1.538714 -3.2356548999999997
1.539714 -3.2332748000000002
1.540714 -3.2308556000000004
1.541714 -3.2284043999999996
1.542714 -3.2259288999999995
1.543714 -3.2234337
1.544714 -3.2209173
1.545714 -3.2183725000000005
1.546714 -3.2157923999999998
1.547714 -3.2131713
1.548714 -3.2105099
1.549714 -3.2078136
1.550714 -3.20509
1.551714 -3.2023444999999997
1.552714 -3.1995772999999996
1.553714 -3.1967845
1.554714 -3.1939596
1.555714 -3.1910986
1.556714 -3.1882014
1.557714 -3.1852736999999998
1.558714 -3.1823221999999998
1.559714 -3.1793523999999995
1.560714 -3.1763646999999997
1.561714 -3.1733535
1.562714 -3.1703107
1.563714 -3.1672299
1.564714 -3.1641092000000004
1.565714 -3.1609535
1.566714 -3.1577714
1.567714 -3.1545706
1.568714 -3.1513549000000003
1.569714 -3.1481217999999997
1.570714 -3.1448636000000003
1.571714 -3.1415731000000005
1.572714 -3.1382471
1.573714 -3.134888
1.574714 -3.1315025000000003
1.575714 -3.1280976000000003
1.576714 -3.1246763
1.577714 -3.1212371
1.578714 -3.1177735
1.579714 -3.1142786
1.580714 -3.1107493
1.581714 -3.1071885
1.582714 -3.1036037999999997
1.583714 -3.1000034999999997
1.584714 -3.0963924
1.585714 -3.0927688
1.586714 -3.0891249
1.587714 -3.0854512
1.588714 -3.0817411999999997
1.589714 -3.077995
1.590714 -3.0742189
1.591714 -3.0704224
1.592714 -3.066613
1.593714 -3.0627925
1.594714 -3.0589565999999997
1.595714 -3.0550973
1.596714 -3.0512085
1.597714 -3.0472894999999998
1.598714 -3.0433455
1.599714 -3.0393848
1.600714 -3.0354135
1.601714 -3.0314319
1.602714 -3.0274335
1.603714 -3.0234088999999997
1.604714 -3.01935
1.605714 -3.0152556
1.606714 -3.0111318000000002
1.607714 -3.0069895
1.608714 -3.0028384000000004
1.609714 -2.9986825
1.610714 -2.9945171999999998
1.611714 -2.9903334
1.612714 -2.9861214
1.613714 -2.9818770000000003
1.614714 -2.9776033
1.615714 -2.9733092
1.616714 -2.9690033000000002
1.617714 -2.9646894
1.618714 -2.960364
1.619714 -2.9560185999999997
1.620714 -2.9516447
1.621714 -2.9472394
1.622714 -2.9428072
1.623714 -2.9383583
1.624714 -2.9339027
1.625714 -2.9294452
1.626714 -2.9249821
1.627714 -2.9205034000000003
1.628714 -2.9159978
1.629714 -2.9114595
1.630714 -2.9068905999999997
1.631714 -2.9023001
1.632714 -2.8976990000000002
1.633714 -2.893094
1.634714 -2.8884838999999998
1.635714 -2.8838608000000003
1.636714 -2.8792147
1.637714 -2.8745394
1.638714 -2.8698368
1.639714 -2.8651152
1.640714 -2.8603842
1.641714 -2.8556501
1.642714 -2.8509108
1.643714 -2.8461581
1.644714 -2.8413815
1.645714 -2.8365746
1.646714 -2.8317388
1.647714 -2.8268833
1.648714 -2.8220195
1.649714 -2.817155
1.650714 -2.8122898
1.651714 -2.8074158
1.652714 -2.8025227
1.653714 -2.7976021
1.654714 -2.7926538
1.655714 -2.7876846
1.656714 -2.7827045000000004
1.657714 -2.7777206
1.658714 -2.7727336
1.659714 -2.767737
1.660714 -2.7627216999999997
1.661714 -2.7576808
1.662714 -2.7526146000000002
1.663714 -2.7475299
1.664714 -2.7424367000000003
1.665714 -2.7373424
1.666714 -2.7322471
1.667714 -2.7271442
1.668714 -2.7220234
1.669714 -2.7168771
1.670714 -2.7117039999999997
1.671714 -2.7065102
1.672714 -2.7013056
1.673714 -2.6960984
1.674714 -2.6908906
1.675714 -2.6856776
1.676714 -2.6804512
1.677714 -2.6752042
1.678714 -2.6699349
1.679714 -2.6646478
1.680714 -2.6593508
1.681714 -2.6540503
1.682714 -2.6487472000000003
1.683714 -2.6434363999999997
1.684714 -2.6381101
1.685714 -2.6327621
1.686714 -2.6273914
1.687714 -2.6220031
1.688714 -2.6166057
1.689714 -2.6112063
1.690714 -2.6058068
1.691714 -2.6004035
1.692714 -2.5949888
1.693714 -2.5895562
1.694714 -2.5841032999999998
1.695714 -2.5786333000000004
1.696714 -2.5731523999999997
1.697714 -2.5676669999999997
1.698714 -2.5621787
1.699714 -2.5566846
1.700714 -2.5511788
1.701714 -2.5456566
1.702714 -2.5401175
1.703714 -2.5345648
1.704714 -2.5290044000000003
1.705714 -2.5234411000000003
1.706714 -2.5178757
1.707714 -2.5123045
1.708714 -2.5067212
1.709714 -2.5011212
1.710714 -2.4955031
1.711714 -2.4898706
1.712714 -2.4842291999999997
1.713714 -2.4785839
1.714714 -2.4729362
1.715714 -2.4672842
1.716714 -2.4616238
1.717714 -2.4559518
1.718714 -2.4502676
1.719714 -2.4445729
1.720714 -2.4388712
1.721714 -2.4331644
1.722714 -2.4274519000000003
1.723714 -2.4217309
1.724714 -2.4159983
1.725714 -2.4102522
1.726714 -2.404494
1.727714 -2.3987273
1.728714 -2.3929560999999997
1.729714 -2.3871826
1.730714 -2.3814069
1.731714 -2.3756262
1.732714 -2.3698375
1.733714 -2.3640387
1.734714 -2.35823
1.735714 -2.3524127999999997
1.736714 -2.3465884999999997
1.737714 -2.3407575
1.738714 -2.3349189999999997
1.739714 -2.3290718
1.740714 -2.3232152999999998
1.741714 -2.3173504
1.742714 -2.31148
1.743714 -2.3056077
1.744714 -2.2997346
1.745714 -2.2938595999999998
1.746714 -2.2879798
1.747714 -2.282091
1.748714 -2.2761911
1.749714 -2.2702804
1.750714 -2.2643614999999997
1.751714 -2.2584373
1.752714 -2.2525096000000002
1.753714 -2.2465779
1.754714 -2.2406399
1.755714 -2.2346945
1.756714 -2.2287421000000003
1.757714 -2.2227852
1.758714 -2.2168275
1.759714 -2.2108711
1.760714 -2.2049152999999997
1.761714 -2.198956
1.762714 -2.1929877
1.763714 -2.1870064
1.764714 -2.1810118
1.765714 -2.1750078999999998
1.766714 -2.1690011
1.767714 -2.1629961
1.768714 -2.1569947
1.769714 -2.1509944
1.770714 -2.1449907
1.771714 -2.1389801
1.772714 -2.1329625
1.773714 -2.1269407
1.774714 -2.1209193
1.775714 -2.1149006000000004
1.776714 -2.1088827
1.777714 -2.1028605999999996
1.778714 -2.0968279
1.779714 -2.0907814
1.780714 -2.0847231
1.781714 -2.0786595
1.782714 -2.0725988
1.783714 -2.0665462999999997
1.784714 -2.060502
1.785714 -2.0544605000000002
1.786714 -2.0484144
1.787714 -2.0423582
1.788714 -2.0362915
1.789714 -2.030219
1.790714 -2.0241471
1.791714 -2.0180807
1.792714 -2.0120187
1.793714 -2.0059559
1.794714 -1.999886
1.795714 -1.9938052000000002
1.796714 -1.9877154000000001
1.797714 -1.9816238
1.798714 -1.9755384
1.799714 -1.9694636
1.800714 -1.9633979
1.801714 -1.9573335
1.802714 -1.9512616
1.803714 -1.9451766999999998
1.804714 -1.9390797000000002
1.805714 -1.9329778999999998
1.806714 -1.9268805
1.807714 -1.9207938
1.808714 -1.9147173
1.809714 -1.9086450000000001
1.810714 -1.9025689
1.811714 -1.8964835999999998
1.812714 -1.8903903999999998
1.813714 -1.8842952
1.814714 -1.8782060999999999
1.815714 -1.8721273
1.816714 -1.866057
1.817714 -1.8599873
1.818714 -1.8539103000000001
1.819714 -1.8478211000000002
1.820714 -1.8417225999999998
1.821714 -1.8356236000000001
1.822714 -1.8295338
1.823714 -1.8234592
1.824714 -1.8173979999999998
1.825714 -1.8113427000000002
1.826714 -1.8052835
1.827714 -1.7992144
1.828714 -1.7931364
1.829714 -1.7870568
1.830714 -1.7809840000000001
1.831714 -1.7749234999999999
1.832714 -1.7688742
1.833714 -1.7628292
1.834714 -1.7567804
1.835714 -1.7507236
1.836714 -1.7446613
1.837714 -1.7386012
1.838714 -1.7325521
1.839714 -1.7265184
1.840714 -1.7204971999999998
1.841714 -1.7144799
1.842714 -1.7084567
1.843714 -1.7024225
1.844714 -1.6963796999999998
1.845714 -1.6903372
1.846714 -1.6843051000000002
1.847714 -1.6782893
1.848714 -1.6722884
1.849714 -1.6662949999999999
1.850714 -1.6603001999999998
1.851714 -1.6542993
1.852714 -1.6482944
1.853714 -1.6422926
1.854714 -1.6363017
1.855714 -1.6303258
1.856714 -1.6243618000000002
1.857714 -1.6184015
1.858714 -1.6124368
1.859714 -1.6064644
1.860714 -1.6004880999999997
1.861714 -1.5945174
1.862714 -1.5885616000000002
1.863714 -1.5826249000000001
1.864714 -1.5767043
1.865714 -1.5707909999999998
1.866714 -1.5648754
1.867714 -1.5589528
1.868714 -1.5530252
1.869714 -1.5471007
1.870714 -1.5411878
1.871714 -1.5352909
1.872714 -1.5294079
1.873714 -1.5235313000000001
1.874714 -1.5176539
1.875714 -1.5117733
1.876714 -1.5058935
1.877714 -1.5000231
1.878714 -1.4941702
1.879714 -1.4883372000000001
1.880714 -1.4825193
1.881714 -1.4767071999999999
1.882714 -1.4708919
1.883714 -1.4650698
1.884714 -1.4592448
1.885714 -1.4534261
1.886714 -1.4476228
1.887714 -1.4418386
1.888714 -1.4360705
1.889714 -1.4303107000000002
1.890714 -1.4245512999999999
1.891714 -1.4187896
1.892714 -1.4130293999999999
1.893714 -1.4072791
1.894714 -1.4015457
1.895714 -1.3958310999999999
1.896714 -1.3901303999999999
1.897714 -1.384435
1.898714 -1.3787376
1.899714 -1.3730366
1.900714 -1.3673377
1.901714 -1.3616507
1.902714 -1.3559838
1.903714 -1.3503395
1.904714 -1.3447129
1.905714 -1.3390950000000001
1.906714 -1.3334776
1.907714 -1.3278583
1.908714 -1.3222413
1.909714 -1.3166349000000002
1.910714 -1.3110464
1.911714 -1.3054774
1.912714 -1.2999231999999998
1.913714 -1.2943755
1.914714 -1.2888279
1.915714 -1.2832796
1.916714 -1.2777365
1.917714 -1.2722076
1.918714 -1.2667
1.919714 -1.2612146
1.920714 -1.2557455
1.921714 -1.2502837
1.922714 -1.2448222
1.923714 -1.2393601
1.924714 -1.2339031
1.925714 -1.2284602
1.926714 -1.2230386
1.927714 -1.2176394
1.928714 -1.2122571
1.929714 -1.2068834000000002
1.930714 -1.2015117
1.931714 -1.1961414
1.932714 -1.1907777
1.933714 -1.1854288
1.934714 -1.1801005999999998
1.935714 -1.1747933
1.936714 -1.1695012
1.937714 -1.1642163
1.938714 -1.1589331
1.939714 -1.1536523
1.940714 -1.1483805
1.941714 -1.1431266
1.942714 -1.1378964
1.943714 -1.1326898
1.944714 -1.1275004
1.945714 -1.1223194
1.946714 -1.1171405
1.947714 -1.1119637
1.948714 -1.1067946
1.949714 -1.1016414
1.950714 -1.09651
1.951714 -1.0914004
1.952714 -1.0863077
1.953714 -1.0812245
1.954714 -1.0761466000000002
1.955714 -1.0710749
1.956714 -1.0660155
1.957714 -1.0609759
1.958714 -1.0559604999999999
1.959714 -1.0509676000000001
1.960714 -1.0459903
1.961714 -1.04102
1.962714 -1.0360518
1.963714 -1.0310867
1.964714 -1.0261315
1.965714 -1.0211945
1.966714 -1.016281
1.967714 -1.0113909
1.968714 -1.0065186
1.969714 -1.0016573000000002
1.970714 -0.9968027500000001
1.971714 -0.9919561400000001
1.972714 -0.98712286
1.973714 -0.98230923
1.974714 -0.9775185000000001
1.975714 -0.97274864
1.976714 -0.9679933999999999
1.977714 -0.9632460799999999
1.978714 -0.95850369
1.979714 -0.9537687499999999
1.980714 -0.9490479700000001
1.981714 -0.94434861
1.982714 -0.9396744
1.983714 -0.93502346
1.984714 -0.93038976
1.985714 -0.9257664000000001
1.986714 -0.9211496499999999
1.987714 -0.916541
1.988714 -0.9119458500000001
1.989714 -0.9073699799999999
1.990714 -0.9028162799999999
1.991714 -0.89828297
1.992714 -0.89376532
1.993714 -0.88925846
1.994714 -0.8847609200000001
1.995714 -0.8802757600000001
1.996714 -0.87580895
1.997714 -0.8713656999999999
1.998714 -0.8669474200000001
1.999714 -0.8625508299999999
2.000714 -0.8581696099999999
2.001714 -0.85379789
2.002714 -0.8494335199999999
2.003714 -0.8450790300000001
2.004714 -0.84073981
2.005714 -0.83642099
2.006714 -0.83212452
2.007714 -0.82784826
2.008714 -0.8235878300000001
2.009714 -0.81933951
2.010714 -0.8151026400000001
2.011714 -0.81088021
2.012714 -0.80667697
2.013714 -0.80249636
2.014714 -0.7983383700000001
2.015714 -0.79419948
2.016714 -0.79007465
2.017714 -0.78596035
2.018714 -0.78185657
2.019714 -0.77776681
2.020714 -0.7736960900000001
2.021714 -0.76964791
2.022714 -0.76562222
2.023714 -0.7616157600000001
2.024714 -0.75762402
2.025714 -0.7536440600000001
2.026714 -0.74967616
2.027714 -0.74572363
2.028714 -0.74179047
2.029714 -0.7378791
2.030714 -0.73398878
2.031714 -0.7301163900000001
2.032714 -0.72625848
2.033714 -0.7224136
2.034714 -0.71858331
2.035714 -0.71477136
2.036714 -0.71098125
2.037714 -0.707214
2.038714 -0.7034674799999999
2.039714 -0.69973748
2.040714 -0.69602001
2.041714 -0.69231386
2.042714 -0.68862108
2.043714 -0.68494575
2.044714 -0.68129175
2.045714 -0.67766053
2.046714 -0.67405039
2.047714 -0.6704581000000001
2.048714 -0.66688089
2.049714 -0.6633185300000001
2.050714 -0.65977317
2.051714 -0.65624812
2.052714 -0.65274518
2.053714 -0.64926343
2.054714 -0.64579919
2.055714 -0.64234813
2.056714 -0.63890801
2.057714 -0.63547995
2.058714 -0.6320681
2.059714 -0.62867729
2.060714 -0.62531037
2.061714 -0.62196669
2.062714 -0.6186427999999999
2.063714 -0.6153346
2.064714 -0.61203991
2.065714 -0.6087596500000001
2.066714 -0.6054971800000001
2.067714 -0.6022559000000001
2.068714 -0.59903678
2.069714 -0.59583774
2.070714 -0.5926546199999999
2.071714 -0.58948398
2.072714 -0.5863253500000001
2.073714 -0.58318209
2.074714 -0.5800594099999999
2.075714 -0.57696165
2.076714 -0.57388949
2.077714 -0.57083946
2.078714 -0.56780595
2.079714 -0.56478418
2.080714 -0.56177299
2.081714 -0.55877538
2.082714 -0.5557965500000001
2.083714 -0.55284067
2.084714 -0.54990826
2.085714 -0.54699611
2.086714 -0.54409942
2.087714 -0.54121497
2.088714 -0.53834366
2.089714 -0.53548999
2.090714 -0.5326597
2.091714 -0.52985591
2.092714 -0.52707703
2.093714 -0.5243171
2.094714 -0.52156891
2.095714 -0.51882807
2.096714 -0.51609552
2.097714 -0.5133769899999999
2.098714 -0.51067993
2.099714 -0.50800899
2.100714 -0.50536385
2.101714 -0.50273938
2.102714 -0.50012926
2.103714 -0.49752994
2.104714 -0.49494305
2.105714 -0.49237437
2.106714 -0.48983032
2.107714 -0.48731360999999995
2.108714 -0.48482111000000006
2.109714 -0.48234528
2.110714 -0.47987816000000005
2.111714 -0.47741621
2.112714 -0.47496250000000007
2.113714 -0.47252509000000004
2.114714 -0.47011268
2.115714 -0.46772966000000005
2.116714 -0.46537350999999993
2.117714 -0.46303635
2.118714 -0.46070972
2.119714 -0.45838961
2.120714 -0.45607882
2.121714 -0.45378525
2.122714 -0.45151706
2.123714 -0.44927760000000005
2.124714 -0.4470631
2.125714 -0.44486476
2.126714 -0.44267409999999996
2.127714 -0.44048801000000004
2.128714 -0.438311
2.129714 -0.43615284
2.130714 -0.43402286
2.131714 -0.43192450000000004
2.132714 -0.42985287
2.133714 -0.42779739
2.134714 -0.42574797
2.135714 -0.42370063999999996
2.136714 -0.42166007
2.137714 -0.41963677
2.138714 -0.41764094
2.139714 -0.41567655000000003
2.140714 -0.41373875
2.141714 -0.41181697000000006
2.142714 -0.40990096
2.143714 -0.40798718
2.144714 -0.40608076
2.145714 -0.40419274
2.146714 -0.40233321
2.147714 -0.40050516999999997
2.148714 -0.39870241
2.149714 -0.39691292
2.150714 -0.39512576
2.151714 -0.39333770999999995
2.152714 -0.39155544
2.153714 -0.38979184
2.154714 -0.3880589
2.155714 -0.38636071
2.156714 -0.38469096
2.157714 -0.38303672
2.158714 -0.38138579
2.159714 -0.37973376
2.160714 -0.37808646
2.161714 -0.37645644
2.162714 -0.37485524000000003
2.163714 -0.37328645
2.164714 -0.37174334000000003
2.165714 -0.37021266999999997
2.166714 -0.36868253
2.167714 -0.36714959
2.168714 -0.36562131999999997
2.169714 -0.3641119
2.170714 -0.36263415
2.171714 -0.36119187999999997
2.172714 -0.35977759
2.173714 -0.35837658
2.174714 -0.35697536
2.175714 -0.35556948
2.176714 -0.35416607
2.177714 -0.35277968
2.178714 -0.35142382
2.179714 -0.35010304000000003
2.180714 -0.34881025
2.181714 -0.34753082
2.182714 -0.3462512
2.183714 -0.34496682
2.184714 -0.34368476
2.185714 -0.34241963000000003
2.186714 -0.34118483
2.187714 -0.33998457
2.188714 -0.33881108
2.189714 -0.33764911000000003
2.190714 -0.33648477
2.191714 -0.33531378
2.192714 -0.33414408
2.193714 -0.33299157
2.194714 -0.33187091
2.195714 -0.33078708
2.196714 -0.32973243
2.197714 -0.32869095
2.198714 -0.32764741000000003
2.199714 -0.32659599
2.200714 -0.32554346
2.201714 -0.32450489
2.202714 -0.3234949
2.203714 -0.32251885
2.204714 -0.32156983
2.205714 -0.32063276
2.206714 -0.31969339999999996
2.207714 -0.31874684999999997
2.208714 -0.31780064999999996
2.209714 -0.31687044999999997
2.210714 -0.31597095
2.211714 -0.31510727
2.212714 -0.31427164
2.213714 -0.31344772000000004
2.214714 -0.31261984
2.215714 -0.31178189
2.216714 -0.31094071
2.217714 -0.31011212
2.218714 -0.30931170999999996
2.219714 -0.30854603
2.220714 -0.30780889
2.221714 -0.3070853
2.222714 -0.30636017
2.223714 -0.30562717
2.224714 -0.30489219
2.225714 -0.30416979
2.226714 -0.30347428
2.227714 -0.30281129
2.228714 -0.30217422
2.229714 -0.301548
2.230714 -0.30091788999999997
2.231714 -0.30027807
2.232714 -0.29963525
2.233714 -0.29900488000000003
2.234714 -0.2984025
2.235714 -0.29783482
2.236714 -0.297296
2.237714 -0.29677104
2.238714 -0.2962443
2.239714 -0.29570820999999997
2.240714 -0.29516718000000003
2.241714 -0.29463460999999996
2.242714 -0.29412468
2.243714 -0.29364408000000003
2.244714 -0.29318817
2.245714 -0.29274397999999996
2.246714 -0.29229799
2.247714 -0.29184443000000004
2.248714 -0.29138876
2.249714 -0.29094471
2.250714 -0.29052633
2.251714 -0.2901399
2.252714 -0.28978006
2.253714 -0.28943277
2.254714 -0.28908309
2.255714 -0.28872332
2.256714 -0.288357
2.257714 -0.28799654
2.258714 -0.28765574000000005
2.259714 -0.28734202
2.260714 -0.28705241000000004
2.261714 -0.28677573
2.262714 -0.28649946
2.263714 -0.28621724000000004
2.264714 -0.28593261000000003
2.265714 -0.28565673
2.266714 -0.28540178
2.267714 -0.28517365
2.268714 -0.28496832
2.269714 -0.28477402
2.270714 -0.28457788
2.271714 -0.28437313000000003
2.272714 -0.28416279
2.273714 -0.28395774
2.274714 -0.28377051999999997
2.275714 -0.28360817
2.276714 -0.28346861
2.277714 -0.28334213
2.278714 -0.28321726999999997
2.279714 -0.28308732
2.280714 -0.2829541
2.281714 -0.28282637
2.282714 -0.28271459
2.283714 -0.28262455
2.284714 -0.28255405
2.285714 -0.2824943
2.286714 -0.28243503
2.287714 -0.28237056
2.288714 -0.28230294
2.289714 -0.2822408
2.290714 -0.28219423
2.291714 -0.28216911
2.292714 -0.28216376
2.293714 -0.28217011
2.294714 -0.28217833000000003
2.295714 -0.28218231
2.296714 -0.28218287
2.297714 -0.28218689999999996
2.298714 -0.28220313
2.299714 -0.28223707
2.300714 -0.28228802
2.301714 -0.28234969
2.302714 -0.28241421
2.303714 -0.28247656
2.304714 -0.28253752
2.305714 -0.2826029
2.306714 -0.28267996
2.307714 -0.28277307
2.308714 -0.28288111
2.309714 -0.28299817
2.310714 -0.28311696
2.311714 -0.28323282
2.312714 -0.28334626
2.313714 -0.28346241
2.314714 -0.28358803
2.315714 -0.28372768
2.316714 -0.28388138999999996
2.317714 -0.28404496
2.318714 -0.2842125
2.319714 -0.28438
2.320714 -0.28454729
2.321714 -0.28471798
2.322714 -0.28489693
2.323714 -0.28508748
2.324714 -0.28528941
2.325714 -0.28549929
2.326714 -0.28571244
2.327714 -0.28592576
2.328714 -0.28613925
2.329714 -0.28635582
2.330714 -0.28657953
2.331714 -0.28681308
2.332714 -0.28705634
2.333714 -0.2873065
2.334714 -0.28755965
2.335714 -0.28781306
2.336714 -0.28806643
2.337714 -0.28832194
2.338714 -0.28858292
2.339714 -0.28885198
2.340714 -0.28912984
2.341714 -0.28941515
2.342714 -0.28970558
2.343714 -0.2899992
2.344714 -0.29029541000000003
2.345714 -0.29059497
2.346714 -0.29089928
2.347714 -0.29120927
2.348714 -0.29152473
2.349714 -0.29184441
2.350714 -0.2921666
2.351714 -0.29249019
2.352714 -0.29281508
2.353714 -0.29314233
2.354714 -0.29347345999999996
2.355714 -0.29380987
2.356714 -0.2941522
2.357714 -0.29450019
2.358714 -0.29485293
2.359714 -0.29520928
2.360714 -0.29556823
2.361714 -0.29592921
2.362714 -0.29629206
2.363714 -0.296657
2.364714 -0.29702457
2.365714 -0.2973954
2.366714 -0.29777004
2.367714 -0.29814884
2.368714 -0.2985317
2.369714 -0.29891822
2.370714 -0.29930787
2.371714 -0.29970021
2.372714 -0.30009516
2.373714 -0.30049293
2.374714 -0.30089362999999997
2.375714 -0.30129699000000004
2.376714 -0.30170213
2.377714 -0.30210796
2.378714 -0.30251353000000003
2.379714 -0.30291886
2.380714 -0.30332503
2.381714 -0.30373397999999996
2.382714 -0.30414748
2.383714 -0.30456642
2.384714 -0.30499012
2.385714 -0.30541669
2.386714 -0.30584394000000004
2.387714 -0.30627046
2.388714 -0.30669620999999997
2.389714 -0.30712248
2.390714 -0.30755098
2.391714 -0.30798269
2.392714 -0.30841732
2.393714 -0.30885341
2.394714 -0.30928939
2.395714 -0.30972466
2.396714 -0.31016017
2.397714 -0.31059801
2.398714 -0.31104025
2.399714 -0.31148756
2.400714 -0.31193865000000004
2.401714 -0.31239068999999997
2.402714 -0.31284080000000003
2.403714 -0.31328758
2.404714 -0.3137318
2.405714 -0.31417596999999997
2.406714 -0.31462291
2.407714 -0.31507410999999996
2.408714 -0.31552885
2.409714 -0.31598469
2.410714 -0.31643892
2.411714 -0.31689016999999997
2.412714 -0.31733916
2.413714 -0.31778829
2.414714 -0.31824009
2.415714 -0.31869565
2.416714 -0.31915384
2.417714 -0.31961205
2.418714 -0.3200677
2.419714 -0.32052004
2.420714 -0.32097069
2.421714 -0.32142282
2.422714 -0.32187942
2.423714 -0.32234135999999997
2.424714 -0.32280674
2.425714 -0.3232718
2.426714 -0.32373287
2.427714 -0.32418829
2.428714 -0.32463921
2.429714 -0.32508879
2.430714 -0.32554024
2.431714 -0.32599502999999996
2.432714 -0.32645196
2.433714 -0.32690814999999995
2.434714 -0.32736089
2.435714 -0.32780946
2.436714 -0.32825575
2.437714 -0.32870311
2.438714 -0.32915429
2.439714 -0.32960959
2.440714 -0.33006647
2.441714 -0.33052084000000004
2.442714 -0.33096932
2.443714 -0.33141123
2.444714 -0.33184907
2.445714 -0.33228714
2.446714 -0.33272908
2.447714 -0.3331759
2.448714 -0.33362537999999997
2.449714 -0.33407339
2.450714 -0.33451633000000003
2.451714 -0.33495312
2.452714 -0.3353857
2.453714 -0.33581766999999996
2.454714 -0.3362519
2.455714 -0.33668862
2.456714 -0.33712524
2.457714 -0.33755784
2.458714 -0.33798374
2.459714 -0.33840325
2.460714 -0.33881993
2.461714 -0.33923858
2.462714 -0.33966262999999997
2.463714 -0.34009208999999996
2.464714 -0.34052336
2.465714 -0.3409513
2.466714 -0.34137191
2.467714 -0.34178449
2.468714 -0.34219185
2.469714 -0.34259846
2.470714 -0.34300764
2.471714 -0.34341959
2.472714 -0.34383135
2.473714 -0.34423866000000003
2.474714 -0.34463871
2.475714 -0.34503194
2.476714 -0.34542193
2.477714 -0.34581337
2.478714 -0.34620915999999996
2.479714 -0.34660852999999997
2.480714 -0.34700735
2.481714 -0.34740036
2.482714 -0.34778423
2.483714 -0.34815948
2.484714 -0.3485302
2.485714 -0.3489018
2.486714 -0.34927779000000003
2.487714 -0.34965791
2.488714 -0.35003829000000003
2.489714 -0.35041374999999997
2.490714 -0.3507809
2.491714 -0.35114006999999997
2.492714 -0.35149492
2.493714 -0.35185029
2.494714 -0.35220906
2.495714 -0.35257034
2.496714 -0.35293002
2.497714 -0.35328318
2.498714 -0.35362709000000003
2.499714 -0.35396297
2.500714 -0.35429541000000003
2.501714 -0.35462969
2.502714 -0.35496871
2.503714 -0.35531124999999997
2.504714 -0.35565246
2.505714 -0.35598664999999996
2.506714 -0.35631044
2.507714 -0.35662468999999997
2.508714 -0.35693389
2.509714 -0.35724358
2.510714 -0.35755711
2.511714 -0.35787388
2.512714 -0.35818983
2.513714 -0.35850004999999996
2.514714 -0.35880178
2.515714 -0.35909600999999997
2.516714 -0.35938686
2.517714 -0.35967892
2.518714 -0.35997429
2.519714 -0.36027108
2.520714 -0.36056428
2.521714 -0.36084849999999996
2.522714 -0.36112117
2.523714 -0.36138406
2.524714 -0.36164243
2.525714 -0.36190216999999997
2.526714 -0.36216665000000003
2.527714 -0.36243501
2.528714 -0.36270292
2.529714 -0.36296522999999997
2.530714 -0.36321892
2.531714 -0.36346479
2.532714 -0.36370659
2.533714 -0.36394855000000004
2.534714 -0.36419258
2.535714 -0.36443695
2.536714 -0.36467726
2.537714 -0.36490906
2.538714 -0.36513065
2.539714 -0.36534416000000003
2.540714 -0.36555452
2.541714 -0.36576674
2.542714 -0.36598311
2.543714 -0.36620189999999997
2.544714 -0.36641837
2.545714 -0.36662752000000004
2.546714 -0.36682682
2.547714 -0.36701742
2.548714 -0.36720322
2.549714 -0.36738848
2.550714 -0.3675753
2.551714 -0.36776246999999995
2.552714 -0.36794641
2.553714 -0.36812352
2.554714 -0.36829251
2.555714 -0.36845521999999997
2.556714 -0.3686155
2.557714 -0.36877675
2.558714 -0.36893988
2.559714 -0.36910246
2.560714 -0.36926020000000004
2.561714 -0.36940922
2.562714 -0.36954838
2.563714 -0.36967986
2.564714 -0.36980800999999996
2.565714 -0.36993686
2.566714 -0.37006801
2.567714 -0.37020002
2.568714 -0.37032950000000003
2.569714 -0.37045323
2.570714 -0.37057006
2.571714 -0.37068129
2.572714 -0.37078953000000003
2.573714 -0.37089675
2.574714 -0.37100268999999997
2.575714 -0.37110483
2.576714 -0.37119994
2.577714 -0.3712859
2.578714 -0.37136325
2.579714 -0.37143514
2.580714 -0.37150572
2.581714 -0.37157789
2.582714 -0.37165203
2.583714 -0.3717259
2.584714 -0.37179622
2.585714 -0.37186043
2.586714 -0.37191820000000003
2.587714 -0.37197117
2.588714 -0.37202162
2.589714 -0.37207083999999996
2.590714 -0.37211806
2.591714 -0.37216102
2.592714 -0.37219741
2.593714 -0.37222644
2.594714 -0.37224963
2.595714 -0.37227003
2.596714 -0.37229052
2.597714 -0.37231205
2.598714 -0.37233306
2.599714 -0.37235026
2.600714 -0.37236058
2.601714 -0.37236284
2.602714 -0.37235839
2.603714 -0.37235019
2.604714 -0.37234109
2.605714 -0.37233212
2.606714 -0.37232207
2.607714 -0.37230842
2.608714 -0.37228917
2.609714 -0.37226421
2.610714 -0.37223541
2.611714 -0.37220535
2.612714 -0.37217552
2.613714 -0.37214495000000003
2.614714 -0.3721104
2.615714 -0.37206793
2.616714 -0.37201522
2.617714 -0.37195284
2.618714 -0.37188425
2.619714 -0.37181403
2.620714 -0.37174551
2.621714 -0.37167922000000003
2.622714 -0.37161298000000004
2.623714 -0.37154346
2.624714 -0.37146837
2.625714 -0.37138793
2.626714 -0.37130441000000003
2.627714 -0.37122048
2.628714 -0.3711371
2.629714 -0.3710523
2.630714 -0.37096198999999996
2.631714 -0.37086199000000003
2.632714 -0.37075062
2.633714 -0.37062992
2.634714 -0.37050479999999997
2.635714 -0.37038067999999996
2.636714 -0.37026064999999997
2.637714 -0.37014417
2.638714 -0.37002752
2.639714 -0.36990615000000004
2.640714 -0.36977732
2.641714 -0.3696416
2.642714 -0.36950218
2.643714 -0.36936265
2.644714 -0.36922442
2.645714 -0.36908565
2.646714 -0.36894202000000004
2.647714 -0.36878935
2.648714 -0.36862618
2.649714 -0.36845498
2.650714 -0.36828103
2.651714 -0.36810967
2.652714 -0.36794331
2.653714 -0.36778012
2.654714 -0.36761507
2.655714 -0.36744261
2.656714 -0.36725986
2.657714 -0.36706801
2.658714 -0.3668715
2.659714 -0.36667529
2.660714 -0.36648198
2.661714 -0.36629026000000003
2.662714 -0.36609593999999995
2.663714 -0.36589457000000003
2.664714 -0.36568427
2.665714 -0.36546716
2.666714 -0.36524807
2.667714 -0.36503181
2.668714 -0.36482029
2.669714 -0.36461104
2.670714 -0.36439844
2.671714 -0.3641767
2.672714 -0.36394297999999997
2.673714 -0.36369904
2.674714 -0.36345019
2.675714 -0.36320231999999997
2.676714 -0.36295883
2.677714 -0.36271897000000003
2.678714 -0.36247859
2.679714 -0.36223286
2.680714 -0.36197933000000004
2.681714 -0.36171931
2.682714 -0.36145709
2.683714 -0.36119726
2.684714 -0.36094165
2.685714 -0.36068812
2.686714 -0.36043145
2.687714 -0.3601661
2.688714 -0.35988931
2.689714 -0.35960266999999996
2.690714 -0.35931126
2.691714 -0.35902089
2.692714 -0.35873505
2.693714 -0.35845328
2.694714 -0.35817169
2.695714 -0.35788552
2.696714 -0.35759189999999996
2.697714 -0.35729159
2.698714 -0.35698840000000004
2.699714 -0.35668679
2.700714 -0.35638916
2.701714 -0.35609428
2.702714 -0.35579782
2.703714 -0.35549472000000004
2.704714 -0.35518201
2.705714 -0.35486033
2.706714 -0.3545336
2.707714 -0.35420675
2.708714 -0.35388318
2.709714 -0.35356302
2.710714 -0.35324327
2.711714 -0.35291994
2.712714 -0.35259037000000004
2.713714 -0.35225484
2.714714 -0.35191635
2.715714 -0.35157879000000003
2.716714 -0.35124465
2.717714 -0.35091348
2.718714 -0.35058195000000003
2.719714 -0.35024569
2.720714 -0.34990157
2.721714 -0.3495492
2.722714 -0.34919116
2.723714 -0.34883141
2.724714 -0.34847334
2.725714 -0.34811799
2.726714 -0.34776395
2.727714 -0.3474084
2.728714 -0.34704898
2.729714 -0.34668506
2.730714 -0.34631807
2.731714 -0.3459505
2.732714 -0.34558433
2.733714 -0.34521981
2.734714 -0.34485513
2.735714 -0.34448737
2.736714 -0.34411405
2.737714 -0.34373442
2.738714 -0.34334988
2.739714 -0.34296331
2.740714 -0.34257779
2.741714 -0.34219516
2.742714 -0.34181533999999997
2.743714 -0.34143657
2.744714 -0.3410565
2.745714 -0.34067323
2.746714 -0.34028625
2.747714 -0.33989622999999997
2.748714 -0.33950461
2.749714 -0.33911252000000003
2.750714 -0.33872025
2.751714 -0.33832707
2.752714 -0.33793175
2.753714 -0.33753323
2.754714 -0.33713151
2.755714 -0.33672766
2.756714 -0.33632361
2.757714 -0.33592118
2.758714 -0.33552127
2.759714 -0.33512337000000003
2.760714 -0.33472558
2.761714 -0.33432548
2.762714 -0.33392109999999997
2.763714 -0.33351185
2.764714 -0.33309881
2.765714 -0.33268421
2.766714 -0.33227038
2.767714 -0.33185869
2.768714 -0.33144895
2.769714 -0.33103966
2.770714 -0.33062885
2.771714 -0.3302153
2.772714 -0.32979923
2.773714 -0.32938221
2.774714 -0.32896624999999996
2.775714 -0.32855254
2.776714 -0.32814059
2.777714 -0.32772827
2.778714 -0.32731281
2.779714 -0.32689234
2.780714 -0.32646703
2.781714 -0.3260392
2.782714 -0.32561223
2.783714 -0.32518888
2.784714 -0.32476978
2.785714 -0.32435309
2.786714 -0.32393548
2.787714 -0.32351403
2.788714 -0.32308789
2.789714 -0.32265879999999997
2.790714 -0.32223023
2.791714 -0.32180543
2.792714 -0.32138561000000004
2.793714 -0.3209692
2.794714 -0.32055259
2.795714 -0.32013229
2.796714 -0.31970679
2.797714 -0.3192775
2.798714 -0.31884792
2.799714 -0.31842170000000003
2.800714 -0.31800037000000003
2.801714 -0.31758246
2.802714 -0.31716423
2.803714 -0.31674178
2.804714 -0.31631344
2.805714 -0.3158808
2.806714 -0.31544806000000003
2.807714 -0.31501978999999997
2.808714 -0.31459837
2.809714 -0.31418263
2.810714 -0.31376848999999996
2.811714 -0.31335128
2.812714 -0.31292827
2.813714 -0.31250033
2.814714 -0.31207129
2.815714 -0.31164582
2.816714 -0.31122675
2.817714 -0.31081345
2.818714 -0.31040222
2.819714 -0.30998841
2.820714 -0.30956911
2.821714 -0.30914484999999997
2.822714 -0.30871928000000004
2.823714 -0.30829704
2.824714 -0.30788106000000004
2.825714 -0.30747079
2.826714 -0.30706257
2.827714 -0.30665165
2.828714 -0.30623509
2.829714 -0.30581353
2.830714 -0.30539096
2.831714 -0.30497257
2.832714 -0.3045619
2.833714 -0.30415886999999997
2.834714 -0.30375989000000003
2.835714 -0.30335984
2.836714 -0.30295488
2.837714 -0.30254447
2.838714 -0.3021315
2.839714 -0.30172048
2.840714 -0.30131494
2.841714 -0.3009154
2.842714 -0.30051924
2.843714 -0.30012239999999996
2.844714 -0.29972196
2.845714 -0.29931783
2.846714 -0.29891299
2.847714 -0.29851168
2.848714 -0.29811705
2.849714 -0.29772925
2.850714 -0.29734529
2.851714 -0.29696065
2.852714 -0.29657192
2.853714 -0.29617846000000003
2.854714 -0.2957829
2.855714 -0.29538956
2.856714 -0.29500213
2.857714 -0.29462182000000003
2.858714 -0.29424687
2.859714 -0.29387379
2.860714 -0.29349935
2.861714 -0.29312237
2.862714 -0.29274409
2.863714 -0.29236713999999997
2.864714 -0.29199382
2.865714 -0.29162467000000003
2.866714 -0.29125817
2.867714 -0.29089178
2.868714 -0.29052354
2.869714 -0.29015336
2.870714 -0.28978321
2.871714 -0.2894162
2.872714 -0.28905489
2.873714 -0.28870008
2.874714 -0.28835038999999996
2.875714 -0.28800312
2.876714 -0.28765565
2.877714 -0.28730654
2.878714 -0.28695606
2.879714 -0.28660563
2.880714 -0.28625693999999996
2.881714 -0.28591107
2.882714 -0.28556818
2.883714 -0.28522782999999996
2.884714 -0.2848896
2.885714 -0.28455358
2.886714 -0.28422031999999997
2.887714 -0.28389054
2.888714 -0.28356458
2.889714 -0.28324209
2.890714 -0.28292225
2.891714 -0.28260404
2.892714 -0.28228669
2.893714 -0.28196985
2.894714 -0.28165355
2.895714 -0.28133801999999997
2.896714 -0.28102361
2.897714 -0.28071089
2.898714 -0.28040069
2.899714 -0.28009401
2.900714 -0.27979179
2.901714 -0.27949433
2.902714 -0.27920096
2.903714 -0.27891023
2.904714 -0.27862042000000004
2.905714 -0.27833055
2.906714 -0.27804086
2.907714 -0.27775287
2.908714 -0.27746854
2.909714 -0.27718917
2.910714 -0.27691456
2.911714 -0.27664320000000003
2.912714 -0.276373
2.913714 -0.27610273
2.914714 -0.27583293
2.915714 -0.27556568
2.916714 -0.27530354
2.917714 -0.27504782
2.918714 -0.27479758
2.919714 -0.27454989
2.920714 -0.27430134
2.921714 -0.27405005
2.922714 -0.27379694
2.923714 -0.27354558
2.924714 -0.27330029
2.925714 -0.2730638
2.926714 -0.27283569999999996
2.927714 -0.27261244
2.928714 -0.27238934
2.929714 -0.27216334999999997
2.930714 -0.27193478
2.931714 -0.27170728
2.932714 -0.27148579
2.933714 -0.27127366
2.934714 -0.27107056
2.935714 -0.27087256000000004
2.936714 -0.27067432999999996
2.937714 -0.27047228
2.938714 -0.2702669
2.939714 -0.27006257
2.940714 -0.2698652
2.941714 -0.2696787
2.942714 -0.26950256
2.943714 -0.26933185
2.944714 -0.26915984
2.945714 -0.26898184
2.946714 -0.26879797
2.947714 -0.26861331
2.948714 -0.26843511
2.949714 -0.26826875
2.950714 -0.26811471000000003
2.951714 -0.26796816
2.952714 -0.26782185000000003
2.953714 -0.26767028
2.954714 -0.26751298
2.955714 -0.26735493
2.956714 -0.26720362000000003
2.957714 -0.26706476
2.958714 -0.26693877
2.959714 -0.26682045
2.960714 -0.26670187
2.961714 -0.26657702
2.962714 -0.26644545
2.963714 -0.26631271
2.964714 -0.26618724
2.965714 -0.26607555
2.966714 -0.26597839
2.967714 -0.26589006
2.968714 -0.26580149000000003
2.969714 -0.26570538000000005
2.970714 -0.26560035
2.971714 -0.26549171
2.972714 -0.26538847
2.973714 -0.26529822
2.974714 -0.26522283
2.975714 -0.26515755
2.976714 -0.26509382
2.977714 -0.26502453
2.978714 -0.26494833
2.979714 -0.26487045000000004
2.980714 -0.26479983
2.981714 -0.26474380999999997
2.982714 -0.26470362
2.983714 -0.26467346999999997
2.984714 -0.2646436
2.985714 -0.26460574
2.986714 -0.2645578
2.987714 -0.26450516
2.988714 -0.26445757
2.989714 -0.26442371
2.990714 -0.26440632
2.991714 -0.26440076
2.992714 -0.26439777999999997
2.993714 -0.26438907
2.994714 -0.26437198
2.995714 -0.26435107
2.996714 -0.26433528
2.997714 -0.26433263
2.998714 -0.26434536999999997
2.999714 -0.26436865
3.000714 -0.26439324
3.001714 -0.26441095000000003
3.002714 -0.2644195
3.003714 -0.26442392000000003
3.004714 -0.26443386
3.005714 -0.26445817
3.006714 -0.26449983
3.007714 -0.26455424
3.008714 -0.26461198
3.009714 -0.26466413
3.010714 -0.26470731999999997
3.011714 -0.26474546
3.012714 -0.26478739
3.013714 -0.26484162
3.014714 -0.26491141999999995
3.015714 -0.26499303
3.016714 -0.26507799
3.017714 -0.2651582
3.018714 -0.26523075
3.019714 -0.26529955
3.020714 -0.2653731
3.021714 -0.26545934
3.022714 -0.265561
3.023714 -0.26567385
3.024714 -0.26578908
3.025714 -0.26589831999999997
3.026714 -0.26599841999999996
3.027714 -0.26609318
3.028714 -0.26619129
3.029714 -0.26630138
3.030714 -0.26642717
3.031714 -0.26656576
3.032714 -0.26670943
3.033714 -0.26685044
3.034714 -0.26698531999999997
3.035714 -0.26711682
3.036714 -0.26725207
3.037714 -0.26739805
3.038714 -0.2675574
3.039714 -0.26772679
3.040714 -0.2678988
3.041714 -0.26806637
3.042714 -0.26822683999999997
3.043714 -0.2683837
3.044714 -0.26854458000000003
3.045714 -0.26871702000000003
3.046714 -0.26890421
3.047714 -0.2691034
3.048714 -0.26930752
3.049714 -0.26950936000000003
3.050714 -0.26970559
3.051714 -0.26989835
3.052714 -0.27009377
3.053714 -0.27029812000000003
3.054714 -0.27051419000000004
3.055714 -0.27073966
3.056714 -0.27096863
3.057714 -0.27119527
3.058714 -0.27141729
3.059714 -0.27163731999999996
3.060714 -0.2718613
3.061714 -0.27209506
3.062714 -0.27234089
3.063714 -0.27259621
3.064714 -0.27285516
3.065714 -0.273112
3.066714 -0.27336426999999996
3.067714 -0.27361426
3.068714 -0.27386744
3.069714 -0.27412935
3.070714 -0.27440246
3.071714 -0.27468497999999997
3.072714 -0.27497201
3.073714 -0.27525863
3.074714 -0.27554256
3.075714 -0.27582538
3.076714 -0.2761113
3.077714 -0.27640448
3.078714 -0.27670639
3.079714 -0.27701496000000003
3.080714 -0.27732584
3.081714 -0.27763497
3.082714 -0.27794107
3.083714 -0.2782464
3.084714 -0.27855558
3.085714 -0.27887295
3.086714 -0.27920031
3.087714 -0.2795361
3.088714 -0.2798765
3.089714 -0.28021766000000004
3.090714 -0.28055795
3.091714 -0.28089848
3.092714 -0.28124226
3.093714 -0.28159211
3.094714 -0.28194888
3.095714 -0.2823109
3.096714 -0.28267503
3.097714 -0.28303849999999997
3.098714 -0.28340066999999997
3.099714 -0.28376324999999997
3.100714 -0.28412943
3.101714 -0.28450210000000004
3.102714 -0.28488230999999997
3.103714 -0.2852689
3.104714 -0.28565929
3.105714 -0.28605114000000004
3.106714 -0.28644358000000003
3.107714 -0.28683748000000003
3.108714 -0.28723474
3.109714 -0.28763692999999996
3.110714 -0.28804429
3.111714 -0.28845556
3.112714 -0.28886877
3.113714 -0.28928232000000004
3.114714 -0.28969604000000004
3.115714 -0.29011115
3.116714 -0.29052956999999996
3.117714 -0.29095293
3.118714 -0.29138179999999997
3.119714 -0.29181552
3.120714 -0.29225277
3.121714 -0.29269236
3.122714 -0.29313373000000004
3.123714 -0.29357709000000004
3.124714 -0.29402294
3.125714 -0.29447158
3.126714 -0.29492297
3.127714 -0.29537673
3.128714 -0.29583252
3.129714 -0.29629038
3.130714 -0.29675080000000004
3.131714 -0.29721449
3.132714 -0.29768199
3.133714 -0.2981534
3.134714 -0.29862842
3.135714 -0.29910652
3.136714 -0.29958719
3.137714 -0.30007008
3.138714 -0.30055484
3.139714 -0.30104097
3.140714 -0.30152793
3.141714 -0.30201541000000004
3.142714 -0.30250372
3.143714 -0.30299402000000003
3.144714 -0.30348795
3.145714 -0.30398723
3.146714 -0.30449273
3.147714 -0.30500402
3.148714 -0.30551949
3.149714 -0.30603711
3.150714 -0.30655537
3.151714 -0.30707372
3.152714 -0.30759265999999996
3.153714 -0.30811291999999996
3.154714 -0.30863481
3.155714 -0.30915767
3.156714 -0.30968031
3.157714 -0.31020197
3.158714 -0.31072327
3.159714 -0.31124658
3.160714 -0.31177509000000003
3.161714 -0.31231134
3.162714 -0.31285584
3.163714 -0.31340652999999996
3.164714 -0.31395957
3.165714 -0.3145112
3.166714 -0.31505944
3.167714 -0.31560503
3.168714 -0.31615065
3.169714 -0.3166992
3.170714 -0.31725208
3.171714 -0.3178084
3.172714 -0.31836585
3.173714 -0.31892231000000004
3.174714 -0.31947773
3.175714 -0.32003457
3.176714 -0.32059655
3.177714 -0.32116645
3.178714 -0.3217442
3.179714 -0.32232632
3.180714 -0.32290744
3.181714 -0.32348307
3.182714 -0.32405192
3.183714 -0.32461671999999997
3.184714 -0.32518278
3.185714 -0.3257551
3.186714 -0.32633571
3.187714 -0.32692275000000004
3.188714 -0.32751164
3.189714 -0.32809807
3.190714 -0.32868059
3.191714 -0.32926153
3.192714 -0.32984545
3.193714 -0.33043623
3.194714 -0.33103426
3.195714 -0.33163577
3.196714 -0.33223482000000004
3.197714 -0.33282660999999997
3.198714 -0.33341057
3.199714 -0.33399106
3.200714 -0.33457526
3.201714 -0.33516937
3.202714 -0.33577518
3.203714 -0.33638896
3.204714 -0.33700354
3.205714 -0.33761219
3.206714 -0.33821239999999997
3.207714 -0.33880696
3.208714 -0.33940219
3.209714 -0.34000387
3.210714 -0.34061363
3.211714 -0.34122788000000004
3.212714 -0.34183995
3.213714 -0.34244420999999997
3.214714 -0.34303984
3.215714 -0.34363179
3.216714 -0.34422833
3.217714 -0.34483636
3.218714 -0.34545746
3.219714 -0.34608664
3.220714 -0.34671489
3.221714 -0.34733408
3.222714 -0.34794146
3.223714 -0.34854098
3.224714 -0.34914087
3.225714 -0.34974881
3.226714 -0.35036728
3.227714 -0.3509922
3.228714 -0.35161531999999995
3.229714 -0.35222925
3.230714 -0.35283205
3.231714 -0.35342861
3.232714 -0.35402798
3.233714 -0.35463821
3.234714 -0.35526142
3.235714 -0.3558924
3.236714 -0.35652134
3.237714 -0.35713941
3.238714 -0.3577438
3.239714 -0.35833941999999996
3.240714 -0.35893610000000004
3.241714 -0.35954285
3.242714 -0.36016267
3.243714 -0.36079066
3.244714 -0.36141681000000003
3.245714 -0.36203184
3.246714 -0.36263263
3.247714 -0.36322412
3.248714 -0.36381641000000003
3.249714 -0.36441896
3.250714 -0.36503489
3.251714 -0.36565913
3.252714 -0.36628132
3.253714 -0.36689187
3.254714 -0.3674875
3.255714 -0.36807335
3.256714 -0.36866013
3.257714 -0.36925785
3.258714 -0.36986999
3.259714 -0.37049123
3.260714 -0.37111049
3.261714 -0.37171717
3.262714 -0.37230724000000004
3.263714 -0.37288556
3.264714 -0.37346304999999996
3.265714 -0.37405032
3.266714 -0.37465144
3.267714 -0.3752616
3.268714 -0.37586989
3.269714 -0.37646578
3.270714 -0.37704527
3.271714 -0.37761338
3.272714 -0.37818132
3.273714 -0.37876002
3.274714 -0.37935383
3.275714 -0.37995782
3.276714 -0.38056055
3.277714 -0.38115059
3.278714 -0.38172305
3.279714 -0.38228231
3.280714 -0.38283933
3.281714 -0.3834052
3.282714 -0.38398458
3.283714 -0.38457287
3.284714 -0.38515893
3.285714 -0.38573145999999997
3.286714 -0.38628566999999997
3.287714 -0.38682621
3.288714 -0.38736453
3.289714 -0.38791243
3.290714 -0.38847527
3.291714 -0.38904899
3.292714 -0.38962242999999996
3.293714 -0.39018383
3.294714 -0.39072759
3.295714 -0.39125740999999997
3.296714 -0.39178403
3.297714 -0.39231874999999994
3.298714 -0.39286692999999995
3.299714 -0.39342465000000004
3.300714 -0.39398093000000006
3.301714 -0.39452412
3.302714 -0.39504863999999995
3.303714 -0.39555811999999996
3.304714 -0.39606346000000003
3.305714 -0.39657652
3.306714 -0.39710333000000003
3.307714 -0.39764060999999995
3.308714 -0.39817775000000005
3.309714 -0.39870301
3.310714 -0.39921020999999995
3.311714 -0.39970227999999997
3.312714 -0.40018935999999994
3.313714 -0.40068296000000003
3.314714 -0.40118918000000003
3.315714 -0.40170503999999996
3.316714 -0.40222043
3.317714 -0.40272377000000004
3.318714 -0.40320875
3.319714 -0.40367809
3.320714 -0.40414166
3.321714 -0.40461085999999996
3.322714 -0.40509203
3.323714 -0.40558293
3.324714 -0.40607396999999995
3.325714 -0.40655402
3.326714 -0.40701670000000006
3.327714 -0.40746410000000005
3.328714 -0.40790554999999995
3.329714 -0.40835203
3.330714 -0.40880977
3.331714 -0.40927664
3.332714 -0.40974347000000005
3.333714 -0.41019917
3.334714 -0.41063712
3.335714 -0.41105882
3.336714 -0.41147289
3.337714 -0.41188993
3.338714 -0.41231653
3.339714 -0.41275141000000004
3.340714 -0.41318657
3.341714 -0.413612
3.342714 -0.41402154999999996
3.343714 -0.41441657
3.344714 -0.41480492999999996
3.345714 -0.41519649999999997
3.346714 -0.41559725
3.347714 -0.41600587
3.348714 -0.41641439
3.349714 -0.41681281
3.350714 -0.41719484
3.351714 -0.41756121999999996
3.352714 -0.41791922
3.353714 -0.41827833999999997
3.354714 -0.41864477
3.355714 -0.41901805
3.356714 -0.41939155
3.357714 -0.4197564
3.358714 -0.42010671
3.359714 -0.42044292
3.360714 -0.42077135
3.361714 -0.4211003
3.362714 -0.42143511000000006
3.363714 -0.42177517999999997
3.364714 -0.42211426999999996
3.365714 -0.42244424
3.366714 -0.42275982
3.367714 -0.42306161
3.368714 -0.42335563
3.369714 -0.42364979
3.370714 -0.42394930000000003
3.371714 -0.42425394
3.372714 -0.42455811
3.373714 -0.42485431999999995
3.374714 -0.4251373
3.375714 -0.42540696
3.376714 -0.42566820000000005
3.377714 -0.42592771
3.378714 -0.42619016
3.379714 -0.42645558999999994
3.380714 -0.42671943
3.381714 -0.42697554000000004
3.382714 -0.42721988
3.383714 -0.42745275
3.384714 -0.42767879
3.385714 -0.42790384
3.386714 -0.42813173000000004
3.387714 -0.42836191
3.388714 -0.42858976
3.389714 -0.42880923
3.390714 -0.42901631
3.391714 -0.42921104
3.392714 -0.42939744999999996
3.393714 -0.42958086999999995
3.394714 -0.42976504000000004
3.395714 -0.42995005000000003
3.396714 -0.43013259
3.397714 -0.43030819000000003
3.398714 -0.43047396000000004
3.399714 -0.43063024
3.400714 -0.43078032
3.401714 -0.43092831000000004
3.402714 -0.43107661999999997
3.403714 -0.43122452
3.404714 -0.43136836
3.405714 -0.43150391
3.406714 -0.43162857000000004
3.407714 -0.43174289
3.408714 -0.43185009
3.409714 -0.43195402000000005
3.410714 -0.43205707
3.411714 -0.43215876999999997
3.412714 -0.43225633
3.413714 -0.43234648000000003
3.414714 -0.43242732
3.415714 -0.43249954
3.416714 -0.43256581
3.417714 -0.43262904999999996
3.418714 -0.43269061
3.419714 -0.43274936999999997
3.420714 -0.43280255
3.421714 -0.43284721000000004
3.422714 -0.43288213
3.423714 -0.43290849000000003
3.424714 -0.43292907
3.425714 -0.43294667000000003
3.426714 -0.43296241
3.427714 -0.43297531
3.428714 -0.43298285
3.429714 -0.43298271
3.430714 -0.43297415000000006
3.431714 -0.43295836
3.432714 -0.43293782999999997
3.433714 -0.43291453999999996
3.434714 -0.43288883999999994
3.435714 -0.43285894
3.436714 -0.43282206
3.437714 -0.43277601000000004
3.438714 -0.43272045
3.439714 -0.43265703
3.440714 -0.43258843999999996
3.441714 -0.43251682
3.442714 -0.43244255000000004
3.443714 -0.43236408000000004
3.444714 -0.43227901
3.445714 -0.43218546
3.446714 -0.43208324000000004
3.447714 -0.43197395
3.448714 -0.43185990999999996
3.449714 -0.43174266000000006
3.450714 -0.43162201000000006
3.451714 -0.43149594999999996
3.452714 -0.43136188999999997
3.453714 -0.43121818
3.454714 -0.43106521000000003
3.455714 -0.43090526
3.456714 -0.43074135
3.457714 -0.43057553000000004
3.458714 -0.43040784000000004
3.459714 -0.43023629
3.460714 -0.43005793999999997
3.461714 -0.42987061
3.462714 -0.42967391000000005
3.463714 -0.42946935
3.464714 -0.42925915
3.465714 -0.4290449
3.466714 -0.42882641000000005
3.467714 -0.42860187
3.468714 -0.42836884999999997
3.469714 -0.42812601
3.470714 -0.42787381
3.471714 -0.42761466
3.472714 -0.42735166
3.473714 -0.42708693
3.474714 -0.42682057000000007
3.475714 -0.42655063000000004
3.476714 -0.42627412
3.477714 -0.42598872
3.478714 -0.42569386000000004
3.479714 -0.4253909
3.480714 -0.42508221
3.481714 -0.42476974999999995
3.482714 -0.42445404
3.483714 -0.42413366
3.484714 -0.42380624999999994
3.485714 -0.42346986
3.486714 -0.42312392000000004
3.487714 -0.42276978000000004
3.488714 -0.42240988
3.489714 -0.42204633
3.490714 -0.42167986
3.491714 -0.42130933
3.492714 -0.42093252
3.493714 -0.42054714
3.494714 -0.42015226000000006
3.495714 -0.41974880999999997
3.496714 -0.41933907
3.497714 -0.41892546999999997
3.498714 -0.41850926
3.499714 -0.41808998
3.500714 -0.41766549
3.501714 -0.41723321
3.502714 -0.41679144
3.503714 -0.41634012
3.504714 -0.41588088
3.505714 -0.41541611000000006
3.506714 -0.41494765
3.507714 -0.41447585
3.508714 -0.41399938000000003
3.509714 -0.41351612
3.510714 -0.41302424000000004
3.511714 -0.41252336999999994
3.512714 -0.41201473
3.513714 -0.41150069
3.514714 -0.41098329
3.515714 -0.41046338000000004
3.516714 -0.40993989
3.517714 -0.40941038
3.518714 -0.40887231
3.519714 -0.40832427
3.520714 -0.40776678000000005
3.521714 -0.40720203
3.522714 -0.40663276
3.523714 -0.40606087999999996
3.524714 -0.40548629999999997
3.525714 -0.40490706000000004
3.526714 -0.40432038
3.527714 -0.40372419000000004
3.528714 -0.40311832
3.529714 -0.40250481000000005
3.530714 -0.40188688000000006
3.531714 -0.40126727
3.532714 -0.40064682
3.533714 -0.40002386
3.534714 -0.39939494000000003
3.535714 -0.39875675
3.536714 -0.39810776
3.537714 -0.39744899
3.538714 -0.39678342
3.539714 -0.39611417000000004
3.540714 -0.39544269000000004
3.541714 -0.39476779999999995
3.542714 -0.39408626
3.543714 -0.39339466
3.544714 -0.39269151
3.545714 -0.39197835000000003
3.546714 -0.39125936999999994
3.547714 -0.39053918
3.548714 -0.38982057
3.549714 -0.38910289
3.550714 -0.38838233
3.551714 -0.38765371
3.552714 -0.38691335
3.553714 -0.38616087
3.554714 -0.3853993
3.555714 -0.38463331
3.556714 -0.38386646
3.557714 -0.38309919
3.558714 -0.38232845
3.559714 -0.38154961
3.560714 -0.38075913
3.561714 -0.37995683999999996
3.562714 -0.37914638
3.563714 -0.37833332999999997
3.564714 -0.37752208
3.565714 -0.37671331999999996
3.566714 -0.37590346999999996
3.567714 -0.37508649
3.568714 -0.37425715
3.569714 -0.37341395
3.570714 -0.37256004
3.571714 -0.37170153
3.572714 -0.3708441
3.573714 -0.36998987
3.574714 -0.36913613
3.575714 -0.36827687000000003
3.576714 -0.36740617
3.577714 -0.36652156
3.578714 -0.36562544
3.579714 -0.36472376
3.580714 -0.36382261
3.581714 -0.36292472
3.582714 -0.36202788
3.583714 -0.36112617
3.584714 -0.36021336000000004
3.585714 -0.3592866
3.586714 -0.35834827
3.587714 -0.35740479
3.588714 -0.35646302
3.589714 -0.35552638999999997
3.590714 -0.35459282999999997
3.591714 -0.35365571
3.592714 -0.35270748
3.593714 -0.35174384000000003
3.594714 -0.35076612
3.595714 -0.34978057
3.596714 -0.34879488000000003
3.597714 -0.34781388999999996
3.598714 -0.34683695999999997
3.599714 -0.34585839999999995
3.600714 -0.34487084
3.601714 -0.34386953
3.602714 -0.34285497000000004
3.603714 -0.3418328
3.604714 -0.34081038999999996
3.605714 -0.33979267
3.606714 -0.33877916
3.607714 -0.33776416
3.608714 -0.33674005
3.609714 -0.33570169
3.610714 -0.33464942
3.611714 -0.33358906
3.612714 -0.33252877
3.613714 -0.33147449
3.614714 -0.33042664
3.615714 -0.32937981
3.616714 -0.32832578
3.617714 -0.32725802
3.618714 -0.32617527
3.619714 -0.32508206
3.620714 -0.32398617
3.621714 -0.32289412
3.622714 -0.32180762
3.623714 -0.32072280999999997
3.624714 -0.3196327
3.625714 -0.31853137000000004
3.626714 -0.31741748
3.627714 -0.31629514
3.628714 -0.31517148
3.629714 -0.31405254
3.630714 -0.31293957
3.631714 -0.31182813000000004
3.632714 -0.31071051
3.633714 -0.30957990999999996
3.634714 -0.30843415
3.635714 -0.30727703
3.636714 -0.30611621
3.637714 -0.30495913
3.638714 -0.30380918
3.639714 -0.30266403
3.640714 -0.30151734
3.641714 -0.30036247
3.642714 -0.29919619999999997
3.643714 -0.29802034
3.644714 -0.29684046999999997
3.645714 -0.29566232
3.646714 -0.29448841000000003
3.647714 -0.29331644
3.648714 -0.29214057
3.649714 -0.29095487999999997
3.650714 -0.28975687
3.651714 -0.288549
3.652714 -0.28733755
3.653714 -0.28612933
3.654714 -0.28492794
3.655714 -0.2837321
3.656714 -0.28253628
3.657714 -0.28133385
3.658714 -0.28012062000000004
3.659714 -0.27889679
3.660714 -0.27766656
3.661714 -0.27643554000000004
3.662714 -0.27520752000000004
3.663714 -0.27398255
3.664714 -0.27275722999999996
3.665714 -0.27152703
3.666714 -0.27028896999999996
3.667714 -0.26904365999999996
3.668714 -0.26779477
3.669714 -0.26654715
3.670714 -0.26530386
3.671714 -0.26406442999999996
3.672714 -0.26282505
3.673714 -0.26158052000000004
3.674714 -0.26032699
3.675714 -0.25906391
3.676714 -0.25779419000000003
3.677714 -0.25652261
3.678714 -0.25525333
3.679714 -0.25398793999999997
3.680714 -0.25272504
3.681714 -0.25146135999999997
3.682714 -0.25019378
3.683714 -0.24892106000000003
3.684714 -0.24764428
3.685714 -0.24636597
3.686714 -0.24508846
3.687714 -0.24381245000000001
3.688714 -0.24253658
3.689714 -0.24125811
3.690714 -0.23997456000000003
3.691714 -0.23868505
3.692714 -0.23739077
3.693714 -0.23609446
3.694714 -0.23479909000000002
3.695714 -0.23350649999999998
3.696714 -0.23221672000000002
3.697714 -0.23092802
3.698714 -0.22963791
3.699714 -0.22834435000000003
3.700714 -0.22704652999999997
3.701714 -0.22574511999999997
3.702714 -0.22444176000000002
3.703714 -0.22313818
3.704714 -0.22183546999999998
3.705714 -0.22053367
3.706714 -0.21923188999999998
3.707714 -0.21792892000000003
3.708714 -0.21662381
3.709714 -0.21531645000000002
3.710714 -0.21400754
3.711714 -0.21269836
3.712714 -0.21139001000000002
3.713714 -0.21008293
3.714714 -0.20877642
3.715714 -0.20746898
3.716714 -0.20615899
3.717714 -0.20484549000000002
3.718714 -0.203529
3.719714 -0.20221137
3.720714 -0.20089522
3.721714 -0.19958271
3.722714 -0.19827440999999998
3.723714 -0.196969
3.724714 -0.19566372999999998
3.725714 -0.19435571000000001
3.726714 -0.19304337000000002
3.727714 -0.19172723
3.728714 -0.19040968
3.729714 -0.18909365
3.730714 -0.18778107
3.731714 -0.18647178
3.732714 -0.18516366
3.733714 -0.18385393
3.734714 -0.18254088
3.735714 -0.18122511
3.736714 -0.17990934
3.737714 -0.17859705
3.738714 -0.17729037
3.739714 -0.17598867
3.740714 -0.17468859
3.741714 -0.17338566
3.742714 -0.17207669
3.743714 -0.17076165999999998
3.744714 -0.16944399
3.745714 -0.16812892
3.746714 -0.1668208
3.747714 -0.16552088999999998
3.748714 -0.16422671
3.749714 -0.16293351
3.750714 -0.16163694
3.751714 -0.16033553
3.752714 -0.15903149
3.753714 -0.15772938
3.754714 -0.15643338
3.755714 -0.15514469
3.756714 -0.15386062
3.757714 -0.15257605000000002
3.758714 -0.15128632
3.759714 -0.14999009000000002
3.760714 -0.14869041
3.761714 -0.14739322
3.762714 -0.14610424
3.763714 -0.14482578
3.764714 -0.14355532000000001
3.765714 -0.14228680000000002
3.766714 -0.14101394
3.767714 -0.13973368
3.768714 -0.13844793
3.769714 -0.13716257
3.770714 -0.13588411
3.771714 -0.1346161
3.772714 -0.13335721
3.773714 -0.13210198
3.774714 -0.1308441
3.775714 -0.12958004
3.776714 -0.12831122
3.777714 -0.12704317
3.778714 -0.12578240000000002
3.779714 -0.12453257000000001
3.780714 -0.12329222000000001
3.781714 -0.12205549999999998
3.782714 -0.12081547
3.783714 -0.11956807
3.784714 -0.11831463
3.785714 -0.11706131
3.786714 -0.11581588999999999
3.787714 -0.11458341
3.788714 -0.11336346000000001
3.789714 -0.11215035
3.790714 -0.11093626
3.791714 -0.10971551999999998
3.792714 -0.10848766
3.793714 -0.10725755000000001
3.794714 -0.10603247999999998
3.795714 -0.10481803
3.796714 -0.10361483999999999
3.797714 -0.10241842000000001
3.798714 -0.10122187
3.799714 -0.10002003
3.800714 -0.09881266200000001
3.801714 -0.097604783
3.802714 -0.096403918
3.803714 -0.095215876
3.804714 -0.094041356
3.805714 -0.092875422
3.806714 -0.09171011
3.807714 -0.090538798
3.808714 -0.089359801
3.809714 -0.08817729
3.810714 -0.08699899800000001
3.811714 -0.085831905
3.812714 -0.084678456
3.813714 -0.083535392
3.814714 -0.082395755
3.815714 -0.08125293
3.816714 -0.080104399
3.817714 -0.078953104
3.818714 -0.077805686
3.819714 -0.076668605
3.820714 -0.075544429
3.821714 -0.074430363
3.822714 -0.073319895
3.823714 -0.072206568
3.824714 -0.071087759
3.825714 -0.069966266
3.826714 -0.06884886
3.827714 -0.067742559
3.828714 -0.066650735
3.829714 -0.065571262
3.830714 -0.06449761600000001
3.831714 -0.063422468
3.832714 -0.062341627000000004
3.833714 -0.061256188
3.834714 -0.060171762000000004
3.835714 -0.059095304
3.836714 -0.058031239
3.837714 -0.056979182
3.838714 -0.055934384000000004
3.839714 -0.054890645
3.840714 -0.053843949
3.841714 -0.052794756
3.842714 -0.051747722
3.843714 -0.050709001000000004
3.844714 -0.049682700999999996
3.845714 -0.048668499
3.846714 -0.047661783
3.847714 -0.046656167
3.848714 -0.045647044
3.849714 -0.044634141
3.850714 -0.043621706
3.851714 -0.04261623
3.852714 -0.041622993999999996
3.853714 -0.040643348
3.854714 -0.039674126
3.855714 -0.038709491
3.856714 -0.037744147000000006
3.857714 -0.036776112
3.858714 -0.035807671
3.859714 -0.03484386
3.860714 -0.033889583
3.861714 -0.032946883999999996
3.862714 -0.032013902000000004
3.863714 -0.031086069
3.864714 -0.030158780000000003
3.865714 -0.029230086
3.866714 -0.028301847999999998
3.867714 -0.027378793999999998
3.868714 -0.026465958
3.869714 -0.025565893
3.870714 -0.024677295
3.871714 -0.02379564
3.872714 -0.02291556
3.873714 -0.022033637
3.874714 -0.021150184000000002
3.875714 -0.020268992
3.876714 -0.019395284000000002
3.877714 -0.018533005
3.878714 -0.017682838
3.879714 -0.016842016
3.880714 -0.01600595
3.881714 -0.015170795
3.882714 -0.01433553
3.883714 -0.013502421999999998
3.884714 -0.012675693
3.885714 -0.011859108
3.886714 -0.011053858
3.887714 -0.010257833000000001
3.888714 -0.0094667266
3.889714 -0.0086764456
3.890714 -0.0078854129
3.891714 -0.007095572100000001
3.892714 -0.0063115083
3.893714 -0.0055381041999999995
3.894714 -0.0047779955
3.895714 -0.0040301409
3.896714 -0.0032903336
3.897714 -0.0025533556
3.898714 -0.0018156712
3.899714 -0.0010771817
3.900714 -0.00034120028
3.901714 0.00038741031999999995
3.902714 0.0011049256
3.903714 0.0018107334000000003
3.904714 0.0025076232999999997
3.905714 0.0032001386
3.906714 0.0038919021
3.907714 0.0045834564
3.908714 0.005271746
3.909714 0.005951694
3.910714 0.0066189685
3.911714 0.0072724302
3.912714 0.0079149395
3.913714 0.0085519641
3.914714 0.0091887428
3.915714 0.0098274577
3.916714 0.010466002
3.917714 0.011099074
3.918714 0.011721023
3.919714 0.012328921000000001
3.920714 0.012924179000000001
3.921714 0.013511744000000001
3.922714 0.014097303
3.923714 0.014684096
3.924714 0.015270989
3.925714 0.015853069
3.926714 0.01642436
3.927714 0.016981215
3.928714 0.017524466000000002
3.929714 0.018059072
3.930714 0.018591402
3.931714 0.019125645
3.932714 0.019661356
3.933714 0.020193592
3.934714 0.020715584
3.935714 0.021222545000000002
3.936714 0.021714428
3.937714 0.022196089
3.938714 0.022674661999999998
3.939714 0.023155606000000002
3.940714 0.023639567
3.941714 0.024121924
3.942714 0.024595277999999998
3.943714 0.025053583999999997
3.944714 0.025495517
3.945714 0.025925208999999998
3.946714 0.026349917999999996
3.947714 0.026775888
3.948714 0.027204739
3.949714 0.027632486
3.950714 0.028051817000000003
3.951714 0.028456325999999997
3.952714 0.0288443
3.953714 0.029219910999999998
3.954714 0.029590994
3.955714 0.029964652
3.956714 0.030343132999999998
3.957714 0.030722428
3.958714 0.031094326
3.959714 0.031450923
3.960714 0.031789046
3.961714 0.032112010999999996
3.962714 0.032427779
3.963714 0.032744445999999996
3.964714 0.033065685
3.965714 0.033388662
3.966714 0.033705718999999995
3.967714 0.034008856
3.968714 0.034294417
3.969714 0.034565272
3.970714 0.034829229
3.971714 0.035094531
3.972714 0.03536499
3.973714 0.035637623
3.974714 0.03590417
3.975714 0.036155715
3.976714 0.036387797
3.977714 0.036603073
3.978714 0.036809978
3.979714 0.037018073
3.980714 0.037232687
3.981714 0.037451967
3.982714 0.037667953
3.983714 0.037871092
3.984714 0.038055677
3.985714 0.038222997999999994
3.986714 0.038380476000000004
3.987714 0.038537246
3.988714 0.038698767
3.989714 0.038863535
3.990714 0.039023912
3.991714 0.039170581
3.992714 0.039298058
3.993714 0.039408070999999996
3.994714 0.039508846
3.995714 0.039610529
3.996714 0.039719464
3.997714 0.03983452
3.998714 0.039947620999999996
3.999714 0.040048207
4.000714 0.040129141
4.001714 0.040190661
4.002714 0.040240141
4.003714 0.040287827000000005
4.004714 0.040340982
4.005714 0.040399839
4.006714 0.04045766
4.007714 0.040504846
4.008714 0.040534680000000003
4.009714 0.040547334
4.010714 0.040549829
4.011714 0.040551877
4.012714 0.040560099
4.013714 0.040573895
4.014714 0.040585507
4.015714 0.040584229
4.016714 0.040562403999999996
4.017715 0.040519828
4.018714 0.040463961
4.019714 0.040405849
4.020714 0.040354061999999996
4.021714 0.040310086
4.022714 0.040267789
4.023714 0.040217195
4.024714 0.040150335
4.025714 0.040065788000000005
4.026714 0.039969318
4.027714 0.03987024
4.028714 0.039775748
4.029714 0.039686548
4.030715 0.039596242
4.031714 0.039495026999999995
4.032714 0.039375474
4.033714 0.039237019
4.034714 0.039086523
4.035714 0.038934546
4.036714 0.03878946
4.037714 0.038652701000000005
4.038714 0.038517945000000005
4.039714 0.038374661000000004
4.040714 0.038213932
4.041714 0.038033308
4.042714 0.037837887
4.043715 0.037637152
4.044714 0.037439392
4.045714 0.037246997999999996
4.046714 0.037055387
4.047714 0.036856043
4.048714 0.036641886
4.049714 0.036411727000000005
4.050714 0.036171175
4.051714 0.035929459
4.052714 0.035694
4.053714 0.035465939
4.054714 0.035239189
4.055714 0.035003665999999996
4.056714 0.034750847
4.057714 0.034478446
4.058714 0.03419159
4.059714 0.033899827
4.060714 0.033611752
4.061714 0.033330367
4.062714 0.033051692
4.063715 0.032767458
4.064714 0.032470148
4.065714 0.032157396
4.066714 0.03183322
4.067714 0.031505409
4.068714 0.031180706000000002
4.069714 0.030860625
4.070714 0.030540450999999996
4.071714 0.030211965
4.072714 0.029868332999999997
4.073714 0.029508228
4.074714 0.029136814
4.075714 0.028762993
4.076715 0.028394465
4.077714 0.028033459
4.078714 0.027675592000000002
4.079714 0.027312417
4.080714 0.026936198
4.081714 0.026544093
4.082714 0.026139442
4.083714 0.025729441999999998
4.084714 0.025320737000000003
4.085714 0.024915533000000004
4.086714 0.02451051
4.087714 0.024099127
4.088714 0.023675810000000002
4.089714 0.023239551
4.090714 0.022794727
4.091714 0.02234862
4.092714 0.021907149
4.093714 0.021471325
4.094714 0.021036515000000002
4.095714 0.020594982
4.096714 0.020140184999999998
4.097714 0.019670391
4.098714 0.019189488
4.099714 0.018704619000000002
4.100714 0.018222092000000002
4.101714 0.017743936
4.102714 0.017267071
4.103714 0.016785444
4.104714 0.016293838999999997
4.105714 0.015791028
4.106714 0.015280362
4.107714 0.014767605
4.108714 0.014257281
4.109715 0.01374983
4.110714 0.013241234
4.111714 0.012725382
4.112714 0.012197726
4.113714 0.011658072
4.114714 0.011110824
4.115714 0.010562522999999999
4.116714 0.010018169
4.117714 0.0094784511
4.118714 0.0089394991
4.119714 0.0083952509
4.120714 0.0078409837
4.121714 0.0072759816
4.122715 0.006703733399999999
4.123714 0.0061296683
4.124714 0.005557825
4.125714 0.0049884664000000006
4.126714 0.0044180797
4.127714 0.0038416571999999997
4.128714 0.0032558943
4.129714 0.0026612983
4.130714 0.0020619076
4.131714 0.0014628547
4.132714 0.00086722885
4.133714 0.00027409224
4.134714 -0.00032107912
4.135714 -0.00092381433
4.136714 -0.0015374189
4.137714 -0.0021610365
4.138714 -0.0027901239999999997
4.139714 -0.0034190311
4.140714 -0.0040441748000000005
4.141714 -0.0046659137000000005
4.142715 -0.0052880689
4.143714 -0.0059154365
4.144714 -0.006550832
4.145714 -0.007193412600000001
4.146714 -0.007839335000000001
4.147714 -0.0084842577
4.148714 -0.0091261543
4.149714 -0.0097666896
4.150714 -0.010410329
4.151714 -0.011061646
4.152714 -0.011722502000000001
4.153714 -0.012390761
4.154714 -0.013061394999999998
4.155715 -0.013729297000000001
4.156714 -0.014392204
4.157714 -0.015051974
4.158714 -0.015713477
4.159714 -0.016381763
4.160714 -0.017059177000000002
4.161714 -0.017744099
4.162714 -0.018432063
4.163714 -0.0191185
4.164714 -0.019801455
4.165714 -0.020482649
4.166714 -0.021166255
4.167714 -0.021856154
4.168715 -0.022553366000000002
4.169714 -0.023255218
4.170714 -0.023956817999999998
4.171714 -0.024653957
4.172714 -0.025345711
4.173714 -0.026035198000000002
4.174714 -0.026727974
4.175714 -0.027428948999999998
4.176714 -0.028139687
4.177714 -0.028857571
4.178714 -0.029577364
4.179714 -0.030294189
4.180714 -0.031006217000000003
4.181714 -0.031715463
4.182714 -0.032426271
4.183714 -0.033142461
4.184714 -0.033864842
4.185714 -0.03459065
4.186714 -0.035315189999999996
4.187714 -0.036034774
4.188715 -0.036749095
4.189714 -0.037461668000000004
4.190714 -0.038177968
4.191714 -0.038902388999999996
4.192714 -0.039635738000000004
4.193714 -0.040374766
4.194714 -0.041114012
4.195714 -0.04184884
4.196714 -0.042577932
4.197714 -0.043303811
4.198714 -0.044031104
4.199714 -0.044763638
4.200714 -0.045502122
4.201715 -0.046243746
4.202714 -0.046983958
4.203714 -0.047719289
4.204714 -0.048449545
4.205714 -0.049178017000000004
4.206714 -0.049909641
4.207714 -0.050648081000000005
4.208714 -0.05139356900000001
4.209714 -0.05214268999999999
4.210714 -0.052890292000000005
4.211714 -0.053632335
4.212714 -0.054368085999999996
4.213714 -0.055100356
4.214714 -0.055833737
4.215714 -0.056571856999999996
4.216714 -0.057315303
4.217714 -0.058061455
4.218714 -0.058806186999999996
4.219714 -0.059546448999999994
4.220714 -0.060282153
4.221714 -0.061016209999999994
4.222714 -0.061752769000000006
4.223714 -0.06249469
4.224714 -0.063241768
4.225714 -0.063990772
4.226714 -0.064737257
4.227714 -0.065478042
4.228714 -0.066212966
4.229714 -0.066944846
4.230714 -0.06767776199999999
4.231714 -0.068414689
4.232714 -0.069155835
4.233714 -0.069898687
4.234715 -0.070639612
4.235714 -0.07137605
4.236714 -0.07210793
4.237714 -0.072837569
4.238714 -0.073568086
4.239714 -0.074301398
4.240714 -0.07503698
4.241714 -0.07577218899999999
4.242714 -0.076503871
4.243714 -0.07723028
4.244714 -0.077952194
4.245714 -0.078672491
4.246714 -0.07939454500000001
4.247715 -0.080120307
4.248714 -0.080849318
4.249714 -0.08157906699999999
4.250714 -0.082306523
4.251714 -0.083029829
4.252714 -0.08374914800000001
4.253714 -0.08446626
4.254714 -0.085183169
4.255714 -0.085900672
4.256714 -0.086617825
4.257714 -0.08733252799999999
4.258714 -0.08804294
4.259714 -0.088748737
4.260714 -0.089451455
4.261714 -0.090153667
4.262714 -0.090857502
4.263714 -0.091563445
4.264714 -0.092270068
4.265714 -0.09297496899999999
4.266714 -0.09367615
4.267715 -0.094373152
4.268714 -0.095067115
4.269714 -0.095759868
4.270714 -0.096452615
4.271714 -0.097145082
4.272714 -0.09783565799999999
4.273714 -0.09852249600000001
4.274714 -0.09920474800000001
4.275714 -0.09988324
4.276714 -0.10056002
4.277714 -0.10123713000000001
4.278714 -0.10191528
4.279714 -0.10259335000000001
4.280715 -0.10326901
4.281714 -0.10394007
4.282714 -0.10460592999999999
4.283714 -0.1052679
4.284714 -0.10592844000000001
4.285714 -0.10658961
4.286714 -0.10725171000000001
4.287714 -0.10791305
4.288714 -0.10857086999999999
4.289714 -0.10922307
4.290714 -0.1098694
4.291714 -0.11051174
4.292714 -0.11115279
4.293715 -0.11179436999999999
4.294714 -0.11243613000000001
4.295714 -0.11307566999999999
4.296714 -0.11370985
4.297714 -0.11433684
4.298714 -0.11495731999999999
4.299714 -0.11557435
4.300714 -0.11619165
4.301714 -0.11681154
4.302714 -0.11743348
4.303714 -0.11805437
4.304714 -0.11867032
4.305714 -0.11927894
4.306714 -0.1198807
4.307714 -0.12047864999999999
4.308714 -0.12107642
4.309714 -0.12167593000000002
4.310714 -0.12227605
4.311714 -0.12287302
4.312714 -0.12346263
4.313715 -0.12404269000000001
4.314714 -0.12461449999999999
4.315714 -0.12518220000000002
4.316714 -0.12575047
4.317714 -0.12632184999999999
4.318714 -0.12689522
4.319714 -0.12746648
4.320714 -0.12803095
4.321714 -0.12858623
4.322714 -0.1291336
4.323714 -0.12967738
4.324714 -0.13022231
4.325714 -0.13077068
4.326715 -0.13132079
4.327714 -0.13186778999999998
4.328714 -0.1324064
4.329714 -0.13293396
4.330714 -0.13345204
4.331714 -0.13396555999999998
4.332714 -0.13447996
4.333714 -0.13499803999999999
4.334714 -0.13551828
4.335714 -0.1360358
4.336714 -0.13654518
4.337714 -0.13704374
4.338714 -0.13753311000000001
4.339714 -0.13801833
4.340714 -0.13850487
4.341714 -0.13899528
4.342714 -0.1394876
4.343714 -0.13997634
4.344714 -0.14045561
4.345714 -0.14092259
4.346714 -0.14137917
4.347714 -0.14183094
4.348714 -0.14228399
4.349714 -0.14274135
4.350714 -0.14320128
4.351714 -0.1436582
4.352714 -0.14410602
4.353714 -0.14454161
4.354714 -0.14496662
4.355714 -0.14538646
4.356714 -0.14580714
4.357714 -0.14623165999999999
4.358714 -0.14665823
4.359715 -0.14708135
4.360714 -0.14749503
4.361714 -0.14789639
4.362714 -0.14828739999999999
4.363714 -0.14867382
4.364714 -0.14906183
4.365714 -0.14945442
4.366714 -0.14984956
4.367714 -0.15024131
4.368714 -0.15062314999999998
4.369714 -0.15099173
4.370714 -0.15134871
4.371714 -0.15169972
4.372715 -0.15205116
4.373714 -0.15240639
4.374714 -0.15276397
4.375714 -0.15311857
4.376714 -0.1534642
4.377714 -0.15379771
4.378714 -0.15412071
4.379714 -0.15443848000000002
4.380714 -0.15475677999999998
4.381714 -0.15507838999999998
4.382714 -0.15540131
4.383714 -0.15571988
4.384714 -0.15602804
4.385714 -0.15632286
4.386714 -0.15660627
4.387714 -0.1568841
4.388714 -0.1571628
4.389714 -0.15744583
4.390714 -0.15773186
4.391714 -0.15801569
4.392715 -0.15829122
4.393714 -0.15855496000000002
4.394714 -0.1588078
4.395714 -0.15905419999999998
4.396714 -0.15929929
4.397714 -0.15954566
4.398714 -0.15979178
4.399714 -0.16003291
4.400714 -0.16026404
4.401714 -0.16048297
4.402714 -0.16069185
4.403714 -0.16089610999999998
4.404714 -0.16110152
4.405715 -0.16131096
4.406714 -0.16152286
4.407714 -0.16173209
4.408714 -0.16193278
4.409714 -0.16212148
4.410714 -0.16229873
4.411714 -0.16246845000000001
4.412714 -0.16263534
4.413714 -0.16280205
4.414714 -0.16296783
4.415714 -0.16312916
4.416714 -0.16328220999999998
4.417714 -0.16342537000000001
4.418715 -0.16356042
4.419714 -0.16369158
4.420714 -0.1638231
4.421714 -0.16395664
4.422714 -0.16409023
4.423714 -0.16421917
4.424714 -0.1643385
4.425714 -0.16444563
4.426714 -0.16454149
4.427714 -0.16462987
4.428714 -0.1647152
4.429714 -0.16480021
4.430714 -0.16488471
4.431714 -0.16496623
4.432714 -0.16504179
4.433714 -0.16510998999999998
4.434714 -0.16517171
4.435714 -0.1652295
4.436714 -0.16528573000000002
4.437714 -0.16534086
4.438715 -0.16539289999999998
4.439714 -0.16543831
4.440714 -0.16547394
4.441714 -0.16549876
4.442714 -0.16551446
4.443714 -0.16552462
4.444714 -0.16553286
4.445714 -0.16554106999999998
4.446714 -0.16554886000000002
4.447714 -0.165554
4.448714 -0.16555398
4.449714 -0.16554734999999998
4.450714 -0.16553419
4.451715 -0.16551567
4.452714 -0.16549277
4.453714 -0.16546538
4.454714 -0.1654322
4.455714 -0.16539152000000001
4.456714 -0.16534241
4.457714 -0.16528557
4.458714 -0.16522313
4.459714 -0.16515779
4.460714 -0.16509142
4.461714 -0.16502431
4.462714 -0.16495507
4.463714 -0.16488162
4.464714 -0.16480212
4.465714 -0.16471579
4.466714 -0.16462289000000002
4.467714 -0.16452404
4.468714 -0.16441955
4.469714 -0.16430915999999998
4.470714 -0.16419223
4.471714 -0.16406858000000002
4.472714 -0.16393895
4.473714 -0.16380498
4.474714 -0.16366848
4.475714 -0.16353051
4.476714 -0.16339077
4.477714 -0.16324769
4.478714 -0.16309927
4.479714 -0.16294409999999998
4.480714 -0.16278194999999998
4.481714 -0.16261371
4.482714 -0.16244055
4.483714 -0.1622631
4.484715 -0.16208095
4.485714 -0.16189312
4.486714 -0.16169883000000002
4.487714 -0.16149839
4.488714 -0.1612933
4.489714 -0.16108556
4.490714 -0.16087649
4.491714 -0.16066582000000001
4.492714 -0.16045162
4.493714 -0.16023121999999998
4.494714 -0.16000267
4.495714 -0.15976581
4.496714 -0.15952238000000002
4.497715 -0.15927497000000002
4.498714 -0.15902554
4.499714 -0.15877426
4.500714 -0.15851945
4.501714 -0.1582587
4.502714 -0.15799043
4.503714 -0.157715
4.504714 -0.15743456
4.505714 -0.15715185
4.506714 -0.15686842
4.507714 -0.15658367
4.508714 -0.1562949
4.509714 -0.15599891999999999
4.510714 -0.15569384
4.511714 -0.15538033
4.512714 -0.15506126
4.513714 -0.15474012
4.514714 -0.15441892999999998
4.515714 -0.15409702
4.516714 -0.15377137
4.517715 -0.15343832999999998
4.518714 -0.15309585
4.519714 -0.15274475
4.520714 -0.15238838
4.521714 -0.15203072
4.522714 -0.15167409
4.523714 -0.15131785
4.524714 -0.15095866
4.525714 -0.15059246
4.526714 -0.15021681
4.527714 -0.14983229
4.528714 -0.14944206
4.529714 -0.14904992
4.530715 -0.14865799
4.531714 -0.1482653
4.532714 -0.14786838
4.533714 -0.14746335000000002
4.534714 -0.14704837
4.535714 -0.14662502
4.536714 -0.14619759
4.537714 -0.14577082
4.538714 -0.14534727
4.539714 -0.14492571
4.540714 -0.14450179
4.541714 -0.14407031
4.542714 -0.14362803
4.543715 -0.14317532
4.544714 -0.14271567
4.545714 -0.14225364
4.546714 -0.14179208999999998
4.547714 -0.14133062999999998
4.548714 -0.14086616000000002
4.549714 -0.14039495
4.550714 -0.13991520000000002
4.551714 -0.13942843000000002
4.552714 -0.13893876
4.553714 -0.13845055
4.554714 -0.1379657
4.555714 -0.13748223
4.556714 -0.13699512
4.557714 -0.1364988
4.558714 -0.13599013000000001
4.559714 -0.13547001
4.560714 -0.13494286
4.561714 -0.1344142
4.562714 -0.13388774
4.563715 -0.13336362999999998
4.564714 -0.13283887
4.565714 -0.13230937
4.566714 -0.1317726
4.567714 -0.13122906
4.568714 -0.13068181
4.569714 -0.13013436
4.570714 -0.12958816
4.571714 -0.12904138999999998
4.572714 -0.12848969000000002
4.573714 -0.12792851
4.574714 -0.12735585
4.575714 -0.12677354
4.576715 -0.12618658000000002
4.577714 -0.12560063
4.578714 -0.12501921
4.579714 -0.12444203000000001
4.580714 -0.12386545
4.581714 -0.12328457
4.582714 -0.12269592
4.583714 -0.12209901
4.584714 -0.12149610999999999
4.585714 -0.12089039
4.586714 -0.12028371
4.587714 -0.11967544000000001
4.588714 -0.11906285
4.589714 -0.11844306
4.590714 -0.11781509000000001
4.591714 -0.11718093000000002
4.592714 -0.11654479000000001
4.593714 -0.11591100000000001
4.594714 -0.11528168999999999
4.595714 -0.11465563000000001
4.596714 -0.1140288
4.597714 -0.11339639000000001
4.598714 -0.11275521
4.599714 -0.112105
4.600714 -0.11144817000000001
4.601714 -0.11078821999999999
4.602714 -0.11012770999999999
4.603714 -0.10946711
4.604714 -0.10880497
4.605714 -0.10813928
4.606714 -0.10746900000000001
4.607714 -0.10679492
4.608714 -0.10611917
4.609715 -0.10544384
4.610714 -0.10476951
4.611714 -0.10409460000000001
4.612714 -0.103416
4.613714 -0.10273062000000001
4.614714 -0.10203695000000002
4.615714 -0.10133581
4.616714 -0.10062999
4.617714 -0.099922763
4.618714 -0.09921644800000001
4.619714 -0.09851157699999999
4.620714 -0.097807043
4.621714 -0.09710110000000001
4.622715 -0.09639239299999999
4.623714 -0.095680583
4.624714 -0.094966154
4.625714 -0.09424970499999999
4.626714 -0.093531283
4.627714 -0.092810171
4.628714 -0.0920853
4.629714 -0.09135594
4.630714 -0.09062231400000001
4.631714 -0.089885562
4.632714 -0.089147256
4.633714 -0.08840862399999999
4.634714 -0.087670021
4.635714 -0.086930854
4.636714 -0.086190004
4.637714 -0.08544639
4.638714 -0.08469938199999999
4.639714 -0.083948858
4.640714 -0.083194982
4.641714 -0.082437962
4.642715 -0.081678026
4.643714 -0.080915604
4.644714 -0.080151513
4.645714 -0.07938688499999999
4.646714 -0.078622741
4.647714 -0.07785944
4.648714 -0.077096291
4.649714 -0.076331705
4.650714 -0.07556384099999999
4.651714 -0.074791472
4.652714 -0.074014533
4.653714 -0.073234085
4.654714 -0.072451605
4.655715 -0.071668118
4.656714 -0.070883654
4.657714 -0.070097443
4.658714 -0.069308718
4.659714 -0.068517594
4.660714 -0.067725388
4.661714 -0.066934054
4.662714 -0.066144968
4.663714 -0.065357826
4.664714 -0.06457033499999999
4.665714 -0.06377912399999999
4.666714 -0.062981417
4.667714 -0.062176607999999994
4.668715 -0.061366800000000006
4.669714 -0.060555839
4.670714 -0.059747387000000006
4.671714 -0.058943022000000005
4.672714 -0.058141444
4.673714 -0.057339325000000003
4.674714 -0.0565333
4.675714 -0.055721967
4.676714 -0.054906645999999996
4.677714 -0.054090482
4.678714 -0.053276349
4.679714 -0.052464841000000005
4.680714 -0.051653653
4.681714 -0.050838821000000006
4.682714 -0.050017197
4.683714 -0.049188662999999994
4.684714 -0.048356719
4.685714 -0.047526913
4.686714 -0.046703886
4.687714 -0.045888663999999996
4.688715 -0.045077829
4.689714 -0.044265133
4.690714 -0.043444772
4.691714 -0.042614486
4.692714 -0.041776727
4.693714 -0.040937195
4.694714 -0.040101566
4.695714 -0.039272278
4.696714 -0.038447275
4.697714 -0.037621451
4.698714 -0.036789948
4.699714 -0.035951339
4.700714 -0.035108719
4.701715 -0.034267988
4.702714 -0.03343423
4.703714 -0.032608333
4.704714 -0.031785948999999994
4.705714 -0.030959534
4.706714 -0.030122485
4.707714 -0.029273017000000002
4.708714 -0.028415504
4.709714 -0.027558440000000003
4.710714 -0.026709999999999998
4.711714 -0.025873715999999998
4.712714 -0.025046680999999998
4.713714 -0.024221349
4.714714 -0.02338987
4.715714 -0.022548492
4.716714 -0.021699483
4.717714 -0.020849443
4.718714 -0.02000505
4.719714 -0.019168766
4.720714 -0.01833711
4.721714 -0.017502607
4.722714 -0.016658344
4.723714 -0.015802463
4.724714 -0.014939861
4.725714 -0.014079953
4.726714 -0.013231623999999999
4.727714 -0.012398204
4.728714 -0.011575377
4.729714 -0.010753301
4.730714 -0.0099218472
4.731714 -0.0090760157
4.732714 -0.0082184946
4.733714 -0.0073579031
4.734715 -0.0065037653
4.735714 -0.0056611094
4.736714 -0.0048278132
4.737714 -0.0039962302
4.738714 -0.0031580807
4.739714 -0.0023097075
4.740714 -0.0014545431
4.741714 -0.0006012502599999999
4.742714 0.00024142605
4.743714 0.0010701106
4.744714 0.0018892928
4.745714 0.0027092965
4.746714 0.0035407338
4.747715 0.004388578200000001
4.748714 0.0052492282999999995
4.749714 0.0061123123000000005
4.750714 0.0069662579
4.751714 0.0078045021
4.752714 0.0086288455
4.753714 0.0094480645
4.754714 0.010272648
4.755714 0.011108711
4.756714 0.011954624
4.757714 0.012802266000000001
4.758714 0.013642129
4.759714 0.014469236
4.760714 0.015286353
4.761714 0.01610257
4.762714 0.016928000999999998
4.763714 0.017767693
4.764714 0.018618314
4.765714 0.019469621
4.766714 0.020309984
4.767715 0.021132831
4.768714 0.021940362
4.769714 0.022742391
4.770714 0.023550949
4.771714 0.024373712999999998
4.772714 0.025209977
4.773714 0.0260514
4.774714 0.026887035
4.775714 0.027709684000000002
4.776714 0.028519899999999997
4.777714 0.029325359999999998
4.778714 0.030136027
4.779714 0.030957971
4.780715 0.031789526
4.781714 0.032622017999999996
4.782714 0.033444713
4.783714 0.034251096
4.784714 0.035042851
4.785714 0.035829208
4.786714 0.036621941000000005
4.787714 0.037428891
4.788714 0.038249657
4.789714 0.039075917
4.790714 0.039896145
4.791714 0.040702036
4.792714 0.041492987999999995
4.793715 0.042276116
4.794714 0.043061899
4.795714 0.04385802
4.796714 0.044664985
4.797714 0.045475998
4.798714 0.046281109
4.799714 0.047073170000000004
4.800714 0.047852105
4.801714 0.04862503
4.802714 0.049402128000000003
4.803714 0.050190719999999994
4.804714 0.050990889000000005
4.805714 0.051795301
4.806714 0.0525932
4.807714 0.05337640800000001
4.808714 0.054143835
4.809714 0.054902007
4.810714 0.055661344
4.811714 0.056430312999999996
4.812714 0.057210866
4.813715 0.057997595000000006
4.814714 0.058781087999999995
4.815714 0.05955343899999999
4.816714 0.06031270600000001
4.817714 0.061063829
4.818714 0.061815551999999996
4.819714 0.06257518
4.820714 0.06334427699999999
4.821714 0.064117758
4.822714 0.06488685
4.823714 0.065644231
4.824714 0.066388288
4.825714 0.06712410199999999
4.826715 0.06786061
4.827714 0.068605581
4.828714 0.06936123200000001
4.829714 0.070123019
4.830714 0.070882152
4.831714 0.07163045800000001
4.832714 0.072364736
4.833714 0.073088257
4.834714 0.07380864699999999
4.835714 0.074533449
4.836714 0.07526590500000001
4.837714 0.076003437
4.838714 0.076739455
4.839714 0.077467458
4.840714 0.078184932
4.841714 0.078894827
4.842714 0.07960379
4.843714 0.08031827700000001
4.844714 0.081040693
4.845714 0.081767904
4.846714 0.082492852
4.847714 0.083208416
4.848714 0.083911262
4.849714 0.084603584
4.850714 0.08529179
4.851714 0.085982977
4.852714 0.086681137
4.853714 0.08738524
4.854714 0.088090129
4.855714 0.08878964
4.856714 0.08948007599999999
4.857714 0.090162101
4.858714 0.090840046
4.859715 0.09151917200000001
4.860714 0.092202489
4.861714 0.09288896099999999
4.862714 0.093574135
4.863714 0.094252743
4.864714 0.094921759
4.865714 0.095582177
4.866714 0.096238498
4.867714 0.096896291
4.868714 0.097559165
4.869714 0.09822687100000001
4.870714 0.098895514
4.871714 0.09955971
4.872715 0.10021548
4.873714 0.1008622
4.874714 0.10150276
4.875714 0.10214174000000001
4.876714 0.10278287
4.877714 0.10342704
4.878714 0.10407211999999999
4.879714 0.10471428999999999
4.880714 0.10535037
4.881714 0.10597957999999999
4.882714 0.10660392
4.883714 0.10722686
4.884714 0.1078513
4.885714 0.10847785
4.886714 0.10910443000000002
4.887714 0.10972741999999999
4.888714 0.11034364999999999
4.889714 0.11095208
4.890714 0.11155445
4.891714 0.1121543
4.892715 0.11275514
4.893714 0.11335862999999999
4.894714 0.11396379999999999
4.895714 0.11456765
4.896714 0.11516673
4.897714 0.11575894
4.898714 0.11634446
4.899714 0.11692549999999999
4.900714 0.11750496
4.901714 0.11808488
4.902714 0.11866547
4.903714 0.11924512000000001
4.904714 0.11982155
4.905715 0.12039311999999999
4.906714 0.12095984
4.907714 0.1215233
4.908714 0.12208570999999999
4.909714 0.12264857000000001
4.910714 0.12321165
4.911714 0.12377295999999999
4.912714 0.12432967
4.913714 0.12487957000000001
4.914714 0.12542224000000002
4.915714 0.12595932999999998
4.916714 0.12649385999999999
4.917714 0.12702873
4.918715 0.12756542
4.919714 0.12810329
4.920714 0.12864008999999998
4.921714 0.12917315
4.922714 0.12970065
4.923714 0.1302225
4.924714 0.13074012
4.925714 0.13125543
4.926714 0.13176977
4.927714 0.13228306
4.928714 0.13279397
4.929714 0.13330086000000002
4.930714 0.13380289
4.931714 0.13430072999999998
4.932714 0.13479637
4.933714 0.13529207000000001
4.934714 0.13578903
4.935714 0.13628657
4.936714 0.13678217
4.937714 0.13727261
4.938715 0.13775547
4.939714 0.13823032999999998
4.940714 0.13869891
4.941714 0.13916428
4.942714 0.13962936
4.943714 0.14009562
4.944714 0.1405626
4.945714 0.14102845
4.946714 0.14149118000000002
4.947714 0.14194977
4.948714 0.14240458
4.949714 0.14285687
4.950714 0.14330773
4.951715 0.14375701
4.952714 0.14420315
4.953714 0.14464390000000002
4.954714 0.14507762000000002
4.955714 0.14550448
4.956714 0.14592669
4.957714 0.14634766
4.958714 0.14677051
4.959714 0.14719656
4.960714 0.14762469
4.961714 0.14805190000000001
4.962714 0.1484748
4.963714 0.14889111
4.964714 0.1493005
4.965714 0.14970433
4.966714 0.15010459
4.967714 0.15050254
4.968714 0.15089814999999998
4.969714 0.15129030999999998
4.970714 0.15167799999999998
4.971714 0.15206127
4.972714 0.15244169999999999
4.973714 0.15282172
4.974714 0.15320335999999998
4.975714 0.15358692000000002
4.976714 0.15397053
4.977714 0.15435084
4.978714 0.15472447
4.979714 0.15508966999999999
4.980714 0.15544702
4.981714 0.15579908
4.982714 0.156149
4.983714 0.15649902999999998
4.984715 0.15684958999999998
4.985714 0.15719951999999998
4.986714 0.15754704
4.987714 0.15789109
4.988714 0.15823188
4.989714 0.15857068
4.990714 0.15890867
4.991714 0.15924585000000002
4.992714 0.15958063
4.993714 0.1599105
4.994714 0.16023322
4.995714 0.16054828
4.996714 0.16085729
4.997715 0.16116343
4.998714 0.1614699
4.999714 0.16177844
5.000714 0.16208856
5.001714 0.16239794
5.002714 0.16270379999999998
5.003714 0.16300427
5.004714 0.16329923000000002
5.005714 0.16358999
5.006714 0.16387822999999999
5.007714 0.16416481
5.008714 0.16444918
5.009714 0.16472981
5.010714 0.16500531999999998
5.011714 0.16527559
5.012714 0.16554218
5.013714 0.16580767000000002
5.014714 0.16607423999999998
5.015714 0.16634245
5.016714 0.16661067
5.017715 0.16687585
5.018714 0.16713492
5.019714 0.16738633
5.020714 0.16763072
5.021714 0.16787041
5.022714 0.16810807
5.023714 0.16834538
5.024714 0.16858225
5.025714 0.16881728
5.026714 0.16904889
5.027714 0.1692765
5.028714 0.16950103
5.029714 0.16972435
5.030715 0.16994807
5.031714 0.17017232000000002
5.032714 0.17039541
5.033714 0.17061448
5.034714 0.17082698
5.035714 0.17103202
5.036714 0.17123087
5.037714 0.17142633000000002
5.038714 0.17162128
5.039714 0.17181715
5.040714 0.17201332
5.041714 0.17220760999999998
5.042714 0.17239759000000002
5.043715 0.17258200999999998
5.044714 0.17276145999999998
5.045714 0.17293785
5.046714 0.17311322999999998
5.047714 0.17328848
5.048714 0.17346274
5.049714 0.17363394000000001
5.050714 0.17380009000000002
5.051714 0.17396053
5.052714 0.17411648
5.053714 0.17427043
5.054714 0.17442480999999999
5.055714 0.17458052999999998
5.056714 0.17473645
5.057714 0.17488988
5.058714 0.17503798
5.059714 0.17517928
5.060714 0.17531438
5.061714 0.17544562
5.062714 0.17557568999999998
5.063715 0.17570625
5.064714 0.17583711999999999
5.065714 0.1759665
5.066714 0.17609213
5.067714 0.17621268
5.068714 0.17632846
5.069714 0.17644119
5.070714 0.17655292
5.071714 0.17666464999999998
5.072714 0.17677568999999999
5.073714 0.17688388
5.074714 0.17698688
5.075714 0.17708342000000002
5.076715 0.17717423999999998
5.077714 0.17726177
5.078714 0.17734898
5.079714 0.17743785
5.080714 0.17752842000000002
5.081714 0.17761876000000001
5.082714 0.17770599
5.083714 0.17778773
5.084714 0.1778633
5.085714 0.1779338
5.086714 0.17800139
5.087714 0.17806796
5.088714 0.17813407
5.089714 0.17819878
5.090714 0.17826032
5.091714 0.17831728
5.092714 0.17836965
5.093714 0.17841895
5.094714 0.17846752
5.095714 0.17851717
5.096714 0.17856809
5.097714 0.17861854
5.098714 0.17866557
5.099714 0.17870640999999998
5.100714 0.17873986
5.101714 0.17876688999999998
5.102714 0.1787902
5.103714 0.17881286999999998
5.104714 0.17883696999999998
5.105714 0.17886262
5.106714 0.17888816
5.107714 0.17891121000000001
5.108714 0.17893
5.109715 0.17894424
5.110714 0.17895513
5.111714 0.17896447
5.112714 0.17897333
5.113714 0.17898125
5.114714 0.17898628
5.115714 0.178986
5.116714 0.17897896
5.117714 0.1789658
5.118714 0.17894917000000002
5.119714 0.17893274
5.120714 0.17891941
5.121714 0.17890988000000002
5.122715 0.17890227
5.123714 0.17889288
5.124714 0.178878
5.125714 0.17885566
5.126714 0.1788264
5.127714 0.17879274
5.128714 0.17875765000000002
5.129714 0.17872289
5.130714 0.17868809
5.131714 0.17865114999999998
5.132714 0.17860974000000002
5.133714 0.17856294
5.134714 0.17851213000000002
5.135714 0.17846044
5.136714 0.17841115000000002
5.137714 0.17836565
5.138714 0.17832241
5.139714 0.17827734
5.140714 0.17822578
5.141714 0.1781648
5.142715 0.17809478
5.143714 0.17801928
5.144714 0.17794326
5.145714 0.17787054
5.146714 0.17780184000000002
5.147714 0.17773462
5.148714 0.17766466
5.149714 0.17758848
5.150714 0.17750543
5.151714 0.17741797
5.152714 0.17733016999999998
5.153714 0.17724517
5.154714 0.17716310000000002
5.155715 0.17708078
5.156714 0.17699336
5.157714 0.17689711
5.158714 0.17679177
5.159714 0.17668097
5.160714 0.17657056
5.161714 0.17646549
5.162714 0.17636701
5.163714 0.17627192
5.164714 0.17617415
5.165714 0.17606802
5.166714 0.1759513
5.167714 0.17582639
5.168715 0.17569889
5.169714 0.17557446000000002
5.170714 0.17545549
5.171714 0.17533987
5.172714 0.17522221999999998
5.173714 0.17509711
5.174714 0.17496237
5.175714 0.17482049
5.176714 0.17467735
5.177714 0.17453881000000002
5.178714 0.17440724999999999
5.179714 0.17427993
5.180714 0.17415035
5.181714 0.1740118
5.182714 0.17386125
5.183714 0.17370119
5.184714 0.17353844999999998
5.185714 0.17338044
5.186714 0.17323107
5.187714 0.17308851
5.188715 0.17294608
5.189714 0.17279603000000002
5.190714 0.17263383999999998
5.191714 0.17246072
5.192714 0.17228281
5.193714 0.17210767
5.194714 0.17193985
5.195714 0.17177835
5.196714 0.17161723
5.197714 0.17144922
5.198714 0.17127014
5.199714 0.17108155
5.200714 0.17089004000000002
5.201715 0.17070353000000002
5.202714 0.17052654
5.203714 0.17035733
5.204714 0.17018858
5.205714 0.1700112
5.206714 0.16981937
5.207714 0.16961386
5.208714 0.16940166
5.209714 0.16919221
5.210714 0.16899228
5.211714 0.16880241
5.212714 0.1686169
5.213714 0.16842718
5.214714 0.16822699
5.215714 0.16801576000000001
5.216714 0.16779888
5.217714 0.16758420000000002
5.218714 0.16737715
5.219714 0.16717726
5.220714 0.16697806
5.221714 0.16677079
5.222714 0.16654949000000002
5.223714 0.16631474
5.224714 0.16607373
5.225714 0.16583662999999998
5.226714 0.16561104000000001
5.227714 0.16539793
5.228714 0.16519114
5.229714 0.16498083000000002
5.230714 0.16475882
5.231714 0.16452298
5.232714 0.16427796
5.233714 0.16403220000000002
5.234715 0.16379283
5.235714 0.16356147000000001
5.236714 0.16333344
5.237714 0.16310082
5.238714 0.16285733
5.239714 0.16260234
5.240714 0.16234161
5.241714 0.16208406
5.242714 0.16183672
5.243714 0.16160045
5.244714 0.16136924
5.245714 0.16113328999999998
5.246714 0.16088431
5.247715 0.16062006
5.248714 0.16034545
5.249714 0.16006976
5.250714 0.15980157
5.251714 0.15954411
5.252714 0.15929394
5.253714 0.15904327
5.254714 0.15878478
5.255714 0.15851585999999998
5.256714 0.1582399
5.257714 0.15796396000000001
5.258714 0.15769427
5.259714 0.15743222
5.260714 0.15717319999999999
5.261714 0.15690916000000002
5.262714 0.15663318
5.263714 0.15634366
5.264714 0.1560454
5.265714 0.15574726
5.266714 0.15545744
5.267715 0.15517912
5.268714 0.15490904
5.269714 0.15463948
5.270714 0.15436268
5.271714 0.15407496999999998
5.272714 0.15377841
5.273714 0.1534791
5.274714 0.15318322
5.275714 0.15289335
5.276714 0.15260702
5.277714 0.1523184
5.278714 0.15202207
5.279714 0.15171642999999999
5.280715 0.15140489
5.281714 0.15109404
5.282714 0.15078989
5.283714 0.15049448
5.284714 0.15020459
5.285714 0.14991357
5.286714 0.14961493
5.287714 0.14930583
5.288714 0.14898839
5.289714 0.14866824
5.290714 0.14835122
5.291714 0.14804017
5.292714 0.14773365
5.293715 0.14742718999999999
5.294714 0.14711615
5.295714 0.14679853
5.296714 0.14647599
5.297714 0.14615259
5.298714 0.14583217999999998
5.299714 0.14551597
5.300714 0.1452018
5.301714 0.14488545
5.302714 0.14456318
5.303714 0.14423404
5.304714 0.14390036
5.305714 0.14356642
5.306714 0.14323606
5.307714 0.14291052
5.308714 0.14258793
5.309714 0.14226447
5.310714 0.14193665
5.311714 0.1416031
5.312714 0.1412651
5.313715 0.14092552
5.314714 0.14058694
5.315714 0.14025019
5.316714 0.13991420999999998
5.317714 0.139577
5.318714 0.13923723999999998
5.319714 0.13889526
5.320714 0.13855281
5.321714 0.13821187
5.322714 0.13787318
5.323714 0.1375356
5.324714 0.13719657
5.325714 0.13685360000000002
5.326715 0.13650565
5.327714 0.13615373
5.328714 0.13580029999999998
5.329714 0.13544781
5.330714 0.13509737
5.331714 0.13474842
5.332714 0.13439934
5.333714 0.13404876
5.334714 0.13369657999999998
5.335714 0.13334391
5.336714 0.13299213000000001
5.337714 0.13264149
5.338714 0.13229054
5.339714 0.13193665
5.340714 0.13157746
5.341714 0.13121254000000002
5.342714 0.13084399000000002
5.343714 0.13047569
5.344714 0.13011129
5.345714 0.12975235000000002
5.346714 0.12939742999999998
5.347714 0.12904301
5.348714 0.12868548999999999
5.349714 0.12832325
5.350714 0.12795738
5.351714 0.12759074
5.352714 0.12722592
5.353714 0.12686328
5.354714 0.12650059
5.355714 0.12613425
5.356714 0.12576181
5.357714 0.12538384
5.358714 0.12500422
5.359715 0.12462825
5.360714 0.12425975
5.361714 0.12389868
5.362714 0.12354085999999999
5.363714 0.12317995
5.364714 0.12281078000000001
5.365714 0.12243213000000001
5.366714 0.1220473
5.367714 0.12166215
5.368714 0.12128175999999999
5.369714 0.12090759000000001
5.370714 0.12053683999999999
5.371714 0.12016442000000001
5.372715 0.11978628999999999
5.373714 0.11940218
5.374714 0.11901603000000001
5.375714 0.11863365000000001
5.376714 0.11825913999999998
5.377714 0.11789204
5.378714 0.11752705
5.379714 0.11715671
5.380714 0.11677546
5.381714 0.11638294
5.382714 0.11598436000000001
5.383714 0.11558790000000001
5.384714 0.11520027000000001
5.385714 0.11482312
5.386714 0.11445229999999999
5.387714 0.11408035999999999
5.388714 0.11370083
5.389714 0.11331192
5.390714 0.11291736
5.391714 0.11252395000000001
5.392715 0.11213738
5.393714 0.11175863
5.394714 0.11138326
5.395714 0.11100399
5.396714 0.11061510000000001
5.397714 0.11021612
5.398714 0.10981244
5.399714 0.10941251
5.400714 0.10902315
5.401714 0.10864562
5.402714 0.10827471000000001
5.403714 0.10790153
5.404714 0.1075183
5.405715 0.10712263000000001
5.406714 0.10671868
5.407714 0.10631468999999999
5.408714 0.10591822
5.409714 0.10553196999999999
5.410714 0.10515242
5.411714 0.10477215999999999
5.412714 0.10438439999999999
5.413714 0.10398703999999999
5.414714 0.10358393999999999
5.415714 0.10318256
5.416714 0.10278947
5.417714 0.10240633
5.418715 0.10202873
5.419714 0.10164853
5.420714 0.10125857999999999
5.421714 0.10085687
5.422714 0.10044782
5.423714 0.10003996999999999
5.424714 0.09964131799999999
5.425714 0.099254947
5.426714 0.09887744700000001
5.427714 0.09850093600000001
5.428714 0.09811744099999999
5.429714 0.097723235
5.430714 0.09732057200000001
5.431714 0.09691599399999999
5.432714 0.096516288
5.433714 0.096124492
5.434714 0.095738296
5.435714 0.095351646
5.436714 0.09495861
5.437714 0.09455714
5.438715 0.09415051299999999
5.439714 0.09374558
5.440714 0.093348871
5.441714 0.09296280900000001
5.442714 0.092584174
5.443714 0.092205772
5.444714 0.091820257
5.445714 0.09142397299999999
5.446714 0.09101873699999999
5.447714 0.090610591
5.448714 0.090206374
5.449714 0.089810078
5.450714 0.08942107099999999
5.451715 0.089034968
5.452714 0.088646583
5.453714 0.088253076
5.454714 0.0878555
5.455714 0.087457913
5.456714 0.08706468499999999
5.457714 0.086677668
5.458714 0.086294941
5.459714 0.085911807
5.460714 0.085523439
5.461714 0.085127627
5.462714 0.084726076
5.463714 0.084323488
5.464714 0.083925086
5.465714 0.083533954
5.466714 0.083149626
5.467714 0.082768628
5.468714 0.082386524
5.469714 0.082000217
5.470714 0.081609271
5.471714 0.08121563600000001
5.472714 0.08082212899999999
5.473714 0.080430717
5.474714 0.080041558
5.475714 0.07965329
5.476714 0.079264259
5.477714 0.07887379
5.478714 0.078482751
5.479714 0.078093074
5.480714 0.07770661
5.481714 0.077323982
5.482714 0.07694416
5.483714 0.076564902
5.484715 0.07618380500000001
5.485714 0.07579931399999999
5.486714 0.07541122
5.487714 0.075020507
5.488714 0.074628781
5.489714 0.07423766100000001
5.490714 0.073848467
5.491714 0.073462148
5.492714 0.073079288
5.493714 0.072700024
5.494714 0.072323851
5.495714 0.07194948799999999
5.496714 0.071575132
5.497715 0.07119898799999999
5.498714 0.070819998
5.499714 0.070438237
5.500714 0.070054812
5.501714 0.06967119399999999
5.502714 0.069288415
5.503714 0.068906619
5.504714 0.068525271
5.505714 0.068143971
5.506714 0.06776321099999999
5.507714 0.067384576
5.508714 0.067010062
5.509714 0.066640769
5.510714 0.066275802
5.511714 0.065912126
5.512714 0.065545697
5.513714 0.065173418
5.514714 0.06479484099999999
5.515714 0.064412644
5.516714 0.06403147099999999
5.517715 0.063655607
5.518714 0.063286815
5.519714 0.062923529
5.520714 0.062561873
5.521714 0.062198006
5.522714 0.061830423999999995
5.523714 0.061460765
5.524714 0.061092718
5.525714 0.060729543000000004
5.526714 0.060371733999999996
5.527714 0.060016313
5.528714 0.059658276999999996
5.529714 0.059293554
5.530715 0.058921648
5.531714 0.058546424
5.532714 0.058174384
5.533714 0.057811272999999996
5.534714 0.057458871999999994
5.535714 0.057113852
5.536714 0.056769437000000006
5.537714 0.056419038
5.538714 0.056059809999999995
5.539714 0.055694138000000004
5.540714 0.055328180000000005
5.541714 0.054968252999999995
5.542714 0.054617162000000004
5.543715 0.05427266
5.544714 0.053928891
5.545714 0.053580047
5.546714 0.053224060999999996
5.547714 0.052864099
5.548714 0.052506919
5.549714 0.052158912999999994
5.550714 0.051822176000000005
5.551714 0.051492911999999995
5.552714 0.051163201
5.553714 0.050825259
5.554714 0.050475780000000005
5.555714 0.050117873
5.556714 0.049759401
5.557714 0.049408677
5.558714 0.049069885
5.559714 0.048740886000000004
5.560714 0.048414615
5.561714 0.048083326
5.562714 0.047743128
5.563715 0.047396254
5.564714 0.047049701
5.565714 0.046711045
5.566714 0.046383875
5.567714 0.046065563000000004
5.568714 0.045748684
5.569714 0.045425302
5.570714 0.045091637999999996
5.571714 0.044750352
5.572714 0.044409127
5.573714 0.044076296
5.574714 0.043756026
5.575714 0.043445875
5.576715 0.043138143000000004
5.577714 0.042824249
5.578714 0.042499619
5.579714 0.042166281
5.580714 0.041831686
5.581714 0.041504457
5.582714 0.041189522
5.583714 0.040885463
5.584714 0.040585519
5.585714 0.04028164
5.586714 0.039969198000000004
5.587714 0.039649563
5.588714 0.039329095
5.589714 0.039015209999999995
5.590714 0.038711831
5.591714 0.038416954
5.592714 0.038123739
5.593714 0.037824508
5.594714 0.037515286
5.595714 0.037198234
5.596714 0.036880566000000004
5.597714 0.036570557999999996
5.598714 0.036272983
5.599714 0.035986563
5.600714 0.035704879
5.601714 0.035420124000000004
5.602714 0.035127491
5.603714 0.034827658000000004
5.604714 0.034526028
5.605714 0.034229259
5.606714 0.033941213
5.607714 0.033660748
5.608714 0.033382577000000004
5.609715 0.033100621999999996
5.610714 0.032811827
5.611714 0.032518108000000004
5.612714 0.032225315
5.613714 0.031939827
5.614714 0.031664821999999995
5.615714 0.031398408
5.616714 0.031134725
5.617714 0.030867252
5.618714 0.030592454
5.619714 0.030311580999999997
5.620714 0.030029698999999997
5.621714 0.029752560999999997
5.622715 0.029483312
5.623714 0.029220883
5.624714 0.028960989
5.625714 0.028698998999999996
5.626714 0.028432877
5.627714 0.028164390999999997
5.628714 0.027897916000000002
5.629714 0.027637613999999998
5.630714 0.027384763
5.631714 0.027136876999999997
5.632714 0.026889147999999998
5.633714 0.026637295000000002
5.634714 0.026380111
5.635714 0.026120161000000003
5.636714 0.025862231000000003
5.637714 0.025610508999999997
5.638714 0.025366214999999998
5.639714 0.025127097999999997
5.640714 0.024889028
5.641714 0.024648671
5.642715 0.024405537
5.643714 0.024162162
5.644714 0.023922352
5.645714 0.023688604000000002
5.646714 0.023460381
5.647714 0.023234326
5.648714 0.023006312
5.649714 0.022774062999999997
5.650714 0.022538667000000002
5.651714 0.022304026
5.652714 0.022074536999999998
5.653714 0.021852396
5.654714 0.021636234
5.655715 0.021421922
5.656714 0.021205090000000003
5.657714 0.020983854
5.658714 0.020760017
5.659714 0.020538004
5.660714 0.020322118
5.661714 0.020113826
5.662714 0.019910747
5.663714 0.019708046
5.664714 0.01950141
5.665714 0.019289808999999998
5.666714 0.019076304
5.667714 0.018866337
5.668715 0.018664474
5.669714 0.018471533
5.670714 0.018283917
5.671714 0.018095633
5.672714 0.017901853
5.673714 0.017701914
5.674714 0.017499883
5.675714 0.017302278
5.676714 0.017114224
5.677714 0.016936305999999998
5.678714 0.016764064999999998
5.679714 0.016590484
5.680714 0.016410107
5.681714 0.016222308
5.682714 0.016031766
5.683714 0.015845794
5.684714 0.015670009000000002
5.685714 0.015504948
5.686714 0.015345654000000002
5.687714 0.01518456
5.688715 0.015016035
5.689714 0.014839898
5.690714 0.014661763000000001
5.691714 0.014489911000000001
5.692714 0.014330444
5.693714 0.014183570999999999
5.694714 0.014043244
5.695714 0.013900465
5.696714 0.013748412000000002
5.697714 0.013586412999999999
5.698714 0.013420422000000001
5.699714 0.01325965
5.700714 0.013111257
5.701715 0.012976195
5.702714 0.012848637
5.703714 0.012719380999999998
5.704714 0.012581244
5.705714 0.01243335
5.706714 0.012281716000000002
5.707714 0.012135787
5.708714 0.012002877
5.709714 0.011883767
5.710714 0.011772087
5.711714 0.011657882
5.712714 0.011533386999999999
5.713714 0.011397633
5.714714 0.011257202
5.715714 0.011122608
5.716714 0.011002362
5.717714 0.010898095
5.718714 0.010803592
5.719714 0.010708281
5.720714 0.010603241000000001
5.721714 0.010486242
5.722714 0.010362923999999999
5.723714 0.010243450999999999
5.724714 0.010136583000000001
5.725714 0.010044593000000001
5.726714 0.009961988
5.727714 0.0098787605
5.728714 0.0097863063
5.729714 0.0096825512
5.730714 0.0095732918
5.731714 0.009468948
5.732714 0.0093785682
5.733714 0.0093045455
5.734715 0.009241097700000001
5.735714 0.0091774098
5.736714 0.0091036673
5.737714 0.0090165508
5.738714 0.0089210582
5.739714 0.0088276538
5.740714 0.0087463879
5.741714 0.0086813488
5.742714 0.0086285865
5.743714 0.0085786443
5.744714 0.0085221705
5.745714 0.0084553452
5.746714 0.008382005
5.747715 0.008311289999999999
5.748714 0.0082521925
5.749714 0.0082082042
5.750714 0.0081751437
5.751714 0.0081434191
5.752714 0.0081034188
5.753714 0.0080509453
5.754714 0.0079896003
5.755714 0.0079287856
5.756714 0.0078784906
5.757714 0.0078438199
5.758714 0.0078223362
5.759714 0.007805652400000001
5.760714 0.0077842822
5.761714 0.0077529636
5.762714 0.0077134348
5.763714 0.0076731965
5.764714 0.0076410433
5.765714 0.007622
5.766714 0.007614533400000001
5.767715 0.0076115837000000006
5.768714 0.0076047254
5.769714 0.0075890457
5.770714 0.007565941600000001
5.771714 0.0075423013
5.772714 0.007526586
5.773714 0.0075240765
5.774714 0.0075339616
5.775714 0.0075498574
5.776714 0.0075633820000000004
5.777714 0.0075687269
5.778714 0.0075656957000000006
5.779714 0.007559572299999999
5.780715 0.0075580159
5.781714 0.0075668097
5.782714 0.0075868244
5.783714 0.007613836400000001
5.784714 0.0076411518
5.785714 0.0076634715
5.786714 0.0076798249
5.787714 0.007693955600000001
5.788714 0.007712085099999999
5.789714 0.0077393757
5.790714 0.0077770965000000004
5.791714 0.007822003
5.792714 0.007868205999999999
5.793715 0.0079103986
5.794714 0.0079466612
5.795714 0.0079793426
5.796714 0.0080136568
5.797714 0.0080548321
5.798714 0.0081054037
5.799714 0.0081640523
5.800714 0.0082265215
5.801714 0.0082880149
5.802714 0.0083457257
5.803714 0.0084001884
5.804714 0.008454818499999999
5.805714 0.0085139785
5.806714 0.008580651
5.807714 0.0086549277
5.808714 0.0087340522
5.809714 0.0088139066
5.810714 0.0088911358
5.811714 0.0089648136
5.812714 0.0090368558
5.813715 0.0091110014
5.814714 0.0091909249
5.815714 0.009278427
5.816714 0.0093725808
5.817714 0.0094702351
5.818714 0.0095676245
5.819714 0.009662266499999999
5.820714 0.0097542332
5.821714 0.0098461416
5.822714 0.009941857600000001
5.823714 0.010044526
5.824714 0.010154913
5.825714 0.010270929
5.826715 0.010388603
5.827714 0.010504104
5.828714 0.010615775000000001
5.829714 0.010725132
5.830714 0.010836209
5.831714 0.010953523
5.832714 0.011079655
5.833714 0.011213739
5.834714 0.011351732
5.835714 0.011488439
5.836714 0.011620283
5.837714 0.011747344
5.838714 0.011873501
5.839714 0.012004481999999999
5.840714 0.012144793000000001
5.841714 0.012295177000000001
5.842714 0.012452068
5.843714 0.012609427
5.844714 0.012762054000000002
5.845714 0.012908595
5.846714 0.013052484
5.847714 0.013200217000000002
5.848714 0.013357776000000002
5.849714 0.013527187000000001
5.850714 0.013705160999999999
5.851714 0.013884716
5.852714 0.014058971
5.853714 0.014225073
5.854714 0.014385986000000002
5.855714 0.014549019
5.856714 0.014721834000000001
5.857714 0.014908053
5.858714 0.015105034000000002
5.859715 0.015305117
5.860714 0.015499796
5.861714 0.015684523
5.862714 0.01586141
5.863714 0.016038245
5.864714 0.016224227
5.865714 0.016424814000000003
5.866714 0.016638558999999997
5.867714 0.016857851
5.868714 0.017073186
5.869714 0.017278633999999998
5.870714 0.017475351
5.871714 0.01767107
5.872715 0.017875749
5.873714 0.018095814
5.874714 0.018330273
5.875714 0.018571017000000002
5.876714 0.018807252
5.877714 0.019031616
5.878714 0.019244512
5.879714 0.019454100000000002
5.880714 0.019671877
5.881714 0.019906249
5.882714 0.020157741
5.883714 0.020418613
5.884714 0.020677151
5.885714 0.020924273
5.886714 0.021158674
5.887714 0.021387552
5.888714 0.021622474
5.889714 0.021872704
5.890714 0.022139808
5.891714 0.022416685999999998
5.892715 0.022691643
5.893714 0.022955189
5.894714 0.023205685
5.895714 0.023450525
5.896714 0.023702112
5.897714 0.023970845
5.898714 0.024259114
5.899714 0.024559765
5.900714 0.02485998
5.901714 0.025148412999999998
5.902714 0.025421553000000003
5.903714 0.025685654999999998
5.904714 0.025953169
5.905715 0.026235642
5.906714 0.026537175000000003
5.907714 0.026852150999999998
5.908714 0.027168557000000003
5.909714 0.027474944
5.910714 0.027767062000000002
5.911714 0.028050310000000002
5.912714 0.028336607
5.913714 0.028637470999999998
5.914714 0.028957286999999998
5.915714 0.029290668
5.916714 0.029625453000000003
5.917714 0.029949649000000002
5.918715 0.030258342
5.919714 0.030556627000000003
5.920714 0.030856833
5.921714 0.03117164
5.922714 0.031506974
5.923714 0.031858752
5.924714 0.03221528
5.925714 0.032563906
5.926714 0.032898143000000005
5.927714 0.033221158
5.928714 0.03354373
5.929714 0.033877871000000004
5.930714 0.034229847
5.931714 0.034596588
5.932714 0.034967554
5.933714 0.035330903
5.934714 0.035680406
5.935714 0.036019093
5.936714 0.036357573
5.937714 0.036707976999999996
5.938715 0.037077029
5.939714 0.037462221
5.940714 0.037853254
5.941714 0.038237873
5.942714 0.038608763
5.943714 0.038967578
5.944714 0.039323844
5.945714 0.039689467
5.946714 0.040072002
5.947714 0.040470556
5.948714 0.04087656
5.949714 0.0412789
5.950714 0.041670341
5.951715 0.042051583
5.952714 0.042430661
5.953714 0.042818105
5.954714 0.043220763
5.955714 0.043637809
5.956714 0.044061241
5.957714 0.044480493
5.958714 0.044888468
5.959714 0.045285522
5.960714 0.045679181
5.961714 0.046079807
5.962714 0.046494752
5.963714 0.046924377
5.964714 0.047362081
5.965714 0.047798251
5.966714 0.048225775000000005
5.967714 0.04864395
5.968714 0.049058645000000005
5.969714 0.049478741
5.970714 0.049910974000000004
5.971714 0.050356222000000006
5.972714 0.050809252
5.973714 0.051261921
5.974714 0.051707955
5.975714 0.052146462000000005
5.976714 0.052582211000000004
5.977714 0.053022674000000006
5.978714 0.053473585000000004
5.979714 0.053935637999999994
5.980714 0.054404157
5.981714 0.05487185
5.982714 0.055332970999999995
5.983714 0.055786496
5.984715 0.056236575000000004
5.985714 0.056690093999999996
5.986714 0.057152845
5.987714 0.057626515999999996
5.988714 0.058108108
5.989714 0.058591983
5.990714 0.059073196999999994
5.991714 0.059550157
5.992714 0.060025194999999996
5.993714 0.060502847000000005
5.994714 0.060986953999999996
5.995714 0.06147841899999999
5.996714 0.061974785
5.997715 0.062471838
5.998714 0.062966149
5.999714 0.063457049
6.000714 0.063946948
6.001714 0.064439874
6.002714 0.064939191
6.003714 0.065445801
6.004714 0.065957842
6.005714 0.066471851
6.006714 0.066984718
6.007714 0.06749520499999999
6.008714 0.068004284
6.009714 0.068514241
6.010714 0.06902727800000001
6.011714 0.069544365
6.012714 0.07006506800000001
6.013714 0.070588203
6.014714 0.07111284600000001
6.015714 0.071638933
6.016714 0.072167173
6.017715 0.072698423
6.018714 0.073232973
6.019714 0.073770265
6.020714 0.07430922100000001
6.021714 0.074848876
6.022714 0.07538890899999999
6.023714 0.075929711
6.024714 0.076471991
6.025714 0.077016291
6.026714 0.077562727
6.027714 0.078111183
6.028714 0.078661734
6.029714 0.079214928
6.030715 0.079771556
6.031714 0.080332055
6.032714 0.08089586
6.033714 0.081461266
6.034714 0.082026032
6.035714 0.082588522
6.036714 0.083148741
6.037714 0.083708612
6.038714 0.084271136
6.039714 0.084838958
6.040714 0.08541295
6.041714 0.085991825
6.042714 0.08657294700000001
6.043715 0.087153929
6.044714 0.087734096
6.045714 0.08831483999999999
6.046714 0.088898622
6.047714 0.089487206
6.048714 0.09008018
6.049714 0.090674788
6.050714 0.091267325
6.051714 0.091855362
6.052714 0.092439487
6.053714 0.093023467
6.054714 0.093612529
6.055714 0.094210636
6.056714 0.094818289
6.057714 0.095432124
6.058714 0.096046628
6.059714 0.096657098
6.060714 0.097262132
6.061714 0.09786430699999998
6.062714 0.098468491
6.063715 0.099078927
6.064714 0.09969663799999999
6.065714 0.10031882
6.066714 0.10094058
6.067714 0.10155799
6.068714 0.10217072
6.069714 0.10278253000000001
6.070714 0.10339926
6.071714 0.10402544999999999
6.072714 0.10466143
6.073714 0.10530279999999999
6.074714 0.10594263
6.075714 0.10657520999999999
6.076715 0.10719931
6.077714 0.107819
6.078714 0.10844153999999999
6.079714 0.10907335
6.080714 0.10971657
6.081714 0.11036794999999999
6.082714 0.11102079999999999
6.083714 0.11166888000000001
6.084714 0.11231002
6.085714 0.11294717
6.086714 0.11358657
6.087714 0.11423382
6.088714 0.11489036999999999
6.089714 0.11555254000000001
6.090714 0.1162135
6.091714 0.11686737000000001
6.092714 0.11751286999999999
6.093714 0.11815438
6.094714 0.11879969000000001
6.095714 0.11945576
6.096714 0.12012467
6.097714 0.12080235999999998
6.098714 0.12148075
6.099714 0.12215213
6.100714 0.12281338
6.101714 0.12346753
6.102714 0.12412189
6.103714 0.12478381000000001
6.104714 0.12545654
6.105714 0.12613751
6.106714 0.12682008
6.107714 0.12749763
6.108714 0.12816755999999999
6.109715 0.12883293
6.110714 0.12950058
6.111714 0.13017709
6.112714 0.13086467999999998
6.113714 0.13155972
6.114714 0.13225463
6.115714 0.13294215
6.116714 0.13361955
6.117714 0.1342903
6.118714 0.1349623
6.119714 0.13564347
6.120714 0.13633743
6.121714 0.13704154
6.122715 0.13774848
6.123714 0.13845031000000002
6.124714 0.13914288
6.125714 0.13982779
6.126714 0.14051119
6.127714 0.14119985
6.128714 0.14189723
6.129714 0.14260147
6.130714 0.14330678
6.131714 0.14400714
6.132714 0.14470012
6.133714 0.14538867
6.134714 0.14607955
6.135714 0.14677955
6.136714 0.14749141
6.137714 0.14821218
6.138714 0.14893451
6.139714 0.14965064
6.140714 0.15035647
6.141714 0.15105361
6.142715 0.15174823
6.143714 0.15244755999999998
6.144714 0.15315589
6.145714 0.1538725
6.146714 0.15459253
6.147714 0.15531019
6.148714 0.15602232
6.149714 0.15673012
6.150714 0.1574383
6.151714 0.15815196
6.152714 0.15887334
6.153714 0.15960017999999998
6.154714 0.1603269
6.155715 0.16104772
6.156714 0.16176000000000001
6.157714 0.16246585
6.158714 0.16317106
6.159714 0.16388199
6.160714 0.16460222000000002
6.161714 0.16533072
6.162714 0.16606273
6.163714 0.16679256
6.164714 0.1675167
6.165714 0.16823552
6.166714 0.16895261
6.167714 0.16967238999999998
6.168715 0.17039728
6.169714 0.17112643
6.170714 0.17185631
6.171714 0.17258313
6.172714 0.17330517
6.173714 0.17402404
6.174714 0.17474371
6.175714 0.17546823
6.176714 0.17619933
6.177714 0.17693533
6.178714 0.17767206000000002
6.179714 0.17840513
6.180714 0.17913226
6.181714 0.1798544
6.182714 0.18057496
6.183714 0.18129777
6.184714 0.18202501000000001
6.185714 0.18275618
6.186714 0.18348877
6.187714 0.18421999
6.188715 0.18494856
6.189714 0.18567531
6.190714 0.18640257999999998
6.191714 0.18713251
6.192714 0.18786563
6.193714 0.18860047
6.194714 0.18933439999999999
6.195714 0.19006521999999998
6.196714 0.19079253999999998
6.197714 0.19151794
6.198714 0.19224409
6.199714 0.1929731
6.200714 0.19370534
6.201715 0.19443933000000002
6.202714 0.1951726
6.203714 0.19590324
6.204714 0.19663086000000002
6.205714 0.19735661
6.206714 0.19808244
6.207714 0.19880966000000003
6.208714 0.19953832999999999
6.209714 0.20026732
6.210714 0.20099529
6.211714 0.20172172
6.212714 0.20244746
6.213714 0.20317412
6.214714 0.20390304
6.215714 0.20463425000000002
6.216714 0.20536615000000003
6.217714 0.20609633
6.218714 0.20682283
6.219714 0.20754531
6.220714 0.20826519
6.221714 0.20898494
6.222714 0.20970663
6.223714 0.2104308
6.224714 0.21115635
6.225714 0.21188138
6.226714 0.21260453
6.227714 0.21332584
6.228714 0.21404673000000002
6.229714 0.21476889999999998
6.230714 0.21549296
6.231714 0.21621776
6.232714 0.21694072
6.233714 0.21765923999999998
6.234715 0.21837233
6.235714 0.21908133999999999
6.236714 0.2197895
6.237714 0.22050024
6.238714 0.22121534999999998
6.239714 0.22193410000000002
6.240714 0.22265362
6.241714 0.22337055
6.242714 0.22408301
6.243714 0.22479151
6.244714 0.22549855
6.245714 0.22620679999999999
6.246714 0.22691742
6.247715 0.22762921
6.248714 0.22833925000000002
6.249714 0.22904472000000003
6.250714 0.22974484999999997
6.251714 0.23044157
6.252714 0.23113864
6.253714 0.23183958
6.254714 0.23254554
6.255714 0.23325442
6.256714 0.23396189999999997
6.257714 0.23466363
6.258714 0.23535762000000002
6.259714 0.23604527
6.260714 0.23673053000000002
6.261714 0.23741766000000003
6.262714 0.23810887000000003
6.263714 0.23880319
6.264714 0.23949727999999998
6.265714 0.24018756000000002
6.266714 0.24087247
6.267715 0.24155357000000002
6.268714 0.24223444
6.269714 0.24291857000000003
6.270714 0.24360705
6.271714 0.24429753
6.272714 0.24498538
6.273714 0.24566615
6.274714 0.24633806
6.275714 0.24700307
6.276714 0.24766597999999998
6.277714 0.24833181000000001
6.278714 0.24900313
6.279714 0.24967878000000002
6.280715 0.25035467
6.281714 0.25102612999999996
6.282714 0.25169055
6.283714 0.25234877
6.284714 0.2530043
6.285714 0.25366111999999996
6.286714 0.25432112
6.287714 0.25498304
6.288714 0.25564306
6.289714 0.2562972
6.290714 0.25694375
6.291714 0.25758445
6.292714 0.25822374
6.293715 0.2588663
6.294714 0.25951446
6.295714 0.26016678
6.296714 0.26081882
6.297714 0.26146544
6.298714 0.26210346
6.299714 0.26273325000000003
6.300714 0.26335822999999997
6.301714 0.26398287000000004
6.302714 0.26461007
6.303714 0.26523967
6.304714 0.2658688
6.305714 0.26649381
6.306714 0.26711256
6.307714 0.26772574
6.308714 0.26833662
6.309714 0.26894896
6.310714 0.26956484999999997
6.311714 0.27018331
6.312714 0.27080078
6.313715 0.27141292
6.314714 0.27201693
6.315714 0.27261309
6.316714 0.27320448
6.317714 0.27379526
6.318714 0.27438851999999997
6.319714 0.27498459000000003
6.320714 0.27558117000000004
6.321714 0.27617477
6.322714 0.27676264
6.323714 0.2773443
6.324714 0.27792156
6.325714 0.27849721
6.326715 0.27907342
6.327714 0.27965035
6.328714 0.28022614
6.329714 0.28079803999999997
6.330714 0.28136403000000004
6.331714 0.28192406
6.332714 0.28248001
6.333714 0.2830347
6.334714 0.28359031
6.335714 0.28414715
6.336714 0.28470361
6.337714 0.28525693
6.338714 0.28580469
6.339714 0.28634598
6.340714 0.28688167
6.341714 0.28741388
6.342714 0.28794473
6.343714 0.28847542
6.344714 0.28900569
6.345714 0.28953428999999997
6.346714 0.29005972
6.347714 0.29058105
6.348714 0.29109830999999997
6.349714 0.29161226
6.350714 0.29212378
6.351714 0.29263329
6.352714 0.29314042
6.353714 0.29364424
6.354714 0.29414375
6.355714 0.29463847
6.356714 0.29512863
6.357714 0.29561517
6.358714 0.29609944
6.359715 0.29658254
6.360714 0.29706496
6.361714 0.29754639
6.362714 0.29802572
6.363714 0.29850139000000003
6.364714 0.29897203
6.365714 0.29943686
6.366714 0.29989595
6.367714 0.30035032
6.368714 0.30080141
6.369714 0.30125063
6.370714 0.30169871000000004
6.371714 0.30214547
6.372715 0.30258999000000003
6.373714 0.30303115
6.374714 0.30346825
6.375714 0.30390131000000004
6.376714 0.30433096
6.377714 0.30475783
6.378714 0.30518193
6.379714 0.3056023
6.380714 0.30601737
6.381714 0.30642576
6.382714 0.30682723
6.383714 0.3072232
6.384714 0.30761636
6.385714 0.30800953999999997
6.386714 0.30840437
6.387714 0.30880040000000003
6.388714 0.30919506999999996
6.389714 0.30958499
6.390714 0.30996737
6.391714 0.31034127
6.392715 0.31070786
6.393714 0.31106954
6.394714 0.31142844999999997
6.395714 0.31178532999999997
6.396714 0.31213923
6.397714 0.31248843000000004
6.398714 0.31283177
6.399714 0.31316981
6.400714 0.31350495
6.401714 0.31384007999999997
6.402714 0.31417694
6.403714 0.31451473
6.404714 0.31485008000000003
6.405715 0.31517839999999997
6.406714 0.31549605
6.407714 0.31580213
6.408714 0.31609894
6.409714 0.31639077
6.410714 0.31668178
6.411714 0.31697401
6.412714 0.31726661
6.413714 0.31755669000000003
6.414714 0.31784133
6.415714 0.31811926
6.416714 0.31839164
6.417714 0.31866108000000004
6.418715 0.31892976
6.419714 0.31919768
6.420714 0.3194622
6.421714 0.31971929
6.422714 0.31996569999999996
6.423714 0.3202009
6.424714 0.32042775
6.425714 0.32065119999999997
6.426714 0.32087585
6.427714 0.32110366
6.428714 0.32133299
6.429714 0.32155965
6.430714 0.3217791
6.431714 0.32198883
6.432714 0.32218946
6.433714 0.32238401
6.434714 0.32257591
6.435714 0.32276677
6.436714 0.3229555
6.437714 0.32313906
6.438715 0.3233145
6.439714 0.32348087999999997
6.440714 0.32364011
6.441714 0.32379609000000004
6.442714 0.32395242999999996
6.443714 0.32411034
6.444714 0.32426768
6.445714 0.3244201
6.446714 0.32456303
6.447714 0.32469428
6.448714 0.32481498
6.449714 0.32492897
6.450714 0.32504064
6.451715 0.32515263
6.452714 0.32526467
6.453714 0.32537396
6.454714 0.32547715
6.455714 0.32557226
6.456714 0.32565985000000003
6.457714 0.32574232
6.458714 0.32582234
6.459714 0.32590088
6.460714 0.32597645
6.461714 0.32604584000000003
6.462714 0.32610586
6.463714 0.32615529
6.464714 0.32619573
6.465714 0.32623083999999997
6.466714 0.32626446000000003
6.467714 0.32629864
6.468714 0.32633270999999997
6.469714 0.32636374
6.470714 0.32638824
6.471714 0.32640395
6.472714 0.32641094
6.473714 0.32641112
6.474714 0.32640695999999997
6.475714 0.32639978000000003
6.476714 0.32638912000000003
6.477714 0.32637308000000004
6.478714 0.3263497
6.479714 0.32631827
6.480714 0.32627985
6.481714 0.32623671
6.482714 0.32619101
6.483714 0.32614341
6.484715 0.3260928
6.485714 0.32603669
6.486714 0.32597273
6.487714 0.32589992
6.488714 0.32581910000000003
6.489714 0.32573235
6.490714 0.32564187
6.491714 0.32554884
6.492714 0.32545282000000003
6.493714 0.3253524
6.494714 0.32524602
6.495714 0.32513295
6.496714 0.32501349
6.497715 0.32488846
6.498714 0.32475847
6.499714 0.32462331
6.500714 0.32448198
6.501714 0.3243333
6.502714 0.32417679
6.503714 0.32401308
6.504714 0.32384377000000003
6.505714 0.32367060999999997
6.506714 0.32349466
6.507714 0.32331571
6.508714 0.32313253999999997
6.509714 0.3229436
6.510714 0.32274780999999997
6.511714 0.32254499
6.512714 0.32233563
6.513714 0.32212026
6.514714 0.32189891
6.515714 0.32167104
6.516714 0.32143588
6.517715 0.32119327000000003
6.518714 0.32094403
6.519714 0.32068966
6.520714 0.32043178
6.521714 0.32017115
6.522714 0.31990712
6.523714 0.31963794
6.524714 0.31936166
6.525714 0.31907712
6.526714 0.31878449999999997
6.527714 0.31848509999999997
6.528714 0.31818050999999997
6.529714 0.31787152
6.530715 0.31755769
6.531714 0.31723767
6.532714 0.31691021
6.533714 0.31657508
6.534714 0.31623333
6.535714 0.31588685
6.536714 0.31553702
6.537714 0.31518391
6.538714 0.31482591
6.539714 0.3144606
6.540714 0.31408616
6.541714 0.31370246
6.542714 0.31331127999999997
6.543715 0.31291544
6.544714 0.31251726
6.545714 0.31211718
6.546714 0.31171355
6.547714 0.31130349
6.548714 0.31088451
6.549714 0.31045587
6.550714 0.31001884
6.551714 0.30957581
6.552714 0.30912873
6.553714 0.30867783000000004
6.554714 0.30822151000000003
6.555714 0.30775731
6.556714 0.30728371000000004
6.557714 0.30680122
6.558714 0.30631239
6.559714 0.30582058
6.560714 0.30532796
6.561714 0.30483413000000004
6.562714 0.30433616999999996
6.563715 0.30383004
6.564714 0.30331272000000004
6.565714 0.30278375
6.566714 0.30224544000000003
6.567714 0.30170146
6.568714 0.30115475
6.569714 0.30060593999999996
6.570714 0.30005325
6.571714 0.29949369
6.572714 0.29892509
6.573714 0.29834758
6.574714 0.29776341
6.575714 0.29717563
6.576715 0.29658596000000004
6.577714 0.29599349999999996
6.578714 0.29539492
6.579714 0.29478625
6.580714 0.29416515000000004
6.581714 0.29353232
6.582714 0.29289136000000005
6.583714 0.29224688
6.584714 0.29160215
6.585714 0.29095737
6.586714 0.29030975000000003
6.587714 0.28965522
6.588714 0.28899074999999996
6.589714 0.28831591
6.590714 0.28763295
6.591714 0.2869451
6.592714 0.28625438
6.593714 0.28556034
6.594714 0.28486016999999997
6.595714 0.28415051999999996
6.596714 0.28342977
6.597714 0.28269914999999995
6.598714 0.2819624
6.599714 0.2812237
6.600714 0.28048521
6.601714 0.27974581
6.602714 0.2790015
6.603714 0.2782475
6.604714 0.27748082999999996
6.605714 0.27670183000000004
6.606714 0.27591379
6.607714 0.27512109
6.608714 0.27432671999999997
6.609715 0.27353074
6.610714 0.27273069
6.611714 0.27192335
6.612714 0.27110695
6.613714 0.27028236
6.614714 0.26945248
6.615714 0.26862037
6.616714 0.26778698
6.617714 0.26695025
6.618714 0.26610596000000003
6.619714 0.26524987
6.620714 0.26438022
6.621714 0.26349879
6.622715 0.26261008
6.623714 0.26171901000000003
6.624714 0.26082834
6.625714 0.25993746
6.626714 0.25904297
6.627714 0.25814082
6.628714 0.25722864
6.629714 0.25630688999999995
6.630714 0.2553782
6.631714 0.25444543
6.632714 0.25350959
6.633714 0.252569
6.634714 0.25162036
6.635714 0.25066079
6.636714 0.24968991
6.637714 0.24871044
6.638714 0.24772701000000003
6.639714 0.24674367000000003
6.640714 0.24576169
6.641714 0.24477872
6.642715 0.24379012000000003
6.643714 0.24279132
6.644714 0.24178016
6.645714 0.24075784999999997
6.646714 0.2397279
6.647714 0.2386939
6.648714 0.23765743
6.649714 0.23661733000000001
6.650714 0.23557082999999998
6.651714 0.23451551999999998
6.652714 0.23345127999999998
6.653714 0.23238051
6.654714 0.23130693000000002
6.655715 0.23023308999999997
6.656714 0.22915865000000002
6.657714 0.2280802
6.658714 0.22699287999999998
6.659714 0.22589299000000002
6.660714 0.22477992
6.661714 0.22365653
6.662714 0.22252765000000002
6.663714 0.22139738
6.664714 0.2202671
6.665714 0.21913506000000002
6.666714 0.21799775000000002
6.667714 0.21685226999999999
6.668715 0.21569806
6.669714 0.21453709
6.670714 0.21337240000000002
6.671714 0.21220585000000003
6.672714 0.21103665
6.673714 0.20986148
6.674714 0.20867634999999998
6.675714 0.207479
6.676714 0.20627041999999998
6.677714 0.20505459999999998
6.678714 0.20383649999999998
6.679714 0.20261942
6.680714 0.20140328000000002
6.681714 0.20018474
6.682714 0.19895919
6.683714 0.19772339
6.684714 0.19647699999999998
6.685714 0.19522259
6.686714 0.19396370999999998
6.687714 0.19270258
6.688715 0.19143872
6.689714 0.19016924999999998
6.690714 0.18889084
6.691714 0.18760207
6.692714 0.1863045
6.693714 0.18500211
6.694714 0.18369902
6.695714 0.18239712
6.696714 0.18109477000000002
6.697714 0.17978763
6.698714 0.17847097
6.699714 0.17714227999999999
6.700714 0.1758026
6.701715 0.1744558
6.702714 0.17310636999999998
6.703714 0.17175683
6.704714 0.17040643
6.705714 0.1690519
6.706714 0.16768959
6.707714 0.16631784000000002
6.708714 0.16493805
6.709714 0.16355375
6.710714 0.16216835
6.711714 0.16078287
6.712714 0.15939509000000002
6.713714 0.15800066999999998
6.714714 0.1565956
6.715714 0.15517867999999999
6.716714 0.15375225
6.717714 0.15232109
6.718714 0.15088974
6.719714 0.14946003
6.720714 0.14803015
6.721714 0.14659582
6.722714 0.14515284
6.723714 0.14369948000000002
6.724714 0.14223739999999999
6.725714 0.1407705
6.726714 0.13930243
6.727714 0.13783437
6.728714 0.13636427
6.729714 0.13488823
6.730714 0.1334029
6.731714 0.13190767
6.732714 0.13040522000000002
6.733714 0.12889999
6.734715 0.12739557
6.735714 0.1258925
6.736714 0.12438778
6.737714 0.12287655000000001
6.738714 0.1213547
6.739714 0.11982127
6.740714 0.11827892
6.741714 0.11673238999999999
6.742714 0.11518586
6.743714 0.11364065999999999
6.744714 0.11209477
6.745714 0.11054426
6.746714 0.10898585
6.747715 0.10741885
6.748714 0.10584558999999999
6.749714 0.10426982
6.750714 0.10269426000000001
6.751714 0.10111877
6.752714 0.09954018800000002
6.753714 0.097954134
6.754714 0.096357556
6.755714 0.094750646
6.756714 0.093136891
6.757714 0.091521221
6.758714 0.08990736099999999
6.759714 0.088295835
6.760714 0.086683844
6.761714 0.085066981
6.762714 0.083441782
6.763714 0.081807585
6.764714 0.080166617
6.765714 0.07852240199999999
6.766714 0.076877442
6.767715 0.07523165
6.768714 0.073582469
6.769714 0.071926595
6.770714 0.070262194
6.771714 0.068590272
6.772714 0.066914322
6.773714 0.065238413
6.774714 0.063564861
6.775714 0.061892881000000004
6.776714 0.06021900300000001
6.777714 0.05853901399999999
6.778714 0.056850282
6.779714 0.055153086
6.780715 0.05345024400000001
6.781714 0.051745301
6.782714 0.050040416
6.783714 0.048335188
6.784714 0.046627141999999996
6.785714 0.044913479
6.786714 0.043192947999999995
6.787714 0.041466719
6.788714 0.039737654000000004
6.789714 0.038008494000000004
6.790714 0.036280072999999996
6.791714 0.034550690999999994
6.792714 0.032817075
6.793715 0.031076351
6.794714 0.029327811
6.795714 0.027573407999999997
6.796714 0.025816663000000004
6.797714 0.024060625999999998
6.798714 0.022306136
6.799714 0.020551428
6.800714 0.01879328
6.801714 0.017029005
6.802714 0.015258032
6.803714 0.013482131000000001
6.804714 0.011704161999999999
6.805714 0.0099261561
6.806714 0.0081479746
6.807714 0.0063674095
6.808714 0.0045816767000000005
6.809714 0.0027893726000000002
6.810714 0.0009916229800000002
6.811714 -0.00080835407
6.812714 -0.0026070849
6.813715 -0.0044029741
6.814714 -0.0061974286
6.815714 -0.007994211
6.816714 -0.0097973585
6.817714 -0.011608875
6.818714 -0.013427588999999998
6.819714 -0.015249883
6.820714 -0.017071858999999998
6.821714 -0.018891635
6.822714 -0.020710372
6.823714 -0.022531366
6.824714 -0.024357798
6.825714 -0.026190505000000003
6.826715 -0.028027256
6.827714 -0.029863999000000002
6.828714 -0.031697433000000004
6.829714 -0.033527287
6.830714 -0.035356879
6.831714 -0.037191453
6.832714 -0.039035190000000004
6.833714 -0.040888650000000006
6.834714 -0.042748204
6.835714 -0.044607901
6.836714 -0.046462732
6.837714 -0.048311424
6.838714 -0.050157099
6.839714 -0.052005355
6.840714 -0.053860882
6.841714 -0.055724656
6.842714 -0.05759339
6.843714 -0.059461588
6.844714 -0.061325036000000006
6.845714 -0.063183618
6.846714 -0.065041595
6.847714 -0.066905201
6.848714 -0.068778777
6.849714 -0.070661894
6.850714 -0.072549173
6.851714 -0.074433081
6.852714 -0.07630819999999999
6.853714 -0.078174437
6.854714 -0.080037303
6.855714 -0.081904896
6.856714 -0.083783368
6.857714 -0.08567340600000001
6.858714 -0.087569864
6.859715 -0.08946473199999999
6.860714 -0.09135183599999999
6.861714 -0.093230396
6.862714 -0.095105427
6.863714 -0.096984644
6.864714 -0.09887371
6.865714 -0.10077261000000001
6.866714 -0.10267544
6.867714 -0.10457381
6.868714 -0.10646187
6.869714 -0.10834006
6.870714 -0.11021519999999999
6.871714 -0.11209688
6.872715 -0.11399190000000001
6.873714 -0.11590028
6.874714 -0.11781495
6.875714 -0.11972558
6.876714 -0.12162430999999999
6.877714 -0.12351014
6.878714 -0.12538943
6.879714 -0.12727217999999998
6.880714 -0.12916616
6.881714 -0.13107248
6.882714 -0.13298494
6.883714 -0.13489382
6.884714 -0.13679172
6.885714 -0.13867805
6.886714 -0.14055953000000002
6.887714 -0.14244622999999998
6.888714 -0.14434557
6.889714 -0.14625765999999998
6.890714 -0.14817485
6.891714 -0.15008593
6.892715 -0.15198245000000002
6.893714 -0.15386376000000002
6.894714 -0.1557375
6.895714 -0.15761551999999998
6.896714 -0.15950720999999998
6.897714 -0.16141422
6.898714 -0.16332958
6.899714 -0.16524174
6.900714 -0.16714114
6.901714 -0.16902561
6.902714 -0.17090134
6.903714 -0.1727791
6.904714 -0.1746677
6.905715 -0.17656864
6.906714 -0.17847517000000002
6.907714 -0.1803762
6.908714 -0.18226301
6.909714 -0.1841345
6.910714 -0.18599827
6.911714 -0.18786640999999998
6.912714 -0.18974860000000002
6.913714 -0.19164651
6.914714 -0.19355263
6.915714 -0.19545429
6.916714 -0.19734071
6.917714 -0.19920883
6.918715 -0.20106495
6.919714 -0.20292081999999997
6.920714 -0.20478691
6.921714 -0.20666643999999998
6.922714 -0.20855376
6.923714 -0.21043795
6.924714 -0.21230939
6.925714 -0.21416557
6.926714 -0.21601263
6.927714 -0.21786173
6.928714 -0.21972237
6.929714 -0.22159673000000002
6.930714 -0.22347798
6.931714 -0.22535401000000002
6.932714 -0.22721423000000002
6.933714 -0.22905557
6.934714 -0.23088418000000002
6.935714 -0.23271199
6.936714 -0.23455007000000003
6.937714 -0.23640238000000002
6.938715 -0.23826386
6.939714 -0.24012353
6.940714 -0.24197088
6.941714 -0.24380188
6.942714 -0.24562109999999998
6.943714 -0.24743871999999997
6.944714 -0.24926433999999997
6.945714 -0.25110126
6.946714 -0.25294444
6.947714 -0.25478341000000004
6.948714 -0.2566084
6.949714 -0.25841610000000004
6.950714 -0.2602116
6.951715 -0.26200557999999996
6.952714 -0.26380823
6.953714 -0.26562342
6.954714 -0.26744662
6.955714 -0.2692675
6.956714 -0.27107578
6.957714 -0.27286699
6.958714 -0.27464478999999997
6.959714 -0.27641857
6.960714 -0.27819781
6.961714 -0.27998674
6.962714 -0.28178194
6.963714 -0.28357457
6.964714 -0.28535568
6.965714 -0.28712142
6.966714 -0.28887528
6.967714 -0.29062594
6.968714 -0.29238213
6.969714 -0.29414755
6.970714 -0.29591871
6.971714 -0.29768697
6.972714 -0.29944342
6.973714 -0.30118399
6.974714 -0.30291155
6.975714 -0.30463411999999995
6.976714 -0.30636017
6.977714 -0.30809375
6.978714 -0.30983242
6.979714 -0.31156873
6.980714 -0.3132948
6.981714 -0.31500670999999997
6.982714 -0.31670674
6.983714 -0.31840179999999996
6.984715 -0.32009925
6.985714 -0.32180264
6.986714 -0.32350973
6.987714 -0.32521391
6.988714 -0.32690802999999996
6.989714 -0.32858853000000005
6.990714 -0.33025739
6.991714 -0.33192076
6.992714 -0.33358526
6.993714 -0.33525425999999997
6.994714 -0.33692599
6.995714 -0.33859470999999997
6.996714 -0.34025426
6.997715 -0.34190144
6.998714 -0.34353787
6.999714 -0.34516874999999997
7.000714 -0.34679978
7.001714 -0.34843377999999997
7.002714 -0.35006916
7.003714 -0.35170091
7.004714 -0.35332351
7.005714 -0.35493401999999996
7.006714 -0.35653366
7.007714 -0.35812685
7.008714 -0.35971857
7.009714 -0.36131144
7.010714 -0.36290446
7.011714 -0.36449383
7.012714 -0.36607522
7.013714 -0.36764648
7.014714 -0.36920866
7.015714 -0.37076524
7.016714 -0.37231995
7.017715 -0.37387444000000003
7.018714 -0.3754274
7.019714 -0.37697528
7.020714 -0.37851443
7.021714 -0.38004315
7.022714 -0.38156253
7.023714 -0.38307575
7.024714 -0.38458616
7.025714 -0.38609549
7.026714 -0.38760286
7.027714 -0.38910564000000003
7.028714 -0.39060100000000003
7.029714 -0.39208746
7.030715 -0.39356556
7.031714 -0.39503719000000004
7.032714 -0.39650435
7.033714 -0.39796772999999996
7.034714 -0.39942637000000003
7.035714 -0.40087849000000003
7.036714 -0.40232255
7.037714 -0.40375832
7.038714 -0.40518707
7.039714 -0.40661077999999995
7.040714 -0.40803100000000003
7.041714 -0.40944796
7.042714 -0.4108604
7.043715 -0.41226646999999994
7.044714 -0.41366452
7.045714 -0.41505405999999995
7.046714 -0.41643567
7.047714 -0.41781059000000004
7.048714 -0.41917967999999994
7.049714 -0.42054313
7.050714 -0.42190044000000004
7.051714 -0.42325095
7.052714 -0.42459448
7.053714 -0.42593158
7.054714 -0.42726318
7.055714 -0.42858985000000005
7.056714 -0.42991131
7.057714 -0.43122628999999996
7.058714 -0.43253335000000004
7.059714 -0.43383138
7.060714 -0.43512038
7.061714 -0.43640127
7.062714 -0.43767551
7.063715 -0.43894410999999994
7.064714 -0.44020726
7.065714 -0.44146427
7.066714 -0.44271424000000004
7.067714 -0.44395691
7.068714 -0.44519263
7.069714 -0.4464223
7.070714 -0.44764639
7.071714 -0.44886455999999997
7.072714 -0.45007537000000003
7.073714 -0.4512771
7.074714 -0.45246849999999994
7.075714 -0.45364969
7.076715 -0.45482218
7.077714 -0.45598806
7.078714 -0.45714909
7.079714 -0.4583057
7.080714 -0.45945691
7.081714 -0.46060095
7.082714 -0.46173623
7.083714 -0.46286238
7.084714 -0.46398011000000006
7.085714 -0.46509067
7.086714 -0.46619475000000005
7.087714 -0.46729194
7.088714 -0.46838084
7.089714 -0.46945987
7.090714 -0.47052819
7.091714 -0.47158664
7.092714 -0.47263717
7.093714 -0.47368215999999996
7.094714 -0.47472291999999994
7.095714 -0.4757592
7.096714 -0.47678906
7.097714 -0.47781006
7.098714 -0.47882050000000004
7.099714 -0.47982018
7.100714 -0.48081050999999997
7.101714 -0.48179323999999996
7.102714 -0.48276949999999996
7.103714 -0.4837391
7.104714 -0.48470059
7.105714 -0.48565227
7.106714 -0.48659332000000005
7.107714 -0.48752446
7.108714 -0.48844758000000005
7.109715 -0.4893647
7.110714 -0.49027675000000004
7.111714 -0.49118301999999997
7.112714 -0.49208146999999997
7.113714 -0.4929699
7.114714 -0.49384711000000003
7.115714 -0.49471352
7.116714 -0.4955708
7.117714 -0.49642078
7.118714 -0.49726437
7.119714 -0.49810102
7.120714 -0.49892911
7.121714 -0.4997469
7.122715 -0.50055375
7.123714 -0.50135036
7.124714 -0.50213849
7.125714 -0.50291987
7.126714 -0.5036952
7.127714 -0.50446368
7.128714 -0.50522373
7.129714 -0.50597368
7.130714 -0.50671278
7.131714 -0.50744154
7.132714 -0.50816131
7.133714 -0.5088733
7.134714 -0.50957771
7.135714 -0.51027364
7.136714 -0.51095975
7.137714 -0.5116349600000001
7.138714 -0.5122993600000001
7.139714 -0.5129540800000001
7.140714 -0.51360074
7.141714 -0.51424061
7.142715 -0.51487372
7.143714 -0.5154990100000001
7.144714 -0.51611499
7.145714 -0.5167204400000001
7.146714 -0.51731523
7.147714 -0.51789996
7.148714 -0.51847561
7.149714 -0.51904265
7.150714 -0.51960074
7.151714 -0.52014901
7.152714 -0.52068676
7.153714 -0.52121403
7.154714 -0.5217318000000001
7.155715 -0.52224137
7.156714 -0.52274377
7.157714 -0.52323891
7.158714 -0.5237255700000001
7.159714 -0.52420208
7.160714 -0.52466714
7.161714 -0.5251205099999999
7.162714 -0.52556316
7.163714 -0.5259965099999999
7.164714 -0.52642161
7.165714 -0.52683852
7.166714 -0.52724644
7.167714 -0.5276443
7.168715 -0.52803168
7.169714 -0.5284092899999999
7.170714 -0.5287785500000001
7.171714 -0.52914065
7.172714 -0.52949563
7.173714 -0.52984199
7.174714 -0.53017735
7.175714 -0.53049964
7.176714 -0.53080828
7.177714 -0.5311046300000001
7.178714 -0.5313912399999999
7.179714 -0.5316704999999999
7.180714 -0.53194342
7.181714 -0.53220913
7.182714 -0.53246557
7.183714 -0.53271079
7.184714 -0.5329440799999999
7.185714 -0.53316653
7.186714 -0.53338027
7.187714 -0.53358688
7.188715 -0.53378632
7.189714 -0.53397645
7.190714 -0.53415443
7.191714 -0.5343182
7.192714 -0.534468
7.193714 -0.53460645
7.194714 -0.53473725
7.195714 -0.5348632600000001
7.196714 -0.5349848899999999
7.197714 -0.53509972
7.198714 -0.53520384
7.199714 -0.5352939
7.200714 -0.53536906
7.201715 -0.53543122
7.202714 -0.53548389
7.203714 -0.5355299
7.204714 -0.53556981
7.205714 -0.5356015199999999
7.206714 -0.5356214899999999
7.207714 -0.5356271800000001
7.208714 -0.5356187
7.209714 -0.5355989999999999
7.210714 -0.53557232
7.211714 -0.53554168
7.212714 -0.53550694
7.213714 -0.5354645699999999
7.214714 -0.53540953
7.215714 -0.53533791
7.216714 -0.53524929
7.217714 -0.53514685
7.218714 -0.53503588
7.219714 -0.53492067
7.220714 -0.53480235
7.221714 -0.5346782999999999
7.222714 -0.5345437700000001
7.223714 -0.5343948000000001
7.224714 -0.53423052
7.225714 -0.53405352
7.226714 -0.53386833
7.227714 -0.53367829
7.228714 -0.53348364
7.229714 -0.53328089
7.230714 -0.53306483
7.231714 -0.5328315299999999
7.232714 -0.53258087
7.233714 -0.53231688
7.234715 -0.53204563
7.235714 -0.53177215
7.236714 -0.5314976
7.237714 -0.5312184799999999
7.238714 -0.53092884
7.239714 -0.53062332
7.240714 -0.5303000999999999
7.241714 -0.52996171
7.242714 -0.52961325
7.243714 -0.5292594
7.244714 -0.52890154
7.245714 -0.52853711
7.246714 -0.52816118
7.247715 -0.5277697
7.248714 -0.52736197
7.249714 -0.5269415199999999
7.250714 -0.52651428
7.251714 -0.52608494
7.252714 -0.52565443
7.253714 -0.5252189899999999
7.254714 -0.5247720499999999
7.255714 -0.52430774
7.256714 -0.52382397
7.257714 -0.52332347
7.258714 -0.52281213
7.259714 -0.52229585
7.260714 -0.52177729
7.261714 -0.5212546299999999
7.262714 -0.52072303
7.263714 -0.5201776
7.264714 -0.51961639
7.265714 -0.51904162
7.266714 -0.5184582400000001
7.267715 -0.5178709
7.268714 -0.51728091
7.269714 -0.51668533
7.270714 -0.5160784300000001
7.271714 -0.51545482
7.272714 -0.5148124900000001
7.273714 -0.51415418
7.274714 -0.51348587
7.275714 -0.51281378
7.276714 -0.51214085
7.277714 -0.51146559
7.278714 -0.5107828400000001
7.279714 -0.5100868199999999
7.280715 -0.5093742600000001
7.281714 -0.50864611
7.282714 -0.5079064999999999
7.283714 -0.50716028
7.284714 -0.5064101
7.285714 -0.5056547899999999
7.286714 -0.50489027
7.287714 -0.50411196
7.288714 -0.50331783
7.289714 -0.50250958
7.290714 -0.50169202
7.291714 -0.50087036
7.292714 -0.5000473
7.293715 -0.49922159000000005
7.294714 -0.49838843
7.295714 -0.49754214
7.296714 -0.49667894
7.297714 -0.49579906999999995
7.298714 -0.49490635
7.299714 -0.4940059
7.300714 -0.4931015
7.301714 -0.4921936
7.302714 -0.49127941
7.303714 -0.49035479000000004
7.304714 -0.48941671999999997
7.305714 -0.48846509
7.306714 -0.48750262
7.307714 -0.48653315999999996
7.308714 -0.48555937
7.309714 -0.48458101000000003
7.310714 -0.48359511000000005
7.311714 -0.48259738999999996
7.312714 -0.48158485
7.313715 -0.48055750999999997
7.314714 -0.47951838999999996
7.315714 -0.47847214
7.316714 -0.47742249000000003
7.317714 -0.47637057
7.318714 -0.47531417
7.319714 -0.47424924999999996
7.320714 -0.47317185
7.321714 -0.47208019999999995
7.322714 -0.47097532
7.323714 -0.46986019999999995
7.324714 -0.46873805
7.325714 -0.46761054999999996
7.326715 -0.46647694
7.327714 -0.46533494999999997
7.328714 -0.46418216
7.329714 -0.46301772999999996
7.330714 -0.461843
7.331714 -0.46066078
7.332714 -0.45947386
7.333714 -0.45828321
7.334714 -0.45708744
7.335714 -0.45588323999999997
7.336714 -0.45466693
7.337714 -0.45343637000000003
7.338714 -0.45219199
7.339714 -0.45093651999999995
7.340714 -0.44967374
7.341714 -0.44840663
7.342714 -0.44713616
7.343714 -0.44586123000000005
7.344714 -0.44457930999999995
7.345714 -0.44328813
7.346714 -0.44198668999999996
7.347714 -0.44067572
7.348714 -0.43935687
7.349714 -0.43803155
7.350714 -0.43669981
7.351714 -0.43536015
7.352714 -0.43401024000000005
7.353714 -0.43264836999999995
7.354714 -0.43127444
7.355714 -0.42989049
7.356714 -0.42849979000000005
7.357714 -0.42710546
7.358714 -0.42570895000000003
7.359715 -0.42430945
7.360714 -0.42290427
7.361714 -0.42149015
7.362714 -0.42006470999999995
7.363714 -0.41862763
7.364714 -0.41718036000000003
7.365714 -0.41572526000000004
7.366714 -0.41426416
7.367714 -0.41279745999999995
7.368714 -0.41132406
7.369714 -0.40984233
7.370714 -0.40835124
7.371714 -0.40685125000000005
7.372715 -0.40534422999999997
7.373714 -0.4038326
7.374714 -0.40231775
7.375714 -0.40079928000000004
7.376714 -0.39927493999999997
7.377714 -0.39774165
7.378714 -0.39619701
7.379714 -0.39464063
7.380714 -0.39307424
7.381714 -0.39150082
7.382714 -0.38992306
7.383714 -0.38834211999999996
7.384714 -0.38675717
7.385714 -0.38516605
7.386714 -0.38356669
7.387714 -0.38195825
7.388714 -0.38034166
7.389714 -0.37871886
7.390714 -0.37709163
7.391714 -0.37546037
7.392715 -0.37382375
7.393714 -0.37217955
7.394714 -0.37052589
7.395714 -0.36886251000000003
7.396714 -0.36719101
7.397714 -0.36551415
7.398714 -0.36383427
7.399714 -0.36215216
7.400714 -0.36046652
7.401714 -0.3587747
7.402714 -0.35707426999999997
7.403714 -0.35536424
7.404714 -0.35364551
7.405715 -0.35192033
7.406714 -0.35019089000000003
7.407714 -0.34845807
7.408714 -0.34672108
7.409714 -0.34497808999999996
7.410714 -0.34322753
7.411714 -0.34146917
7.412714 -0.33970429
7.413714 -0.33793505
7.414714 -0.33616305
7.415714 -0.3343883
7.416714 -0.33260910000000005
7.417714 -0.33082296
7.418715 -0.32902807
7.419714 -0.32722430999999996
7.420714 -0.32541347
7.421714 -0.3235982
7.422714 -0.32178056
7.423714 -0.31996092
7.424714 -0.31813780999999997
7.425714 -0.31630896999999997
7.426714 -0.3144728
7.427714 -0.3126293
7.428714 -0.31078007999999996
7.429714 -0.30892729
7.430714 -0.30707216
7.431714 -0.30521418
7.432714 -0.30335125
7.433714 -0.30148105999999997
7.434714 -0.29960263
7.435714 -0.29771703
7.436714 -0.29582705
7.437714 -0.29393558000000003
7.438715 -0.29204395
7.439714 -0.29015103
7.440714 -0.28825391
7.441714 -0.28634941999999997
7.442714 -0.28443609000000003
7.443714 -0.28251503
7.444714 -0.28058921
7.445714 -0.27866177000000003
7.446714 -0.27673414
7.447714 -0.27480517
7.448714 -0.27287186
7.449714 -0.27093142000000003
7.450714 -0.26898305
7.451715 -0.26702872
7.452714 -0.26507208
7.453714 -0.26311635
7.454714 -0.26116222
7.455714 -0.25920717
7.456714 -0.25724676
7.457714 -0.25527712
7.458714 -0.25329726999999996
7.459714 -0.25130988
7.460714 -0.24931991999999997
7.461714 -0.24733187
7.462714 -0.24534725000000002
7.463714 -0.24336367
7.464714 -0.24137627
7.465714 -0.23938064000000003
7.466714 -0.23737535999999998
7.467714 -0.23536303
7.468714 -0.23334862
7.469714 -0.23133658999999998
7.470714 -0.22932803000000002
7.471714 -0.22731991000000001
7.472714 -0.22530677
7.473714 -0.22328403
7.474714 -0.22125093
7.475714 -0.21921135
7.476714 -0.21717187
7.477714 -0.21513803
7.478714 -0.21311105
7.479714 -0.21108703
7.480714 -0.2090588
7.481714 -0.20701996999999997
7.482714 -0.20496857000000002
7.483714 -0.20290810999999997
7.484715 -0.20084565000000001
7.485714 -0.19878780000000001
7.486714 -0.19673691000000001
7.487714 -0.19468987999999998
7.488714 -0.19264006
7.489714 -0.19058137
7.490714 -0.18851210000000002
7.491714 -0.18643612
7.492714 -0.18436069
7.493714 -0.18229217
7.494714 -0.18023199
7.495714 -0.17817548
7.496714 -0.17611422
7.497715 -0.17404075
7.498714 -0.17195296
7.499714 -0.16985554
7.500714 -0.16775763
7.501714 -0.16566792
7.502714 -0.16358984
7.503714 -0.16151982
7.504714 -0.15944942
7.505714 -0.15737021
7.506714 -0.15527861
7.507714 -0.15317785
7.508714 -0.15107589
7.509714 -0.14898056
7.510714 -0.14689481999999998
7.511714 -0.1448148
7.512714 -0.14273209
7.513714 -0.14063868
7.514714 -0.13853203
7.515714 -0.13641688000000002
7.516714 -0.13430294
7.517715 -0.1321995
7.518714 -0.13011013
7.519714 -0.1280305
7.520714 -0.1259506
7.521714 -0.12386026000000001
7.522714 -0.12175471
7.523714 -0.11963722999999998
7.524714 -0.11751715
7.525714 -0.11540450000000001
7.526714 -0.11330446999999999
7.527714 -0.11121464
7.528714 -0.10912673
7.529714 -0.10703175000000001
7.530715 -0.10492544000000001
7.531714 -0.10281095999999999
7.532714 -0.10069691
7.533714 -0.098592252
7.534714 -0.096500746
7.535714 -0.094418402
7.536714 -0.092335441
7.537714 -0.090241776
7.538714 -0.08813279
7.539714 -0.086012197
7.540714 -0.083890208
7.541714 -0.08177804400000001
7.542714 -0.079681916
7.543715 -0.077599799
7.544714 -0.075522834
7.545714 -0.073440489
7.546714 -0.071346486
7.547714 -0.069242081
7.548714 -0.0671349
7.549714 -0.065034127
7.550714 -0.062944903
7.551714 -0.060865276999999995
7.552714 -0.058787456
7.553714 -0.056702632
7.554714 -0.054606497999999996
7.555714 -0.052502175
7.556714 -0.050398795
7.557714 -0.048306506
7.558714 -0.046230748
7.559714 -0.044169088
7.560714 -0.042112428
7.561714 -0.040049927
7.562714 -0.037974826
7.563715 -0.035887916
7.564714 -0.033796747
7.565714 -0.031711179
7.566714 -0.029637830000000004
7.567714 -0.027576686000000003
7.568714 -0.025521647
7.569714 -0.023464592
7.570714 -0.021400444
7.571714 -0.019330246
7.572714 -0.017260446999999998
7.573714 -0.015198910999999999
7.574714 -0.013150031999999999
7.575714 -0.011111877000000001
7.576715 -0.0090770642
7.577714 -0.007036881300000001
7.578714 -0.0049862505
7.579714 -0.002926731
7.580714 -0.0008657905700000001
7.581714 0.0011871648
7.582714 0.0032257518000000005
7.583714 0.0052497817
7.584714 0.0072649404
7.585714 0.0092793176
7.586714 0.01129887
7.587714 0.013324419999999998
7.588714 0.015351819000000001
7.589714 0.017374945
7.590714 0.01938967
7.591714 0.021396369
7.592714 0.023399515
7.593714 0.025404715999999997
7.594714 0.02741502
7.595714 0.029428716999999997
7.596714 0.031439989
7.597714 0.033442004
7.598714 0.035430654
7.599714 0.037406800999999996
7.600714 0.039375797
7.601714 0.041344581
7.602714 0.04331808
7.603714 0.045296908000000004
7.604714 0.047277533999999996
7.605714 0.049254653
7.606714 0.051224226000000005
7.607714 0.053185457
7.608714 0.055140617999999995
7.609715 0.057093059999999994
7.610714 0.059044757
7.611714 0.060994911000000006
7.612714 0.062940491
7.613714 0.064878212
7.614714 0.066806783
7.615714 0.068727921
7.616714 0.070645608
7.617714 0.072563975
7.618714 0.074485107
7.619714 0.076408027
7.620714 0.078329362
7.621714 0.08024522099999999
7.622715 0.08215314
7.623714 0.084052974
7.624714 0.085946399
7.625714 0.087835471
7.626714 0.08972123
7.627714 0.091603235
7.628714 0.093480235
7.629714 0.095351378
7.630714 0.097217091
7.631714 0.099078997
7.632714 0.10093889
7.633714 0.10279752
7.634714 0.10465387000000001
7.635714 0.1065056
7.636714 0.10835033999999999
7.637714 0.11018697
7.638714 0.11201625
7.639714 0.11384019
7.640714 0.11566076
7.641714 0.11747874
7.642715 0.11929331
7.643714 0.12110285
7.644714 0.12290627
7.645714 0.12470386
7.646714 0.12649725
7.647714 0.12828822
7.648714 0.13007727
7.649714 0.1318628
7.650714 0.13364173000000001
7.651714 0.1354111
7.652714 0.13716993
7.653714 0.13892
7.654714 0.14066512
7.655715 0.14240909
7.656714 0.14415354
7.657714 0.14589697000000001
7.658714 0.14763559
7.659714 0.14936554999999999
7.660714 0.15108514
7.661714 0.15279579000000001
7.662714 0.15450107
7.663714 0.15620437
7.664714 0.15790659
7.665714 0.15960544999999998
7.666714 0.16129670999999998
7.667714 0.16297685
7.668715 0.16464553999999998
7.669714 0.16630620999999998
7.670714 0.16796442
7.671714 0.16962464
7.672714 0.17128758
7.673714 0.17294934
7.674714 0.17460339
7.675714 0.176244
7.676714 0.17786939999999998
7.677714 0.17948275
7.678714 0.1810903
7.679714 0.18269777
7.680714 0.18430713
7.681714 0.18591553
7.682714 0.18751719
7.683714 0.189107
7.684714 0.19068377
7.685714 0.19225103
7.686714 0.19381499
7.687714 0.19538063
7.688715 0.19694839
7.689714 0.19851355
7.690714 0.20006850999999998
7.691714 0.20160717
7.692714 0.20312861999999998
7.693714 0.20463794999999999
7.694714 0.20614362
7.695714 0.20765297
7.696714 0.20916816
7.697714 0.21068503
7.698714 0.21219547
7.699714 0.21369203
7.700714 0.21517202
7.701715 0.21663872
7.702714 0.21809910000000002
7.703714 0.21955932
7.704714 0.22102088999999997
7.705714 0.22247959999999997
7.706714 0.22392811
7.707714 0.22536053000000003
7.708714 0.22677633
7.709714 0.22818113
7.710714 0.22958398
7.711714 0.23099214
7.712714 0.23240699
7.713714 0.23382287000000002
7.714714 0.23523012999999998
7.715714 0.23662014999999997
7.716714 0.23799005
7.717714 0.23934401000000002
7.718714 0.24069066
7.719714 0.24203800000000003
7.720714 0.24338900000000002
7.721714 0.24474013999999997
7.722714 0.2460839
7.723714 0.2474136
7.724714 0.24872764000000003
7.725714 0.25003057
7.726714 0.25133032
7.727714 0.25263333
7.728714 0.25394028
7.729714 0.25524525
7.730714 0.25653869
7.731714 0.25781277
7.732714 0.25906581
7.733714 0.2603035
7.734715 0.26153573
7.735714 0.26277136
7.736714 0.26401344
7.737714 0.26525783000000003
7.738714 0.26649593
7.739714 0.26771973000000004
7.740714 0.26892633
7.741714 0.27011926
7.742714 0.27130598
7.743714 0.27249297
7.744714 0.27368159
7.745714 0.27486719000000004
7.746714 0.2760418
7.747715 0.27719908
7.748714 0.27833839
7.749714 0.27946554999999995
7.750714 0.28058984
7.751714 0.28171879
7.752714 0.28285387
7.753714 0.28398957
7.754714 0.28511637
7.755714 0.28622593
7.756714 0.28731545999999997
7.757714 0.28838897
7.758714 0.28945454
7.759714 0.29051952999999997
7.760714 0.29158634
7.761714 0.29265154
7.762714 0.29370831000000003
7.763714 0.29475093
7.764714 0.29577856999999996
7.765714 0.29679593000000004
7.766714 0.29781039
7.767715 0.29882756
7.768714 0.29984752000000003
7.769714 0.30086448
7.770714 0.30186984
7.771714 0.30285693
7.772714 0.30382469
7.773714 0.30477832
7.774714 0.30572633
7.775714 0.30667577
7.776714 0.30762856
7.777714 0.30858072
7.778714 0.30952508
7.779714 0.31045557
7.780715 0.31137068
7.781714 0.31227404
7.782714 0.31317181
7.783714 0.31406865
7.784714 0.31496468
7.785714 0.31585536999999997
7.786714 0.31673429
7.787714 0.31759711
7.788714 0.31844454
7.789714 0.31928215
7.790714 0.32011741
7.791714 0.32095546
7.792714 0.32179626
7.793715 0.32263453999999997
7.794714 0.32346284
7.795714 0.32427555
7.796714 0.32507193
7.797714 0.32585602999999996
7.798714 0.32663406
7.799714 0.32741055
7.800714 0.32818585
7.801714 0.32895621999999997
7.802714 0.32971648
7.803714 0.33046354
7.804714 0.33119842
7.805714 0.33192574
7.806714 0.33265087
7.807714 0.33337653
7.808714 0.33410084
7.809714 0.3348182
7.810714 0.33552232000000004
7.811714 0.33620982
7.812714 0.33688212
7.813715 0.33754464
7.814714 0.33820374000000003
7.815714 0.33886320999999997
7.816714 0.33952242
7.817714 0.34017714000000004
7.818714 0.34082231999999996
7.819714 0.34145522
7.820714 0.34207697
7.821714 0.34269153
7.822714 0.34330291999999996
7.823714 0.34391236999999997
7.824714 0.34451734
7.825714 0.34511287
7.826715 0.34569458000000003
7.827714 0.34626143
7.828714 0.34681666
7.829714 0.34736607
7.830714 0.34791485
7.831714 0.34846463
7.832714 0.34901272
7.833714 0.34955363
7.834714 0.35008239
7.835714 0.35059731
7.836714 0.35110074
7.837714 0.35159732
7.838714 0.35209104
7.839714 0.35258275
7.840714 0.35306972
7.841714 0.35354739999999996
7.842714 0.35401257
7.843714 0.35446559
7.844714 0.35491039
7.845714 0.35535225000000004
7.846714 0.35579458
7.847714 0.35623671
7.848714 0.35667404999999996
7.849714 0.3571006
7.850714 0.35751236000000003
7.851714 0.35790955
7.852714 0.35829647
7.853714 0.35867889
7.854714 0.3590608
7.855714 0.35944204
7.856714 0.35981869
7.857714 0.36018558
7.858714 0.3605397
7.859715 0.36088191000000003
7.860714 0.36121666999999996
7.861714 0.36154909
7.862714 0.36188170999999997
7.863714 0.36221277
7.864714 0.36253705999999997
7.865714 0.36284896
7.866714 0.36314581999999995
7.867714 0.36342978000000004
7.868714 0.36370661
7.869714 0.36398256
7.870714 0.36426063000000003
7.871714 0.36453886
7.872715 0.36481149
7.873714 0.36507223
7.874714 0.36531800999999997
7.875714 0.36555058
7.876714 0.36577543
7.877714 0.36599843
7.878714 0.36622228
7.879714 0.36644489
7.880714 0.3666607
7.881714 0.36686424
7.882714 0.36705355
7.883714 0.36723155
7.884714 0.36740445
7.885714 0.3675781
7.886714 0.36775437
7.887714 0.36792982999999996
7.888714 0.36809752
7.889714 0.36825095
7.890714 0.36838779
7.891714 0.3685113
7.892715 0.36862858
7.893714 0.36874649
7.894714 0.36886784
7.895714 0.36898998
7.896714 0.36910647
7.897714 0.3692111
7.898714 0.36930151
7.899714 0.36938053000000004
7.900714 0.36945431
7.901714 0.36952842
7.902714 0.36960421
7.903714 0.36967787999999996
7.904714 0.36974250999999997
7.905715 0.36979215
7.906714 0.36982556
7.907714 0.36984719
7.908714 0.36986489
7.909714 0.36988561
7.910714 0.36991155
7.911714 0.36993887999999997
7.912714 0.36996016
7.913714 0.36996845
7.914714 0.36996121000000004
7.915714 0.36994147
7.916714 0.36991579
7.917714 0.3698902
7.918715 0.36986654
7.919714 0.36984147
7.920714 0.36980854
7.921714 0.36976244
7.922714 0.3697023
7.923714 0.36963252
7.924714 0.36956038999999996
7.925714 0.36949187
7.926714 0.36942796
7.927714 0.36936401999999996
7.928714 0.36929226000000004
7.929714 0.369206
7.930714 0.36910339000000003
7.931714 0.36898821
7.932714 0.36886767
7.933714 0.36874816
7.934714 0.36863172
7.935714 0.36851519
7.936714 0.36839244
7.937714 0.36825819000000004
7.938715 0.36811135
7.939714 0.36795561
7.940714 0.36779724
7.941714 0.3676411
7.942714 0.36748764
7.943714 0.36733239
7.944714 0.36716852
7.945714 0.36699073
7.946714 0.36679839
7.947714 0.36659592
7.948714 0.36639031
7.949714 0.36618721
7.950714 0.36598782
7.951715 0.36578844
7.952714 0.36558288
7.953714 0.36536604
7.954714 0.36513689000000005
7.955714 0.36489882
7.956714 0.36465735
7.957714 0.36441665
7.958714 0.36417702
7.959714 0.36393472
7.960714 0.36368438000000003
7.961714 0.36342231999999997
7.962714 0.36314894
7.963714 0.36286854
7.964714 0.36258693
7.965714 0.36230797000000003
7.966714 0.36203136999999996
7.967714 0.36175286
7.968714 0.36146676
7.969714 0.36116922
7.970714 0.36086028000000003
7.971714 0.36054365
7.972714 0.36022434999999997
7.973714 0.35990558
7.974714 0.359587
7.975714 0.35926505999999997
7.976714 0.35893547000000003
7.977714 0.35859586
7.978714 0.35824752
7.979714 0.35789451
7.980714 0.35754125999999997
7.981714 0.35718984000000004
7.982714 0.35683869
7.983714 0.35648346
7.984715 0.35611975
7.985714 0.35574564000000003
7.986714 0.35536282
7.987714 0.35497545999999996
7.988714 0.35458764
7.989714 0.35420079
7.990714 0.35381289
7.991714 0.35341973
7.992714 0.35301759
7.993714 0.3526056
7.994714 0.35218631
7.995714 0.35176429
7.996714 0.35134314
7.997715 0.35092346
7.998714 0.35050243999999997
7.999714 0.35007561
8.000714 0.34963973000000004
8.001715 0.34919481
8.002714 0.34874424
8.003715 0.34829266000000003
8.004714 0.34784307000000003
8.005714 0.34739478
8.006714 0.34694367
8.007714 0.34648466
8.008715 0.34601477
8.009714 0.34553495
8.010715 0.34504978000000003
8.011714 0.34456472
8.012714 0.34408289999999997
8.013714 0.34360315
8.014714 0.34312077
8.015715 0.34263039
8.016714 0.34212922
8.017715 0.34161895000000003
8.018714 0.34110476
8.019714 0.34059221
8.020715 0.34008378
8.021714 0.33957718
8.022715 0.33906663000000004
8.023714 0.33854621
8.024714 0.33801354
8.025714 0.33747142
8.026714 0.33692641
8.027715 0.33638496
8.028714 0.33584960999999997
8.029715 0.33531736
8.030714 0.3347812
8.031714 0.33423423
8.032714 0.33367379
8.033714 0.33310305
8.034715 0.33252931
8.035714 0.33195969000000003
8.036715 0.33139691
8.037714 0.33083761
8.038714 0.33027425
8.039714 0.3296996
8.040714 0.32911121
8.041715 0.32851298
8.042714 0.32791296999999997
8.043715 0.32731880999999996
8.044714 0.32673297
8.045714 0.32615109999999997
8.046714 0.32556443
8.047714 0.3249648
8.048715 0.32434952
8.049714 0.32372319
8.050714 0.32309513
8.051714 0.32247417
8.052714 0.32186345
8.053715 0.32125863
8.054714 0.32065029
8.055715 0.32002939999999996
8.056714 0.31939261
8.057714 0.31874427
8.058714 0.31809385
8.059714 0.31745038
8.060715 0.31681703
8.061714 0.31618921
8.062715 0.31555698
8.063714 0.31491111
8.064714 0.31424844999999996
8.065714 0.31357417
8.066714 0.31289887
8.067715 0.31223255
8.068714 0.31157888
8.069715 0.31093289
8.070714 0.31028369
8.071714 0.30962066
8.072714 0.30893956
8.073714 0.30824494999999996
8.074715 0.30754750999999997
8.075714 0.30685791
8.076715 0.30618060999999996
8.077714 0.30551124
8.078714 0.30483929
8.079714 0.30415426
8.080714 0.30345193
8.081715 0.30273700000000003
8.082714 0.30202038999999997
8.083714 0.30131298
8.084714 0.30061919
8.085714 0.2999342
8.086715 0.29924666
8.087714 0.29854502
8.088715 0.29782427
8.089714 0.2970888
8.090714 0.29634994
8.091714 0.2956195
8.092714 0.29490311
8.093715 0.29419698
8.094714 0.29349034
8.095715 0.29277166
8.096714 0.29203543
8.097714 0.29128538
8.098714 0.2905322
8.099714 0.28978731
8.100715 0.28905605
8.101714 0.28833451
8.102715 0.28761161999999996
8.103714 0.28687553
8.104714 0.28612046
8.105714 0.28535009
8.106714 0.28457552999999997
8.107715 0.28380902999999996
8.108714 0.2830571
8.109715 0.28231693
8.110714 0.28157816
8.111714 0.28082891
8.112714 0.28006269
8.113714 0.27928203
8.114715 0.27849693000000003
8.115714 0.27771876
8.116714 0.27695369999999997
8.117714 0.27619894
8.118714 0.27544431
8.119715 0.27467822999999997
8.120714 0.27389436
8.121715 0.27309535
8.122714 0.27229148000000003
8.123714 0.27149478
8.124714 0.27071233
8.125714 0.26994233
8.126715 0.26917532
8.127714 0.26839965
8.128715 0.26760811
8.129714 0.26680196
8.130714 0.26598983
8.131714 0.26518251
8.132714 0.26438659999999997
8.133715 0.26360066
8.134714 0.26281611
8.135715 0.26202237
8.136714 0.26121307
8.137714 0.26038992
8.138714 0.25956181
8.139714 0.25873983
8.140715 0.25793097
8.141714 0.25713427
8.142715 0.25634142
8.143714 0.25554150000000003
8.144714 0.25472711
8.145715 0.25389832
8.146714 0.25306235
8.147715 0.25222909
8.148714 0.25140545000000003
8.149714 0.25059141
8.150714 0.24978029999999998
8.151714 0.24896299
8.152715 0.24813337
8.153714 0.24729194000000002
8.154715 0.24644557999999997
8.155714 0.2456035
8.156714 0.24477184999999999
8.157714 0.24395024
8.158714 0.24313182
8.159715 0.24230722000000002
8.160714 0.24146978000000002
8.161715 0.24061918000000002
8.162714 0.23976150000000002
8.163714 0.23890564000000003
8.164714 0.23805834
8.165714 0.2372206
8.166715 0.23638748
8.167714 0.23555120000000002
8.168715 0.23470582
8.169714 0.23385050999999998
8.170714 0.23298977999999998
8.171714 0.23213062
8.172714 0.23127820000000002
8.173715 0.23043273999999997
8.174714 0.22958942999999998
8.175714 0.22874123000000002
8.176714 0.22788298999999998
8.177714 0.22701444
8.178715 0.22614044
8.179714 0.22526820999999997
8.180715 0.22440348000000002
8.181714 0.22354736000000003
8.182714 0.22269601
8.183714 0.2218429
8.184714 0.22098254
8.185715 0.22011339
8.186714 0.21923829
8.187715 0.2183625
8.188714 0.2174905
8.189714 0.2166234
8.190714 0.21575855
8.191714 0.21489132000000002
8.192715 0.21401804
8.193714 0.21313822
8.194715 0.21225493
8.195714 0.21137297000000002
8.196714 0.21049611
8.197714 0.20962493
8.198714 0.20875644
8.199715 0.20788579999999998
8.200714 0.20700881999999998
8.201715 0.2061242
8.202714 0.20523400000000003
8.203714 0.20434223
8.204714 0.20345272
8.205714 0.20256711000000002
8.206715 0.20168431
8.207714 0.20080151000000002
8.208714 0.19991603
8.209714 0.19902696
8.210714 0.19813548
8.211715 0.19724399
8.212714 0.19635451
8.213715 0.19546735999999998
8.214714 0.19458088
8.215714 0.19369241
8.216714 0.19279970000000002
8.217714 0.19190216999999998
8.218715 0.19100122
8.219714 0.19009942000000002
8.220715 0.18919925
8.221714 0.18830189
8.222714 0.18740683000000002
8.223714 0.18651241999999998
8.224714 0.18561678
8.225715 0.18471872
8.226714 0.18381814000000002
8.227715 0.18291579
8.228714 0.18201261000000002
8.229714 0.18110911
8.230714 0.18020524000000002
8.231714 0.17930052999999999
8.232715 0.17839455
8.233714 0.17748727
8.234715 0.17657914
8.235714 0.17567095
8.236714 0.17476343
8.237714 0.17385695
8.238714 0.17295144
8.239715 0.17204639
8.240714 0.17114098
8.241714 0.17023438000000002
8.242714 0.16932586
8.243714 0.16841502
8.244715 0.16750193
8.245714 0.16658715
8.246715 0.16567162
8.247714 0.16475634
8.248714 0.16384197
8.249714 0.16292853
8.250714 0.16201538000000001
8.251715 0.16110158
8.252714 0.16018642
8.253715 0.15926986
8.254714 0.15835258
8.255714 0.15743558
8.256714 0.15651949
8.257714 0.15560407999999998
8.258715 0.15468816
8.259714 0.15377023
8.260715 0.15284929
8.261714 0.15192555
8.262714 0.15100047
8.263714 0.1500761
8.264714 0.14915389
8.265715 0.14823396
8.266714 0.14731489
8.267715 0.14639457
8.268714 0.14547139
8.269714 0.14454527
8.270715 0.14361782
8.271714 0.14269141999999999
8.272715 0.14176782
8.273714 0.14084697000000002
8.274714 0.13992693
8.275714 0.1390048
8.276714 0.13807834
8.277715 0.13714737
8.278714 0.13621388
8.279715 0.135281
8.280714 0.1343512
8.281714 0.1334249
8.282714 0.13250021
8.283714 0.13157401
8.284715 0.13064394000000001
8.285714 0.12970986
8.286715 0.12877407
8.287714 0.12784002
8.288714 0.12691027
8.289714 0.12598485
8.290714 0.12506105
8.291715 0.1241348
8.292714 0.12320306
8.293715 0.12226552999999998
8.294714 0.12132505999999998
8.295714 0.12038599999999999
8.296714 0.11945182
8.297714 0.11852306
8.298715 0.117597
8.299714 0.11666922
8.300714 0.11573618000000001
8.301714 0.11479726999999999
8.302714 0.11385523
8.303715 0.11291457
8.304714 0.11197879
8.305715 0.11104826000000001
8.306714 0.11011987000000001
8.307714 0.10918881999999999
8.308714 0.10825148
8.309714 0.10730769
8.310715 0.10636103999999999
8.311714 0.10541700999999999
8.312715 0.10447976
8.313714 0.10354974
8.314714 0.1026232
8.315714 0.10169427999999998
8.316714 0.10075822
8.317715 0.09981411300000001
8.318714 0.09886540899999999
8.319715 0.097917917
8.320714 0.09697641900000001
8.321714 0.096041901
8.322714 0.095111021
8.323714 0.09417811499999999
8.324715 0.093238638
8.325714 0.092291995
8.326715 0.091342017
8.327714 0.090394792
8.328714 0.089455047
8.329714 0.088523189
8.330714 0.087594806
8.331715 0.086663011
8.332714 0.085722312
8.333714 0.08477180399999999
8.334714 0.083815824
8.335714 0.082861615
8.336715 0.08191528000000001
8.337714 0.08097839899999999
8.338715 0.08004720400000001
8.339714 0.079114857
8.340714 0.078175467
8.341714 0.07722754999999999
8.342714 0.076274865
8.343715 0.07532413
8.344714 0.074380945
8.345715 0.073446298
8.346714 0.072515785
8.347714 0.071582024
8.348714 0.07063896
8.349714 0.069685519
8.350715 0.068726484
8.351714 0.067769946
8.352715 0.066822837
8.353714 0.06588699199999999
8.354714 0.064958079
8.355714 0.064028054
8.356714 0.063089695
8.357715 0.062140665000000005
8.358714 0.061184762000000004
8.359715 0.060229562
8.360714 0.05928193
8.361714 0.058343948
8.362714 0.057411677
8.363714 0.056477491000000005
8.364715 0.055534655
8.365714 0.054581428
8.366714 0.053622312
8.367714 0.052665598999999994
8.368714 0.051718648000000006
8.369715 0.050783594
8.370714 0.04985595
8.371715 0.048927043
8.372714 0.047988829000000004
8.373714 0.047038414
8.374714 0.046079635
8.375714 0.045120814999999995
8.376715 0.044169978
8.377714 0.043230271
8.378715 0.042298267
8.379714 0.041366086
8.380714 0.040426102000000005
8.381714 0.039475484
8.382714 0.038517898
8.383715 0.037561389
8.384714 0.03661364
8.385715 0.035677385000000006
8.386714 0.034748646
8.387714 0.033818895
8.388714 0.032879851999999994
8.389714 0.031928258
8.390715 0.030967797
8.391714 0.030007070999999996
8.392715 0.029054791
8.393714 0.028114917
8.394714 0.027184543000000002
8.395715 0.026255697999999997
8.396714 0.025320009
8.397715 0.024373518
8.398714 0.023418847
8.399714 0.022463515
8.400714 0.021515407
8.401714 0.020578038
8.402715 0.019648414
8.403714 0.018718725000000002
8.404715 0.017780894
8.405714 0.016831336000000002
8.406714 0.015873172
8.407714 0.01491459
8.408714 0.013964277999999998
8.409715 0.013026569
8.410714 0.012099036
8.411715 0.011173935000000001
8.412714 0.010242609
8.413714 0.0093003277
8.414714 0.0083488041
8.415714 0.0073949741
8.416715 0.0064468266
8.417714 0.0055087308
8.418715 0.004578973300000001
8.419714 0.0036508969
8.420714 0.0027169363
8.421714 0.0017731578
8.422714 0.0008216515199999999
8.423715 -0.00013061771
8.424714 -0.0010758233
8.425714 -0.0020098203000000004
8.426714 -0.0029345922
8.427714 -0.0038571929
8.428715 -0.0047858051
8.429714 -0.005725181100000001
8.430715 -0.006674064899999999
8.431714 -0.0076260279
8.432714 -0.008573174999999999
8.433714 -0.0095105599
8.434714 -0.010438791
8.435715 -0.011363388
8.436714 -0.012291367999999999
8.437715 -0.013227088000000001
8.438714 -0.014169796
8.439714 -0.015114243
8.440714 -0.016053951
8.441714 -0.016985161
8.442715 -0.017909141
8.443714 -0.018831507
8.444715 -0.019758983
8.445714 -0.020695494000000002
8.446714 -0.021639849
8.447714 -0.022586352
8.448714 -0.023527943000000003
8.449715 -0.024460063999999997
8.450714 -0.025383048000000002
8.451715 -0.026301737
8.452714 -0.027222611000000004
8.453714 -0.028150164999999998
8.454714 -0.029084578
8.455714 -0.030021984
8.456715 -0.030957001999999997
8.457714 -0.03188604
8.458714 -0.03280933
8.459714 -0.033730626
8.460714 -0.03465476
8.461715 -0.035584609999999996
8.462714 -0.036519257
8.463715 -0.03745445
8.464714 -0.038385033
8.465714 -0.039307942
8.466714 -0.040223975999999995
8.467714 -0.041137388
8.468715 -0.042053533000000004
8.469714 -0.042975976
8.470715 -0.043904685
8.471714 -0.04483629
8.472714 -0.045766149
8.473714 -0.046690946
8.474714 -0.047610338999999995
8.475715 -0.048526758
8.476714 -0.049443613000000004
8.477715 -0.05036307799999999
8.478714 -0.05128477399999999
8.479714 -0.052206137
8.480714 -0.05312415299999999
8.481714 -0.05403735
8.482715 -0.054946843999999995
8.483714 -0.055855792
8.484715 -0.056767615
8.485714 -0.057684054000000005
8.486714 -0.058604212
8.487714 -0.059525098
8.488714 -0.060443341000000005
8.489715 -0.061356997999999996
8.490714 -0.062266458
8.491714 -0.063173956
8.492714 -0.064082071
8.493714 -0.064992195
8.494715 -0.065903831
8.495714 -0.066815165
8.496715 -0.067724357
8.497714 -0.068630819
8.498714 -0.069535553
8.499714 -0.070440455
8.500714 -0.07134700399999999
8.501715 -0.072255236
8.502714 -0.07316360699999999
8.503715 -0.07406993
8.504714 -0.074972701
8.505714 -0.075872039
8.506714 -0.07676963
8.507714 -0.077667704
8.508715 -0.0785677
8.509714 -0.079469435
8.510715 -0.080371258
8.511714 -0.081271137
8.512714 -0.082167925
8.513714 -0.083062047
8.514714 -0.083955162
8.515715 -0.08484902799999999
8.516714 -0.085744337
8.517715 -0.086640258
8.518714 -0.087534974
8.519714 -0.088426925
8.520715 -0.089315907
8.521714 -0.09020336400000001
8.522715 -0.091091526
8.523714 -0.091981963
8.524714 -0.09287445600000001
8.525714 -0.093766872
8.526714 -0.09465623299999999
8.527715 -0.09554038399999999
8.528714 -0.096419273
8.529715 -0.097295095
8.530714 -0.098171108
8.531714 -0.099049823
8.532714 -0.09993169200000002
8.533714 -0.10081496000000001
8.534715 -0.10169686
8.535714 -0.10257539
8.536715 -0.10345046000000001
8.537714 -0.10432395
8.538714 -0.10519831
8.539714 -0.10607483999999999
8.540714 -0.10695253
8.541715 -0.10782843
8.542714 -0.10869929
8.543715 -0.10956355
8.544714 -0.11042260000000001
8.545714 -0.11128030000000001
8.546714 -0.11214106
8.547714 -0.11300754
8.548715 -0.11387913
8.549714 -0.11475231999999999
8.550714 -0.11562255
8.551714 -0.11648667000000001
8.552714 -0.11734447
8.553715 -0.11819846
8.554714 -0.11905215
8.555715 -0.11990773
8.556714 -0.12076477000000001
8.557714 -0.12162051
8.558714 -0.12247184
8.559714 -0.12331752
8.560715 -0.12415936
8.561714 -0.12500155999999998
8.562715 -0.1258484
8.563714 -0.12670172999999998
8.564714 -0.12755962
8.565714 -0.1284171
8.566714 -0.12926863
8.567715 -0.13011096
8.568714 -0.13094476
8.569715 -0.13177412
8.570714 -0.13260423
8.571714 -0.13343848
8.572714 -0.13427684
8.573714 -0.13511622
8.574715 -0.13595262
8.575714 -0.13678374
8.576715 -0.13761045
8.577714 -0.13843618
8.578714 -0.13926461
8.579714 -0.14009716
8.580714 -0.14093163
8.581715 -0.14176316
8.582714 -0.14258685
8.583714 -0.14340059
8.584714 -0.14420655
8.585714 -0.14501023999999998
8.586715 -0.14581775
8.587714 -0.14663251
8.588715 -0.14745373
8.589714 -0.14827689
8.590714 -0.14909646
8.591714 -0.14990884
8.592714 -0.15071419
8.593715 -0.15151581
8.594714 -0.1523178
8.595715 -0.15312225
8.596714 -0.15392788000000002
8.597714 -0.15473076
8.598714 -0.15552689
8.599714 -0.15631493999999999
8.600715 -0.15709749
8.601714 -0.15787994
8.602715 -0.15866763
8.603714 -0.15946283
8.604714 -0.16026328
8.605714 -0.16106326
8.606714 -0.16185659
8.607715 -0.16263975
8.608714 -0.16341365
8.609715 -0.16418279000000002
8.610714 -0.16495251
8.611714 -0.16572597
8.612714 -0.1665025
8.613714 -0.16727844
8.614715 -0.16804965
8.615714 -0.16881431
8.616714 -0.16957426
8.617714 -0.17033393
8.618714 -0.17109760999999998
8.619715 -0.17186662
8.620714 -0.17263812
8.621715 -0.17340648
8.622714 -0.17416622
8.623714 -0.17491508
8.624714 -0.1756554
8.625714 -0.17639284
8.626715 -0.1771333
8.627714 -0.17787978
8.628715 -0.17863086
8.629714 -0.17938177
8.630714 -0.18012730999999998
8.631714 -0.18086485
8.632714 -0.1815957
8.633715 -0.18232407
8.634714 -0.18305425
8.635715 -0.1837878
8.636714 -0.18452244
8.637714 -0.18525333
8.638714 -0.18597601
8.639714 -0.18668926
8.640715 -0.18739603999999999
8.641714 -0.1881021
8.642715 -0.18881272
8.643714 -0.18952974
8.644714 -0.19025045
8.645715 -0.19096899
8.646714 -0.19167964
8.647715 -0.19237992
8.648714 -0.19307178
8.649714 -0.19376039
8.650714 -0.19445096
8.651714 -0.19514573999999998
8.652715 -0.19584286
8.653714 -0.19653758
8.654715 -0.19722534
8.655714 -0.19790459999999999
8.656714 -0.19857781000000002
8.657714 -0.19924999
8.658714 -0.1999256
8.659715 -0.20060574
8.660714 -0.20128720999999997
8.661715 -0.20196419
8.662714 -0.20263151
8.663714 -0.20328765000000001
8.664714 -0.20393571
8.665714 -0.20458181
8.666715 -0.20523169000000002
8.667714 -0.20588757000000002
8.668715 -0.20654707
8.669714 -0.20720458
8.670714 -0.20785463999999998
8.671714 -0.20849495
8.672714 -0.20912751000000002
8.673715 -0.20975723999999998
8.674714 -0.21038890999999998
8.675714 -0.21102412
8.676714 -0.21166038
8.677714 -0.21229254
8.678715 -0.21291599
8.679714 -0.2135295
8.680715 -0.21413616
8.681714 -0.21474173000000002
8.682714 -0.21535130000000002
8.683714 -0.21596628
8.684714 -0.21658337
8.685715 -0.21719637
8.686714 -0.2177994
8.687715 -0.21839024999999998
8.688714 -0.21897154000000002
8.689714 -0.21954915
8.690714 -0.22012900999999999
8.691714 -0.22071386
8.692715 -0.22130193999999997
8.693714 -0.2218883
8.694715 -0.22246789000000003
8.695714 -0.22303851000000002
8.696714 -0.22360198
8.697714 -0.2241628
8.698714 -0.22472515999999998
8.699715 -0.2252901
8.700714 -0.22585457
8.701715 -0.22641299
8.702714 -0.22696044999999998
8.703714 -0.22749561
8.704714 -0.22802176
8.705714 -0.22854528000000002
8.706715 -0.22907241
8.707714 -0.22960595999999997
8.708714 -0.23014391999999997
8.709714 -0.23068075999999998
8.710714 -0.2312104
8.711715 -0.23172942000000002
8.712714 -0.23223852999999997
8.713715 -0.23274161000000002
8.714714 -0.23324313
8.715714 -0.23374530000000002
8.716714 -0.23424681
8.717714 -0.23474386
8.718715 -0.23523265999999998
8.719714 -0.23571218
8.720715 -0.23618508
8.721714 -0.23665651999999998
8.722714 -0.23713135000000002
8.723714 -0.23761133
8.724714 -0.23809392
8.725715 -0.23857332000000003
8.726714 -0.23904337999999997
8.727715 -0.23950064
8.728714 -0.23994585
8.729714 -0.24038325
8.730714 -0.2408182
8.731714 -0.24125427
8.732715 -0.24169169000000001
8.733714 -0.24212768999999998
8.734715 -0.24255861
8.735714 -0.24298222
8.736714 -0.24339908
8.737714 -0.24381205
8.738714 -0.24422434999999998
8.739715 -0.24463727999999998
8.740714 -0.24504913
8.741714 -0.24545584
8.742714 -0.24585309
8.743714 -0.24623876
8.744715 -0.24661412
8.745714 -0.24698351000000002
8.746715 -0.24735206
8.747714 -0.24772320999999997
8.748714 -0.24809716
8.749714 -0.24847097
8.750714 -0.24884017000000003
8.751715 -0.24920106
8.752714 -0.24955233
8.753715 -0.24989526999999997
8.754714 -0.25023245
8.755714 -0.25056608
8.756714 -0.25089658
8.757714 -0.25122259
8.758715 -0.25154203
8.759714 -0.25185378999999997
8.760715 -0.25215868
8.761714 -0.25245931
8.762714 -0.25275883
8.763714 -0.25305916
8.764714 -0.25335986
8.765715 -0.25365809
8.766714 -0.25394983
8.767715 -0.25423167
8.768714 -0.25450226
8.769714 -0.25476275
8.770715 -0.25501607
8.771714 -0.25526543999999995
8.772715 -0.25551289
8.773714 -0.2557588
8.774714 -0.25600206999999997
8.775714 -0.25624102
8.776714 -0.25647457
8.777715 -0.25670258
8.778714 -0.25692560999999997
8.779715 -0.25714423999999997
8.780714 -0.25735828
8.781714 -0.25756652
8.782714 -0.25776715
8.783714 -0.25795863
8.784715 -0.25814057
8.785714 -0.2583141
8.786715 -0.25848164
8.787714 -0.25864592999999997
8.788714 -0.25880897999999997
8.789714 -0.25897131
8.790714 -0.25913182
8.791715 -0.25928821
8.792714 -0.25943797
8.793715 -0.25957923
8.794714 -0.25971138
8.795714 -0.25983495
8.796714 -0.25995114999999996
8.797714 -0.26006126
8.798715 -0.26016599
8.799714 -0.26026543
8.800714 -0.26035924
8.801714 -0.26044708
8.802714 -0.26052909
8.803715 -0.2606059
8.804714 -0.26067835
8.805715 -0.26074687
8.806714 -0.26081102
8.807714 -0.26086925
8.808714 -0.26091949999999997
8.809714 -0.26095989
8.810715 -0.26098972
8.811714 -0.26100989999999996
8.812715 -0.26102273
8.813714 -0.26103095
8.814714 -0.26103661
8.815714 -0.26104013000000004
8.816714 -0.26104013000000004
8.817715 -0.26103414
8.818714 -0.26101985
8.819715 -0.2609961
8.820714 -0.26096329
8.821714 -0.26092294
8.822714 -0.26087656000000004
8.823714 -0.26082476
8.824715 -0.26076683
8.825714 -0.26070126
8.826715 -0.26062678
8.827714 -0.26054336
8.828714 -0.26045258000000004
8.829714 -0.26035691
8.830714 -0.2602584
8.831715 -0.26015731999999997
8.832714 -0.26005175999999997
8.833714 -0.25993817999999996
8.834714 -0.25981322
8.835714 -0.25967527
8.836715 -0.25952533
8.837714 -0.25936652
8.838715 -0.25920251
8.839714 -0.25903572999999996
8.840714 -0.25886619
8.841714 -0.25869166
8.842714 -0.25850912
8.843715 -0.2583165
8.844714 -0.25811386
8.845715 -0.25790315
8.846714 -0.2576869
8.847714 -0.25746645
8.848714 -0.25724089
8.849714 -0.25700734000000003
8.850715 -0.25676256
8.851714 -0.25650489000000004
8.852715 -0.25623534
8.853714 -0.25595741
8.854714 -0.25567526
8.855714 -0.25539154000000003
8.856714 -0.25510583
8.857715 -0.25481475
8.858714 -0.2545136
8.859715 -0.25419889
8.860714 -0.25386999
8.861714 -0.25352945000000005
8.862714 -0.25318144
8.863714 -0.25282947
8.864715 -0.2524745
8.865714 -0.25211459
8.866714 -0.25174621999999997
8.867714 -0.25136655
8.868714 -0.25097504
8.869715 -0.25057387999999997
8.870714 -0.25016654
8.871715 -0.24975555
8.872714 -0.24934062
8.873714 -0.24891850000000001
8.874714 -0.24848457000000002
8.875714 -0.24803537
8.876715 -0.24757066
8.877714 -0.24709383
8.878715 -0.24661033
8.879714 -0.24612492
8.880714 -0.24563926000000003
8.881714 -0.24515102000000003
8.882714 -0.24465530000000002
8.883715 -0.24414712
8.884714 -0.243624
8.885715 -0.24308695000000002
8.886714 -0.2425395
8.887714 -0.24198537999999997
8.888714 -0.24142617
8.889714 -0.24086044
8.890715 -0.24028481
8.891714 -0.23969621
8.892715 -0.23909411000000003
8.893714 -0.23848123000000002
8.894714 -0.23786229999999997
8.895715 -0.23724150000000002
8.896714 -0.23661988999999997
8.897715 -0.23599451
8.898714 -0.23535953
8.899714 -0.23470912
8.900714 -0.23404032
8.901714 -0.23335442
8.902715 -0.23265621
8.903714 -0.23195134
8.904715 -0.23124350999999999
8.905714 -0.23053273999999999
8.906714 -0.22981591
8.907714 -0.22908886999999997
8.908714 -0.228349
8.909715 -0.22759675000000001
8.910714 -0.22683509
8.911715 -0.22606745
8.912714 -0.2252952
8.913714 -0.22451642
8.914714 -0.22372666000000002
8.915714 -0.22292126
8.916715 -0.22209811
8.917714 -0.22125917
8.918715 -0.22040973
8.919714 -0.21955593999999998
8.920714 -0.21870164
8.921714 -0.21784657
8.922714 -0.2169865
8.923715 -0.21611548
8.924714 -0.21522883
8.925714 -0.21432533
8.926714 -0.21340735
8.927714 -0.2124791
8.928715 -0.21154399000000002
8.929714 -0.21060269999999998
8.930715 -0.20965301
8.931714 -0.20869147999999998
8.932714 -0.20771589999999998
8.933714 -0.20672697999999998
8.934714 -0.2057283
8.935715 -0.20472432999999998
8.936714 -0.20371787
8.937715 -0.20270813000000001
8.938714 -0.20169078
8.939714 -0.2006599
8.940714 -0.199611
8.941714 -0.19854326
8.942715 -0.19745992
8.943714 -0.19636662
8.944715 -0.19526851
8.945714 -0.1941678
8.946714 -0.19306296
8.947714 -0.19194991
8.948714 -0.19082454
8.949715 -0.18968486
8.950714 -0.18853187
8.951715 -0.1873685
8.952714 -0.18619748
8.953714 -0.18501933999999998
8.954714 -0.18383189
8.955714 -0.18263145
8.956715 -0.18141511
8.957714 -0.18018271
8.958714 -0.17893739
8.959714 -0.17768427
8.960714 -0.17642789
8.961715 -0.17516983
8.962714 -0.17390783999999998
8.963715 -0.17263689
8.964714 -0.17135156999999998
8.965714 -0.17004872
8.966714 -0.1687287
8.967714 -0.16739481
8.968715 -0.16605132
8.969714 -0.16470115000000002
8.970715 -0.16334461
8.971714 -0.16197972
8.972714 -0.16060385
8.973714 -0.15921561
8.974714 -0.15781583
8.975715 -0.15640703
8.976714 -0.15499172
8.977715 -0.15357055
8.978714 -0.15214148
8.979714 -0.15070047
8.980714 -0.14924344
8.981714 -0.14776846
8.982715 -0.14627685
8.983714 -0.14477276
8.984715 -0.14326121
8.985714 -0.14174589
8.986714 -0.14022756
8.987714 -0.13870405
8.988714 -0.13717163999999998
8.989715 -0.13562699
8.990714 -0.13406866
8.991714 -0.13249727
8.992714 -0.13091456
8.993714 -0.12932188
8.994715 -0.12771921
8.995714 -0.12610516
8.996715 -0.12447799
8.997714 -0.12283701999999999
8.998714 -0.12118354
8.999714 -0.11952047999999998
9.000714 -0.11785113
9.001715 -0.11617754
9.002714 -0.11449936
9.003715 -0.1128139
9.004714 -0.11111731000000001
9.005714 -0.10940632
9.006714 -0.10767960000000001
9.007714 -0.10593809
9.008715 -0.10418432000000001
9.009714 -0.102421
9.010715 -0.10064989
9.011714 -0.09887127700000001
9.012714 -0.09708438900000001
9.013714 -0.095288269
9.014714 -0.093482522
9.015715 -0.091667514
9.016714 -0.08984392
9.017715 -0.088011945
9.018714 -0.086170819
9.019714 -0.084318896
9.020715 -0.082454336
9.021714 -0.080576004
9.022715 -0.078684191
9.023714 -0.076780579
9.024714 -0.074867578
9.025714 -0.072947372
9.026714 -0.071021117
9.027715 -0.06908868700000001
9.028714 -0.06714891599999999
9.029715 -0.06520024599999999
9.030714 -0.06324131399999999
9.031714 -0.061271264
9.032714 -0.05928973
9.033714 -0.057296647
9.034715 -0.055292115
9.035714 -0.053276435999999996
9.036715 -0.051250221
9.037714 -0.049214460999999994
9.038714 -0.047170362
9.039714 -0.045118987
9.040714 -0.043060852000000004
9.041715 -0.040995725
9.042714 -0.038922761
9.043715 -0.036840866
9.044714 -0.03474913
9.045714 -0.032647073
9.046714 -0.030534600999999998
9.047714 -0.028411727
9.048715 -0.026278401000000003
9.049714 -0.024134546
9.050714 -0.021980346
9.051714 -0.019816554
9.052714 -0.017644539
9.053715 -0.015465895
9.054714 -0.013281718000000001
9.055715 -0.011091946
9.056714 -0.0088951623
9.057714 -0.006689089099999999
9.058714 -0.004471622
9.059714 -0.0022418681
9.060715 -6.1060028e-07
9.061714 0.0022500564
9.062715 0.0045078123000000005
9.063714 0.0067712732
9.064714 0.0090406305
9.065714 0.011317366
9.066714 0.013603190000000001
9.067715 0.015898887
9.068714 0.018203752
9.069715 0.020516024
9.070714 0.022834072
9.071714 0.025157636
9.072714 0.027488283
9.073714 0.029828740000000003
9.074715 0.032181325
9.075714 0.034546395
9.076715 0.036921733
9.077714 0.039303341
9.078714 0.041687352
9.079714 0.044072049999999995
9.080714 0.046458843
9.081715 0.048851618
9.082714 0.051254749999999995
9.083714 0.05367088
9.084714 0.056099618
9.085714 0.05853796
9.086715 0.060982164000000005
9.087714 0.063429918
9.088715 0.065881625
9.089714 0.068339927
9.090714 0.070807827
9.091714 0.07328646000000001
9.092714 0.075773941
9.093715 0.078266091
9.094714 0.080758694
9.095715 0.083250075
9.096714 0.085742417
9.097714 0.08824102099999999
9.098714 0.090751698
9.099714 0.093277724
9.100715 0.095818011
9.101714 0.098367594
9.102715 0.1009202
9.103714 0.10347145999999999
9.104714 0.10602104999999999
9.105714 0.10857253
9.106714 0.11113094999999999
9.107715 0.11369982000000001
9.108714 0.11627894
9.109715 0.11886468
9.110714 0.12145229999999999
9.111714 0.12403908
9.112714 0.12662631
9.113714 0.12921880000000002
9.114715 0.13182227
9.115714 0.13443986
9.116714 0.13706989
9.117714 0.13970633
9.118714 0.14234169
9.119715 0.14497092
9.120714 0.14759406
9.121715 0.15021622
9.122714 0.15284478
9.123714 0.15548544
9.124714 0.15813932
9.125714 0.16080259
9.126715 0.16346904
9.127714 0.16613381000000002
9.128715 0.16879619
9.129714 0.17145986000000002
9.130714 0.17413040999999999
9.131714 0.17681154
9.132714 0.1795025
9.133715 0.18219791999999999
9.134714 0.18489070999999999
9.135715 0.18757602
9.136714 0.19025419999999998
9.137714 0.19293098
9.138714 0.1956145
9.139714 0.19831102999999997
9.140715 0.20102155
9.141714 0.20374127
9.142715 0.20646234
9.143714 0.20917804999999998
9.144714 0.21188643
9.145715 0.2145909
9.146714 0.21729784
9.147715 0.22001259
9.148714 0.2227362
9.149714 0.22546465000000002
9.150714 0.22819145000000002
9.151714 0.23091156
9.152715 0.23362471
9.153714 0.23633575
9.154715 0.23905204
9.155714 0.24177926
9.156714 0.2445179
9.157714 0.24726281000000003
9.158714 0.25000582
9.159715 0.25274010999999996
9.160714 0.25546388
9.161715 0.2581811
9.162714 0.2608991
9.163714 0.26362427
9.164714 0.26635847
9.165714 0.26909816000000003
9.166715 0.27183662
9.167714 0.274568
9.168715 0.27729077
9.169714 0.28000846999999995
9.170714 0.28272746
9.171714 0.28545302
9.172714 0.28818597
9.173715 0.29092196
9.174714 0.29365395
9.175714 0.2963762
9.176714 0.29908766000000003
9.177714 0.30179249999999996
9.178715 0.30449778
9.179714 0.30720942
9.180715 0.30992869
9.181714 0.31265155
9.182714 0.31537092
9.183714 0.31808072
9.184714 0.32077916
9.185715 0.32346952
9.186714 0.32615804000000004
9.187715 0.32885001999999997
9.188714 0.33154676
9.189714 0.3342448
9.190714 0.33693807000000003
9.191714 0.33962163
9.192715 0.34229457
9.193714 0.34496048
9.194715 0.34762521
9.195714 0.35029326
9.196714 0.35296491999999996
9.197714 0.35563586
9.198714 0.35829961
9.199715 0.3609512
9.200714 0.36359001
9.201715 0.36622002
9.202714 0.36884742
9.203714 0.37147708
9.204714 0.37410965
9.205714 0.37674133
9.206715 0.37936619
9.207714 0.38197958
9.208714 0.38458075999999997
9.209714 0.3871731
9.210714 0.38976169
9.211715 0.39235009
9.212714 0.39493808999999996
9.213715 0.39752167999999993
9.214714 0.40009548000000006
9.215714 0.40265615000000005
9.216714 0.40520443999999994
9.217714 0.40774476
9.218715 0.41028265999999997
9.219714 0.41282130000000006
9.220715 0.41535962
9.221714 0.41789254000000003
9.222714 0.42041396000000003
9.223714 0.42292005000000005
9.224714 0.42541130000000005
9.225715 0.42789201
9.226714 0.43036775000000005
9.227715 0.43284185000000003
9.228714 0.43531363
9.229714 0.43777889000000003
9.230714 0.44023274
9.231714 0.44267266
9.232715 0.44510006
9.233714 0.44751936
9.234715 0.44993502
9.235714 0.45234854
9.236714 0.45475708000000004
9.237714 0.45715477000000004
9.238714 0.45953584000000003
9.239715 0.46189804999999995
9.240714 0.46424394999999996
9.241714 0.46657952
9.242714 0.46891076
9.243714 0.47124033
9.244715 0.47356621000000004
9.245714 0.47588288
9.246715 0.47818478
9.247714 0.48046950000000005
9.248714 0.482739
9.249714 0.48499815
9.250714 0.48725144
9.251715 0.48949993
9.252714 0.49174014
9.253715 0.49396604000000005
9.254714 0.49617253
9.255714 0.49835862999999997
9.256714 0.50052837
9.257714 0.50268872
9.258715 0.50484547
9.259714 0.50700009
9.260715 0.50914851
9.261714 0.51128347
9.262714 0.51339846
9.263714 0.51549128
9.264714 0.51756511
9.265715 0.51962635
9.266714 0.52168067
9.267715 0.5237293900000001
9.268714 0.52576885
9.269714 0.52779247
9.270715 0.52979481
9.271714 0.53177509
9.272715 0.53373761
9.273714 0.53568943
9.274714 0.53763608
9.275714 0.5395781199999999
9.276714 0.54151034
9.277715 0.54342463
9.278714 0.5453143300000001
9.279715 0.54717814
9.280714 0.5490208
9.281714 0.55085034
9.282714 0.55267354
9.283714 0.55449205
9.284715 0.5563015099999999
9.285714 0.55809417
9.286715 0.5598634
9.287714 0.5616074000000001
9.288714 0.5633301599999999
9.289714 0.56503895
9.290714 0.5667395399999999
9.291715 0.56843269
9.292714 0.5701134
9.293715 0.57177371
9.294714 0.57340735
9.295714 0.5750134100000001
9.296714 0.57659722
9.297714 0.57816729
9.298715 0.57973056
9.299714 0.5812883799999999
9.300714 0.58283573
9.301714 0.5843639399999999
9.302714 0.58586546
9.303715 0.58733802
9.304714 0.58878567
9.305715 0.59021614
9.306714 0.59163608
9.307714 0.5930472600000001
9.308714 0.5944456
9.309714 0.59582358
9.310715 0.5971747900000001
9.311714 0.59849774
9.312715 0.59979688
9.313714 0.60107983
9.314714 0.60235308
9.315714 0.60361787
9.316714 0.60486947
9.317715 0.60609961
9.318714 0.6073010600000001
9.319715 0.60847169
9.320714 0.6096154500000001
9.321714 0.61074006
9.322714 0.61185258
9.323714 0.6129553999999999
9.324715 0.6140450000000001
9.325714 0.61511411
9.326715 0.6161559799999999
9.327714 0.6171680500000001
9.328714 0.61815339
9.329714 0.61911852
9.330714 0.62006963
9.331715 0.62100869
9.332714 0.62193256
9.333714 0.62283464
9.334714 0.62370887
9.335714 0.6245532100000001
9.336715 0.62537082
9.337714 0.62616807
9.338715 0.62695099
9.339714 0.62772161
9.340714 0.62847696
9.341714 0.62921057
9.342714 0.6299160899999999
9.343715 0.63059065
9.344714 0.63123615
9.345715 0.63185804
9.346714 0.63246205
9.347714 0.63305101
9.348714 0.6336235
9.349714 0.63417493
9.350715 0.63470048
9.351714 0.63519781
9.352715 0.63566826
9.353714 0.63611595
9.354714 0.6365450100000001
9.355714 0.63695731
9.356714 0.6373510699999999
9.357715 0.63772192
9.358714 0.63806544
9.359715 0.63837944
9.360714 0.63866493
9.361714 0.63892561
9.362714 0.63916575
9.363714 0.6393877800000001
9.364715 0.63959137
9.365714 0.63977377
9.366714 0.63993144
9.367714 0.64006196
9.368714 0.6401650600000001
9.369715 0.64024231
9.370714 0.64029605
9.371715 0.640328
9.372714 0.6403382400000001
9.373714 0.64032557
9.374714 0.64028818
9.375714 0.64022481
9.376715 0.64013526
9.377714 0.6400204700000001
9.378715 0.63988189
9.379714 0.63972059
9.380714 0.63953684
9.381714 0.6393300799999999
9.382714 0.63909916
9.383715 0.6388429099999999
9.384714 0.63856035
9.385715 0.63825101
9.386714 0.63791522
9.387714 0.63755391
9.388714 0.63716858
9.389714 0.6367604699999999
9.390715 0.63633039
9.391714 0.63587795
9.392715 0.6354017200000001
9.393714 0.6348994600000001
9.394714 0.6343693499999999
9.395715 0.63381093
9.396714 0.63322522
9.397715 0.6326146
9.398714 0.63198134
9.399714 0.63132639
9.400714 0.6306487599999999
9.401714 0.62994589
9.402715 0.62921504
9.403714 0.62845512
9.404715 0.62766741
9.405714 0.62685516
9.406714 0.62602162
9.407714 0.62516807
9.408714 0.6242926200000001
9.409715 0.62339096
9.410714 0.62245862
9.411715 0.62149349
9.412714 0.62049734
9.413714 0.61947531
9.414714 0.61843311
9.415714 0.61737401
9.416715 0.61629689
9.417714 0.61519663
9.418715 0.61406693
9.419714 0.61290381
9.420714 0.6117078899999999
9.421714 0.61048414
9.422714 0.60923891
9.423715 0.60797627
9.424714 0.60669528
9.425714 0.60539055
9.426714 0.60405517
9.427714 0.60268501
9.428715 0.60128137
9.429714 0.59985062
9.430715 0.59840088
9.431714 0.5969373499999999
9.432714 0.59545906
9.433714 0.59395889
9.434714 0.59242747
9.435715 0.59085824
9.436714 0.58925129
9.437715 0.58761337
9.438714 0.58595422
9.439714 0.5842812799999999
9.440714 0.58259531
9.441714 0.5808902
9.442715 0.57915654
9.443714 0.5773872099999999
9.444715 0.57558175
9.445714 0.5737467700000001
9.446714 0.5718920399999999
9.447714 0.57002483
9.448714 0.56814523
9.449715 0.56624566
9.450714 0.56431503
9.451715 0.56234496
9.452714 0.5603347
9.453714 0.55829203
9.454714 0.55622905
9.455714 0.5541557
9.456715 0.55207401
9.457714 0.54997723
9.458714 0.54785367
9.459714 0.54569328
9.460714 0.5434935
9.461715 0.54126065
9.462714 0.5390061500000001
9.463715 0.53673973
9.464714 0.5344636300000001
9.465714 0.53217132
9.466714 0.5298510200000001
9.467714 0.5274927199999999
9.468715 0.52509424
9.469714 0.52266279
9.470715 0.5202111300000001
9.471714 0.51775039
9.472714 0.51528378
9.473714 0.5128047
9.474714 0.51030018
9.475715 0.5077584199999999
9.476714 0.50517535
9.477715 0.50255693
9.478714 0.49991569999999996
9.479714 0.49726367
9.480714 0.49460544
9.481714 0.49193570999999997
9.482715 0.48924256
9.483714 0.48651448
9.484715 0.48374711
9.485714 0.48094592
9.486714 0.47812299
9.487714 0.47529004999999996
9.488714 0.47245175
9.489715 0.46960274
9.490714 0.46673076999999996
9.491714 0.46382369
9.492714 0.46087657
9.493714 0.45789443
9.494715 0.45488969999999995
9.495714 0.45187511
9.496715 0.44885660000000005
9.497714 0.44583017
9.498714 0.44278419
9.499714 0.43970621
9.500714 0.43659005000000006
9.501715 0.43343925
9.502714 0.43026474
9.503715 0.42707860000000003
9.504714 0.42388705000000004
9.505714 0.42068701999999997
9.506714 0.41746817999999997
9.507714 0.41421912999999994
9.508715 0.41093407000000004
9.509714 0.40761638
9.510715 0.40427665
9.511714 0.40092664
9.512714 0.39757262
9.513714 0.39421171
9.514714 0.39083376
9.515715 0.38742698
9.516714 0.38398467
9.517715 0.38050888
9.518714 0.37700916
9.519714 0.37349709000000003
9.520715 0.36997992999999996
9.521714 0.36645676
9.522715 0.36291953
9.523714 0.35935798999999996
9.524714 0.35576569
9.525714 0.35214361
9.526714 0.34849935000000004
9.527715 0.34484251
9.528714 0.34117911
9.529715 0.33750802
9.530714 0.33382189
9.531714 0.33011141
9.532714 0.3263708
9.533714 0.3226012
9.534715 0.31881006
9.535714 0.3150071
9.536715 0.31119902
9.537714 0.30738611
9.538714 0.3035625
9.539714 0.29971962999999996
9.540714 0.29585115
9.541715 0.29195614999999997
9.542714 0.28803924
9.543715 0.2841075
9.544714 0.28016635
9.545714 0.27621656
9.546714 0.2722542
9.547714 0.2682734
9.548715 0.26427004000000004
9.549714 0.26024426
9.550714 0.25620053000000004
9.551714 0.25214513
9.552714 0.24808272999999997
9.553715 0.2440139
9.554714 0.23993503
9.555715 0.23584049
9.556714 0.23172565
9.557714 0.22758918000000003
9.558714 0.22343346
9.559714 0.21926297
9.560715 0.21508192
9.561714 0.21089217999999998
9.562715 0.20669294
9.563714 0.20248168
9.564714 0.19825601
9.565714 0.19401499
9.566714 0.18975957
9.567715 0.18549174
9.568714 0.18121329
9.569715 0.1769248
9.570714 0.17262546
9.571714 0.16831363
9.572714 0.16398785
9.573714 0.15964755
9.574715 0.15529328
9.575714 0.15092643
9.576715 0.1465488
9.577714 0.14216201
9.578714 0.1377673
9.579714 0.13336518
9.580714 0.12895536
9.581715 0.12453665000000001
9.582714 0.12010728
9.583714 0.11566547
9.584714 0.11121029000000002
9.585714 0.10674224
9.586715 0.10226334
9.587714 0.097776274
9.588715 0.093283149
9.589714 0.08878439
9.590714 0.08427849999999999
9.591714 0.079762947
9.592714 0.07523581700000001
9.593715 0.070697226
9.594714 0.066149619
9.595715 0.061596581000000004
9.596714 0.057040743
9.597714 0.052481977
9.598714 0.047917108
9.599714 0.043341453
9.600715 0.038751503
9.601714 0.03414728
9.602715 0.029532856000000003
9.603714 0.024914567000000002
9.604714 0.020297775
9.605714 0.01568392
9.606714 0.011069667
9.607715 0.006448727099999999
9.608714 0.0018154764
9.609715 -0.0028316956
9.610714 -0.0074892916
9.611714 -0.012150584
9.612714 -0.016809539000000002
9.613714 -0.021464465999999998
9.614715 -0.026119238
9.615714 -0.030781172000000002
9.616714 -0.035456714
9.617714 -0.040147358
9.618714 -0.044848263
9.619715 -0.049550564
9.620714 -0.054246141000000005
9.621715 -0.05893223599999999
9.622714 -0.06361314400000001
9.623714 -0.06829786
9.624714 -0.072994939
9.625714 -0.077707437
9.626715 -0.082430948
9.627714 -0.087155972
9.628715 -0.09187326700000001
9.629714 -0.096579245
9.630714 -0.10127815000000001
9.631714 -0.10597963999999999
9.632714 -0.11069312
9.633715 -0.11542203
9.634714 -0.12016146
9.635715 -0.12490064
9.636714 -0.12962894
9.637714 -0.13434199000000002
9.638714 -0.13904426
9.639714 -0.14374662
9.640715 -0.14846008
9.641714 -0.1531893
9.642715 -0.15792979
9.643714 -0.16267032
9.644714 -0.16739931
9.645715 -0.17211161
9.646714 -0.17681147
9.647715 -0.18151008999999999
9.648714 -0.18621895
9.649714 -0.19094287
9.650714 -0.19567690000000001
9.651714 -0.20040877
9.652715 -0.20512573
9.653714 -0.20982192000000002
9.654715 -0.21450167999999997
9.655714 -0.21917718000000003
9.656714 -0.22386137999999997
9.657714 -0.22856053
9.658714 -0.23327055000000002
9.659715 -0.23797933999999998
9.660714 -0.24267375000000002
9.661715 -0.24734722
9.662714 -0.25200355
9.663714 -0.25665453
9.664714 -0.26131284
9.665714 -0.2659844
9.666715 -0.27066455
9.667714 -0.27534054
9.668715 -0.27999866
9.669714 -0.2846323
9.670714 -0.28924579
9.671714 -0.29385202
9.672714 -0.29846501999999997
9.673715 -0.30309185
9.674714 -0.30772847
9.675714 -0.31236196
9.676714 -0.31697797
9.677714 -0.32156883
9.678715 -0.32613776
9.679714 -0.33069677
9.680715 -0.33525936
9.681714 -0.33983241
9.682714 -0.34441198
9.683714 -0.34898564
9.684714 -0.3535398
9.685715 -0.35806766
9.686714 -0.36257342
9.687715 -0.36706983
9.688714 -0.3715707
9.689714 -0.37608284000000003
9.690714 -0.3806018
9.691714 -0.38511432
9.692715 -0.38960567
9.693714 -0.39406815
9.694715 -0.39850515
9.695714 -0.40292908
9.696714 -0.40735383999999997
9.697714 -0.41178684000000004
9.698714 -0.41622464
9.699715 -0.42065517
9.700714 -0.42506508000000004
9.701715 -0.42944754999999996
9.702714 -0.43380642
9.703714 -0.43815360000000003
9.704714 -0.44250204000000004
9.705714 -0.44685760999999996
9.706715 -0.45121559
9.707714 -0.45556295999999996
9.708714 -0.45988582999999994
9.709714 -0.46417754999999994
9.710714 -0.46844240000000004
9.711715 -0.47269296
9.712714 -0.47694295999999997
9.713715 -0.48119919
9.714714 -0.48545781
9.715714 -0.48970659
9.716714 -0.49393242000000004
9.717714 -0.49812878000000005
9.718715 -0.50229952
9.719714 -0.50645615
9.720715 -0.5106108300000001
9.721714 -0.51476876
9.722714 -0.5189250200000001
9.723714 -0.5230673100000001
9.724714 -0.52718311
9.725715 -0.5312671
9.726714 -0.5353243599999999
9.727715 -0.53936746
9.728714 -0.5434089799999999
9.729714 -0.54745423
9.730714 -0.55149803
9.731714 -0.55552782
9.732715 -0.5595309199999999
9.733714 -0.56350194
9.734715 -0.56744562
9.735714 -0.5713738
9.736714 -0.57529812
9.737714 -0.57922304
9.738714 -0.58314307
9.739715 -0.58704601
9.740714 -0.59092045
9.741714 -0.59476239
9.742714 -0.5985777400000001
9.743714 -0.60237884
9.744715 -0.606177
9.745714 -0.6099757699999999
9.746715 -0.61376877
9.747714 -0.61754328
9.748714 -0.62128766
9.749714 -0.6249981499999999
9.750714 -0.62868092
9.751715 -0.63234833
9.752714 -0.63601136
9.753715 -0.63967328
9.754714 -0.6433276
9.755714 -0.64696185
9.756714 -0.65056514
9.757714 -0.65413462
9.758715 -0.657677
9.759714 -0.66120457
9.760715 -0.66472781
9.761714 -0.66824891
9.762714 -0.67176051
9.763714 -0.67524975
9.764714 -0.67870584
9.765715 -0.6821265400000001
9.766714 -0.68551931
9.767715 -0.68889693
9.768714 -0.69227
9.769714 -0.69564059
9.770715 -0.69900113
9.771714 -0.70233876
9.772715 -0.70564295
9.773714 -0.7089118
9.774714 -0.71215304
9.775714 -0.7153792299999999
9.776714 -0.71860035
9.777715 -0.7218177
9.778714 -0.72502289
9.779715 -0.7282028
9.780714 -0.73134713
9.781714 -0.73445449
9.782714 -0.73753325
9.783714 -0.74059661
9.784715 -0.74365484
9.785714 -0.74670929
9.786715 -0.74975169
9.787714 -0.75276885
9.788714 -0.75575057
9.789714 -0.75869546
9.790714 -0.76161167
9.791715 -0.7645120400000001
9.792714 -0.7674063099999999
9.793715 -0.77029532
9.794714 -0.77317036
9.795714 -0.7760182
9.796714 -0.77882889
9.797714 -0.78160157
9.798715 -0.7843452500000001
9.799714 -0.7870731900000001
9.800714 -0.78979563
9.801714 -0.7925136899999999
9.802714 -0.79521872
9.803715 -0.79789739
9.804714 -0.80053937
9.805715 -0.80314316
9.806714 -0.80571687
9.807714 -0.80827326
9.808714 -0.8108220100000001
9.809714 -0.8133640500000001
9.810715 -0.81589092
9.811714 -0.81838975
9.812715 -0.8208508600000001
9.813714 -0.8232734199999999
9.814714 -0.82566608
9.815714 -0.82804188
9.816714 -0.8304108899999999
9.817715 -0.8327741200000001
9.818714 -0.83512329
9.819715 -0.8374454499999999
9.820714 -0.8397304499999999
9.821714 -0.84197661
9.822714 -0.84419176
9.823714 -0.84638819
9.824715 -0.8485757700000001
9.825714 -0.8507560000000001
9.826715 -0.8529213299999999
9.827714 -0.8550597400000001
9.828714 -0.8571617300000001
9.829714 -0.8592258199999999
9.830714 -0.8612593599999999
9.831715 -0.86327409
9.832714 -0.86527932
9.833714 -0.86727655
9.834714 -0.86925849
9.835714 -0.8712133400000001
9.836715 -0.87313149
9.837714 -0.87501099
9.838715 -0.87685855
9.839714 -0.8786854300000001
9.840714 -0.88050133
9.841714 -0.88230846
9.842714 -0.88410079
9.843715 -0.88586761
9.844714 -0.8875998700000001
9.845715 -0.88929543
9.846714 -0.89095989
9.847714 -0.8926033999999999
9.848714 -0.8942346999999999
9.849714 -0.89585586
9.850715 -0.8974615499999999
9.851714 -0.8990418199999999
9.852715 -0.9005881800000001
9.853714 -0.9020980399999999
9.854714 -0.9035761499999999
9.855714 -0.90503171
9.856714 -0.90647321
9.857715 -0.90790316
9.858714 -0.90931728
9.859715 -0.9107071
9.860714 -0.91206459
9.861714 -0.91338716
9.862714 -0.91467872
9.863714 -0.91594737
9.864715 -0.9172005599999999
9.865714 -0.91844117
9.866714 -0.91966586
9.867714 -0.9208671700000001
9.868714 -0.9220378499999999
9.869715 -0.9231748999999999
9.870714 -0.92428103
9.871715 -0.9253628599999999
9.872714 -0.92642698
9.873714 -0.9274765799999999
9.874714 -0.9285096099999999
9.875714 -0.9295203700000001
9.876715 -0.93050301
9.877714 -0.93145464
9.878715 -0.93237683
9.879714 -0.93327472
9.880714 -0.9341538899999999
9.881714 -0.93501722
9.882714 -0.9358632400000001
9.883715 -0.9366871800000001
9.884714 -0.93748374
9.885715 -0.93824957
9.886714 -0.93898522
9.887714 -0.9396946999999999
9.888714 -0.94038295
9.889714 -0.9410535
9.890715 -0.94170673
9.891714 -0.9423401200000001
9.892715 -0.94295004
9.893714 -0.9435337
9.894714 -0.94409045
9.895715 -0.9446222299999999
9.896714 -0.9451319499999999
9.897715 -0.9456220099999999
9.898714 -0.9460927900000001
9.899714 -0.94654262
9.900714 -0.94696851
9.901714 -0.94736777
9.902715 -0.94773965
9.903714 -0.94808526
9.904715 -0.94840731
9.905714 -0.94870897
9.906714 -0.94899228
9.907714 -0.9492575200000001
9.908714 -0.9495030200000001
9.909715 -0.9497262500000001
9.910714 -0.94992481
9.911715 -0.95009748
9.912714 -0.95024463
9.913714 -0.9503679399999999
9.914714 -0.9504695400000001
9.915714 -0.9505509400000001
9.916715 -0.9506123099999999
9.917714 -0.9506522700000001
9.918715 -0.9506688500000001
9.919714 -0.9506606500000001
9.920714 -0.95062768
9.921714 -0.95057189
9.922714 -0.9504961799999999
9.923715 -0.9504029500000001
9.924714 -0.95029268
9.925714 -0.9501636000000001
9.926714 -0.9500121699999999
9.927714 -0.9498347500000001
9.928715 -0.9496294900000001
9.929714 -0.9493974000000001
9.930715 -0.94914213
9.931714 -0.9488679499999999
9.932714 -0.9485777500000001
9.933714 -0.94827134
9.934714 -0.9479460300000001
9.935715 -0.9475977199999999
9.936714 -0.9472236
9.937715 -0.9468238800000001
9.938714 -0.9464016199999999
9.939714 -0.94596101
9.940714 -0.9455049400000001
9.941714 -0.94503323
9.942715 -0.94454214
9.943714 -0.9440266500000001
9.944715 -0.94348304
9.945714 -0.9429112999999999
9.946714 -0.9423156300000001
9.947714 -0.94170226
9.948714 -0.9410761300000001
9.949715 -0.9404384499999999
9.950714 -0.9397857799999999
9.951715 -0.93911206
9.952714 -0.9384119
9.953714 -0.93768369
9.954714 -0.93693044
9.955714 -0.9361579099999999
9.956715 -0.93537141
9.957714 -0.9345724200000001
9.958714 -0.9337578900000001
9.959714 -0.93292175
9.960714 -0.93205879
9.961715 -0.9311676
9.962714 -0.9302520200000001
9.963715 -0.9293190200000001
9.964714 -0.9283750299999999
9.965714 -0.9274220099999999
9.966714 -0.9264566
9.967714 -0.92547154
9.968715 -0.92445984
9.969714 -0.92341881
9.970715 -0.92235124
9.971714 -0.9212641
9.972714 -0.92016459
9.973714 -0.9190558499999999
9.974714 -0.91793546
9.975715 -0.91679702
9.976714 -0.91563379
9.977715 -0.9144431
9.978714 -0.9132276300000001
9.979714 -0.91199437
9.980714 -0.9107503100000001
9.981714 -0.9094985200000001
9.982715 -0.9082363
9.983714 -0.90695638
9.984715 -0.9056511300000001
9.985714 -0.90431701
9.986714 -0.90295654
9.987714 -0.90157688
9.988714 -0.90018604
9.989715 -0.89878822
9.990714 -0.8973816399999999
9.991714 -0.8959597899999999
9.992714 -0.89451522
9.993714 -0.8930439099999999
9.994715 -0.89154784
9.995714 -0.89003351
9.996715 -0.88850847
9.997714 -0.88697663
9.998714 -0.88543622
9.999714 -0.8838808199999999
10.00071 -0.88230288
10.00171 -0.88069839
10.00271 -0.87906905
10.00371 -0.8774213499999999
10.00471 -0.87576294
10.00571 -0.8740983000000001
10.00671 -0.8724264799999999
10.00771 -0.87074144
10.00871 -0.8690359099999999
10.00971 -0.86730542
10.01071 -0.86555099
10.01171 -0.8637783099999999
10.01271 -0.86199464
10.01371 -0.8602047300000001
10.01471 -0.85840784
10.01571 -0.8565986500000001
10.01671 -0.85477019
10.01771 -0.85291807
10.01871 -0.85104285
10.01971 -0.84914975
10.02071 -0.84724575
10.02171 -0.84533552
10.02271 -0.84341895
10.02371 -0.84149148
10.02471 -0.8395465100000001
10.02571 -0.83757956
10.02671 -0.83559072
10.02771 -0.83358446
10.02871 -0.8315671199999999
10.02971 -0.82954327
10.03071 -0.82751308
10.03171 -0.8254725500000001
10.03271 -0.8234155400000001
10.03371 -0.82133776
10.03471 -0.8192388300000001
10.03571 -0.81712268
10.03671 -0.8149953600000001
10.03771 -0.8128613200000001
10.03871 -0.81072152
10.03971 -0.80857268
10.04071 -0.80640968
10.04171 -0.8042283399999999
10.04271 -0.8020279
10.04371 -0.7998112599999999
10.04471 -0.79758326
10.04571 -0.7953479899999999
10.04671 -0.7931061999999999
10.04771 -0.7908554700000001
10.04871 -0.78859152
10.04971 -0.7863106200000001
10.05071 -0.78401193
10.05171 -0.7816978699999999
10.05271 -0.77937278
10.05371 -0.77704042
10.05471 -0.7747020099999999
10.05571 -0.77235578
10.05671 -0.7699980900000001
10.05771 -0.76762554
10.05871 -0.76523679
10.05971 -0.7628331399999999
10.06071 -0.76041771
10.06171 -0.75799366
10.06271 -0.7555625899999999
10.06371 -0.7531238299999999
10.06471 -0.7506751
10.06571 -0.74821408
10.06671 -0.7457396
10.06771 -0.74325246
10.06871 -0.74075474
10.06971 -0.73824879
10.07071 -0.73573575
10.07171 -0.73321522
10.07271 -0.73068552
10.07371 -0.72814445
10.07471 -0.7255906200000001
10.07571 -0.72302404
10.07671 -0.72044604
10.07771 -0.7178586
10.07871 -0.71526351
10.07971 -0.71266168
10.08071 -0.71005286
10.08171 -0.70743593
10.08271 -0.7048095600000001
10.08371 -0.7021727
10.08471 -0.69952519
10.08571 -0.6968675599999999
10.08671 -0.6942010000000001
10.08771 -0.69152666
10.08871 -0.68884511
10.08971 -0.6861561399999999
10.09071 -0.6834588899999999
10.09171 -0.68075228
10.09271 -0.6780357100000001
10.09371 -0.6753095
10.09471 -0.67257504
10.09571 -0.6698342
10.09671 -0.66708843
10.09771 -0.66433796
10.09871 -0.66158138
10.09971 -0.65881633
10.10071 -0.6560405699999999
10.10171 -0.65325312
10.10271 -0.65045506
10.10371 -0.6476489400000001
10.10471 -0.64483774
10.10571 -0.64202333
10.10671 -0.63920557
10.10771 -0.63638235
10.10871 -0.63355104
10.10971 -0.63070981
10.11071 -0.6278589400000001
10.11171 -0.62500071
10.11271 -0.6221380599999999
10.11371 -0.61927289
10.11471 -0.6164046000000001
10.11571 -0.6135304
10.11671 -0.61064679
10.11771 -0.60775154
10.11871 -0.6048453500000001
10.11971 -0.60193175
10.12071 -0.5990154999999999
10.12171 -0.59610014
10.12271 -0.59318598
10.12371 -0.59027001
10.12471 -0.58734734
10.12571 -0.58441395
10.12671 -0.58146878
10.12771 -0.5785143500000001
10.12871 -0.57555512
10.12971 -0.572595
10.13071 -0.56963507
10.13171 -0.566673
10.13271 -0.5637045
10.13371 -0.56072604
10.13471 -0.5577372899999999
10.13571 -0.5547415499999999
10.13671 -0.55174422
10.13771 -0.54874965
10.13871 -0.54575866
10.13971 -0.54276772
10.14071 -0.53977068
10.14171 -0.5367621300000001
10.14271 -0.53374022
10.14371 -0.53070784
10.14471 -0.52767112
10.14571 -0.52463608
10.14671 -0.5216056
10.14771 -0.51857787
10.14871 -0.51554786
10.14971 -0.51251031
10.15071 -0.50946292
10.15171 -0.50640758
10.15271 -0.5033493
10.15371 -0.50029298
10.15471 -0.49724029
10.15571 -0.49418858000000004
10.15671 -0.49113203
10.15771 -0.48806504000000006
10.15871 -0.48498572
10.15971 -0.48189712999999995
10.16071 -0.47880602000000005
10.16171 -0.47571948
10.16271 -0.47264113
10.16371 -0.4695694
10.16471 -0.46649830999999997
10.16571 -0.46342094000000006
10.16671 -0.460333
10.16771 -0.45723487
10.16871 -0.45413114000000004
10.16971 -0.4510276
10.17071 -0.44792779
10.17171 -0.44483109000000004
10.17271 -0.44173328
10.17371 -0.43862937
10.17471 -0.43551689000000005
10.17571 -0.4323978
10.17671 -0.42927768
10.17771 -0.42616264000000004
10.17871 -0.42305603
10.17971 -0.41995621
10.18071 -0.41685738000000006
10.18171 -0.41375235000000005
10.18271 -0.41063624
10.18371 -0.40750904
10.18471 -0.40437533000000003
10.18571 -0.40124180000000004
10.18671 -0.39811372
10.18771 -0.39499248
10.18871 -0.39187535
10.18971 -0.38875751
10.19071 -0.38563523
10.19171 -0.38250796000000004
10.19271 -0.3793786
10.19371 -0.37625153
10.19471 -0.37312969
10.19571 -0.3700126
10.19671 -0.36689637
10.19771 -0.36377569
10.19871 -0.36064675
10.19971 -0.35750945
10.20071 -0.3543677
10.20171 -0.35122756
10.20271 -0.34809425
10.20371 -0.34496975
10.20471 -0.3418521
10.20571 -0.33873662
10.20671 -0.33561843
10.20771 -0.33249499
10.20871 -0.32936688999999997
10.20971 -0.32623715000000003
10.21071 -0.32310917
10.21171 -0.31998474
10.21271 -0.31686319999999996
10.21371 -0.31374206
10.21471 -0.31061878
10.21571 -0.30749247
10.21671 -0.30436469
10.21771 -0.3012388
10.21871 -0.29811822
10.21971 -0.29500469
10.22071 -0.29189729
10.22171 -0.28879282
10.22271 -0.2856873
10.22371 -0.2825778
10.22471 -0.27946369
10.22571 -0.27634683
10.22671 -0.27323056
10.22771 -0.27011812
10.22871 -0.26701128
10.22971 -0.26390967
10.23071 -0.26081139
10.23171 -0.25771398
10.23271 -0.25461584
10.23371 -0.25151691
10.23471 -0.24841868
10.23571 -0.24532324000000003
10.23671 -0.24223223
10.23771 -0.23914583
10.23871 -0.23606266
10.23971 -0.23298052
10.24071 -0.22989751
10.24171 -0.22681325000000002
10.24271 -0.22372922
10.24371 -0.22064825
10.24471 -0.21757309000000002
10.24571 -0.21450506000000003
10.24671 -0.21144307999999998
10.24771 -0.20838403
10.24871 -0.20532422
10.24971 -0.20226124
10.25071 -0.1991953
10.25171 -0.19612939000000001
10.25271 -0.19306792
10.25371 -0.19001459999999998
10.25471 -0.18697059
10.25571 -0.18393382
10.25671 -0.18090020999999998
10.25771 -0.17786578
10.25871 -0.17482878
10.25971 -0.17179069
10.26071 -0.16875525000000002
10.26171 -0.16572621
10.26271 -0.16270502
10.26371 -0.15968988
10.26471 -0.15667657
10.26571 -0.15366109
10.26671 -0.15064218000000001
10.26771 -0.14762265
10.26871 -0.14460822999999998
10.26971 -0.14160466
10.27071 -0.13861455
10.27171 -0.13563553
10.27271 -0.13266123999999999
10.27371 -0.12968447
10.27471 -0.12670081
10.27571 -0.12371108000000001
10.27671 -0.12072079
10.27771 -0.11773716
10.27871 -0.11476517
10.27971 -0.11180497
10.28071 -0.10885204999999999
10.28171 -0.10590017
10.28271 -0.10294525000000002
10.28371 -0.099988095
10.28471 -0.097034068
10.28571 -0.094089983
10.28671 -0.091159868
10.28771 -0.088242127
10.28871 -0.085329893
10.28971 -0.08241451
10.29071 -0.07949037199999999
10.29171 -0.076558295
10.29271 -0.073625473
10.29371 -0.070701877
10.29471 -0.067795004
10.29571 -0.064905931
10.29671 -0.062028877
10.29771 -0.059154525000000006
10.29871 -0.056275295
10.29971 -0.053389498
10.30071 -0.050502055
10.30171 -0.047621314
10.30271 -0.044753889
10.30371 -0.041900517
10.30471 -0.039055466000000004
10.30571 -0.036209889
10.30671 -0.033357233
10.30771 -0.030497543
10.30871 -0.027638016
10.30971 -0.024789353
10.31071 -0.021959858999999998
10.31171 -0.019150635
10.31271 -0.016354692
10.31371 -0.013560575
10.31471 -0.010758542
10.31571 -0.007945834700000001
10.31671 -0.0051280444
10.31771 -0.0023158153
10.31871 0.00048124671
10.31971 0.0032599404000000004
10.32071 0.0060250404
10.32171 0.0087861874
10.32271 0.011551945
10.32371 0.01432453
10.32471 0.017098349000000002
10.32571 0.019863249
10.32671 0.02261061
10.32771 0.025338723
10.32871 0.028054221000000004
10.32971 0.030768607
10.33071 0.033491809
10.33171 0.036226414
10.33271 0.038965952000000005
10.33371 0.041698294999999996
10.33471 0.044412282
10.33571 0.047103822000000004
10.33671 0.04977801
10.33771 0.052446063
10.33871 0.055118824999999996
10.33971 0.057800644000000005
10.34071 0.060487102
10.34171 0.063167879
10.34271 0.065833039
10.34371 0.068479026
10.34471 0.07111078600000001
10.34571 0.07373885
10.34671 0.076372968
10.34771 0.07901612
10.34871 0.08166243799999999
10.34971 0.08430032800000001
10.35071 0.086919061
10.35171 0.08951500600000001
10.35271 0.092093914
10.35371 0.09466781
10.35471 0.097248319
10.35571 0.09984014299999999
10.35671 0.10243851000000001
10.35771 0.10503196000000001
10.35871 0.10760890999999999
10.35971 0.11016417
10.36071 0.11270167
10.36171 0.1152319
10.36271 0.11776553
10.36371 0.12030712
10.36471 0.12285248
10.36571 0.12539132
10.36671 0.12791344000000002
10.36771 0.13041503999999998
10.36871 0.13290113
10.36971 0.13538274
10.37071 0.13787053
10.37171 0.14036834
10.37271 0.14287079
10.37371 0.14536595
10.37471 0.1478421
10.37571 0.15029425
10.37671 0.15272695
10.37771 0.15515169
10.37871 0.15758044
10.37971 0.16001901000000002
10.38071 0.16246404
10.38171 0.16490538
10.38271 0.16733212
10.38371 0.16973908000000001
10.38471 0.17212958
10.38571 0.17451319999999998
10.38671 0.1768998
10.38771 0.17929326
10.38871 0.18168900000000002
10.38971 0.18407636
10.39071 0.18644492000000001
10.39171 0.1887907
10.39271 0.19111885
10.39371 0.19344096
10.39471 0.1957688
10.39571 0.19810766
10.39671 0.20045348999999998
10.39771 0.20279521
10.39871 0.20512089
10.39971 0.2074243
10.40071 0.20970816
10.40171 0.21198206
10.40271 0.2142566
10.40371 0.21653718
10.40471 0.21882100999999998
10.40571 0.22109908000000003
10.40671 0.22336177000000002
10.40771 0.22560497999999998
10.40871 0.22783277
10.40971 0.23005514000000002
10.41071 0.23228226000000002
10.41171 0.23451827000000003
10.41271 0.23675859
10.41371 0.23899212999999997
10.41471 0.24120735
10.41571 0.24339856999999998
10.41671 0.24556909
10.41771 0.24772930999999998
10.41871 0.24989087
10.41971 0.25206022
10.42071 0.25423542000000005
10.42171 0.25640763
10.42271 0.25856663
10.42371 0.26070673
10.42471 0.26283013
10.42571 0.26494513999999997
10.42671 0.2670611
10.42771 0.26918253999999997
10.42871 0.27130621
10.42971 0.27342285
10.43071 0.27552252
10.43171 0.27760041
10.43271 0.27966003
10.43371 0.28171132
10.43471 0.28376535
10.43571 0.28582816
10.43671 0.28789742
10.43771 0.28996377
10.43871 0.2920161
10.43971 0.29404755
10.44071 0.29605910999999996
10.44171 0.29805861
10.44271 0.30005598
10.44371 0.30205739
10.44471 0.3040619
10.44571 0.30606226000000003
10.44671 0.30804952
10.44771 0.31001847
10.44871 0.31197096999999996
10.44971 0.31391501
10.45071 0.3158601
10.45171 0.31781164
10.45271 0.31976763
10.45371 0.32171949
10.45471 0.32365678
10.45571 0.32557284
10.45671 0.32746838
10.45771 0.32935117
10.45871 0.33123144
10.45971 0.33311653
10.46071 0.33500683
10.46171 0.33689611999999997
10.46271 0.33877522
10.46371 0.34063738
10.46471 0.34248207
10.46571 0.34431498
10.46671 0.3461445
10.46771 0.34797657
10.46871 0.34981119
10.46971 0.35164226000000004
10.47071 0.35346111
10.47171 0.35526152
10.47271 0.35704339
10.47371 0.358813
10.47471 0.3605796
10.47571 0.3623504
10.47671 0.36412654
10.47771 0.3659026
10.47871 0.36766952999999997
10.47971 0.36941972
10.48071 0.37115095000000004
10.48171 0.37286745
10.48271 0.37457724000000003
10.48371 0.37628752
10.48471 0.37800078
10.48571 0.37971349
10.48671 0.38141839
10.48771 0.38310878
10.48871 0.38478246
10.48971 0.3864429
10.49071 0.3880972
10.49171 0.38975202
10.49271 0.39140964
10.49371 0.39306651000000004
10.49471 0.39471517999999994
10.49571 0.39634835
10.49671 0.39796303
10.49771 0.39956202
10.49871 0.40115253
10.49971 0.40274234
10.50071 0.4043357
10.50171 0.40593110000000004
10.50271 0.40752239999999995
10.50371 0.40910221
10.50471 0.41066593999999995
10.50571 0.41221427000000005
10.50671 0.41375229999999996
10.50771 0.4152867
10.50871 0.41682170999999996
10.50971 0.41835685
10.51071 0.41988711
10.51171 0.42140585999999997
10.51271 0.42290883
10.51371 0.42439638999999996
10.51471 0.4258736
10.51571 0.42734747
10.51671 0.42882306
10.51771 0.43030074
10.51871 0.43177577
10.51971 0.43324092
10.52071 0.43469025000000006
10.52171 0.43612225000000004
10.52271 0.43754061
10.52371 0.43895230999999996
10.52471 0.44036359
10.52571 0.44177701
10.52671 0.44318996
10.52771 0.44459649
10.52871 0.44599054000000005
10.52971 0.44736940999999997
10.53071 0.4487352
10.53171 0.45009330000000003
10.53271 0.45144954
10.53371 0.45280643
10.53471 0.45416183000000004
10.53571 0.45550978000000003
10.53671 0.45684389999999997
10.53771 0.45816093
10.53871 0.45946273
10.53971 0.46075550000000004
10.54071 0.46204659
10.54171 0.46334065999999996
10.54271 0.46463720999999997
10.54371 0.46593071999999996
10.54471 0.46721389999999996
10.54571 0.46848115
10.54671 0.46973181999999997
10.54771 0.47097011
10.54871 0.4722028
10.54971 0.47343522
10.55071 0.47466843
10.55171 0.47589862
10.55271 0.47711943999999995
10.55371 0.47832578000000003
10.55471 0.47951676
10.55571 0.48069647000000004
10.55671 0.48187189
10.55771 0.48304885
10.55871 0.48422874
10.55971 0.48540737
10.56071 0.48657702
10.56171 0.48773051
10.56271 0.48886499999999994
10.56371 0.48998352
10.56471 0.49109347000000003
10.56571 0.49220258000000006
10.56671 0.49331491
10.56771 0.49442877
10.56871 0.49553788
10.56971 0.49663503000000003
10.57071 0.49771614999999997
10.57171 0.4987827
10.57271 0.49984059
10.57371 0.5008968100000001
10.57471 0.50195525
10.57571 0.50301417
10.57671 0.5040670700000001
10.57771 0.50510624
10.57871 0.50612711
10.57971 0.5071309900000001
10.58071 0.50812457
10.58171 0.5091164300000001
10.58271 0.51011238
10.58371 0.5111123000000001
10.58471 0.51211007
10.58571 0.51309709
10.58671 0.51406673
10.58771 0.51501808
10.58871 0.51595611
10.58971 0.51688901
10.59071 0.51782345
10.59171 0.51876088
10.59271 0.51969681
10.59371 0.52062357
10.59471 0.5215347300000001
10.59571 0.52242889
10.59671 0.5233105299999999
10.59771 0.52418755
10.59871 0.52506668
10.59971 0.52594948
10.60071 0.5268313
10.60171 0.5277036700000001
10.60271 0.52855895
10.60371 0.52939458
10.60471 0.53021465
10.60571 0.53102775
10.60671 0.5318423299999999
10.60771 0.53266222
10.60871 0.53348467
10.60971 0.53430195
10.61071 0.53510568
10.61171 0.53589148
10.61271 0.53666118
10.61371 0.53742151
10.61471 0.53818016
10.61571 0.53894115
10.61671 0.53970264
10.61771 0.5404579500000001
10.61871 0.54119951
10.61971 0.5419233800000001
10.62071 0.54263165
10.62171 0.5433314899999999
10.62271 0.54403143
10.62371 0.54473639
10.62471 0.54544499
10.62571 0.5461501
10.62671 0.54684258
10.62771 0.54751621
10.62871 0.5481709300000001
10.62971 0.54881265
10.63071 0.54945
10.63171 0.55008959
10.63271 0.55073253
10.63371 0.5513741600000001
10.63471 0.55200695
10.63571 0.55262484
10.63671 0.55322675
10.63771 0.5538171199999999
10.63871 0.5544032
10.63971 0.55499063
10.64071 0.55558016
10.64171 0.5561668399999999
10.64271 0.55674282
10.64371 0.55730161
10.64471 0.55784183
10.64571 0.55836821
10.64671 0.55888919
10.64771 0.55941241
10.64871 0.55994079
10.64971 0.56047109
10.65071 0.56099566
10.65171 0.56150677
10.65271 0.5620005100000001
10.65371 0.5624786500000001
10.65471 0.56294734
10.65571 0.5634134199999999
10.65671 0.56388043
10.65771 0.5643469299999999
10.65871 0.56480728
10.65971 0.56525525
10.66071 0.56568761
10.66171 0.56610634
10.66271 0.56651756
10.66371 0.56692827
10.66471 0.56734229
10.66571 0.5677579399999999
10.66671 0.5681689400000001
10.66771 0.5685674
10.66871 0.5689480299999999
10.66971 0.56931102
10.67071 0.56966171
10.67171 0.57000783
10.67271 0.57035545
10.67371 0.57070586
10.67471 0.5710552
10.67571 0.5713968500000001
10.67671 0.57172528
10.67771 0.57203891
10.67871 0.57234094
10.67971 0.57263719
10.68071 0.5729327000000001
10.68171 0.57322849
10.68271 0.5735209699999999
10.68371 0.573804
10.68471 0.57407212
10.68571 0.5743240000000001
10.68671 0.57456312
10.68771 0.57479637
10.68871 0.57503032
10.68971 0.57526771
10.69071 0.57550604
10.69171 0.57573882
10.69271 0.57595894
10.69371 0.57616238
10.69471 0.57635019
10.69571 0.5765276500000001
10.69671 0.57670129
10.69771 0.57687536
10.69871 0.57704956
10.69971 0.5772195299999999
10.70071 0.57737944
10.70171 0.57752556
10.70271 0.5776583200000001
10.70371 0.57778228
10.70471 0.57790345
10.70571 0.57802573
10.70671 0.57814871
10.70771 0.57826741
10.70871 0.57837507
10.70971 0.57846652
10.71071 0.5785412600000001
10.71171 0.57860375
10.71271 0.5786610799999999
10.71371 0.5787192800000001
10.71471 0.57878015
10.71571 0.5788405
10.71671 0.57889381
10.71771 0.5789339099999999
10.71871 0.57895831
10.71971 0.57896939
10.72071 0.57897293
10.72171 0.57897475
10.72271 0.5789773100000001
10.72371 0.57897842
10.72471 0.57897251
10.72571 0.5789538399999999
10.72671 0.57891998
10.72771 0.57887323
10.72871 0.57881963
10.72971 0.57876543
10.73071 0.57871374
10.73171 0.57866247
10.73271 0.57860548
10.73371 0.57853558
10.73471 0.57844874
10.73571 0.5783459200000001
10.73671 0.57823281
10.73771 0.5781166299999999
10.73871 0.57800226
10.73971 0.57788976
10.74071 0.57777422
10.74171 0.57764892
10.74271 0.57750884
10.74371 0.57735373
10.74471 0.57718782
10.74571 0.57701753
10.74671 0.57684751
10.74771 0.57667806
10.74871 0.57650474
10.74971 0.57632104
10.75071 0.57612215
10.75171 0.57590781
10.75271 0.57568275
10.75371 0.57545416
10.75471 0.57522771
10.75571 0.5750043300000001
10.75671 0.57477956
10.75771 0.57454593
10.75871 0.57429685
10.75971 0.57403021
10.76071 0.57374937
10.76171 0.57346113
10.76271 0.573172
10.76371 0.5728846400000001
10.76471 0.57259663
10.76571 0.57230205
10.76671 0.5719951400000001
10.76771 0.5716736
10.76871 0.57134014
10.76971 0.57100058
10.77071 0.5706606000000001
10.77171 0.5703220600000001
10.77271 0.56998185
10.77371 0.5696333
10.77471 0.56926999
10.77571 0.56888936
10.77671 0.56849425
10.77771 0.56809159
10.77871 0.56768865
10.77971 0.56728926
10.78071 0.56689177
10.78171 0.5664901800000001
10.78271 0.56607742
10.78371 0.56564915
10.78471 0.56520603
10.78571 0.5647527999999999
10.78671 0.56429538
10.78771 0.56383726
10.78871 0.56337747
10.78971 0.56291134
10.79071 0.56243343
10.79171 0.56194104
10.79271 0.56143603
10.79371 0.56092418
10.79471 0.560412
10.79571 0.55990308
10.79671 0.55939588
10.79771 0.55888449
10.79871 0.5583615
10.79971 0.55782185
10.80071 0.5572653799999999
10.80171 0.55669658
10.80271 0.55612191
10.80371 0.55554621
10.80471 0.55497037
10.80571 0.55439123
10.80671 0.5538038000000001
10.80771 0.55320458
10.80871 0.55259373
10.80971 0.55197505
10.81071 0.55135353
10.81171 0.5507322
10.81271 0.55011013
10.81371 0.54948246
10.81471 0.54884301
10.81571 0.54818746
10.81671 0.5475157900000001
10.81771 0.54683238
10.81871 0.54614362
10.81971 0.54545482
10.82071 0.54476736
10.82171 0.5440785499999999
10.82271 0.5433834200000001
10.82371 0.54267766
10.82471 0.54195998
10.82571 0.54123257
10.82671 0.5404994399999999
10.82771 0.5397636
10.82871 0.53902511
10.82971 0.53828089
10.83071 0.5375263299999999
10.83171 0.5367580799999999
10.83271 0.53597614
10.83371 0.5351841
10.83471 0.53438717
10.83571 0.53358972
10.83671 0.53279279
10.83771 0.5319939
10.83871 0.53118831
10.83971 0.53037181
10.84071 0.52954284
10.84171 0.52870302
10.84271 0.52785589
10.84371 0.52700466
10.84471 0.52615041
10.84571 0.5252914
10.84671 0.52442439
10.84771 0.5235466599999999
10.84871 0.52265776
10.84971 0.52175988
10.85071 0.52085677
10.85171 0.51995148
10.85271 0.51904479
10.85371 0.51813466
10.85471 0.5172173999999999
10.85571 0.51628957
10.85671 0.5153497699999999
10.85771 0.51439935
10.85871 0.5134413
10.85971 0.51247859
10.86071 0.51151249
10.86171 0.51054196
10.86271 0.50956453
10.86371 0.50857789
10.86471 0.50758123
10.86571 0.50657592
10.86671 0.50556455
10.86771 0.50454959
10.86871 0.50353184
10.86971 0.50251004
10.87071 0.50148163
10.87171 0.50044404
10.87271 0.49939607
10.87371 0.49833846
10.87471 0.49727321999999996
10.87571 0.49620252000000004
10.87671 0.49512740000000005
10.87771 0.49404716000000004
10.87871 0.49296007
10.87971 0.49186446999999994
10.88071 0.49075973
10.88171 0.48964684999999997
10.88271 0.48852786
10.88371 0.48740478
10.88471 0.48627844000000003
10.88571 0.48514805
10.88671 0.48401165
10.88771 0.48286704999999996
10.88871 0.48171281999999993
10.88971 0.48054904
10.89071 0.47937687
10.89171 0.47819796
10.89271 0.47701336000000005
10.89371 0.47582318
10.89471 0.47462671
10.89571 0.47342312000000003
10.89671 0.47221221
10.89771 0.47099469000000005
10.89871 0.46977182
10.89971 0.4685448
10.90071 0.46731396999999997
10.90171 0.46607857
10.90271 0.46483688
10.90371 0.46358694999999994
10.90471 0.46232738999999995
10.90571 0.46105795
10.90671 0.45977956999999997
10.90771 0.45849383
10.90871 0.45720240999999995
10.90971 0.45590633999999997
10.91071 0.45460584
10.91171 0.45330049
10.91271 0.45198966
10.91371 0.45067286
10.91471 0.44935000999999997
10.91571 0.44802125
10.91671 0.44668657
10.91771 0.44534551
10.91871 0.44399719
10.91971 0.44264058
10.92071 0.44127489000000003
10.92171 0.43990021
10.92271 0.43851766000000003
10.92371 0.43712910000000005
10.92471 0.4357365
10.92571 0.43434119
10.92671 0.43294351
10.92771 0.43154242
10.92871 0.43013612999999995
10.92971 0.42872275
10.93071 0.42730090000000004
10.93171 0.42587016000000005
10.93271 0.42443094000000003
10.93371 0.42298408
10.93471 0.42153038000000004
10.93571 0.42007021
10.93671 0.41860356
10.93771 0.41713048999999996
10.93871 0.41565145
10.93971 0.41416752999999995
10.94071 0.41268012000000004
10.94171 0.41119019
10.94271 0.40969769
10.94371 0.40820114999999996
10.94471 0.40669800000000006
10.94571 0.40518561999999997
10.94671 0.40366244999999995
10.94771 0.40212855999999997
10.94871 0.40058587
10.94971 0.39903717
10.95071 0.39748498000000004
10.95171 0.39593051
10.95271 0.39437342999999997
10.95371 0.39281230000000006
10.95471 0.39124568000000004
10.95571 0.38967303
10.95671 0.38809476
10.95771 0.38651184
10.95871 0.38492465
10.95971 0.38333238999999997
10.96071 0.38173294
10.96171 0.38012387
10.96271 0.37850384
10.96371 0.37687358
10.96471 0.37523604
10.96571 0.37359511
10.96671 0.37195401
10.96771 0.37031369
10.96871 0.36867247
10.96971 0.36702689
10.97071 0.36537358999999997
10.97171 0.36371086999999996
10.97271 0.36203936000000003
10.97371 0.36036137
10.97471 0.35867923999999995
10.97571 0.35699387
10.97671 0.35530408
10.97771 0.35360751
10.97871 0.35190221
10.97971 0.35018818
10.98071 0.34846787
10.98171 0.34674502
10.98271 0.34502265
10.98371 0.34330130999999997
10.98471 0.34157843
10.98571 0.33984943
10.98671 0.33811
10.98771 0.33635842
10.98871 0.33459633
10.98971 0.33282794
10.99071 0.3310577
10.99171 0.32928798000000004
10.99271 0.32751786
10.99371 0.32574395
10.99471 0.32396251
10.99571 0.32217181
10.99671 0.32037319999999997
10.99771 0.31857034
10.99871 0.31676698
10.99971 0.31496447
11.00071 0.31316082
11.00171 0.31135157
11.00271 0.30953221000000003
11.00371 0.30770083000000004
11.00471 0.30585942
11.00571 0.30401296
11.00671 0.30216675000000004
11.00771 0.30032357000000004
11.00871 0.29848209
11.00971 0.29663758
11.01071 0.29478469
11.01171 0.29292027
11.01271 0.29104531
11.01371 0.2891642
11.01471 0.28728235
11.01571 0.28540292
11.01671 0.28352512
11.01771 0.28164464
11.01871 0.27975622
11.01971 0.27785676
11.02071 0.27594725
11.02171 0.27403224
11.02271 0.27211727999999996
11.02371 0.27020566999999995
11.02471 0.26829646
11.02571 0.26638485
11.02671 0.26446488
11.02771 0.2625329
11.02871 0.26058974
11.02971 0.25864043000000003
11.03071 0.25669147999999997
11.03171 0.25474718
11.03271 0.25280733
11.03371 0.25086724
11.03471 0.24892034
11.03571 0.24696186
11.03671 0.24499146
11.03771 0.24301332999999997
11.03871 0.24103370999999998
11.03971 0.23905733
11.04071 0.23708467
11.04171 0.23511187
11.04271 0.23313297
11.04371 0.23114365000000003
11.04471 0.22914375
11.04571 0.22713763
11.04671 0.22513170000000002
11.04771 0.22313075999999998
11.04871 0.22113505
11.04971 0.21914004
11.05071 0.21713881
11.05171 0.21512584999999998
11.05271 0.2131002
11.05371 0.21106598
11.05471 0.20903016
11.05571 0.20699878
11.05671 0.20497364
11.05771 0.20295145999999997
11.05871 0.20092592999999997
11.05971 0.19889127
11.06071 0.19684555
11.06171 0.19479174000000002
11.06271 0.19273582
11.06371 0.19068326
11.06471 0.18863580000000002
11.06571 0.18659043
11.06671 0.18454113
11.06771 0.18248245
11.06871 0.18041277
11.06971 0.17833541
11.07071 0.17625691999999998
11.07171 0.17418346
11.07271 0.17211735
11.07371 0.17005571
11.07471 0.16799197
11.07571 0.16591945
11.07671 0.16383496
11.07771 0.16174052
11.07871 0.15964208
11.07971 0.15754621
11.08071 0.15545653
11.08171 0.15337187
11.08271 0.15128724000000002
11.08371 0.14919685
11.08471 0.14709758
11.08571 0.14499077999999999
11.08671 0.14288143
11.08771 0.14077517
11.08871 0.13867491
11.08971 0.13657903000000002
11.09071 0.13448212
11.09171 0.132378
11.09271 0.13026324
11.09371 0.12813913999999998
11.09471 0.12601124
11.09571 0.12388638
11.09671 0.12176908
11.09771 0.11965922999999999
11.09871 0.11755233000000001
11.09971 0.11544195
11.10071 0.11332333000000001
11.10171 0.11119582
11.10271 0.10906294
11.10371 0.10693021999999999
11.10471 0.10480194
11.10571 0.10267872
11.10671 0.1005573
11.10771 0.098432589
11.10871 0.096300826
11.10971 0.09416189300000001
11.11071 0.092019577
11.11171 0.089879578
11.11271 0.087746326
11.11371 0.085620454
11.11471 0.083498337
11.11571 0.081373949
11.11671 0.079242053
11.11771 0.077100948
11.11871 0.07495333
11.11971 0.072804774
11.12071 0.070660742
11.12171 0.068523752
11.12271 0.066392269
11.12371 0.064261799
11.12471 0.062127592
11.12571 0.059987349
11.12671 0.057842449000000004
11.12771 0.055697036000000005
11.12871 0.053555517999999996
11.12971 0.051419954999999996
11.13071 0.049288786
11.13171 0.047157661
11.13271 0.045021897
11.13371 0.042879189
11.13471 0.040731052000000004
11.13571 0.038582174
11.13671 0.036437999
11.13771 0.034301876
11.13871 0.032173324
11.13971 0.030048317
11.14071 0.027921469999999997
11.14171 0.025788887
11.14271 0.023650147
11.14371 0.021508377
11.14471 0.019368401
11.14571 0.017234037
11.14671 0.015106042
11.14771 0.012981831999999999
11.14871 0.010857091999999999
11.14971 0.0087283508
11.15071 0.0065950604
11.15171 0.0044600005
11.15271 0.0023277813000000002
11.15371 0.00020226839
11.15471 -0.0019156169999999999
11.15571 -0.0040284925
11.15671 -0.0061411374
11.15771 -0.008257896800000001
11.15871 -0.010380283
11.15971 -0.012506103999999999
11.16071 -0.014630605000000001
11.16171 -0.016749023000000002
11.16271 -0.018859144
11.16371 -0.020962463
11.16471 -0.023063329
11.16571 -0.025166519
11.16671 -0.027274608
11.16771 -0.029386560000000003
11.16871 -0.031498325
11.16971 -0.033605096
11.17071 -0.035703959
11.17171 -0.037795468
11.17271 -0.039883249
11.17371 -0.041971891000000004
11.17471 -0.044064285
11.17571 -0.046159926999999996
11.17671 -0.048255172
11.17771 -0.05034527900000001
11.17871 -0.052427127999999996
11.17971 -0.054501067
11.18071 -0.056570809
11.18171 -0.05864141900000001
11.18271 -0.060716452
11.18371 -0.062795874
11.18471 -0.064875919
11.18571 -0.06695099900000001
11.18671 -0.069016695
11.18771 -0.071072089
11.18871 -0.073120242
11.18971 -0.075166486
11.19071 -0.077215524
11.19171 -0.079268898
11.19271 -0.08132426300000001
11.19371 -0.083376834
11.19471 -0.085422175
11.19571 -0.087458722
11.19671 -0.089488609
11.19771 -0.09151632
11.19871 -0.093545916
11.19971 -0.09557851
11.20071 -0.097611349
11.20171 -0.099639222
11.20271 -0.10165733999999998
11.20371 -0.10366414
11.20471 -0.10566234
11.20571 -0.10765767999999999
11.20671 -0.1096559
11.20771 -0.11165967000000002
11.20871 -0.11366714
11.20971 -0.11567289
11.21071 -0.11767088
11.21171 -0.1196576
11.21271 -0.12163378
11.21371 -0.1236037
11.21471 -0.12557262
11.21571 -0.12754361
11.21671 -0.12951589
11.21771 -0.13148534
11.21871 -0.13344717
11.21971 -0.13539890999999998
11.22071 -0.13734211
11.22171 -0.13928162
11.22271 -0.14122295
11.22371 -0.14316892
11.22471 -0.14511785
11.22571 -0.14706407000000002
11.22671 -0.1490008
11.22771 -0.15092368
11.22871 -0.15283304
11.22971 -0.1547337
11.23071 -0.15663233
11.23171 -0.15853388
11.23271 -0.16043913
11.23371 -0.16234452
11.23471 -0.16424451
11.23571 -0.16613491
11.23671 -0.16801526
11.23771 -0.16988899
11.23871 -0.17176111
11.23971 -0.17363501
11.24071 -0.17551007999999998
11.24171 -0.17738169
11.24271 -0.17924367
11.24371 -0.18109174
11.24471 -0.18292611
11.24571 -0.18475164
11.24671 -0.18657543
11.24771 -0.18840304
11.24871 -0.19023566
11.24971 -0.19206953
11.25071 -0.19389805000000002
11.25171 -0.19571544000000002
11.25271 -0.19751971000000001
11.25371 -0.19931353000000002
11.25471 -0.20110228000000002
11.25571 -0.20289072
11.25671 -0.20468014
11.25771 -0.20646750999999997
11.25871 -0.20824741
11.25971 -0.21001526999999998
11.26071 -0.21177037
11.26171 -0.21351641000000002
11.26271 -0.21525971
11.26371 -0.21700559
11.26471 -0.21875538
11.26571 -0.22050546999999998
11.26671 -0.22224918999999999
11.26771 -0.22398028999999997
11.26871 -0.22569639000000002
11.26971 -0.22740001
11.27071 -0.22909711000000002
11.27171 -0.23079361
11.27271 -0.23249210999999997
11.27371 -0.23419056
11.27471 -0.23588357
11.27571 -0.23756571999999998
11.27671 -0.23923477
11.27771 -0.24089299
11.27871 -0.24254587
11.27971 -0.24419893
11.28071 -0.24585433
11.28171 -0.24750964
11.28271 -0.24915901000000001
11.28371 -0.25079651000000003
11.28471 -0.25241931
11.28571 -0.25402941
11.28671 -0.25563233
11.28771 -0.25723407
11.28871 -0.25883764
11.28971 -0.26044140000000005
11.29071 -0.26204006
11.29171 -0.26362769
11.29271 -0.26520116
11.29371 -0.26676194000000003
11.29471 -0.26831524
11.29571 -0.26986708
11.29671 -0.27142076
11.29771 -0.27297509
11.29871 -0.27452493
11.29971 -0.27606417
11.30071 -0.27758905
11.30171 -0.27910022
11.30271 -0.28060225
11.30371 -0.28210096
11.30471 -0.28360002
11.30571 -0.28509885999999995
11.30671 -0.28659323999999997
11.30771 -0.28807765
11.30871 -0.28954879
11.30971 -0.29100745
11.31071 -0.29245825
11.31171 -0.29390696
11.31271 -0.2953572
11.31371 -0.29680815
11.31471 -0.29825491000000004
11.31571 -0.29969099
11.31671 -0.30111171999999997
11.31771 -0.30251674
11.31871 -0.30391004
11.31971 -0.30529769
11.32071 -0.30668449999999997
11.32171 -0.30807159
11.32271 -0.30945609
11.32371 -0.31083308000000004
11.32471 -0.31219872000000004
11.32571 -0.31355254
11.32671 -0.31489765000000003
11.32771 -0.3162388
11.32871 -0.31757939
11.32971 -0.31891919
11.33071 -0.32025415
11.33171 -0.32157849
11.33271 -0.32288774
11.33371 -0.32418136999999997
11.33471 -0.32546311
11.33571 -0.32673911
11.33671 -0.32801481
11.33771 -0.3292921
11.33871 -0.33056862
11.33971 -0.33183927
11.34071 -0.33309911000000003
11.34171 -0.3343459
11.34271 -0.33558104
11.34371 -0.33680843
11.34471 -0.33803184
11.34571 -0.33925247999999997
11.34671 -0.34046826999999996
11.34771 -0.3416751
11.34871 -0.34286941
11.34971 -0.34405051
11.35071 -0.34522127999999996
11.35171 -0.34638688
11.35271 -0.34755205
11.35371 -0.34871858
11.35471 -0.3498842
11.35571 -0.35104377000000003
11.35671 -0.35219188
11.35771 -0.35332553
11.35871 -0.35444542
11.35971 -0.3555553
11.36071 -0.35665964
11.36171 -0.35776123
11.36271 -0.35885978
11.36371 -0.35995245
11.36471 -0.36103581
11.36571 -0.36210811
11.36671 -0.36317035999999997
11.36771 -0.36422578
11.36871 -0.36527789
11.36971 -0.36632831
11.37071 -0.36737558000000003
11.37171 -0.36841587000000003
11.37271 -0.36944484
11.37371 -0.37046003
11.37471 -0.37146208
11.37571 -0.37245455
11.37671 -0.37344191
11.37771 -0.37442746
11.37871 -0.37541164000000005
11.37971 -0.37639211
11.38071 -0.37736522
11.38171 -0.37832807
11.38271 -0.37927991
11.38371 -0.38022231
11.38471 -0.38115808
11.38571 -0.38208929
11.38671 -0.38301612
11.38771 -0.38393668000000003
11.38871 -0.38484826
11.38971 -0.3857489
11.39071 -0.38663866
11.39171 -0.38751974
11.39271 -0.3883953
11.39371 -0.38926784999999997
11.39471 -0.3901379
11.39571 -0.39100367999999996
11.39671 -0.39186212
11.39771 -0.39271046
11.39871 -0.39354754000000003
11.39971 -0.39437431999999994
11.40071 -0.39519318
11.40171 -0.39600669
11.40271 -0.39681615000000003
11.40371 -0.39762128
11.40471 -0.3984204
11.40571 -0.39921165000000003
11.40671 -0.39999406
11.40771 -0.40076788999999996
11.40871 -0.40153447000000003
11.40971 -0.40229522
11.41071 -0.40305085
11.41171 -0.40380093
11.41271 -0.40454402999999994
11.41371 -0.40527866
11.41471 -0.40600398
11.41571 -0.40672021
11.41671 -0.40742870999999997
11.41771 -0.40813116
11.41871 -0.40882882
11.41971 -0.409522
11.42071 -0.41021006000000004
11.42171 -0.41089165000000005
11.42271 -0.41156542
11.42371 -0.41223047
11.42471 -0.41288682
11.42571 -0.41353529999999994
11.42671 -0.41417712
11.42771 -0.41481331
11.42871 -0.41544442000000004
11.42971 -0.41607032
11.43071 -0.41669025
11.43171 -0.41730329
11.43271 -0.41790869999999997
11.43371 -0.41850633
11.43471 -0.41909664999999996
11.43571 -0.41968054
11.43671 -0.42025865999999995
11.43771 -0.42083114000000005
11.43871 -0.42139743
11.43971 -0.42195646
11.44071 -0.42250719999999997
11.44171 -0.42304946
11.44271 -0.42358413
11.44371 -0.42411294
11.44471 -0.42463774
11.44571 -0.42515951
11.44671 -0.4256777
11.44771 -0.42619035
11.44871 -0.42669494
11.44971 -0.42718966
11.45071 -0.42767426999999997
11.45171 -0.42815041
11.45271 -0.42862077
11.45371 -0.42908768999999997
11.45471 -0.429552
11.45571 -0.43001245000000005
11.45671 -0.43046660999999997
11.45771 -0.43091234
11.45871 -0.43134894
11.45971 -0.43177777
11.46071 -0.43220157
11.46171 -0.43262267
11.46271 -0.43304162
11.46371 -0.43345653
11.46471 -0.43386392999999995
11.46571 -0.43426072
11.46671 -0.43464587
11.46771 -0.43502143000000004
11.46871 -0.43539158
11.46971 -0.43576047999999995
11.47071 -0.43613011999999995
11.47171 -0.43649916
11.47271 -0.43686354
11.47371 -0.43721874
11.47471 -0.43756220999999995
11.47571 -0.43789484
11.47671 -0.43822033
11.47771 -0.43854318
11.47871 -0.43886588000000004
11.47971 -0.4391876
11.48071 -0.43950444
11.48171 -0.43981178000000004
11.48271 -0.44010704999999994
11.48371 -0.44039157
11.48471 -0.44066999
11.48571 -0.44094779999999995
11.48671 -0.44122832000000006
11.48771 -0.44151046
11.48871 -0.4417893
11.48971 -0.44205855
11.49071 -0.44231404999999996
11.49171 -0.44255625
11.49271 -0.44278981999999995
11.49371 -0.44302135000000004
11.49471 -0.44325544
11.49571 -0.44349226999999997
11.49671 -0.44372737999999995
11.49771 -0.44395435000000005
11.49871 -0.44416846
11.49971 -0.44436967000000005
11.50071 -0.44456254999999995
11.50171 -0.44475393
11.50271 -0.44494886
11.50371 -0.44514751
11.50471 -0.44534504
11.50571 -0.4455342
11.50671 -0.44570942
11.50771 -0.44587016999999995
11.50871 -0.44602132000000005
11.50971 -0.44617062
11.51071 -0.44632418999999995
11.51171 -0.44648320999999996
11.51271 -0.44664298
11.51371 -0.44679567000000003
11.51471 -0.44693472
11.51571 -0.44705868
11.51671 -0.44717211
11.51771 -0.44728308
11.51871 -0.44739851999999997
11.51971 -0.44752038
11.52071 -0.44764428999999994
11.52171 -0.44776225000000003
11.52271 -0.44786710999999996
11.52371 -0.44795675
11.52471 -0.44803535999999994
11.52571 -0.44811107
11.52671 -0.44819135000000004
11.52771 -0.44827848000000003
11.52871 -0.44836821
11.52971 -0.44845222000000007
11.53071 -0.44852281000000005
11.53171 -0.44857748
11.53271 -0.44862032
11.53371 -0.44866004
11.53471 -0.44870492999999995
11.53571 -0.44875816
11.53671 -0.44881603999999997
11.53771 -0.44887000999999993
11.53871 -0.44891159
11.53971 -0.44893720000000004
11.54071 -0.44895024000000006
11.54171 -0.44895904
11.54271 -0.44897202999999997
11.54371 -0.44899289
11.54471 -0.44901851000000004
11.54571 -0.44904063000000005
11.54671 -0.44905081999999996
11.54771 -0.44904542
11.54871 -0.44902772999999996
11.54971 -0.44900612
11.55071 -0.44898926
11.55171 -0.44898116
11.55271 -0.44897883000000005
11.55371 -0.44897393999999996
11.55471 -0.4489576
11.55571 -0.44892537
11.55671 -0.44887996999999996
11.55771 -0.44882953999999997
11.55871 -0.44878311
11.55971 -0.44874529999999996
11.56071 -0.44871392000000004
11.56171 -0.44868117999999996
11.56271 -0.44863839
11.56371 -0.44858097
11.56471 -0.44851103000000003
11.56571 -0.44843620000000006
11.56671 -0.44836499999999996
11.56771 -0.44830209
11.56871 -0.44824537
11.56971 -0.4481873
11.57071 -0.44811935999999997
11.57171 -0.44803689
11.57271 -0.44794175999999997
11.57371 -0.44784140999999994
11.57471 -0.4477445
11.57571 -0.44765593000000004
11.57671 -0.44757416000000005
11.57771 -0.44749220999999995
11.57871 -0.44740173
11.57971 -0.44729789
11.58071 -0.44718212
11.58171 -0.44706110000000004
11.58271 -0.44694276999999993
11.58371 -0.44683171
11.58471 -0.44672651999999996
11.58571 -0.44662082000000003
11.58671 -0.44650687
11.58771 -0.44638035000000004
11.58871 -0.44624265
11.58971 -0.44610025000000003
11.59071 -0.44596079
11.59171 -0.44582872999999995
11.59271 -0.4457029
11.59371 -0.44557736
11.59471 -0.44544484
11.59571 -0.44530099
11.59671 -0.44514680999999995
11.59771 -0.44498779000000005
11.59871 -0.44483058
11.59971 -0.44467895999999996
11.60071 -0.44453177
11.60171 -0.44438363999999997
11.60271 -0.44422834
11.60371 -0.44406257
11.60471 -0.44388780000000005
11.60571 -0.4437096
11.60671 -0.44353418
11.60771 -0.44336491
11.60871 -0.44320044
11.60971 -0.4430356
11.61071 -0.44286451
11.61171 -0.44268393
11.61271 -0.44249501
11.61371 -0.44230236999999994
11.61471 -0.44211126
11.61571 -0.44192425
11.61671 -0.44174008000000003
11.61771 -0.44155447000000003
11.61871 -0.44136289999999995
11.61971 -0.44116359000000005
11.62071 -0.44095847
11.62171 -0.44075199000000004
11.62271 -0.44054841
11.62371 -0.44034905999999996
11.62471 -0.44015162
11.62571 -0.43995134
11.62671 -0.43974393
11.62771 -0.43952814
11.62871 -0.43930634999999996
11.62971 -0.43908316
11.63071 -0.43886257
11.63171 -0.43864580999999997
11.63271 -0.43843081000000006
11.63371 -0.43821377
11.63471 -0.43799160000000004
11.63571 -0.43776389000000004
11.63671 -0.43753311
11.63771 -0.43730278999999994
11.63871 -0.43707499
11.63971 -0.43684877
11.64071 -0.43662065
11.64171 -0.43638642000000005
11.64271 -0.43614409000000004
11.64371 -0.43589505
11.64471 -0.43564369
11.64571 -0.43539492999999996
11.64671 -0.43515144
11.64771 -0.43491218000000004
11.64871 -0.43467321000000003
11.64971 -0.43442999
11.65071 -0.43418026
11.65171 -0.43392498
11.65271 -0.43366775
11.65371 -0.43341209999999997
11.65471 -0.43315901
11.65571 -0.43290611
11.65671 -0.43264907
11.65771 -0.43238429000000006
11.65871 -0.43211174
11.65971 -0.43183528000000004
11.66071 -0.43156082
11.66171 -0.43129305999999995
11.66271 -0.43103271
11.66371 -0.43077576
11.66471 -0.43051564000000003
11.66571 -0.43024682000000003
11.66671 -0.42996774000000004
11.66771 -0.4296816
11.66871 -0.42939424000000004
11.66971 -0.42911051000000006
11.67071 -0.42883139000000003
11.67171 -0.42855358000000005
11.67271 -0.42827166999999994
11.67371 -0.42798179
11.67471 -0.42768437
11.67571 -0.4273844
11.67671 -0.42708855999999995
11.67771 -0.42680106
11.67871 -0.42652096999999994
11.67971 -0.42624203
11.68071 -0.42595606999999996
11.68171 -0.42565735000000005
11.68271 -0.42534592000000004
11.68371 -0.42502764
11.68471 -0.42471094
11.68571 -0.42440211
11.68671 -0.42410195
11.68771 -0.42380537
11.68871 -0.42350474
11.68971 -0.42319450999999997
11.69071 -0.42287447
11.69171 -0.42254985
11.69271 -0.42222808000000006
11.69371 -0.42191385
11.69471 -0.42160619
11.69571 -0.42129848
11.69671 -0.42098234
11.69771 -0.42065256
11.69871 -0.42031053
11.69971 -0.41996385
11.70071 -0.41962224
11.70171 -0.41929218
11.70271 -0.4189732
11.70371 -0.418658
11.70471 -0.4183366
11.70571 -0.41800183
11.70671 -0.41765324000000004
11.70771 -0.41729701
11.70871 -0.41694217
11.70971 -0.41659506999999996
11.71071 -0.4162557
11.71171 -0.41591776999999996
11.71271 -0.4155728
11.71371 -0.41521545
11.71471 -0.41484707000000004
11.71571 -0.41447510000000004
11.71671 -0.41410895000000003
11.71771 -0.41375429999999996
11.71871 -0.41340948
11.71971 -0.4130661
11.72071 -0.41271346000000003
11.72171 -0.41234451000000005
11.72271 -0.41195988
11.72371 -0.41156728000000004
11.72471 -0.41117729000000003
11.72571 -0.41079721
11.72671 -0.41042729
11.72771 -0.41006085999999997
11.72871 -0.40968847
11.72971 -0.40930374999999997
11.73071 -0.40890696
11.73171 -0.40850475999999997
11.73271 -0.40810602
11.73371 -0.40771617
11.73471 -0.40733367000000004
11.73571 -0.40695076
11.73671 -0.40655783
11.73771 -0.40614917
11.73871 -0.40572643999999997
11.73971 -0.40529794
11.74071 -0.40487409999999996
11.74171 -0.40446143
11.74271 -0.40405896
11.74371 -0.40365891
11.74471 -0.40325117
11.74571 -0.40282905
11.74671 -0.40239282
11.74771 -0.40194927999999996
11.74871 -0.40150741
11.74971 -0.40107304
11.75071 -0.40064532999999997
11.75171 -0.40021753
11.75271 -0.3997812
11.75371 -0.39933161
11.75471 -0.39887046000000004
11.75571 -0.39840527
11.75671 -0.39794464
11.75771 -0.39749313
11.75871 -0.39704852
11.75971 -0.39660282999999996
11.76071 -0.39614676
11.76171 -0.39567519000000007
11.76271 -0.39518977999999994
11.76371 -0.39469814
11.76471 -0.39420919
11.76571 -0.39372807000000004
11.76671 -0.39325329
11.76771 -0.39277794000000005
11.76871 -0.39229401999999997
11.76971 -0.39179716000000003
11.77071 -0.39128913
11.77171 -0.39077653
11.77271 -0.39026658
11.77371 -0.38976255
11.77471 -0.38926168
11.77571 -0.38875684
11.77671 -0.38824084000000003
11.77771 -0.38771089000000003
11.77871 -0.38717038
11.77971 -0.3866269
11.78071 -0.38608785
11.78171 -0.385556
11.78271 -0.3850278
11.78371 -0.38449545
11.78471 -0.38395154
11.78571 -0.38339316
11.78671 -0.38282352000000003
11.78771 -0.38224978
11.78871 -0.38167865
11.78971 -0.38111235000000004
11.79071 -0.38054743999999996
11.79171 -0.37997712
11.79271 -0.37939553
11.79371 -0.37880151
11.79471 -0.37819927
11.79571 -0.37759575
11.79671 -0.37699621
11.79771 -0.37640071999999997
11.79871 -0.37580389
11.79971 -0.37519783
11.80071 -0.37457694
11.80171 -0.37394131
11.80271 -0.37329681000000003
11.80371 -0.37265181999999997
11.80471 -0.37201233
11.80571 -0.3713785
11.80671 -0.37074463999999996
11.80771 -0.37010265999999997
11.80871 -0.36944684
11.80971 -0.36877713
11.81071 -0.36809886999999997
11.81171 -0.36741925999999997
11.81271 -0.36674261
11.81371 -0.36606751
11.81471 -0.3653876
11.81571 -0.36469549
11.81671 -0.36398749999999996
11.81771 -0.36326644
11.81871 -0.36254027
11.81971 -0.36181763
11.82071 -0.36110268
11.82171 -0.36039238
11.82271 -0.35967799
11.82371 -0.35894979
11.82471 -0.35820254
11.82571 -0.35743837
11.82671 -0.35666525000000004
11.82771 -0.35589233
11.82871 -0.35512431
11.82971 -0.35435895
11.83071 -0.35358856
11.83171 -0.35280499
11.83271 -0.35200482
11.83371 -0.35119173
11.83471 -0.35037443
11.83571 -0.34956122
11.83671 -0.34875461999999996
11.83771 -0.34794929
11.83871 -0.34713459
11.83971 -0.34630046999999997
11.84071 -0.34544335
11.84171 -0.34456837
11.84271 -0.34368676
11.84371 -0.34280957
11.84471 -0.3419416
11.84571 -0.34107878
11.84671 -0.34021073999999996
11.84771 -0.33932698
11.84871 -0.33842293
11.84971 -0.33750238
11.85071 -0.33657495
11.85171 -0.3356498
11.85271 -0.33472977000000004
11.85371 -0.33380929
11.85471 -0.33287745999999996
11.85571 -0.3319246
11.85671 -0.33094836
11.85771 -0.32995567000000003
11.85871 -0.32895922
11.85971 -0.32797045999999996
11.86071 -0.32699297000000005
11.86171 -0.32602025
11.86271 -0.32503922
11.86371 -0.32403732
11.86471 -0.32300947
11.86571 -0.32196057
11.86671 -0.32090230000000003
11.86771 -0.31984614
11.86871 -0.31879651000000003
11.86971 -0.31774845
11.87071 -0.31669077
11.87171 -0.31561304
11.87271 -0.31451215
11.87371 -0.31339448999999997
11.87471 -0.31227232
11.87571 -0.31115653
11.87671 -0.31004994999999996
11.87771 -0.30894517
11.87871 -0.3078284
11.87971 -0.30668708
11.88071 -0.30551704
11.88171 -0.30432481
11.88271 -0.30312396
11.88371 -0.30192754
11.88471 -0.30074071
11.88571 -0.29955809
11.88671 -0.29836721
11.88771 -0.29715574
11.88871 -0.29591874
11.88971 -0.29466117
11.89071 -0.29339474
11.89171 -0.29213058000000003
11.89271 -0.29087241
11.89371 -0.28961414999999996
11.89471 -0.28834331
11.89571 -0.28704847
11.89671 -0.28572602
11.89771 -0.28438262999999997
11.89871 -0.28303165
11.89971 -0.28168557
11.90071 -0.28034889
11.90171 -0.27901558000000004
11.90271 -0.27767241
11.90371 -0.27630634000000004
11.90471 -0.27491176
11.90571 -0.2734933
11.90671 -0.27206284
11.90771 -0.27063247
11.90871 -0.2692075
11.90971 -0.26778365
11.91071 -0.26634990000000003
11.91171 -0.26489514999999997
11.91271 -0.26341493
11.91371 -0.26191392
11.91471 -0.26040319
11.91571 -0.25889352000000004
11.91671 -0.25738887
11.91771 -0.25588388
11.91871 -0.25436676
11.91971 -0.25282594999999997
11.92071 -0.25125667
11.92171 -0.24966359999999999
11.92271 -0.24805816000000003
11.92371 -0.24645214000000001
11.92471 -0.24485117999999997
11.92571 -0.24325186000000001
11.92671 -0.24164405
11.92771 -0.24001685
11.92871 -0.23836468
11.92971 -0.23669016
11.93071 -0.23500209
11.93171 -0.23330993
11.93271 -0.23161806
11.93371 -0.22992336000000002
11.93471 -0.2282171
11.93571 -0.22649028999999998
11.93671 -0.22473894
11.93771 -0.22296649
11.93871 -0.22118187000000003
11.93971 -0.21939424000000002
11.94071 -0.2176079
11.94171 -0.21581978
11.94271 -0.21402132999999998
11.94371 -0.21220327
11.94471 -0.2103606
11.94571 -0.20849510999999998
11.94671 -0.20661390999999998
11.94771 -0.20472517
11.94871 -0.20283354
11.94971 -0.2009379
11.95071 -0.19903248
11.95171 -0.19711058
11.95271 -0.19516856000000002
11.95371 -0.19320775
11.95471 -0.19123331
11.95571 -0.18925092
11.95671 -0.18726328
11.95771 -0.18526848999999998
11.95871 -0.18326119
11.95971 -0.18123566
11.96071 -0.17918907
11.96171 -0.17712292000000002
11.96271 -0.17504204
11.96371 -0.17295185
11.96471 -0.17085545000000002
11.96571 -0.16875226999999998
11.96671 -0.1666388
11.96771 -0.16451072
11.96871 -0.16236525
11.96971 -0.16020229
11.97071 -0.1580239
11.97171 -0.15583262
11.97271 -0.15362987
11.97371 -0.15141527
11.97471 -0.14918727
11.97571 -0.14694432000000002
11.97671 -0.14468599999999998
11.97771 -0.14241325
11.97871 -0.14012760999999999
11.97971 -0.13783027
11.98071 -0.13552137
11.98171 -0.13320007
11.98271 -0.13086523
11.98371 -0.12851608
11.98471 -0.12615245
11.98571 -0.1237745
11.98671 -0.12138213
11.98771 -0.11897482999999999
11.98871 -0.11655195
11.98971 -0.11411349999999999
11.99071 -0.11166062000000002
11.99171 -0.10919528
11.99271 -0.10671931
11.99371 -0.10423309
11.99471 -0.10173493
11.99571 -0.099221675
11.99671 -0.096690265
11.99771 -0.094139611
11.99871 -0.091571419
11.99971 -0.088989449
12.00071 -0.086397398
12.00171 -0.083796674
12.00271 -0.081185368
12.00371 -0.07855923599999999
12.00471 -0.075914199
12.00571 -0.073248945
12.00671 -0.070566003
12.00771 -0.06787046399999999
12.00871 -0.065166963
12.00971 -0.062456657
12.01071 -0.05973606
12.01171 -0.056998653
12.01271 -0.05423851
12.01371 -0.051453918999999994
12.01471 -0.04864881
12.01571 -0.045830943
12.01671 -0.043007691
12.01771 -0.040181822
12.01871 -0.037349688000000006
12.01971 -0.034503051
12.02071 -0.031633652
12.02171 -0.028737923
12.02271 -0.02581912
12.02371 -0.022885491
12.02471 -0.019945459999999998
12.02571 -0.017002542
12.02671 -0.014053051
12.02771 -0.01108806
12.02871 -0.008098607899999999
12.02971 -0.0050811944999999996
12.03071 -0.0020402766
12.03171 0.0010138602
12.03271 0.0040708014999999995
12.03371 0.0071260954
12.03471 0.01018415
12.03571 0.013256114
12.03671 0.016353797
12.03771 0.019483017999999998
12.03871 0.022640196
12.03971 0.025814277
12.04071 0.028992973999999998
12.04171 0.032169805
12.04271 0.035347870999999996
12.04371 0.038538093
12.04471 0.041752882
12.04571 0.044998794
12.04671 0.048272524
12.04771 0.051562593
12.04871 0.054855895
12.04971 0.058145379
12.05071 0.06143440299999999
12.05171 0.064735126
12.05271 0.0680617
12.05371 0.071422174
12.05471 0.07481366
12.05571 0.078223762
12.05671 0.081637449
12.05771 0.085045572
12.05871 0.088450138
12.05971 0.091863261
12.06071 0.095300301
12.06171 0.09877109
12.06271 0.10227428
12.06371 0.10579808
12.06471 0.10932697000000001
12.06571 0.11285067
12.06671 0.11637011000000001
12.06771 0.11989691000000001
12.06871 0.12344677
12.06971 0.12703029999999998
12.07071 0.13064682
12.07171 0.13428455
12.07271 0.13792728
12.07371 0.14156362
12.07471 0.14519363999999998
12.07571 0.14882897
12.07671 0.15248626
12.07771 0.15617775
12.07871 0.15990426
12.07971 0.16365461
12.08071 0.16741196
12.08171 0.17116327
12.08271 0.17490664
12.08371 0.17865233
12.08471 0.1824168
12.08571 0.18621333
12.08671 0.19004443
12.08771 0.19390046
12.08871 0.19776523
12.08971 0.20162528
12.09071 0.20547769999999999
12.09171 0.20933169999999998
12.09271 0.21320337
12.09371 0.21710643
12.09471 0.22104422
12.09571 0.22500774
12.09671 0.22898063
12.09771 0.23294836
12.09871 0.23690648
12.09971 0.24086302
12.10071 0.24483391999999998
12.10171 0.24883412
12.10271 0.25286905
12.10371 0.25693181000000004
12.10471 0.26100718
12.10571 0.26508025
12.10671 0.26914484
12.10771 0.27320683
12.10871 0.27728048
12.10971 0.2813803
12.11071 0.2855126
12.11171 0.28967198
12.11271 0.29384438
12.11371 0.29801519000000004
12.11471 0.30217755
12.11571 0.30633614
12.11671 0.31050455
12.11771 0.31469758000000003
12.11871 0.3189228
12.11971 0.32317638000000004
12.12071 0.32744523999999997
12.12171 0.33171438000000003
12.12271 0.33597513
12.12371 0.34022980999999997
12.12471 0.34449019000000003
12.12571 0.34877071
12.12671 0.35308028999999996
12.12771 0.35741755
12.12871 0.36177180999999997
12.12971 0.36612924
12.13071 0.37048077
12.13171 0.37482711
12.13271 0.37917809
12.13371 0.38354699000000003
12.13471 0.38794286
12.13571 0.39236541
12.13671 0.39680512
12.13771 0.4012486
12.13871 0.40568593
12.13971 0.41011614
12.14071 0.41454756000000004
12.14171 0.41899313
12.14271 0.42346314999999995
12.14371 0.42795977
12.14471 0.43247579999999997
12.14571 0.43699909
12.14671 0.44151926
12.14771 0.44603324
12.14871 0.45054661999999995
12.14971 0.45507029
12.15071 0.45961426000000005
12.15171 0.46418179000000004
12.15271 0.46876781
12.15371 0.47336174
12.15471 0.47795349
12.15571 0.48253899
12.15671 0.4871225
12.15771 0.49171405999999995
12.15871 0.49632378
12.15971 0.50095646
12.16071 0.50560874
12.16171 0.51027108
12.16271 0.51493305
12.16371 0.51958873
12.16471 0.5242398500000001
12.16571 0.5288944999999999
12.16671 0.53356257
12.16771 0.5382502
12.16871 0.54295659
12.16971 0.54767453
12.17071 0.55239461
12.17171 0.55711041
12.17271 0.56182183
12.17371 0.56653521
12.17471 0.57125939
12.17571 0.57600094
12.17671 0.5807601800000001
12.17771 0.58553116
12.17871 0.59030456
12.17971 0.59507289
12.18071 0.59983442
12.18171 0.60459408
12.18271 0.60936059
12.18371 0.61414177
12.18471 0.61894036
12.18571 0.6237524999999999
12.18671 0.62857014
12.18771 0.63338527
12.18871 0.6381942899999999
12.18971 0.64299973
12.19071 0.6478087
12.19171 0.65262867
12.19271 0.65746321
12.19371 0.66230991
12.19471 0.66716163
12.19571 0.67201038
12.19671 0.67685177
12.19771 0.68168743
12.19871 0.68652416
12.19971 0.69137015
12.20071 0.6962305400000001
12.20171 0.70110452
12.20271 0.70598568
12.20371 0.71086553
12.20471 0.71573793
12.20571 0.72060227
12.20671 0.7254636400000001
12.20771 0.73032971
12.20871 0.73520644
12.20971 0.74009467
12.21071 0.74498979
12.21171 0.74988422
12.21271 0.7547717500000001
12.21371 0.759651
12.21471 0.76452619
12.21571 0.76940469
12.21671 0.77429283
12.21771 0.77919215
12.21871 0.78409836
12.21971 0.7890035400000001
12.22071 0.79390034
12.22171 0.7987859700000001
12.22271 0.80366367
12.22371 0.80854073
12.22471 0.8134244900000001
12.22571 0.8183184099999999
12.22671 0.82321996
12.22771 0.82812235
12.22871 0.8330182199999999
12.22971 0.83790366
12.23071 0.8427803399999999
12.23171 0.8476542300000001
12.23271 0.85253203
12.23371 0.85741701
12.23471 0.86230701
12.23571 0.8671957100000001
12.23671 0.87207584
12.23771 0.87694358
12.23871 0.88180043
12.23971 0.88665262
12.24071 0.89150751
12.24171 0.8963694799999999
12.24271 0.9012374999999999
12.24371 0.9061056200000001
12.24471 0.9109663800000001
12.24571 0.91581466
12.24671 0.9206503600000001
12.24771 0.92547815
12.24871 0.93030445
12.24971 0.9351338299999999
12.25071 0.9399659899999999
12.25171 0.9447963
12.25271 0.9496184100000001
12.25371 0.95442804
12.25471 0.95922519
12.25571 0.9640143300000001
12.25671 0.9688016
12.25771 0.97359121
12.25871 0.97838296
12.25971 0.9831721
12.26071 0.98795202
12.26171 0.9927176899999999
12.26271 0.99746846
12.26371 1.002208
12.26471 1.006942
12.26571 1.0116751
12.26671 1.0164081999999999
12.26771 1.0211377000000001
12.26871 1.0258583
12.26971 1.0305655
12.27071 1.0352584999999999
12.27171 1.0399399999999999
12.27271 1.0446149
12.27371 1.0492866
12.27471 1.0539553
12.27571 1.0586179
12.27671 1.0632693
12.27771 1.0679058
12.27871 1.0725269000000002
12.27971 1.0771354
12.28071 1.0817356
12.28171 1.0863311
12.28271 1.0909220000000002
12.28371 1.0955058
12.28471 1.100078
12.28571 1.1046352000000002
12.28671 1.1091764
12.28771 1.1137038
12.28871 1.1182204
12.28971 1.1227288
12.29071 1.1272292
12.29171 1.1317192999999999
12.29271 1.1361958
12.29371 1.1406566
12.29471 1.1451012999999999
12.29571 1.1495322000000001
12.29671 1.1539519
12.29771 1.1583621
12.29871 1.1627625000000001
12.29971 1.1671509
12.30071 1.1715245
12.30171 1.1758817
12.30271 1.1802226
12.30371 1.184549
12.30471 1.1888629
12.30571 1.1931649
12.30671 1.1974541
12.30771 1.2017278
12.30871 1.2059838999999999
12.30971 1.2102214999999998
12.31071 1.2144416
12.31171 1.2186462
12.31271 1.2228371999999998
12.31371 1.2270146
12.31471 1.2311771
12.31571 1.2353225
12.31671 1.2394494
12.31771 1.2435581
12.31871 1.2476501
12.31971 1.2517276000000002
12.32071 1.2557912
12.32171 1.2598392
12.32271 1.2638686
12.32371 1.2678766
12.32471 1.2718616999999999
12.32571 1.2758253000000002
12.32671 1.2797705
12.32771 1.2837003
12.32871 1.2876158
12.32971 1.2915155
12.33071 1.2953961999999999
12.33171 1.2992549
12.33271 1.3030902
12.33371 1.3069038
12.33471 1.3106985999999998
12.33571 1.3144770000000001
12.33671 1.3182388999999999
12.33771 1.3219814
12.33871 1.3257002
12.33971 1.3293918
12.34071 1.3330560999999999
12.34171 1.3366966
12.34271 1.3403183
12.34371 1.3439255
12.34471 1.3475187
12.34571 1.3510947
12.34671 1.3546475
12.34771 1.3581723
12.34871 1.3616675
12.34971 1.3651353
12.35071 1.3685806999999999
12.35171 1.3720075999999999
12.35271 1.3754168
12.35371 1.378805
12.35471 1.382167
12.35571 1.3854985
12.35671 1.3887994000000001
12.35771 1.3920739
12.35871 1.3953282
12.35971 1.3985672
12.36071 1.4017907
12.36171 1.4049938
12.36271 1.4081689
12.36371 1.4113092
12.36471 1.414413
12.36571 1.4174841
12.36671 1.4205297000000001
12.36771 1.4235559
12.36871 1.4265652
12.36971 1.4295543000000002
12.37071 1.4325166999999999
12.37171 1.4354464
12.37271 1.4383415
12.37371 1.4412056
12.37471 1.4440452
12.37571 1.4468658
12.37671 1.4496681
12.37771 1.4524471
12.37871 1.4551942
12.37971 1.4579025
12.38071 1.4605701
12.38171 1.4632015
12.38271 1.4658052
12.38371 1.4683894
12.38471 1.4709573
12.38571 1.4735053999999999
12.38671 1.4760252999999999
12.38771 1.478509
12.38871 1.4809523
12.38971 1.4833579
12.39071 1.4857327999999999
12.39171 1.4880838
12.39271 1.4904138
12.39371 1.4927194
12.39471 1.4949929000000002
12.39571 1.4972268
12.39671 1.4994182999999999
12.39771 1.5015710999999998
12.39871 1.5036938
12.39971 1.5057947
12.40071 1.5078774
12.40171 1.5099384
12.40271 1.5119689
12.40371 1.5139592
12.40471 1.5159043
12.40571 1.517806
12.40671 1.5196716000000001
12.40771 1.5215100000000001
12.40871 1.523326
12.40971 1.5251183
12.41071 1.52688
12.41171 1.5286028
12.41271 1.5302821
12.41371 1.5319193
12.41471 1.5335211
12.41571 1.5350955
12.41671 1.536647
12.41771 1.5381739
12.41871 1.5396684
12.41971 1.5411217
12.42071 1.5425278
12.42171 1.5438876000000001
12.42271 1.545208
12.42371 1.5464981
12.42471 1.5477641
12.42571 1.5490063
12.42671 1.5502186
12.42771 1.5513925
12.42871 1.5525211
12.42971 1.5536034
12.43071 1.5546444
12.43171 1.5556516
12.43271 1.5566309999999999
12.43371 1.5575834
12.43471 1.5585039
12.43571 1.5593846
12.43671 1.5602192000000001
12.43771 1.5610064
12.43871 1.5617508
12.43971 1.56246
12.44071 1.5631411000000002
12.44171 1.5637955
12.44271 1.5644191000000003
12.44371 1.565004
12.44471 1.5655430000000001
12.44571 1.5660333
12.44671 1.5664777
12.44771 1.5668832000000001
12.44871 1.5672572
12.44971 1.5676027
12.45071 1.5679177
12.45171 1.5681956000000001
12.45271 1.5684294
12.45371 1.5686151
12.45471 1.5687538
12.45571 1.5688512000000001
12.45671 1.5689137999999998
12.45771 1.5689455
12.45871 1.5689448000000001
12.45971 1.5689064
12.46071 1.5688237
12.46171 1.5686926
12.46271 1.5685135
12.46371 1.5682920999999999
12.46471 1.5680347000000001
12.46571 1.5677461
12.46671 1.5674269
12.46771 1.5670719
12.46871 1.5666744
12.46971 1.5662285000000002
12.47071 1.5657322000000002
12.47171 1.5651888999999999
12.47271 1.5646046
12.47371 1.5639853
12.47471 1.5633332
12.47571 1.5626459999999998
12.47671 1.5619186999999999
12.47771 1.5611453000000002
12.47871 1.5603234000000001
12.47971 1.5594548
12.48071 1.5585447000000001
12.48171 1.5575986
12.48271 1.5566193000000002
12.48371 1.5556047
12.48471 1.5545491
12.48571 1.553446
12.48671 1.5522911000000001
12.48771 1.5510853999999998
12.48871 1.5498344000000002
12.48971 1.5485452
12.49071 1.5472230999999999
12.49171 1.5458692
12.49271 1.544479
12.49371 1.5430454999999998
12.49471 1.5415626999999998
12.49571 1.5400285
12.49671 1.5384463
12.49771 1.536822
12.49871 1.5351613
12.49971 1.5334656
12.50071 1.531732
12.50171 1.5299539
12.50271 1.5281255
12.50371 1.5262451
12.50471 1.5243161
12.50571 1.522346
12.50671 1.5203416
12.50771 1.5183059
12.50871 1.5162361
12.50971 1.5141244999999999
12.51071 1.5119631
12.51171 1.5097471
12.51271 1.5074779999999999
12.51371 1.5051623
12.51471 1.5028081
12.51571 1.5004207
12.51671 1.4979996
12.51771 1.4955389
12.51871 1.4930312
12.51971 1.4904711
12.52071 1.4878595
12.52171 1.4852021
12.52271 1.4825065
12.52371 1.4797779
12.52471 1.4770155999999999
12.52571 1.474213
12.52671 1.4713616
12.52771 1.4684552
12.52871 1.4654939
12.52971 1.4624842
12.53071 1.4594354999999999
12.53171 1.4563551
12.53271 1.4532445999999999
12.53371 1.4500984
12.53471 1.4469074
12.53571 1.4436637
12.53671 1.4403650000000001
12.53771 1.4370156
12.53871 1.4336239000000002
12.53971 1.4301973000000001
12.54071 1.4267383
12.54171 1.4232425
12.54271 1.4197018000000001
12.54371 1.4161089999999998
12.54471 1.4124624000000001
12.54571 1.4087669
12.54671 1.4050311
12.54771 1.4012634
12.54871 1.3974658
12.54971 1.3936336
12.55071 1.3897572
12.55171 1.3858275
12.55271 1.3818412
12.55371 1.3778019000000001
12.55471 1.3737187
12.55571 1.3696009
12.55671 1.3654533
12.55771 1.3612732
12.55871 1.357053
12.55971 1.3527843
12.56071 1.3484631
12.56171 1.3440918
12.56271 1.3396777
12.56371 1.3352286999999998
12.56471 1.3307482000000002
12.56571 1.3262331
12.56671 1.3216755
12.56771 1.3170674
12.56871 1.3124049
12.56971 1.3076914
12.57071 1.3029355
12.57171 1.2981464999999999
12.57271 1.2933294
12.57371 1.2884825
12.57471 1.2835979000000002
12.57571 1.2786665
12.57671 1.2736827
12.57771 1.2686473999999999
12.57871 1.2635669999999999
12.57971 1.2584493
12.58071 1.2532992
12.58171 1.248116
12.58271 1.2428943
12.58371 1.2376272000000001
12.58471 1.2323112
12.58571 1.2269482
12.58671 1.2215447000000001
12.58771 1.2161079
12.58871 1.2106417
12.58971 1.2051444
12.59071 1.1996094000000002
12.59171 1.1940289
12.59271 1.1883982
12.59371 1.182718
12.59471 1.1769943999999999
12.59571 1.1712348
12.59671 1.1654445
12.59771 1.1596237
12.59871 1.1537685
12.59971 1.147873
12.60071 1.1419331
12.60171 1.1359492
12.60271 1.1299253
12.60371 1.1238662
12.60471 1.1177747999999998
12.60571 1.1116501
12.60671 1.105488
12.60771 1.0992834999999999
12.60871 1.0930341
12.60971 1.0867412
12.61071 1.0804098
12.61171 1.0740456
12.61271 1.0676522000000002
12.61371 1.061229
12.61471 1.0547725000000001
12.61571 1.0482776
12.61671 1.0417412
12.61771 1.0351632
12.61871 1.0285464
12.61971 1.0218946
12.62071 1.0152102
12.62171 1.008493
12.62271 1.0017411
12.62371 0.99495202
12.62471 0.98812506
12.62571 0.9812616700000001
12.62671 0.97436514
12.62771 0.9674380499999999
12.62871 0.96048117
12.62971 0.9534928899999999
12.63071 0.94647007
12.63171 0.93940981
12.63271 0.93231127
12.63371 0.92517594
12.63471 0.91800671
12.63571 0.9108062800000001
12.63671 0.9035756799999999
12.63771 0.89631425
12.63871 0.8890205099999999
12.63971 0.88169342
12.64071 0.8743334599999999
12.64171 0.8669422
12.64271 0.85952133
12.64371 0.85207131
12.64471 0.84459092
12.64571 0.83707795
12.64671 0.8295306
12.64771 0.8219487
12.64871 0.8143344
12.64971 0.8066910300000001
12.65071 0.7990213100000001
12.65171 0.79132617
12.65271 0.78360392
12.65371 0.77585196
12.65471 0.76806811
12.65571 0.76025221
12.65671 0.7524062899999999
12.65771 0.74453312
12.65871 0.73663453
12.65971 0.72871009
12.66071 0.72075729
12.66171 0.71277325
12.66271 0.70475694
12.66371 0.69671017
12.66471 0.68863709
12.66571 0.68054204
12.66671 0.6724271
12.66771 0.6642909699999999
12.66871 0.65612947
12.66971 0.64793797
12.67071 0.6397142100000001
12.67171 0.63145962
12.67271 0.62317871
12.67371 0.61487658
12.67471 0.606556
12.67571 0.59821601
12.67671 0.58985264
12.67771 0.58146166
12.67871 0.5730412899999999
12.67971 0.56459364
12.68071 0.55612358
12.68171 0.54763607
12.68271 0.539133
12.68371 0.53061205
12.68471 0.52206763
12.68571 0.51349439
12.68671 0.50489032
12.68771 0.49625849
12.68871 0.48760562
12.68971 0.47893854999999996
12.69071 0.47026066999999994
12.69171 0.46157022000000003
12.69271 0.45286132999999995
12.69371 0.44412776
12.69471 0.43536639
12.69571 0.42657913000000003
12.69671 0.41777175
12.69771 0.40895054000000003
12.69871 0.40011853
12.69971 0.39127375999999997
12.70071 0.38241055
12.70171 0.37352324
12.70271 0.36460981
12.70371 0.35567356
12.70471 0.34672168999999997
12.70571 0.33776138
12.70671 0.32879582
12.70771 0.31982227
12.70871 0.31083359
12.70971 0.30182223
12.71071 0.29278449
12.71171 0.28372266999999995
12.71271 0.27464379
12.71371 0.26555576
12.71471 0.25646309
12.71571 0.2473647
12.71671 0.23825509
12.71771 0.22912787
12.71871 0.21998
12.71971 0.21081374
12.72071 0.20163546
12.72171 0.19245192
12.72271 0.18326618
12.72371 0.17407568
12.72471 0.1648736
12.72571 0.1556528
12.72671 0.14641008
12.72771 0.1371482
12.72871 0.12787473000000002
12.72971 0.11859809
12.73071 0.10932317000000001
12.73171 0.10004903
12.73271 0.090769766
12.73371 0.08147819299999999
12.73471 0.072170014
12.73571 0.062846154
12.73671 0.053512026
12.73771 0.044174193
12.73871 0.034836479
12.73971 0.025497866
12.74071 0.016153352
12.74171 0.0067972556
12.74271 -0.0025730327
12.74371 -0.011955078000000001
12.74471 -0.02134238
12.74571 -0.03072776
12.74671 -0.040107218
12.74771 -0.049482029999999996
12.74871 -0.058857934
12.74971 -0.068241887
12.75071 -0.07763821
12.75171 -0.087046309
12.75271 -0.096461206
12.75371 -0.10587635000000001
12.75471 -0.11528714999999999
12.75571 -0.12469314999999999
12.75671 -0.13409763
12.75771 -0.14350519
12.75871 -0.15291864
12.75971 -0.16233716
12.76071 -0.17175677
12.76171 -0.18117268
12.76271 -0.19058215
12.76371 -0.19998608999999998
12.76471 -0.20938846
12.76571 -0.21879400999999998
12.76671 -0.22820532000000002
12.76771 -0.23762118
12.76871 -0.24703706
12.76971 -0.25644724
12.77071 -0.26584768000000003
12.77171 -0.27523758
12.77271 -0.28461944
12.77371 -0.29399723
12.77471 -0.30337411
12.77571 -0.31275088
12.77671 -0.32212595
12.77771 -0.33149659
12.77871 -0.34086073
12.77971 -0.35021796
12.78071 -0.35956944
12.78171 -0.36891672999999997
12.78271 -0.37826034
12.78371 -0.38759897
12.78471 -0.39692991000000005
12.78571 -0.40625017
12.78671 -0.41555780999999997
12.78771 -0.42485287000000005
12.78871 -0.43413708999999995
12.78971 -0.44341297
12.79071 -0.45268247
12.79171 -0.46194642999999996
12.79271 -0.47120419
12.79371 -0.48045432
12.79471 -0.48969495
12.79571 -0.49892453999999997
12.79671 -0.5081418
12.79771 -0.51734573
12.79871 -0.5265357
12.79971 -0.53571146
12.80071 -0.5448733499999999
12.80171 -0.5540221900000001
12.80271 -0.56315884
12.80371 -0.57228389
12.80471 -0.5813973
12.80571 -0.5904984200000001
12.80671 -0.59958645
12.80771 -0.60866093
12.80871 -0.61772182
12.80971 -0.62676929
12.81071 -0.63580298
12.81171 -0.64482149
12.81271 -0.65382249
12.81371 -0.66280346
12.81471 -0.67176297
12.81571 -0.6807016699999999
12.81671 -0.68962234
12.81771 -0.69852863
12.81871 -0.70742313
12.81971 -0.71630594
12.82071 -0.72517423
12.82171 -0.73402356
12.82271 -0.7428500299999999
12.82371 -0.75165224
12.82471 -0.76043168
12.82571 -0.7691917
12.82671 -0.7779351
12.82771 -0.78666219
12.82871 -0.79537043
12.82971 -0.80405567
12.83071 -0.81271483
12.83171 -0.8213478099999999
12.83271 -0.8299581699999999
12.83371 -0.8385510199999999
12.83471 -0.84713008
12.83571 -0.8556949899999999
12.83671 -0.8642407100000001
12.83771 -0.87275989
12.83871 -0.8812466600000001
12.83971 -0.88969944
12.84071 -0.89812204
12.84171 -0.90652145
12.84271 -0.91490392
12.84371 -0.9232712000000001
12.84471 -0.93161957
12.84571 -0.9399421499999999
12.84671 -0.9482327800000001
12.84771 -0.9564896999999999
12.84871 -0.96471645
12.84971 -0.9729196299999999
12.85071 -0.98110484
12.85171 -0.98927254
12.85271 -0.99741723
12.85371 -1.0055302
12.85471 -1.0136044
12.85571 -1.0216383
12.85671 -1.0296377
12.85771 -1.0376121
12.85871 -1.0455697
12.85971 -1.0535124
12.86071 -1.0614347
12.86171 -1.0693266
12.86271 -1.0771789999999999
12.86371 -1.0849886
12.86471 -1.0927596
12.86571 -1.1005011
12.86671 -1.1082214
12.86771 -1.1159228
12.86871 -1.1235999
12.86971 -1.1312429000000002
12.87071 -1.1388432
12.87171 -1.1463987
12.87271 -1.1539152000000001
12.87371 -1.1614033
12.87471 -1.168872
12.87571 -1.1763234
12.87671 -1.1837505
12.87771 -1.1911415
12.87871 -1.1984857999999998
12.87971 -1.2057796
12.88071 -1.2130288
12.88171 -1.220245
12.88271 -1.2274389
12.88371 -1.2346143
12.88471 -1.2417656
12.88571 -1.2488815
12.88671 -1.2559511
12.88771 -1.2629704
12.88871 -1.2699447000000001
12.88971 -1.2768850999999999
12.89071 -1.2838018
12.89171 -1.2906978
12.89271 -1.2975665
12.89371 -1.3043954
12.89471 -1.311173
12.89571 -1.3178957
12.89671 -1.3245701
12.89771 -1.3312092
12.89871 -1.3378251
12.89971 -1.344422
12.90071 -1.3509935
12.90171 -1.3575263
12.90271 -1.3640078
12.90371 -1.3704328
12.90471 -1.3768066
12.90571 -1.3831414
12.90671 -1.3894492
12.90771 -1.3957342
12.90871 -1.4019907
12.90971 -1.4082061
12.91071 -1.4143684
12.91171 -1.4204734
12.91271 -1.4265273
12.91371 -1.4325431
12.91471 -1.4385328
12.91571 -1.4445005
12.91671 -1.4504396
12.91771 -1.4563364
12.91871 -1.4621775
12.91971 -1.4679575
12.92071 -1.4736824000000002
12.92171 -1.4793653
12.92271 -1.4850195
12.92371 -1.49065
12.92471 -1.4962517
12.92571 -1.5018113
12.92671 -1.5073161
12.92771 -1.5127606
12.92871 -1.5181501
12.92971 -1.5234973
12.93071 -1.5288145
12.93171 -1.5341061
12.93271 -1.5393663
12.93371 -1.5445817000000002
12.93471 -1.5497395
12.93571 -1.5548347
12.93671 -1.5598733999999999
12.93771 -1.5648691
12.93871 -1.5698351
12.93971 -1.5747763000000001
12.94071 -1.579687
12.94171 -1.5845532999999998
12.94271 -1.5893618000000003
12.94371 -1.5941067
12.94471 -1.5987931
12.94571 -1.603434
12.94671 -1.6080420000000002
12.94771 -1.6126223
12.94871 -1.6171696
12.94971 -1.6216712000000002
12.95071 -1.6261147
12.95171 -1.6304951
12.95271 -1.6348182999999998
12.95371 -1.639097
12.95471 -1.6433436
12.95571 -1.6475627
12.95671 -1.6517481
12.95771 -1.6558861
12.95871 -1.659964
12.95971 -1.6639767
12.96071 -1.6679302
12.96171 -1.6718370999999999
12.96271 -1.6757106000000002
12.96371 -1.6795561
12.96471 -1.683368
12.96571 -1.6871338999999999
12.96671 -1.6908409
12.96771 -1.6944842000000002
12.96871 -1.6980685
12.96971 -1.7016059000000001
12.97071 -1.7051078000000002
12.97171 -1.7085789
12.97271 -1.7120133999999998
12.97371 -1.7153990000000001
12.97471 -1.718724
12.97571 -1.7219845
12.97671 -1.7251868
12.97771 -1.7283434
12.97871 -1.7314663000000001
12.97971 -1.7345599999999999
12.98071 -1.7376184
12.98171 -1.7406289
12.98271 -1.7435790999999998
12.98371 -1.7464642999999997
12.98471 -1.7492893999999999
12.98571 -1.7520662
12.98671 -1.7548062
12.98771 -1.7575137
12.98871 -1.7601841999999999
12.98971 -1.7628066000000002
12.99071 -1.7653704
12.99171 -1.7678721000000002
12.99271 -1.7703170000000001
12.99371 -1.7727165999999999
12.99471 -1.7750808999999999
12.99571 -1.7774126000000001
12.99671 -1.7797053
12.99771 -1.7819473999999997
12.99871 -1.7841277999999998
12.99971 -1.7862432000000001
13.00071 -1.7882993
13.00171 -1.7903078
13.00271 -1.7922799999999999
13.00371 -1.7942198999999999
13.00471 -1.7961232
13.00571 -1.7979793000000002
13.00671 -1.7997783
13.00771 -1.8015163
13.00871 -1.8031983
13.00971 -1.8048339
13.01071 -1.8064318
13.01171 -1.8079942000000002
13.01271 -1.8095151999999999
13.01371 -1.8109847
13.01471 -1.812394
13.01571 -1.8137412
13.01671 -1.8150328
13.01771 -1.8162794
13.01871 -1.8174909
13.01971 -1.8186700999999998
13.02071 -1.8198117999999999
13.02171 -1.8209054999999998
13.02271 -1.8219419000000001
13.02371 -1.8229176999999999
13.02471 -1.8238372999999999
13.02571 -1.8247098
13.02671 -1.8255431
13.02771 -1.8263396
13.02871 -1.8270949
13.02971 -1.8278005
13.03071 -1.8284493999999998
13.03171 -1.8290406
13.03271 -1.8295796999999998
13.03371 -1.8300759
13.03471 -1.8305367
13.03571 -1.8309636
13.03671 -1.8313510000000002
13.03771 -1.8316893
13.03871 -1.8319702
13.03971 -1.8321916
13.04071 -1.8323585
13.04171 -1.8324802
13.04271 -1.8325642
13.04371 -1.8326128000000002
13.04471 -1.8326219000000001
13.04571 -1.8325839
13.04671 -1.8324924999999999
13.04771 -1.8323464
13.04871 -1.8321503
13.04971 -1.8319117
13.05071 -1.8316362
13.05171 -1.8313244
13.05271 -1.8309709
13.05371 -1.8305680000000002
13.05471 -1.8301096
13.05571 -1.8295953
13.05671 -1.8290311
13.05771 -1.8284254
13.05871 -1.8277846
13.05971 -1.8271099999999998
13.06071 -1.8263968
13.06171 -1.8256376
13.06271 -1.8248264
13.06371 -1.8239623
13.06471 -1.8230498000000002
13.06571 -1.8220952
13.06671 -1.8211036999999999
13.06771 -1.8200759
13.06871 -1.8190075
13.06971 -1.8178919000000002
13.07071 -1.8167254000000002
13.07171 -1.8155081
13.07271 -1.8142454
13.07371 -1.812944
13.07471 -1.8116088999999997
13.07571 -1.8102394000000002
13.07671 -1.8088305
13.07771 -1.8073754000000002
13.07871 -1.8058695
13.07971 -1.8043126999999999
13.08071 -1.8027096999999999
13.08171 -1.8010671999999999
13.08271 -1.7993899
13.08371 -1.7976783
13.08471 -1.7959289
13.08571 -1.7941365
13.08671 -1.7922975
13.08771 -1.7904123
13.08871 -1.7884849
13.08971 -1.7865203
13.09071 -1.7845215
13.09171 -1.7824877
13.09271 -1.7804144000000002
13.09371 -1.7782963999999999
13.09471 -1.7761310999999997
13.09571 -1.7739194999999999
13.09671 -1.7716667
13.09771 -1.769378
13.09871 -1.7670574000000001
13.09971 -1.7647045000000001
13.10071 -1.7623156
13.10171 -1.759886
13.10271 -1.7574125999999999
13.10371 -1.7548956
13.10471 -1.7523380000000002
13.10571 -1.7497443000000001
13.10671 -1.7471166
13.10771 -1.7444549
13.10871 -1.7417563
13.10971 -1.7390177
13.11071 -1.7362376999999998
13.11171 -1.7334177999999998
13.11271 -1.7305617999999998
13.11371 -1.7276732
13.11471 -1.7247538999999998
13.11571 -1.7218025000000001
13.11671 -1.7188155999999999
13.11771 -1.7157892000000001
13.11871 -1.7127214000000002
13.11971 -1.7096132
13.12071 -1.7064678
13.12171 -1.7032889999999998
13.12271 -1.7000787
13.12371 -1.6968371
13.12471 -1.6935624
13.12571 -1.6902529
13.12671 -1.6869077
13.12771 -1.6835280000000001
13.12871 -1.6801153999999998
13.12971 -1.6766718
13.13071 -1.6731969999999998
13.13171 -1.6696893000000002
13.13271 -1.6661465
13.13371 -1.6625673
13.13471 -1.6589515
13.13571 -1.6553015
13.13671 -1.6516201000000001
13.13771 -1.6479101
13.13871 -1.644172
13.13971 -1.6404051
13.14071 -1.6366078
13.14171 -1.6327782999999998
13.14271 -1.6289167
13.14371 -1.6250236
13.14471 -1.6211000999999998
13.14571 -1.6171468000000002
13.14671 -1.6131634
13.14771 -1.6091484999999999
13.14871 -1.6051017
13.14971 -1.6010236
13.15071 -1.5969160999999998
13.15171 -1.5927816000000001
13.15271 -1.5886219
13.15371 -1.5844372999999998
13.15471 -1.5802262
13.15571 -1.5759867
13.15671 -1.5717169
13.15771 -1.5674166
13.15871 -1.5630871000000002
13.15971 -1.5587301
13.16071 -1.554347
13.16171 -1.549938
13.16271 -1.5455023
13.16371 -1.5410391
13.16471 -1.5365484
13.16571 -1.5320321
13.16671 -1.5274922
13.16771 -1.5229306999999999
13.16871 -1.5183476
13.16971 -1.513741
13.17071 -1.509108
13.17171 -1.5044463
13.17271 -1.4997553000000001
13.17371 -1.495037
13.17471 -1.4902947
13.17571 -1.4855312
13.17671 -1.480748
13.17771 -1.4759443
13.17871 -1.4711178
13.17971 -1.4662667
13.18071 -1.461391
13.18171 -1.4564922
13.18271 -1.4515731
13.18371 -1.4466356
13.18471 -1.4416791
13.18571 -1.4367016
13.18671 -1.4316999000000001
13.18771 -1.426672
13.18871 -1.4216187
13.18971 -1.4165436
13.19071 -1.4114512
13.19171 -1.4063449000000001
13.19271 -1.4012247
13.19371 -1.396088
13.19471 -1.3909305
13.19571 -1.3857490000000001
13.19671 -1.380543
13.19771 -1.3753152
13.19871 -1.3700699
13.19971 -1.36481
13.20071 -1.3595364
13.20171 -1.3542469
13.20271 -1.3489379
13.20371 -1.3436073
13.20471 -1.338256
13.20571 -1.3328872999999999
13.20671 -1.3275059
13.20771 -1.3221147
13.20871 -1.3167131
13.20971 -1.3112967999999998
13.21071 -1.3058607
13.21171 -1.3004014
13.21271 -1.2949196
13.21371 -1.2894193999999999
13.21471 -1.283907
13.21571 -1.2783868
13.21671 -1.2728599
13.21771 -1.2673233000000002
13.21871 -1.2617721
13.21971 -1.2562027999999998
13.22071 -1.2506148
13.22171 -1.2450108999999998
13.22271 -1.2393958
13.22371 -1.2337726
13.22471 -1.2281411
13.22571 -1.2224982
13.22671 -1.2168389
13.22771 -1.2111606000000001
13.22871 -1.2054645
13.22971 -1.1997555
13.23071 -1.1940401
13.23171 -1.1883228
13.23271 -1.1826039
13.23371 -1.1768794
13.23471 -1.1711429
13.23571 -1.1653893
13.23671 -1.1596172
13.23771 -1.1538297
13.23871 -1.1480324
13.23971 -1.1422301
13.24071 -1.1364243
13.24171 -1.1306129
13.24271 -1.124792
13.24371 -1.1189584000000001
13.24471 -1.1131122
13.24571 -1.1072571
13.24671 -1.1013985
13.24771 -1.0955399
13.24871 -1.0896815
13.24971 -1.0838191000000001
13.25071 -1.0779465
13.25171 -1.0720588
13.25271 -1.0661555
13.25371 -1.0602402
13.25471 -1.0543194
13.25571 -1.0483989
13.25671 -1.0424814
13.25771 -1.0365648
13.25871 -1.0306445
13.25971 -1.0247159000000001
13.26071 -1.018777
13.26171 -1.0128299
13.26271 -1.0068786
13.26371 -1.0009270000000001
13.26471 -0.99497624
13.26571 -0.98902388
13.26671 -0.98306574
13.26771 -0.97709838
13.26871 -0.9711215299999999
13.26971 -0.9651386200000001
13.27071 -0.9591554299999999
13.27171 -0.95317708
13.27271 -0.94720554
13.27371 -0.94123846
13.27471 -0.93527064
13.27571 -0.92929667
13.27671 -0.92331367
13.27771 -0.9173228400000001
13.27871 -0.91132829
13.27971 -0.9053347600000001
13.28071 -0.89934496
13.28171 -0.8933586099999999
13.28271 -0.88737309
13.28371 -0.8813852400000001
13.28471 -0.87539395
13.28571 -0.86940061
13.28671 -0.86340876
13.28771 -0.8574220400000001
13.28871 -0.85144192
13.28971 -0.8454667399999999
13.29071 -0.8394926800000001
13.29171 -0.83351554
13.29271 -0.82753319
13.29371 -0.82154684
13.29471 -0.81556058
13.29571 -0.8095791600000001
13.29671 -0.80360603
13.29771 -0.79764156
13.29871 -0.79168342
13.29971 -0.78572799
13.30071 -0.7797722699999999
13.30171 -0.7738155800000001
13.30271 -0.76785949
13.30371 -0.76190685
13.30471 -0.75595998
13.30571 -0.7500194499999999
13.30671 -0.7440839
13.30771 -0.7381510499999999
13.30871 -0.73221945
13.30971 -0.72628953
13.31071 -0.72036376
13.31171 -0.71444553
13.31271 -0.7085374099999999
13.31371 -0.70263995
13.31471 -0.69675124
13.31571 -0.6908677999999999
13.31671 -0.68498631
13.31771 -0.67910538
13.31871 -0.67322589
13.31971 -0.6673508300000001
13.32071 -0.66148355
13.32171 -0.65562646
13.32271 -0.64977999
13.32371 -0.64394283
13.32471 -0.63811284
13.32571 -0.63228849
13.32671 -0.62646954
13.32771 -0.62065716
13.32871 -0.6148532
13.32971 -0.60905884
13.33071 -0.60327398
13.33171 -0.59749708
13.33271 -0.59172614
13.33371 -0.58595999
13.33471 -0.58019906
13.33571 -0.57444563
13.33671 -0.5687031
13.33771 -0.56297425
13.33871 -0.55726026
13.33971 -0.55155992
13.34071 -0.54587014
13.34171 -0.5401876800000001
13.34271 -0.53451033
13.34371 -0.52883807
13.34471 -0.52317278
13.34571 -0.51751724
13.34671 -0.5118736500000001
13.34771 -0.50624274
13.34871 -0.5006236
13.34971 -0.49501453
13.35071 -0.48941448
13.35171 -0.48382389
13.35271 -0.47824476
13.35371 -0.47267955000000006
13.35471 -0.46712984
13.35571 -0.46159512999999996
13.35671 -0.45607290000000006
13.35771 -0.45055966
13.35871 -0.44505283999999995
13.35971 -0.43955208
13.36071 -0.4340597
13.36171 -0.42857955999999997
13.36271 -0.42311531
13.36371 -0.41766865000000003
13.36471 -0.41223876000000004
13.36571 -0.40682284
13.36671 -0.40141782000000004
13.36771 -0.39602201
13.36871 -0.39063613
13.36971 -0.38526258
13.37071 -0.37990403
13.37171 -0.37456166
13.37271 -0.36923455
13.37371 -0.36392007
13.37471 -0.35861561000000003
13.37571 -0.35332025
13.37671 -0.34803569
13.37771 -0.34276546999999996
13.37871 -0.33751337
13.37971 -0.33228125
13.38071 -0.32706808
13.38171 -0.32187034
13.38271 -0.31668388
13.38371 -0.31150605
13.38471 -0.30633709
13.38571 -0.30117994
13.38671 -0.29603860000000004
13.38771 -0.29091593
13.38871 -0.28581233
13.38971 -0.28072563
13.39071 -0.27565265
13.39171 -0.27059121
13.39271 -0.26554163
13.39371 -0.26050650000000003
13.39471 -0.2554893
13.39571 -0.2504922
13.39671 -0.24551467999999999
13.39771 -0.24055371
13.39871 -0.23560529
13.39971 -0.23066673999999998
13.40071 -0.22573824999999997
13.40171 -0.22082292
13.40271 -0.21592518
13.40371 -0.2110485
13.40471 -0.20619358
13.40571 -0.2013582
13.40671 -0.19653844999999998
13.40771 -0.19173110999999998
13.40871 -0.18693538
13.40971 -0.18215319
13.41071 -0.17738799
13.41171 -0.17264263
13.41271 -0.16791767999999999
13.41371 -0.16321114
13.41471 -0.15851964
13.41571 -0.15384055
13.41671 -0.14917369
13.41771 -0.14452152
13.41871 -0.13988794999999998
13.41971 -0.13527612
13.42071 -0.13068669
13.42171 -0.12611744
13.42271 -0.12156452000000001
13.42371 -0.11702457999999999
13.42471 -0.11249656999999999
13.42571 -0.10798222
13.42671 -0.10348498
13.42771 -0.09900799499999999
13.42871 -0.094552414
13.42971 -0.090116839
13.43071 -0.085698284
13.43171 -0.08129407100000001
13.43271 -0.076903478
13.43371 -0.07252818899999999
13.43471 -0.068171317
13.43571 -0.063835602
13.43671 -0.059521827
13.43771 -0.055228365999999994
13.43871 -0.050952134
13.43971 -0.046690364
13.44071 -0.042442165000000004
13.44171 -0.038208984
13.44271 -0.033993750999999996
13.44371 -0.029799179
13.44471 -0.025626246
13.44571 -0.021473716
13.44671 -0.017338964
13.44771 -0.013219530000000002
13.44871 -0.0091145637
13.44971 -0.0050252722
13.45071 -0.00095418709
13.45171 0.0030963095999999996
13.45271 0.0071253548
13.45371 0.011134007999999999
13.45471 0.015124552999999999
13.45571 0.019099162
13.45671 0.023058623
13.45771 0.027001955
13.45871 0.03092706
13.45971 0.034832014
13.46071 0.038716177
13.46171 0.042580476
13.46271 0.046426790999999995
13.46371 0.050256785
13.46471 0.054070889000000004
13.46571 0.057868048
13.46671 0.061646407
13.46771 0.065404392
13.46871 0.069141656
13.46971 0.072859257
13.47071 0.076559081
13.47171 0.080242724
13.47271 0.083910662
13.47371 0.087562087
13.47471 0.091195403
13.47571 0.09480920899999999
13.47671 0.098402996
13.47771 0.10197724999999999
13.47871 0.10553297
13.47971 0.10907092000000002
13.48071 0.11259104
13.48171 0.11609256
13.48271 0.11957455
13.48371 0.12303666
13.48471 0.12647955
13.48571 0.12990463
13.48671 0.13331339
13.48771 0.13670656
13.48871 0.14008381
13.48971 0.14344391
13.49071 0.14678534
13.49171 0.15010711999999998
13.49271 0.15340903
13.49371 0.15669157
13.49471 0.15995535
13.49571 0.16320066
13.49671 0.1664273
13.49771 0.16963485
13.49871 0.17282328
13.49971 0.17599324
13.50071 0.17914601
13.50171 0.18228289
13.50271 0.1854045
13.50371 0.18851029
13.50471 0.19159878
13.50571 0.19466818
13.50671 0.19771724
13.50771 0.20074588
13.50871 0.20375492
13.50971 0.20674563
13.51071 0.2097189
13.51171 0.21267487000000002
13.51271 0.21561303
13.51371 0.21853293
13.51471 0.2214347
13.51571 0.22431931000000002
13.51671 0.22718804
13.51771 0.23004175000000002
13.51871 0.23288013999999999
13.51971 0.23570163
13.52071 0.23850405
13.52171 0.24128561
13.52271 0.24404596
13.52371 0.24678628000000002
13.52471 0.24950875000000003
13.52571 0.25221547
13.52671 0.25490741
13.52771 0.25758412999999997
13.52871 0.26024426
13.52971 0.2628865
13.53071 0.2655105
13.53171 0.26811701
13.53271 0.27070732
13.53371 0.27328220000000003
13.53471 0.27584116999999997
13.53571 0.27838254
13.53671 0.28090421
13.53771 0.28340491
13.53871 0.28588516
13.53971 0.28834715
13.54071 0.29079385999999996
13.54171 0.29322751999999996
13.54271 0.29564861
13.54371 0.29805561
13.54471 0.30044601
13.54571 0.30281767
13.54671 0.30516991000000004
13.54771 0.30750379
13.54871 0.30982115000000005
13.54971 0.31212347
13.55071 0.31441084999999996
13.55171 0.3166819
13.55271 0.31893472
13.55371 0.32116824
13.55471 0.32338304
13.55571 0.32558136
13.55671 0.32776594000000003
13.55771 0.32993851
13.55871 0.33209876
13.55971 0.33424438
13.56071 0.33637232
13.56171 0.33848026999999997
13.56271 0.34056801999999997
13.56371 0.34263746
13.56471 0.34469145
13.56571 0.34673221000000004
13.56671 0.34876023
13.56771 0.3507742
13.56871 0.35277188
13.56971 0.35475171
13.57071 0.3567138
13.57171 0.35865990999999997
13.57271 0.36059236
13.57371 0.36251259
13.57471 0.3644201
13.57571 0.36631264
13.57671 0.36818744000000003
13.57771 0.37004279
13.57871 0.37187913
13.57971 0.37369889
13.58071 0.3755053
13.58171 0.37730068
13.58271 0.37908516999999997
13.58371 0.38085686999999996
13.58471 0.38261297
13.58571 0.3843514
13.58671 0.386072
13.58771 0.38777646
13.58871 0.38946718
13.58971 0.39114583999999997
13.59071 0.39281230000000006
13.59171 0.3944647
13.59271 0.39610076
13.59371 0.39771912
13.59471 0.39932048
13.59571 0.40090717000000003
13.59671 0.40248209
13.59771 0.40404689
13.59871 0.40560118
13.59971 0.40714261
13.60071 0.40866835
13.60171 0.41017663000000004
13.60271 0.41166763
13.60371 0.41314345
13.60471 0.41460674
13.60571 0.41605923
13.60671 0.41750078
13.60771 0.41892947999999997
13.60871 0.42034294
13.60971 0.42173988
13.61071 0.42312085
13.61171 0.42448798000000004
13.61271 0.4258438
13.61371 0.42718951999999993
13.61471 0.42852452
13.61571 0.42984662999999995
13.61671 0.43115346
13.61771 0.43244408
13.61871 0.43371948000000005
13.61971 0.43498199000000004
13.62071 0.43623415000000004
13.62171 0.43747704000000004
13.62271 0.43870979000000004
13.62371 0.43992996
13.62471 0.44113505000000003
13.62571 0.44232396999999996
13.62671 0.44349772
13.62771 0.44465866
13.62871 0.44580922000000006
13.62971 0.44695050000000003
13.63071 0.44808174
13.63171 0.44920076999999997
13.63271 0.45030569
13.63371 0.45139585
13.63471 0.45247250000000006
13.63571 0.45353798
13.63671 0.45459424
13.63771 0.45564155999999995
13.63871 0.4566784
13.63971 0.45770215999999997
13.64071 0.45871083
13.64171 0.45970413
13.64271 0.46068388
13.64371 0.46165311
13.64471 0.46261432999999996
13.64571 0.46356814
13.64671 0.46451306000000003
13.64771 0.46544637999999994
13.64871 0.46636597
13.64971 0.46727131
13.65071 0.46816389
13.65171 0.46904612999999995
13.65271 0.46991985
13.65371 0.47078501
13.65471 0.47163976999999996
13.65571 0.47248168999999995
13.65671 0.47330925999999995
13.65771 0.47412314000000005
13.65871 0.47492604
13.65971 0.4757212
13.66071 0.47651064
13.66171 0.47729388
13.66271 0.47806823000000004
13.66371 0.47883014
13.66471 0.47957711000000003
13.66571 0.48030918
13.66671 0.48102867000000005
13.66771 0.48173894
13.66871 0.48244222999999997
13.66971 0.48313862999999996
13.67071 0.48382618
13.67171 0.48450222
13.67271 0.48516546
13.67371 0.48581683
13.67471 0.48645926
13.67571 0.48709582
13.67671 0.48772786
13.67771 0.48835388999999996
13.67871 0.48897029
13.67971 0.48957299
13.68071 0.49015982
13.68171 0.49073164999999996
13.68271 0.49129207999999996
13.68371 0.49184547
13.68471 0.49239462
13.68571 0.49293935000000005
13.68671 0.49347695999999996
13.68771 0.49400404
13.68871 0.49451864
13.68971 0.49502156
13.69071 0.49551572
13.69171 0.49600438
13.69271 0.49648895
13.69371 0.49696784
13.69471 0.49743708
13.69571 0.49789273
13.69671 0.49833306000000005
13.69771 0.49875989
13.69871 0.49917772000000005
13.69971 0.49959150999999996
13.70071 0.5000039000000001
13.70171 0.50041405
13.70271 0.5008180600000001
13.70371 0.50121136
13.70471 0.50159129
13.70571 0.50195842
13.70671 0.5023161899999999
13.70771 0.5026686
13.70871 0.50301771
13.70971 0.50336234
13.71071 0.50369869
13.71171 0.5040227
13.71271 0.50433269
13.71371 0.50463057
13.71471 0.5049210000000001
13.71571 0.5052089200000001
13.71671 0.50549679
13.71771 0.50578318
13.71871 0.50606341
13.71971 0.50633224
13.72071 0.50658672
13.72171 0.50682779
13.72271 0.50705965
13.72371 0.5072873099999999
13.72471 0.50751371
13.72571 0.50773812
13.72671 0.5079567
13.72771 0.50816494
13.72871 0.5083603299999999
13.72971 0.50854404
13.73071 0.50872038
13.73171 0.50889421
13.73271 0.5090680000000001
13.73371 0.50924034
13.73471 0.50940658
13.73571 0.50956146
13.73671 0.50970204
13.73771 0.50982949
13.73871 0.50994847
13.73971 0.51006461
13.74071 0.5101813000000001
13.74171 0.51029804
13.74271 0.5104107299999999
13.74371 0.51051425
13.74471 0.51060538
13.74571 0.51068482
13.74671 0.51075658
13.74771 0.5108255899999999
13.74871 0.51089483
13.74971 0.51096352
13.75071 0.51102745
13.75171 0.5110815599999999
13.75271 0.5111227700000001
13.75371 0.51115192
13.75471 0.51117335
13.75571 0.5111923899999999
13.75671 0.51121251
13.75771 0.51123318
13.75871 0.51125032
13.75971 0.5112586100000001
13.76071 0.5112546
13.76171 0.5112386800000001
13.76271 0.5112147
13.76371 0.51118797
13.76471 0.51116198
13.76571 0.5111366
13.76671 0.51110815
13.76771 0.5110716399999999
13.76871 0.51102382
13.76971 0.51096496
13.77071 0.5108987899999999
13.77171 0.51083029
13.77271 0.51076277
13.77371 0.51069604
13.77471 0.51062657
13.77571 0.51054941
13.77671 0.5104611600000001
13.77771 0.51036188
13.77871 0.51025506
13.77971 0.51014549
13.78071 0.51003657
13.78171 0.50992845
13.78271 0.5098179
13.78371 0.50970027
13.78471 0.50957231
13.78571 0.50943377
13.78671 0.5092878399999999
13.78771 0.50913901
13.78871 0.50899074
13.78971 0.5088435
13.79071 0.50869444
13.79171 0.50853943
13.79271 0.50837519
13.79371 0.5082014
13.79471 0.50802068
13.79571 0.50783698
13.79671 0.5076533599999999
13.79771 0.50747022
13.79871 0.50728498
13.79971 0.50709383
13.80071 0.50689382
13.80171 0.50668465
13.80271 0.50646877
13.80371 0.50625
13.80471 0.50603142
13.80571 0.50581358
13.80671 0.50559435
13.80771 0.50537023
13.80871 0.5051382400000001
13.80971 0.50489772
13.81071 0.50465041
13.81171 0.50439951
13.81271 0.50414768
13.81371 0.50389566
13.81471 0.50364202
13.81571 0.5033840399999999
13.81671 0.50311955
13.81771 0.5028480200000001
13.81871 0.50257104
13.81971 0.50229123
13.82071 0.50201076
13.82171 0.50173006
13.82271 0.50144754
13.82371 0.50116065
13.82471 0.50086714
13.82571 0.50056647
13.82671 0.50025987
13.82771 0.49994974
13.82871 0.49963821999999997
13.82971 0.49932618
13.83071 0.49901279000000004
13.83171 0.49869627999999994
13.83271 0.49837497
13.83371 0.49804817
13.83471 0.49771643
13.83571 0.49738106
13.83671 0.49704327000000004
13.83771 0.49670348
13.83871 0.49636103
13.83971 0.49601481
13.84071 0.49566393999999997
13.84171 0.49530836
13.84271 0.49494900999999997
13.84371 0.49458714000000004
13.84471 0.49422388
13.84571 0.49385945
13.84671 0.49349326
13.84771 0.49312417000000003
13.84871 0.49275109
13.84971 0.49237342999999995
13.85071 0.49199122
13.85171 0.49160486000000003
13.85271 0.49121486999999997
13.85371 0.49082170999999997
13.85471 0.49042571
13.85571 0.49002706
13.85671 0.48962607999999996
13.85771 0.4892231
13.85871 0.4888183
13.85971 0.48841159000000006
13.86071 0.48800241
13.86171 0.48759016000000005
13.86271 0.48717437
13.86371 0.48675491000000004
13.86471 0.4863319
13.86571 0.48590573
13.86671 0.48547657000000005
13.86771 0.48504439
13.86871 0.484609
13.86971 0.48417034999999997
13.87071 0.48372895000000005
13.87171 0.48328572999999997
13.87271 0.48284163
13.87371 0.48239697
13.87471 0.48195124
13.87571 0.48150307999999997
13.87671 0.48105074
13.87771 0.48059317999999995
13.87871 0.48013036
13.87971 0.47966358
13.88071 0.4791948
13.88171 0.47872551
13.88271 0.47825607
13.88371 0.47778566
13.88471 0.47731274
13.88571 0.47683618
13.88671 0.47635584999999997
13.88771 0.47587268
13.88871 0.47538811000000003
13.88971 0.47490288999999997
13.89071 0.47441656
13.89171 0.47392743
13.89271 0.47343341
13.89371 0.47293329
13.89471 0.47242781
13.89571 0.47191926
13.89671 0.47141067
13.89771 0.47090421
13.89871 0.47040009
13.89971 0.46989624
13.90071 0.46938969999999997
13.90171 0.46887789
13.90271 0.46836007
13.90371 0.46783759999999996
13.90471 0.46731289000000004
13.90571 0.46678800000000004
13.90671 0.4662632
13.90771 0.4657371
13.90871 0.46520731
13.90971 0.46467232
13.91071 0.46413252
13.91171 0.46359021000000006
13.91271 0.46304855
13.91371 0.46250955
13.91471 0.46197297000000004
13.91571 0.46143616000000004
13.91671 0.46089529
13.91771 0.46034739
13.91871 0.45979191
13.91971 0.45923102
13.92071 0.45866841
13.92171 0.45810733000000003
13.92271 0.45754891
13.92371 0.45699175000000003
13.92471 0.45643285999999994
13.92571 0.45586958999999994
13.92671 0.45530121
13.92771 0.45472933
13.92871 0.4541568
13.92971 0.45358576
13.93071 0.45301630000000004
13.93171 0.45244600999999995
13.93271 0.45187138
13.93371 0.45128977
13.93471 0.45070112999999995
13.93571 0.4501082
13.93671 0.44951517999999996
13.93771 0.44892556000000006
13.93871 0.44834027
13.93971 0.44775726000000005
13.94071 0.44717261999999997
13.94171 0.44658273
13.94271 0.44598603000000003
13.94371 0.44538388
13.94471 0.44477931
13.94571 0.44417516
13.94671 0.4435725
13.94771 0.44296993999999995
13.94871 0.44236472000000004
13.94971 0.44175456
13.95071 0.44113928
13.95171 0.44052112
13.95271 0.43990361
13.95371 0.43928958
13.95471 0.43867943
13.95571 0.43807072
13.95671 0.43745926
13.95771 0.43684142000000004
13.95871 0.4362158
13.95971 0.43558399000000003
13.96071 0.43494957
13.96171 0.43431614
13.96271 0.4336854
13.96371 0.43305657
13.96471 0.43242708999999996
13.96571 0.43179435
13.96671 0.43115728
13.96771 0.43051708
13.96871 0.42987633000000003
13.96971 0.42923717000000006
13.97071 0.42859996
13.97171 0.42796279000000004
13.97271 0.42732251
13.97371 0.4266764
13.97471 0.42602383
13.97571 0.42536663999999996
13.97671 0.42470833
13.97771 0.42405226
13.97871 0.42339987
13.97971 0.42275009
13.98071 0.42210015999999995
13.98171 0.42144717
13.98271 0.42078956
13.98371 0.42012776
13.98471 0.41946373
13.98571 0.41879956
13.98671 0.41813607999999997
13.98771 0.41747252
13.98871 0.4168069
13.98971 0.41613746
13.99071 0.41546393
13.99171 0.41478761
13.99271 0.414111
13.99371 0.41343611999999996
13.99471 0.41276366
13.99571 0.41209239999999997
13.99671 0.41141998999999996
13.99771 0.41074407999999996
13.99871 0.41006361
13.99971 0.40937932
14.00071 0.40869308000000004
14.00171 0.40800688
14.00271 0.4073218
14.00371 0.4066376
14.00471 0.40595303
14.00571 0.40526679
14.00671 0.40457816999999996
14.00771 0.4038875
14.00871 0.40319571
14.00971 0.40250368999999997
14.01071 0.40181143999999996
14.01171 0.40111821
14.01271 0.40042279
14.01371 0.39972439
14.01471 0.39902311
14.01571 0.39831987
14.01671 0.39761611
14.01771 0.39691301
14.01871 0.39621098000000005
14.01971 0.39550951
14.02071 0.39480766
14.02171 0.39410442
14.02271 0.39339922
14.02371 0.39269188
14.02471 0.39198259
14.02571 0.39127156999999996
14.02671 0.3905589
14.02771 0.38984481000000004
14.02871 0.38912962
14.02971 0.38841392
14.03071 0.38769839
14.03171 0.38698353
14.03271 0.38626927
14.03371 0.38555507
14.03471 0.38483997
14.03571 0.38412315999999996
14.03671 0.38340415
14.03771 0.38268305
14.03871 0.38196018
14.03971 0.38123589
14.04071 0.38051028000000003
14.04171 0.37978323999999997
14.04271 0.3790549
14.04371 0.37832584
14.04471 0.37759712
14.04571 0.37686995
14.04671 0.37614494000000004
14.04771 0.37542165
14.04871 0.3746985
14.04971 0.37397332
14.05071 0.37324438
14.05171 0.37251115
14.05271 0.37177454
14.05371 0.37103642
14.05471 0.37029865
14.05571 0.36956212
14.05671 0.36882649
14.05771 0.36809065
14.05871 0.36735365
14.05971 0.36661541000000003
14.06071 0.36587696999999997
14.06171 0.36513968
14.06271 0.36440429
14.06371 0.36367003000000003
14.06471 0.36293473
14.06571 0.3621958
14.06671 0.36145167
14.06771 0.36070284
14.06871 0.35995182
14.06971 0.35920208
14.07071 0.3584563
14.07171 0.35771502
14.07271 0.35697641
14.07371 0.35623743
14.07471 0.35549537
14.07571 0.35474941
14.07671 0.35400072
14.07771 0.35325156
14.07871 0.35250371
14.07971 0.35175711000000004
14.08071 0.35101001
14.08171 0.35025994
14.08271 0.34950564
14.08371 0.3487481
14.08471 0.34799047
14.08571 0.34723652
14.08671 0.34648855
14.08771 0.34574594000000003
14.08871 0.34500523
14.08971 0.34426176
14.09071 0.34351205
14.09171 0.34275551000000004
14.09271 0.34199463999999996
14.09371 0.34123354
14.09471 0.34047561000000004
14.09571 0.33972173
14.09671 0.33897017
14.09771 0.3382179
14.09871 0.33746271
14.09971 0.33670485
14.10071 0.33594691
14.10171 0.33519221
14.10271 0.33444257
14.10371 0.33369677
14.10471 0.33295082000000004
14.10571 0.33219992
14.10671 0.33144117
14.10771 0.3306753
14.10871 0.32990646999999995
14.10971 0.32914027
14.11071 0.32838072999999995
14.11171 0.32762843
14.11271 0.32688039
14.11371 0.32613189
14.11471 0.32537923999999996
14.11571 0.3246218
14.11671 0.32386193
14.11771 0.32310334
14.11871 0.32234848
14.11971 0.32159686
14.12071 0.32084514
14.12171 0.32008935
14.12271 0.31932734
14.12371 0.31856059000000003
14.12471 0.31779364
14.12571 0.31703187
14.12671 0.3162784
14.12771 0.3155323
14.12871 0.31478894
14.12971 0.31404237
14.13071 0.31328853
14.13171 0.31252729
14.13271 0.31176233
14.13371 0.31099881
14.13471 0.31024048
14.13571 0.30948762
14.13671 0.30873723
14.13771 0.30798519
14.13871 0.30722903999999995
14.13971 0.30646968999999996
14.14071 0.30571092
14.14171 0.30495699
14.14271 0.30420988
14.14371 0.30346769
14.14471 0.30272532999999996
14.14571 0.30197734
14.14671 0.30122094
14.14771 0.30045775
14.14871 0.29969306
14.14971 0.29893301
14.15071 0.29818134
14.15171 0.29743752
14.15271 0.29669723000000003
14.15371 0.29595511
14.15471 0.29520777
14.15571 0.2944557
14.15671 0.29370254
14.15771 0.29295264
14.15871 0.29220807
14.15971 0.29146727
14.16071 0.29072601000000003
14.16171 0.28998
14.16271 0.28922788
14.16371 0.28847242
14.16471 0.28771914
14.16571 0.28697336
14.16671 0.28623703
14.16771 0.28550750999999996
14.16871 0.28477882
14.16971 0.28404493000000003
14.17071 0.28330293
14.17171 0.28255447
14.17271 0.28180466
14.17371 0.28105896999999996
14.17471 0.28032016000000004
14.17571 0.27958679
14.17671 0.27885465
14.17771 0.27811950999999996
14.17871 0.27738009
14.17971 0.27663889
14.18071 0.27590082
14.18171 0.27516987000000004
14.18271 0.27444647
14.18371 0.27372672
14.18471 0.27300443
14.18571 0.27227461999999997
14.18671 0.27153646
14.18771 0.27079394
14.18871 0.27005384
14.18971 0.269322
14.19071 0.26860018
14.19171 0.26788523
14.19271 0.26717111
14.19371 0.26645244
14.19471 0.26572756
14.19571 0.26499927
14.19671 0.26427272
14.19771 0.26355211
14.19871 0.26283783
14.19971 0.26212614
14.20071 0.26141161
14.20171 0.26069058
14.20271 0.25996391
14.20371 0.25923687
14.20471 0.2585164
14.20571 0.25780709
14.20671 0.25710834000000005
14.20771 0.25641439
14.20871 0.25571738
14.20971 0.25501163
14.21071 0.25429667
14.21171 0.25357734
14.21271 0.25286085
14.21371 0.25215263
14.21471 0.25145332
14.21571 0.25075874
14.21671 0.25006281
14.21771 0.24936157
14.21871 0.24865584
14.21971 0.24795076
14.22071 0.24725262
14.22171 0.24656469
14.22271 0.24588475999999998
14.22371 0.24520594
14.22471 0.24452044
14.22571 0.24382402
14.22671 0.24311877999999998
14.22771 0.24241221
14.22871 0.24171327
14.22971 0.24102754
14.23071 0.24035418999999997
14.23171 0.23968669
14.23271 0.2390167
14.23371 0.23833885999999999
14.23471 0.23765361
14.23571 0.23696662
14.23671 0.23628487
14.23771 0.23561222
14.23871 0.23494679
14.23971 0.23428209
14.24071 0.23361107
14.24171 0.23293085000000002
14.24271 0.23224503
14.24371 0.23156204000000002
14.24471 0.23089068000000001
14.24571 0.23023485999999999
14.24671 0.22959118
14.24771 0.22895045
14.24871 0.22830262
14.24971 0.22764218
14.25071 0.22697102
14.25171 0.22629711
14.25271 0.22562976999999998
14.25371 0.22497438
14.25471 0.22432953
14.25571 0.22368839000000001
14.25671 0.22304321000000002
14.25771 0.22239046999999998
14.25871 0.22173314
14.25971 0.22107902999999998
14.26071 0.2204359
14.26171 0.21980634999999998
14.26271 0.21918571999999997
14.26371 0.21856418000000002
14.26471 0.21793218
14.26571 0.21728592000000002
14.26671 0.21662974999999998
14.26771 0.21597412
14.26871 0.21532984
14.26971 0.21470233000000002
14.27071 0.21408887
14.27171 0.21348051
14.27271 0.21286737
14.27371 0.21224436000000002
14.27471 0.21161381
14.27571 0.21098356000000001
14.27671 0.21036188
14.27771 0.20975207
14.27871 0.20915025
14.27971 0.20854759
14.28071 0.20793578999999998
14.28171 0.20731241
14.28271 0.20668288
14.28371 0.20605784000000002
14.28471 0.20544721999999999
14.28571 0.20485452999999998
14.28671 0.20427469
14.28771 0.20369662
14.28871 0.20310931999999998
14.28971 0.20250785000000002
14.29071 0.20189579
14.29171 0.20128288000000003
14.29271 0.20067925
14.29371 0.20008963
14.29471 0.199511
14.29571 0.19893488
14.29671 0.19835287
14.29771 0.19776199000000003
14.29871 0.19716672
14.29971 0.19657623
14.30071 0.19599877000000002
14.30171 0.19543619999999998
14.30271 0.19488253
14.30371 0.1943268
14.30471 0.19375926
14.30571 0.193177
14.30671 0.19258575
14.30771 0.19199686
14.30871 0.1914211
14.30971 0.19086278
14.31071 0.19031775
14.31171 0.18977611
14.31271 0.1892281
14.31371 0.18866967
14.31471 0.18810445
14.31571 0.18754106
14.31671 0.18698753999999998
14.31771 0.18644618000000002
14.31871 0.18591206
14.31971 0.18537599000000002
14.32071 0.18483031
14.32171 0.18427382
14.32271 0.18371301
14.32371 0.18315862
14.32471 0.18261968
14.32571 0.18209817
14.32671 0.18158784
14.32771 0.18107755
14.32871 0.18055738000000002
14.32971 0.18002403
14.33071 0.17948224000000002
14.33171 0.17894176
14.33271 0.17841145
14.33371 0.17789435
14.33471 0.17738625
14.33571 0.17687875
14.33671 0.17636471
14.33771 0.17584285
14.33871 0.1753186
14.33971 0.17480073000000002
14.34071 0.17429589
14.34171 0.17380425
14.34271 0.17331892000000002
14.34371 0.17282978
14.34471 0.17232916
14.34571 0.17181638
14.34671 0.17129831
14.34771 0.17078551
14.34871 0.17028648
14.34971 0.16980302
14.35071 0.16932958
14.35171 0.16885676
14.35271 0.16837681
14.35371 0.16788798
14.35471 0.16739505
14.35571 0.1669059
14.35671 0.16642647
14.35771 0.16595684
14.35871 0.16549127
14.35971 0.16502183
14.36071 0.16454351
14.36171 0.1640577
14.36271 0.16357182
14.36371 0.16309525
14.36471 0.16263394
14.36571 0.16218681999999998
14.36671 0.16174625
14.36771 0.16130211
14.36871 0.16084736
14.36971 0.16038165000000001
14.37071 0.15991117999999999
14.37171 0.15944476
14.37271 0.15898869999999998
14.37371 0.15854337000000002
14.37471 0.1581036
14.37571 0.15766234
14.37671 0.15721541
14.37771 0.1567643
14.37871 0.15631531
14.37971 0.15587552000000002
14.38071 0.15544811
14.38171 0.15502992000000002
14.38271 0.1546128
14.38371 0.15418795999999999
14.38471 0.1537511
14.38571 0.15330488
14.38671 0.15285759
14.38771 0.15241865
14.38871 0.15199352000000002
14.38971 0.15158103
14.39071 0.15117452
14.39171 0.15076607
14.39271 0.15035119
14.39371 0.14993115
14.39471 0.1495117
14.39571 0.14909898
14.39671 0.14869533
14.39771 0.1482975
14.39871 0.14789845
14.39971 0.14749176
14.40071 0.14707587
14.40171 0.14665548
14.40271 0.14623932
14.40371 0.14583536
14.40471 0.14544632000000002
14.40571 0.14506808000000002
14.40671 0.14469194
14.40771 0.14430948000000002
14.40871 0.14391707
14.40971 0.14351751
14.41071 0.14311796000000002
14.41171 0.14272542
14.41271 0.14234254
14.41371 0.14196631
14.41471 0.14159026
14.41571 0.14120892
14.41671 0.1408215
14.41771 0.14043273
14.41871 0.14005012
14.41971 0.13967932
14.42071 0.13932034999999998
14.42171 0.13896717
14.42271 0.13861078
14.42371 0.1382442
14.42471 0.13786647
14.42571 0.13748322
14.42671 0.13710348
14.42771 0.13673466
14.42871 0.13637862
14.42971 0.13603090999999998
14.43071 0.1356838
14.43171 0.13533108
14.43271 0.13497166
14.43371 0.13460997
14.43471 0.13425288
14.43571 0.13390514
14.43671 0.13356605
14.43771 0.13322961
14.43871 0.13288804
14.43971 0.13253661
14.44071 0.13217676
14.44171 0.1318158
14.44271 0.13146296000000002
14.44371 0.13112425
14.44471 0.13079903
14.44571 0.13048034
14.44671 0.13015881
14.44771 0.12982783
14.44871 0.12948704
14.44971 0.12914215
14.45071 0.12880118
14.45171 0.12846958
14.45271 0.12814702
14.45371 0.12782783
14.45471 0.12750486
14.45571 0.12717415
14.45671 0.12683774
14.45771 0.12650277
14.45871 0.12617724
14.45971 0.12586514000000001
14.46071 0.12556372000000002
14.46171 0.12526462
14.46271 0.12495841
14.46371 0.12463980999999999
14.46471 0.12431064
14.46571 0.12397877
14.46671 0.12365361
14.46771 0.12334087
14.46871 0.12303959
14.46971 0.12274304
14.47071 0.12244303
14.47171 0.12213484000000001
14.47271 0.12182003
14.47371 0.12150526999999998
14.47471 0.12119801
14.47571 0.1209017
14.47671 0.12061337000000001
14.47771 0.12032512999999999
14.47871 0.1200288
14.47971 0.11972083
14.48071 0.11940474999999999
14.48171 0.11908939
14.48271 0.11878411000000001
14.48371 0.11849348
14.48471 0.11821474000000001
14.48571 0.11793941000000001
14.48671 0.11765803000000001
14.48771 0.11736548
14.48871 0.11706359000000001
14.48971 0.11675978999999999
14.49071 0.11646245999999999
14.49171 0.11617593
14.49271 0.115898
14.49371 0.11562149
14.49471 0.11533876000000001
14.49571 0.11504658000000001
14.49671 0.11474825
14.49771 0.11445188
14.49871 0.1141656
14.49971 0.11389258999999999
14.50071 0.11362900999999999
14.50171 0.11336585
14.50271 0.11309388000000001
14.50371 0.11280887
14.50471 0.11251388
14.50571 0.11221756
14.50671 0.11192925
14.50771 0.11165383999999999
14.50871 0.11138928000000001
14.50971 0.11112805
14.51071 0.1108618
14.51171 0.11058622000000001
14.51271 0.11030340999999999
14.51371 0.11002038
14.51471 0.10974461
14.51571 0.10947932
14.51671 0.10922141
14.51771 0.10896307999999999
14.51871 0.1086964
14.51971 0.10841811000000001
14.52071 0.10813168
14.52171 0.10784563999999999
14.52271 0.10756883
14.52371 0.10730557999999998
14.52471 0.10705328
14.52571 0.10680392000000001
14.52671 0.10654853
14.52771 0.1062821
14.52871 0.10600614000000001
14.52971 0.10572744999999999
14.53071 0.10545402999999999
14.53171 0.10519037999999999
14.53271 0.10493512
14.53371 0.10468200999999999
14.53471 0.10442388999999999
14.53571 0.10415708
14.53671 0.1038836
14.53771 0.10361002
14.53871 0.1033436
14.53971 0.10308791
14.54071 0.10284054
14.54171 0.10259430000000001
14.54271 0.10234109000000001
14.54371 0.10207638000000001
14.54471 0.10180167000000001
14.54571 0.10152372000000001
14.54671 0.10125081000000001
14.54771 0.10098836
14.54871 0.10073624
14.54971 0.10048921000000001
14.55071 0.10024008
14.55171 0.099983846
14.55271 0.099720259
14.55371 0.099453621
14.55471 0.099189917
14.55571 0.09893307000000001
14.55671 0.098682544
14.55771 0.098433625
14.55871 0.098180166
14.55971 0.097918219
14.56071 0.09764845
14.56171 0.09737596800000001
14.56271 0.097107695
14.56371 0.096848648
14.56471 0.09659928599999999
14.56571 0.096355315
14.56671 0.096109969
14.56771 0.095857534
14.56871 0.095596153
14.56971 0.095328508
14.57071 0.095060066
14.57171 0.09479599000000001
14.57271 0.094538409
14.57371 0.094285537
14.57471 0.094032998
14.57571 0.093776517
14.57671 0.093514426
14.57771 0.093248597
14.57871 0.092983327
14.57971 0.092722813
14.58071 0.092468678
14.58171 0.092218886
14.58271 0.091968698
14.58371 0.091713102
14.58471 0.091449451
14.58571 0.091178907
14.58671 0.090905931
14.58771 0.090636092
14.58871 0.090373319
14.58971 0.090118014
14.59071 0.089866942
14.59171 0.089614966
14.59271 0.089357642
14.59371 0.089093368
14.59471 0.088823971
14.59571 0.088553532
14.59671 0.088286016
14.59771 0.08802310899999999
14.59871 0.087763363
14.59971 0.087503099
14.60071 0.087238604
14.60171 0.086968404
14.60271 0.08669434499999999
14.60371 0.086420809
14.60471 0.086152431
14.60571 0.08589147500000001
14.60671 0.085636345
14.60771 0.08538203
14.60871 0.085122447
14.60971 0.084853481
14.61071 0.084575138
14.61171 0.084291666
14.61271 0.084009458
14.61371 0.083733816
14.61471 0.083466293
14.61571 0.083203998
14.61671 0.08294130100000001
14.61771 0.082672993
14.61871 0.082397211
14.61971 0.082116446
14.62071 0.081836042
14.62171 0.081560999
14.62271 0.081292854
14.62371 0.081028504
14.62471 0.080761686
14.62571 0.080486451
14.62671 0.080200715
14.62771 0.079907809
14.62871 0.079615047
14.62971 0.079329946
14.63071 0.07905611400000001
14.63171 0.078791071
14.63271 0.078527367
14.63371 0.078256434
14.63471 0.07797315499999999
14.63571 0.077678607
14.63671 0.077379408
14.63771 0.077084004
14.63871 0.076797942
14.63971 0.076520786
14.64071 0.076246465
14.64171 0.0759669
14.64271 0.075676839
14.64371 0.07537714
14.64471 0.07507448900000001
14.64571 0.07477761799999999
14.64671 0.074492162
14.64771 0.074217038
14.64871 0.073944614
14.64971 0.073664647
14.65071 0.073369924
14.65171 0.073060417
14.65271 0.072743557
14.65371 0.07243034799999999
14.65471 0.072129391
14.65571 0.071842229
14.65671 0.071562553
14.65771 0.071279809
14.65871 0.070985174
14.65971 0.07067651
14.66071 0.070359476
14.66171 0.070044113
14.66271 0.069738878
14.66371 0.069445575
14.66471 0.069158123
14.66571 0.06886599
14.66671 0.06856033
14.66771 0.068239321
14.66871 0.067909568
14.66971 0.06758265100000001
14.67071 0.067268702
14.67171 0.066970615
14.67271 0.066682213
14.67371 0.066391518
14.67471 0.066087302
14.67571 0.06576528000000001
14.67671 0.06543041699999999
14.67771 0.065094046
14.67871 0.06476741999999999
14.67971 0.064455403
14.68071 0.064153841
14.68171 0.063852116
14.68271 0.063539448
14.68371 0.063211215
14.68471 0.06287169499999999
14.68571 0.062531611
14.68671 0.062201859000000005
14.68771 0.06188706
14.68871 0.061582646
14.68971 0.061277241999999996
14.69071 0.060959026
14.69171 0.060622452
14.69271 0.060271501000000005
14.69371 0.059917581
14.69471 0.05957323
14.69571 0.059245189000000004
14.69671 0.058930734
14.69771 0.058619329
14.69871 0.058298639000000006
14.69971 0.05796146
14.70071 0.057609618
14.70171 0.057252688999999996
14.70271 0.056902302
14.70371 0.056565367
14.70471 0.056240108000000004
14.70571 0.055917154999999996
14.70671 0.055585045
14.70771 0.05523694
14.70871 0.054874684
14.70971 0.054507866
14.71071 0.054148416
14.71171 0.05380385
14.71271 0.053472974000000006
14.71371 0.053146499
14.71471 0.052812241
14.71571 0.05246189
14.71671 0.052095548
14.71771 0.051721541
14.71871 0.051351625
14.71971 0.050994381000000005
14.72071 0.050650531000000006
14.72171 0.050312781
14.72271 0.049970136000000005
14.72371 0.049614237000000005
14.72471 0.049244000999999996
14.72571 0.048866041
14.72671 0.048490692
14.72771 0.048125969
14.72871 0.047772986
14.72971 0.047425379
14.73071 0.047073033
14.73171 0.046707927999999996
14.73271 0.046328752
14.73371 0.045941703
14.73471 0.045557032
14.73571 0.045183353
14.73671 0.044822897
14.73771 0.044470339
14.73871 0.044115799000000004
14.73971 0.043750255
14.74071 0.043370322
14.74171 0.042979808999999994
14.74271 0.0425873
14.74371 0.042201237999999995
14.74471 0.041825324000000004
14.74571 0.041456782
14.74671 0.041088299
14.74771 0.040712437000000004
14.74871 0.040325965
14.74971 0.039931611
14.75071 0.039536404
14.75171 0.039147548
14.75271 0.03876824
14.75371 0.038395793
14.75471 0.038023019
14.75571 0.037642129
14.75671 0.037248907
14.75771 0.036844955
14.75871 0.036436782
14.75971 0.036032366999999996
14.76071 0.035637058
14.76171 0.035251040000000004
14.76271 0.034869576
14.76371 0.034485792
14.76471 0.034094381
14.76571 0.033694203
14.76671 0.033288490000000004
14.76771 0.032882651
14.76871 0.032481064999999996
14.76971 0.032084584
14.77071 0.031690157000000004
14.77171 0.031292666000000004
14.77271 0.030887923999999997
14.77371 0.030475171000000002
14.77471 0.030057702999999998
14.77571 0.029641310999999997
14.77671 0.029231352
14.77771 0.028829974999999997
14.77871 0.028434972
14.77971 0.028040790000000003
14.78071 0.027641197
14.78171 0.027232245000000002
14.78271 0.026814028
14.78371 0.026390419000000002
14.78471 0.025966976000000003
14.78571 0.025548137
14.78671 0.025135113
14.78771 0.024725581
14.78871 0.024315216
14.78971 0.023900226
14.79071 0.023479530000000002
14.79171 0.023055372
14.79271 0.022632041999999998
14.79371 0.022213378000000002
14.79471 0.02180039
14.79571 0.021390355
14.79671 0.020977948
14.79771 0.020557914
14.79871 0.020127915
14.79971 0.019690022999999997
14.80071 0.019249994000000003
14.80171 0.018814561
14.80271 0.018388125999999998
14.80371 0.01797054
14.80471 0.017557185
14.80571 0.01714137
14.80671 0.016717793
14.80771 0.016285236
14.80871 0.015847027
14.80971 0.015408998
14.81071 0.014976066
14.81171 0.014549330999999999
14.81271 0.014125378000000001
14.81371 0.013698229
14.81471 0.013262909000000002
14.81571 0.012818620999999999
14.81671 0.012369626000000002
14.81771 0.011923236
14.81871 0.011485878
14.81971 0.011059386
14.82071 0.010639655
14.82171 0.010218534999999999
14.82271 0.0097880438
14.82371 0.0093446382
14.82471 0.0088911707
14.82571 0.008435377800000001
14.82671 0.0079856771
14.82771 0.0075465796000000005
14.82871 0.0071162845
14.82971 0.0066878376
14.83071 0.006253214799999999
14.83171 0.0058080281
14.83271 0.0053541306
14.83371 0.0048985821
14.83471 0.0044495097
14.83571 0.0040112151
14.83671 0.0035813828000000004
14.83771 0.0031520969
14.83871 0.0027142014
14.83971 0.0022625778
14.84071 0.001799313
14.84171 0.001332859
14.84271 0.00087354656
14.84371 0.00042791785
14.84471 -4.9282555e-06
14.84571 -0.00043287127
14.84671 -0.00086639639
14.84771 -0.0013127627000000001
14.84871 -0.0017720178
14.84971 -0.0022371372000000002
14.85071 -0.0026982088
14.85171 -0.0031482545
14.85271 -0.0035873149
14.85371 -0.0040224142
14.85471 -0.0044633925
14.85571 -0.0049170088
14.85671 -0.0053827593
14.85771 -0.0058528912999999995
14.85871 -0.0063166874
14.85971 -0.0067665977
14.86071 -0.0072026967
14.86171 -0.0076328462000000005
14.86271 -0.0080684091
14.86371 -0.0085179097
14.86471 -0.008982267200000001
14.86571 -0.0094543313
14.86671 -0.0099229917
14.86771 -0.010379518
14.86871 -0.010822474
14.86971 -0.011258391
14.87071 -0.011697839
14.87171 -0.012149181
14.87271 -0.012613659999999999
14.87371 -0.01308467
14.87471 -0.013551643
14.87571 -0.014006277999999999
14.87671 -0.014447475
14.87771 -0.014882080999999998
14.87871 -0.015320985
14.87971 -0.015772831
14.88071 -0.016238965
14.88171 -0.016712601
14.88271 -0.01718266
14.88371 -0.017640104
14.88471 -0.018083079999999998
14.88571 -0.018517916000000002
14.88671 -0.018955403
14.88771 -0.019404553
14.88871 -0.019867436
14.88971 -0.020338102
14.89071 -0.020806151
14.89171 -0.02126286
14.89271 -0.021706254999999997
14.89371 -0.022142198999999998
14.89471 -0.022580881
14.89571 -0.023030797
14.89671 -0.023493754
14.89771 -0.023963825
14.89871 -0.024430823
14.89971 -0.024886263000000002
14.90071 -0.025328292
14.90171 -0.025762716999999997
14.90271 -0.026199558999999997
14.90371 -0.026647182
14.90471 -0.02710743
14.90571 -0.027574598999999998
14.90671 -0.028038834000000002
14.90771 -0.028491919999999997
14.90871 -0.028932054
14.90971 -0.029364839
14.91071 -0.029799950000000002
14.91171 -0.030245472000000002
14.91271 -0.030703231
14.91371 -0.031167833
14.91471 -0.031629926999999995
14.91571 -0.032081694
14.91671 -0.032521359
14.91771 -0.032954054999999996
14.91871 -0.033388615999999996
14.91971 -0.033832247999999995
14.92071 -0.034286251000000004
14.92171 -0.034745305000000004
14.92271 -0.035200728
14.92371 -0.035645705
14.92471 -0.036079402
14.92571 -0.036507513
14.92671 -0.036938948
14.92771 -0.037380616
14.92871 -0.037833411000000004
14.92971 -0.038291703
14.93071 -0.038746644999999996
14.93171 -0.039191259
14.93271 -0.039624362
14.93371 -0.040051006
14.93471 -0.040479293
14.93571 -0.040915492000000005
14.93671 -0.041360405
14.93771 -0.041809076
14.93871 -0.042253986
14.93971 -0.042689740000000004
14.94071 -0.043116408
14.94171 -0.043539531
14.94271 -0.043966783999999995
14.94371 -0.044403336
14.94471 -0.044848642
14.94571 -0.045296652
14.94671 -0.045739239
14.94771 -0.046170893
14.94871 -0.046591842
14.94971 -0.047007846000000006
14.95071 -0.047426763999999996
14.95171 -0.047853997
14.95271 -0.048289492
14.95371 -0.048728017
14.95471 -0.049162487
14.95571 -0.049588305000000006
14.95671 -0.050006073
14.95771 -0.050421088
14.95871 -0.050839968
14.95971 -0.051266495999999995
14.96071 -0.05169916000000001
14.96171 -0.052131957
14.96271 -0.052557921
14.96371 -0.05297332
14.96471 -0.053379987000000004
14.96571 -0.053784356000000005
14.96671 -0.05419378899999999
14.96771 -0.054612354
14.96871 -0.055038533
14.96971 -0.055466179000000004
14.97071 -0.055888138000000004
14.97171 -0.056300353000000004
14.97271 -0.056704076
14.97371 -0.05710489900000001
14.97471 -0.05750921
14.97571 -0.057920301
14.97671 -0.058336451
14.97771 -0.058752066
14.97871 -0.059161213
14.97971 -0.059561385
14.98071 -0.059955171
14.98171 -0.060348835999999996
14.98271 -0.060748623
14.98371 -0.061156991
14.98471 -0.061571021999999996
14.98571 -0.061983935
14.98671 -0.062388891999999994
14.98771 -0.062782818
14.98871 -0.063168054
14.98971 -0.063550903
14.99071 -0.06393794300000001
14.99171 -0.064332323
14.99271 -0.064732175
14.99371 -0.065132004
14.99471 -0.06552620299999999
14.99571 -0.065912481
14.99671 -0.066293176
14.99771 -0.06667374400000001
14.99871 -0.067059288
14.99971 -0.067451276
15.00071 -0.06784646
15.00171 -0.068238622
15.00271 -0.06862215199999999
15.00371 -0.068995345
15.00471 -0.06936147100000001
15.00571 -0.069726998
15.00671 -0.07009800199999999
15.00771 -0.07047684600000001
15.00871 -0.07086102899999999
15.00971 -0.071244792
15.01071 -0.071622489
15.01171 -0.07199175299999999
15.01271 -0.072354567
15.01371 -0.072715781
15.01471 -0.073079998
15.01571 -0.073448755
15.01671 -0.073819683
15.01771 -0.07418807399999999
15.01871 -0.074549898
15.01971 -0.074904377
15.02071 -0.07525460099999999
15.02171 -0.07560578500000001
15.02271 -0.07596224900000001
15.02371 -0.076324854
15.02471 -0.076690433
15.02571 -0.077053503
15.02671 -0.07740925600000001
15.02771 -0.077756075
15.02871 -0.078096212
15.02971 -0.078434305
15.03071 -0.078774703
15.03171 -0.07911915900000001
15.03271 -0.079466222
15.03371 -0.07981254
15.03471 -0.080155162
15.03571 -0.08049336600000001
15.03671 -0.080828974
15.03771 -0.081165001
15.03871 -0.081503548
15.03971 -0.08184428399999999
15.04071 -0.082184415
15.04171 -0.082520215
15.04271 -0.082849147
15.04371 -0.083171309
15.04471 -0.083489413
15.04571 -0.083807326
15.04671 -0.084128039
15.04771 -0.084452279
15.04871 -0.08477846900000001
15.04971 -0.08510390799999999
15.05071 -0.085426378
15.05171 -0.085745216
15.05271 -0.086061237
15.05371 -0.086375745
15.05471 -0.086689374
15.05571 -0.08700153000000001
15.05671 -0.087310874
15.05771 -0.087616383
15.05871 -0.08791829500000001
15.05971 -0.088218297
15.06071 -0.088518689
15.06171 -0.08882113600000001
15.06271 -0.089125708
15.06371 -0.089430844
15.06471 -0.089734234
15.06571 -0.090034079
15.06671 -0.090329902
15.06771 -0.090622489
15.06871 -0.09091302600000001
15.06971 -0.091202126
15.07071 -0.091489416
15.07171 -0.09177398199999999
15.07271 -0.09205538099999999
15.07371 -0.092334452
15.07471 -0.092613243
15.07571 -0.092894019
15.07671 -0.093177799
15.07771 -0.09346343
15.07871 -0.093747844
15.07971 -0.094027497
15.08071 -0.094300235
15.08171 -0.09456648299999999
15.08271 -0.094829022
15.08371 -0.095091411
15.08471 -0.095355994
15.08571 -0.095622649
15.08671 -0.095889095
15.08771 -0.096152548
15.08871 -0.096411677
15.08971 -0.09666765699999999
15.09071 -0.096923474
15.09171 -0.097181951
15.09271 -0.097443577
15.09371 -0.097705645
15.09471 -0.09796335399999999
15.09571 -0.09821242399999999
15.09671 -0.09845169299999999
15.09771 -0.09868417400000001
15.09871 -0.098915806
15.09971 -0.099152396
15.10071 -0.099396543
15.10171 -0.099646254
15.10271 -0.099896069
15.10371 -0.10014015
15.10471 -0.10037552999999999
15.10571 -0.10060363
15.10671 -0.10082915999999999
15.10771 -0.101057
15.10871 -0.101289
15.10971 -0.10152269
15.11071 -0.10175271999999999
15.11171 -0.10197419
15.11271 -0.10218603
15.11371 -0.10239219
15.11471 -0.10259981
15.11571 -0.10281533000000001
15.11671 -0.10304068000000001
15.11771 -0.10327182
15.11871 -0.10350066
15.11971 -0.10371925000000001
15.12071 -0.10392411
15.12171 -0.10411801000000001
15.12271 -0.10430835
15.12371 -0.10450294
15.12471 -0.10470559
15.12571 -0.10491420000000001
15.12671 -0.10512220000000001
15.12771 -0.10532277999999999
15.12871 -0.10551312
15.12971 -0.10569619
15.13071 -0.10587909000000001
15.13171 -0.10606865000000001
15.13271 -0.1062671
15.13371 -0.10647027999999999
15.13471 -0.10666972
15.13571 -0.10685731
15.13671 -0.10703002
15.13771 -0.10719195
15.13871 -0.10735225999999999
15.13971 -0.10752028
15.14071 -0.10770038
15.14171 -0.1078896
15.14271 -0.10807944000000001
15.14371 -0.10826063999999999
15.14471 -0.10842835999999999
15.14571 -0.10858472999999999
15.14671 -0.10873727999999999
15.14771 -0.10889437
15.14871 -0.10906011000000002
15.14971 -0.10923197
15.15071 -0.10940235999999999
15.15171 -0.10956327
15.15271 -0.10971125000000001
15.15371 -0.10984978
15.15471 -0.10998741000000001
15.15571 -0.11013303
15.15671 -0.11029054999999999
15.15771 -0.11045650000000001
15.15871 -0.11062172999999999
15.15971 -0.11077636999999999
15.16071 -0.11091536
15.16171 -0.11104112000000001
15.16271 -0.11116221999999999
15.16371 -0.11128845999999999
15.16471 -0.11142553000000001
15.16571 -0.11157197
15.16671 -0.11172032000000001
15.16771 -0.11186167
15.16871 -0.11199084000000001
15.16971 -0.11210929
15.17071 -0.11222402999999999
15.17171 -0.11234324999999999
15.17271 -0.11247137000000001
15.17371 -0.11260624000000001
15.17471 -0.11274036999999999
15.17571 -0.11286534
15.17671 -0.1129768
15.17771 -0.11307716
15.17871 -0.11317447000000001
15.17971 -0.11327792
15.18071 -0.11339270000000001
15.18171 -0.11351714
15.18271 -0.11364354
15.18371 -0.11376251
15.18471 -0.113868
15.18571 -0.11396048
15.18671 -0.11404634
15.18771 -0.11413405
15.18871 -0.11422938
15.18971 -0.11433242
15.19071 -0.11443794
15.19171 -0.11453885
15.19271 -0.11463058000000001
15.19371 -0.11471382999999999
15.19471 -0.11479398
15.19571 -0.11487781000000001
15.19671 -0.11496926000000002
15.19771 -0.11506682
15.19871 -0.11516426
15.19971 -0.11525394000000001
15.20071 -0.11533106
15.20171 -0.11539644999999998
15.20271 -0.11545609000000001
15.20371 -0.11551797999999999
15.20471 -0.11558795
15.20571 -0.11566681000000001
15.20671 -0.11575028
15.20771 -0.11583171
15.20871 -0.11590578000000001
15.20971 -0.11597117
15.21071 -0.11603077
15.21171 -0.11608945
15.21271 -0.11615097
15.21371 -0.11621567
15.21471 -0.11628049
15.21571 -0.11634099
15.21671 -0.11639424
15.21771 -0.11644078
15.21871 -0.11648454
15.21971 -0.11653072
15.22071 -0.11658294999999999
15.22171 -0.11664126999999999
15.22271 -0.11670208
15.22371 -0.11675996000000001
15.22471 -0.11681040000000001
15.22571 -0.11685189
15.22671 -0.11688637
15.22771 -0.1169179
15.22871 -0.11695043999999999
15.22971 -0.11698606
15.23071 -0.11702430000000001
15.23171 -0.11706298999999999
15.23271 -0.11709982
15.23371 -0.11713372
15.23471 -0.11716523
15.23571 -0.11719586000000001
15.23671 -0.11722685999999999
15.23771 -0.11725825000000001
15.23871 -0.11728865000000001
15.23971 -0.11731597
15.24071 -0.11733853
15.24171 -0.11735602
15.24271 -0.11736971
15.24371 -0.11738198000000001
15.24471 -0.11739532
15.24571 -0.11741136
15.24671 -0.11743035
15.24771 -0.11745112999999999
15.24871 -0.11747167
15.24971 -0.11748975
15.25071 -0.1175036
15.25171 -0.11751236
15.25271 -0.11751634
15.25371 -0.11751680999999999
15.25471 -0.11751555999999999
15.25571 -0.11751434
15.25671 -0.11751421
15.25771 -0.11751527
15.25871 -0.11751679000000001
15.25971 -0.11751768
15.26071 -0.11751725000000002
15.26171 -0.11751553999999999
15.26271 -0.11751318999999999
15.26371 -0.11751083999999999
15.26471 -0.11750833000000001
15.26571 -0.11750434000000001
15.26671 -0.11749670000000001
15.26771 -0.11748357
15.26871 -0.11746463
15.26971 -0.11744173
15.27071 -0.11741847
15.27171 -0.11739865000000001
15.27271 -0.1173844
15.27371 -0.11737500000000001
15.27471 -0.11736704
15.27571 -0.11735598000000001
15.27671 -0.11733845999999999
15.27771 -0.11731389999999998
15.27871 -0.11728463
15.27971 -0.11725452
15.28071 -0.11722662
15.28171 -0.11720145
15.28271 -0.11717683
15.28371 -0.11714933999999999
15.28471 -0.11711670999999998
15.28571 -0.11707953
15.28671 -0.11704126
15.28771 -0.11700638999999999
15.28871 -0.11697762
15.28971 -0.11695401
15.29071 -0.11693091
15.29171 -0.11690219
15.29271 -0.11686350999999999
15.29371 -0.11681478999999999
15.29471 -0.11676045
15.29571 -0.11670715
15.29671 -0.11666033
15.29771 -0.11662127
15.29871 -0.11658662
15.29971 -0.11655038999999999
15.30071 -0.11650751000000001
15.30171 -0.11645678999999999
15.30271 -0.11640143
15.30371 -0.11634703
15.30471 -0.11629801999999999
15.30571 -0.11625474
15.30671 -0.11621298999999999
15.30771 -0.11616637
15.30871 -0.11611007
15.30971 -0.11604395
15.31071 -0.11597300999999999
15.31171 -0.11590486
15.31271 -0.11584552
15.31371 -0.11579592999999999
15.31471 -0.11575139000000001
15.31571 -0.11570398999999999
15.31671 -0.11564704
15.31771 -0.11557875999999999
15.31871 -0.11550318
15.31971 -0.11542777
15.32071 -0.11535907
15.32171 -0.11529896
15.32271 -0.1152436
15.32371 -0.11518586
15.32471 -0.11511962
15.32571 -0.11504347
15.32671 -0.11496166
15.32771 -0.11488155
15.32871 -0.1148093
15.32971 -0.11474601999999999
15.33071 -0.11468692999999999
15.33171 -0.11462403999999998
15.33271 -0.11455072000000001
15.33371 -0.11446566
15.33471 -0.11437378
15.33571 -0.11428361
15.33671 -0.11420245999999999
15.33771 -0.11413235000000001
15.33871 -0.11406880999999999
15.33971 -0.11400353
15.34071 -0.11392904
15.34171 -0.11384287
15.34271 -0.11374883
15.34371 -0.11365456999999998
15.34471 -0.11356696
15.34571 -0.11348812
15.34671 -0.11341419000000001
15.34771 -0.11333786
15.34871 -0.11325281000000001
15.34971 -0.11315768000000001
15.35071 -0.11305707000000001
15.35171 -0.11295880999999999
15.35271 -0.11286947
15.35371 -0.11279031
15.35471 -0.11271634999999999
15.35571 -0.11263908
15.35671 -0.11255119
15.35771 -0.11245077
15.35871 -0.11234228
15.35971 -0.11223401
15.36071 -0.11213346999999999
15.36171 -0.11204322
15.36271 -0.11195967000000001
15.36371 -0.11187549999999999
15.36471 -0.11178411
15.36571 -0.11168342
15.36671 -0.11157693
15.36771 -0.11147134
15.36871 -0.11137229
15.36971 -0.11128079
15.37071 -0.11119245
15.37171 -0.11110008
15.37271 -0.11099795
15.37371 -0.11088541
15.37471 -0.11076746999999999
15.37571 -0.11065211000000001
15.37671 -0.11054586999999999
15.37771 -0.11045017
15.37871 -0.11036062999999999
15.37971 -0.11026963999999999
15.38071 -0.11017061
15.38171 -0.11006155000000001
15.38271 -0.10994587
15.38371 -0.10982997000000001
15.38471 -0.10971935
15.38571 -0.10961528000000001
15.38671 -0.10951437
15.38771 -0.10941089
15.38871 -0.10930053999999999
15.38971 -0.10918328000000001
15.39071 -0.10906353
15.39171 -0.10894759
15.39271 -0.10883978
15.39371 -0.10873973
15.39471 -0.10864241
15.39571 -0.10854081
15.39671 -0.10842988999999999
15.39771 -0.10830932000000001
15.39871 -0.10818352
15.39971 -0.10805908
15.40071 -0.10794095999999999
15.40171 -0.10782996
15.40271 -0.10772262
15.40371 -0.10761372000000001
15.40471 -0.10749953999999999
15.40571 -0.10738017999999999
15.40671 -0.10725925
15.40771 -0.10714140999999999
15.40871 -0.10702919
15.40971 -0.10692116
15.41071 -0.10681262
15.41171 -0.10669830999999999
15.41271 -0.10657563
15.41371 -0.10644632
15.41471 -0.10631559
15.41571 -0.10618926000000001
15.41671 -0.10607045
15.41771 -0.10595798000000001
15.41871 -0.10584724000000001
15.41971 -0.10573303
15.42071 -0.10561252
15.42171 -0.1054868
15.42271 -0.10535986
15.42371 -0.10523590000000001
15.42471 -0.10511660999999999
15.42571 -0.10500010000000001
15.42671 -0.10488215999999999
15.42771 -0.10475907
15.42871 -0.10463011
15.42971 -0.10449826000000001
15.43071 -0.10436851
15.43171 -0.10424491
15.43271 -0.10412801
15.43371 -0.10401439
15.43471 -0.10389852
15.43571 -0.10377597000000001
15.43671 -0.10364591000000001
15.43771 -0.10351157999999999
15.43871 -0.10337824999999999
15.43971 -0.10325010999999999
15.44071 -0.10312785000000001
15.44171 -0.10300842
15.44271 -0.10288709
15.44371 -0.10276056
15.44471 -0.10262908000000001
15.44571 -0.10249631000000001
15.44671 -0.102367
15.44771 -0.10224384
15.44871 -0.10212559999999998
15.44971 -0.10200753
15.45071 -0.10188418
15.45171 -0.10175265000000001
15.45271 -0.10161455
15.45371 -0.10147523
15.45471 -0.10134083
15.45571 -0.10121473
15.45671 -0.10109561
15.45771 -0.10097827999999999
15.45871 -0.10085673
15.45971 -0.10072769
15.46071 -0.10059247
15.46171 -0.10045596999999999
15.46271 -0.10032363999999999
15.46371 -0.10019797000000001
15.46471 -0.10007687
15.46571 -0.099954952
15.46671 -0.099826895
15.46771 -0.09969089900000001
15.46871 -0.099550094
15.46971 -0.099410932
15.47071 -0.09927939399999999
15.47171 -0.099157414
15.47271 -0.099041453
15.47371 -0.098924362
15.47471 -0.09879939
15.47571 -0.09866404599999999
15.47671 -0.09852151899999999
15.47771 -0.098378828
15.47871 -0.098242715
15.47971 -0.09811573
15.48071 -0.097994891
15.48171 -0.097873632
15.48271 -0.097745901
15.48371 -0.097609928
15.48471 -0.097469392
15.48571 -0.097331166
15.48671 -0.097201025
[truncated: 819,520 more chars]
