# Supplementary material for: 2D Synthetic dataset of numerical simulations of long-period seismicity in a volcanic edifice and related sensitivity kernels
Source: Data Brief. 2021 Jan 25;34:106673. doi: 10.1016/j.dib.2020.106673 (PMC7841316; doi:10.1016/j.dib.2020.106673)
Supplement: Supplementary Data S1 — Supplementary Raw Research Data. This is open data under the CC BY license http://creativecommons.org/licenses/by/4.0/ [file mmc1.zip › Dataset/OUTPUT_SEISMOGRAMS/9000_3000/disp_Z_homo_9000_3113_ISO7e-1Hz.semd]

-1.714286 0.0
-1.713286 -2.7463138e-09
-1.712286 -8.186020600000001e-09
-1.711286 -1.6172243000000002e-08
-1.710286 -2.6467308999999997e-08
-1.709286 -3.8748141e-08
-1.708286 -5.2613719e-08
-1.707286 -6.7594447e-08
-1.706286 -8.316321e-08
-1.705286 -9.8747777e-08
-1.704286 -1.1374436000000001e-07
-1.703286 -1.2753185e-07
-1.702286 -1.394866e-07
-1.701286 -1.4899703e-07
-1.700286 -1.5547819e-07
-1.699286 -1.5838545000000002e-07
-1.698286 -1.5722729e-07
-1.697286 -1.5157673e-07
-1.696286 -1.4108127e-07
-1.695286 -1.2547091e-07
-1.694286 -1.045642e-07
-1.693286 -7.8272211e-08
-1.692286 -4.6600157e-08
-1.691286 -9.6468701e-09
-1.690286 3.2398006e-08
-1.689286 7.9258972e-08
-1.688286 1.3058162e-07
-1.687286 1.8594143e-07
-1.686286 2.4485407e-07
-1.685286 3.0678719999999996e-07
-1.684286 3.7117309e-07
-1.683286 4.3742201e-07
-1.682286 5.0493618e-07
-1.681286 5.7312324e-07
-1.680286 6.4140995e-07
-1.679286 7.0925483e-07
-1.678286 7.761598499999999e-07
-1.677286 8.416809500000001e-07
-1.676286 9.0543697e-07
-1.675286 9.671167e-07
-1.674286 1.0264842999999998e-06
-1.673286 1.0833827e-06
-1.672286 1.137734e-06
-1.671286 1.189539e-06
-1.670286 1.2388738e-06
-1.669286 1.2858852e-06
-1.668286 1.3307828999999998e-06
-1.667286 1.3738319e-06
-1.666286 1.415342e-06
-1.665286 1.4556568e-06
-1.664286 1.4951420000000002e-06
-1.663286 1.5341727999999999e-06
-1.662286 1.5731214e-06
-1.661286 1.6123451e-06
-1.660286 1.6521737e-06
-1.659286 1.6928987999999998e-06
-1.658286 1.734764e-06
-1.657286 1.7779563e-06
-1.656286 1.8225994999999998e-06
-1.655286 1.8687485e-06
-1.654286 1.916387e-06
-1.653286 1.9654259999999997e-06
-1.652286 2.0157044e-06
-1.651286 2.0669933e-06
-1.650286 2.1190003e-06
-1.649286 2.1713761e-06
-1.648286 2.223724e-06
-1.647286 2.2756094e-06
-1.646286 2.326572e-06
-1.645286 2.376137e-06
-1.644286 2.4238288000000003e-06
-1.643286 2.4691843e-06
-1.642286 2.5117648e-06
-1.641286 2.5511707e-06
-1.640286 2.5870515e-06
-1.639286 2.6191179e-06
-1.638286 2.6471515e-06
-1.637286 2.6710122e-06
-1.636286 2.6906444999999998e-06
-1.635286 2.7060819e-06
-1.634286 2.717449e-06
-1.633286 2.7249611e-06
-1.632286 2.7289218e-06
-1.631286 2.729719e-06
-1.630286 2.7278178e-06
-1.629286 2.7237522e-06
-1.628286 2.7181149999999996e-06
-1.627286 2.7115458e-06
-1.626286 2.7047179000000003e-06
-1.625286 2.6983249e-06
-1.624286 2.693066e-06
-1.623286 2.6896311e-06
-1.622286 2.6886864e-06
-1.621286 2.6908603e-06
-1.620286 2.69673e-06
-1.619286 2.7068088e-06
-1.618286 2.721537e-06
-1.617286 2.7412701e-06
-1.616286 2.7662749e-06
-1.615286 2.7967210999999997e-06
-1.614286 2.8326808000000002e-06
-1.613286 2.8741262e-06
-1.612286 2.9209328e-06
-1.611286 2.9728815e-06
-1.610286 3.0296661e-06
-1.609286 3.0908996e-06
-1.608286 3.1561263999999998e-06
-1.607286 3.2248305e-06
-1.606286 3.2964499999999996e-06
-1.605286 3.3703912999999997e-06
-1.604286 3.4460406000000004e-06
-1.603286 3.5227806e-06
-1.602286 3.6000046e-06
-1.601286 3.6771286e-06
-1.600286 3.7536075999999996e-06
-1.599286 3.8289453e-06
-1.598286 3.902705e-06
-1.597286 3.974521e-06
-1.596286 4.0441034000000004e-06
-1.595286 4.1112457e-06
-1.594286 4.1758259e-06
-1.593286 4.2378096999999995e-06
-1.592286 4.2972488e-06
-1.591286 4.354278e-06
-1.590286 4.4091095e-06
-1.589286 4.4620268e-06
-1.588286 4.513376e-06
-1.587286 4.5635545e-06
-1.586286 4.6130019e-06
-1.585286 4.6621864e-06
-1.584286 4.7115918e-06
-1.583286 4.7617064e-06
-1.582286 4.8130094e-06
-1.581286 4.8659572e-06
-1.580286 4.9209741999999996e-06
-1.579286 4.978440100000001e-06
-1.578286 5.0386827e-06
-1.577286 5.1019679000000005e-06
-1.576286 5.168497100000001e-06
-1.575286 5.2383989e-06
-1.574286 5.3117304000000005e-06
-1.573286 5.3884751e-06
-1.572286 5.468545400000001e-06
-1.571286 5.5517877e-06
-1.570286 5.637985e-06
-1.569286 5.7268675000000004e-06
-1.568286 5.8181193e-06
-1.567286 5.9113887e-06
-1.566286 6.006297999999999e-06
-1.565286 6.1024608e-06
-1.564286 6.1994839e-06
-1.563286 6.2969895999999996e-06
-1.562286 6.3946196000000005e-06
-1.561286 6.4920520999999995e-06
-1.560286 6.5890063e-06
-1.559286 6.6852571e-06
-1.558286 6.780637600000001e-06
-1.557286 6.8750495e-06
-1.556286 6.9684639e-06
-1.555286 7.0609254e-06
-1.554286 7.1525534e-06
-1.553286 7.2435391e-06
-1.552286 7.3341397e-06
-1.551286 7.4246778e-06
-1.550286 7.5155333999999995e-06
-1.549286 7.6071309e-06
-1.548286 7.6999342e-06
-1.547286 7.7944321e-06
-1.546286 7.8911299e-06
-1.545286 7.9905334e-06
-1.544286 8.093138599999999e-06
-1.543286 8.1994195e-06
-1.542286 8.3098143e-06
-1.541286 8.424716200000001e-06
-1.540286 8.5444618e-06
-1.539286 8.669324099999999e-06
-1.538286 8.7995019e-06
-1.537286 8.935119e-06
-1.536286 9.0762157e-06
-1.535286 9.2227502e-06
-1.534286 9.3745996e-06
-1.533286 9.531557799999999e-06
-1.532286 9.6933441e-06
-1.531286 9.8596097e-06
-1.530286 1.0029940999999999e-05
-1.529286 1.0203874e-05
-1.528286 1.0380903e-05
-1.527286 1.0560492e-05
-1.526286 1.0742087e-05
-1.525286 1.0925135e-05
-1.524286 1.1109084e-05
-1.523286 1.1293411999999999e-05
-1.522286 1.1477626e-05
-1.521286 1.1661282e-05
-1.520286 1.1843993000000001e-05
-1.519286 1.2025437e-05
-1.518286 1.2205366e-05
-1.517286 1.2383613e-05
-1.516286 1.2560091999999998e-05
-1.515286 1.2734804e-05
-1.514286 1.2907839e-05
-1.513286 1.3079362e-05
-1.512286 1.3249628000000001e-05
-1.511286 1.3418958e-05
-1.510286 1.3587744e-05
-1.509286 1.375643e-05
-1.508286 1.3925511e-05
-1.507286 1.4095514e-05
-1.506286 1.426699e-05
-1.505286 1.4440504e-05
-1.504286 1.461661e-05
-1.503286 1.4795856e-05
-1.502286 1.4978758e-05
-1.501286 1.5165796e-05
-1.500286 1.5357398e-05
-1.499286 1.5553938e-05
-1.498286 1.5755725e-05
-1.497286 1.5962995000000002e-05
-1.496286 1.6175911999999998e-05
-1.495286 1.6394563000000003e-05
-1.494286 1.6618959e-05
-1.493286 1.6849036e-05
-1.492286 1.7084658e-05
-1.491286 1.7325627e-05
-1.490286 1.7571685e-05
-1.489286 1.7822524e-05
-1.488286 1.8077797e-05
-1.487286 1.8337127999999998e-05
-1.486286 1.8600123e-05
-1.485286 1.8866382e-05
-1.484286 1.9135507e-05
-1.483286 1.9407122e-05
-1.482286 1.9680876e-05
-1.481286 1.9956457e-05
-1.480286 2.0233595e-05
-1.479286 2.0512083e-05
-1.478286 2.0791769e-05
-1.477286 2.1072569e-05
-1.476286 2.1354462e-05
-1.475286 2.1637504e-05
-1.474286 2.1921817e-05
-1.473286 2.2207587e-05
-1.472286 2.2495061e-05
-1.471286 2.2784545999999998e-05
-1.470286 2.3076397e-05
-1.469286 2.3371007e-05
-1.468286 2.36688e-05
-1.467286 2.3970219e-05
-1.466286 2.4275715000000003e-05
-1.465286 2.4585748000000002e-05
-1.464286 2.4900745999999996e-05
-1.463286 2.5221128999999997e-05
-1.462286 2.5547277e-05
-1.461286 2.5879527000000002e-05
-1.460286 2.6218166000000003e-05
-1.459286 2.6563424e-05
-1.458286 2.6915473e-05
-1.457286 2.7274405e-05
-1.456286 2.764026e-05
-1.455286 2.8013e-05
-1.454286 2.8392523e-05
-1.453286 2.8778663e-05
-1.452286 2.9171207e-05
-1.451286 2.9569875e-05
-1.450286 2.9974353e-05
-1.449286 3.0384296999999998e-05
-1.448286 3.0799325e-05
-1.447286 3.1219056e-05
-1.446286 3.16431e-05
-1.445286 3.2071080000000004e-05
-1.444286 3.2502635e-05
-1.443286 3.2937436e-05
-1.442286 3.3375193e-05
-1.441286 3.381567e-05
-1.440286 3.4258682e-05
-1.439286 3.4704107e-05
-1.438286 3.5151896e-05
-1.437286 3.5602065e-05
-1.436286 3.6054709000000004e-05
-1.435286 3.6509982e-05
-1.434286 3.6968120000000004e-05
-1.433286 3.7429416e-05
-1.432286 3.7894227e-05
-1.431286 3.8362955e-05
-1.430286 3.883606e-05
-1.429286 3.9314028e-05
-1.428286 3.9797368e-05
-1.427286 4.0286605e-05
-1.426286 4.0782271e-05
-1.425286 4.1284886e-05
-1.424286 4.1794953999999996e-05
-1.423286 4.2312951e-05
-1.422286 4.2839304e-05
-1.421286 4.3374404999999996e-05
-1.420286 4.3918581e-05
-1.419286 4.4472108e-05
-1.418286 4.5035193e-05
-1.417286 4.560797e-05
-1.416286 4.6190507e-05
-1.415286 4.6782804e-05
-1.414286 4.7384799e-05
-1.413286 4.799636e-05
-1.412286 4.8617295e-05
-1.411286 4.9247387e-05
-1.410286 4.9886335999999995e-05
-1.409286 5.0533851e-05
-1.408286 5.1189579e-05
-1.407286 5.1853186e-05
-1.406286 5.2524325e-05
-1.405286 5.3202643e-05
-1.404286 5.3887828000000006e-05
-1.403286 5.4579584e-05
-1.402286 5.5277656e-05
-1.401286 5.5981836999999994e-05
-1.400286 5.6691954e-05
-1.399286 5.7407919e-05
-1.398286 5.8129689e-05
-1.397286 5.8857285e-05
-1.396286 5.9590798e-05
-1.395286 6.0330387e-05
-1.394286 6.107625800000001e-05
-1.393286 6.182869499999999e-05
-1.392286 6.2588009e-05
-1.391286 6.335458200000001e-05
-1.390286 6.4128812e-05
-1.389286 6.4911143e-05
-1.388286 6.5702028e-05
-1.387286 6.650193999999999e-05
-1.386286 6.731133900000001e-05
-1.385286 6.8130691e-05
-1.384286 6.896042399999999e-05
-1.383286 6.9800956e-05
-1.382286 7.0652669e-05
-1.381286 7.1515882e-05
-1.380286 7.2390884e-05
-1.379286 7.3277909e-05
-1.378286 7.417713199999999e-05
-1.377286 7.5088656e-05
-1.376286 7.6012554e-05
-1.375286 7.6948817e-05
-1.374286 7.7897397e-05
-1.373286 7.885819300000001e-05
-1.372286 7.9831051e-05
-1.371286 8.0815795e-05
-1.370286 8.1812209e-05
-1.369286 8.2820077e-05
-1.368286 8.3839132e-05
-1.367286 8.486915100000001e-05
-1.366286 8.5909892e-05
-1.365286 8.6961131e-05
-1.364286 8.8022676e-05
-1.363286 8.9094374e-05
-1.362286 9.0176104e-05
-1.361286 9.1267788e-05
-1.360286 9.2369419e-05
-1.359286 9.3481037e-05
-1.358286 9.4602734e-05
-1.357286 9.573468600000001e-05
-1.356286 9.6877091e-05
-1.355286 9.8030227e-05
-1.354286 9.9194438e-05
-1.353286 0.00010037011
-1.352286 0.00010155763000000001
-1.351286 0.00010275751
-1.350286 0.00010397018
-1.349286 0.00010519617
-1.348286 0.00010643600000000001
-1.347286 0.00010769020000000001
-1.346286 0.00010895925
-1.345286 0.00011024364
-1.344286 0.00011154386
-1.343286 0.00011286032000000001
-1.342286 0.00011419341000000001
-1.341286 0.00011554348
-1.340286 0.00011691083
-1.339286 0.00011829566000000001
-1.338286 0.00011969815
-1.337286 0.00012111845999999999
-1.336286 0.00012255661
-1.335286 0.00012401262
-1.334286 0.00012548645
-1.333286 0.00012697801
-1.332286 0.00012848717
-1.331286 0.00013001376
-1.330286 0.00013155758000000001
-1.329286 0.00013311844999999999
-1.328286 0.00013469614
-1.327286 0.00013629043
-1.326286 0.00013790111
-1.325286 0.00013952803
-1.324286 0.00014117099
-1.323286 0.00014282989
-1.322286 0.00014450463
-1.321286 0.00014619519
-1.320286 0.00014790157
-1.319286 0.00014962384
-1.318286 0.00015136212
-1.317286 0.00015311659
-1.316286 0.00015488747
-1.315286 0.00015667507000000002
-1.314286 0.00015847970999999998
-1.313286 0.00016030177
-1.312286 0.00016214167
-1.311286 0.00016399986
-1.310286 0.00016587682
-1.309286 0.00016777303
-1.308286 0.000169689
-1.307286 0.00017162522
-1.306286 0.0001735822
-1.305286 0.00017556042
-1.304286 0.00017756034
-1.303286 0.00017958238
-1.302286 0.00018162693000000002
-1.301286 0.00018369435
-1.300286 0.00018578494000000002
-1.299286 0.00018789898
-1.298286 0.00019003667
-1.297286 0.00019219819
-1.296286 0.00019438369
-1.295286 0.00019659324
-1.294286 0.00019882687
-1.293286 0.00020108459
-1.292286 0.00020336643000000003
-1.291286 0.00020567229
-1.290286 0.00020800217
-1.289286 0.00021035601000000002
-1.288286 0.00021273374000000002
-1.287286 0.00021513531
-1.286286 0.00021756070999999998
-1.285286 0.00022000987999999997
-1.284286 0.00022248289
-1.283286 0.00022497977000000003
-1.282286 0.00022750064000000002
-1.281286 0.00023004560999999999
-1.280286 0.00023261491
-1.279286 0.0002352087
-1.278286 0.00023782733999999997
-1.277286 0.0002404711
-1.276286 0.00024314043
-1.275286 0.00024583567
-1.274286 0.00024855731
-1.273286 0.00025130582000000004
-1.272286 0.00025408174
-1.271286 0.00025688560000000003
-1.270286 0.00025971797
-1.269286 0.00026257935
-1.268286 0.00026547033999999996
-1.267286 0.00026839148
-1.266286 0.00027134329
-1.265286 0.00027432627
-1.264286 0.00027734091
-1.263286 0.00028038767000000003
-1.262286 0.0002834669
-1.261286 0.00028657898
-1.260286 0.00028972424
-1.259286 0.00029290295
-1.258286 0.00029611530999999996
-1.257286 0.00029936152000000003
-1.256286 0.00030264171
-1.255286 0.00030595597
-1.254286 0.00030930435
-1.253286 0.00031268687
-1.252286 0.00031610359
-1.251286 0.00031955444
-1.250286 0.00032303944
-1.249286 0.00032655853
-1.248286 0.00033011172
-1.247286 0.00033369897
-1.246286 0.00033732031
-1.245286 0.00034097577
-1.244286 0.00034466541
-1.243286 0.00034838931
-1.242286 0.00035214766
-1.241286 0.00035594061999999997
-1.240286 0.00035976841
-1.239286 0.00036363131
-1.238286 0.00036752963
-1.237286 0.00037146376
-1.236286 0.00037543412
-1.235286 0.00037944114
-1.234286 0.0003834853
-1.233286 0.00038756711999999997
-1.232286 0.00039168717
-1.231286 0.00039584597
-1.230286 0.00040004415
-1.229286 0.00040428234999999996
-1.228286 0.00040856103
-1.227286 0.00041288081000000003
-1.226286 0.00041724229
-1.225286 0.00042164605999999994
-1.224286 0.00042609263
-1.223286 0.00043058243999999997
-1.222286 0.000435116
-1.221286 0.00043969384999999997
-1.220286 0.00044431627
-1.219286 0.00044898366000000004
-1.218286 0.00045369643
-1.217286 0.00045845482000000004
-1.216286 0.00046325908
-1.215286 0.00046810956
-1.214286 0.00047300637
-1.213286 0.00047794973999999994
-1.212286 0.00048293991000000004
-1.211286 0.00048797697
-1.210286 0.00049306113
-1.209286 0.00049819264
-1.208286 0.00050337153
-1.207286 0.0005085981199999999
-1.206286 0.00051387251
-1.205286 0.00051919505
-1.204286 0.00052456594
-1.203286 0.0005299854399999999
-1.202286 0.0005354539599999999
-1.201286 0.0005409717700000001
-1.200286 0.0005465393300000001
-1.199286 0.00055215701
-1.198286 0.00055782534
-1.197286 0.00056354479
-1.196286 0.00056931585
-1.195286 0.00057513912
-1.194286 0.0005810151800000001
-1.193286 0.00058694459
-1.192286 0.00059292797
-1.191286 0.00059896597
-1.190286 0.00060505913
-1.189286 0.0006112081299999999
-1.188286 0.00061741357
-1.187286 0.00062367599
-1.186286 0.00062999602
-1.185286 0.00063637417
-1.184286 0.00064281098
-1.183286 0.0006493069600000001
-1.182286 0.00065586255
-1.181286 0.00066247821
-1.180286 0.00066915431
-1.179286 0.00067589126
-1.178286 0.00068268937
-1.177286 0.0006895490100000001
-1.176286 0.00069647035
-1.175286 0.0007034537200000001
-1.174286 0.0007104993500000001
-1.173286 0.0007176075500000001
-1.172286 0.00072477847
-1.171286 0.00073201231
-1.170286 0.00073930933
-1.169286 0.00074666982
-1.168286 0.0007540939799999999
-1.167286 0.00076158208
-1.166286 0.00076913439
-1.165286 0.0007767513100000001
-1.164286 0.00078443327
-1.163286 0.0007921804399999999
-1.162286 0.0007999934500000001
-1.161286 0.00080787268
-1.160286 0.00081581866
-1.159286 0.00082383203
-1.158286 0.0008319131700000001
-1.157286 0.00084006288
-1.156286 0.00084828162
-1.155286 0.0008565702
-1.154286 0.0008649292799999999
-1.153286 0.00087335957
-1.152286 0.00088186189
-1.151286 0.00089043679
-1.150286 0.00089908517
-1.149286 0.00090780759
-1.148286 0.00091660495
-1.147286 0.0009254778899999999
-1.146286 0.00093442713
-1.145286 0.00094345341
-1.144286 0.00095255737
-1.143286 0.00096173962
-1.142286 0.00097100074
-1.141286 0.00098034134
-1.140286 0.0009897620699999999
-1.139286 0.00099926328
-1.138286 0.0010088456
-1.137286 0.0010185095
-1.136286 0.0010282554
-1.135286 0.0010380838
-1.134286 0.001047995
-1.133286 0.0010579894
-1.132286 0.0010680676
-1.131286 0.0010782298
-1.130286 0.0010884765
-1.129286 0.001098808
-1.128286 0.0011092248999999999
-1.127286 0.0011197275
-1.126286 0.0011303162
-1.125286 0.0011409916
-1.124286 0.001151754
-1.123286 0.0011626041
-1.122286 0.0011735422
-1.121286 0.001184569
-1.120286 0.0011956850000000002
-1.119286 0.0012068909
-1.118286 0.0012181873
-1.117286 0.0012295748
-1.116286 0.0012410542000000002
-1.115286 0.001252626
-1.114286 0.0012642909
-1.113286 0.0012760498
-1.112286 0.0012879033
-1.111286 0.0012998521
-1.110286 0.0013118969
-1.109286 0.0013240385
-1.108286 0.0013362775
-1.107286 0.0013486146000000001
-1.106286 0.0013610504999999999
-1.105286 0.001373586
-1.104286 0.0013862215
-1.103286 0.0013989578
-1.102286 0.0014117955
-1.101286 0.0014247352
-1.100286 0.0014377773
-1.099286 0.0014509227000000001
-1.098286 0.0014641717
-1.097286 0.0014775249
-1.096286 0.0014909828000000001
-1.095286 0.001504546
-1.094286 0.0015182148
-1.093286 0.0015319898
-1.092286 0.001545872
-1.091286 0.0015598611
-1.090286 0.0015739583000000002
-1.089286 0.0015881638000000001
-1.088286 0.0016024786
-1.087286 0.0016169026000000001
-1.086286 0.0016314368999999999
-1.085286 0.0016460821000000001
-1.084286 0.0016608386
-1.083286 0.0016757071999999999
-1.082286 0.0016906886
-1.081286 0.0017057839
-1.080286 0.0017209933999999998
-1.079286 0.0017363178
-1.078286 0.0017517583
-1.077286 0.0017673154
-1.076286 0.00178299
-1.075286 0.001798783
-1.074286 0.0018146951
-1.073286 0.0018307273
-1.072286 0.0018468803
-1.071286 0.001863155
-1.070286 0.0018795523
-1.069286 0.0018960728999999998
-1.068286 0.0019127174000000001
-1.067286 0.0019294868
-1.066286 0.0019463821
-1.065286 0.0019634037
-1.064286 0.0019805524
-1.063286 0.0019978288
-1.062286 0.0020152338000000002
-1.061286 0.0020327678
-1.060286 0.0020504314000000003
-1.059286 0.0020682255
-1.058286 0.0020861507
-1.057286 0.0021042073
-1.056286 0.0021223959
-1.055286 0.0021407173
-1.054286 0.0021591719
-1.053286 0.0021777601
-1.052286 0.0021964826000000002
-1.051286 0.0022153399
-1.050286 0.0022343324999999996
-1.049286 0.0022534612
-1.048286 0.0022727263
-1.047286 0.0022921286
-1.046286 0.0023116685
-1.045286 0.0023313469
-1.044286 0.0023511642
-1.043286 0.0023711213
-1.042286 0.0023912187
-1.041286 0.002411457
-1.040286 0.0024318373
-1.039286 0.0024523601
-1.038286 0.002473026
-1.037286 0.0024938363000000002
-1.036286 0.0025147912
-1.035286 0.0025358919
-1.034286 0.0025571391
-1.033286 0.0025785335
-1.032286 0.002600076
-1.031286 0.0026217675
-1.030286 0.0026436086
-1.029286 0.0026656002
-1.028286 0.0026877431
-1.027286 0.0027100381
-1.026286 0.0027324859
-1.025286 0.0027550874
-1.024286 0.0027778431
-1.023286 0.0028007542
-1.022286 0.0028238207999999997
-1.021286 0.0028470442
-1.020286 0.0028704248
-1.019286 0.0028939636
-1.018286 0.0029176608
-1.017286 0.0029415176
-1.016286 0.0029655343000000002
-1.015286 0.0029897116999999997
-1.014286 0.0030140505
-1.013286 0.0030385518000000003
-1.012286 0.0030632156
-1.011286 0.003088043
-1.010286 0.0031130345
-1.009286 0.0031381911000000003
-1.008286 0.0031635132
-1.007286 0.0031890017
-1.006286 0.0032146574
-1.005286 0.0032404809000000003
-1.004286 0.0032664728
-1.003286 0.0032926341999999996
-1.002286 0.0033189662999999997
-1.001286 0.0033454689
-1.000286 0.0033721433000000003
-0.9992857 0.0033989905
-0.9982857 0.0034260105
-0.9972857 0.0034532051
-0.9962857 0.0034805744
-0.9952857 0.0035081193
-0.9942857 0.0035358407000000004
-0.9932857 0.0035637396999999996
-0.9922857 0.0035918165
-0.9912857 0.0036200718999999998
-0.9902857 0.0036485068
-0.9892857 0.0036771216
-0.9882857 0.0037059177000000002
-0.9872857 0.0037348948999999998
-0.9862857 0.0037640544
-0.9852857 0.0037933969
-0.9842857 0.0038229224000000004
-0.9832857 0.0038526323
-0.9822857 0.0038825266999999997
-0.9812857 0.0039126066
-0.9802857 0.003942872
-0.9792857 0.0039733241
-0.9782857 0.0040039627000000005
-0.9772857 0.0040347888
-0.9762857 0.0040658033
-0.9752857 0.0040970059
-0.9742857 0.0041283976
-0.9732857 0.0041599786
-0.9722857 0.004191750100000001
-0.9712857 0.0042237127
-0.9702857 0.004255866600000001
-0.9692857 0.0042882119
-0.9682857 0.0043207499
-0.9672857 0.0043534815999999995
-0.9662857 0.0043864064
-0.9652857 0.0044195258
-0.9642857 0.0044528402
-0.9632857 0.0044863504
-0.9622857 0.004520057
-0.9612857 0.0045539611
-0.9602857 0.0045880624000000005
-0.9592857 0.0046223628
-0.9582857 0.0046568621
-0.9572857 0.0046915611
-0.9562857 0.004726461
-0.9552857 0.004761562
-0.9542857 0.0047968653
-0.9532857 0.0048323716000000004
-0.9522857 0.0048680812999999995
-0.9512857 0.0049039951
-0.9502857 0.0049401136000000005
-0.9492857 0.0049764378000000005
-0.9482857 0.0050129682
-0.9472857 0.0050497056
-0.9462857 0.0050866503
-0.9452857 0.0051238032
-0.9442857 0.0051611649
-0.9432857 0.0051987354
-0.9422857 0.0052365162
-0.9412857 0.0052745072
-0.9402857 0.0053127093
-0.9392857 0.005351123
-0.9382857 0.0053897485
-0.9372857 0.0054285865
-0.9362857 0.0054676377
-0.9352857 0.0055069027
-0.9342857 0.0055463814
-0.9332857 0.0055860753
-0.9322857 0.005625984299999999
-0.9312857 0.0056661087
-0.9302857 0.0057064492
-0.9292857 0.0057470064
-0.9282857 0.0057877809
-0.9272857 0.0058287729
-0.9262857 0.0058699829
-0.9252857 0.0059114111
-0.9242857 0.0059530586
-0.9232857 0.0059949256
-0.9222857 0.0060370123
-0.9212857 0.006079319400000001
-0.9202857 0.0061218474
-0.9192857 0.0061645973
-0.9182857 0.006207569099999999
-0.9172857 0.0062507621000000005
-0.9162857 0.0062941777
-0.9152857 0.0063378167
-0.9142857 0.0063816784
-0.9132857 0.0064257641
-0.9122857 0.006470074
-0.9112857 0.006514608
-0.9102857 0.0065593675
-0.9092857 0.006604351099999999
-0.9082857 0.006649560999999999
-0.9072857 0.006694995699999999
-0.9062857 0.006740655999999999
-0.9052857 0.0067865417999999995
-0.9042857 0.0068326546
-0.9032857 0.006878993700000001
-0.9022857 0.0069255591
-0.9012857 0.0069723515
-0.9002857 0.007019371700000001
-0.8992857 0.007066618899999999
-0.8982857 0.0071140938
-0.8972857 0.0071617964
-0.8962857 0.0072097268
-0.8952857 0.007257885600000001
-0.8942857 0.0073062722
-0.8932857 0.007354887900000001
-0.8922857 0.0074037314
-0.8912857 0.007452804899999999
-0.8902857 0.0075021075
-0.8892857 0.0075516393
-0.8882857 0.0076014017
-0.8872857 0.0076513933999999995
-0.8862857 0.007701615700000001
-0.8852857 0.0077520679
-0.8842857 0.007802751500000001
-0.8832857 0.0078536665
-0.8822857 0.0079048128
-0.8812857 0.0079561905
-0.8802857 0.0080078011
-0.8792857 0.008059643
-0.8782857 0.008111717000000001
-0.8772857 0.0081640246
-0.8762857 0.008216565
-0.8752857 0.008269337600000001
-0.8742857 0.0083223444
-0.8732857 0.008375583300000001
-0.8722857 0.0084290557
-0.8712857 0.008482762500000001
-0.8702857 0.0085367021
-0.8692857 0.008590875199999999
-0.8682857 0.0086452819
-0.8672857 0.0086999222
-0.8662857 0.008754796700000001
-0.8652857 0.0088099034
-0.8642857 0.0088652436
-0.8632857 0.008920816600000001
-0.8622857 0.0089766239
-0.8612857 0.0090326634
-0.8602857 0.0090889356
-0.8592857 0.00914544
-0.8582857 0.0092021772
-0.8572857 0.009259146499999999
-0.8562857 0.0093163479
-0.8552857 0.009373780600000001
-0.8542857 0.009431444800000001
-0.8532857 0.009489340300000001
-0.8522857 0.0095474665
-0.8512857 0.009605823999999999
-0.8502857 0.009664411500000001
-0.8492857 0.0097232289
-0.8482857 0.009782276900000001
-0.8472857 0.0098415541
-0.8462857 0.0099010605
-0.8452857 0.0099607962
-0.8442857 0.010020761
-0.8432857 0.010080954
-0.8422857 0.010141376
-0.8412857 0.010202025
-0.8402857 0.010262901999999999
-0.8392857 0.010324006
-0.8382857 0.010385337
-0.8372857 0.010446895
-0.8362857 0.010508678
-0.8352857 0.010570688
-0.8342857 0.010632921
-0.8332857 0.010695381
-0.8322857 0.010758064
-0.8312857 0.010820972
-0.8302857 0.010884101
-0.8292857 0.010947454
-0.8282857 0.011011028999999999
-0.8272857 0.011074825
-0.8262857 0.011138842
-0.8252857 0.01120308
-0.8242857 0.011267538
-0.8232857 0.011332214
-0.8222857 0.01139711
-0.8212857 0.011462223
-0.8202857 0.011527553999999999
-0.8192857 0.011593102
-0.8182857 0.011658865999999999
-0.8172857 0.011724845000000001
-0.8162857 0.011791039
-0.8152857 0.011857447
-0.8142857 0.011924068999999999
-0.8132857 0.011990904
-0.8122857 0.012057952
-0.8112857 0.01212521
-0.8102857 0.01219268
-0.8092857 0.012260360000000001
-0.8082857 0.01232825
-0.8072857 0.012396347000000002
-0.8062857 0.012464653000000001
-0.8052857 0.012533164
-0.8042857 0.012601883999999999
-0.8032857 0.01267081
-0.8022857 0.012739938
-0.8012857 0.012809272
-0.8002857 0.012878809000000001
-0.7992857 0.012948545999999998
-0.7982857 0.013018485
-0.7972857 0.013088625999999999
-0.7962857 0.013158964
-0.7952857 0.013229501000000001
-0.7942857 0.013300234999999999
-0.7932857 0.013371164
-0.7922857 0.013442289
-0.7912857 0.013513606999999999
-0.7902857 0.013585117
-0.7892857 0.013656818000000001
-0.7882857 0.013728709
-0.7872857 0.013800788999999999
-0.7862857 0.013873054999999999
-0.7852857 0.013945508999999998
-0.7842857 0.014018147000000002
-0.7832857 0.014090966
-0.7822857 0.014163968
-0.7812857 0.01423715
-0.7802857 0.014310511
-0.7792857 0.014384049
-0.7782857 0.014457764
-0.7772857 0.014531651999999999
-0.7762857 0.014605712000000002
-0.7752857 0.014679944
-0.7742857 0.014754347
-0.7732857 0.014828918
-0.7722857 0.014903656999999999
-0.7712857 0.01497856
-0.7702857 0.015053627
-0.7692857 0.015128858
-0.7682857 0.015204248
-0.7672857 0.015279799
-0.7662857 0.015355508
-0.7652857 0.015431375
-0.7642857 0.015507393999999999
-0.7632857 0.015583567000000001
-0.7622857 0.015659891999999998
-0.7612857 0.015736368
-0.7602857 0.015812991000000002
-0.7592857 0.015889763
-0.7582857 0.015966679
-0.7572857 0.016043738000000002
-0.7562857 0.016120939
-0.7552857 0.01619828
-0.7542857 0.01627576
-0.7532857 0.016353375
-0.7522857 0.016431126
-0.7512857 0.016509009999999998
-0.7502857 0.016587022
-0.7492857 0.016665165
-0.7482857 0.016743433999999998
-0.7472857 0.016821828
-0.7462857 0.016900346
-0.7452857 0.016978984
-0.7442857 0.017057742
-0.7432857 0.017136616
-0.7422857 0.017215605000000002
-0.7412857 0.017294707
-0.7402857 0.017373919
-0.7392857 0.017453240000000002
-0.7382857 0.017532668
-0.7372857 0.017612199999999998
-0.7362857 0.017691834
-0.7352857 0.017771569
-0.7342857 0.0178514
-0.7332857 0.017931328
-0.7322857 0.018011348
-0.7312857 0.018091459
-0.7302857 0.01817166
-0.7292857 0.018251948
-0.7282857 0.018332319
-0.7272857 0.018412773
-0.7262857 0.018493306
-0.7252857 0.018573913
-0.7242857 0.018654598
-0.7232857 0.018735354
-0.7222857 0.018816179
-0.7212857 0.018897072
-0.7202857 0.018978029
-0.7192857 0.019059046
-0.7182857 0.019140123999999998
-0.7172857 0.019221257999999998
-0.7162857 0.019302446
-0.7152857 0.019383683999999998
-0.7142857 0.019464971
-0.7132857 0.019546301000000002
-0.7122857 0.019627677
-0.7112857 0.019709092
-0.7102857 0.019790545
-0.7092857 0.019872031000000002
-0.7082857 0.019953548
-0.7072857 0.020035094
-0.7062857 0.020116667
-0.7052857 0.020198261
-0.7042857 0.020279875
-0.7032857 0.020361504000000002
-0.7022857 0.020443147999999998
-0.7012857 0.020524803
-0.7002857 0.020606465
-0.6992857 0.020688132
-0.6982857 0.0207698
-0.6972857 0.020851467999999998
-0.6962857 0.020933134
-0.6952857 0.02101479
-0.6942857 0.021096437
-0.6932857 0.021178068999999997
-0.6922857 0.021259686
-0.6912857 0.021341283
-0.6902857 0.021422858
-0.6892857 0.021504407
-0.6882857 0.021585927999999997
-0.6872857 0.021667416
-0.6862857 0.021748869
-0.6852857 0.021830284000000002
-0.6842857 0.021911657
-0.6832857 0.021992985
-0.6822857 0.022074264
-0.6812857 0.022155493
-0.6802857 0.022236666999999998
-0.6792857 0.022317782
-0.6782857 0.022398835000000002
-0.6772857 0.022479823
-0.6762857 0.022560745
-0.6752857 0.022641592999999998
-0.6742857 0.022722365
-0.6732857 0.022803059
-0.6722857 0.02288367
-0.6712857 0.022964194
-0.6702857 0.023044631
-0.6692857 0.023124972
-0.6682857 0.023205217
-0.6672857 0.023285362
-0.6662857 0.023365402
-0.6652857 0.023445333999999998
-0.6642857 0.023525154
-0.6632857 0.023604860000000002
-0.6622857 0.023684446999999997
-0.6612857 0.023763909
-0.6602857 0.023843246
-0.6592857 0.023922452
-0.6582857 0.024001524
-0.6572857 0.024080457
-0.6562857 0.024159248
-0.6552857 0.024237893
-0.6542857 0.024316387000000002
-0.6532857 0.024394727
-0.6522857 0.02447291
-0.6512857 0.024550932
-0.6502857 0.024628788
-0.6492857 0.024706472
-0.6482857 0.024783981
-0.6472857 0.024861316
-0.6462857 0.024938467
-0.6452857 0.025015435
-0.6442857 0.025092208
-0.6432857 0.025168789000000004
-0.6422857 0.025245174999999998
-0.6412857 0.025321357000000003
-0.6402857 0.025397332999999998
-0.6392857 0.025473096
-0.6382857 0.025548643
-0.6372857 0.025623976
-0.6362857 0.025699078
-0.6352857 0.025773955999999997
-0.6342857 0.025848602000000002
-0.6332857 0.025923009
-0.6322857 0.025997173999999998
-0.6312857 0.026071095
-0.6302857 0.026144765
-0.6292857 0.026218183
-0.6282857 0.026291344
-0.6272857 0.026364237000000002
-0.6262857 0.026436865999999996
-0.6252857 0.026509221
-0.6242857 0.026581305000000003
-0.6232857 0.026653105
-0.6222857 0.026724619
-0.6212857 0.026795844
-0.6202857 0.026866776
-0.6192857 0.026937411
-0.6182857 0.027007741000000002
-0.6172857 0.027077767000000003
-0.6162857 0.02714748
-0.6152857 0.027216878
-0.6142857 0.027285953
-0.6132857 0.027354701999999998
-0.6122857 0.027423124999999996
-0.6112857 0.027491213
-0.6102857 0.027558964000000002
-0.6092857 0.027626372
-0.6082857 0.027693429999999998
-0.6072857 0.027760136
-0.6062857 0.027826487
-0.6052857 0.027892474000000004
-0.6042857 0.027958094000000003
-0.6032857 0.028023345
-0.6022857 0.02808822
-0.6012857 0.028152714
-0.6002857 0.028216823999999998
-0.5992857 0.028280543999999998
-0.5982857 0.028343871
-0.5972857 0.028406797
-0.5962857 0.028469317
-0.5952857 0.028531431
-0.5942857 0.028593128
-0.5932857 0.028654406
-0.5922857 0.028715262000000002
-0.5912857 0.028775688
-0.5902857 0.028835682
-0.5892857 0.028895235
-0.5882857 0.028954347
-0.5872857 0.029013012
-0.5862857 0.029071220000000002
-0.5852857 0.02912897
-0.5842857 0.029186258
-0.5832857 0.029243078000000002
-0.5822857 0.029299426000000003
-0.5812857 0.029355293
-0.5802857 0.029410681
-0.5792857 0.029465579
-0.5782857 0.029519985999999998
-0.5772857 0.029573895
-0.5762857 0.029627301
-0.5752857 0.029680199999999997
-0.5742857 0.029732587
-0.5732857 0.029784456
-0.5722857 0.029835806
-0.5712857 0.029886627000000002
-0.5702857 0.029936919000000003
-0.5692857 0.029986668999999997
-0.5682857 0.030035881
-0.5672857 0.030084544999999997
-0.5662857 0.030132660000000002
-0.5652857 0.030180215
-0.5642857 0.030227211999999996
-0.5632857 0.030273641
-0.5622857 0.030319496999999997
-0.5612857 0.030364774
-0.5602857 0.030409471999999996
-0.5592857 0.030453582
-0.5582857 0.030497101
-0.5572857 0.03054002
-0.5562857 0.030582336999999998
-0.5552857 0.030624049
-0.5542857 0.030665149000000003
-0.5532857 0.030705629999999998
-0.5522857 0.030745487000000002
-0.5512857 0.030784719
-0.5502857 0.030823317000000003
-0.5492857 0.030861279999999998
-0.5482857 0.030898600000000002
-0.5472857 0.03093527
-0.5462857 0.030971291999999997
-0.5452857 0.031006653000000002
-0.5442857 0.031041354
-0.5432857 0.031075388
-0.5422857 0.031108747
-0.5412857 0.031141429999999998
-0.5402857 0.031173433
-0.5392857 0.031204749000000004
-0.5382857 0.031235372
-0.5372857 0.031265299
-0.5362857 0.031294522
-0.5352857 0.031323041
-0.5342857 0.03135085
-0.5332857 0.03137794
-0.5322857 0.031404311000000004
-0.5312857 0.031429953999999996
-0.5302857 0.031454867
-0.5292857 0.031479044
-0.5282857 0.031502481
-0.5272857 0.03152517
-0.5262857 0.031547112
-0.5252857 0.031568295999999996
-0.5242857 0.031588721
-0.5232857 0.031608381
-0.5222857 0.031627272
-0.5212857 0.031645386
-0.5202857 0.031662724
-0.5192857 0.031679275
-0.5182857 0.031695041
-0.5172857 0.031710009
-0.5162857 0.031724176
-0.5152857 0.031737541
-0.5142857 0.031750099000000004
-0.5132857 0.03176184
-0.5122857 0.031772765
-0.5112857 0.031782864
-0.5102857 0.031792137000000005
-0.5092857 0.031800574000000005
-0.5082857 0.031808173
-0.5072857 0.031814931
-0.5062857 0.031820842
-0.5052857 0.0318259
-0.5042857 0.031830103
-0.5032857 0.031833444
-0.5022857 0.031835921
-0.5012857 0.031837524
-0.5002857 0.031838255
-0.4992857 0.031838106
-0.4982857 0.031837073
-0.4972857 0.031835149
-0.4962857 0.031832334999999996
-0.4952857 0.031828627
-0.4942857 0.031824014
-0.4932857 0.031818496
-0.4922857 0.03181207
-0.4912857 0.031804727000000005
-0.4902857 0.031796463999999997
-0.4892857 0.031787282
-0.4882857 0.031777169
-0.4872857 0.031766124
-0.4862857 0.031754146999999996
-0.4852857 0.031741228
-0.4842857 0.031727363
-0.4832857 0.031712552
-0.4822857 0.031696784
-0.4812857 0.031680061
-0.4802857 0.031662374
-0.4792857 0.031643728
-0.4782857 0.031624106
-0.4772857 0.031603515
-0.4762857 0.031581943
-0.4752857 0.031559393
-0.4742857 0.031535851
-0.4732857 0.031511323
-0.4722857 0.031485801
-0.4712857 0.031459279
-0.4702857 0.031431759000000004
-0.4692857 0.031403231000000004
-0.4682857 0.031373692999999994
-0.4672857 0.031343143
-0.4662857 0.031311574
-0.4652857 0.031278984
-0.4642857 0.031245372
-0.4632857 0.03121073
-0.4622857 0.031175054000000004
-0.4612857 0.031138344999999998
-0.4602857 0.031100594999999998
-0.4592857 0.031061799
-0.4582857 0.031021962
-0.4572857 0.030981071000000002
-0.4562857 0.03093913
-0.4552857 0.030896128999999998
-0.4542857 0.030852071
-0.4532857 0.030806946
-0.4522857 0.030760758000000003
-0.4512857 0.030713496
-0.4502857 0.030665164
-0.4492857 0.030615757
-0.4482857 0.030565268
-0.4472857 0.030513696000000003
-0.4462857 0.030461038000000003
-0.4452857 0.030407292000000002
-0.4442857 0.030352454999999997
-0.4432857 0.030296523
-0.4422857 0.030239491
-0.4412857 0.030181362000000003
-0.4402857 0.030122124000000004
-0.4392857 0.030061782999999998
-0.4382857 0.030000330000000002
-0.4372857 0.029937766
-0.4362857 0.029874084
-0.4352857 0.029809280999999997
-0.4342857 0.029743358
-0.4332857 0.029676314
-0.4322857 0.029608139
-0.4312857 0.029538837
-0.4302857 0.029468402
-0.4292857 0.029396833
-0.4282857 0.029324126000000002
-0.4272857 0.029250278
-0.4262857 0.029175285999999998
-0.4252857 0.029099153
-0.4242857 0.029021871
-0.4232857 0.028943442
-0.4222857 0.028863858
-0.4212857 0.028783124
-0.4202857 0.028701231
-0.4192857 0.028618183999999998
-0.4182857 0.028533975
-0.4172857 0.028448604
-0.4162857 0.028362073
-0.4152857 0.028274373999999998
-0.4142857 0.028185511
-0.4132857 0.028095475999999998
-0.4122857 0.028004273
-0.4112857 0.027911901
-0.4102857 0.027818352
-0.4092857 0.027723631
-0.4082857 0.027627734
-0.4072857 0.027530658000000003
-0.4062857 0.027432402999999998
-0.4052857 0.027332966999999996
-0.4042857 0.027232349
-0.4032857 0.027130547
-0.4022857 0.02702756
-0.4012857 0.026923389
-0.4002857 0.026818030000000003
-0.3992857 0.026711484
-0.3982857 0.026603747
-0.3972857 0.02649482
-0.3962857 0.026384703
-0.3952857 0.026273393
-0.3942857 0.026160889
-0.3932857 0.026047186
-0.3922857 0.025932293000000002
-0.3912857 0.025816201
-0.3902857 0.025698912
-0.3892857 0.025580425000000004
-0.3882857 0.025460741
-0.3872857 0.025339858
-0.3862857 0.025217774
-0.3852857 0.02509449
-0.3842857 0.024970007
-0.3832857 0.024844325000000004
-0.3822857 0.024717441
-0.3812857 0.024589358000000002
-0.3802857 0.024460075999999997
-0.3792857 0.024329593
-0.3782857 0.024197911
-0.3772857 0.024065028
-0.3762857 0.023930945000000002
-0.3752857 0.023795661
-0.3742857 0.023659179000000002
-0.3732857 0.023521497
-0.3722857 0.023382618
-0.3712857 0.023242539
-0.3702857 0.023101261
-0.3692857 0.022958789
-0.3682857 0.022815118
-0.3672857 0.022670251000000002
-0.3662857 0.022524189
-0.3652857 0.022376933
-0.3642857 0.022228480999999998
-0.3632857 0.022078837
-0.3622857 0.021928
-0.3612857 0.021775972
-0.3602857 0.021622753
-0.3592857 0.021468344
-0.3582857 0.021312747
-0.3572857 0.02115596
-0.3562857 0.020997988999999998
-0.3552857 0.02083883
-0.3542857 0.020678487
-0.3532857 0.020516962
-0.3522857 0.020354254000000002
-0.3512857 0.020190368
-0.3502857 0.020025302000000002
-0.3492857 0.019859061
-0.3482857 0.019691644
-0.3472857 0.019523055
-0.3462857 0.019353292
-0.3452857 0.019182361000000002
-0.3442857 0.019010263
-0.3432857 0.018836999
-0.3422857 0.018662571
-0.3412857 0.018486983000000002
-0.3402857 0.018310237
-0.3392857 0.018132334
-0.3382857 0.017953278
-0.3372857 0.017773069
-0.3362857 0.017591713000000002
-0.3352857 0.017409209000000002
-0.3342857 0.017225562
-0.3332857 0.017040773999999998
-0.3322857 0.016854848999999998
-0.3312857 0.016667788000000003
-0.3302857 0.016479596000000003
-0.3292857 0.016290272
-0.3282857 0.016099826
-0.3272857 0.015908254
-0.3262857 0.015715562000000002
-0.3252857 0.015521754
-0.3242857 0.015326831
-0.3232857 0.015130798
-0.3222857 0.014933657
-0.3212857 0.014735412
-0.3202857 0.014536065
-0.3192857 0.014335623
-0.3182857 0.014134086
-0.3172857 0.013931457999999999
-0.3162857 0.013727744
-0.3152857 0.013522948000000002
-0.3142857 0.01331707
-0.3132857 0.013110119
-0.3122857 0.012902096
-0.3112857 0.012693006000000001
-0.3102857 0.012482853
-0.3092857 0.012271638999999999
-0.3082857 0.012059371
-0.3072857 0.011846051
-0.3062857 0.011631685999999999
-0.3052857 0.011416276999999999
-0.3042857 0.011199832
-0.3032857 0.010982354
-0.3022857 0.010763847
-0.3012857 0.010544316
-0.3002857 0.010323766
-0.2992857 0.010102202
-0.2982857 0.0098796299
-0.2972857 0.0096560529
-0.2962857 0.0094314768
-0.2952857 0.0092059068
-0.2942857 0.0089793481
-0.2932857 0.0087518049
-0.2922857 0.0085232838
-0.2912857 0.0082937891
-0.2902857 0.0080633261
-0.2892857 0.0078319019
-0.2882857 0.0075995202
-0.2872857 0.0073661868
-0.2862857 0.0071319075
-0.2852857 0.0068966874
-0.2842857 0.006660533099999999
-0.2832857 0.006423448900000001
-0.2822857 0.0061854415000000005
-0.2812857 0.0059465168
-0.2802857 0.0057066802
-0.2792857 0.0054659376
-0.2782857 0.005224294700000001
-0.2772857 0.0049817583
-0.2762857 0.0047383335
-0.2752857 0.0044940271999999995
-0.2742857 0.0042488453
-0.2732857 0.0040027942
-0.2722857 0.0037558799
-0.2712857 0.0035081095
-0.2702857 0.0032594893000000005
-0.2692857 0.0030100253
-0.2682857 0.0027597247
-0.2672857 0.0025085938
-0.2662857 0.0022566397
-0.2652857 0.0020038693
-0.2642857 0.0017502896000000001
-0.2632857 0.0014959074
-0.2622857 0.0012407299
-0.2612857 0.00098476421
-0.2602857 0.00072801759
-0.2592857 0.00047049725
-0.2582857 0.00021221063
-0.2572857 -4.6834964e-05
-0.2562857 -0.00030663209
-0.2552857 -0.00056717322
-0.2542857 -0.00082845081
-0.2532857 -0.0010904571
-0.2522857 -0.0013531848
-0.2512857 -0.0016166258999999999
-0.2502857 -0.001880773
-0.2492857 -0.0021456181
-0.2482857 -0.0024111534000000002
-0.2472857 -0.0026773713999999997
-0.2462857 -0.0029442639000000002
-0.2452857 -0.0032118234
-0.2442857 -0.0034800414
-0.2432857 -0.0037489106000000005
-0.2422857 -0.0040184226
-0.2412857 -0.0042885695000000005
-0.2402857 -0.0045593431
-0.2392857 -0.004830735599999999
-0.2382857 -0.0051027386
-0.2372857 -0.0053753436
-0.2362857 -0.0056485427
-0.2352857 -0.0059223279000000005
-0.2342857 -0.0061966901
-0.2332857 -0.0064716216
-0.2322857 -0.0067471134
-0.2312857 -0.0070231574
-0.2302857 -0.0072997442000000004
-0.2292857 -0.0075768658
-0.2282857 -0.007854513399999999
-0.2272857 -0.0081326783
-0.2262857 -0.008411351899999999
-0.2252857 -0.008690524600000001
-0.2242857 -0.0089701876
-0.2232857 -0.0092503316
-0.2222857 -0.0095309486
-0.2212857 -0.009812029
-0.2202857 -0.010093563
-0.2192857 -0.010375542
-0.2182857 -0.010657956
-0.2172857 -0.010940796000000001
-0.2162857 -0.011224054
-0.2152857 -0.011507718
-0.2142857 -0.01179178
-0.2132857 -0.01207623
-0.2122857 -0.012361058999999999
-0.2112857 -0.012646258
-0.2102857 -0.012931815999999999
-0.2092857 -0.013217724
-0.2082857 -0.013503975
-0.2072857 -0.013790555000000001
-0.2062857 -0.014077457
-0.2052857 -0.014364668
-0.2042857 -0.014652183999999999
-0.2032857 -0.014939989999999998
-0.2022857 -0.015228077000000001
-0.2012857 -0.015516438
-0.2002857 -0.015805061
-0.1992857 -0.016093935
-0.1982857 -0.016383053999999998
-0.1972857 -0.016672404
-0.1962857 -0.016961974
-0.1952857 -0.017251758
-0.1942857 -0.017541744
-0.1932857 -0.017831923
-0.1922857 -0.018122284000000002
-0.1912857 -0.018412818
-0.1902857 -0.018703512999999998
-0.1892857 -0.018994359000000002
-0.1882857 -0.019285346
-0.1872857 -0.019576465
-0.1862857 -0.019867705000000003
-0.1852857 -0.020159055
-0.1842857 -0.020450504
-0.1832857 -0.020742041
-0.1822857 -0.021033657
-0.1812857 -0.021325340999999998
-0.1802857 -0.021617083
-0.1792857 -0.02190887
-0.1782857 -0.022200693
-0.1772857 -0.022492542
-0.1762857 -0.022784407
-0.1752857 -0.023076274
-0.1742857 -0.023368136
-0.1732857 -0.023659979
-0.1722857 -0.023951794999999998
-0.1712857 -0.024243569
-0.1702857 -0.024535295
-0.1692857 -0.024826959
-0.1682857 -0.025118546999999998
-0.1672857 -0.025410059999999998
-0.1662857 -0.025701473000000002
-0.1652857 -0.025992787999999996
-0.1642857 -0.026283987
-0.1632857 -0.026575057
-0.1622857 -0.026865993
-0.1612857 -0.027156778
-0.1602857 -0.027447406
-0.1592857 -0.027737865
-0.1582857 -0.028028146999999996
-0.1572857 -0.028318237000000003
-0.1562857 -0.028608125
-0.1552857 -0.028897799
-0.1542857 -0.029187254
-0.1532857 -0.02947647
-0.1522857 -0.029765445
-0.1512857 -0.030054164
-0.1502857 -0.030342614999999996
-0.1492857 -0.030630789
-0.1482857 -0.030918672999999997
-0.1472857 -0.031206259000000004
-0.1462857 -0.031493534000000004
-0.1452857 -0.031780486000000004
-0.1442857 -0.032067107000000004
-0.1432857 -0.032353384
-0.1422857 -0.032639303
-0.1412857 -0.032924855
-0.1402857 -0.033210032
-0.1392857 -0.033494817999999996
-0.1382857 -0.033779207
-0.1372857 -0.034063181
-0.1362857 -0.034346731
-0.1352857 -0.034629848000000005
-0.1342857 -0.034912516
-0.1332857 -0.035194732
-0.1322857 -0.035476478
-0.1312857 -0.035757743
-0.1302857 -0.036038522
-0.1292857 -0.036318795
-0.1282857 -0.036598559
-0.1272857 -0.036877795
-0.1262857 -0.037156499
-0.1252857 -0.037434656
-0.1242857 -0.037712257
-0.1232857 -0.037989294
-0.1222857 -0.038265745
-0.1212857 -0.038541609
-0.1202857 -0.03881687
-0.1192857 -0.039091522999999996
-0.1182857 -0.039365553000000005
-0.1172857 -0.039638949
-0.1162857 -0.039911701
-0.1152857 -0.040183795
-0.1142857 -0.040455226999999996
-0.1132857 -0.040725979
-0.1122857 -0.040996046
-0.1112857 -0.041265416
-0.1102857 -0.041534074000000004
-0.1092857 -0.041802009
-0.1082857 -0.042069217
-0.1072857 -0.04233568
-0.1062857 -0.042601392
-0.1052857 -0.042866341999999995
-0.1042857 -0.043130515
-0.1032857 -0.043393904
-0.1022857 -0.043656499
-0.1012857 -0.043918286
-0.1002857 -0.044179257
-9.9285714E-02 -0.044439398
-9.8285712E-02 -0.044698702
-9.7285718E-02 -0.044957155
-9.6285716E-02 -0.045214748
-9.5285714E-02 -0.045471466999999995
-9.4285712E-02 -0.045727304
-9.3285717E-02 -0.045982254
-9.2285715E-02 -0.046236295000000004
-9.1285713E-02 -0.046489426
-9.0285711E-02 -0.046741631
-8.9285716E-02 -0.046992904
-8.8285714E-02 -0.047243231999999996
-8.7285712E-02 -0.047492603
-8.6285718E-02 -0.047741013
-8.5285716E-02 -0.047988442
-8.4285714E-02 -0.04823489
-8.3285712E-02 -0.04848034
-8.2285717E-02 -0.048724783
-8.1285715E-02 -0.048968213
-8.0285713E-02 -0.049210613
-7.9285711E-02 -0.049451976999999994
-7.8285716E-02 -0.049692293
-7.7285714E-02 -0.049931556
-7.6285712E-02 -0.050169753
-7.5285718E-02 -0.050406868
-7.4285716E-02 -0.050642905999999994
-7.3285714E-02 -0.05087785
-7.2285712E-02 -0.05111168099999999
-7.1285717E-02 -0.051344401
-7.0285715E-02 -0.051575998
-6.9285713E-02 -0.051806460000000006
-6.8285711E-02 -0.05203578
-6.7285717E-02 -0.052263943
-6.6285715E-02 -0.052490947
-6.5285712E-02 -0.052716775
-6.4285718E-02 -0.052941421999999995
-6.3285716E-02 -0.053164869
-6.2285714E-02 -0.053387124
-6.1285716E-02 -0.053608161
-6.0285714E-02 -0.053827977
-5.9285715E-02 -0.054046569999999995
-5.8285713E-02 -0.054263917
-5.7285715E-02 -0.054480013
-5.6285713E-02 -0.054694852
-5.5285715E-02 -0.054908427
-5.4285713E-02 -0.055120722000000004
-5.3285714E-02 -0.055331730999999995
-5.2285716E-02 -0.055541442
-5.1285714E-02 -0.055749854
-5.0285716E-02 -0.055956951000000005
-4.9285714E-02 -0.056162733
-4.8285715E-02 -0.056367175
-4.7285713E-02 -0.056570285000000005
-4.6285715E-02 -0.056772039
-4.5285713E-02 -0.056972442000000005
-4.4285715E-02 -0.057171483
-4.3285713E-02 -0.057369145
-4.2285714E-02 -0.057565427
-4.1285716E-02 -0.057760318000000005
-4.0285714E-02 -0.057953811
-3.9285716E-02 -0.058145903
-3.8285714E-02 -0.058336572999999996
-3.7285715E-02 -0.058525829999999994
-3.6285713E-02 -0.058713654000000004
-3.5285715E-02 -0.058900041
-3.4285713E-02 -0.05908498399999999
-3.3285715E-02 -0.059268471999999996
-3.2285713E-02 -0.059450499
-3.1285714E-02 -0.059631059
-3.0285714E-02 -0.059810141
-2.9285714E-02 -0.059987744
-2.8285714E-02 -0.060163852000000004
-2.7285714E-02 -0.060338462999999995
-2.6285714E-02 -0.060511561
-2.5285713E-02 -0.060683151
-2.4285715E-02 -0.060853222000000005
-2.3285715E-02 -0.061021757
-2.2285715E-02 -0.061188759999999995
-2.1285715E-02 -0.061354222
-2.0285714E-02 -0.061518128
-1.9285714E-02 -0.061680487
-1.8285714E-02 -0.061841268000000005
-1.7285714E-02 -0.062000483999999995
-1.6285714E-02 -0.062158116
-1.5285715E-02 -0.062314165000000005
-1.4285714E-02 -0.062468625
-1.3285714E-02 -0.062621478
-1.2285714E-02 -0.062772736
-1.1285714E-02 -0.062922377
-1.0285715E-02 -0.063070393
-9.2857145E-03 -0.06321679100000001
-8.2857143E-03 -0.063361553
-7.2857141E-03 -0.06350468
-6.2857145E-03 -0.06364616000000001
-5.2857143E-03 -0.06378599800000001
-4.2857141E-03 -0.063924171
-3.2857142E-03 -0.06406068599999999
-2.2857143E-03 -0.06419553500000001
-1.2857143E-03 -0.06432871500000001
-2.8571428E-04 -0.064460211
7.1428571E-04 -0.06459002
1.7142857E-03 -0.064718141
2.7142856E-03 -0.06484456799999999
3.7142858E-03 -0.064969296
4.7142855E-03 -0.065092318
5.7142857E-03 -0.065213628
6.7142858E-03 -0.065333227
7.7142855E-03 -0.06545111
8.7142857E-03 -0.065567263
9.7142858E-03 -0.065681693
1.0714286E-02 -0.065794383
1.1714286E-02 -0.065905333
1.2714285E-02 -0.066014531
1.3714286E-02 -0.06612198799999999
1.4714286E-02 -0.06622768700000001
1.5714286E-02 -0.066331628
1.6714286E-02 -0.066433806
1.7714286E-02 -0.066534214
1.8714286E-02 -0.066632853
1.9714287E-02 -0.06672972199999999
2.0714285E-02 -0.066824799
2.1714285E-02 -0.06691810000000001
2.2714285E-02 -0.067009608
2.3714285E-02 -0.067099323
2.4714286E-02 -0.067187246
2.5714286E-02 -0.06727337
2.6714286E-02 -0.067357684
2.7714286E-02 -0.067440193
2.8714286E-02 -0.067520892
2.9714286E-02 -0.06759977
3.0714286E-02 -0.06767683099999999
3.1714287E-02 -0.06775207000000001
3.2714285E-02 -0.06782548199999999
3.3714287E-02 -0.067897071
3.4714285E-02 -0.067966833
3.5714287E-02 -0.068034761
3.6714286E-02 -0.06810085
3.7714284E-02 -0.0681651
3.8714286E-02 -0.068227516
3.9714284E-02 -0.068288087
4.0714286E-02 -0.068346813
4.1714285E-02 -0.068403699
4.2714287E-02 -0.06845873400000001
4.3714285E-02 -0.068511919
4.4714287E-02 -0.068563252
4.5714285E-02 -0.068612734
4.6714287E-02 -0.068660354
4.7714286E-02 -0.06870612300000001
4.8714284E-02 -0.068750035
4.9714286E-02 -0.068792084
5.0714284E-02 -0.068832265
5.1714286E-02 -0.068870583
5.2714285E-02 -0.06890703799999999
5.3714287E-02 -0.06894162499999999
5.4714285E-02 -0.068974344
5.5714287E-02 -0.069005194
5.6714285E-02 -0.06903416899999999
5.7714287E-02 -0.069061277
5.8714285E-02 -0.06908650999999999
5.9714288E-02 -0.069109863
6.0714286E-02 -0.069131341
6.1714284E-02 -0.069150946
6.2714286E-02 -0.069168664
6.3714288E-02 -0.06918450799999999
6.4714283E-02 -0.06919847800000001
6.5714285E-02 -0.069210568
6.6714287E-02 -0.069220772
6.7714289E-02 -0.069229101
6.8714283E-02 -0.069235545
6.9714285E-02 -0.069240114
7.0714287E-02 -0.069242803
7.1714282E-02 -0.069243612
7.2714284E-02 -0.06924254099999999
7.3714286E-02 -0.069239596
7.4714288E-02 -0.06923476499999999
7.5714283E-02 -0.069228059
7.6714285E-02 -0.069219479
7.7714287E-02 -0.069209019
7.8714289E-02 -0.069196679
7.9714283E-02 -0.069182477
8.0714285E-02 -0.06916639399999999
8.1714287E-02 -0.069148443
8.2714289E-02 -0.069128617
8.3714284E-02 -0.069106923
8.4714286E-02 -0.069083367
8.5714288E-02 -0.069057941
8.6714283E-02 -0.069030654
8.7714285E-02 -0.06900150899999999
8.8714287E-02 -0.068970496
8.9714289E-02 -0.068937632
9.0714283E-02 -0.068902905
9.1714285E-02 -0.068866328
9.2714287E-02 -0.068827893
9.3714289E-02 -0.06878761300000001
9.4714284E-02 -0.06874548300000001
9.5714286E-02 -0.068701501
9.6714288E-02 -0.06865568
9.7714283E-02 -0.06860801400000001
9.8714285E-02 -0.06855850799999999
9.9714287E-02 -0.068507163
0.1007143 -0.068453979
0.1017143 -0.068398973
0.1027143 -0.068342127
0.1037143 -0.06828345400000001
0.1047143 -0.068222958
0.1057143 -0.068160641
0.1067143 -0.068096508
0.1077143 -0.06803055300000001
0.1087143 -0.067962788
0.1097143 -0.067893212
0.1107143 -0.067821832
0.1117143 -0.06774865299999999
0.1127143 -0.067673676
0.1137143 -0.0675969
0.1147143 -0.067518331
0.1157143 -0.067437976
0.1167143 -0.067355845
0.1177143 -0.067271932
0.1187143 -0.067186245
0.1197143 -0.067098788
0.1207143 -0.067009567
0.1217143 -0.066918589
0.1227143 -0.066825852
0.1237143 -0.066731364
0.1247143 -0.066635135
0.1257143 -0.06653716
0.1267143 -0.06643745
0.1277143 -0.066336006
0.1287143 -0.066232838
0.1297143 -0.066127948
0.1307143 -0.066021341
0.1317143 -0.06591301599999999
0.1327143 -0.065802992
0.1337143 -0.06569125699999999
0.1347143 -0.065577833
0.1357143 -0.06546271
0.1367143 -0.065345905
0.1377143 -0.06522741800000001
0.1387143 -0.06510725399999999
0.1397143 -0.06498541299999999
0.1407143 -0.064861914
0.1417143 -0.06473675599999999
0.1427143 -0.064609945
0.1437143 -0.064481481
0.1447143 -0.064351375
0.1457143 -0.064219633
0.1467143 -0.064086262
0.1477143 -0.063951267
0.1487143 -0.063814654
0.1497143 -0.06367642800000001
0.1507143 -0.063536596
0.1517143 -0.063395168
0.1527143 -0.06325214600000001
0.1537143 -0.063107541
0.1547143 -0.062961353
0.1557143 -0.062813598
0.1567143 -0.062664284
0.1577143 -0.062513404
0.1587143 -0.062360981
0.1597143 -0.06220701
0.1607143 -0.062051513999999995
0.1617143 -0.061894488000000004
0.1627143 -0.061735942
0.1637143 -0.061575882
0.1647143 -0.061414327000000005
0.1657143 -0.06125127
0.1667143 -0.061086721999999996
0.1677143 -0.060920696999999996
0.1687143 -0.060753193
0.1697143 -0.060584227
0.1707143 -0.060413801
0.1717143 -0.060241926
0.1727143 -0.060068606
0.1737143 -0.05989385
0.1747143 -0.059717666999999995
0.1757143 -0.059540063000000004
0.1767143 -0.059361045999999994
0.1777143 -0.059180625
0.1787143 -0.058998801999999996
0.1797143 -0.058815593
0.1807143 -0.05863100499999999
0.1817143 -0.058445043
0.1827143 -0.058257714
0.1837143 -0.058069028
0.1847143 -0.057878991
0.1857143 -0.057687622
0.1867143 -0.057494914
0.1877143 -0.057300885
0.1887143 -0.05710554500000001
0.1897143 -0.05690889699999999
0.1907143 -0.05671095600000001
0.1917143 -0.056511723
0.1927143 -0.05631122
0.1937143 -0.056109444
0.1947143 -0.055906409000000004
0.1957143 -0.055702118
0.1967143 -0.055496587
0.1977143 -0.055289827
0.1987143 -0.05508184000000001
0.1997143 -0.054872641
0.2007143 -0.05466224399999999
0.2017143 -0.054450653
0.2027143 -0.054237875
0.2037143 -0.054023927
0.2047143 -0.053808809
0.2057143 -0.053592533
0.2067143 -0.053375115
0.2077143 -0.053156557
0.2087143 -0.052936870000000004
0.2097143 -0.052716065000000006
0.2107143 -0.052494154
0.2117143 -0.052271149
0.2127143 -0.052047043999999994
0.2137143 -0.051821867
0.2147143 -0.05159562
0.2157143 -0.051368306999999995
0.2167143 -0.051139947000000005
0.2177143 -0.050910544999999995
0.2187143 -0.050680107
0.2197143 -0.050448644
0.2207143 -0.050216173999999995
0.2217143 -0.049982697
0.2227143 -0.049748225
0.2237143 -0.049512774999999995
0.2247143 -0.049276347
0.2257143 -0.049038952999999996
0.2267143 -0.048800613
0.2277143 -0.048561323999999996
0.2287143 -0.048321106999999995
0.2297143 -0.048079967
0.2307143 -0.04783792
0.2317143 -0.047594967
0.2327143 -0.047351126
0.2337143 -0.047106406
0.2347143 -0.046860817
0.2357143 -0.046614368
0.2367143 -0.046367076
0.2377143 -0.046118945
0.2387143 -0.045869988
0.2397143 -0.045620216000000005
0.2407143 -0.045369641
0.2417143 -0.045118271
0.2427143 -0.044866118999999996
0.2437143 -0.044613195
0.2447143 -0.044359505
0.2457143 -0.044105068
0.2467143 -0.043849889
0.2477143 -0.043593979
0.2487143 -0.04333735
0.2497143 -0.043080014
0.2507143 -0.042821976000000005
0.2517143 -0.042563251999999996
0.2527143 -0.042303847
0.2537143 -0.042043775
0.2547143 -0.041783045
0.2557143 -0.041521669
0.2567143 -0.041259656
0.2577143 -0.040997017999999996
0.2587143 -0.040733762
0.2597143 -0.040469904
0.2607143 -0.040205446
0.2617143 -0.039940406
0.2627143 -0.039674793
0.2637143 -0.039408615
0.2647143 -0.03914189
0.2657143 -0.038874621
0.2667143 -0.038606819
0.2677143 -0.038338499
0.2687143 -0.03806967
0.2697143 -0.037800346000000005
0.2707143 -0.037530533000000005
0.2717143 -0.037260248999999995
0.2727143 -0.036989496000000004
0.2737143 -0.036718292
0.2747143 -0.036446648
0.2757143 -0.036174571
0.2767143 -0.035902078000000004
0.2777143 -0.035629171
0.2787143 -0.035355869000000005
0.2797143 -0.035082179
0.2807143 -0.034808117
0.2817143 -0.034533688
0.2827143 -0.034258905
0.2837143 -0.03398378
0.2847143 -0.033708321
0.2857143 -0.033432539000000004
0.2867143 -0.033156449
0.2877143 -0.032880058
0.2887143 -0.03260338
0.2897143 -0.032326418999999995
0.2907143 -0.03204919
0.2917143 -0.031771706
0.2927143 -0.031493971
0.2937143 -0.031216
0.2947143 -0.030937803
0.2957143 -0.030659387000000003
0.2967143 -0.030380767
0.2977143 -0.030101949000000003
0.2987143 -0.029822948
0.2997143 -0.029543769999999997
0.3007143 -0.029264428000000002
0.3017143 -0.02898493
0.3027143 -0.028705288
0.3037143 -0.028425515999999998
0.3047143 -0.028145616
0.3057143 -0.027865608
0.3067143 -0.027585495
0.3077143 -0.027305295000000004
0.3087143 -0.027025010999999998
0.3097143 -0.026744658999999997
0.3107143 -0.02646425
0.3117143 -0.026183788000000003
0.3127143 -0.025903291000000002
0.3137143 -0.025622767999999997
0.3147143 -0.025342227000000002
0.3157143 -0.025061681000000002
0.3167143 -0.02478114
0.3177143 -0.024500614
0.3187143 -0.024220115
0.3197143 -0.023939647999999997
0.3207143 -0.02365923
0.3217143 -0.023378867
0.3227143 -0.023098569
0.3237143 -0.02281835
0.3247143 -0.022538218999999998
0.3257143 -0.022258181999999998
0.3267143 -0.021978252
0.3277143 -0.021698439
0.3287143 -0.021418752
0.3297143 -0.021139201
0.3307143 -0.020859792
0.3317143 -0.020580539
0.3327143 -0.020301451
0.3337143 -0.020022538
0.3347143 -0.019743806
0.3357143 -0.019465266000000002
0.3367143 -0.019186929999999998
0.3377143 -0.018908805
0.3387143 -0.018630901
0.3397143 -0.018353228
0.3407143 -0.018075794
0.3417143 -0.017798609
0.3427143 -0.017521682
0.3437143 -0.017245022000000002
0.3447143 -0.016968642
0.3457143 -0.016692547
0.3467143 -0.01641675
0.3477143 -0.016141258999999998
0.3487143 -0.015866084
0.3497143 -0.015591233
0.3507143 -0.015316717
0.3517143 -0.015042545000000001
0.3527143 -0.014768726
0.3537143 -0.014495269000000002
0.3547143 -0.014222185000000002
0.3557143 -0.013949482
0.3567143 -0.013677171
0.3577143 -0.013405258
0.3587143 -0.013133753
0.3597143 -0.012862664999999999
0.3607143 -0.012592005
0.3617143 -0.012321779
0.3627143 -0.012051995
0.3637143 -0.011782665
0.3647143 -0.011513794
0.3657143 -0.011245393
0.3667143 -0.010977469
0.3677143 -0.010710031
0.3687143 -0.010443085999999999
0.3697143 -0.010176643
0.3707143 -0.0099107092
0.3717143 -0.0096452939
0.3727143 -0.0093804032
0.3737143 -0.0091160466
0.3747143 -0.0088522313
0.3757143 -0.0085889653
0.3767143 -0.008326255900000001
0.3777143 -0.0080641112
0.3787143 -0.007802539
0.3797143 -0.0075415475
0.3807143 -0.0072811439
0.3817143 -0.007021335500000001
0.3827143 -0.0067621309
0.3837143 -0.0065035376
0.3847143 -0.0062455627
0.3857143 -0.005988215
0.3867143 -0.0057315014
0.3877143 -0.0054754302
0.3887143 -0.0052200088
0.3897143 -0.0049652444
0.3907143 -0.0047111454
0.3917143 -0.0044577188
0.3927143 -0.0042049724
0.3937143 -0.0039529128
0.3947143 -0.0037015477999999997
0.3957143 -0.0034508852
0.3967143 -0.0032009313000000003
0.3977143 -0.0029516936000000002
0.3987143 -0.0027031792
0.3997143 -0.0024553947
0.4007143 -0.0022083472
0.4017143 -0.0019620431
0.4027143 -0.0017164892
0.4037143 -0.001471692
0.4047143 -0.0012276579
0.4057143 -0.00098439305
0.4067143 -0.0007419038
0.4077143 -0.0005001963000000001
0.4087143 -0.00025927660999999996
0.4097143 -1.9150698e-05
0.4107143 0.00022017545999999998
0.4117143 0.00045869601
0.4127143 0.0006964051900000001
0.4137143 0.0009332971800000001
0.4147143 0.0011693660999999998
0.4157143 0.0014046064
0.4167143 0.0016390122
0.4177143 0.0018725779
0.4187143 0.0021052982
0.4197143 0.0023371669
0.4207143 0.0025681786
0.4217143 0.0027983277
0.4227143 0.0030276089
0.4237143 0.0032560164999999998
0.4247143 0.0034835448
0.4257143 0.0037101882999999998
0.4267143 0.0039359413
0.4277143 0.0041607989
0.4287143 0.0043847558
0.4297143 0.0046078061
0.4307143 0.0048299447
0.4317143 0.0050511662
0.4327143 0.0052714659
0.4337143 0.0054908382000000006
0.4347143 0.0057092784
0.4357143 0.0059267819
0.4367143 0.0061433435000000005
0.4377143 0.006358958499999999
0.4387143 0.0065736218
0.4397143 0.006787330500000001
0.4407143 0.0070000788
0.4417143 0.0072118615
0.4427143 0.007422676600000001
0.4437143 0.007632518800000001
0.4447143 0.0078413854
0.4457143 0.008049270399999999
0.4467143 0.008256171
0.4477143 0.0084620828
0.4487143 0.0086670036
0.4497143 0.0088709283
0.4507143 0.009073854
0.4517143 0.0092757771
0.4527143 0.009476694
0.4537143 0.0096766009
0.4547143 0.009875495
0.4557143 0.010073371999999999
0.4567143 0.01027023
0.4577143 0.010466063999999999
0.4587143 0.010660872
0.4597143 0.010854649999999999
0.4607143 0.011047395
0.4617143 0.011239103
0.4627143 0.011429772
0.4637143 0.011619397
0.4647143 0.011807976000000001
0.4657143 0.011995507
0.4667143 0.012181984
0.4677143 0.012367406
0.4687143 0.01255177
0.4697143 0.012735072
0.4707143 0.012917310000000001
0.4717143 0.013098480000000001
0.4727143 0.013278582
0.4737143 0.01345761
0.4747143 0.013635561999999999
0.4757143 0.013812438
0.4767143 0.013988232
0.4777143 0.014162944
0.4787143 0.014336572
0.4797143 0.014509112000000001
0.4807143 0.014680564
0.4817143 0.014850926999999998
0.4827143 0.015020196
0.4837143 0.015188372
0.4847143 0.015355453
0.4857143 0.015521436999999999
0.4867143 0.015686323000000002
0.4877143 0.015850109
0.4887143 0.016012795
0.4897143 0.016174377
0.4907143 0.016334857
0.4917143 0.016494232
0.4927143 0.016652502
0.4937143 0.016809664999999998
0.4947143 0.01696572
0.4957143 0.017120667
0.4967143 0.017274503
0.4977143 0.017427228
0.4987143 0.017578842
0.4997143 0.017729342
0.5007143 0.017878729
0.5017143 0.018027003
0.5027143 0.018174159
0.5037143 0.018320199
0.5047143 0.018465122
0.5057143 0.018608925
0.5067143 0.018751611
0.5077143 0.018893174999999998
0.5087143 0.01903362
0.5097143 0.019172941000000002
0.5107143 0.019311142
0.5117143 0.019448221
0.5127143 0.019584177
0.5137143 0.019719009
0.5147143 0.019852718000000002
0.5157143 0.019985304
0.5167143 0.020116767
0.5177143 0.020247107
0.5187143 0.020376322
0.5197143 0.020504415
0.5207143 0.020631385000000002
0.5217143 0.020757232
0.5227143 0.020881959000000002
0.5237143 0.021005563
0.5247143 0.021128048
0.5257143 0.021249412000000002
0.5267143 0.021369658
0.5277143 0.021488786000000003
0.5287143 0.021606796
0.5297143 0.021723687000000002
0.5307143 0.021839465
0.5317143 0.021954127
0.5327143 0.022067674
0.5337143 0.022180108
0.5347143 0.02229143
0.5357143 0.02240164
0.5367143 0.022510739000000002
0.5377143 0.02261873
0.5387143 0.022725613
0.5397143 0.022831387
0.5407143 0.022936055
0.5417143 0.023039617999999998
0.5427143 0.023142077
0.5437143 0.023243432
0.5447143 0.023343686000000002
0.5457143 0.023442840000000003
0.5467143 0.023540894
0.5477143 0.023637849
0.5487143 0.023733707
0.5497143 0.02382847
0.5507143 0.023922139000000002
0.5517143 0.024014716
0.5527143 0.024106202
0.5537143 0.024196602
0.5547143 0.024285914000000002
0.5557143 0.024374141
0.5567143 0.024461286
0.5577143 0.024547349
0.5587143 0.024632335
0.5597143 0.024716244999999998
0.5607143 0.02479908
0.5617143 0.024880844000000003
0.5627143 0.024961538000000002
0.5637143 0.025041166
0.5647143 0.025119729
0.5657143 0.025197229
0.5667143 0.02527367
0.5677143 0.025349055000000002
0.5687143 0.025423383
0.5697143 0.025496661000000004
0.5707143 0.025568888
0.5717143 0.025640073
0.5727143 0.025710210000000004
0.5737143 0.025779309
0.5747143 0.025847368
0.5757143 0.025914391
0.5767143 0.025980378
0.5777143 0.026045341
0.5787143 0.026109273
0.5797143 0.026172181
0.5807143 0.026234065
0.5817143 0.02629493
0.5827143 0.026354773
0.5837143 0.026413606000000003
0.5847143 0.026471427
0.5857143 0.026528238
0.5867143 0.026584044
0.5877143 0.026638847
0.5887143 0.026692648
0.5897143 0.026745451
0.5907143 0.026797258999999997
0.5917143 0.026848076999999998
0.5927143 0.026897911000000004
0.5937143 0.026946756
0.5947143 0.026994623000000002
0.5957143 0.02704151
0.5967143 0.027087421000000004
0.5977143 0.02713236
0.5987143 0.027176333
0.5997143 0.027219343
0.6007143 0.027261389000000004
0.6017143 0.027302480999999997
0.6027143 0.027342620999999998
0.6037143 0.027381809000000003
0.6047143 0.027420057
0.6057143 0.02745736
0.6067143 0.027493724999999997
0.6077143 0.027529159
0.6087143 0.027563662000000003
0.6097143 0.027597241999999998
0.6107143 0.027629899000000003
0.6117143 0.027661637000000003
0.6127143 0.027692461
0.6137143 0.027722371
0.6147143 0.027751378
0.6157143 0.027779481
0.6167143 0.027806683999999998
0.6177143 0.027832994
0.6187143 0.027858413999999998
0.6197143 0.027882945000000003
0.6207143 0.027906592
0.6217143 0.02792936
0.6227143 0.027951248999999997
0.6237143 0.027972267999999998
0.6247143 0.027992419
0.6257143 0.028011706
0.6267143 0.028030135
0.6277143 0.028047705000000003
0.6287143 0.028064422000000002
0.6297143 0.028080292
0.6307143 0.028095322
0.6317143 0.028109507000000002
0.6327143 0.02812286
0.6337143 0.028135377
0.6347143 0.028147071000000003
0.6357143 0.028157941
0.6367143 0.028167997
0.6377143 0.028177237
0.6387143 0.028185672
0.6397143 0.0281933
0.6407143 0.028200127
0.6417143 0.028206161
0.6427143 0.028211405
0.6437143 0.028215861000000002
0.6447143 0.028219539999999998
0.6457143 0.028222441
0.6467143 0.028224568999999998
0.6477143 0.028225931
0.6487143 0.028226527999999997
0.6497143 0.028226365
0.6507143 0.028225451
0.6517143 0.028223789
0.6527143 0.028221379
0.6537143 0.02821823
0.6547143 0.028214345
0.6557143 0.028209726
0.6567143 0.028204382000000004
0.6577143 0.028198317
0.6587143 0.02819153
0.6597143 0.02818403
0.6607143 0.02817582
0.6617143 0.028166905
0.6627143 0.028157287
0.6637143 0.028146972
0.6647143 0.028135961999999997
0.6657143 0.028124268
0.6667143 0.02811189
0.6677143 0.028098834000000003
0.6687143 0.028085106000000002
0.6697143 0.028070709000000003
0.6707143 0.028055647000000003
0.6717143 0.028039925
0.6727143 0.028023546
0.6737143 0.02800652
0.6747143 0.027988845
0.6757143 0.027970533
0.6767143 0.027951586999999996
0.6777143 0.027932008
0.6787143 0.027911807
0.6797143 0.027890983999999997
0.6807143 0.027869543
0.6817143 0.027847491000000002
0.6827143 0.027824836000000002
0.6837143 0.02780158
0.6847143 0.027777726
0.6857143 0.027753282
0.6867143 0.027728252
0.6877143 0.027702637999999998
0.6887143 0.027676451
0.6897143 0.02764969
0.6907143 0.027622358
0.6917143 0.027594465
0.6927143 0.027566016000000002
0.6937143 0.027537010999999997
0.6947143 0.027507459
0.6957143 0.027477363
0.6967143 0.027446728
0.6977143 0.027415551999999996
0.6987143 0.027383852000000004
0.6997143 0.027351623000000002
0.7007143 0.027318869000000003
0.7017143 0.027285603999999998
0.7027143 0.027251823
0.7037143 0.027217536
0.7047143 0.027182742
0.7057143 0.027147454
0.7067143 0.027111669999999997
0.7077143 0.027075397999999997
0.7087143 0.027038643
0.7097143 0.027001408
0.7107143 0.026963698
0.7117143 0.026925514
0.7127143 0.026886867
0.7137143 0.026847757
0.7147143 0.026808193
0.7157143 0.026768178
0.7167143 0.026727718
0.7177143 0.026686816
0.7187143 0.026645479
0.7197143 0.02660371
0.7207143 0.026561512
0.7217143 0.026518895
0.7227143 0.026475859
0.7237143 0.026432407
0.7247143 0.026388551000000003
0.7257143 0.02634429
0.7267143 0.026299627
0.7277143 0.026254571
0.7287143 0.026209128999999998
0.7297143 0.026163296
0.7307143 0.026117082
0.7317143 0.026070492
0.7327143 0.026023531
0.7337143 0.025976196000000003
0.7347143 0.025928503999999998
0.7357143 0.025880446999999997
0.7367143 0.025832036
0.7377143 0.025783273
0.7387143 0.025734162999999997
0.7397143 0.025684710000000003
0.7407143 0.025634916
0.7417143 0.025584787
0.7427143 0.025534327
0.7437143 0.025483544
0.7447143 0.025432435
0.7457143 0.025381008
0.7467143 0.025329269999999997
0.7477143 0.025277223999999997
0.7487143 0.025224872
0.7497143 0.025172223
0.7507143 0.025119275
0.7517143 0.025066035
0.7527143 0.02501251
0.7537143 0.024958705999999997
0.7547143 0.024904619
0.7557143 0.024850262
0.7567143 0.024795634
0.7577143 0.024740741
0.7587143 0.024685593
0.7597143 0.024630188
0.7607143 0.024574526
0.7617143 0.024518624000000003
0.7627143 0.024462477
0.7637143 0.024406092
0.7647143 0.024349471
0.7657143 0.024292621
0.7667143 0.024235545
0.7677143 0.024178247
0.7687143 0.024120732
0.7697143 0.024063
0.7707143 0.024005058
0.7717143 0.023946910000000002
0.7727143 0.023888556
0.7737143 0.023830004
0.7747143 0.023771255999999998
0.7757143 0.023712315
0.7767143 0.023653185
0.7777143 0.023593869
0.7787143 0.023534371999999998
0.7797143 0.023474693999999997
0.7807143 0.023414844
0.7817143 0.023354821
0.7827143 0.02329463
0.7837143 0.023234275999999998
0.7847143 0.023173762
0.7857143 0.023113091
0.7867143 0.023052268
0.7877143 0.022991294
0.7887143 0.022930176
0.7897143 0.022868915
0.7907143 0.022807518000000002
0.7917143 0.022745985
0.7927143 0.022684324
0.7937143 0.022622535
0.7947143 0.022560624
0.7957143 0.022498594
0.7967143 0.022436447999999998
0.7977143 0.022374191
0.7987143 0.022311826
0.7997143 0.022249356
0.8007143 0.022186786
0.8017143 0.022124117999999998
0.8027143 0.022061355
0.8037143 0.021998503
0.8047143 0.021935562999999998
0.8057143 0.02187254
0.8067143 0.021809434
0.8077143 0.02174625
0.8087143 0.021682993
0.8097143 0.021619663
0.8107143 0.021556263000000003
0.8117143 0.021492798
0.8127143 0.02142927
0.8137143 0.021365680999999997
0.8147143 0.021302035
0.8157143 0.021238334
0.8167143 0.021174582
0.8177143 0.021110781
0.8187143 0.021046933
0.8197143 0.020983042
0.8207143 0.020919109999999998
0.8217143 0.020855139999999998
0.8227143 0.020791135999999998
0.8237143 0.020727099
0.8247143 0.020663036
0.8257143 0.020598945
0.8267143 0.020534832
0.8277143 0.020470699000000002
0.8287143 0.020406549000000003
0.8297143 0.020342386
0.8307143 0.020278213
0.8317143 0.020214031
0.8327143 0.020149843
0.8337143 0.020085654999999997
0.8347143 0.020021468
0.8357143 0.019957285
0.8367143 0.019893111
0.8377143 0.019828946
0.8387143 0.019764795
0.8397143 0.019700658
0.8407143 0.019636539
0.8417143 0.019572442
0.8427143 0.019508369
0.8437143 0.01944432
0.8447143 0.0193803
0.8457143 0.01931631
0.8467143 0.019252354
0.8477143 0.01918843
0.8487143 0.019124546
0.8497143 0.0190607
0.8507143 0.018996895
0.8517143 0.018933132
0.8527143 0.018869415
0.8537143 0.018805741
0.8547143 0.018742119
0.8557143 0.018678546
0.8567143 0.018615027
0.8577143 0.018551559999999998
0.8587143 0.018488152
0.8597143 0.0184248
0.8607143 0.018361509
0.8617143 0.01829828
0.8627143 0.018235113
0.8637143 0.018172013
0.8647143 0.018108981
0.8657143 0.018046019
0.8667143 0.017983129
0.8677143 0.017920314
0.8687143 0.017857575
0.8697143 0.017794914000000002
0.8707143 0.017732334000000002
0.8717143 0.017669836
0.8727143 0.017607425
0.8737143 0.0175451
0.8747143 0.017482866
0.8757143 0.017420722
0.8767143 0.017358671
0.8777143 0.017296716
0.8787143 0.017234858
0.8797143 0.017173099
0.8807143 0.017111441
0.8817143 0.017049887
0.8827143 0.016988436
0.8837143 0.01692709
0.8847143 0.016865852
0.8857143 0.016804723
0.8867143 0.016743703000000002
0.8877143 0.016682794
0.8887143 0.016621999000000002
0.8897143 0.016561316
0.8907143 0.01650075
0.8917143 0.016440300999999997
0.8927143 0.016379968
0.8937143 0.016319753000000003
0.8947143 0.016259658
0.8957143 0.016199685
0.8967143 0.016139834999999998
0.8977143 0.016080106
0.8987143 0.016020502
0.8997143 0.015961022
0.9007143 0.015901671
0.9017143 0.015842446
0.9027143 0.015783351
0.9037143 0.015724385
0.9047143 0.015665551
0.9057143 0.015606851000000001
0.9067143 0.015548283
0.9077143 0.015489853
0.9087143 0.015431559999999999
0.9097143 0.015373403999999999
0.9107143 0.015315389
0.9117143 0.015257514
0.9127143 0.015199784
0.9137143 0.015142196000000002
0.9147143 0.015084753000000001
0.9157143 0.015027456
0.9167143 0.014970308
0.9177143 0.014913306
0.9187143 0.014856455999999999
0.9197143 0.014799756
0.9207143 0.014743206
0.9217143 0.014686809
0.9227143 0.014630563999999999
0.9237143 0.014574472
0.9247143 0.014518536000000002
0.9257143 0.014462753
0.9267143 0.014407124999999998
0.9277143 0.014351655
0.9287143 0.014296337000000001
0.9297143 0.014241178
0.9307143 0.014186175
0.9317143 0.014131327
0.9327143 0.014076637
0.9337143 0.014022104999999998
0.9347143 0.013967732
0.9357143 0.013913515
0.9367143 0.013859458000000002
0.9377143 0.013805561
0.9387143 0.013751820000000001
0.9397143 0.013698242000000001
0.9407143 0.013644823
0.9417143 0.013591566999999999
0.9427143 0.01353847
0.9437143 0.013485538
0.9447143 0.013432767000000002
0.9457143 0.01338016
0.9467143 0.013327715999999998
0.9477143 0.013275439
0.9487143 0.013223327
0.9497143 0.013171381000000001
0.9507143 0.013119601
0.9517143 0.013067988999999999
0.9527143 0.013016547
0.9537143 0.012965275
0.9547143 0.01291417
0.9557143 0.012863237999999999
0.9567143 0.012812475
0.9577143 0.012761884
0.9587143 0.012711465000000002
0.9597143 0.012661218
0.9607143 0.012611144
0.9617143 0.012561241999999999
0.9627143 0.012511512999999998
0.9637143 0.012461954999999999
0.9647143 0.01241257
0.9657143 0.012363357999999998
0.9667143 0.01231432
0.9677143 0.012265453
0.9687143 0.012216759
0.9697143 0.012168235
0.9707143 0.012119884000000001
0.9717143 0.012071705
0.9727143 0.012023697
0.9737143 0.01197586
0.9747143 0.011928193
0.9757143 0.011880697
0.9767143 0.011833372
0.9777143 0.011786218000000001
0.9787143 0.011739233
0.9797143 0.011692418000000001
0.9807143 0.011645774
0.9817143 0.0115993
0.9827143 0.011552995
0.9837143 0.011506861
0.9847143 0.011460898
0.9857143 0.011415104
0.9867143 0.011369481
0.9877143 0.011324028
0.9887143 0.011278746
0.9897143 0.011233635
0.9907143 0.011188694
0.9917143 0.011143925
0.9927143 0.011099327
0.9937143 0.0110549
0.9947143 0.011010644
0.9957143 0.010966559
0.9967143 0.010922646000000001
0.9977143 0.010878902999999999
0.9987143 0.010835331
0.9997143 0.010791931000000001
1.000714 0.010748698999999999
1.001714 0.010705638
1.002714 0.010662746
1.003714 0.010620023
1.004714 0.010577469
1.005714 0.010535083
1.006714 0.010492864
1.007714 0.010450811
1.008714 0.010408925
1.009714 0.010367203
1.010714 0.010325647
1.011714 0.010284254
1.012714 0.010243025
1.013714 0.010201959
1.014714 0.010161054999999999
1.015714 0.010120312999999999
1.016714 0.010079733
1.017714 0.010039312
1.018714 0.009999053899999999
1.019714 0.0099589546
1.020714 0.0099190154
1.021714 0.0098792356
1.022714 0.0098396158
1.023714 0.009800154699999999
1.024714 0.009760852799999999
1.025714 0.0097217096
1.026714 0.0096827251
1.027714 0.0096438991
1.028714 0.009605231799999999
1.029714 0.009566723000000001
1.030714 0.009528372200000001
1.031714 0.0094901799
1.032714 0.009452144899999999
1.033714 0.0094142684
1.034714 0.0093765484
1.035714 0.009338985499999999
1.036714 0.0093015798
1.037714 0.0092643306
1.038714 0.009227237
1.039714 0.0091902984
1.040714 0.009153514100000001
1.041714 0.0091168833
1.042714 0.009080406
1.043714 0.0090440808
1.044714 0.0090079062
1.045714 0.0089718829
1.046714 0.008936008799999999
1.047714 0.0089002839
1.048714 0.0088647059
1.049714 0.0088292749
1.050714 0.0087939894
1.051714 0.008758848699999999
1.052714 0.0087238521
1.053714 0.0086889981
1.054714 0.0086542866
1.055714 0.0086197164
1.056714 0.0085852873
1.057714 0.008550997900000001
1.058714 0.0085168474
1.059714 0.0084828353
1.060714 0.008448962
1.061714 0.0084152263
1.062714 0.008381627400000001
1.063714 0.0083481653
1.064714 0.0083148399
1.065714 0.0082816499
1.066714 0.008248596
1.067714 0.0082156781
1.068714 0.0081828948
1.069714 0.0081502461
1.070714 0.0081177321
1.071714 0.008085351900000001
1.072714 0.008053105599999999
1.073714 0.0080209909
1.074714 0.007989010199999999
1.075714 0.0079571611
1.076714 0.0079254431
1.077714 0.0078938559
1.078714 0.0078623983
1.079714 0.007831071
1.080714 0.0077998724
1.081714 0.0077688012
1.082714 0.007737857199999999
1.083714 0.0077070392
1.084714 0.0076763463
1.085714 0.0076457784999999995
1.086714 0.007615332999999999
1.087714 0.0075850105
1.088714 0.0075548086999999995
1.089714 0.0075247284
1.090714 0.0074947668
1.091714 0.0074649244
1.092714 0.0074351985
1.093714 0.0074055904
1.094714 0.0073760981
1.095714 0.007346721400000001
1.096714 0.007317458200000001
1.097714 0.007288309299999999
1.098714 0.0072592738
1.099714 0.0072303512
1.100714 0.0072015405999999995
1.101714 0.007172841300000001
1.102714 0.007144253299999999
1.103714 0.0071157767
1.104714 0.0070874106
1.105714 0.0070591537
1.106714 0.0070310074
1.107714 0.0070029702
1.108714 0.0069750407
1.109714 0.0069472204
1.110714 0.0069195085
1.111714 0.0068919027
1.112714 0.0068644047
1.113714 0.006837014400000001
1.114714 0.0068097287999999995
1.115714 0.0067825487
1.116714 0.006755473400000001
1.117714 0.0067285022
1.118714 0.0067016335
1.119714 0.006674867500000001
1.120714 0.0066482025
1.121714 0.006621638
1.122714 0.006595173199999999
1.123714 0.006568807300000001
1.124714 0.0065425388999999995
1.125714 0.006516367299999999
1.126714 0.0064902917
1.127714 0.006464310000000001
1.128714 0.0064384221
1.129714 0.006412626700000001
1.130714 0.0063869236
1.131714 0.0063613108000000005
1.132714 0.006335788899999999
1.133714 0.0063103558
1.134714 0.0062850122
1.135714 0.0062597552
1.136714 0.0062345861999999995
1.137714 0.006209503
1.138714 0.0061845065
1.139714 0.006159595800000001
1.140714 0.0061347695
1.141714 0.0061100283000000005
1.142714 0.0060853716
1.143714 0.0060607988
1.144714 0.0060363097999999995
1.145714 0.0060119048000000005
1.146714 0.0059875823000000005
1.147714 0.0059633431999999995
1.148714 0.0059391863000000005
1.149714 0.0059151116
1.150714 0.0058911191
1.151714 0.0058672077999999996
1.152714 0.0058433779
1.153714 0.0058196285
1.154714 0.0057959591
1.155714 0.0057723697
1.156714 0.0057488589
1.157714 0.0057254267
1.158714 0.0057020722999999995
1.159714 0.0056787951
1.160714 0.0056555938
1.161714 0.0056324683
1.162714 0.0056094177
1.163714 0.0055864406
1.164714 0.0055635366
1.165714 0.005540705
1.166714 0.0055179451
1.167714 0.0054952557999999995
1.168714 0.0054726359
1.169714 0.0054500852
1.170714 0.0054276024
1.171714 0.0054051878
1.172714 0.0053828397
1.173714 0.0053605578000000004
1.174714 0.005338341
1.175714 0.0053161897000000005
1.176714 0.0052941028
1.177714 0.005272079900000001
1.178714 0.005250120699999999
1.179714 0.0052282247999999995
1.180714 0.0052063919
1.181714 0.0051846218
1.182714 0.005162914
1.183714 0.0051412684
1.184714 0.0051196846
1.185714 0.0050981631
1.186714 0.005076703
1.187714 0.0050553044
1.188714 0.0050339666
1.189714 0.0050126899
1.190714 0.0049914739
1.191714 0.0049703180000000005
1.192714 0.0049492221
1.193714 0.0049281858
1.194714 0.0049072089
1.195714 0.0048862905
1.196714 0.0048654303
1.197714 0.0048446276
1.198714 0.004823882
1.199714 0.0048031936
1.200714 0.0047825604
1.201714 0.0047619829
1.202714 0.004741459999999999
1.203714 0.0047209909
1.204714 0.0047005753
1.205714 0.0046802121
1.206714 0.0046599009
1.207714 0.0046396413
1.208714 0.004619432
1.209714 0.0045992729
1.210714 0.0045791632
1.211714 0.004559103
1.212714 0.0045390911999999995
1.213714 0.0045191271
1.214714 0.0044992114
1.215714 0.0044793425
1.216714 0.0044595206
1.217714 0.004439746
1.218714 0.0044200184
1.219714 0.0044003369
1.220714 0.0043807016
1.221714 0.0043611132999999995
1.222714 0.0043415708
1.223714 0.0043220749
1.224714 0.0043026244
1.225714 0.0042832206
1.226714 0.0042638629
1.227714 0.0042445506999999995
1.228714 0.0042252846
1.229714 0.0042060648
1.230714 0.0041868901
1.231714 0.0041677617000000005
1.232714 0.0041486783
1.233714 0.00412964
1.234714 0.0041106468
1.235714 0.0040916984
1.236714 0.004072794
1.237714 0.0040539337
1.238714 0.0040351169
1.239714 0.0040163428
1.240714 0.0039976116
1.241714 0.0039789225
1.242714 0.0039602746
1.243714 0.0039416678
1.244714 0.0039231018
1.245714 0.0039045761
1.246714 0.0038860897
1.247714 0.0038676426
1.248714 0.0038492341000000005
1.249714 0.0038308644
1.250714 0.0038125327
1.251714 0.0037942387000000004
1.252714 0.0037759823
1.253714 0.0037577624999999997
1.254714 0.0037395803
1.255714 0.0037214348
1.256714 0.003703326
1.257714 0.0036852535999999997
1.258714 0.0036672180000000003
1.259714 0.0036492191
1.260714 0.0036312573000000003
1.261714 0.0036133319
1.262714 0.0035954431999999995
1.263714 0.0035775916
1.264714 0.0035597768
1.265714 0.0035419990999999997
1.266714 0.0035242585
1.267714 0.003506555
1.268714 0.0034888886
1.269714 0.0034712597
1.270714 0.0034536682999999997
1.271714 0.0034361139
1.272714 0.003418596
1.273714 0.0034011155000000003
1.274714 0.0033836713999999997
1.275714 0.0033662635999999998
1.276714 0.0033488926000000002
1.277714 0.0033315577
1.278714 0.0033142587000000003
1.279714 0.0032969950999999996
1.280714 0.0032797667
1.281714 0.0032625732000000005
1.282714 0.0032454143000000004
1.283714 0.0032282896
1.284714 0.0032111991
1.285714 0.0031941418
1.286714 0.0031771182
1.287714 0.0031601277000000002
1.288714 0.00314317
1.289714 0.0031262451
1.290714 0.0031093525
1.291714 0.0030924926
1.292714 0.0030756644000000002
1.293714 0.003058869
1.294714 0.0030421055
1.295714 0.0030253745
1.296714 0.0030086758
1.297714 0.0029920096
1.298714 0.0029753761
1.299714 0.0029587753
1.300714 0.0029422077000000003
1.301714 0.0029256733000000003
1.302714 0.0029091723
1.303714 0.0028927049999999998
1.304714 0.0028762715
1.305714 0.0028598723
1.306714 0.0028435074
1.307714 0.0028271767999999997
1.308714 0.0028108811
1.309714 0.0027946198
1.310714 0.0027783935
1.311714 0.0027622022
1.312714 0.0027460457
1.313714 0.002729924
1.314714 0.0027138376
1.315714 0.0026977856
1.316714 0.0026817686
1.317714 0.0026657859
1.318714 0.0026498379
1.319714 0.0026339240999999998
1.320714 0.0026180443
1.321714 0.0026021986
1.322714 0.0025863864999999997
1.323714 0.002570608
1.324714 0.0025548628
1.325714 0.002539151
1.326714 0.0025234718
1.327714 0.0025078258
1.328714 0.0024922125000000003
1.329714 0.0024766321
1.330714 0.0024610842999999998
1.331714 0.0024455692
1.332714 0.0024300871
1.333714 0.0024146375
1.334714 0.002399221
1.335714 0.0023838376
1.336714 0.0023684875
1.337714 0.0023531709000000002
1.338714 0.0023378879999999998
1.339714 0.0023226388
1.340714 0.0023074239
1.341714 0.0022922433
1.342714 0.0022770975000000002
1.343714 0.0022619866
1.344714 0.002246911
1.345714 0.0022318709000000003
1.346714 0.0022168662
1.347714 0.0022018976
1.348714 0.0021869650000000003
1.349714 0.0021720685
1.350714 0.0021572085
1.351714 0.0021423848
1.352714 0.0021275977
1.353714 0.0021128471
1.354714 0.0020981333
1.355714 0.0020834559
1.356714 0.002068815
1.357714 0.0020542107
1.358714 0.0020396428
1.359714 0.0020251112999999997
1.360714 0.0020106158999999998
1.361714 0.001996157
1.362714 0.001981734
1.363714 0.0019673473
1.364714 0.0019529964999999998
1.365714 0.0019386816
1.366714 0.0019244029
1.367714 0.0019101601999999998
1.368714 0.0018959536
1.369714 0.0018817831
1.370714 0.0018676486000000002
1.371714 0.0018535507
1.372714 0.0018394893999999998
1.373714 0.0018254648
1.374714 0.0018114773
1.375714 0.0017975271000000002
1.376714 0.0017836144000000001
1.377714 0.0017697397
1.378714 0.0017559032
1.379714 0.0017421053
1.380714 0.0017283461000000002
1.381714 0.0017146262000000002
1.382714 0.0017009455
1.383714 0.0016873048
1.384714 0.0016737039999999998
1.385714 0.0016601438
1.386714 0.0016466242
1.387714 0.0016331453999999998
1.388714 0.0016197078
1.389714 0.0016063115
1.390714 0.0015929567
1.391714 0.0015796433
1.392714 0.0015663716000000002
1.393714 0.0015531414
1.394714 0.001539953
1.395714 0.0015268060000000001
1.396714 0.0015137008
1.397714 0.0015006371999999998
1.398714 0.0014876151
1.399714 0.0014746345
1.400714 0.0014616953000000002
1.401714 0.0014487974
1.402714 0.0014359409
1.403714 0.0014231255
1.404714 0.0014103513000000001
1.405714 0.0013976184
1.406714 0.0013849266
1.407714 0.0013722761
1.408714 0.0013596668
1.409714 0.0013470989
1.410714 0.0013345724000000002
1.411714 0.0013220876
1.412714 0.0013096445
1.413714 0.0012972434
1.414714 0.0012848845
1.415714 0.0012725682
1.416714 0.0012602944
1.417714 0.0012480637
1.418714 0.0012358762
1.419714 0.0012237322
1.420714 0.0012116321999999999
1.421714 0.0011995762
1.422714 0.0011875647000000001
1.423714 0.001175598
1.424714 0.0011636761999999998
1.425714 0.0011517996
1.426714 0.0011399684999999998
1.427714 0.001128183
1.428714 0.0011164434
1.429714 0.0011047498
1.430714 0.0010931022
1.431714 0.0010815011000000002
1.432714 0.0010699463
1.433714 0.0010584378
1.434714 0.0010469759
1.435714 0.0010355606
1.436714 0.0010241916
1.437714 0.0010128693
1.438714 0.0010015936
1.439714 0.0009903645200000002
1.440714 0.00097918191
1.441714 0.0009680458799999999
1.442714 0.0009569565
1.443714 0.00094591387
1.444714 0.00093491781
1.445714 0.0009239684899999999
1.446714 0.0009130660099999999
1.447714 0.00090221047
1.448714 0.0008914020299999999
1.449714 0.0008806408
1.450714 0.0008699268600000001
1.451714 0.00085926049
1.452714 0.0008486418699999999
1.453714 0.0008380711700000001
1.454714 0.00082754859
1.455714 0.00081707449
1.456714 0.00080664913
1.457714 0.00079627262
1.458714 0.0007859451200000001
1.459714 0.0007756671000000001
1.460714 0.00076543874
1.461714 0.00075526018
1.462714 0.00074513164
1.463714 0.0007350533500000001
1.464714 0.00072502548
1.465714 0.0007150481000000001
1.466714 0.00070512142
1.467714 0.00069524544
1.468714 0.00068542031
1.469714 0.00067564602
1.470714 0.00066592256
1.471714 0.0006562499900000001
1.472714 0.00064662827
1.473714 0.00063705734
1.474714 0.0006275371600000001
1.475714 0.00061806763
1.476714 0.0006086486799999999
1.477714 0.00059928025
1.478714 0.0005899622500000001
1.479714 0.00058069454
1.480714 0.00057147709
1.481714 0.00056230988
1.482714 0.00055319274
1.483714 0.00054412576
1.484714 0.0005351088499999999
1.485714 0.0005261420500000001
1.486714 0.00051722536
1.487714 0.00050835883
1.488714 0.00049954256
1.489714 0.00049077662
1.490714 0.00048206111
1.491714 0.00047339618000000005
1.492714 0.00046478207999999996
1.493714 0.00045621887000000004
1.494714 0.00044770677
1.495714 0.00043924601000000003
1.496714 0.00043083678
1.497714 0.00042247929999999996
1.498714 0.00041417375
1.499714 0.00040592034999999995
1.500714 0.00039771935000000006
1.501714 0.00038957091000000005
1.502714 0.00038147518
1.503714 0.00037343241000000003
1.504714 0.00036544266
1.505714 0.00035750608999999997
1.506714 0.00034962280999999997
1.507714 0.00034179292999999997
1.508714 0.00033401648
1.509714 0.0003262935
1.510714 0.00031862403000000003
1.511714 0.00031100803000000003
1.512714 0.00030344556
1.513714 0.00029593652
1.514714 0.00028848087
1.515714 0.00028107859
1.516714 0.0002737296
1.517714 0.00026643379
1.518714 0.00025919114
1.519714 0.00025200152
1.520714 0.0002448649
1.521714 0.00023778121
1.522714 0.00023075038000000002
1.523714 0.00022377233
1.524714 0.00021684702
1.525714 0.00020997447
1.526714 0.0002031546
1.527714 0.00019638744
1.528714 0.00018967298
1.529714 0.00018301124
1.530714 0.00017640222999999998
1.531714 0.00016984598999999999
1.532714 0.00016334255
1.533714 0.00015689199
1.534714 0.00015049432
1.535714 0.0001441496
1.536714 0.00013785786
1.537714 0.00013161917
1.538714 0.00012543354
1.539714 0.00011930099999999999
1.540714 0.00011322156999999999
1.541714 0.00010719526000000001
1.542714 0.00010122205
1.543714 9.5301914e-05
1.544714 8.9434809e-05
1.545714 8.3620682e-05
1.546714 7.7859465e-05
1.547714 7.2151062e-05
1.548714 6.6495375e-05
1.549714 6.0892285e-05
1.550714 5.5341683999999995e-05
1.551714 4.9843425e-05
1.552714 4.4397373e-05
1.553714 3.9003388e-05
1.554714 3.3661320000000004e-05
1.555714 2.8371028e-05
1.556714 2.3132377e-05
1.557714 1.7945229e-05
1.558714 1.2809461e-05
1.559714 7.7249602e-06
1.560714 2.6916251999999997e-06
1.561714 -2.2906315e-06
1.562714 -7.2218817999999995e-06
1.563714 -1.2102183000000001e-05
1.564714 -1.6931573000000002e-05
1.565714 -2.1710075e-05
1.566714 -2.6437698e-05
1.567714 -3.1114436e-05
1.568714 -3.5740271e-05
1.569714 -4.0315172e-05
1.570714 -4.4839101e-05
1.571714 -4.9312007e-05
1.572714 -5.3733834e-05
1.573714 -5.8104541e-05
1.574714 -6.2424067e-05
1.575714 -6.669236500000001e-05
1.576714 -7.0909397e-05
1.577714 -7.5075127e-05
1.578714 -7.9189539e-05
1.579714 -8.3252627e-05
1.580714 -8.7264397e-05
1.581714 -9.122488199999999e-05
1.582714 -9.5134129e-05
1.583714 -9.89922e-05
1.584714 -0.00010279919999999999
1.585714 -0.00010655523
1.586714 -0.00011026042000000001
1.587714 -0.00011391489999999999
1.588714 -0.00011751887
1.589714 -0.00012107249
1.590714 -0.00012457598000000002
1.591714 -0.00012802955000000001
1.592714 -0.00013143342
1.593714 -0.00013478783
1.594714 -0.00013809300999999998
1.595714 -0.00014134922
1.596714 -0.00014455669
1.597714 -0.00014771568
1.598714 -0.00015082644
1.599714 -0.00015388918
1.600714 -0.00015690414
1.601714 -0.00015987154999999999
1.602714 -0.00016279163
1.603714 -0.00016566455000000002
1.604714 -0.00016849052999999998
1.605714 -0.00017126974000000001
1.606714 -0.00017400235
1.607714 -0.00017668852
1.608714 -0.00017932839000000002
1.609714 -0.00018192211
1.610714 -0.00018446980000000001
1.611714 -0.00018697157
1.612714 -0.00018942757
1.613714 -0.00019183788
1.614714 -0.00019420262999999998
1.615714 -0.00019652193
1.616714 -0.00019879590000000002
1.617714 -0.00020102466
1.618714 -0.00020320833
1.619714 -0.00020534703000000003
1.620714 -0.00020744089
1.621714 -0.00020949005000000002
1.622714 -0.00021149469
1.623714 -0.0002134549
1.624714 -0.00021537091000000002
1.625714 -0.00021724286
1.626714 -0.00021907091999999998
1.627714 -0.00022085530000000002
1.628714 -0.00022259615
1.629714 -0.00022429369
1.630714 -0.00022594816
1.631714 -0.00022755967000000001
1.632714 -0.00022912845
1.633714 -0.00023065475
1.634714 -0.00023213870000000003
1.635714 -0.00023358052
1.636714 -0.00023498037
1.637714 -0.00023633847000000002
1.638714 -0.00023765496999999998
1.639714 -0.00023893001
1.640714 -0.00024016381000000001
1.641714 -0.00024135652
1.642714 -0.00024250826
1.643714 -0.00024361921
1.644714 -0.00024468945
1.645714 -0.00024571917999999997
1.646714 -0.00024670850999999996
1.647714 -0.00024765754
1.648714 -0.00024856647
1.649714 -0.00024943540000000003
1.650714 -0.00025026447
1.651714 -0.00025105384999999996
1.652714 -0.00025180366
1.653714 -0.00025251409
1.654714 -0.00025318529
1.655714 -0.00025381748
1.656714 -0.00025441084
1.657714 -0.00025496556
1.658714 -0.00025548188
1.659714 -0.00025596007
1.660714 -0.00025640034
1.661714 -0.00025680299
1.662714 -0.00025716831
1.663714 -0.00025749659
1.664714 -0.00025778816
1.665714 -0.00025804329
1.666714 -0.00025826234
1.667714 -0.00025844565
1.668714 -0.00025859358
1.669714 -0.00025870645000000003
1.670714 -0.00025878462
1.671714 -0.00025882844
1.672714 -0.00025883824
1.673714 -0.00025881436
1.674714 -0.00025875714999999997
1.675714 -0.00025866693000000003
1.676714 -0.00025854401
1.677714 -0.0002583887
1.678714 -0.00025820127
1.679714 -0.00025798201
1.680714 -0.00025773122
1.681714 -0.00025744913999999996
1.682714 -0.00025713598
1.683714 -0.00025679199000000003
1.684714 -0.00025641739
1.685714 -0.00025601234
1.686714 -0.00025557711
1.687714 -0.00025511181
1.688714 -0.00025461668000000004
1.689714 -0.00025409188
1.690714 -0.00025353754
1.691714 -0.0002529539
1.692714 -0.00025234106000000003
1.693714 -0.00025169923
1.694714 -0.00025102856
1.695714 -0.00025032925
1.696714 -0.0002496015
1.697714 -0.00024884544
1.698714 -0.00024806129
1.699714 -0.00024724925
1.700714 -0.00024640956
1.701714 -0.0002455424
1.702714 -0.00024464802999999997
1.703714 -0.00024372669000000003
1.704714 -0.00024277860999999997
1.705714 -0.00024180404
1.706714 -0.00024080324999999997
1.707714 -0.00023977652
1.708714 -0.00023872409999999998
1.709714 -0.00023764625999999999
1.710714 -0.00023654329
1.711714 -0.0002354155
1.712714 -0.00023426312
1.713714 -0.00023308646
1.714714 -0.00023188581999999998
1.715714 -0.00023066145000000002
1.716714 -0.00022941365
1.717714 -0.00022814264999999998
1.718714 -0.00022684875999999998
1.719714 -0.00022553227
1.720714 -0.00022419340000000003
1.721714 -0.00022283243
1.722714 -0.00022144968
1.723714 -0.00022004535
1.724714 -0.00021861972
1.725714 -0.00021717303000000002
1.726714 -0.00021570561
1.727714 -0.00021421764999999998
1.728714 -0.00021270951
1.729714 -0.00021118135000000002
1.730714 -0.00020963355000000003
1.731714 -0.00020806630999999998
1.732714 -0.00020647999000000003
1.733714 -0.00020487482
1.734714 -0.00020325115
1.735714 -0.00020160928000000002
1.736714 -0.00019994950000000003
1.737714 -0.00019827213999999997
1.738714 -0.00019657753
1.739714 -0.00019486599
1.740714 -0.00019313786000000002
1.741714 -0.0001913935
1.742714 -0.00018963319
1.743714 -0.00018785731
1.744714 -0.0001860662
1.745714 -0.00018426018
1.746714 -0.00018243961
1.747714 -0.0001806048
1.748714 -0.00017875607
1.749714 -0.00017689374
1.750714 -0.00017501812
1.751714 -0.00017312954
1.752714 -0.00017122824
1.753714 -0.00016931452
1.754714 -0.00016738867
1.755714 -0.00016545091
1.756714 -0.00016350151
1.757714 -0.00016154070999999998
1.758714 -0.00015956872
1.759714 -0.00015758577
1.760714 -0.00015559206
1.761714 -0.00015358779000000002
1.762714 -0.00015157317
1.763714 -0.00014954837
1.764714 -0.00014751359
1.765714 -0.00014546901
1.766714 -0.00014341482000000002
1.767714 -0.0001413512
1.768714 -0.00013927834
1.769714 -0.00013719642
1.770714 -0.00013510566999999998
1.771714 -0.00013300627
1.772714 -0.00013089843000000002
1.773714 -0.0001287824
1.774714 -0.0001266584
1.775714 -0.00012452665
1.776714 -0.00012238743
1.777714 -0.00012024097
1.778714 -0.00011808756
1.779714 -0.00011592748
1.780714 -0.00011376101
1.781714 -0.00011158842
1.782714 -0.00010941004
1.783714 -0.00010722617
1.784714 -0.00010503712000000001
1.785714 -0.00010284320999999999
1.786714 -0.00010064473
1.787714 -9.8442024e-05
1.788714 -9.6235397e-05
1.789714 -9.402516e-05
1.790714 -9.181162000000001e-05
1.791714 -8.959508999999999e-05
1.792714 -8.7375872e-05
1.793714 -8.5154261e-05
1.794714 -8.2930558e-05
1.795714 -8.0705036e-05
1.796714 -7.8477984e-05
1.797714 -7.6249671e-05
1.798714 -7.4020369e-05
1.799714 -7.179033899999999e-05
1.800714 -6.955983699999999e-05
1.801714 -6.732912e-05
1.802714 -6.509843e-05
1.803714 -6.2868025e-05
1.804714 -6.0638138e-05
1.805714 -5.8409023e-05
1.806714 -5.6180909e-05
1.807714 -5.3954039e-05
1.808714 -5.1728659e-05
1.809714 -4.9505019e-05
1.810714 -4.7283351e-05
1.811714 -4.5063905e-05
1.812714 -4.2846929e-05
1.813714 -4.0632676e-05
1.814714 -3.8421399e-05
1.815714 -3.6213348e-05
1.816714 -3.4008781e-05
1.817714 -3.1807954000000005e-05
1.818714 -2.9611127000000002e-05
1.819714 -2.7418554000000003e-05
1.820714 -2.5230491000000004e-05
1.821714 -2.3047195e-05
1.822714 -2.0868914e-05
1.823714 -1.8695899e-05
1.824714 -1.6528391e-05
1.825714 -1.4366631e-05
1.826714 -1.2210852e-05
1.827714 -1.0061282e-05
1.828714 -7.9181405e-06
1.829714 -5.7816422000000005e-06
1.830714 -3.6519936e-06
1.831714 -1.5293939000000002e-06
1.832714 5.8596412e-07
1.833714 2.6938947e-06
1.834714 4.7942191e-06
1.835714 6.8867628000000004e-06
1.836714 8.9713581e-06
1.837714 1.104784e-05
1.838714 1.3116048e-05
1.839714 1.5175823e-05
1.840714 1.7227006e-05
1.841714 1.9269443e-05
1.842714 2.1302972000000003e-05
1.843714 2.3327436e-05
1.844714 2.5342669000000002e-05
1.845714 2.7348506e-05
1.846714 2.9344773e-05
1.847714 3.1331297e-05
1.848714 3.330789e-05
1.849714 3.5274365e-05
1.850714 3.7230524e-05
1.851714 3.9176166e-05
1.852714 4.1111082e-05
1.853714 4.3035052e-05
1.854714 4.4947853e-05
1.855714 4.6849266e-05
1.856714 4.8739053999999996e-05
1.857714 5.0616978e-05
1.858714 5.2482807000000004e-05
1.859714 5.4336294e-05
1.860714 5.6177197e-05
1.861714 5.8005281e-05
1.862714 5.9820297e-05
1.863714 6.162200599999999e-05
1.864714 6.3410175e-05
1.865714 6.518457699999999e-05
1.866714 6.694497800000001e-05
1.867714 6.869116799999999e-05
1.868714 7.0422925e-05
1.869714 7.214005100000001e-05
1.870714 7.384233e-05
1.871714 7.5529584e-05
1.872714 7.7201616e-05
1.873714 7.8858255e-05
1.874714 8.0499325e-05
1.875714 8.212466000000001e-05
1.876714 8.3734108e-05
1.877714 8.5327514e-05
1.878714 8.690472599999999e-05
1.879714 8.84656e-05
1.880714 9.001000800000001e-05
1.881714 9.1537794e-05
1.882714 9.304882799999999e-05
1.883714 9.4542992e-05
1.884714 9.6020142e-05
1.885714 9.7480131e-05
1.886714 9.892286200000001e-05
1.887714 0.00010034818000000001
1.888714 0.00010175595
1.889714 0.00010314603
1.890714 0.00010451831000000001
1.891714 0.00010587263000000001
1.892714 0.00010720886
1.893714 0.00010852687999999999
1.894714 0.00010982651
1.895714 0.00011110766000000001
1.896714 0.00011237016000000001
1.897714 0.00011361387999999999
1.898714 0.00011483869
1.899714 0.00011604445
1.900714 0.00011723101999999999
1.901714 0.00011839829000000001
1.902714 0.00011954613999999999
1.903714 0.00012067444
1.904714 0.00012178306
1.905714 0.00012287189
1.906714 0.00012394084
1.907714 0.00012498981
1.908714 0.0001260187
1.909714 0.00012702740000000002
1.910714 0.00012801582000000002
1.911714 0.0001289839
1.912714 0.00012993155
1.913714 0.00013085869
1.914714 0.00013176525
1.915714 0.00013265116
1.916714 0.00013351635
1.917714 0.00013436074
1.918714 0.00013518427
1.919714 0.00013598687000000002
1.920714 0.00013676848
1.921714 0.00013752901000000002
1.922714 0.0001382684
1.923714 0.00013898656999999999
1.924714 0.00013968345
1.925714 0.00014035895
1.926714 0.000141013
1.927714 0.00014164549999999998
1.928714 0.00014225637
1.929714 0.00014284551
1.930714 0.00014341282999999998
1.931714 0.00014395823
1.932714 0.00014448161000000002
1.933714 0.00014498288
1.934714 0.00014546192
1.935714 0.00014591865
1.936714 0.00014635294999999998
1.937714 0.00014676474
1.938714 0.0001471539
1.939714 0.00014752032
1.940714 0.00014786393
1.941714 0.00014818463999999998
1.942714 0.00014848234
1.943714 0.00014875698
1.944714 0.00014900843
1.945714 0.00014923666
1.946714 0.00014944155
1.947714 0.00014962309
1.948714 0.00014978117
1.949714 0.00014991576
1.950714 0.00015002681
1.951714 0.00015011427
1.952714 0.0001501781
1.953714 0.00015021826
1.954714 0.00015023471999999998
1.955714 0.00015022746
1.956714 0.00015019644000000001
1.957714 0.00015014166
1.958714 0.00015006309
1.959714 0.00014996073
1.960714 0.00014983456
1.961714 0.00014968457
1.962714 0.00014951075
1.963714 0.00014931312
1.964714 0.00014909167
1.965714 0.00014884639
1.966714 0.00014857728000000002
1.967714 0.00014828436
1.968714 0.0001479676
1.969714 0.00014762705000000002
1.970714 0.00014726270999999998
1.971714 0.00014687457
1.972714 0.00014646264999999999
1.973714 0.00014602698
1.974714 0.00014556755
1.975714 0.00014508438999999998
1.976714 0.00014457753
1.977714 0.00014404696
1.978714 0.00014349275
1.979714 0.00014291488
1.980714 0.0001423134
1.981714 0.00014168834
1.982714 0.0001410397
1.983714 0.00014036755000000002
1.984714 0.00013967191
1.985714 0.00013895281
1.986714 0.00013821027
1.987714 0.00013744435
1.988714 0.00013665509
1.989714 0.00013584252
1.990714 0.00013500668
1.991714 0.0001341476
1.992714 0.00013326535000000002
1.993714 0.00013235995
1.994714 0.00013143144
1.995714 0.00013047987
1.996714 0.00012950528999999998
1.997714 0.00012850774
1.998714 0.00012748726
1.999714 0.00012644388000000002
2.000714 0.00012537766
2.001714 0.00012428865
2.002714 0.00012317687
2.003714 0.00012204239000000001
2.004714 0.00012088525000000001
2.005714 0.0001197055
2.006714 0.00011850318
2.007714 0.00011727834
2.008714 0.00011603103
2.009714 0.00011476129
2.010714 0.0001134692
2.011714 0.00011215479000000001
2.012714 0.00011081812
2.013714 0.00010945924
2.014714 0.00010807825
2.015714 0.00010667514999999999
2.016714 0.00010525002
2.017714 0.00010380293999999999
2.018714 0.00010233396000000001
2.019714 0.00010084315000000001
2.020714 9.9330566e-05
2.021714 9.7796271e-05
2.022714 9.6240365e-05
2.023714 9.4662903e-05
2.024714 9.3063949e-05
2.025714 9.1443599e-05
2.026714 8.980191e-05
2.027714 8.813897200000001e-05
2.028714 8.6454861e-05
2.029714 8.4749672e-05
2.030714 8.3023474e-05
2.031714 8.127638e-05
2.032714 7.9508465e-05
2.033714 7.771983e-05
2.034714 7.5910572e-05
2.035714 7.4080799e-05
2.036714 7.223062e-05
2.037714 7.0360142e-05
2.038714 6.8469484e-05
2.039714 6.6558766e-05
2.040714 6.462811400000001e-05
2.041714 6.2677657e-05
2.042714 6.0707538000000005e-05
2.043714 5.8717892999999996e-05
2.044714 5.6708859e-05
2.045714 5.4680595e-05
2.046714 5.2633242999999994e-05
2.047714 5.0566968e-05
2.048714 4.848192200000001e-05
2.049714 4.6378278e-05
2.050714 4.4256188e-05
2.051714 4.2115823e-05
2.052714 3.9957351e-05
2.053714 3.7780935999999994e-05
2.054714 3.5586751e-05
2.055714 3.3374957e-05
2.056714 3.1145720000000004e-05
2.057714 2.8899208e-05
2.058714 2.6635575999999997e-05
2.059714 2.4354986e-05
2.060714 2.2057594e-05
2.061714 1.9743547e-05
2.062714 1.7412995e-05
2.063714 1.5066082e-05
2.064714 1.2702947e-05
2.065714 1.0323726e-05
2.066714 7.9285506e-06
2.067714 5.5175505e-06
2.068714 3.0908509999999996e-06
2.069714 6.4857573e-07
2.070714 -1.8091539e-06
2.071714 -4.2822183e-06
2.072714 -6.7704974e-06
2.073714 -9.273872999999999e-06
2.074714 -1.1792224e-05
2.075714 -1.4325431e-05
2.076714 -1.6873369e-05
2.077714 -1.9435912e-05
2.078714 -2.2012931999999998e-05
2.079714 -2.4604296e-05
2.080714 -2.7209861999999998e-05
2.081714 -2.9829490999999998e-05
2.082714 -3.2463035e-05
2.083714 -3.5110341e-05
2.084714 -3.777125e-05
2.085714 -4.0445602e-05
2.086714 -4.3133224e-05
2.087714 -4.5833946e-05
2.088714 -4.8547588e-05
2.089714 -5.127398e-05
2.090714 -5.4012924e-05
2.091714 -5.6764236e-05
2.092714 -5.9527723999999995e-05
2.093714 -6.2303207e-05
2.094714 -6.5090478e-05
2.095714 -6.788935700000001e-05
2.096714 -7.0699645e-05
2.097714 -7.3521153e-05
2.098714 -7.6353695e-05
2.099714 -7.9197076e-05
2.100714 -8.2051116e-05
2.101714 -8.4915632e-05
2.102714 -8.7790437e-05
2.103714 -9.067535999999999e-05
2.104714 -9.3570219e-05
2.105714 -9.6474844e-05
2.106714 -9.9389058e-05
2.107714 -0.00010231269
2.108714 -0.00010524556999999999
2.109714 -0.00010818753
2.110714 -0.00011113838999999999
2.111714 -0.00011409797
2.112714 -0.00011706611
2.113714 -0.00012004263
2.114714 -0.00012302730999999998
2.115714 -0.00012602001
2.116714 -0.00012902050000000002
2.117714 -0.00013202859
2.118714 -0.00013504407
2.119714 -0.00013806672999999999
2.120714 -0.00014109634
2.121714 -0.00014413268000000002
2.122714 -0.00014717552
2.123714 -0.00015022463
2.124714 -0.00015327972
2.125714 -0.00015634058999999998
2.126714 -0.00015940696999999998
2.127714 -0.00016247859999999999
2.128714 -0.00016555523
2.129714 -0.0001686366
2.130714 -0.00017172244
2.131714 -0.00017481252
2.132714 -0.00017790657
2.133714 -0.00018100434
2.134714 -0.00018410561
2.135714 -0.00018721013000000001
2.136714 -0.00019031767
2.137714 -0.00019342804
2.138714 -0.00019654096
2.139714 -0.00019965632
2.140714 -0.00020277389000000003
2.141714 -0.00020589348
2.142714 -0.00020901496
2.143714 -0.00021213814
2.144714 -0.00021526287
2.145714 -0.00021838903
2.146714 -0.00022151644
2.147714 -0.00022464500999999998
2.148714 -0.0002277746
2.149714 -0.00023090507999999998
2.150714 -0.00023403636000000002
2.151714 -0.00023716827
2.152714 -0.00024030073
2.153714 -0.00024343358
2.154714 -0.0002465667
2.155714 -0.00024969995
2.156714 -0.00025283320999999997
2.157714 -0.00025596628
2.158714 -0.00025909901
2.159714 -0.00026223125999999997
2.160714 -0.00026536281
2.161714 -0.00026849345
2.162714 -0.00027162299999999997
2.163714 -0.00027475123
2.164714 -0.00027787789
2.165714 -0.00028100274
2.166714 -0.00028412553
2.167714 -0.00028724603
2.168714 -0.00029036396000000004
2.169714 -0.00029347902
2.170714 -0.000296591
2.171714 -0.00029969957999999996
2.172714 -0.00030280451
2.173714 -0.0003059055
2.174714 -0.00030900226
2.175714 -0.00031209454
2.176714 -0.00031518211
2.177714 -0.00031826469
2.178714 -0.00032134203
2.179714 -0.0003244139
2.180714 -0.00032748005
2.181714 -0.00033054027
2.182714 -0.00033359438
2.183714 -0.00033664214000000004
2.184714 -0.00033968336
2.185714 -0.00034271784
2.186714 -0.00034574541
2.187714 -0.00034876591
2.188714 -0.00035177917999999997
2.189714 -0.00035478498999999997
2.190714 -0.00035778321
2.191714 -0.00036077365
2.192714 -0.00036375618
2.193714 -0.00036673057
2.194714 -0.0003696967
2.195714 -0.00037265436
2.196714 -0.00037560337
2.197714 -0.00037854352
2.198714 -0.00038147463999999996
2.199714 -0.00038439648
2.200714 -0.00038730886000000003
2.201714 -0.00039021152000000004
2.202714 -0.00039310425999999996
2.203714 -0.00039598684999999994
2.204714 -0.00039885904
2.205714 -0.00040172062999999997
2.206714 -0.00040457126
2.207714 -0.00040741074
2.208714 -0.00041023891
2.209714 -0.00041305542999999997
2.210714 -0.00041586013
2.211714 -0.00041865277999999996
2.212714 -0.00042143311
2.213714 -0.00042420097000000004
2.214714 -0.00042695609999999996
2.215714 -0.00042969841
2.216714 -0.00043242767
2.217714 -0.00043514373999999995
2.218714 -0.00043784638999999994
2.219714 -0.00044053562999999996
2.220714 -0.00044321127
2.221714 -0.00044587323
2.222714 -0.00044852136
2.223714 -0.00045115567
2.224714 -0.00045377606
2.225714 -0.00045638244
2.226714 -0.00045897473
2.227714 -0.00046155286999999994
2.228714 -0.00046411692
2.229714 -0.00046666663999999996
2.230714 -0.00046920212999999997
2.231714 -0.00047172315999999997
2.232714 -0.00047422973
2.233714 -0.00047672174
2.234714 -0.00047919902
2.235714 -0.00048166153
2.236714 -0.00048410907
2.237714 -0.00048654151
2.238714 -0.0004889586299999999
2.239714 -0.0004913602400000001
2.240714 -0.00049374621
2.241714 -0.00049611622
2.242714 -0.0004984700399999999
2.243714 -0.00050080744
2.244714 -0.00050312815
2.245714 -0.0005054318499999999
2.246714 -0.00050771832
2.247714 -0.00050998719
2.248714 -0.00051223828
2.249714 -0.00051447118
2.250714 -0.00051668571
2.251714 -0.00051888151
2.252714 -0.00052105838
2.253714 -0.00052321598
2.254714 -0.00052535411
2.255714 -0.00052747255
2.256714 -0.00052957107
2.257714 -0.00053164945
2.258714 -0.00053370759
2.259714 -0.00053574522
2.260714 -0.0005377623
2.261714 -0.00053975873
2.262714 -0.00054173433
2.263714 -0.00054368911
2.264714 -0.00054562288
2.265714 -0.00054753568
2.266714 -0.0005494274299999999
2.267714 -0.00055129813
2.268714 -0.00055314772
2.269714 -0.00055497621
2.270714 -0.00055678347
2.271714 -0.0005585695799999999
2.272714 -0.00056033446
2.273714 -0.00056207809
2.274714 -0.0005638004000000001
2.275714 -0.00056550143
2.276714 -0.000567181
2.277714 -0.0005688391
2.278714 -0.00057047559
2.279714 -0.0005720904500000001
2.280714 -0.0005736835199999999
2.281714 -0.0005752546300000001
2.282714 -0.00057680372
2.283714 -0.00057833058
2.284714 -0.00057983511
2.285714 -0.00058131718
2.286714 -0.0005827765600000001
2.287714 -0.00058421315
2.288714 -0.00058562678
2.289714 -0.0005870172599999999
2.290714 -0.0005883845
2.291714 -0.00058972832
2.292714 -0.00059104864
2.293714 -0.00059234526
2.294714 -0.0005936181
2.295714 -0.00059486715
2.296714 -0.0005960922899999999
2.297714 -0.00059729346
2.298714 -0.00059847057
2.299714 -0.0005996236300000001
2.300714 -0.00060075267
2.301714 -0.00060185766
2.302714 -0.00060293855
2.303714 -0.00060399543
2.304714 -0.0006050283
2.305714 -0.0006060372
2.306714 -0.00060702209
2.307714 -0.00060798302
2.308714 -0.00060892003
2.309714 -0.00060983311
2.310714 -0.00061072228
2.311714 -0.00061158753
2.312714 -0.00061242877
2.313714 -0.00061324599
2.314714 -0.00061403912
2.315714 -0.0006148080499999999
2.316714 -0.00061555274
2.317714 -0.00061627302
2.318714 -0.00061696878
2.319714 -0.00061763976
2.320714 -0.00061828591
2.321714 -0.00061890701
2.322714 -0.00061950291
2.323714 -0.00062007325
2.324714 -0.00062061804
2.325714 -0.00062113686
2.326714 -0.00062162967
2.327714 -0.0006220962400000001
2.328714 -0.0006225363
2.329714 -0.00062294976
2.330714 -0.00062333643
2.331714 -0.00062369618
2.332714 -0.00062402887
2.333714 -0.00062433446
2.334714 -0.00062461281
2.335714 -0.00062486401
2.336714 -0.00062508789
2.337714 -0.00062528452
2.338714 -0.000625454
2.339714 -0.00062559639
2.340714 -0.00062571171
2.341714 -0.00062580011
2.342714 -0.0006258617799999999
2.343714 -0.00062589679
2.344714 -0.00062590534
2.345714 -0.0006258876099999999
2.346714 -0.00062584372
2.347714 -0.0006257738699999999
2.348714 -0.00062567829
2.349714 -0.0006255570999999999
2.350714 -0.0006254104399999999
2.351714 -0.0006252385
2.352714 -0.00062504132
2.353714 -0.0006248190900000001
2.354714 -0.00062457184
2.355714 -0.00062429972
2.356714 -0.00062400272
2.357714 -0.0006236809
2.358714 -0.0006233341500000001
2.359714 -0.00062296258
2.360714 -0.00062256609
2.361714 -0.00062214463
2.362714 -0.0006216981100000001
2.363714 -0.00062122645
2.364714 -0.00062072959
2.365714 -0.00062020736
2.366714 -0.00061965966
2.367714 -0.00061908645
2.368714 -0.00061848764
2.369714 -0.00061786304
2.370714 -0.00061721262
2.371714 -0.0006165363600000001
2.372714 -0.00061583414
2.373714 -0.000615106
2.374714 -0.0006143518
2.375714 -0.00061357168
2.376714 -0.0006127656
2.377714 -0.00061193364
2.378714 -0.0006110758
2.379714 -0.00061019223
2.380714 -0.00060928305
2.381714 -0.00060834827
2.382714 -0.00060738817
2.383714 -0.00060640273
2.384714 -0.00060539219
2.385714 -0.0006043566400000001
2.386714 -0.00060329635
2.387714 -0.00060221132
2.388714 -0.00060110174
2.389714 -0.00059996769
2.390714 -0.00059880936
2.391714 -0.0005976268299999999
2.392714 -0.0005964201600000001
2.393714 -0.00059518943
2.394714 -0.0005939346
2.395714 -0.00059265585
2.396714 -0.00059135309
2.397714 -0.00059002632
2.398714 -0.0005886755799999999
2.399714 -0.0005873007500000001
2.400714 -0.00058590181
2.401714 -0.00058447872
2.402714 -0.0005830313999999999
2.403714 -0.00058155979
2.404714 -0.00058006385
2.405714 -0.0005785435400000001
2.406714 -0.00057699885
2.407714 -0.0005754297
2.408714 -0.00057383613
2.409714 -0.0005722181
2.410714 -0.00057057564
2.411714 -0.0005689089
2.412714 -0.00056721792
2.413714 -0.00056550284
2.414714 -0.0005637638
2.415714 -0.0005620009699999999
2.416714 -0.00056021458
2.417714 -0.0005584048700000001
2.418714 -0.0005565720600000001
2.419714 -0.0005547163700000001
2.420714 -0.00055283822
2.421714 -0.00055093783
2.422714 -0.00054901552
2.423714 -0.00054707161
2.424714 -0.0005451064699999999
2.425714 -0.00054312036
2.426714 -0.0005411136
2.427714 -0.00053908652
2.428714 -0.0005370393400000001
2.429714 -0.00053497238
2.430714 -0.00053288582
2.431714 -0.0005307798800000001
2.432714 -0.00052865471
2.433714 -0.00052651048
2.434714 -0.00052434734
2.435714 -0.00052216533
2.436714 -0.00051996449
2.437714 -0.00051774491
2.438714 -0.00051550655
2.439714 -0.00051324937
2.440714 -0.0005109734
2.441714 -0.00050867852
2.442714 -0.0005063646799999999
2.443714 -0.00050403178
2.444714 -0.00050167973
2.445714 -0.0004993085
2.446714 -0.0004969180299999999
2.447714 -0.00049450823
2.448714 -0.00049207902
2.449714 -0.00048963043
2.450714 -0.00048716247000000004
2.451714 -0.00048467509
2.452714 -0.00048216839000000006
2.453714 -0.00047964245
2.454714 -0.00047709736
2.455714 -0.00047453332000000004
2.456714 -0.00047195044000000004
2.457714 -0.00046934892
2.458714 -0.00046672899
2.459714 -0.00046409091
2.460714 -0.00046143487000000003
2.461714 -0.00045876118000000006
2.462714 -0.00045607020999999996
2.463714 -0.00045336219
2.464714 -0.00045063744
2.465714 -0.00044789631000000004
2.466714 -0.00044513904
2.467714 -0.0004423659
2.468714 -0.00043957725
2.469714 -0.00043677333
2.470714 -0.0004339543
2.471714 -0.00043112049999999996
2.472714 -0.00042827214000000003
2.473714 -0.00042540928
2.474714 -0.00042253218
2.475714 -0.00041964095000000004
2.476714 -0.00041673575
2.477714 -0.00041381659
2.478714 -0.00041088368999999997
2.479714 -0.00040793698
2.480714 -0.00040497657000000003
2.481714 -0.00040200257
2.482714 -0.00039901492999999997
2.483714 -0.00039601377000000003
2.484714 -0.00039299912
2.485714 -0.000389971
2.486714 -0.00038692956
2.487714 -0.00038387489
2.488714 -0.00038080707
2.489714 -0.00037772625
2.490714 -0.0003746326
2.491714 -0.00037152627
2.492714 -0.0003684075
2.493714 -0.00036527649000000004
2.494714 -0.00036213355
2.495714 -0.00035897895
2.496714 -0.00035581295
2.497714 -0.0003526359
2.498714 -0.00034944815
2.499714 -0.00034625002
2.500714 -0.00034304187
2.501714 -0.0003398241
2.502714 -0.00033659701
2.503714 -0.00033336098000000003
2.504714 -0.00033011636
2.505714 -0.00032686344
2.506714 -0.00032360253
2.507714 -0.00032033397
2.508714 -0.00031705792
2.509714 -0.00031377467
2.510714 -0.00031048435
2.511714 -0.00030718718
2.512714 -0.00030388326
2.513714 -0.00030057272
2.514714 -0.00029725556
2.515714 -0.00029393188
2.516714 -0.00029060166
2.517714 -0.0002872649
2.518714 -0.00028392155
2.519714 -0.00028057159
2.520714 -0.00027721494
2.521714 -0.00027385154
2.522714 -0.00027048134
2.523714 -0.00026710429000000003
2.524714 -0.00026372034
2.525714 -0.00026032946999999997
2.526714 -0.00025693168
2.527714 -0.00025352697
2.528714 -0.00025011543
2.529714 -0.00024669712
2.530714 -0.00024327214
2.531714 -0.00023984064
2.532714 -0.00023640283999999998
2.533714 -0.00023295897
2.534714 -0.00022950924
2.535714 -0.000226054
2.536714 -0.00022259351
2.537714 -0.00021912815
2.538714 -0.00021565829
2.539714 -0.00021218432000000002
2.540714 -0.00020870665999999998
2.541714 -0.00020522571
2.542714 -0.00020174191000000001
2.543714 -0.00019825563000000002
2.544714 -0.00019476734
2.545714 -0.00019127739999999998
2.546714 -0.00018778621
2.547714 -0.00018429412
2.548714 -0.00018080148
2.549714 -0.00017730857
2.550714 -0.00017381571999999998
2.551714 -0.00017032313
2.552714 -0.00016683102
2.553714 -0.00016333962000000002
2.554714 -0.00015984906
2.555714 -0.00015635947
2.556714 -0.00015287094
2.557714 -0.00014938356
2.558714 -0.00014589738
2.559714 -0.00014241242999999998
2.560714 -0.00013892876000000002
2.561714 -0.0001354464
2.562714 -0.00013196534
2.563714 -0.00012848564
2.564714 -0.00012500728
2.565714 -0.00012153034000000001
2.566714 -0.00011805488
2.567714 -0.00011458095
2.568714 -0.00011110865
2.569714 -0.00010763812
2.570714 -0.00010416949999999999
2.571714 -0.00010070295
2.572714 -9.723868300000001e-05
2.573714 -9.3776913e-05
2.574714 -9.0317889e-05
2.575714 -8.6861883e-05
2.576714 -8.3409168e-05
2.577714 -7.9960063e-05
2.578714 -7.6514863e-05
2.579714 -7.3073898e-05
2.580714 -6.963748500000001e-05
2.581714 -6.6205945e-05
2.582714 -6.2779588e-05
2.583714 -5.9358717e-05
2.584714 -5.594361e-05
2.585714 -5.253454e-05
2.586714 -4.9131739e-05
2.587714 -4.5735439e-05
2.588714 -4.234582e-05
2.589714 -3.896304e-05
2.590714 -3.5587232000000005e-05
2.591714 -3.2218495e-05
2.592714 -2.8856897000000003e-05
2.593714 -2.550249e-05
2.594714 -2.2155291e-05
2.595714 -1.8815301e-05
2.596714 -1.54825e-05
2.597714 -1.2156858999999998e-05
2.598714 -8.838337399999999e-06
2.599714 -5.5268952e-06
2.600714 -2.2224921e-06
2.601714 1.074904e-06
2.602714 4.3653131e-06
2.603714 7.6487368e-06
2.604714 1.0925156e-05
2.605714 1.4194525e-05
2.606714 1.7456767e-05
2.607714 2.0711775999999998e-05
2.608714 2.395941e-05
2.609714 2.7199491e-05
2.610714 3.0431804e-05
2.611714 3.3656101999999997e-05
2.612714 3.6872103000000004e-05
2.613714 4.0079496000000004e-05
2.614714 4.3277929999999996e-05
2.615714 4.6467048e-05
2.616714 4.9646457e-05
2.617714 5.2815755999999996e-05
2.618714 5.5974533e-05
2.619714 5.9122368e-05
2.620714 6.225884600000001e-05
2.621714 6.5383568e-05
2.622714 6.8496132e-05
2.623714 7.1596162e-05
2.624714 7.46833e-05
2.625714 7.7757227e-05
2.626714 8.0817654e-05
2.627714 8.3864319e-05
2.628714 8.6897006e-05
2.629714 8.9915522e-05
2.630714 9.2919731e-05
2.631714 9.590953599999999e-05
2.632714 9.8884846e-05
2.633714 0.00010184566
2.634714 0.00010479197000000001
2.635714 0.0001077238
2.636714 0.00011064121
2.637714 0.0001135443
2.638714 0.00011643313000000001
2.639714 0.0001193078
2.640714 0.00012216844
2.641714 0.00012501514
2.642714 0.00012784799
2.643714 0.00013066707
2.644714 0.00013347245
2.645714 0.00013626417
2.646714 0.00013904227
2.647714 0.00014180669999999999
2.648714 0.00014455744
2.649714 0.00014729442
2.650714 0.00015001752000000002
2.651714 0.00015272664000000002
2.652714 0.00015542156
2.653714 0.0001581021
2.654714 0.00016076807
2.655714 0.0001634192
2.656714 0.00016605523999999998
2.657714 0.0001686759
2.658714 0.0001712809
2.659714 0.00017386993999999998
2.660714 0.00017644277
2.661714 0.00017899907
2.662714 0.00018153859
2.663714 0.00018406106
2.664714 0.00018656626
2.665714 0.00018905398
2.666714 0.00019152403
2.667714 0.00019397623
2.668714 0.00019641052
2.669714 0.00019882673
2.670714 0.00020122481999999999
2.671714 0.00020360470999999998
2.672714 0.00020596642
2.673714 0.00020830996
2.674714 0.00021063536
2.675714 0.00021294263
2.676714 0.00021523185
2.677714 0.00021750309000000001
2.678714 0.00021975638
2.679714 0.00022199181
2.680714 0.00022420945
2.681714 0.00022640929000000001
2.682714 0.0002285914
2.683714 0.00023075577
2.684714 0.00023290236000000003
2.685714 0.00023503112000000003
2.686714 0.00023714201
2.687714 0.00023923487
2.688714 0.00024130961000000002
2.689714 0.00024336603
2.690714 0.00024540393
2.691714 0.0002474231
2.692714 0.00024942328
2.693714 0.00025140423
2.694714 0.00025336565000000003
2.695714 0.00025530721
2.696714 0.00025722867999999996
2.697714 0.00025912973
2.698714 0.00026101009
2.699714 0.00026286946
2.700714 0.00026470757
2.701714 0.00026652418999999997
2.702714 0.00026831909999999997
2.703714 0.00027009212
2.704714 0.0002718431
2.705714 0.00027357194
2.706714 0.00027527853
2.707714 0.00027696287
2.708714 0.00027862495
2.709714 0.00028026479
2.710714 0.00028188251
2.711714 0.00028347822000000003
2.712714 0.00028505203
2.713714 0.00028660415
2.714714 0.00028813477
2.715714 0.00028964405
2.716714 0.00029113226
2.717714 0.00029259959
2.718714 0.0002940463
2.719714 0.00029547261
2.720714 0.00029687866999999996
2.721714 0.00029826468999999997
2.722714 0.00029963087
2.723714 0.00030097729
2.724714 0.00030230403
2.725714 0.0003036112
2.726714 0.00030489883999999996
2.727714 0.00030616691
2.728714 0.00030741537
2.729714 0.00030864412
2.730714 0.00030985307
2.731714 0.00031104207
2.732714 0.00031221093
2.733714 0.00031335942
2.734714 0.00031448733
2.735714 0.00031559441
2.736714 0.00031668042
2.737714 0.00031774507
2.738714 0.00031878814999999997
2.739714 0.00031980937
2.740714 0.00032080848000000004
2.741714 0.00032178527
2.742714 0.00032273956
2.743714 0.00032367116
2.744714 0.0003245799
2.745714 0.00032546569999999996
2.746714 0.00032632844999999996
2.747714 0.00032716812
2.748714 0.00032798471
2.749714 0.0003287782
2.750714 0.00032954867
2.751714 0.00033029623
2.752714 0.00033102092
2.753714 0.00033172289
2.754714 0.00033240231
2.755714 0.00033305932
2.756714 0.00033369408
2.757714 0.00033430681
2.758714 0.0003348976
2.759714 0.00033546663999999997
2.760714 0.00033601411
2.761714 0.00033654012000000004
2.762714 0.00033704478
2.763714 0.00033752819
2.764714 0.00033799042
2.765714 0.00033843147999999997
2.766714 0.00033885142
2.767714 0.00033925021
2.768714 0.00033962779
2.769714 0.00033998415
2.770714 0.00034031915999999996
2.771714 0.00034063271
2.772714 0.00034092473
2.773714 0.00034119505
2.774714 0.00034144355
2.775714 0.00034167006
2.776714 0.00034187449
2.777714 0.00034205668
2.778714 0.00034221655
2.779714 0.000342354
2.780714 0.00034246891
2.781714 0.00034256129
2.782714 0.00034263109999999996
2.783714 0.00034267834999999997
2.784714 0.00034270308
2.785714 0.00034270538
2.786714 0.00034268535000000003
2.787714 0.00034264312
2.788714 0.00034257889
2.789714 0.00034249281
2.790714 0.00034238515
2.791714 0.00034225609
2.792714 0.00034210589
2.793714 0.00034193483
2.794714 0.00034174317999999997
2.795714 0.0003415312
2.796714 0.00034129916
2.797714 0.00034104728
2.798714 0.0003407758
2.799714 0.00034048492
2.800714 0.00034017485
2.801714 0.0003398457
2.802714 0.00033949759
2.803714 0.00033913063
2.804714 0.00033874487
2.805714 0.00033834033
2.806714 0.00033791696
2.807714 0.00033747472000000004
2.808714 0.00033701353
2.809714 0.00033653328000000004
2.810714 0.0003360338
2.811714 0.00033551496
2.812714 0.00033497658
2.813714 0.0003344185
2.814714 0.00033384051
2.815714 0.00033324245
2.816714 0.00033262411
2.817714 0.00033198537
2.818714 0.00033132603
2.819714 0.00033064603
2.820714 0.00032994524
2.821714 0.0003292236
2.822714 0.00032848109
2.823714 0.0003277177
2.824714 0.00032693349
2.825714 0.00032612856999999996
2.826714 0.00032530302
2.827714 0.00032445697999999997
2.828714 0.00032359064
2.829714 0.00032270425
2.830714 0.00032179805
2.831714 0.00032087228
2.832714 0.00031992724
2.833714 0.00031896323
2.834714 0.00031798049
2.835714 0.00031697941
2.836714 0.00031596026
2.837714 0.00031492332
2.838714 0.00031386885
2.839714 0.00031279715
2.840714 0.00031170844
2.841714 0.00031060295
2.842714 0.00030948083
2.843714 0.00030834225999999996
2.844714 0.00030718738
2.845714 0.0003060163
2.846714 0.00030482906
2.847714 0.00030362571
2.848714 0.00030240628000000004
2.849714 0.00030117076
2.850714 0.00029991912999999997
2.851714 0.00029865136999999997
2.852714 0.00029736739
2.853714 0.00029606719999999997
2.854714 0.0002947507
2.855714 0.00029341786
2.856714 0.00029206863
2.857714 0.00029070295
2.858714 0.00028932088
2.859714 0.00028792237999999997
2.860714 0.00028650747
2.861714 0.00028507623
2.862714 0.00028362874
2.863714 0.00028216512000000003
2.864714 0.00028068546
2.865714 0.00027918995
2.866714 0.00027767880999999997
2.867714 0.00027615222
2.868714 0.0002746104
2.869714 0.00027305362
2.870714 0.00027148212
2.871714 0.00026989619000000005
2.872714 0.00026829609000000003
2.873714 0.00026668208
2.874714 0.00026505445
2.875714 0.00026341345000000004
2.876714 0.00026175931000000003
2.877714 0.00026009229
2.878714 0.00025841257
2.879714 0.00025672034
2.880714 0.00025501578999999997
2.881714 0.00025329898
2.882714 0.00025157010000000004
2.883714 0.00024982917
2.884714 0.00024807625
2.885714 0.00024631138
2.886714 0.00024453454
2.887714 0.00024274575
2.888714 0.00024094495000000001
2.889714 0.00023913208
2.890714 0.00023730711
2.891714 0.00023546995
2.892714 0.00023362056000000001
2.893714 0.00023175887
2.894714 0.00022988486
2.895714 0.00022799845
2.896714 0.00022609970000000003
2.897714 0.00022418856
2.898714 0.00022226511
2.899714 0.00022032941
2.900714 0.00021838151999999998
2.901714 0.00021642160999999998
2.902714 0.0002144498
2.903714 0.00021246628
2.904714 0.00021047132999999998
2.905714 0.00020846512000000003
2.906714 0.00020644800000000003
2.907714 0.00020442017
2.908714 0.00020238201000000002
2.909714 0.00020033382999999998
2.910714 0.00019827594
2.911714 0.00019620873
2.912714 0.00019413250999999999
2.913714 0.00019204763000000002
2.914714 0.00018995441
2.915714 0.00018785317
2.916714 0.00018574420000000002
2.917714 0.00018362779999999998
2.918714 0.00018150420000000002
2.919714 0.0001793736
2.920714 0.00017723623
2.921714 0.00017509225
2.922714 0.00017294179
2.923714 0.00017078495999999998
2.924714 0.00016862182000000001
2.925714 0.00016645245
2.926714 0.00016427687
2.927714 0.00016209508000000002
2.928714 0.00015990707
2.929714 0.00015771283
2.930714 0.00015551233
2.931714 0.00015330553
2.932714 0.00015109241
2.933714 0.00014887294999999998
2.934714 0.00014664711000000001
2.935714 0.00014441489
2.936714 0.00014217632
2.937714 0.00013993141
2.938714 0.00013768023999999999
2.939714 0.00013542287
2.940714 0.00013315944
2.941714 0.00013089004
2.942714 0.00012861486999999998
2.943714 0.00012633409999999998
2.944714 0.00012404794
2.945714 0.00012175663
2.946714 0.00011946040000000001
2.947714 0.00011715953999999999
2.948714 0.00011485433
2.949714 0.00011254506
2.950714 0.00011023202
2.951714 0.00010791551
2.952714 0.00010559583000000001
2.953714 0.00010327324000000002
2.954714 0.00010094803
2.955714 9.862046699999999e-05
2.956714 9.6290773e-05
2.957714 9.3959176e-05
2.958714 9.1625873e-05
2.959714 8.9291035e-05
2.960714 8.6954822e-05
2.961714 8.4617341e-05
2.962714 8.2278706e-05
2.963714 7.9938985e-05
2.964714 7.7598241e-05
2.965714 7.525651399999999e-05
2.966714 7.2913826e-05
2.967714 7.0570184e-05
2.968714 6.822559699999999e-05
2.969714 6.588005599999999e-05
2.970714 6.3533571e-05
2.971714 6.118614200000001e-05
2.972714 5.8837782e-05
2.973714 5.6488506e-05
2.974714 5.4138349e-05
2.975714 5.1787373000000004e-05
2.976714 4.9435653e-05
2.977714 4.7083279e-05
2.978714 4.4730379000000004e-05
2.979714 4.2377098e-05
2.980714 4.0023608e-05
2.981714 3.7670100000000004e-05
2.982714 3.5316795999999996e-05
2.983714 3.2963935999999996e-05
2.984714 3.0611778e-05
2.985714 2.8260594999999998e-05
2.986714 2.5910679999999998e-05
2.987714 2.3562323e-05
2.988714 2.1215832999999998e-05
2.989714 1.8871508e-05
2.990714 1.6529651e-05
2.991714 1.4190558999999999e-05
2.992714 1.1854512000000001e-05
2.993714 9.52178e-06
2.994714 7.1926173e-06
2.995714 4.867254e-06
2.996714 2.5459004000000002e-06
2.997714 2.2874299999999997e-07
2.998714 -2.0840577e-06
2.999714 -4.3923663e-06
3.000714 -6.696073e-06
3.001714 -8.9950909e-06
3.002714 -1.1289358e-05
3.003714 -1.3578831000000001e-05
3.004714 -1.5863488000000002e-05
3.005714 -1.8143318e-05
3.006714 -2.0418325e-05
3.007714 -2.2688518e-05
3.008714 -2.4953914e-05
3.009714 -2.7214529e-05
3.010714 -2.9470371000000002e-05
3.011714 -3.1721447e-05
3.012714 -3.3967751e-05
3.013714 -3.6209263e-05
3.014714 -3.8445938e-05
3.015714 -4.0677725e-05
3.016714 -4.290454e-05
3.017714 -4.5126288e-05
3.018714 -4.7342833999999996e-05
3.019714 -4.9554035e-05
3.020714 -5.1759724e-05
3.021714 -5.395970100000001e-05
3.022714 -5.6153759999999995e-05
3.023714 -5.8341669e-05
3.024714 -6.0523183e-05
3.025714 -6.2698052e-05
3.026714 -6.4866003e-05
3.027714 -6.7026781e-05
3.028714 -6.9180112e-05
3.029714 -7.1325729e-05
3.030714 -7.3463377e-05
3.031714 -7.5592811e-05
3.032714 -7.7713798e-05
3.033714 -7.9826123e-05
3.034714 -8.1929585e-05
3.035714 -8.4024009e-05
3.036714 -8.6109247e-05
3.037714 -8.8185169e-05
3.038714 -9.0251666e-05
3.039714 -9.2308659e-05
3.040714 -9.4356074e-05
3.041714 -9.639388699999999e-05
3.042714 -9.8422072e-05
3.043714 -0.00010044060000000001
3.044714 -0.0001024495
3.045714 -0.00010444877999999999
3.046714 -0.00010643845999999999
3.047714 -0.00010841853999999999
3.048714 -0.00011038908
3.049714 -0.00011235005000000001
3.050714 -0.00011430149
3.051714 -0.00011624335
3.052714 -0.00011817564
3.053714 -0.0001200983
3.054714 -0.00012201128
3.055714 -0.00012391449
3.056714 -0.00012580783
3.057714 -0.00012769116
3.058714 -0.00012956433000000002
3.059714 -0.00013142716
3.060714 -0.00013327946000000001
3.061714 -0.00013512103999999999
3.062714 -0.00013695163000000001
3.063714 -0.00013877103
3.064714 -0.00014057897
3.065714 -0.0001423752
3.066714 -0.00014415946
3.067714 -0.00014593149
3.068714 -0.00014769105
3.069714 -0.00014943787
3.070714 -0.00015117175
3.071714 -0.00015289246
3.072714 -0.0001545998
3.073714 -0.00015629361
3.074714 -0.0001579737
3.075714 -0.00015963999
3.076714 -0.00016129234999999998
3.077714 -0.00016293069
3.078714 -0.00016455494
3.079714 -0.00016616509
3.080714 -0.00016776111000000002
3.081714 -0.000169343
3.082714 -0.00017091079
3.083714 -0.00017246449
3.084714 -0.00017400415
3.085714 -0.00017552983
3.086714 -0.00017704154999999999
3.087714 -0.00017853936999999998
3.088714 -0.00018002333
3.089714 -0.00018149348
3.090714 -0.00018294983
3.091714 -0.00018439238999999998
3.092714 -0.00018582113999999998
3.093714 -0.00018723607
3.094714 -0.00018863715000000001
3.095714 -0.00019002429
3.096714 -0.00019139740999999999
3.097714 -0.00019275642
3.098714 -0.0001941012
3.099714 -0.00019543161
3.100714 -0.00019674744000000002
3.101714 -0.00019804861
3.102714 -0.00019933486000000002
3.103714 -0.00020060604
3.104714 -0.00020186196
3.105714 -0.00020310239999999998
3.106714 -0.00020432721999999999
3.107714 -0.00020553616
3.108714 -0.0002067291
3.109714 -0.00020790585
3.110714 -0.00020906627
3.111714 -0.00021021024
3.112714 -0.00021133762
3.113714 -0.00021244832000000003
3.114714 -0.00021354226000000001
3.115714 -0.00021461937999999999
3.116714 -0.00021567967
3.117714 -0.00021672308
3.118714 -0.00021774963
3.119714 -0.00021875935000000002
3.120714 -0.00021975226999999998
3.121714 -0.00022072843
3.122714 -0.00022168786
3.123714 -0.00022263064000000002
3.124714 -0.00022355680000000003
3.125714 -0.00022446641
3.126714 -0.00022535952999999998
3.127714 -0.00022623617000000002
3.128714 -0.00022709639
3.129714 -0.00022794020000000003
3.130714 -0.00022876760999999998
3.131714 -0.00022957856
3.132714 -0.00023037305000000002
3.133714 -0.00023115101
3.134714 -0.00023191235
3.135714 -0.000232657
3.136714 -0.00023338483999999998
3.137714 -0.00023409570999999998
3.138714 -0.00023478949000000003
3.139714 -0.00023546602
3.140714 -0.00023612510999999997
3.141714 -0.00023676657
3.142714 -0.00023739026
3.143714 -0.00023799598
3.144714 -0.00023858356000000001
3.145714 -0.00023915281
3.146714 -0.00023970358
3.147714 -0.00024023575
3.148714 -0.00024074914
3.149714 -0.0002412437
3.150714 -0.00024171927
3.151714 -0.00024217584000000002
3.152714 -0.00024261333
3.153714 -0.00024303174
3.154714 -0.00024343107999999999
3.155714 -0.00024381138
3.156714 -0.00024417266000000004
3.157714 -0.00024451501
3.158714 -0.0002448385
3.159714 -0.00024514325
3.160714 -0.00024542933
3.161714 -0.00024569690000000004
3.162714 -0.00024594608
3.163714 -0.00024617698
3.164714 -0.00024638973
3.165714 -0.00024658443
3.166714 -0.00024676118999999996
3.167714 -0.00024692014999999997
3.168714 -0.00024706129999999997
3.169714 -0.00024718479
3.170714 -0.00024729061
3.171714 -0.00024737881
3.172714 -0.00024744938
3.173714 -0.00024750234
3.174714 -0.00024753758
3.175714 -0.00024755511
3.176714 -0.00024755482
3.177714 -0.0002475366
3.178714 -0.00024750038
3.179714 -0.000247446
3.180714 -0.00024737337
3.181714 -0.00024728236
3.182714 -0.00024717278
3.183714 -0.00024704457
3.184714 -0.00024689755
3.185714 -0.00024673166
3.186714 -0.00024654671000000003
3.187714 -0.00024634269000000004
3.188714 -0.00024611945000000004
3.189714 -0.00024587700000000003
3.190714 -0.00024561527
3.191714 -0.00024533424
3.192714 -0.00024503393
3.193714 -0.00024471435
3.194714 -0.00024437552
3.195714 -0.00024401754
3.196714 -0.00024364047
3.197714 -0.00024324438
3.198714 -0.00024282938000000002
3.199714 -0.00024239562
3.200714 -0.00024194317
3.201714 -0.00024147218
3.202714 -0.00024098274000000002
3.203714 -0.00024047499000000002
3.204714 -0.00023994901
3.205714 -0.00023940493
3.206714 -0.00023884277
3.207714 -0.00023826267000000002
3.208714 -0.00023766464999999998
3.209714 -0.00023704877
3.210714 -0.00023641502999999998
3.211714 -0.00023576345
3.212714 -0.00023509399000000002
3.213714 -0.00023440659000000002
3.214714 -0.00023370128
3.215714 -0.00023297795999999997
3.216714 -0.00023223651999999999
3.217714 -0.00023147693
3.218714 -0.00023069908000000001
3.219714 -0.00022990289
3.220714 -0.00022908825
3.221714 -0.00022825511
3.222714 -0.00022740337
3.223714 -0.00022653297999999998
3.224714 -0.00022564391
3.225714 -0.00022473605000000003
3.226714 -0.00022380946
3.227714 -0.00022286407999999998
3.228714 -0.00022189999999999997
3.229714 -0.00022091722
3.230714 -0.00021991582
3.231714 -0.00021889591
3.232714 -0.00021785756000000002
3.233714 -0.00021680094
3.234714 -0.00021572619
3.235714 -0.00021463344999999998
3.236714 -0.00021352291
3.237714 -0.00021239475
3.238714 -0.00021124918
3.239714 -0.00021008636
3.240714 -0.0002089065
3.241714 -0.00020770979
3.242714 -0.00020649638000000002
3.243714 -0.00020526647
3.244714 -0.00020402019000000001
3.245714 -0.0002027577
3.246714 -0.00020147909000000003
3.247714 -0.00020018447
3.248714 -0.00019887391000000001
3.249714 -0.00019754746000000002
3.250714 -0.00019620511
3.251714 -0.00019484694
3.252714 -0.00019347292
3.253714 -0.00019208300999999997
3.254714 -0.00019067716
3.255714 -0.00018925531999999998
3.256714 -0.00018781742
3.257714 -0.0001863634
3.258714 -0.00018489316
3.259714 -0.00018340662
3.260714 -0.00018190372
3.261714 -0.00018038437
3.262714 -0.00017884854000000002
3.263714 -0.00017729616
3.264714 -0.0001757272
3.265714 -0.00017414166000000002
3.266714 -0.00017253951
3.267714 -0.00017092082
3.268714 -0.00016928560999999998
3.269714 -0.00016763396
3.270714 -0.00016596596
3.271714 -0.00016428171
3.272714 -0.00016258136
3.273714 -0.00016086505
3.274714 -0.00015913294
3.275714 -0.00015738519
3.276714 -0.00015562202
3.277714 -0.0001538436
3.278714 -0.00015205012
3.279714 -0.00015024178
3.280714 -0.00014841877
3.281714 -0.00014658128
3.282714 -0.00014472948
3.283714 -0.00014286352
3.284714 -0.00014098358
3.285714 -0.00013908976
3.286714 -0.0001371822
3.287714 -0.000135261
3.288714 -0.00013332621999999998
3.289714 -0.00013137792999999998
3.290714 -0.00012941621
3.291714 -0.00012744106
3.292714 -0.0001254525
3.293714 -0.00012345057
3.294714 -0.00012143523
3.295714 -0.00011940651
3.296714 -0.00011736441
3.297714 -0.00011530889
3.298714 -0.00011323996999999999
3.299714 -0.00011115765
3.300714 -0.00010906194
3.301714 -0.00010695288
3.302714 -0.00010483051
3.303714 -0.00010269487
3.304714 -0.00010054606
3.305714 -9.8384169e-05
3.306714 -9.6209305e-05
3.307714 -9.402162999999999e-05
3.308714 -9.1821278e-05
3.309714 -8.960842599999999e-05
3.310714 -8.7383268e-05
3.311714 -8.5146007e-05
3.312714 -8.289686699999999e-05
3.313714 -8.0636067e-05
3.314714 -7.836384800000001e-05
3.315714 -7.6080443e-05
3.316714 -7.3786083e-05
3.317714 -7.1481008e-05
3.318714 -6.9165446e-05
3.319714 -6.6839601e-05
3.320714 -6.4503689e-05
3.321714 -6.2157881e-05
3.322714 -5.9802358e-05
3.323714 -5.7437261999999996e-05
3.324714 -5.5062731e-05
3.325714 -5.2678854e-05
3.326714 -5.0285729e-05
3.327714 -4.7883407e-05
3.328714 -4.5471938e-05
3.329714 -4.3051344e-05
3.330714 -4.0621625999999995e-05
3.331714 -3.8182776e-05
3.332714 -3.5734774000000004e-05
3.333714 -3.327759e-05
3.334714 -3.0811185e-05
3.335714 -2.8335525999999998e-05
3.336714 -2.5850574000000002e-05
3.337714 -2.3356293e-05
3.338714 -2.0852667e-05
3.339714 -1.8339685e-05
3.340714 -1.5817349e-05
3.341714 -1.3285679999999999e-05
3.342714 -1.0744721999999999e-05
3.343714 -8.1945359e-06
3.344714 -5.6352079e-06
3.345714 -3.0668442000000003e-06
3.346714 -4.895777599999999e-07
3.347714 2.0964377e-06
3.348714 4.6910262e-06
3.349714 7.2939912e-06
3.350714 9.9051178e-06
3.351714 1.2524176999999998e-05
3.352714 1.5150925e-05
3.353714 1.7785108e-05
3.354714 2.0426464e-05
3.355714 2.3074732e-05
3.356714 2.5729644999999998e-05
3.357714 2.8390946000000002e-05
3.358714 3.105838e-05
3.359714 3.37317e-05
3.360714 3.6410673999999996e-05
3.361714 3.9095085000000003e-05
3.362714 4.1784727999999996e-05
3.363714 4.4479418e-05
3.364714 4.7178992e-05
3.365714 4.98833e-05
3.366714 5.2592213e-05
3.367714 5.5305617e-05
3.368714 5.8023420000000006e-05
3.369714 6.0745543e-05
3.370714 6.3471924e-05
3.371714 6.6202506e-05
3.372714 6.8937237e-05
3.373714 7.167608899999999e-05
3.374714 7.441901700000001e-05
3.375714 7.7165987e-05
3.376714 7.991695799999999e-05
3.377714 8.2671892e-05
3.378714 8.543071300000001e-05
3.379714 8.8193372e-05
3.380714 9.0959793e-05
3.381714 9.3729881e-05
3.382714 9.650352699999999e-05
3.383714 9.9280612e-05
3.384714 0.00010206098
3.385714 0.0001048445
3.386714 0.00010763099000000001
3.387714 0.00011042027
3.388714 0.00011321214000000001
3.389714 0.00011600639
3.390714 0.00011880280000000001
3.391714 0.00012160117999999999
3.392714 0.00012440127
3.393714 0.00012720285
3.394714 0.00013000572
3.395714 0.00013280965
3.396714 0.00013561444
3.397714 0.00013841989
3.398714 0.00014122579999999998
3.399714 0.00014403204000000002
3.400714 0.00014683842
3.401714 0.00014964482
3.402714 0.00015245113
3.403714 0.00015525724
3.404714 0.00015806305
3.405714 0.00016086854
3.406714 0.00016367361
3.407714 0.00016647824
3.408714 0.00016928242
3.409714 0.00017208611
3.410714 0.00017488929
3.411714 0.00017769196000000002
3.412714 0.00018049411
3.413714 0.00018329572
3.414714 0.00018609676000000001
3.415714 0.00018889721000000002
3.416714 0.00019169699000000002
3.417714 0.0001944961
3.418714 0.00019729441
3.419714 0.00020009185999999998
3.420714 0.0002028883
3.421714 0.00020568361
3.422714 0.0002084776
3.423714 0.00021127014
3.424714 0.00021406097
3.425714 0.00021684991000000002
3.426714 0.00021963667000000003
3.427714 0.00022242104
3.428714 0.00022520277999999998
3.429714 0.00022798154000000002
3.430714 0.00023075705999999998
3.431714 0.00023352907
3.432714 0.00023629724999999998
3.433714 0.00023906134
3.434714 0.00024182104
3.435714 0.00024457611
3.436714 0.00024732626
3.437714 0.00025007123000000004
3.438714 0.00025281081000000003
3.439714 0.00025554482
3.440714 0.00025827301
3.441714 0.00026099526
3.442714 0.0002637114
3.443714 0.00026642131
3.444714 0.00026912487
3.445714 0.00027182202
3.446714 0.00027451267
3.447714 0.00027719677
3.448714 0.0002798743
3.449714 0.00028254522000000003
3.450714 0.00028520948999999997
3.451714 0.00028786715
3.452714 0.00029051812000000003
3.453714 0.00029316245
3.454714 0.00029580012
3.455714 0.00029843105999999997
3.456714 0.00030105530000000004
3.457714 0.00030367275
3.458714 0.00030628339
3.459714 0.00030888716
3.460714 0.00031148395
3.461714 0.00031407367
3.462714 0.00031665622
3.463714 0.00031923146
3.464714 0.00032179923
3.465714 0.00032435942
3.466714 0.00032691178
3.467714 0.00032945618000000004
3.468714 0.00033199242
3.469714 0.00033452027
3.470714 0.00033703955
3.471714 0.00033955001999999996
3.472714 0.00034205154
3.473714 0.00034454388
3.474714 0.00034702682
3.475714 0.00034950021
3.476714 0.00035196385
3.477714 0.00035441758
3.478714 0.00035686121
3.479714 0.00035929468
3.480714 0.0003617178
3.481714 0.00036413046
3.482714 0.00036653258999999995
3.483714 0.00036892409
3.484714 0.00037130485
3.485714 0.00037367483
3.486714 0.000376034
3.487714 0.00037838226
3.488714 0.0003807196
3.489714 0.00038304597
3.490714 0.00038536127
3.491714 0.00038766551999999996
3.492714 0.00038995862999999996
3.493714 0.00039224055
3.494714 0.00039451123999999997
3.495714 0.00039677057
3.496714 0.00039901842999999997
3.497714 0.00040125474
3.498714 0.00040347936
3.499714 0.00040569216
3.500714 0.00040789305
3.501714 0.00041008175
3.502714 0.00041225812
3.503714 0.00041442190000000003
3.504714 0.00041657304
3.505714 0.00041871112
3.506714 0.00042083611
3.507714 0.00042294769
3.508714 0.00042504566000000005
3.509714 0.00042712982
3.510714 0.00042919992
3.511714 0.00043125574
3.512714 0.00043329709999999995
3.513714 0.00043532381999999997
3.514714 0.00043733571
3.515714 0.0004393326
3.516714 0.00044131438999999996
3.517714 0.00044328094000000004
3.518714 0.00044523213
3.519714 0.00044716789
3.520714 0.00044908820000000006
3.521714 0.00045099295999999995
3.522714 0.00045288216
3.523714 0.00045475576
3.524714 0.00045661377000000004
3.525714 0.00045845627
3.526714 0.00046028316999999994
3.527714 0.00046209451999999995
3.528714 0.00046389041
3.529714 0.00046567083999999996
3.530714 0.0004674358
3.531714 0.0004691854
3.532714 0.00047091962000000005
3.533714 0.00047263848000000003
3.534714 0.00047434191
3.535714 0.00047602994000000003
3.536714 0.00047770258999999996
3.537714 0.00047935973
3.538714 0.00048100133
3.539714 0.00048262732
3.540714 0.00048423758
3.541714 0.00048583206
3.542714 0.00048741063
3.543714 0.00048897305
3.544714 0.00049051923
3.545714 0.0004920490500000001
3.546714 0.00049356231
3.547714 0.00049505888
3.548714 0.00049653854
3.549714 0.00049800105
3.550714 0.00049944642
3.551714 0.00050087433
3.552714 0.00050228468
3.553714 0.0005036773
3.554714 0.00050505205
3.555714 0.00050640874
3.556714 0.00050774738
3.557714 0.00050906779
3.558714 0.0005103699600000001
3.559714 0.00051165366
3.560714 0.000512919
3.561714 0.0005141657799999999
3.562714 0.0005153940899999999
3.563714 0.00051660381
3.564714 0.00051779498
3.565714 0.00051896754
3.566714 0.0005201215600000001
3.567714 0.0005212569699999999
3.568714 0.00052237378
3.569714 0.00052347204
3.570714 0.00052455166
3.571714 0.0005256126800000001
3.572714 0.00052665505
3.573714 0.00052767878
3.574714 0.00052868381
3.575714 0.00052967007
3.576714 0.00053063759
3.577714 0.00053158624
3.578714 0.00053251597
3.579714 0.00053342669
3.580714 0.00053431822
3.581714 0.0005351905700000001
3.582714 0.00053604358
3.583714 0.00053687718
3.584714 0.00053769118
3.585714 0.00053848557
3.586714 0.0005392601
3.587714 0.0005400148
3.588714 0.0005407494400000001
3.589714 0.00054146403
3.590714 0.00054215839
3.591714 0.0005428324599999999
3.592714 0.00054348625
3.593714 0.00054411967
3.594714 0.0005447326199999999
3.595714 0.0005453251599999999
3.596714 0.00054589723
3.597714 0.00054644888
3.598714 0.00054698012
3.599714 0.00054749094
3.600714 0.00054798147
3.601714 0.00054845173
3.602714 0.0005489017399999999
3.603714 0.00054933166
3.604714 0.00054974148
3.605714 0.00055013134
3.606714 0.00055050123
3.607714 0.0005508512899999999
3.608714 0.00055118157
3.609714 0.00055149217
3.610714 0.00055178307
3.611714 0.00055205437
3.612714 0.00055230603
3.613714 0.00055253813
3.614714 0.0005527506299999999
3.615714 0.00055294354
3.616714 0.00055311684
3.617714 0.00055327046
3.618714 0.00055340429
3.619714 0.00055351843
3.620714 0.00055361265
3.621714 0.00055368691
3.622714 0.00055374112
3.623714 0.00055377518
3.624714 0.0005537890000000001
3.625714 0.00055378241
3.626714 0.0005537554
3.627714 0.00055370783
3.628714 0.00055363962
3.629714 0.0005535506300000001
3.630714 0.0005534408
3.631714 0.00055331011
3.632714 0.00055315854
3.633714 0.00055298592
3.634714 0.00055279238
3.635714 0.00055257783
3.636714 0.00055234223
3.637714 0.0005520856100000001
3.638714 0.00055180808
3.639714 0.00055150958
3.640714 0.00055119026
3.641714 0.0005508500600000001
3.642714 0.00055048913
3.643714 0.00055010746
3.644714 0.0005497051899999999
3.645714 0.00054928237
3.646714 0.0005488390800000001
3.647714 0.00054837542
3.648714 0.0005478913900000001
3.649714 0.00054738712
3.650714 0.00054686266
3.651714 0.00054631805
3.652714 0.00054575335
3.653714 0.0005451685400000001
3.654714 0.00054456373
3.655714 0.0005439389
3.656714 0.00054329407
3.657714 0.00054262919
3.658714 0.00054194434
3.659714 0.00054123943
3.660714 0.0005405145700000001
3.661714 0.0005397696
3.662714 0.00053900458
3.663714 0.00053821955
3.664714 0.00053741446
3.665714 0.00053658932
3.666714 0.00053574413
3.667714 0.0005348788800000001
3.668714 0.00053399363
3.669714 0.00053308841
3.670714 0.00053216318
3.671714 0.00053121812
3.672714 0.00053025328
3.673714 0.00052926866
3.674714 0.0005282644
3.675714 0.00052724063
3.676714 0.00052619735
3.677714 0.00052513474
3.678714 0.00052405289
3.679714 0.00052295195
3.680714 0.00052183204
3.681714 0.00052069322
3.682714 0.0005195356600000001
3.683714 0.0005183594599999999
3.684714 0.0005171647399999999
3.685714 0.00051595161
3.686714 0.00051472016
3.687714 0.0005134705099999999
3.688714 0.00051220263
3.689714 0.0005109167
3.690714 0.00050961266
3.691714 0.00050829067
3.692714 0.00050695066
3.693714 0.00050559274
3.694714 0.00050421681
3.695714 0.0005028228799999999
3.696714 0.00050141098
3.697714 0.00049998107
3.698714 0.0004985332000000001
3.699714 0.00049706723
3.700714 0.0004955831600000001
3.701714 0.00049408104
3.702714 0.00049256078
3.703714 0.00049102237
3.704714 0.00048946581
3.705714 0.00048789111
3.706714 0.00048629831
3.707714 0.00048468742
3.708714 0.00048305842
3.709714 0.00048141142
3.710714 0.00047974650000000003
3.711714 0.0004780637
3.712714 0.00047636313
3.713714 0.00047464487
3.714714 0.00047290901000000005
3.715714 0.00047115582
3.716714 0.0004693853
3.717714 0.00046759769000000005
3.718714 0.00046579303000000003
3.719714 0.00046397154
3.720714 0.00046213336
3.721714 0.00046027872000000005
3.722714 0.00045840770000000005
3.723714 0.00045652046
3.724714 0.00045461716
3.725714 0.00045269799000000006
3.726714 0.00045076307999999997
3.727714 0.00044881249000000003
3.728714 0.00044684643
3.729714 0.00044486491999999996
3.730714 0.00044286808
3.731714 0.00044085614000000003
3.732714 0.00043882901
3.733714 0.00043678687999999994
3.734714 0.00043472978000000005
3.735714 0.00043265777000000004
3.736714 0.00043057094000000006
3.737714 0.00042846927
3.738714 0.00042635288
3.739714 0.00042422183999999997
3.740714 0.00042207621
3.741714 0.00041991602
3.742714 0.00041774133000000005
3.743714 0.00041555227000000003
3.744714 0.00041334883
3.745714 0.00041113121000000005
3.746714 0.00040889940000000003
3.747714 0.00040665359
3.748714 0.00040439381000000003
3.749714 0.00040212026
3.750714 0.00039983297
3.751714 0.00039753218
3.752714 0.00039521792
3.753714 0.00039289043
3.754714 0.00039054989
3.755714 0.00038819634999999995
3.756714 0.00038582998
3.757714 0.00038345097000000005
3.758714 0.00038105948000000003
3.759714 0.00037865561
3.760714 0.0003762395
3.761714 0.0003738113
3.762714 0.00037137113000000003
3.763714 0.00036891911
3.764714 0.00036645531
3.765714 0.00036397987
3.766714 0.00036149285999999997
3.767714 0.00035899434
3.768714 0.00035648437999999996
3.769714 0.00035396304
3.770714 0.00035143039000000003
3.771714 0.00034888644
3.772714 0.00034633124
3.773714 0.00034376483
3.774714 0.00034118725
3.775714 0.00033859851
3.776714 0.00033599865
3.777714 0.00033338774
3.778714 0.00033076581
3.779714 0.00032813291
3.780714 0.00032548909999999997
3.781714 0.00032283448999999997
3.782714 0.00032016915
3.783714 0.00031749319
3.784714 0.00031480672
3.785714 0.00031210986
3.786714 0.00030940279999999996
3.787714 0.00030668564
3.788714 0.00030395856
3.789714 0.00030122178
3.790714 0.00029847544999999997
3.791714 0.00029571977
3.792714 0.00029295497
3.793714 0.00029018124
3.794714 0.00028739885000000003
3.795714 0.00028460793
3.796714 0.00028180875
3.797714 0.00027900148
3.798714 0.00027618635
3.799714 0.00027336353
3.800714 0.00027053324999999997
3.801714 0.00026769565000000004
3.802714 0.00026485087999999997
3.803714 0.00026199912
3.804714 0.00025914051
3.805714 0.00025627514
3.806714 0.00025340316
3.807714 0.00025052468
3.808714 0.00024763975999999996
3.809714 0.0002447485
3.810714 0.00024185099000000003
3.811714 0.00023894722
3.812714 0.00023603732
3.813714 0.00023312134
3.814714 0.00023019932000000002
3.815714 0.00022727130999999998
3.816714 0.00022433740000000002
3.817714 0.00022139761
3.818714 0.00021845206000000003
3.819714 0.00021550079
3.820714 0.00021254389
3.821714 0.00020958144
3.822714 0.00020661357
3.823714 0.00020364038999999998
3.824714 0.00020066204
3.825714 0.00019767865
3.826714 0.00019469036999999998
3.827714 0.00019169734
3.828714 0.00018869971999999999
3.829714 0.00018569772000000002
3.830714 0.0001826915
3.831714 0.00017968121
3.832714 0.00017666706
3.833714 0.00017364923
3.834714 0.00017062788999999999
3.835714 0.00016760321
3.836714 0.00016457535
3.837714 0.00016154448
3.838714 0.00015851076
3.839714 0.00015547431
3.840714 0.00015243528
3.841714 0.00014939376999999998
3.842714 0.00014634988
3.843714 0.00014330373000000002
3.844714 0.00014025539
3.845714 0.00013720494
3.846714 0.00013415245
3.847714 0.00013109795
3.848714 0.00012804153
3.849714 0.00012498321
3.850714 0.00012192303
3.851714 0.00011886106
3.852714 0.00011579733000000001
3.853714 0.00011273191
3.854714 0.00010966485
3.855714 0.00010659622
3.856714 0.00010352608999999999
3.857714 0.00010045455
3.858714 9.7381712e-05
3.859714 9.4307688e-05
3.860714 9.1232607e-05
3.861714 8.8156611e-05
3.862714 8.5079859e-05
3.863714 8.2002526e-05
3.864714 7.8924802e-05
3.865714 7.5846867e-05
3.866714 7.2768944e-05
3.867714 6.9691242e-05
3.868714 6.6613973e-05
3.869714 6.353737400000001e-05
3.870714 6.0461656000000004e-05
3.871714 5.7387052e-05
3.872714 5.4313773e-05
3.873714 5.1242045999999994e-05
3.874714 4.8172058e-05
3.875714 4.5104017e-05
3.876714 4.2038096e-05
3.877714 3.8974468e-05
3.878714 3.591328e-05
3.879714 3.2854675e-05
3.880714 2.9798773e-05
3.881714 2.6745675999999998e-05
3.882714 2.3695469999999998e-05
3.883714 2.0648230999999998e-05
3.884714 1.7604017e-05
3.885714 1.4562872000000001e-05
3.886714 1.1524831e-05
3.887714 8.4899206e-06
3.888714 5.4581591e-06
3.889714 2.4295616e-06
3.890714 -5.9585896e-07
3.891714 -3.6180886000000003e-06
3.892714 -6.6371108e-06
3.893714 -9.6529014e-06
3.894714 -1.2665431e-05
3.895714 -1.5674659e-05
3.896714 -1.8680532e-05
3.897714 -2.1682987e-05
3.898714 -2.4681944000000002e-05
3.899714 -2.7677308000000002e-05
3.900714 -3.0668971e-05
3.901714 -3.3656812e-05
3.902714 -3.6640691000000005e-05
3.903714 -3.9620457e-05
3.904714 -4.2595948e-05
3.905714 -4.5566995e-05
3.906714 -4.8533417e-05
3.907714 -5.1495022e-05
3.908714 -5.4451624e-05
3.909714 -5.7403031e-05
3.910714 -6.0349049e-05
3.911714 -6.328950200000001e-05
3.912714 -6.6224192e-05
3.913714 -6.9152964e-05
3.914714 -7.2075653e-05
3.915714 -7.499210099999999e-05
3.916714 -7.7902183e-05
3.917714 -8.0805773e-05
3.918714 -8.3702759e-05
3.919714 -8.659305900000001e-05
3.920714 -8.9476589e-05
3.921714 -9.2353298e-05
3.922714 -9.522314e-05
3.923714 -9.808607e-05
3.924714 -0.00010094206999999999
3.925714 -0.00010379112999999999
3.926714 -0.00010663323
3.927714 -0.00010946836000000001
3.928714 -0.00011229653000000001
3.929714 -0.00011511772999999999
3.930714 -0.00011793196
3.931714 -0.00012073918
3.932714 -0.00012353938
3.933714 -0.00012633252
3.934714 -0.00012911856000000002
3.935714 -0.00013189743
3.936714 -0.00013466906
3.937714 -0.00013743334
3.938714 -0.00014019015
3.939714 -0.00014293938999999998
3.940714 -0.00014568092
3.941714 -0.00014841455
3.942714 -0.00015114014
3.943714 -0.00015385749
3.944714 -0.00015656642
3.945714 -0.00015926672999999999
3.946714 -0.00016195821999999998
3.947714 -0.0001646407
3.948714 -0.00016731395000000001
3.949714 -0.0001699778
3.950714 -0.00017263203
3.951714 -0.00017527650000000001
3.952714 -0.00017791102
3.953714 -0.00018053545
3.954714 -0.00018314967
3.955714 -0.00018575355
3.956714 -0.000188347
3.957714 -0.00019092995
3.958714 -0.00019350236000000002
3.959714 -0.00019606417999999998
3.960714 -0.00019861541
3.961714 -0.00020115606000000003
3.962714 -0.00020368609
3.963714 -0.0002062056
3.964714 -0.00020871457
3.965714 -0.00021121311
3.966714 -0.00021370128999999999
3.967714 -0.00021617911
3.968714 -0.00021864666
3.969714 -0.00022110396
3.970714 -0.00022355109000000002
3.971714 -0.00022598810999999999
3.972714 -0.00022841498
3.973714 -0.00023083176
3.974714 -0.00023323842
3.975714 -0.00023563498000000002
3.976714 -0.00023802136
3.977714 -0.00024039747999999998
3.978714 -0.00024276327999999997
3.979714 -0.00024511868999999996
3.980714 -0.00024746357
3.981714 -0.00024979780999999997
3.982714 -0.00025212121
3.983714 -0.00025443363999999997
3.984714 -0.00025673494
3.985714 -0.00025902496
3.986714 -0.00026130349
3.987714 -0.00026357037999999997
3.988714 -0.00026582545
3.989714 -0.00026806852000000003
3.990714 -0.00027029942
3.991714 -0.00027251806
3.992714 -0.00027472427
3.993714 -0.00027691792
3.994714 -0.00027909894
3.995714 -0.00028126724
3.996714 -0.00028342276
3.997714 -0.00028556549
3.998714 -0.00028769537
3.999714 -0.0002898124
4.000714 -0.00029191659999999996
4.001714 -0.00029400803
4.002714 -0.00029608668000000003
4.003714 -0.00029815267
4.004714 -0.00030020601000000003
4.005714 -0.00030224676
4.006714 -0.00030427502
4.007714 -0.00030629083
4.008714 -0.00030829426
4.009714 -0.00031028532999999997
4.010714 -0.00031226411
4.011714 -0.00031423065
4.012714 -0.00031618492
4.013714 -0.00031812692
4.014714 -0.00032005664
4.015714 -0.00032197404
4.016714 -0.00032387907
4.017715 -0.00032577161000000004
4.018714 -0.00032765158
4.019714 -0.00032951889
4.020714 -0.00033137339
4.021714 -0.00033321494
4.022714 -0.00033504343
4.023714 -0.00033685866999999997
4.024714 -0.00033866049
4.025714 -0.00034044879
4.026714 -0.00034222335
4.027714 -0.00034398404000000004
4.028714 -0.00034573075
4.029714 -0.00034746333
4.030715 -0.00034918169
4.031714 -0.00035088574
4.032714 -0.0003525754
4.033714 -0.00035425062
4.034714 -0.00035591136
4.035714 -0.00035755766
4.036714 -0.00035918947
4.037714 -0.00036080689
4.038714 -0.00036240997
4.039714 -0.00036399879
4.040714 -0.00036557344
4.041714 -0.00036713402
4.042714 -0.00036868066
4.043715 -0.0003702135
4.044714 -0.00037173268000000005
4.045714 -0.0003732383
4.046714 -0.00037473053
4.047714 -0.00037620944
4.048714 -0.0003776752
4.049714 -0.00037912787
4.050714 -0.00038056755
4.051714 -0.00038199431999999994
4.052714 -0.00038340818000000005
4.053714 -0.00038480921000000004
4.054714 -0.00038619733
4.055714 -0.00038757257
4.056714 -0.0003889349
4.057714 -0.00039028419
4.058714 -0.00039162037
4.059714 -0.00039294336999999997
4.060714 -0.00039425304
4.061714 -0.00039554925
4.062714 -0.00039683187000000004
4.063715 -0.00039810075
4.064714 -0.00039935567000000003
4.065714 -0.00040059658
4.066714 -0.00040182326
4.067714 -0.00040303562
4.068714 -0.00040423351
4.069714 -0.00040541685999999995
4.070714 -0.00040658546999999996
4.071714 -0.00040773938999999997
4.072714 -0.00040887849000000005
4.073714 -0.00041000275999999997
4.074714 -0.00041111220999999996
4.075714 -0.00041220687
4.076715 -0.00041328676
4.077714 -0.00041435192000000004
4.078714 -0.00041540246999999996
4.079714 -0.00041643852
4.080714 -0.00041746007
4.081714 -0.00041846737999999995
4.082714 -0.00041946054999999994
4.083714 -0.00042043966
4.084714 -0.00042140496
4.085714 -0.00042235651999999996
4.086714 -0.00042329442999999997
4.087714 -0.00042421893000000005
4.088714 -0.00042513002
4.089714 -0.00042602787
4.090714 -0.00042691254
4.091714 -0.00042778411000000006
4.092714 -0.00042864253
4.093714 -0.00042948795
4.094714 -0.00043032027999999995
4.095714 -0.00043113955
4.096714 -0.00043194568
4.097714 -0.00043273863000000003
4.098714 -0.00043351824
4.099714 -0.00043428458
4.100714 -0.00043503746
4.101714 -0.00043577675
4.102714 -0.00043650234
4.103714 -0.00043721416
4.104714 -0.00043791206
4.105714 -0.00043859595
4.106714 -0.00043926580000000005
4.107714 -0.00043992144999999996
4.108714 -0.00044056287
4.109715 -0.00044119001
4.110714 -0.00044180288
4.111714 -0.00044240142000000004
4.112714 -0.00044298572
4.113714 -0.00044355588
4.114714 -0.00044411186000000005
4.115714 -0.00044465377999999996
4.116714 -0.00044518188
4.117714 -0.00044569615000000003
4.118714 -0.00044619677999999997
4.119714 -0.00044668400000000004
4.120714 -0.00044715788999999997
4.121714 -0.00044761869
4.122715 -0.00044806661000000006
4.123714 -0.00044850181000000004
4.124714 -0.00044892445
4.125714 -0.00044933472
4.126714 -0.00044973276000000005
4.127714 -0.00045011875000000004
4.128714 -0.00045049273000000005
4.129714 -0.00045085485
4.130714 -0.00045120519
4.131714 -0.00045154379
4.132714 -0.00045187065999999996
4.133714 -0.00045218579999999997
4.134714 -0.00045248921
4.135714 -0.00045278089
4.136714 -0.00045306078
4.137714 -0.00045332871999999996
4.138714 -0.00045358461
4.139714 -0.0004538284
4.140714 -0.00045406
4.141714 -0.00045427923000000004
4.142715 -0.00045448592
4.143714 -0.00045468004999999997
4.144714 -0.00045486144999999997
4.145714 -0.00045503007
4.146714 -0.00045518577
4.147714 -0.00045532852
4.148714 -0.00045545826
4.149714 -0.00045557495
4.150714 -0.00045567858
4.151714 -0.00045576921
4.152714 -0.00045584684000000004
4.153714 -0.00045591159999999997
4.154714 -0.00045596357
4.155715 -0.00045600286
4.156714 -0.00045602960000000004
4.157714 -0.00045604393
4.158714 -0.00045604611
4.159714 -0.00045603615
4.160714 -0.00045601441
4.161714 -0.00045598103
4.162714 -0.0004559362
4.163714 -0.00045588008
4.164714 -0.00045581291
4.165714 -0.00045573483
4.166714 -0.00045564602
4.167714 -0.00045554661000000003
4.168715 -0.00045543669999999995
4.169714 -0.00045531647
4.170714 -0.00045518591
4.171714 -0.00045504521000000003
4.172714 -0.00045489428
4.173714 -0.00045473320999999995
4.174714 -0.00045456195
4.175714 -0.00045438046
4.176714 -0.00045418874
4.177714 -0.00045398674
4.178714 -0.00045377433
4.179714 -0.0004535515
4.180714 -0.00045331813000000005
4.181714 -0.00045307415
4.182714 -0.00045281948999999997
4.183714 -0.00045255406
4.184714 -0.00045227784999999997
4.185714 -0.00045199072000000004
4.186714 -0.00045169277
4.187714 -0.0004513839
4.188715 -0.00045106416999999996
4.189714 -0.00045073357000000004
4.190714 -0.00045039219
4.191714 -0.00045004007999999997
4.192714 -0.00044967728
4.193714 -0.00044930406999999997
4.194714 -0.00044892045
4.195714 -0.00044852658999999995
4.196714 -0.00044812273
4.197714 -0.000447709
4.198714 -0.00044728557999999997
4.199714 -0.00044685271
4.200714 -0.00044641056
4.201715 -0.00044595930999999996
4.202714 -0.00044549920000000004
4.203714 -0.00044503035
4.204714 -0.00044455296
4.205714 -0.00044406715
4.206714 -0.00044357312
4.207714 -0.00044307094
4.208714 -0.00044256066999999997
4.209714 -0.00044204243999999994
4.210714 -0.0004415162
4.211714 -0.00044098201000000004
4.212714 -0.00044043991000000004
4.213714 -0.00043988985
4.214714 -0.00043933178
4.215714 -0.00043876565999999994
4.216714 -0.00043819135999999996
4.217714 -0.00043760892000000004
4.218714 -0.00043701816
4.219714 -0.00043641902999999994
4.220714 -0.00043581135
4.221714 -0.00043519516999999995
4.222714 -0.00043457035
4.223714 -0.00043393679000000004
4.224714 -0.00043329451
4.225714 -0.00043264345
4.226714 -0.00043198356
4.227714 -0.0004313149
4.228714 -0.00043063746
4.229714 -0.00042995129999999997
4.230714 -0.00042925649000000003
4.231714 -0.00042855318
4.232714 -0.00042784141000000003
4.233714 -0.0004271214
4.234715 -0.00042639331
4.235714 -0.0004256573
4.236714 -0.00042491351000000004
4.237714 -0.00042416223
4.238714 -0.00042340357
4.239714 -0.00042263787
4.240714 -0.00042186525
4.241714 -0.00042108591
4.242714 -0.00042030001000000004
4.243714 -0.00041950784
4.244714 -0.00041870952999999996
4.245714 -0.00041790522
4.246714 -0.00041709509
4.247715 -0.00041627918
4.248714 -0.00041545768
4.249714 -0.00041463059
4.250714 -0.00041379793999999997
4.251714 -0.00041295989
4.252714 -0.00041211633
4.253714 -0.00041126737000000003
4.254714 -0.00041041288999999994
4.255714 -0.00040955283
4.256714 -0.00040868721999999996
4.257714 -0.00040781597
4.258714 -0.00040693903000000003
4.259714 -0.00040605632
4.260714 -0.00040516775
4.261714 -0.00040427335000000003
4.262714 -0.00040337299999999995
4.263714 -0.00040246669000000004
4.264714 -0.00040155442000000004
4.265714 -0.00040063615
4.266714 -0.00039971186999999996
4.267715 -0.00039878164000000006
4.268714 -0.00039784554000000003
4.269714 -0.00039690353000000004
4.270714 -0.00039595589
4.271714 -0.00039500251
4.272714 -0.00039404367
4.273714 -0.00039307947000000003
4.274714 -0.00039211
4.275714 -0.00039113547
4.276714 -0.00039015608
4.277714 -0.00038917201
4.278714 -0.00038818339
4.279714 -0.00038719045
4.280715 -0.00038619327999999997
4.281714 -0.00038519211
4.282714 -0.00038418706999999996
4.283714 -0.00038317829999999996
4.284714 -0.0003821659
4.285714 -0.00038115004
4.286714 -0.00038013076999999997
4.287714 -0.00037910816000000003
4.288714 -0.00037808225
4.289714 -0.00037705308000000003
4.290714 -0.00037602067
4.291714 -0.00037498498
4.292714 -0.00037394602
4.293715 -0.00037290376
4.294714 -0.00037185812
4.295714 -0.00037080908
4.296714 -0.00036975653
4.297714 -0.0003687004
4.298714 -0.00036764065
4.299714 -0.00036657725
4.300714 -0.00036551007
4.301714 -0.00036443912
4.302714 -0.00036336432
4.303714 -0.00036228571
4.304714 -0.00036120327
4.305714 -0.00036011697000000003
4.306714 -0.0003590269
4.307714 -0.00035793307
4.308714 -0.00035683559000000004
4.309714 -0.00035573455
4.310714 -0.00035463005999999996
4.311714 -0.00035352227
4.312714 -0.00035241135
4.313715 -0.00035129742
4.314714 -0.00035018068
4.315714 -0.00034906129
4.316714 -0.00034793945
4.317714 -0.00034681539
4.318714 -0.00034568925
4.319714 -0.00034456125
4.320714 -0.00034343158999999997
4.321714 -0.0003423004
4.322714 -0.00034116783
4.323714 -0.0003400341
4.324714 -0.00033889926
4.325714 -0.00033776344
4.326715 -0.00033662675
4.327714 -0.00033548924
4.328714 -0.00033435099
4.329714 -0.00033321198
4.330714 -0.00033207227
4.331714 -0.00033093183
4.332714 -0.00032979065
4.333714 -0.00032864866
4.334714 -0.00032750586
4.335714 -0.00032636218999999996
4.336714 -0.00032521757
4.337714 -0.00032407192999999996
4.338714 -0.00032292521
4.339714 -0.00032177734
4.340714 -0.00032062831
4.341714 -0.00031947804
4.342714 -0.00031832648999999995
4.343714 -0.00031717366
4.344714 -0.00031601951
4.345714 -0.00031486406
4.346714 -0.00031370735
4.347714 -0.00031254938
4.348714 -0.00031139023
4.349714 -0.00031022996000000004
4.350714 -0.00030906867
4.351714 -0.00030790648
4.352714 -0.00030674346
4.353714 -0.00030557976
4.354714 -0.00030441552000000003
4.355714 -0.00030325084000000003
4.356714 -0.00030208591
4.357714 -0.00030092085
4.358714 -0.00029975579
4.359715 -0.00029859088
4.360714 -0.00029742623
4.361714 -0.00029626196000000004
4.362714 -0.0002950982
4.363714 -0.00029393501999999997
4.364714 -0.00029277251
4.365714 -0.00029161072000000003
4.366714 -0.00029044973
4.367714 -0.00028928953
4.368714 -0.00028813012999999996
4.369714 -0.00028697157
4.370714 -0.00028581383
4.371714 -0.00028465688
4.372715 -0.00028350069
4.373714 -0.00028234522
4.374714 -0.00028119041
4.375714 -0.00028003623999999996
4.376714 -0.00027888264
4.377714 -0.00027772958
4.378714 -0.00027657699999999996
4.379714 -0.0002754249
4.380714 -0.0002742732
4.381714 -0.00027312192
4.382714 -0.00027197109
4.383714 -0.00027082067
4.384714 -0.0002696707
4.385714 -0.00026852128
4.386714 -0.00026737243
4.387714 -0.00026622422
4.388714 -0.00026507676
4.389714 -0.00026393016
4.390714 -0.00026278451000000003
4.391714 -0.00026163998
4.392715 -0.00026049668
4.393714 -0.00025935473999999997
4.394714 -0.00025821435
4.395714 -0.00025707561
4.396714 -0.00025593872000000004
4.397714 -0.00025480379
4.398714 -0.00025367092
4.399714 -0.0002525403
4.400714 -0.00025141203
4.401714 -0.00025028617000000003
4.402714 -0.00024916285
4.403714 -0.0002480421
4.404714 -0.00024692397
4.405715 -0.00024580852
4.406714 -0.00024469575
4.407714 -0.00024358565
4.408714 -0.0002424782
4.409714 -0.00024137334999999998
4.410714 -0.00024027108000000002
4.411714 -0.00023917131999999999
4.412714 -0.00023807398999999997
4.413714 -0.00023697903000000002
4.414714 -0.00023588631999999998
4.415714 -0.00023479579
4.416714 -0.00023370737
4.417714 -0.00023262098
4.418715 -0.00023153652
4.419714 -0.00023045393
4.420714 -0.00022937315
4.421714 -0.00022829415
4.422714 -0.00022721687999999998
4.423714 -0.00022614131000000002
4.424714 -0.00022506747
4.425714 -0.00022399533
4.426714 -0.00022292495000000002
4.427714 -0.00022185637999999998
4.428714 -0.00022078967999999998
4.429714 -0.00021972492
4.430714 -0.00021866217
4.431714 -0.00021760152
4.432714 -0.00021654312
4.433714 -0.00021548703
4.434714 -0.00021443342999999997
4.435714 -0.0002133824
4.436714 -0.00021233407
4.437714 -0.00021128853
4.438715 -0.00021024593
4.439714 -0.00020920637999999997
4.440714 -0.00020816997000000002
4.441714 -0.00020713678
4.442714 -0.00020610687
4.443714 -0.00020508032
4.444714 -0.00020405719
4.445714 -0.00020303752999999998
4.446714 -0.00020202133000000002
4.447714 -0.00020100861
4.448714 -0.00019999938999999998
4.449714 -0.00019899361999999997
4.450714 -0.00019799129000000002
4.451715 -0.00019699236999999999
4.452714 -0.00019599684
4.453714 -0.00019500465
4.454714 -0.00019401573000000003
4.455714 -0.00019303006
4.456714 -0.00019204758
4.457714 -0.00019106826
4.458714 -0.00019009206
4.459714 -0.00018911892
4.460714 -0.00018814884
4.461714 -0.0001871818
4.462714 -0.00018621779
4.463714 -0.00018525682
4.464714 -0.00018429889
4.465714 -0.00018334403
4.466714 -0.00018239227
4.467714 -0.00018144367
4.468714 -0.00018049825
4.469714 -0.0001795561
4.470714 -0.00017861727
4.471714 -0.00017768183
4.472714 -0.00017674984
4.473714 -0.00017582136
4.474714 -0.00017489649
4.475714 -0.00017397527
4.476714 -0.00017305779000000002
4.477714 -0.00017214408
4.478714 -0.00017123418
4.479714 -0.00017032813999999998
4.480714 -0.000169426
4.481714 -0.00016852777
4.482714 -0.00016763345
4.483714 -0.00016674302
4.484715 -0.00016585648
4.485714 -0.0001649738
4.486714 -0.00016409493
4.487714 -0.00016321984
4.488714 -0.00016234846000000002
4.489714 -0.00016148074
4.490714 -0.00016061658999999998
4.491714 -0.00015975597
4.492714 -0.0001588988
4.493714 -0.00015804501
4.494714 -0.00015719452999999998
4.495714 -0.00015634729000000002
4.496714 -0.00015550326
4.497715 -0.00015466237
4.498714 -0.00015382459999999998
4.499714 -0.00015298991000000002
4.500714 -0.00015215829
4.501714 -0.00015132973
4.502714 -0.00015050425
4.503714 -0.00014968185
4.504714 -0.00014886258999999999
4.505714 -0.0001480465
4.506714 -0.00014723364
4.507714 -0.00014642407
4.508714 -0.00014561787
4.509714 -0.00014481511
4.510714 -0.00014401587000000002
4.511714 -0.00014322026
4.512714 -0.00014242834999999998
4.513714 -0.00014164023
4.514714 -0.00014085599
4.515714 -0.0001400757
4.516714 -0.00013929944
4.517715 -0.00013852728
4.518714 -0.00013775926
4.519714 -0.00013699545
4.520714 -0.00013623585
4.521714 -0.0001354805
4.522714 -0.00013472943
4.523714 -0.00013398261000000002
4.524714 -0.00013324003
4.525714 -0.00013250167000000002
4.526714 -0.00013176749
4.527714 -0.00013103744
4.528714 -0.00013031146
4.529714 -0.00012958949000000002
4.530715 -0.00012887147
4.531714 -0.00012815728
4.532714 -0.0001274469
4.533714 -0.00012674021
4.534714 -0.00012603715
4.535714 -0.00012533765
4.536714 -0.00012464162
4.537714 -0.00012394900000000002
4.538714 -0.00012325972000000002
4.539714 -0.00012257375
4.540714 -0.00012189101000000002
4.541714 -0.0001212115
4.542714 -0.00012053516
4.543715 -0.000119862
4.544714 -0.000119192
4.545714 -0.00011852514
4.546714 -0.00011786144999999999
4.547714 -0.00011720093
4.548714 -0.00011654361
4.549714 -0.0001158895
4.550714 -0.00011523863
4.551714 -0.00011459102
4.552714 -0.00011394675
4.553714 -0.00011330579999999999
4.554714 -0.00011266822999999999
4.555714 -0.00011203407
4.556714 -0.00011140334000000001
4.557714 -0.00011077605
4.558714 -0.00011015222
4.559714 -0.00010953187999999999
4.560714 -0.00010891501
4.561714 -0.00010830162
4.562714 -0.00010769168999999999
4.563715 -0.00010708522
4.564714 -0.00010648219999999999
4.565714 -0.00010588255000000001
4.566714 -0.00010528629999999999
4.567714 -0.00010469338000000001
4.568714 -0.00010410374
4.569714 -0.00010351736999999999
4.570714 -0.00010293419
4.571714 -0.00010235418
4.572714 -0.00010177728
4.573714 -0.00010120345
4.574714 -0.00010063267000000001
4.575714 -0.00010006487
4.576715 -9.950005099999999e-05
4.577714 -9.8938165e-05
4.578714 -9.8379189e-05
4.579714 -9.7823101e-05
4.580714 -9.7269901e-05
4.581714 -9.671957699999999e-05
4.582714 -9.6172118e-05
4.583714 -9.562753600000001e-05
4.584714 -9.5085841e-05
4.585714 -9.4547033e-05
4.586714 -9.4011136e-05
4.587714 -9.3478155e-05
4.588714 -9.2948119e-05
4.589714 -9.2421027e-05
4.590714 -9.189690799999999e-05
4.591714 -9.1375767e-05
4.592714 -9.0857623e-05
4.593714 -9.0342473e-05
4.594714 -8.9830326e-05
4.595714 -8.9321173e-05
4.596714 -8.8815005e-05
4.597714 -8.8311816e-05
4.598714 -8.7811583e-05
4.599714 -8.7314271e-05
4.600714 -8.6819853e-05
4.601714 -8.6328288e-05
4.602714 -8.5839525e-05
4.603714 -8.535351999999999e-05
4.604714 -8.4870209e-05
4.605714 -8.438954600000001e-05
4.606714 -8.3911459e-05
4.607714 -8.3435884e-05
4.608714 -8.2962765e-05
4.609715 -8.2492028e-05
4.610714 -8.202361e-05
4.611714 -8.1557459e-05
4.612714 -8.1093503e-05
4.613714 -8.063168500000001e-05
4.614714 -8.0171958e-05
4.615714 -7.9714277e-05
4.616714 -7.9258604e-05
4.617714 -7.8804891e-05
4.618714 -7.8353122e-05
4.619714 -7.7903258e-05
4.620714 -7.7455292e-05
4.621714 -7.7009202e-05
4.622715 -7.6564993e-05
4.623714 -7.6122649e-05
4.624714 -7.5682181e-05
4.625714 -7.5243599e-05
4.626714 -7.4806894e-05
4.627714 -7.437209299999999e-05
4.628714 -7.393919100000001e-05
4.629714 -7.350821e-05
4.630714 -7.3079161e-05
4.631714 -7.2652045e-05
4.632714 -7.222687900000001e-05
4.633714 -7.180366300000001e-05
4.634714 -7.1382397e-05
4.635714 -7.0963074e-05
4.636714 -7.054569e-05
4.637714 -7.0130238e-05
4.638714 -6.9716697e-05
4.639714 -6.9305054e-05
4.640714 -6.889527e-05
4.641714 -6.8487327e-05
4.642715 -6.808117499999999e-05
4.643714 -6.7676797e-05
4.644714 -6.7274129e-05
4.645714 -6.687313299999999e-05
4.646714 -6.647376799999999e-05
4.647714 -6.6075978e-05
4.648714 -6.5679711e-05
4.649714 -6.5284922e-05
4.650714 -6.4891555e-05
4.651714 -6.4499557e-05
4.652714 -6.4108883e-05
4.653714 -6.3719483e-05
4.654714 -6.3331299e-05
4.655715 -6.2944304e-05
4.656714 -6.2558439e-05
4.657714 -6.2173672e-05
4.658714 -6.1789962e-05
4.659714 -6.140728e-05
4.660714 -6.102558800000001e-05
4.661714 -6.0644851000000005e-05
4.662714 -6.0265046000000006e-05
4.663714 -5.9886145000000006e-05
4.664714 -5.9508125e-05
4.665714 -5.9130957e-05
4.666714 -5.8754619999999996e-05
4.667714 -5.8379101e-05
4.668715 -5.800437200000001e-05
4.669714 -5.7630405e-05
4.670714 -5.7257193e-05
4.671714 -5.6884693e-05
4.672714 -5.6512902999999994e-05
4.673714 -5.6141783000000005e-05
4.674714 -5.5771324000000005e-05
4.675714 -5.5401489000000005e-05
4.676714 -5.5032257e-05
4.677714 -5.4663593e-05
4.678714 -5.4295487e-05
4.679714 -5.3927891000000005e-05
4.680714 -5.3560785e-05
4.681714 -5.3194134e-05
4.682714 -5.282790900000001e-05
4.683714 -5.2462087000000005e-05
4.684714 -5.2096635e-05
4.685714 -5.1731519e-05
4.686714 -5.1366715e-05
4.687714 -5.1002195e-05
4.688715 -5.0637931e-05
4.689714 -5.0273894e-05
4.690714 -4.991006800000001e-05
4.691714 -4.9546423e-05
4.692714 -4.9182927e-05
4.693714 -4.8819567e-05
4.694714 -4.845631500000001e-05
4.695714 -4.809315300000001e-05
4.696714 -4.7730054999999996e-05
4.697714 -4.7366996e-05
4.698714 -4.7003959e-05
4.699714 -4.6640920000000004e-05
4.700714 -4.6277856e-05
4.701715 -4.5914737000000004e-05
4.702714 -4.5551542e-05
4.703714 -4.5188241e-05
4.704714 -4.4824807e-05
4.705714 -4.4461206000000004e-05
4.706714 -4.4097411e-05
4.707714 -4.3733379999999996e-05
4.708714 -4.3369084e-05
4.709714 -4.3004485000000004e-05
4.710714 -4.2639545e-05
4.711714 -4.2274223e-05
4.712714 -4.1908483999999997e-05
4.713714 -4.1542282e-05
4.714714 -4.1175579e-05
4.715714 -4.0808337e-05
4.716714 -4.0440514e-05
4.717714 -4.0072069e-05
4.718714 -3.9702968e-05
4.719714 -3.933317e-05
4.720714 -3.8962642e-05
4.721714 -3.8591352e-05
4.722714 -3.8219267e-05
4.723714 -3.7846354e-05
4.724714 -3.7472589e-05
4.725714 -3.7097945e-05
4.726714 -3.67224e-05
4.727714 -3.6345932e-05
4.728714 -3.5968517e-05
4.729714 -3.5590142000000005e-05
4.730714 -3.5210786e-05
4.731714 -3.4830433e-05
4.732714 -3.4449067e-05
4.733714 -3.406667e-05
4.734715 -3.368323e-05
4.735714 -3.3298721e-05
4.736714 -3.2913132e-05
4.737714 -3.2526441e-05
4.738714 -3.213863e-05
4.739714 -3.1749673e-05
4.740714 -3.1359548e-05
4.741714 -3.0968232e-05
4.742714 -3.0575694e-05
4.743714 -3.0181906000000003e-05
4.744714 -2.9786832999999998e-05
4.745714 -2.9390449e-05
4.746714 -2.8992716e-05
4.747715 -2.8593604e-05
4.748714 -2.8193077000000003e-05
4.749714 -2.77911e-05
4.750714 -2.7387642e-05
4.751714 -2.6982670000000003e-05
4.752714 -2.6576149000000002e-05
4.753714 -2.6168053000000003e-05
4.754714 -2.5758353999999998e-05
4.755714 -2.5347023e-05
4.756714 -2.4934042000000004e-05
4.757714 -2.4519389e-05
4.758714 -2.4103045000000003e-05
4.759714 -2.3684998e-05
4.760714 -2.3265238000000003e-05
4.761714 -2.2843753e-05
4.762714 -2.2420538e-05
4.763714 -2.1995586999999998e-05
4.764714 -2.1568896999999998e-05
4.765714 -2.1140465e-05
4.766714 -2.0710291e-05
4.767715 -2.0278368e-05
4.768714 -1.9844697000000002e-05
4.769714 -1.9409270999999998e-05
4.770714 -1.8972084e-05
4.771714 -1.8533122e-05
4.772714 -1.8092375e-05
4.773714 -1.7649826e-05
4.774714 -1.7205453e-05
4.775714 -1.6759230000000003e-05
4.776714 -1.6311128e-05
4.777714 -1.5861112e-05
4.778714 -1.5409142e-05
4.779714 -1.4955177e-05
4.780715 -1.4499165000000001e-05
4.781714 -1.4041058000000002e-05
4.782714 -1.3580799000000001e-05
4.783714 -1.3118338e-05
4.784714 -1.2653613999999999e-05
4.785714 -1.2186567999999999e-05
4.786714 -1.1717145e-05
4.787714 -1.1245288e-05
4.788714 -1.0770943e-05
4.789714 -1.0294061e-05
4.790714 -9.8145961e-06
4.791714 -9.3325056e-06
4.792714 -8.8477556e-06
4.793715 -8.3603169e-06
4.794714 -7.8701667e-06
4.795714 -7.377291e-06
4.796714 -6.881682399999999e-06
4.797714 -6.3833383e-06
4.798714 -5.8822671e-06
4.799714 -5.3784824e-06
4.800714 -4.8720025e-06
4.801714 -4.3628543e-06
4.802714 -3.851067e-06
4.803714 -3.3366748999999998e-06
4.804714 -2.8197142e-06
4.805714 -2.300224e-06
4.806714 -1.778243e-06
4.807714 -1.2538092e-06
4.808714 -7.2695938e-07
4.809714 -1.9772681e-07
4.810714 3.3385905e-07
4.811714 8.6777368e-07
4.812714 1.4039981e-06
4.813715 1.9425203e-06
4.814714 2.4833345999999997e-06
4.815714 3.0264435e-06
4.816714 3.5718564e-06
4.817714 4.1195893e-06
4.818714 4.6696673e-06
4.819714 5.2221203e-06
4.820714 5.7769853e-06
4.821714 6.334303e-06
4.822714 6.894121899999999e-06
4.823714 7.456489499999999e-06
4.824714 8.0214576e-06
4.825714 8.5890804e-06
4.826715 9.1594089e-06
4.827714 9.7324929e-06
4.828714 1.0308380999999999e-05
4.829714 1.0887116e-05
4.830714 1.1468737e-05
4.831714 1.2053276999999999e-05
4.832714 1.2640763000000001e-05
4.833714 1.3231214000000001e-05
4.834714 1.3824641000000002e-05
4.835714 1.4421049e-05
4.836714 1.5020433e-05
4.837714 1.5622786e-05
4.838714 1.6228084e-05
4.839714 1.683631e-05
4.840714 1.7447431e-05
4.841714 1.8061415e-05
4.842714 1.8678226e-05
4.843714 1.9297826e-05
4.844714 1.9920176e-05
4.845714 2.0545238000000002e-05
4.846714 2.1172978e-05
4.847714 2.1803362e-05
4.848714 2.2436362e-05
4.849714 2.3071956e-05
4.850714 2.371013e-05
4.851714 2.4350874000000003e-05
4.852714 2.4994188000000003e-05
4.853714 2.5640073999999998e-05
4.854714 2.6288555e-05
4.855714 2.6939651e-05
4.856714 2.7593390000000002e-05
4.857714 2.8249809e-05
4.858714 2.8908951000000003e-05
4.859715 2.9570865000000003e-05
4.860714 3.0235597e-05
4.861714 3.0903203e-05
4.862714 3.157374e-05
4.863714 3.2247252e-05
4.864714 3.2923791e-05
4.865714 3.3603405e-05
4.866714 3.4286130999999995e-05
4.867714 3.4971998000000005e-05
4.868714 3.5661033999999996e-05
4.869714 3.6353251e-05
4.870714 3.704865e-05
4.871714 3.7747228e-05
4.872715 3.8448957e-05
4.873714 3.9153812e-05
4.874714 3.9861752e-05
4.875714 4.0572718e-05
4.876714 4.1286654e-05
4.877714 4.2003478e-05
4.878714 4.2723119e-05
4.879714 4.3445487999999996e-05
4.880714 4.4170488e-05
4.881714 4.4898036e-05
4.882714 4.5628033e-05
4.883714 4.6360387e-05
4.884714 4.7095008e-05
4.885714 4.783180999999999e-05
4.886714 4.8570717999999995e-05
4.887714 4.9311666e-05
4.888714 5.0054587e-05
4.889714 5.0799446e-05
4.890714 5.1546198e-05
4.891714 5.2294831000000004e-05
4.892715 5.3045324000000004e-05
4.893714 5.3797685999999997e-05
4.894714 5.4551936e-05
4.895714 5.5308100999999996e-05
4.896714 5.6066227e-05
4.897714 5.682636e-05
4.898714 5.7588568e-05
4.899714 5.8352913e-05
4.900714 5.9119469e-05
4.901714 5.9888316e-05
4.902714 6.0659527999999994e-05
4.903714 6.1433178e-05
4.904714 6.220934099999999e-05
4.905715 6.2988079e-05
4.906714 6.376945400000001e-05
4.907714 6.455351800000001e-05
4.908714 6.5340305e-05
4.909714 6.6129849e-05
4.910714 6.6922161e-05
4.911714 6.7717241e-05
4.912714 6.8515078e-05
4.913714 6.931564400000001e-05
4.914714 7.0118898e-05
4.915714 7.092479e-05
4.916714 7.1733251e-05
4.917714 7.2544208e-05
4.918715 7.3357575e-05
4.919714 7.417327200000001e-05
4.920714 7.4991181e-05
4.921714 7.581122100000001e-05
4.922714 7.6633296e-05
4.923714 7.7457292e-05
4.924714 7.8283119e-05
4.925714 7.9110691e-05
4.926714 7.9939929e-05
4.927714 8.077075199999999e-05
4.928714 8.160309299999999e-05
4.929714 8.2436912e-05
4.930714 8.3272158e-05
4.931714 8.4108808e-05
4.932714 8.4946839e-05
4.933714 8.578625199999999e-05
4.934714 8.662705100000001e-05
4.935714 8.746925500000001e-05
4.936714 8.8312879e-05
4.937714 8.915796500000001e-05
4.938715 9.000454499999999e-05
4.939714 9.0852666e-05
4.940714 9.1702367e-05
4.941714 9.2553694e-05
4.942714 9.340667499999999e-05
4.943714 9.426135000000001e-05
4.944714 9.5117747e-05
4.945714 9.597587200000001e-05
4.946714 9.683573100000001e-05
4.947714 9.769733e-05
4.948714 9.8560645e-05
4.949714 9.9425654e-05
4.950714 0.00010029229
4.951715 0.0001011605
4.952714 0.00010203023000000001
4.953714 0.00010290137
4.954714 0.00010377381999999999
4.955714 0.00010464748
4.956714 0.00010552225
4.957714 0.000106398
4.958714 0.00010727459
4.959714 0.00010815191
4.960714 0.00010902986
4.961714 0.00010990829
4.962714 0.0001107871
4.963714 0.00011166617
4.964714 0.00011254541999999999
4.965714 0.00011342479
4.966714 0.00011430418
4.967714 0.00011518357000000001
4.968714 0.0001160629
4.969714 0.00011694218
4.970714 0.00011782139000000001
4.971714 0.00011870056
4.972714 0.00011957973
4.973714 0.00012045892
4.974714 0.00012133821999999998
4.975714 0.00012221768
4.976714 0.00012309740000000002
4.977714 0.00012397744
4.978714 0.00012485791
4.979714 0.0001257389
4.980714 0.00012662049999999998
4.981714 0.00012750277
4.982714 0.0001283858
4.983714 0.00012926962
4.984715 0.00013015432
4.985714 0.00013103991
4.986714 0.00013192641
4.987714 0.00013281381
4.988714 0.00013370207999999998
4.989714 0.00013459119
4.990714 0.00013548108
4.991714 0.00013637166
4.992714 0.00013726282
4.993714 0.00013815443999999998
4.994714 0.00013904641
4.995714 0.00013993857
4.996714 0.00014083076
4.997715 0.00014172284
4.998714 0.00014261462000000002
4.999714 0.00014350594
5.000714 0.00014439663
5.001714 0.00014528653
5.002714 0.00014617549
5.003714 0.00014706337
5.004714 0.00014795004
5.005714 0.00014883539
5.006714 0.00014971931
5.007714 0.00015060174000000001
5.008714 0.00015148262
5.009714 0.00015236187999999998
5.010714 0.00015323953
5.011714 0.00015411557
5.012714 0.00015498998
5.013714 0.00015586284
5.014714 0.00015673413
5.015714 0.00015760396
5.016714 0.00015847238
5.017715 0.00015933945
5.018714 0.00016020524
5.019714 0.00016106984
5.020714 0.00016193331
5.021714 0.00016279572
5.022714 0.0001636571
5.023714 0.00016451752
5.024714 0.00016537698
5.025714 0.00016623551
5.026714 0.00016709309000000001
5.027714 0.00016794972
5.028714 0.00016880534
5.029714 0.00016965989
5.030715 0.00017051329
5.031714 0.00017136546000000002
5.032714 0.00017221627999999998
5.033714 0.00017306561
5.034714 0.00017391335
5.035714 0.00017475934
5.036714 0.00017560343
5.037714 0.00017644547
5.038714 0.00017728532
5.039714 0.00017812284000000002
5.040714 0.0001789579
5.041714 0.00017979035
5.042714 0.00018062008
5.043715 0.00018144699
5.044714 0.00018227103
5.045714 0.00018309211
5.046714 0.0001839102
5.047714 0.00018472524999999998
5.048714 0.00018553729
5.049714 0.00018634632
5.050714 0.00018715239
5.051714 0.00018795552000000002
5.052714 0.0001887558
5.053714 0.00018955329
5.054714 0.0001903481
5.055714 0.00019114029
5.056714 0.00019192998
5.057714 0.00019271724
5.058714 0.00019350218
5.059714 0.00019428485
5.060714 0.00019506531
5.061714 0.00019584367999999998
5.062714 0.00019661991
5.063715 0.00019739407
5.064714 0.00019816611999999998
5.065714 0.00019893607000000003
5.066714 0.00019970387
5.067714 0.00020046940999999998
5.068714 0.00020123264
5.069714 0.00020199338
5.070714 0.00020275154
5.071714 0.00020350694
5.072714 0.00020425946000000002
5.073714 0.00020500886
5.074714 0.00020575493999999998
5.075714 0.00020649754
5.076715 0.00020723644
5.077714 0.00020797144999999998
5.078714 0.00020870239
5.079714 0.00020942904999999998
5.080714 0.0002101513
5.081714 0.00021086896000000003
5.082714 0.00021158191
5.083714 0.00021229007
5.084714 0.00021299334000000002
5.085714 0.00021369162000000003
5.086714 0.00021438492999999997
5.087714 0.00021507323999999997
5.088714 0.00021575656
5.089714 0.00021643493
5.090714 0.00021710844
5.091714 0.00021777714
5.092714 0.00021844114
5.093714 0.00021910054999999998
5.094714 0.00021975547
5.095714 0.00022040606
5.096714 0.00022105244
5.097714 0.0002216947
5.098714 0.00022233300999999997
5.099714 0.00022296742
5.100714 0.00022359810999999998
5.101714 0.00022422507
5.102714 0.00022484840000000001
5.103714 0.00022546812000000003
5.104714 0.00022608426
5.105714 0.00022669678000000003
5.106714 0.00022730568999999997
5.107714 0.00022791087000000003
5.108714 0.00022851229
5.109715 0.00022910979
5.110714 0.00022970325999999998
5.111714 0.00023029253999999998
5.112714 0.00023087750000000003
5.113714 0.00023145799000000002
5.114714 0.00023203374000000003
5.115714 0.00023260466
5.116714 0.00023317051999999997
5.117714 0.00023373116000000003
5.118714 0.00023428643000000002
5.119714 0.00023483614999999998
5.120714 0.00023538021
5.121714 0.00023591847000000002
5.122715 0.00023645084
5.123714 0.00023697726
5.124714 0.00023749766999999999
5.125714 0.00023801206000000002
5.126714 0.00023852040000000001
5.127714 0.00023902272999999999
5.128714 0.00023951911
5.129714 0.00024000958000000003
5.130714 0.00024049425
5.131714 0.00024097320999999999
5.132714 0.00024144656000000002
5.133714 0.00024191443
5.134714 0.00024237693
5.135714 0.00024283418000000003
5.136714 0.00024328629
5.137714 0.00024373336999999998
5.138714 0.00024417552
5.139714 0.00024461278
5.140714 0.00024504527
5.141714 0.00024547296
5.142715 0.00024589588
5.143714 0.00024631399
5.144714 0.00024672729
5.145714 0.00024713568
5.146714 0.00024753908
5.147714 0.00024793733000000003
5.148714 0.0002483303
5.149714 0.00024871786
5.150714 0.00024909979999999997
5.151714 0.00024947597
5.152714 0.00024984610999999996
5.153714 0.00025021006000000004
5.154714 0.00025056763
5.155715 0.00025091858
5.156714 0.00025126276
5.157714 0.00025159997999999996
5.158714 0.00025193008
5.159714 0.00025225295
5.160714 0.00025256845
5.161714 0.00025287654000000003
5.162714 0.00025317713
5.163714 0.00025347022
5.164714 0.00025375580000000004
5.165714 0.00025403394
5.166714 0.00025430472
5.167714 0.00025456818000000003
5.168715 0.00025482448
5.169714 0.00025507375
5.170714 0.00025531615
5.171714 0.00025555184
5.172714 0.00025578104
5.173714 0.00025600389
5.174714 0.00025622057000000004
5.175714 0.0002564313
5.176714 0.00025663621
5.177714 0.00025683548
5.178714 0.00025702918
5.179714 0.00025721749
5.180714 0.00025740046
5.181714 0.00025757815
5.182714 0.00025775057
5.183714 0.00025791774
5.184714 0.00025807958
5.185714 0.00025823604
5.186714 0.00025838699
5.187714 0.00025853235
5.188715 0.00025867196
5.189714 0.00025880561
5.190714 0.00025893312
5.191714 0.00025905429
5.192714 0.00025916892999999997
5.193714 0.00025927679
5.194714 0.0002593777
5.195714 0.00025947145
5.196714 0.00025955785
5.197714 0.0002596367
5.198714 0.00025970786999999996
5.199714 0.00025977123999999997
5.200714 0.00025982667000000004
5.201715 0.00025987413
5.202714 0.00025991353
5.203714 0.00025994490999999996
5.204714 0.00025996828000000004
5.205714 0.0002599837
5.206714 0.0002599912
5.207714 0.00025999095
5.208714 0.00025998302
5.209714 0.00025996758
5.210714 0.0002599448
5.211714 0.00025991483
5.212714 0.00025987785999999997
5.213714 0.00025983404
5.214714 0.00025978359
5.215714 0.00025972658
5.216714 0.00025966324
5.217714 0.00025959364
5.218714 0.0002595179
5.219714 0.00025943611
5.220714 0.00025934833
5.221714 0.00025925453
5.222714 0.00025915474
5.223714 0.0002590489
5.224714 0.00025893696
5.225714 0.0002588188
5.226714 0.00025869430999999997
5.227714 0.00025856336000000004
5.228714 0.00025842576
5.229714 0.00025828135
5.230714 0.00025812994
5.231714 0.00025797137
5.232714 0.00025780541
5.233714 0.00025763188
5.234715 0.00025745067
5.235714 0.00025726156
5.236714 0.00025706443
5.237714 0.00025685920000000003
5.238714 0.00025664574
5.239714 0.00025642403
5.240714 0.00025619406
5.241714 0.00025595582
5.242714 0.00025570937
5.243714 0.0002554548
5.244714 0.00025519221000000003
5.245714 0.00025492171999999996
5.246714 0.00025464353
5.247715 0.00025435781
5.248714 0.0002540648
5.249714 0.00025376467
5.250714 0.00025345767
5.251714 0.00025314399999999996
5.252714 0.00025282391
5.253714 0.00025249756
5.254714 0.0002521652
5.255714 0.00025182699
5.256714 0.00025148308
5.257714 0.00025113361
5.258714 0.00025077863
5.259714 0.00025041822
5.260714 0.0002500524
5.261714 0.00024968117
5.262714 0.00024930446
5.263714 0.0002489222
5.264714 0.00024853422999999996
5.265714 0.00024814049
5.266714 0.00024774072000000003
5.267715 0.00024733476
5.268714 0.00024692242
5.269714 0.00024650342
5.270714 0.00024607759
5.271714 0.00024564465
5.272714 0.00024520439
5.273714 0.0002447566
5.274714 0.00024430112
5.275714 0.00024383774
5.276714 0.00024336632
5.277714 0.00024288674000000002
5.278714 0.00024239896
5.279714 0.00024190287999999998
5.280715 0.00024139852000000002
5.281714 0.0002408859
5.282714 0.00024036510000000001
5.283714 0.00023983622999999997
5.284714 0.00023929942
5.285714 0.00023875482
5.286714 0.00023820267
5.287714 0.00023764311999999998
5.288714 0.00023707646000000002
5.289714 0.00023650291
5.290714 0.00023592272000000003
5.291714 0.00023533612
5.292714 0.00023474337999999998
5.293715 0.00023414473000000002
5.294714 0.00023354031999999999
5.295714 0.00023293041999999998
5.296714 0.00023231513999999998
5.297714 0.00023169462
5.298714 0.00023106893
5.299714 0.00023043815000000002
5.300714 0.00022980232
5.301714 0.00022916140000000002
5.302714 0.00022851538999999998
5.303714 0.00022786414
5.304714 0.0002272076
5.305714 0.00022654558
5.306714 0.00022587798999999998
5.307714 0.00022520460000000002
5.308714 0.00022452523
5.309714 0.0002238397
5.310714 0.00022314781999999999
5.311714 0.00022244938
5.312714 0.0002217442
5.313715 0.00022103213
5.314714 0.00022031303999999998
5.315714 0.00021958679
5.316714 0.00021885332
5.317714 0.00021811259000000002
5.318714 0.00021736455000000003
5.319714 0.00021660926
5.320714 0.00021584676
5.321714 0.00021507712999999998
5.322714 0.00021430051
5.323714 0.00021351707
5.324714 0.00021272699
5.325714 0.00021193050000000002
5.326715 0.00021112779999999997
5.327714 0.00021031917
5.328714 0.00020950481
5.329714 0.00020868498999999997
5.330714 0.00020785997000000002
5.331714 0.00020703001
5.332714 0.00020619526999999998
5.333714 0.00020535600999999998
5.334714 0.00020451233999999998
5.335714 0.00020366447
5.336714 0.00020281243
5.337714 0.00020195637000000003
5.338714 0.00020109624
5.339714 0.00020023207999999998
5.340714 0.00019936383
5.341714 0.00019849142000000002
5.342714 0.00019761471000000002
5.343714 0.00019673357000000001
5.344714 0.00019584778999999998
5.345714 0.00019495721999999999
5.346714 0.00019406159
5.347714 0.00019316074
5.348714 0.00019225438
5.349714 0.00019134234
5.350714 0.00019042436000000002
5.351714 0.00018950024000000002
5.352714 0.00018856981000000002
5.353714 0.00018763292
5.354714 0.00018668944
5.355714 0.00018573927
5.356714 0.00018478238
5.357714 0.00018381876
5.358714 0.00018284842
5.359715 0.00018187146
5.360714 0.00018088798
5.361714 0.00017989815
5.362714 0.00017890216
5.363714 0.00017790022
5.364714 0.00017689257999999999
5.365714 0.00017587953
5.366714 0.00017486135
5.367714 0.00017383834
5.368714 0.00017281079
5.369714 0.00017177902
5.370714 0.00017074329
5.371714 0.0001697039
5.372715 0.00016866109
5.373714 0.00016761508
5.374714 0.00016656605
5.375714 0.00016551418
5.376714 0.00016445956
5.377714 0.00016340226
5.378714 0.00016234234
5.379714 0.00016127975
5.380714 0.00016021446
5.381714 0.00015914637
5.382714 0.00015807537
5.383714 0.0001570013
5.384714 0.00015592396
5.385714 0.00015484318
5.386714 0.00015375873
5.387714 0.00015267041
5.388714 0.00015157797
5.389714 0.00015048121999999999
5.390714 0.00014937995000000002
5.391714 0.00014827397
5.392715 0.00014716312
5.393714 0.00014604728
5.394714 0.00014492637
5.395714 0.0001438003
5.396714 0.00014266907
5.397714 0.00014153269
5.398714 0.00014039125
5.399714 0.00013924482
5.400714 0.00013809356
5.401714 0.00013693764
5.402714 0.00013577727
5.403714 0.00013461269
5.404714 0.00013344413
5.405715 0.00013227188
5.406714 0.00013109623
5.407714 0.00012991743
5.408714 0.00012873578999999998
5.409714 0.00012755155999999998
5.410714 0.00012636499
5.411714 0.00012517629
5.412714 0.00012398568
5.413714 0.00012279330999999998
5.414714 0.00012159932
5.415714 0.00012040379000000001
5.416714 0.00011920678000000001
5.417714 0.00011800827
5.418715 0.00011680821999999999
5.419714 0.00011560661
5.420714 0.00011440327
5.421714 0.00011319809
5.422714 0.00011199089
5.423714 0.00011078149
5.424714 0.00010956965
5.425714 0.00010835516000000001
5.426714 0.00010713781999999999
5.427714 0.00010591738
5.428714 0.00010469363
5.429714 0.00010346638999999999
5.430714 0.00010223546999999999
5.431714 0.00010100074
5.432714 9.976208700000002e-05
5.433714 9.851944500000001e-05
5.434714 9.727278899999999e-05
5.435714 9.602211999999999e-05
5.436714 9.476748900000001e-05
5.437714 9.350901e-05
5.438715 9.224683e-05
5.439714 9.098112099999999e-05
5.440714 8.9712114e-05
5.441714 8.8440061e-05
5.442714 8.716525e-05
5.443714 8.5887973e-05
5.444714 8.460856400000001e-05
5.445714 8.3327336e-05
5.446714 8.2044619e-05
5.447714 8.076074200000001e-05
5.448714 7.9476001e-05
5.449714 7.8190686e-05
5.450714 7.6905064e-05
5.451715 7.5619357e-05
5.452714 7.4333752e-05
5.453714 7.3048398e-05
5.454714 7.1763412e-05
5.455714 7.0478848e-05
5.456714 6.9194715e-05
5.457714 6.791097999999999e-05
5.458714 6.6627575e-05
5.459714 6.5344369e-05
5.460714 6.406122e-05
5.461714 6.2777929e-05
5.462714 6.149429100000001e-05
5.463714 6.0210061e-05
5.464714 5.8924996e-05
5.465714 5.763884e-05
5.466714 5.6351337e-05
5.467714 5.5062242e-05
5.468714 5.3771316e-05
5.469714 5.2478356e-05
5.470714 5.1183173e-05
5.471714 4.9885620000000004e-05
5.472714 4.8585588000000005e-05
5.473714 4.7283007e-05
5.474714 4.5977848e-05
5.475714 4.4670134e-05
5.476714 4.335993e-05
5.477714 4.2047347e-05
5.478714 4.073253e-05
5.479714 3.9415679e-05
5.480714 3.8097016e-05
5.481714 3.6776797e-05
5.482714 3.5455298e-05
5.483714 3.4132822e-05
5.484715 3.2809672e-05
5.485714 3.1486161000000004e-05
5.486714 3.0162593e-05
5.487714 2.8839267e-05
5.488714 2.7516455000000004e-05
5.489714 2.6194414e-05
5.490714 2.487337e-05
5.491714 2.3553508e-05
5.492714 2.2234978e-05
5.493714 2.0917891e-05
5.494714 1.9602308000000002e-05
5.495714 1.8288253e-05
5.496714 1.6975702e-05
5.497715 1.5664588e-05
5.498714 1.4354811e-05
5.499714 1.3046228e-05
5.500714 1.1738673000000001e-05
5.501714 1.0431948e-05
5.502714 9.1258421e-06
5.503714 7.820128900000001e-06
5.504714 6.514578400000001e-06
5.505714 5.2089632e-06
5.506714 3.9030649e-06
5.507714 2.596682e-06
5.508714 1.2896351e-06
5.509714 -1.8225850000000002e-08
5.510714 -1.3270171000000002e-06
5.511714 -2.6368168e-06
5.512714 -3.9476618e-06
5.513714 -5.2595453e-06
5.514714 -6.5724159e-06
5.515714 -7.886178099999999e-06
5.516714 -9.2006943e-06
5.517715 -1.0515785e-05
5.518714 -1.1831233e-05
5.519714 -1.3146793e-05
5.520714 -1.4462187999999999e-05
5.521714 -1.5777123999999997e-05
5.522714 -1.7091293e-05
5.523714 -1.8404377e-05
5.524714 -1.9716063e-05
5.525714 -2.1026044999999998e-05
5.526714 -2.2334032e-05
5.527714 -2.3639757e-05
5.528714 -2.4942977e-05
5.529714 -2.624349e-05
5.530715 -2.7541130999999998e-05
5.531714 -2.8835770999999997e-05
5.532714 -3.0127339000000002e-05
5.533714 -3.14158e-05
5.534714 -3.2701175e-05
5.535714 -3.3983522e-05
5.536714 -3.5262957e-05
5.537714 -3.6539623e-05
5.538714 -3.7813705999999997e-05
5.539714 -3.9085427000000004e-05
5.540714 -4.0355025e-05
5.541714 -4.1622761e-05
5.542714 -4.2888914e-05
5.543715 -4.4153757e-05
5.544714 -4.5417562e-05
5.545714 -4.6680591000000004e-05
5.546714 -4.7943091999999997e-05
5.547714 -4.9205272000000005e-05
5.548714 -5.0467321e-05
5.549714 -5.1729387e-05
5.550714 -5.299157199999999e-05
5.551714 -5.4253944999999995e-05
5.552714 -5.5516516999999996e-05
5.553714 -5.677923700000001e-05
5.554714 -5.8042042000000006e-05
5.555714 -5.9304779000000004e-05
5.556714 -6.0567288e-05
5.557714 -6.182933699999999e-05
5.558714 -6.3090681e-05
5.559714 -6.435103000000001e-05
5.560714 -6.561008400000001e-05
5.561714 -6.6867511e-05
5.562714 -6.8122984e-05
5.563715 -6.937615900000001e-05
5.564714 -7.0626709e-05
5.565714 -7.1874314e-05
5.566714 -7.3118679e-05
5.567714 -7.4359542e-05
5.568714 -7.559666e-05
5.569714 -7.682983799999999e-05
5.570714 -7.8058929e-05
5.571714 -7.9283819e-05
5.572714 -8.050445200000001e-05
5.573714 -8.172081e-05
5.574714 -8.293292799999999e-05
5.575714 -8.4140896e-05
5.576715 -8.534483999999999e-05
5.577714 -8.6544907e-05
5.578714 -8.7741307e-05
5.579714 -8.8934252e-05
5.580714 -9.0123996e-05
5.581714 -9.131078999999999e-05
5.582714 -9.2494895e-05
5.583714 -9.367657299999999e-05
5.584714 -9.4856085e-05
5.585714 -9.603365899999999e-05
5.586714 -9.7209511e-05
5.587714 -9.8383828e-05
5.588714 -9.9556758e-05
5.589714 -0.00010072838999999999
5.590714 -0.00010189883
5.591714 -0.00010306809000000002
5.592714 -0.00010423612
5.593714 -0.00010540288000000001
5.594714 -0.00010656822
5.595714 -0.00010773200999999999
5.596714 -0.00010889405000000001
5.597714 -0.0001100541
5.598714 -0.00011121191
5.599714 -0.00011236720999999999
5.600714 -0.00011351967
5.601714 -0.00011466902
5.602714 -0.00011581495
5.603714 -0.00011695715
5.604714 -0.00011809535000000001
5.605714 -0.00011922929000000001
5.606714 -0.00012035871
5.607714 -0.00012148346
5.608714 -0.00012260333
5.609715 -0.00012371822999999999
5.610714 -0.00012482808
5.611714 -0.00012593284000000002
5.612714 -0.00012703256
5.613714 -0.00012812727999999998
5.614714 -0.00012921712
5.615714 -0.00013030223
5.616714 -0.00013138279999999998
5.617714 -0.00013245901000000001
5.618714 -0.00013353115
5.619714 -0.00013459945
5.620714 -0.00013566421000000002
5.621714 -0.00013672566
5.622715 -0.00013778410000000001
5.623714 -0.00013883979
5.624714 -0.00013989296
5.625714 -0.00014094381
5.626714 -0.00014199254
5.627714 -0.00014303928
5.628714 -0.00014408413
5.629714 -0.00014512715
5.630714 -0.00014616835999999999
5.631714 -0.0001472077
5.632714 -0.00014824509999999998
5.633714 -0.00014928041999999998
5.634714 -0.0001503135
5.635714 -0.0001513441
5.636714 -0.000152372
5.637714 -0.00015339690000000002
5.638714 -0.00015441851
5.639714 -0.00015543653
5.640714 -0.00015645062
5.641714 -0.00015746045
5.642715 -0.00015846574000000002
5.643714 -0.00015946616
5.644714 -0.00016046146
5.645714 -0.00016145137000000002
5.646714 -0.00016243571
5.647714 -0.00016341428
5.648714 -0.00016438696000000002
5.649714 -0.00016535370000000002
5.650714 -0.00016631442
5.651714 -0.00016726915999999998
5.652714 -0.00016821799
5.653714 -0.00016916101000000002
5.654714 -0.00017009838
5.655715 -0.00017103029
5.656714 -0.00017195694
5.657714 -0.00017287858
5.658714 -0.00017379551000000002
5.659714 -0.00017470798
5.660714 -0.00017561626
5.661714 -0.00017652067
5.662714 -0.00017742145
5.663714 -0.00017831887
5.664714 -0.00017921315
5.665714 -0.00018010448
5.666714 -0.00018099303
5.667714 -0.00018187890999999998
5.668715 -0.0001827622
5.669714 -0.00018364291999999998
5.670714 -0.00018452107
5.671714 -0.00018539657
5.672714 -0.00018626930999999998
5.673714 -0.00018713914
5.674714 -0.00018800586999999998
5.675714 -0.00018886925
5.676714 -0.00018972905000000002
5.677714 -0.00019058499
5.678714 -0.00019143677
5.679714 -0.0001922841
5.680714 -0.00019312665
5.681714 -0.00019396413999999998
5.682714 -0.00019479633000000002
5.683714 -0.00019562290000000001
5.684714 -0.00019644366999999998
5.685714 -0.0001972584
5.686714 -0.00019806698
5.687714 -0.00019886929000000002
5.688715 -0.00019966524
5.689714 -0.00020045479000000002
5.690714 -0.000201238
5.691714 -0.00020201496
5.692714 -0.00020278576
5.693714 -0.00020355053
5.694714 -0.0002043095
5.695714 -0.00020506288000000003
5.696714 -0.00020581092000000002
5.697714 -0.00020655389
5.698714 -0.00020729205999999998
5.699714 -0.00020802574
5.700714 -0.00020875518000000002
5.701715 -0.00020948066
5.702714 -0.00021020244
5.703714 -0.00021092071
5.704714 -0.00021163566999999998
5.705714 -0.00021234753
5.706714 -0.00021305634
5.707714 -0.00021376219999999998
5.708714 -0.0002144651
5.709714 -0.00021516507
5.710714 -0.00021586200000000001
5.711714 -0.00021655577999999998
5.712714 -0.00021724627000000002
5.713714 -0.00021793323
5.714714 -0.00021861647000000003
5.715714 -0.0002192957
5.716714 -0.00021997066000000002
5.717714 -0.00022064102999999998
5.718714 -0.00022130647999999998
5.719714 -0.00022196673000000002
5.720714 -0.0002226215
5.721714 -0.00022327044
5.722714 -0.00022391337000000002
5.723714 -0.00022454999
5.724714 -0.00022518011
5.725714 -0.00022580357
5.726714 -0.00022642025
5.727714 -0.00022703011
5.728714 -0.00022763306
5.729714 -0.00022822914999999998
5.730714 -0.00022881843
5.731714 -0.00022940105
5.732714 -0.00022997709999999998
5.733714 -0.00023054683
5.734715 -0.00023111043000000002
5.735714 -0.00023166813
5.736714 -0.00023222024
5.737714 -0.00023276700000000002
5.738714 -0.00023330874000000002
5.739714 -0.00023384571
5.740714 -0.00023437817
5.741714 -0.00023490643000000002
5.742714 -0.00023543065999999998
5.743714 -0.0002359511
5.744714 -0.00023646789000000002
5.745714 -0.00023698121000000001
5.746714 -0.0002374911
5.747715 -0.00023799762
5.748714 -0.00023850075
5.749714 -0.00023900044999999997
5.750714 -0.00023949659999999997
5.751714 -0.00023998912
5.752714 -0.00024047777
5.753714 -0.00024096241
5.754714 -0.00024144274
5.755714 -0.00024191854
5.756714 -0.00024238955
5.757714 -0.00024285544000000002
5.758714 -0.00024331594
5.759714 -0.00024377077
5.760714 -0.00024421969999999997
5.761714 -0.00024466246
5.762714 -0.00024509884
5.763714 -0.00024552867
5.764714 -0.00024595176
5.765714 -0.00024636804
5.766714 -0.00024677745
5.767715 -0.00024717995
5.768714 -0.00024757558
5.769714 -0.00024796441
5.770714 -0.00024834656
5.771714 -0.00024872215
5.772714 -0.00024909139
5.773714 -0.00024945450000000004
5.774714 -0.00024981171
5.775714 -0.00025016327
5.776714 -0.00025050952
5.777714 -0.00025085064
5.778714 -0.00025118695
5.779714 -0.00025151869
5.780715 -0.00025184613
5.781714 -0.00025216943
5.782714 -0.00025248885
5.783714 -0.00025280447
5.784714 -0.00025311642
5.785714 -0.00025342481
5.786714 -0.00025372956
5.787714 -0.00025403074
5.788714 -0.00025432826
5.789714 -0.00025462198
5.790714 -0.00025491177
5.791714 -0.00025519741
5.792714 -0.0002554787
5.793715 -0.00025575539
5.794714 -0.00025602721999999997
5.795714 -0.00025629385999999997
5.796714 -0.00025655504
5.797714 -0.00025681047
5.798714 -0.00025705986
5.799714 -0.00025730294000000004
5.800714 -0.00025753945
5.801714 -0.00025776922
5.802714 -0.00025799202
5.803714 -0.00025820773
5.804714 -0.00025841623
5.805714 -0.00025861748
5.806714 -0.00025881145
5.807714 -0.00025899819000000003
5.808714 -0.00025917777
5.809714 -0.00025935035
5.810714 -0.00025951600999999996
5.811714 -0.00025967504
5.812714 -0.00025982765
5.813715 -0.0002599741
5.814714 -0.00026011467
5.815714 -0.00026024964000000004
5.816714 -0.00026037932999999996
5.817714 -0.000260504
5.818714 -0.00026062398
5.819714 -0.00026073949
5.820714 -0.00026085081
5.821714 -0.00026095815000000004
5.822714 -0.00026106168
5.823714 -0.00026116152
5.824714 -0.00026125781
5.825714 -0.00026135058
5.826715 -0.00026143985
5.827714 -0.00026152554000000004
5.828714 -0.00026160762
5.829714 -0.00026168593
5.830714 -0.00026176028
5.831714 -0.00026183054
5.832714 -0.00026189643
5.833714 -0.00026195773
5.834714 -0.00026201414999999997
5.835714 -0.0002620654
5.836714 -0.00026211121
5.837714 -0.00026215132
5.838714 -0.00026218547
5.839714 -0.00026221339
5.840714 -0.00026223486
5.841714 -0.00026224973
5.842714 -0.00026225782
5.843714 -0.00026225903
5.844714 -0.00026225325000000003
5.845714 -0.00026224045
5.846714 -0.00026222069000000003
5.847714 -0.000262194
5.848714 -0.00026216046
5.849714 -0.00026212024
5.850714 -0.00026207347
5.851714 -0.00026202038
5.852714 -0.00026196117
5.853714 -0.00026189609
5.854714 -0.00026182543
5.855714 -0.00026174937
5.856714 -0.00026166822
5.857714 -0.0002615822
5.858714 -0.00026149155
5.859715 -0.00026139649
5.860714 -0.00026129719
5.861714 -0.00026119378
5.862714 -0.00026108642
5.863714 -0.00026097512
5.864714 -0.00026085995
5.865714 -0.0002607409
5.866714 -0.00026061791000000004
5.867714 -0.00026049092
5.868714 -0.00026035975000000003
5.869714 -0.00026022428
5.870714 -0.00026008429
5.871714 -0.00025993959
5.872715 -0.00025978989
5.873714 -0.00025963502
5.874714 -0.00025947465
5.875714 -0.00025930859999999997
5.876714 -0.00025913662
5.877714 -0.0002589584
5.878714 -0.00025877382
5.879714 -0.00025858267
5.880714 -0.00025838478
5.881714 -0.00025818008
5.882714 -0.00025796846
5.883714 -0.00025774993
5.884714 -0.00025752447
5.885714 -0.00025729214
5.886714 -0.00025705305999999996
5.887714 -0.00025680733
5.888714 -0.00025655515
5.889714 -0.00025629672
5.890714 -0.00025603229
5.891714 -0.00025576207
5.892715 -0.00025548637999999997
5.893714 -0.00025520549
5.894714 -0.00025491966
5.895714 -0.00025462921
5.896714 -0.00025433437
5.897714 -0.0002540354
5.898714 -0.00025373254
5.899714 -0.00025342597
5.900714 -0.00025311584999999996
5.901714 -0.00025280227999999996
5.902714 -0.00025248539
5.903714 -0.00025216518
5.904714 -0.00025184166999999997
5.905715 -0.00025151478
5.906714 -0.00025118445
5.907714 -0.00025085054999999997
5.908714 -0.00025051288
5.909714 -0.00025017125
5.910714 -0.00024982544
5.911714 -0.00024947519
5.912714 -0.00024912024000000004
5.913714 -0.00024876035
5.914714 -0.00024839521
5.915714 -0.00024802457
5.916714 -0.00024764818
5.917714 -0.00024726578
5.918715 -0.0002468772
5.919714 -0.00024648226999999997
5.920714 -0.0002460808
5.921714 -0.00024567273
5.922714 -0.00024525793
5.923714 -0.00024483643
5.924714 -0.00024440824
5.925714 -0.00024397339
5.926714 -0.00024353199
5.927714 -0.0002430842
5.928714 -0.00024263018
5.929714 -0.00024217011
5.930714 -0.00024170422000000002
5.931714 -0.00024123276
5.932714 -0.00024075597999999998
5.933714 -0.00024027413000000003
5.934714 -0.00023978744
5.935714 -0.0002392962
5.936714 -0.00023880061
5.937714 -0.00023830091
5.938715 -0.00023779728
5.939714 -0.00023728987
5.940714 -0.00023677884999999998
5.941714 -0.00023626426
5.942714 -0.00023574619
5.943714 -0.00023522466000000002
5.944714 -0.00023469962999999997
5.945714 -0.00023417105999999998
5.946714 -0.00023363886999999998
5.947714 -0.00023310288
5.948714 -0.00023256299999999998
5.949714 -0.00023201906
5.950714 -0.00023147081000000002
5.951715 -0.00023091809
5.952714 -0.00023036071000000002
5.953714 -0.00022979843000000001
5.954714 -0.00022923105
5.955714 -0.00022865838
5.956714 -0.00022808026
5.957714 -0.00022749653000000002
5.958714 -0.00022690706000000002
5.959714 -0.00022631179000000002
5.960714 -0.00022571064
5.961714 -0.00022510359999999998
5.962714 -0.00022449069
5.963714 -0.00022387193999999998
5.964714 -0.00022324743000000003
5.965714 -0.00022261735999999998
5.966714 -0.00022198183
5.967714 -0.000221341
5.968714 -0.00022069509999999998
5.969714 -0.00022004438000000002
5.970714 -0.00021938904
5.971714 -0.00021872936
5.972714 -0.00021806554000000002
5.973714 -0.00021739786
5.974714 -0.00021672652
5.975714 -0.00021605173999999998
5.976714 -0.00021537373
5.977714 -0.00021469264000000001
5.978714 -0.00021400856
5.979714 -0.00021332164
5.980714 -0.00021263190000000003
5.981714 -0.00021193938999999998
5.982714 -0.00021124411
5.983714 -0.00021054595
5.984715 -0.00020984484999999998
5.985714 -0.00020914069
5.986714 -0.00020843330999999998
5.987714 -0.00020772249999999998
5.988714 -0.00020700811
5.989714 -0.00020628988
5.990714 -0.00020556758
5.991714 -0.00020484099
5.992714 -0.00020410987000000003
5.993714 -0.00020337397000000002
5.994714 -0.00020263315
5.995714 -0.00020188716000000002
5.996714 -0.00020113584000000002
5.997715 -0.00020037905
5.998714 -0.00019961669
5.999714 -0.00019884871999999997
6.000714 -0.00019807505000000002
6.001714 -0.00019729574999999999
6.002714 -0.00019651084
6.003714 -0.00019572037
6.004714 -0.0001949245
6.005714 -0.00019412337
6.006714 -0.00019331715
6.007714 -0.0001925061
6.008714 -0.00019169041999999998
6.009714 -0.00019087036
6.010714 -0.00019004617
6.011714 -0.00018921813
6.012714 -0.0001883865
6.013714 -0.00018755152
6.014714 -0.00018671343
6.015714 -0.00018587246999999998
6.016714 -0.00018502881
6.017715 -0.00018418263999999998
6.018714 -0.00018333409
6.019714 -0.00018248325999999999
6.020714 -0.00018163022999999998
6.021714 -0.00018077504
6.022714 -0.0001799177
6.023714 -0.00017905815
6.024714 -0.00017819632
6.025714 -0.00017733214
6.026714 -0.00017646547
6.027714 -0.00017559616000000002
6.028714 -0.00017472407
6.029714 -0.00017384899
6.030715 -0.00017297076
6.031714 -0.00017208919999999999
6.032714 -0.0001712041
6.033714 -0.00017031531999999998
6.034714 -0.00016942269999999999
6.035714 -0.00016852608
6.036714 -0.00016762538
6.037714 -0.00016672049
6.038714 -0.00016581132
6.039714 -0.0001648979
6.040714 -0.0001639802
6.041714 -0.00016305826000000001
6.042714 -0.00016213214
6.043715 -0.00016120196
6.044714 -0.0001602678
6.045714 -0.00015932984999999998
6.046714 -0.00015838825
6.047714 -0.0001574432
6.048714 -0.0001564949
6.049714 -0.00015554352999999998
6.050714 -0.00015458932
6.051714 -0.00015363245
6.052714 -0.00015267312000000002
6.053714 -0.00015171153
6.054714 -0.0001507478
6.055714 -0.00014978211
6.056714 -0.00014881454
6.057714 -0.0001478452
6.058714 -0.00014687412
6.059714 -0.00014590134
6.060714 -0.00014492687
6.061714 -0.00014395065
6.062714 -0.00014297261
6.063715 -0.00014199270000000001
6.064714 -0.00014101078
6.065714 -0.00014002669
6.066714 -0.00013904032
6.067714 -0.00013805148000000002
6.068714 -0.00013706002
6.069714 -0.00013606575
6.070714 -0.00013506852
6.071714 -0.00013406818
6.072714 -0.00013306454999999998
6.073714 -0.00013205754999999998
6.074714 -0.00013104706
6.075714 -0.00013003298999999998
6.076715 -0.00012901531000000002
6.077714 -0.00012799401
6.078714 -0.00012696908
6.079714 -0.00012594058000000002
6.080714 -0.00012490863000000002
6.081714 -0.00012387328
6.082714 -0.00012283473
6.083714 -0.00012179313
6.084714 -0.00012074867
6.085714 -0.00011970158000000001
6.086714 -0.00011865208000000001
6.087714 -0.00011760042
6.088714 -0.00011654682
6.089714 -0.00011549157
6.090714 -0.00011443485999999999
6.091714 -0.00011337696
6.092714 -0.00011231806000000001
6.093714 -0.00011125835
6.094714 -0.00011019801999999999
6.095714 -0.0001091372
6.096714 -0.00010807601
6.097714 -0.00010701451000000001
6.098714 -0.00010595278
6.099714 -0.00010489080000000001
6.100714 -0.00010382856
6.101714 -0.00010276602999999999
6.102714 -0.00010170312000000001
6.103714 -0.00010063969999999999
6.104714 -9.957566399999998e-05
6.105714 -9.851085e-05
6.106714 -9.7445104e-05
6.107714 -9.6378244e-05
6.108714 -9.531010500000001e-05
6.109715 -9.4240488e-05
6.110714 -9.316923999999999e-05
6.111714 -9.2096178e-05
6.112714 -9.1021172e-05
6.113714 -8.9944081e-05
6.114714 -8.88648e-05
6.115714 -8.7783246e-05
6.116714 -8.6699367e-05
6.117714 -8.5613135e-05
6.118714 -8.4524561e-05
6.119714 -8.3433673e-05
6.120714 -8.234054e-05
6.121714 -8.1245253e-05
6.122715 -8.014793e-05
6.123714 -7.904870899999999e-05
6.124714 -7.794776e-05
6.125714 -7.6845254e-05
6.126714 -7.574137200000001e-05
6.127714 -7.4636313e-05
6.128714 -7.353028200000001e-05
6.129714 -7.2423467e-05
6.130714 -7.1316055e-05
6.131714 -7.0208227e-05
6.132714 -6.9100139e-05
6.133714 -6.7991948e-05
6.134714 -6.6883769e-05
6.135714 -6.5775703e-05
6.136714 -6.466783e-05
6.137714 -6.3560191e-05
6.138714 -6.245282399999999e-05
6.139714 -6.134571899999999e-05
6.140714 -6.0238847000000005e-05
6.141714 -5.9132168e-05
6.142715 -5.8025614e-05
6.143714 -5.6919099999999995e-05
6.144714 -5.5812524e-05
6.145714 -5.4705782e-05
6.146714 -5.3598762e-05
6.147714 -5.2491356e-05
6.148714 -5.1383449e-05
6.149714 -5.0274940000000005e-05
6.150714 -4.9165737000000004e-05
6.151714 -4.8055767e-05
6.152714 -4.6944969999999997e-05
6.153714 -4.5833315e-05
6.154714 -4.4720784e-05
6.155715 -4.3607389e-05
6.156714 -4.2493167e-05
6.157714 -4.1378175e-05
6.158714 -4.0262503000000004e-05
6.159714 -3.9146260999999995e-05
6.160714 -3.8029576999999996e-05
6.161714 -3.6912607e-05
6.162714 -3.5795512e-05
6.163714 -3.467847e-05
6.164714 -3.3561675999999995e-05
6.165714 -3.2445314e-05
6.166714 -3.1329576999999996e-05
6.167714 -3.0214656e-05
6.168715 -2.9100727e-05
6.169714 -2.7987957000000003e-05
6.170714 -2.6876498e-05
6.171714 -2.5766482000000002e-05
6.172714 -2.4658019e-05
6.173714 -2.3551190999999998e-05
6.174714 -2.2446061000000002e-05
6.175714 -2.134266e-05
6.176714 -2.0240994e-05
6.177714 -1.9141039000000002e-05
6.178714 -1.8042751e-05
6.179714 -1.6946053000000002e-05
6.180714 -1.5850856e-05
6.181714 -1.4757049e-05
6.182714 -1.3664504e-05
6.183714 -1.2573084999999999e-05
6.184714 -1.1482646e-05
6.185714 -1.0393038e-05
6.186714 -9.3041152e-06
6.187714 -8.2157385e-06
6.188715 -7.127776100000001e-06
6.189714 -6.0401113e-06
6.190714 -4.9526435e-06
6.191714 -3.865294199999999e-06
6.192714 -2.7780065999999997e-06
6.193714 -1.6907502999999999e-06
6.194714 -6.035195e-07
6.195714 4.8366346e-07
6.196714 1.5707501e-06
6.197714 2.657665e-06
6.198714 3.7443086999999997e-06
6.199714 4.8305576e-06
6.200714 5.9162694e-06
6.201715 7.001282400000001e-06
6.202714 8.0854221e-06
6.203714 9.1685031e-06
6.204714 1.0250336e-05
6.205714 1.1330725e-05
6.206714 1.2409479999999999e-05
6.207714 1.3486415e-05
6.208714 1.4561355000000001e-05
6.209714 1.5634136e-05
6.210714 1.6704611e-05
6.211714 1.7772652e-05
6.212714 1.8838155000000002e-05
6.213714 1.9901034e-05
6.214714 2.0961229999999997e-05
6.215714 2.2018702999999998e-05
6.216714 2.3073443e-05
6.217714 2.4125458e-05
6.218714 2.5174778999999997e-05
6.219714 2.6221454e-05
6.220714 2.7265546e-05
6.221714 2.8307139000000002e-05
6.222714 2.9346316e-05
6.223714 3.0383174e-05
6.224714 3.1417815e-05
6.225714 3.2450333e-05
6.226714 3.3480822e-05
6.227714 3.450937e-05
6.228714 3.5536044e-05
6.229714 3.6560911e-05
6.230714 3.7584019e-05
6.231714 3.8605387e-05
6.232714 3.9625027e-05
6.233714 4.0642928e-05
6.234715 4.1659052e-05
6.235714 4.2673349000000004e-05
6.236714 4.3685742e-05
6.237714 4.4696145e-05
6.238714 4.5704451e-05
6.239714 4.6710537e-05
6.240714 4.7714275e-05
6.241714 4.8715521e-05
6.242714 4.971414e-05
6.243714 5.070998e-05
6.244714 5.170290900000001e-05
6.245714 5.2692786000000007e-05
6.246714 5.3679485999999995e-05
6.247715 5.4662894000000005e-05
6.248714 5.5642903000000004e-05
6.249714 5.661943299999999e-05
6.250714 5.7592416000000005e-05
6.251714 5.8561807e-05
6.252714 5.9527576e-05
6.253714 6.0489725e-05
6.254714 6.1448264e-05
6.255714 6.2403223e-05
6.256714 6.3354662e-05
6.257714 6.430264e-05
6.258714 6.524724099999999e-05
6.259714 6.618855700000001e-05
6.260714 6.712667800000001e-05
6.261714 6.806171799999999e-05
6.262714 6.8993762e-05
6.263714 6.9922925e-05
6.264714 7.0849291e-05
6.265714 7.1772951e-05
6.266714 7.2693973e-05
6.267715 7.3612415e-05
6.268714 7.4528327e-05
6.269714 7.5441721e-05
6.270714 7.635260299999999e-05
6.271714 7.726096100000001e-05
6.272714 7.816675000000001e-05
6.273714 7.9069906e-05
6.274714 7.997035699999999e-05
6.275714 8.0868006e-05
6.276714 8.1762738e-05
6.277714 8.2654418e-05
6.278714 8.354291500000001e-05
6.279714 8.4428075e-05
6.280715 8.5309739e-05
6.281714 8.6187754e-05
6.282714 8.7061966e-05
6.283714 8.7932222e-05
6.284714 8.8798373e-05
6.285714 8.9660296e-05
6.286714 9.0517864e-05
6.287714 9.137097e-05
6.288714 9.2219534e-05
6.289714 9.306347699999999e-05
6.290714 9.3902759e-05
6.291714 9.4737345e-05
6.292714 9.5567225e-05
6.293715 9.639240899999999e-05
6.294714 9.721292100000001e-05
6.295714 9.8028829e-05
6.296714 9.8840167e-05
6.297714 9.964701299999999e-05
6.298714 0.00010044945999999999
6.299714 0.00010124757999999999
6.300714 0.00010204147
6.301714 0.00010283123
6.302714 0.00010361695999999999
6.303714 0.00010439871000000001
6.304714 0.00010517658000000001
6.305714 0.00010595063999999999
6.306714 0.00010672093999999999
6.307714 0.00010748753
6.308714 0.00010825042
6.309714 0.00010900964
6.310714 0.00010976514
6.311714 0.00011051694
6.312714 0.00011126498999999999
6.313715 0.0001120092
6.314714 0.00011274952
6.315714 0.00011348587000000001
6.316714 0.00011421815000000001
6.317714 0.00011494627
6.318714 0.00011567009
6.319714 0.00011638953000000001
6.320714 0.00011710446000000001
6.321714 0.00011781478
6.322714 0.00011852038
6.323714 0.00011922117000000001
6.324714 0.00011991706999999999
6.325714 0.00012060800000000001
6.326715 0.00012129391
6.327714 0.00012197473999999999
6.328714 0.00012265048
6.329714 0.00012332109000000001
6.330714 0.00012398660000000002
6.331714 0.00012464703000000002
6.332714 0.00012530239
6.333714 0.00012595275
6.334714 0.00012659814
6.335714 0.00012723865
6.336714 0.00012787433
6.337714 0.00012850526999999998
6.338714 0.00012913155
6.339714 0.00012975324000000002
6.340714 0.00013037043
6.341714 0.00013098316
6.342714 0.00013159154
6.343714 0.00013219557
6.344714 0.0001327953
6.345714 0.00013339074
6.346714 0.00013398194
6.347714 0.00013456886
6.348714 0.00013515147
6.349714 0.00013572975
6.350714 0.00013630364
6.351714 0.00013687305
6.352714 0.00013743794
6.353714 0.00013799818
6.354714 0.00013855368
6.355714 0.00013910434
6.356714 0.00013965004
6.357714 0.00014019065
6.358714 0.00014072607999999999
6.359715 0.00014125621
6.360714 0.00014178094999999999
6.361714 0.00014230017
6.362714 0.00014281383
6.363714 0.00014332180999999998
6.364714 0.00014382409
6.365714 0.00014432061
6.366714 0.00014481134
6.367714 0.00014529628000000002
6.368714 0.00014577544
6.369714 0.00014624881
6.370714 0.00014671645000000001
6.371714 0.00014717841
6.372715 0.00014763474
6.373714 0.00014808552
6.374714 0.00014853084
6.375714 0.00014897078
6.376714 0.00014940540999999998
6.377714 0.00014983483
6.378714 0.00015025914
6.379714 0.00015067842
6.380714 0.00015109274000000002
6.381714 0.00015150215999999998
6.382714 0.00015190676
6.383714 0.00015230659
6.384714 0.00015270167
6.385714 0.00015309201
6.386714 0.00015347764
6.387714 0.00015385855000000001
6.388714 0.0001542347
6.389714 0.00015460607
6.390714 0.00015497261
6.391714 0.00015533426999999998
6.392715 0.00015569098
6.393714 0.00015604264
6.394714 0.00015638921
6.395714 0.00015673057
6.396714 0.00015706669
6.397714 0.00015739745
6.398714 0.0001577228
6.399714 0.00015804264
6.400714 0.00015835695
6.401714 0.00015866566000000002
6.402714 0.00015896871
6.403714 0.00015926613
6.404714 0.00015955785
6.405715 0.00015984390000000002
6.406714 0.00016012427
6.407714 0.00016039901000000002
6.408714 0.00016066814
6.409714 0.00016093172
6.410714 0.00016118979999999998
6.411714 0.00016144245000000002
6.412714 0.00016168973
6.413714 0.00016193172
6.414714 0.00016216852
6.415714 0.00016240019
6.416714 0.0001626268
6.417714 0.00016284844
6.418715 0.00016306515
6.419714 0.00016327698
6.420714 0.00016348398
6.421714 0.00016368618
6.422714 0.00016388361
6.423714 0.00016407627
6.424714 0.00016426413
6.425714 0.00016444721
6.426714 0.00016462545
6.427714 0.00016479881
6.428714 0.00016496723
6.429714 0.00016513064
6.430714 0.00016528899
6.431714 0.00016544217
6.432714 0.00016559011
6.433714 0.00016573273
6.434714 0.00016586993000000002
6.435714 0.00016600166
6.436714 0.0001661278
6.437714 0.00016624833
6.438715 0.00016636318
6.439714 0.0001664723
6.440714 0.00016657565
6.441714 0.00016667321
6.442714 0.00016676499000000002
6.443714 0.000166851
6.444714 0.00016693125
6.445714 0.00016700578
6.446714 0.00016707463999999998
6.447714 0.00016713792
6.448714 0.00016719567
6.449714 0.00016724798000000002
6.450714 0.00016729495
6.451715 0.00016733667
6.452714 0.00016737324
6.453714 0.00016740477999999999
6.454714 0.00016743137
6.455714 0.00016745311999999998
6.456714 0.00016747013000000002
6.457714 0.00016748247
6.458714 0.00016749021
6.459714 0.00016749343999999998
6.460714 0.00016749219000000001
6.461714 0.00016748652
6.462714 0.00016747643
6.463714 0.00016746196
6.464714 0.0001674431
6.465714 0.00016741985
6.466714 0.00016739216999999998
6.467714 0.00016736002999999999
6.468714 0.0001673234
6.469714 0.0001672822
6.470714 0.00016723641
6.471714 0.00016718594
6.472714 0.00016713075000000002
6.473714 0.00016707078
6.474714 0.00016700595
6.475714 0.00016693624
6.476714 0.00016686158
6.477714 0.00016678194
6.478714 0.0001666973
6.479714 0.00016660763000000002
6.480714 0.00016651293
6.481714 0.00016641321
6.482714 0.0001663085
6.483714 0.00016619879
6.484715 0.00016608416
6.485714 0.00016596464
6.486714 0.00016584031
6.487714 0.00016571122
6.488714 0.00016557747
6.489714 0.0001654391
6.490714 0.00016529623
6.491714 0.00016514892
6.492714 0.00016499726999999998
6.493714 0.00016484134
6.494714 0.00016468122
6.495714 0.00016451693999999998
6.496714 0.00016434858999999998
6.497715 0.0001641762
6.498714 0.0001639998
6.499714 0.00016381942
6.500714 0.00016363509000000002
6.501714 0.00016344677
6.502714 0.00016325448
6.503714 0.00016305817
6.504714 0.00016285782
6.505714 0.00016265338
6.506714 0.00016244479999999998
6.507714 0.00016223203000000002
6.508714 0.000162015
6.509714 0.00016179365
6.510714 0.00016156794
6.511714 0.00016133778
6.512714 0.00016110313
6.513714 0.00016086395000000002
6.514714 0.00016062021
6.515714 0.00016037187000000002
6.516714 0.00016011893
6.517715 0.00015986138
6.518714 0.00015959922
6.519714 0.0001593325
6.520714 0.00015906127
6.521714 0.00015878556
6.522714 0.00015850547000000002
6.523714 0.00015822106
6.524714 0.00015793244
6.525714 0.0001576397
6.526714 0.00015734297
6.527714 0.00015704235
6.528714 0.00015673799
6.529714 0.00015642997
6.530715 0.00015611845
6.531714 0.00015580355
6.532714 0.00015548536
6.533714 0.00015516403
6.534714 0.00015483961
6.535714 0.00015451222
6.536714 0.00015418192
6.537714 0.00015384877
6.538714 0.00015351283
6.539714 0.00015317412000000002
6.540714 0.00015283266
6.541714 0.00015248845
6.542714 0.0001521415
6.543715 0.00015179176
6.544714 0.00015143918999999998
6.545714 0.00015108377
6.546714 0.00015072544
6.547714 0.00015036413
6.548714 0.00014999979
6.549714 0.00014963235
6.550714 0.00014926175000000002
6.551714 0.00014888792
6.552714 0.00014851081
6.553714 0.00014813036
6.554714 0.00014774655
6.555714 0.00014735933
6.556714 0.0001469687
6.557714 0.00014657464
6.558714 0.00014617717
6.559714 0.00014577629
6.560714 0.00014537202
6.561714 0.00014496444
6.562714 0.00014455358999999998
6.563715 0.00014413953
6.564714 0.00014372232
6.565714 0.00014330208
6.566714 0.00014287887
6.567714 0.00014245278
6.568714 0.00014202391
6.569714 0.00014159235
6.570714 0.00014115818
6.571714 0.00014072150000000002
6.572714 0.00014028237
6.573714 0.00013984088999999998
6.574714 0.00013939709
6.575714 0.00013895104
6.576715 0.00013850276
6.577714 0.0001380523
6.578714 0.00013759967
6.579714 0.00013714487
6.580714 0.00013668789
6.581714 0.00013622872
6.582714 0.00013576735
6.583714 0.00013530374
6.584714 0.00013483785
6.585714 0.00013436966
6.586714 0.00013389910999999998
6.587714 0.00013342616
6.588714 0.00013295078
6.589714 0.00013247294
6.590714 0.00013199261
6.591714 0.00013150978
6.592714 0.00013102444000000002
6.593714 0.00013053659
6.594714 0.00013004626
6.595714 0.00012955347
6.596714 0.00012905828
6.597714 0.00012856074
6.598714 0.00012806091
6.599714 0.00012755889000000002
6.600714 0.00012705477
6.601714 0.00012654866
6.602714 0.00012604069000000001
6.603714 0.00012553095
6.604714 0.0001250196
6.605714 0.00012450674
6.606714 0.00012399253
6.607714 0.00012347707
6.608714 0.0001229605
6.609715 0.00012244293
6.610714 0.00012192445999999998
6.611714 0.00012140520000000001
6.612714 0.00012088519999999999
6.613714 0.00012036456
6.614714 0.00011984331999999999
6.615714 0.00011932151
6.616714 0.00011879915
6.617714 0.00011827624
6.618714 0.00011775278
6.619714 0.00011722873000000001
6.620714 0.00011670404
6.621714 0.00011617868
6.622715 0.00011565256
6.623714 0.00011512562000000001
6.624714 0.00011459779
6.625714 0.00011406894999999999
6.626714 0.00011353904000000001
6.627714 0.00011300798
6.628714 0.00011247565999999999
6.629714 0.00011194204
6.630714 0.00011140704
6.631714 0.0001108706
6.632714 0.00011033266999999999
6.633714 0.00010979323
6.634714 0.00010925227000000001
6.635714 0.00010870978
6.636714 0.00010816577
6.637714 0.00010762029000000001
6.638714 0.00010707337000000001
6.639714 0.00010652508
6.640714 0.00010597547
6.641714 0.00010542466
6.642715 0.00010487272
6.643714 0.00010431976
6.644714 0.00010376590999999999
6.645714 0.00010321126
6.646714 0.00010265592000000001
6.647714 0.00010210001999999999
6.648714 0.00010154366999999999
6.649714 0.00010098698
6.650714 0.00010043004
6.651714 9.9872932e-05
6.652714 9.9315741e-05
6.653714 9.8758539e-05
6.654714 9.8201394e-05
6.655715 9.7644318e-05
6.656714 9.708734300000001e-05
6.657714 9.6530505e-05
6.658714 9.5973803e-05
6.659714 9.541723800000001e-05
6.660714 9.4860769e-05
6.661714 9.430439099999999e-05
6.662714 9.3748071e-05
6.663714 9.3191773e-05
6.664714 9.2635469e-05
6.665714 9.2079114e-05
6.666714 9.152266800000001e-05
6.667714 9.0966108e-05
6.668715 9.040940700000001e-05
6.669714 8.985254e-05
6.670714 8.9295497e-05
6.671714 8.8738284e-05
6.672714 8.8180906e-05
6.673714 8.7623397e-05
6.674714 8.706578e-05
6.675714 8.6508106e-05
6.676714 8.5950433e-05
6.677714 8.539283299999999e-05
6.678714 8.4835381e-05
6.679714 8.4278162e-05
6.680714 8.3721267e-05
6.681714 8.3164792e-05
6.682714 8.260883000000001e-05
6.683714 8.2053492e-05
6.684714 8.1498871e-05
6.685714 8.0945046e-05
6.686714 8.039211300000001e-05
6.687714 7.9840135e-05
6.688715 7.9289185e-05
6.689714 7.873932200000001e-05
6.690714 7.8190567e-05
6.691714 7.764296e-05
6.692714 7.7096502e-05
6.693714 7.6551186e-05
6.694714 7.600699e-05
6.695714 7.5463879e-05
6.696714 7.4921797e-05
6.697714 7.4380688e-05
6.698714 7.3840471e-05
6.699714 7.3301067e-05
6.700714 7.2762384e-05
6.701715 7.2224316e-05
6.702714 7.1686782e-05
6.703714 7.1149674e-05
6.704714 7.0612907e-05
6.705714 7.007638499999999e-05
6.706714 6.954003299999999e-05
6.707714 6.9003772e-05
6.708714 6.8467557e-05
6.709714 6.7931336e-05
6.710714 6.7395086e-05
6.711714 6.6858797e-05
6.712714 6.6322468e-05
6.713714 6.5786134e-05
6.714714 6.5249833e-05
6.715714 6.4713623e-05
6.716714 6.417757299999999e-05
6.717714 6.3641772e-05
6.718714 6.3106336e-05
6.719714 6.2571371e-05
6.720714 6.2036997e-05
6.721714 6.1503346e-05
6.722714 6.0970552e-05
6.723714 6.0438748e-05
6.724714 5.9908064e-05
6.725714 5.9378641e-05
6.726714 5.8850594e-05
6.727714 5.8324036e-05
6.728714 5.779907e-05
6.729714 5.7275793e-05
6.730714 5.6754283e-05
6.731714 5.6234592000000003e-05
6.732714 5.5716782e-05
6.733714 5.5200877e-05
6.734715 5.4686888e-05
6.735714 5.4174825000000004e-05
6.736714 5.3664667e-05
6.737714 5.315639600000001e-05
6.738714 5.2649955e-05
6.739714 5.2145305e-05
6.740714 5.1642381999999996e-05
6.741714 5.1141132e-05
6.742714 5.0641471999999996e-05
6.743714 5.0143335999999997e-05
6.744714 4.964666100000001e-05
6.745714 4.9151367e-05
6.746714 4.8657398e-05
6.747715 4.8164691e-05
6.748714 4.7673197e-05
6.749714 4.7182883e-05
6.750714 4.6693711e-05
6.751714 4.620567e-05
6.752714 4.5718747e-05
6.753714 4.5232946e-05
6.754714 4.4748282e-05
6.755714 4.426478e-05
6.756714 4.3782475e-05
6.757714 4.3301403999999996e-05
6.758714 4.282162e-05
6.759714 4.2343174e-05
6.760714 4.1866124e-05
6.761714 4.1390524e-05
6.762714 4.0916433e-05
6.763714 4.0443896e-05
6.764714 3.9972969e-05
6.765714 3.9503689e-05
6.766714 3.9036087e-05
6.767715 3.8570192e-05
6.768714 3.8106012000000004e-05
6.769714 3.7643548000000004e-05
6.770714 3.7182795e-05
6.771714 3.6723728e-05
6.772714 3.6266317e-05
6.773714 3.5810518e-05
6.774714 3.5356271e-05
6.775714 3.4903521999999996e-05
6.776714 3.4452194e-05
6.777714 3.4002221e-05
6.778714 3.3553522000000003e-05
6.779714 3.3106016e-05
6.780715 3.2659631e-05
6.781714 3.2214285e-05
6.782714 3.1769914999999997e-05
6.783714 3.1326456e-05
6.784714 3.0883854e-05
6.785714 3.0442071999999998e-05
6.786714 3.0001081e-05
6.787714 2.9560863e-05
6.788714 2.9121421e-05
6.789714 2.8682763e-05
6.790714 2.8244929e-05
6.791714 2.780796e-05
6.792714 2.7371914e-05
6.793715 2.6936868000000002e-05
6.794714 2.6502909e-05
6.795714 2.6070126e-05
6.796714 2.5638627e-05
6.797714 2.5208527e-05
6.798714 2.4779941999999998e-05
6.799714 2.4352985e-05
6.800714 2.3927774e-05
6.801714 2.3504425e-05
6.802714 2.3083042e-05
6.803714 2.2663728e-05
6.804714 2.2246571999999998e-05
6.805714 2.1831646999999998e-05
6.806714 2.1419021e-05
6.807714 2.1008741e-05
6.808714 2.0600838e-05
6.809714 2.0195326e-05
6.810714 1.9792202000000002e-05
6.811714 1.9391447e-05
6.812714 1.8993024999999998e-05
6.813715 1.859688e-05
6.814714 1.8202948e-05
6.815714 1.7811146e-05
6.816714 1.7421385e-05
6.817714 1.7033561000000002e-05
6.818714 1.6647564e-05
6.819714 1.6263282999999997e-05
6.820714 1.5880599e-05
6.821714 1.5499396999999998e-05
6.822714 1.5119560999999998e-05
6.823714 1.4740982e-05
6.824714 1.4363557e-05
6.825714 1.398719e-05
6.826715 1.3611796e-05
6.827714 1.32373e-05
6.828714 1.2863644e-05
6.829714 1.2490779e-05
6.830714 1.2118669e-05
6.831714 1.1747296e-05
6.832714 1.137665e-05
6.833714 1.1006736999999999e-05
6.834714 1.0637574e-05
6.835714 1.0269187e-05
6.836714 9.901612700000001e-06
6.837714 9.5348938e-06
6.838714 9.1690794e-06
6.839714 8.8042214e-06
6.840714 8.4403744e-06
6.841714 8.0775926e-06
6.842714 7.7159278e-06
6.843714 7.355427599999999e-06
6.844714 6.9961352000000004e-06
6.845714 6.6380863e-06
6.846714 6.2813093e-06
6.847714 5.9258245000000004e-06
6.848714 5.5716413e-06
6.849714 5.2187605e-06
6.850714 4.8671737e-06
6.851714 4.5168619e-06
6.852714 4.1677986e-06
6.853714 3.8199488e-06
6.854714 3.4732711e-06
6.855714 3.1277189e-06
6.856714 2.7832405000000003e-06
6.857714 2.4397831e-06
6.858714 2.0972927e-06
6.859715 1.7557158000000001e-06
6.860714 1.4150019000000001e-06
6.861714 1.0751045e-06
6.862714 7.3598292e-07
6.863714 3.9760292999999995e-07
6.864714 5.9938665e-08
6.865714 -2.7702693e-07
6.866714 -6.133015e-07
6.867714 -9.4888293e-07
6.868714 -1.2837591e-06
6.869714 -1.6179085e-06
6.870714 -1.9513006e-06
6.871714 -2.2838963e-06
6.872715 -2.6156499e-06
6.873714 -2.9465097e-06
6.874714 -3.2764202e-06
6.875714 -3.605323e-06
6.876714 -3.9331592e-06
6.877714 -4.2598714e-06
6.878714 -4.5854048e-06
6.879714 -4.90971e-06
6.880714 -5.2327444e-06
6.881714 -5.5544739e-06
6.882714 -5.8748739e-06
6.883714 -6.193931799999999e-06
6.884714 -6.5116474e-06
6.885714 -6.8280336000000004e-06
6.886714 -7.1431174e-06
6.887714 -7.456937099999999e-06
6.888714 -7.7695489e-06
6.889714 -8.0810182e-06
6.890714 -8.3914259e-06
6.891714 -8.7008615e-06
6.892715 -9.0094261e-06
6.893714 -9.3172282e-06
6.894714 -9.6243845e-06
6.895714 -9.9310149e-06
6.896714 -1.0237242e-05
6.897714 -1.0543189e-05
6.898714 -1.0848977e-05
6.899714 -1.1154723999999999e-05
6.900714 -1.1460541e-05
6.901714 -1.1766531999999999e-05
6.902714 -1.2072791999999999e-05
6.903714 -1.2379402e-05
6.904714 -1.2686434999999998e-05
6.905715 -1.2993948e-05
6.906714 -1.3301984000000002e-05
6.907714 -1.3610573e-05
6.908714 -1.3919727e-05
6.909714 -1.422945e-05
6.910714 -1.4539727999999999e-05
6.911714 -1.4850534999999999e-05
6.912714 -1.5161835e-05
6.913714 -1.5473582e-05
6.914714 -1.5785717e-05
6.915714 -1.609818e-05
6.916714 -1.6410903e-05
6.917714 -1.6723816e-05
6.918715 -1.7036846999999998e-05
6.919714 -1.7349925e-05
6.920714 -1.7662985e-05
6.921714 -1.7975961999999998e-05
6.922714 -1.8288803e-05
6.923714 -1.8601453e-05
6.924714 -1.8913875e-05
6.925714 -1.9226037e-05
6.926714 -1.953792e-05
6.927714 -1.984951e-05
6.928714 -2.0160812e-05
6.929714 -2.0471835e-05
6.930714 -2.0782602e-05
6.931714 -2.1093145e-05
6.932714 -2.1403504e-05
6.933714 -2.1713726e-05
6.934714 -2.2023863e-05
6.935714 -2.2333978e-05
6.936714 -2.2644132e-05
6.937714 -2.2954387000000003e-05
6.938715 -2.3264811e-05
6.939714 -2.3575467e-05
6.940714 -2.3886414999999997e-05
6.941714 -2.4197718e-05
6.942714 -2.4509424000000002e-05
6.943714 -2.4821585000000002e-05
6.944714 -2.5134241e-05
6.945714 -2.5447423000000003e-05
6.946714 -2.5761162e-05
6.947714 -2.6075477e-05
6.948714 -2.6390387e-05
6.949714 -2.6705893999999998e-05
6.950714 -2.7022e-05
6.951715 -2.73387e-05
6.952714 -2.7655989e-05
6.953714 -2.7973857e-05
6.954714 -2.8292291000000002e-05
6.955714 -2.8611277e-05
6.956714 -2.8930805e-05
6.957714 -2.9250867e-05
6.958714 -2.9571456000000003e-05
6.959714 -2.9892573000000002e-05
6.960714 -3.0214221e-05
6.961714 -3.0536418e-05
6.962714 -3.0859178e-05
6.963714 -3.1182535e-05
6.964714 -3.1506522e-05
6.965714 -3.1831181e-05
6.966714 -3.2156569000000005e-05
6.967714 -3.2482748e-05
6.968714 -3.2809783e-05
6.969714 -3.3137749e-05
6.970714 -3.3466728e-05
6.971714 -3.3796803e-05
6.972714 -3.4128060999999996e-05
6.973714 -3.4460587000000005e-05
6.974714 -3.4794473e-05
6.975714 -3.5129801e-05
6.976714 -3.5466653e-05
6.977714 -3.5805107e-05
6.978714 -3.6145232e-05
6.979714 -3.6487097e-05
6.980714 -3.6830749999999996e-05
6.981714 -3.7176235e-05
6.982714 -3.7523591e-05
6.983714 -3.7872834e-05
6.984715 -3.8223976e-05
6.985714 -3.8577019e-05
6.986714 -3.8931947e-05
6.987714 -3.9288738999999995e-05
6.988714 -3.9647355e-05
6.989714 -4.000776e-05
6.990714 -4.03699e-05
6.991714 -4.0733717999999995e-05
6.992714 -4.1099145000000004e-05
6.993714 -4.1466123e-05
6.994714 -4.1834573e-05
6.995714 -4.2204437e-05
6.996714 -4.2575635e-05
6.997715 -4.2948110000000004e-05
6.998714 -4.3321793000000003e-05
6.999714 -4.3696636e-05
7.000714 -4.4072587e-05
7.001714 -4.4449609999999996e-05
7.002714 -4.4827675e-05
7.003714 -4.5206758e-05
7.004714 -4.5586853e-05
7.005714 -4.5967959999999995e-05
7.006714 -4.6350095e-05
7.007714 -4.673328e-05
7.008714 -4.711755e-05
7.009714 -4.7502951e-05
7.010714 -4.7889534e-05
7.011714 -4.8277354e-05
7.012714 -4.8666493e-05
7.013714 -4.9057006999999994e-05
7.014714 -4.9448988e-05
7.015714 -4.9842509e-05
7.016714 -5.0237650999999994e-05
7.017715 -5.0634492e-05
7.018714 -5.1033118e-05
7.019714 -5.1433597e-05
7.020714 -5.1836014e-05
7.021714 -5.2240431999999996e-05
7.022714 -5.2646908e-05
7.023714 -5.3055504000000005e-05
7.024714 -5.3466266e-05
7.025714 -5.3879228e-05
7.026714 -5.4294434999999995e-05
7.027714 -5.4711916e-05
7.028714 -5.5131682000000004e-05
7.029714 -5.555375e-05
7.030715 -5.597812e-05
7.031714 -5.6404809e-05
7.032714 -5.6833807e-05
7.033714 -5.7265106e-05
7.034714 -5.7698701999999996e-05
7.035714 -5.8134583e-05
7.036714 -5.8572738e-05
7.037714 -5.9013161e-05
7.038714 -5.9455846e-05
7.039714 -5.9900776e-05
7.040714 -6.0347958e-05
7.041714 -6.079739e-05
7.042714 -6.1249074e-05
7.043715 -6.170302e-05
7.044714 -6.2159239e-05
7.045714 -6.261775e-05
7.046714 -6.3078568e-05
7.047714 -6.3541717e-05
7.048714 -6.400723e-05
7.049714 -6.4475137e-05
7.050714 -6.494546500000001e-05
7.051714 -6.541824300000001e-05
7.052714 -6.5893505e-05
7.053714 -6.6371285e-05
7.054714 -6.6851601e-05
7.055714 -6.7334491e-05
7.056714 -6.7819968e-05
7.057714 -6.8308054e-05
7.058714 -6.879875499999999e-05
7.059714 -6.9292082e-05
7.060714 -6.978803e-05
7.061714 -7.028659800000001e-05
7.062714 -7.0787763e-05
7.063715 -7.129151e-05
7.064714 -7.1797803e-05
7.065714 -7.2306614e-05
7.066714 -7.2817909e-05
7.067714 -7.3331631e-05
7.068714 -7.3847741e-05
7.069714 -7.4366176e-05
7.070714 -7.4886896e-05
7.071714 -7.5409844e-05
7.072714 -7.5934958e-05
7.073714 -7.646219199999999e-05
7.074714 -7.6991489e-05
7.075714 -7.752281e-05
7.076715 -7.8056109e-05
7.077714 -7.8591364e-05
7.078714 -7.9128534e-05
7.079714 -7.9667598e-05
7.080714 -8.0208554e-05
7.081714 -8.0751397e-05
7.082714 -8.1296133e-05
7.083714 -8.1842779e-05
7.084714 -8.2391369e-05
7.085714 -8.2941921e-05
7.086714 -8.349448999999999e-05
7.087714 -8.4049117e-05
7.088714 -8.4605864e-05
7.089714 -8.51648e-05
7.090714 -8.5725975e-05
7.091714 -8.6289475e-05
7.092714 -8.6855374e-05
7.093714 -8.7423734e-05
7.094714 -8.7994641e-05
7.095714 -8.8568152e-05
7.096714 -8.9144351e-05
7.097714 -8.9723295e-05
7.098714 -9.0305042e-05
7.099714 -9.0889642e-05
7.100714 -9.1477142e-05
7.101714 -9.2067586e-05
7.102714 -9.2660997e-05
7.103714 -9.3257381e-05
7.104714 -9.3856767e-05
7.105714 -9.4459142e-05
7.106714 -9.5064502e-05
7.107714 -9.567283999999999e-05
7.108714 -9.62841e-05
7.109715 -9.689827000000001e-05
7.110714 -9.7515306e-05
7.111714 -9.8135172e-05
7.112714 -9.8757789e-05
7.113714 -9.9383124e-05
7.114714 -0.00010001110000000001
7.115714 -0.00010064164999999999
7.116714 -0.00010127472
7.117714 -0.00010191027
7.118714 -0.00010254820000000001
7.119714 -0.00010318848
7.120714 -0.00010383103999999999
7.121714 -0.00010447582
7.122715 -0.00010512277000000001
7.123714 -0.00010577187
7.124714 -0.00010642304000000001
7.125714 -0.00010707629000000001
7.126714 -0.00010773156000000001
7.127714 -0.00010838883
7.128714 -0.00010904809
7.129714 -0.00010970931
7.130714 -0.00011037248000000001
7.131714 -0.00011103759
7.132714 -0.00011170464999999999
7.133714 -0.00011237364000000001
7.134714 -0.00011304455000000001
7.135714 -0.0001137174
7.136714 -0.00011439216
7.137714 -0.00011506886
7.138714 -0.00011574748
7.139714 -0.00011642801999999999
7.140714 -0.00011711047
7.141714 -0.00011779482
7.142715 -0.00011848107
7.143714 -0.00011916919
7.144714 -0.00011985917999999999
7.145714 -0.00012055100999999999
7.146714 -0.00012124467
7.147714 -0.00012194012000000001
7.148714 -0.00012263733
7.149714 -0.0001233363
7.150714 -0.00012403699
7.151714 -0.00012473936
7.152714 -0.0001254434
7.153714 -0.00012614908
7.154714 -0.00012685637
7.155715 -0.00012756525
7.156714 -0.00012827569999999998
7.157714 -0.0001289877
7.158714 -0.00012970124
7.159714 -0.0001304163
7.160714 -0.0001311329
7.161714 -0.000131851
7.162714 -0.00013257063000000002
7.163714 -0.00013329178
7.164714 -0.00013401448
7.165714 -0.00013473871
7.166714 -0.0001354645
7.167714 -0.00013619186
7.168715 -0.00013692083
7.169714 -0.00013765141
7.170714 -0.00013838361
7.171714 -0.00013911747
7.172714 -0.00013985298
7.173714 -0.00014059016
7.174714 -0.00014132903
7.175714 -0.00014206958
7.176714 -0.00014281180000000001
7.177714 -0.00014355569
7.178714 -0.00014430124000000002
7.179714 -0.00014504842
7.180714 -0.00014579721
7.181714 -0.00014654754
7.182714 -0.0001472994
7.183714 -0.00014805272
7.184714 -0.00014880744000000002
7.185714 -0.00014956348
7.186714 -0.00015032078
7.187714 -0.00015107926
7.188715 -0.00015183881999999998
7.189714 -0.00015259936
7.190714 -0.00015336081999999998
7.191714 -0.00015412306
7.192714 -0.000154886
7.193714 -0.00015564954
7.194714 -0.00015641358
7.195714 -0.00015717801
7.196714 -0.00015794276
7.197714 -0.00015870771999999998
7.198714 -0.00015947280000000002
7.199714 -0.00016023793
7.200714 -0.00016100301999999998
7.201715 -0.00016176801
7.202714 -0.00016253285
7.203714 -0.00016329749
7.204714 -0.00016406186
7.205714 -0.00016482595
7.206714 -0.00016558970999999999
7.207714 -0.00016635312
7.208714 -0.00016711617
7.209714 -0.00016787884999999999
7.210714 -0.00016864116
7.211714 -0.00016940309
7.212714 -0.00017016463999999998
7.213714 -0.00017092584
7.214714 -0.00017168668000000002
7.215714 -0.00017244719
7.216714 -0.00017320734
7.217714 -0.00017396719
7.218714 -0.00017472672
7.219714 -0.00017548595999999998
7.220714 -0.00017624486999999998
7.221714 -0.00017700348
7.222714 -0.00017776179
7.223714 -0.00017851976
7.224714 -0.00017927739
7.225714 -0.00018003466
7.226714 -0.00018079153
7.227714 -0.00018154797
7.228714 -0.00018230394
7.229714 -0.00018305939
7.230714 -0.00018381427
7.231714 -0.00018456852
7.232714 -0.0001853221
7.233714 -0.00018607493
7.234715 -0.00018682694
7.235714 -0.00018757805
7.236714 -0.00018832822000000002
7.237714 -0.00018907735
7.238714 -0.00018982538
7.239714 -0.00019057223
7.240714 -0.00019131782999999997
7.241714 -0.00019206213
7.242714 -0.00019280502999999998
7.243714 -0.00019354650000000001
7.244714 -0.00019428646
7.245714 -0.00019502483999999997
7.246714 -0.0001957616
7.247715 -0.00019649664999999997
7.248714 -0.00019722997
7.249714 -0.00019796153000000002
7.250714 -0.00019869124000000002
7.251714 -0.00019941903999999997
7.252714 -0.00020014493000000002
7.253714 -0.00020086882
7.254714 -0.00020159068000000002
7.255714 -0.00020231048
7.256714 -0.00020302814000000002
7.257714 -0.00020374362
7.258714 -0.00020445686
7.259714 -0.00020516784000000003
7.260714 -0.00020587643
7.261714 -0.00020658263
7.262714 -0.00020728634999999998
7.263714 -0.0002079875
7.264714 -0.00020868606
7.265714 -0.00020938193999999998
7.266714 -0.00021007500000000002
7.267715 -0.00021076519000000002
7.268714 -0.00021145245
7.269714 -0.00021213666000000002
7.270714 -0.00021281774
7.271714 -0.00021349558
7.272714 -0.00021417012999999999
7.273714 -0.00021484127
7.274714 -0.00021550891000000002
7.275714 -0.00021617295
7.276714 -0.00021683336
7.277714 -0.00021748999000000002
7.278714 -0.00021814278
7.279714 -0.00021879166
7.280715 -0.00021943658
7.281714 -0.0002200775
7.282714 -0.00022071431
7.283714 -0.00022134700000000002
7.284714 -0.00022197551
7.285714 -0.00022259978
7.286714 -0.00022321983000000002
7.287714 -0.00022383560000000002
7.288714 -0.00022444708
7.289714 -0.00022505424
7.290714 -0.0002256571
7.291714 -0.00022625561000000002
7.292714 -0.00022684983
7.293715 -0.00022743966
7.294714 -0.00022802517000000003
7.295714 -0.00022860633999999998
7.296714 -0.00022918312
7.297714 -0.00022975553
7.298714 -0.00023032353
7.299714 -0.00023088712000000002
7.300714 -0.00023144626
7.301714 -0.00023200091000000002
7.302714 -0.00023255099999999998
7.303714 -0.00023309653000000002
7.304714 -0.00023363741
7.305714 -0.00023417357999999997
7.306714 -0.00023470498
7.307714 -0.00023523146
7.308714 -0.00023575299
7.309714 -0.00023626947000000002
7.310714 -0.00023678074000000002
7.311714 -0.00023728676
7.312714 -0.00023778734000000002
7.313715 -0.00023828243
7.314714 -0.00023877187
7.315714 -0.00023925554000000002
7.316714 -0.00023973332
7.317714 -0.00024020508000000001
7.318714 -0.00024067069
7.319714 -0.00024113008
7.320714 -0.00024158304999999998
7.321714 -0.00024202959
7.322714 -0.00024246950999999998
7.323714 -0.00024290277
7.324714 -0.00024332928000000002
7.325714 -0.00024374895
7.326715 -0.0002441617
7.327714 -0.00024456749
7.328714 -0.00024496624
7.329714 -0.00024535789
7.330714 -0.00024574244
7.331714 -0.00024611982
7.332714 -0.00024649
7.333714 -0.00024685298
7.334714 -0.00024720873
7.335714 -0.00024755723
7.336714 -0.00024789842000000003
7.337714 -0.00024823232
7.338714 -0.00024855892
7.339714 -0.00024887818
7.340714 -0.00024919007
7.341714 -0.00024949456
7.342714 -0.00024979164999999997
7.343714 -0.00025008125999999997
7.344714 -0.00025036334
7.345714 -0.00025063787
7.346714 -0.00025090476
7.347714 -0.00025116396999999997
7.348714 -0.00025141542
7.349714 -0.00025165905
7.350714 -0.00025189474000000004
7.351714 -0.00025212244
7.352714 -0.00025234206
7.353714 -0.00025255349
7.354714 -0.00025275665000000004
7.355714 -0.00025295144
7.356714 -0.00025313775
7.357714 -0.00025331549
7.358714 -0.00025348459
7.359715 -0.00025364491
7.360714 -0.00025379643
7.361714 -0.00025393904
7.362714 -0.00025407269
7.363714 -0.00025419727
7.364714 -0.00025431277
7.365714 -0.00025441911
7.366714 -0.00025451623
7.367714 -0.00025460411
7.368714 -0.00025468271
7.369714 -0.00025475204
7.370714 -0.00025481201999999996
7.371714 -0.00025486270000000004
7.372715 -0.00025490401
7.373714 -0.00025493598
7.374714 -0.00025495856
7.375714 -0.00025497175
7.376714 -0.00025497552
7.377714 -0.00025496986
7.378714 -0.00025495478
7.379714 -0.00025493021
7.380714 -0.00025489612
7.381714 -0.00025485251
7.382714 -0.00025479931
7.383714 -0.00025473644
7.384714 -0.00025466384
7.385714 -0.00025458146
7.386714 -0.00025448916999999997
7.387714 -0.00025438692
7.388714 -0.00025427457
7.389714 -0.00025415204
7.390714 -0.00025401921
7.391714 -0.00025387596
7.392715 -0.00025372219
7.393714 -0.00025355776
7.394714 -0.00025338252
7.395714 -0.00025319641
7.396714 -0.00025299928000000003
7.397714 -0.00025279103000000003
7.398714 -0.00025257152
7.399714 -0.00025234069
7.400714 -0.0002520984
7.401714 -0.00025184463
7.402714 -0.00025157926
7.403714 -0.00025130228
7.404714 -0.0002510136
7.405715 -0.00025071322
7.406714 -0.00025040108
7.407714 -0.00025007716000000004
7.408714 -0.00024974152000000003
7.409714 -0.00024939411
7.410714 -0.00024903497
7.411714 -0.00024866411
7.412714 -0.00024828157
7.413714 -0.0002478874
7.414714 -0.00024748158000000004
7.415714 -0.00024706419
7.416714 -0.00024663524999999996
7.417714 -0.00024619478
7.418715 -0.00024574281
7.419714 -0.00024527935
7.420714 -0.00024480441
7.421714 -0.00024431804
7.422714 -0.00024382018
7.423714 -0.00024331084
7.424714 -0.00024278995
7.425714 -0.00024225753
7.426714 -0.00024171347000000003
7.427714 -0.00024115775
7.428714 -0.00024059024999999998
7.429714 -0.00024001092
7.430714 -0.00023941968
7.431714 -0.00023881639000000003
7.432714 -0.00023820096
7.433714 -0.00023757329
7.434714 -0.00023693327999999998
7.435714 -0.00023628083
7.436714 -0.00023561579000000001
7.437714 -0.0002349381
7.438715 -0.00023424765999999997
7.439714 -0.00023354436999999998
7.440714 -0.00023282817
7.441714 -0.00023209895999999999
7.442714 -0.00023135669
7.443714 -0.00023060133999999998
7.444714 -0.00022983284000000002
7.445714 -0.00022905119
7.446714 -0.00022825639
7.447714 -0.00022744839
7.448714 -0.00022662725
7.449714 -0.00022579297000000002
7.450714 -0.00022494559999999998
7.451715 -0.00022408512000000002
7.452714 -0.00022321165
7.453714 -0.00022232518
7.454714 -0.00022142576
7.455714 -0.00022051347
7.456714 -0.00021958831
7.457714 -0.00021865032999999998
7.458714 -0.00021769961
7.459714 -0.00021673611
7.460714 -0.00021575991
7.461714 -0.00021477096999999998
7.462714 -0.00021376929
7.463714 -0.00021275491000000003
7.464714 -0.00021172775000000003
7.465714 -0.00021068777
7.466714 -0.00020963494000000003
7.467714 -0.00020856921
7.468714 -0.00020749051
7.469714 -0.00020639876999999998
7.470714 -0.00020529392
7.471714 -0.00020417583
7.472714 -0.00020304446
7.473714 -0.00020189971000000002
7.474714 -0.00020074147000000001
7.475714 -0.00019956967
7.476714 -0.00019838424
7.477714 -0.00019718511000000002
7.478714 -0.00019597221000000001
7.479714 -0.00019474548
7.480714 -0.00019350491
7.481714 -0.00019225045
7.482714 -0.00019098211
7.483714 -0.00018969988000000002
7.484715 -0.00018840378
7.485714 -0.00018709386
7.486714 -0.00018577015
7.487714 -0.0001844327
7.488714 -0.00018308159
7.489714 -0.00018171689
7.490714 -0.00018033871
7.491714 -0.00017894713000000002
7.492714 -0.00017754223
7.493714 -0.00017612413000000002
7.494714 -0.00017469291
7.495714 -0.00017324866999999998
7.496714 -0.0001717915
7.497715 -0.00017032146
7.498714 -0.00016883865
7.499714 -0.00016734311000000002
7.500714 -0.0001658349
7.501714 -0.00016431403
7.502714 -0.00016278053
7.503714 -0.00016123439999999998
7.504714 -0.00015967565
7.505714 -0.00015810422999999998
7.506714 -0.00015652012
7.507714 -0.00015492325
7.508714 -0.00015331355999999999
7.509714 -0.00015169099
7.510714 -0.00015005546
7.511714 -0.00014840688
7.512714 -0.00014674517000000002
7.513714 -0.00014507026
7.514714 -0.00014338205999999998
7.515714 -0.00014168048
7.516714 -0.00013996549
7.517715 -0.00013823699999999998
7.518714 -0.00013649499
7.519714 -0.00013473942
7.520714 -0.00013297029
7.521714 -0.00013118757
7.522714 -0.00012939132
7.523714 -0.00012758155
7.524714 -0.00012575831
7.525714 -0.0001239217
7.526714 -0.00012207178
7.527714 -0.00012020865
7.528714 -0.00011833245
7.529714 -0.00011644328999999999
7.530715 -0.00011454131
7.531714 -0.00011262663
7.532714 -0.00011069940999999999
7.533714 -0.0001087598
7.534714 -0.00010680793
7.535714 -0.00010484393000000001
7.536714 -0.00010286794
7.537714 -0.0001008801
7.538714 -9.888048e-05
7.539714 -9.6869201e-05
7.540714 -9.4846331e-05
7.541714 -9.2811939e-05
7.542714 -9.0766065e-05
7.543715 -8.8708748e-05
7.544714 -8.664e-05
7.545714 -8.4559815e-05
7.546714 -8.2468188e-05
7.547714 -8.0365078e-05
7.548714 -7.8250446e-05
7.549714 -7.612424e-05
7.550714 -7.3986411e-05
7.551714 -7.1836894e-05
7.552714 -6.967562200000001e-05
7.553714 -6.7502543e-05
7.554714 -6.5317607e-05
7.555714 -6.3120757e-05
7.556714 -6.0911952e-05
7.557714 -5.8691176999999995e-05
7.558714 -5.6458413e-05
7.559714 -5.4213671999999996e-05
7.560714 -5.1956977e-05
7.561714 -4.9688367e-05
7.562714 -4.7407903e-05
7.563715 -4.5115667e-05
7.564714 -4.2811757000000005e-05
7.565714 -4.0496295e-05
7.566714 -3.8169412e-05
7.567714 -3.5831252e-05
7.568714 -3.3481982e-05
7.569714 -3.1121772e-05
7.570714 -2.8750796e-05
7.571714 -2.6369244000000002e-05
7.572714 -2.3977296000000004e-05
7.573714 -2.1575140999999998e-05
7.574714 -1.9162955e-05
7.575714 -1.674091e-05
7.576715 -1.4309168e-05
7.577714 -1.1867877e-05
7.578714 -9.4171753e-06
7.579714 -6.9571797e-06
7.580714 -4.4879910999999995e-06
7.581714 -2.0096927e-06
7.582714 4.776512999999999e-07
7.583714 2.9739947e-06
7.584714 5.4793098e-06
7.585714 7.9935845e-06
7.586714 1.0516823e-05
7.587714 1.3049041e-05
7.588714 1.5590265e-05
7.589714 1.8140533e-05
7.590714 2.0699879e-05
7.591714 2.3268349e-05
7.592714 2.5845978e-05
7.593714 2.8432805000000004e-05
7.594714 3.1028856e-05
7.595714 3.3634146e-05
7.596714 3.6248676e-05
7.597714 3.8872437000000005e-05
7.598714 4.1505396e-05
7.599714 4.4147498e-05
7.600714 4.6798678e-05
7.601714 4.9458839e-05
7.602714 5.2127876e-05
7.603714 5.4805645e-05
7.604714 5.7491997e-05
7.605714 6.0186755e-05
7.606714 6.288974e-05
7.607714 6.5600739e-05
7.608714 6.8319548e-05
7.609715 7.104594e-05
7.610714 7.377969399999999e-05
7.611714 7.6520575e-05
7.612714 7.9268369e-05
7.613714 8.202285899999999e-05
7.614714 8.478384099999999e-05
7.615714 8.7551098e-05
7.616714 9.0324471e-05
7.617714 9.310379000000001e-05
7.618714 9.5888902e-05
7.619714 9.867969800000001e-05
7.620714 0.00010147605
7.621714 0.00010427791
7.622715 0.0001070852
7.623714 0.00010989790999999999
7.624714 0.00011271599
7.625714 0.00011553946000000001
7.626714 0.00011836833
7.627714 0.00012120262
7.628714 0.00012404239
7.629714 0.00012688768
7.630714 0.00012973851
7.631714 0.00013259494
7.632714 0.00013545701
7.633714 0.00013832474
7.634714 0.00014119817
7.635714 0.00014407726
7.636714 0.00014696201
7.637714 0.00014985235999999999
7.638714 0.00015274828000000001
7.639714 0.00015564964
7.640714 0.00015855635
7.641714 0.00016146826
7.642715 0.00016438519000000002
7.643714 0.00016730697
7.644714 0.00017023336
7.645714 0.00017316415
7.646714 0.00017609907
7.647714 0.00017903785999999998
7.648714 0.00018198026
7.649714 0.00018492595
7.650714 0.00018787467
7.651714 0.00019082612999999997
7.652714 0.00019378005999999998
7.653714 0.00019673616
7.654714 0.00019969423
7.655715 0.00020265397
7.656714 0.00020561522000000002
7.657714 0.00020857774000000002
7.658714 0.00021154136999999997
7.659714 0.00021450598999999998
7.660714 0.00021747143999999998
7.661714 0.00022043764
7.662714 0.00022340457
7.663714 0.00022637211999999997
7.664714 0.0002293403
7.665714 0.00023230908999999998
7.666714 0.00023527855
7.667714 0.00023824863999999998
7.668715 0.00024121946
7.669714 0.00024419104999999996
7.670714 0.00024716342
7.671714 0.00025013662
7.672714 0.00025311069
7.673714 0.00025608565000000003
7.674714 0.00025906152
7.675714 0.00026203827
7.676714 0.00026501586
7.677714 0.00026799428000000004
7.678714 0.00027097336999999997
7.679714 0.00027395308
7.680714 0.00027693328999999997
7.681714 0.00027991377
7.682714 0.00028289437
7.683714 0.00028587488
7.684714 0.00028885506
7.685714 0.00029183466
7.686714 0.00029481341
7.687714 0.00029779105
7.688715 0.00030076724
7.689714 0.00030374174
7.690714 0.00030671422
7.691714 0.00030968445
7.692714 0.00031265213
7.693714 0.00031561699
7.694714 0.00031857883
7.695714 0.00032153739
7.696714 0.00032449245
7.697714 0.0003274439
7.698714 0.00033039152999999997
7.699714 0.00033333527
7.700714 0.00033627498
7.701715 0.00033921062
7.702714 0.00034214217999999996
7.703714 0.00034506957
7.704714 0.00034799282
7.705714 0.00035091193
7.706714 0.00035382695
7.707714 0.00035673788
7.708714 0.00035964479
7.709714 0.00036254771000000005
7.710714 0.00036544664
7.711714 0.00036834160000000004
7.712714 0.00037123264000000003
7.713714 0.00037411967
7.714714 0.00037700272
7.715714 0.0003798817
7.716714 0.00038275653000000004
7.717714 0.00038562707
7.718714 0.00038849316
7.719714 0.00039135471
7.720714 0.00039421142999999996
7.721714 0.00039706306
7.722714 0.00039990946000000006
7.723714 0.00040275030999999996
7.724714 0.00040558524999999995
7.725714 0.00040841396
7.726714 0.00041123621
7.727714 0.00041405165
7.728714 0.00041685985
7.729714 0.00041966059000000006
7.730714 0.00042245350999999996
7.731714 0.00042523839
7.732714 0.00042801485
7.733714 0.00043078267000000003
7.734715 0.00043354166000000003
7.735714 0.00043629160999999995
7.736714 0.00043903233000000004
7.737714 0.00044176368
7.738714 0.00044448552
7.739714 0.00044719786
7.740714 0.00044990065
7.741714 0.00045259384999999996
7.742714 0.00045527754000000004
7.743714 0.00045795168
7.744714 0.00046061637
7.745714 0.00046327173000000003
7.746714 0.00046591776000000004
7.747715 0.00046855466
7.748714 0.00047118242
7.749714 0.00047380122000000003
7.750714 0.00047641106
7.751714 0.00047901202999999995
7.752714 0.00048160418
7.753714 0.00048418751
7.754714 0.00048676196999999997
7.755714 0.0004893276100000001
7.756714 0.00049188425
7.757714 0.00049443183
7.758714 0.0004969702300000001
7.759714 0.00049949917
7.760714 0.00050201857
7.761714 0.00050452813
7.762714 0.00050702752
7.763714 0.00050951649
7.764714 0.00051199468
7.765714 0.00051446182
7.766714 0.00051691759
7.767715 0.00051936158
7.768714 0.00052179353
7.769714 0.0005242131
7.770714 0.0005266199000000001
7.771714 0.00052901369
7.772714 0.0005313942
7.773714 0.00053376116
7.774714 0.00053611429
7.775714 0.00053845351
7.776714 0.00054077855
7.777714 0.00054308935
7.778714 0.00054538582
7.779714 0.00054766788
7.780715 0.0005499355200000001
7.781714 0.00055218875
7.782714 0.00055442756
7.783714 0.00055665209
7.784714 0.00055886235
7.785714 0.00056105841
7.786714 0.00056324038
7.787714 0.00056540835
7.788714 0.00056756239
7.789714 0.00056970262
7.790714 0.00057182901
7.791714 0.00057394168
7.792714 0.0005760406099999999
7.793715 0.00057812581
7.794714 0.00058019727
7.795714 0.0005822548699999999
7.796714 0.0005842985
7.797714 0.00058632813
7.798714 0.00058834348
7.799714 0.00059034446
7.800714 0.0005923307099999999
7.801714 0.00059430213
7.802714 0.0005962583100000001
7.803714 0.00059819909
7.804714 0.00060012408
7.805714 0.00060203306
7.806714 0.00060392567
7.807714 0.0006058016399999999
7.808714 0.0006076607
7.809714 0.00060950256
7.810714 0.00061132696
7.811714 0.00061313367
7.812714 0.00061492256
7.813715 0.00061669343
7.814714 0.00061844617
7.815714 0.00062018066
7.816714 0.00062189683
7.817714 0.00062359477
7.818714 0.00062527438
7.819714 0.0006269358
7.820714 0.00062857903
7.821714 0.0006302041999999999
7.822714 0.0006318114200000001
7.823714 0.00063340085
7.824714 0.00063497264
7.825714 0.00063652687
7.826715 0.00063806374
7.827714 0.0006395833699999999
7.828714 0.00064108594
7.829714 0.00064257147
7.830714 0.00064404007
7.831714 0.00064549176
7.832714 0.00064692658
7.833714 0.00064834453
7.834714 0.0006497454699999999
7.835714 0.00065112936
7.836714 0.00065249606
7.837714 0.00065384543
7.838714 0.0006551772
7.839714 0.00065649119
7.840714 0.00065778704
7.841714 0.00065906456
7.842714 0.00066032344
7.843714 0.00066156326
7.844714 0.00066278376
7.845714 0.00066398466
7.846714 0.00066516554
7.847714 0.00066632615
7.848714 0.00066746625
7.849714 0.00066858543
7.850714 0.00066968355
7.851714 0.0006707604399999999
7.852714 0.00067181586
7.853714 0.00067284968
7.854714 0.0006738619
7.855714 0.0006748523899999999
7.856714 0.00067582118
7.857714 0.0006767682899999999
7.858714 0.00067769379
7.859715 0.00067859778
7.860714 0.00067948049
7.861714 0.00068034196
7.862714 0.00068118238
7.863714 0.00068200206
7.864714 0.00068280106
7.865714 0.0006835796700000001
7.866714 0.00068433806
7.867714 0.00068507643
7.868714 0.00068579488
7.869714 0.00068649369
7.870714 0.00068717286
7.871714 0.0006878324700000001
7.872715 0.00068847266
7.873714 0.00068909335
7.874714 0.00068969457
7.875714 0.00069027628
7.876714 0.0006908383499999999
7.877714 0.00069138068
7.878714 0.00069190305
7.879714 0.00069240527
7.880714 0.00069288717
7.881714 0.00069334847
7.882714 0.00069378893
7.883714 0.00069420826
7.884714 0.00069460625
7.885714 0.0006949826
7.886714 0.00069533703
7.887714 0.00069566941
7.888714 0.00069597941
7.889714 0.00069626694
7.890714 0.00069653183
7.891714 0.0006967739
7.892715 0.0006969931299999999
7.893714 0.00069718949
7.894714 0.00069736293
7.895714 0.0006975135
7.896714 0.00069764133
7.897714 0.00069774642
7.898714 0.000697829
7.899714 0.00069788921
7.900714 0.0006979271799999999
7.901714 0.00069794319
7.902714 0.00069793741
7.903714 0.00069791004
7.904714 0.00069786133
7.905715 0.00069779148
7.906714 0.00069770076
7.907714 0.00069758926
7.908714 0.00069745711
7.909714 0.00069730445
7.910714 0.00069713142
7.911714 0.00069693806
7.912714 0.00069672433
7.913714 0.00069649027
7.914714 0.00069623579
7.915714 0.00069596076
7.916714 0.00069566513
7.917714 0.00069534872
7.918715 0.00069501125
7.919714 0.00069465254
7.920714 0.00069427247
7.921714 0.00069387065
7.922714 0.00069344687
7.923714 0.00069300095
7.924714 0.0006925326
7.925714 0.0006920416100000001
7.926714 0.00069152779
7.927714 0.00069099092
7.928714 0.0006904309
7.929714 0.00068984764
7.930714 0.0006892411000000001
7.931714 0.0006886111799999999
7.932714 0.00068795789
7.933714 0.00068728136
7.934714 0.00068658164
7.935714 0.00068585891
7.936714 0.00068511335
7.937714 0.0006843451
7.938715 0.00068355453
7.939714 0.00068274185
7.940714 0.00068190739
7.941714 0.00068105137
7.942714 0.00068017412
7.943714 0.0006792759900000001
7.944714 0.00067835722
7.945714 0.00067741817
7.946714 0.00067645901
7.947714 0.00067548003
7.948714 0.00067448141
7.949714 0.00067346332
7.950714 0.00067242586
7.951715 0.00067136912
7.952714 0.00067029318
7.953714 0.00066919797
7.954714 0.0006680835200000001
7.955714 0.0006669497
7.956714 0.0006657964100000001
7.957714 0.00066462349
7.958714 0.00066343077
7.959714 0.00066221805
7.960714 0.00066098514
7.961714 0.00065973177
7.962714 0.0006584577499999999
7.963714 0.00065716281
7.964714 0.0006558468199999999
7.965714 0.0006545094899999999
7.966714 0.00065315076
7.967714 0.00065177042
7.968714 0.00065036843
7.969714 0.00064894466
7.970714 0.00064749916
7.971714 0.00064603187
7.972714 0.00064454289
7.973714 0.00064303235
7.974714 0.0006415004
7.975714 0.00063994721
7.976714 0.00063837301
7.977714 0.00063677803
7.978714 0.00063516254
7.979714 0.00063352691
7.980714 0.00063187131
7.981714 0.0006301962499999999
7.982714 0.00062850186
7.983714 0.0006267886
7.984715 0.00062505669
7.985714 0.00062330641
7.986714 0.00062153799
7.987714 0.00061975175
7.988714 0.00061794781
7.989714 0.0006161263200000001
7.990714 0.00061428741
7.991714 0.00061243118
7.992714 0.00061055762
7.993714 0.00060866673
7.994714 0.00060675848
7.995714 0.0006048328
7.996714 0.00060288958
7.997715 0.00060092866
7.998714 0.00059894987
7.999714 0.0005969531700000001
8.000714 0.00059493823
8.001715 0.0005929050100000001
8.002714 0.00059085328
8.003715 0.0005887829
8.004714 0.0005866937499999999
8.005714 0.00058458572
8.006714 0.00058245873
8.007714 0.00058031274
8.008715 0.00057814782
8.009714 0.00057596394
8.010715 0.00057376119
8.011714 0.0005715396999999999
8.012714 0.00056929971
8.013714 0.00056704139
8.014714 0.0005647649700000001
8.015715 0.00056247077
8.016714 0.0005601590599999999
8.017715 0.00055783021
8.018714 0.00055548462
8.019714 0.00055312257
8.020715 0.0005507445199999999
8.021714 0.0005483507699999999
8.022715 0.0005459417
8.023714 0.00054351763
8.024714 0.00054107891
8.025714 0.00053862582
8.026714 0.0005361585899999999
8.027715 0.00053367744
8.028714 0.00053118256
8.029715 0.00052867408
8.030714 0.00052615201
8.031714 0.00052361652
8.032714 0.0005210675199999999
8.033714 0.00051850498
8.034715 0.00051592879
8.035714 0.00051333891
8.036715 0.00051073516
8.037714 0.00050811745
8.038714 0.00050548547
8.039714 0.00050283911
8.040714 0.00050017825
8.041715 0.0004975025600000001
8.042714 0.0004948120500000001
8.043715 0.0004921064399999999
8.044714 0.0004893857300000001
8.045714 0.00048664979
8.046714 0.00048389857
8.047714 0.00048113207
8.048715 0.00047835033
8.049714 0.00047555344999999997
8.050714 0.00047274156999999994
8.051714 0.00046991485999999997
8.052714 0.0004670736
8.053715 0.00046421796
8.054714 0.00046134828
8.055715 0.00045846491
8.056714 0.00045556817
8.057714 0.00045265850999999996
8.058714 0.00044973626
8.059714 0.00044680191
8.060715 0.0004438557
8.061714 0.0004408982
8.062715 0.00043792966
8.063714 0.00043495047
8.064714 0.00043196101
8.065714 0.00042896149
8.066714 0.00042595219999999996
8.067715 0.00042293332
8.068714 0.00041990511000000003
8.069715 0.00041686762
8.070714 0.00041382091
8.071714 0.0004107651
8.072714 0.00040770014
8.073714 0.00040462605
8.074715 0.00040154268000000006
8.075714 0.00039844999
8.076715 0.00039534784
8.077714 0.00039223605000000003
8.078714 0.00038911453
8.079714 0.00038598314000000004
8.080714 0.00038284170000000005
8.081715 0.00037969012000000003
8.082714 0.00037652826000000004
8.083714 0.00037335603
8.084714 0.00037017338999999997
8.085714 0.00036698034
8.086715 0.00036377684999999997
8.087714 0.00036056306
8.088715 0.00035733904
8.089714 0.00035410492
8.090714 0.00035086093
8.091714 0.00034760728
8.092714 0.00034434429
8.093715 0.0003410722
8.094714 0.00033779139999999997
8.095715 0.00033450228
8.096714 0.00033120518
8.097714 0.00032790049
8.098714 0.00032458863
8.099714 0.00032127
8.100715 0.00031794495
8.101714 0.00031461389
8.102715 0.00031127715
8.103714 0.00030793500999999997
8.104714 0.0003045878
8.105714 0.00030123572
8.106714 0.00029787898
8.107715 0.00029451773999999997
8.108714 0.00029115211
8.109715 0.00028778213
8.110714 0.00028440784
8.111714 0.00028102922
8.112714 0.0002776462
8.113714 0.0002742587
8.114715 0.00027086659999999997
8.115714 0.00026746977
8.116714 0.00026406801
8.117714 0.0002606612
8.118714 0.00025724921
8.119715 0.00025383183
8.120714 0.00025040895
8.121715 0.00024698045
8.122714 0.00024354626000000002
8.123714 0.00024010634999999998
8.124714 0.00023666064
8.125714 0.00023320922000000002
8.126715 0.00022975216000000002
8.127714 0.00022628953999999997
8.128715 0.00022282155999999998
8.129714 0.00021934843
8.130714 0.00021587036
8.131714 0.00021238772999999998
8.132714 0.00020890081
8.133715 0.00020541001999999997
8.134714 0.00020191570999999998
8.135715 0.0001984183
8.136714 0.00019491824
8.137714 0.00019141588999999998
8.138714 0.00018791175
8.139714 0.00018440617
8.140715 0.00018089956
8.141714 0.0001773923
8.142715 0.00017388472000000001
8.143714 0.00017037711
8.144714 0.00016686975
8.145715 0.00016336282
8.146714 0.00015985652
8.147715 0.00015635095
8.148714 0.00015284621
8.149714 0.0001493423
8.150714 0.00014583922999999999
8.151714 0.00014233692
8.152715 0.00013883531
8.153714 0.00013533426
8.154715 0.00013183362
8.155714 0.00012833326
8.156714 0.00012483299000000002
8.157714 0.00012133264
8.158714 0.00011783205000000001
8.159715 0.00011433107
8.160714 0.00011082958
8.161715 0.00010732747
8.162714 0.00010382468
8.163714 0.00010032114
8.164714 9.681689300000001e-05
8.165714 9.3311974e-05
8.166715 8.980648000000001e-05
8.167714 8.6300554e-05
8.168715 8.2794384e-05
8.169714 7.9288191e-05
8.170714 7.5782248e-05
8.171714 7.227685599999999e-05
8.172714 6.877235700000001e-05
8.173715 6.5269109e-05
8.174714 6.1767486e-05
8.175714 5.8267875e-05
8.176714 5.4770675e-05
8.177714 5.1276271e-05
8.178715 4.7785039000000004e-05
8.179714 4.4297346e-05
8.180715 4.0813524e-05
8.181714 3.7333876e-05
8.182714 3.3858677e-05
8.183714 3.0388159e-05
8.184714 2.6922504e-05
8.185715 2.3461858e-05
8.186714 2.0006318e-05
8.187715 1.6555936e-05
8.188714 1.311072e-05
8.189714 9.670635799999999e-06
8.190714 6.2356135999999994e-06
8.191714 2.8055507999999997e-06
8.192715 -6.1968319e-07
8.193714 -4.0402387e-06
8.194715 -7.4562806e-06
8.195714 -1.0867979999999999e-05
8.196714 -1.4275507e-05
8.197714 -1.7679024e-05
8.198714 -2.1078677e-05
8.199715 -2.4474591e-05
8.200714 -2.7866861e-05
8.201715 -3.1255553000000004e-05
8.202714 -3.4640689e-05
8.203714 -3.8022253e-05
8.204714 -4.1400182e-05
8.205714 -4.4774373e-05
8.206715 -4.8144665e-05
8.207714 -5.151086999999999e-05
8.208714 -5.4872743e-05
8.209714 -5.8230012e-05
8.210714 -6.1582358e-05
8.211715 -6.4929441e-05
8.212714 -6.8270901e-05
8.213715 -7.1606354e-05
8.214714 -7.4935417e-05
8.215714 -7.8257699e-05
8.216714 -8.157281899999999e-05
8.217714 -8.4880401e-05
8.218715 -8.8180104e-05
8.219714 -9.147160000000001e-05
8.220715 -9.475462e-05
8.221714 -9.8028897e-05
8.222714 -0.00010129423
8.223714 -0.00010455049
8.224714 -0.00010779750999999999
8.225715 -0.00011103526
8.226714 -0.00011426373000000001
8.227715 -0.00011748293
8.228714 -0.00012069294
8.229714 -0.00012389387000000002
8.230714 -0.00012708588000000001
8.231714 -0.00013026913
8.232715 -0.00013344381
8.233714 -0.00013661015
8.234715 -0.00013976836
8.235714 -0.00014291865999999998
8.236714 -0.00014606126
8.237714 -0.00014919633
8.238714 -0.00015232407
8.239715 -0.0001554446
8.240714 -0.00015855804999999999
8.241714 -0.00016166447
8.242714 -0.00016476389
8.243714 -0.0001678563
8.244715 -0.0001709416
8.245714 -0.0001740197
8.246715 -0.00017709045000000002
8.247714 -0.00018015363
8.248714 -0.00018320899
8.249714 -0.00018625626
8.250714 -0.00018929512
8.251715 -0.00019232523
8.252714 -0.00019534625
8.253715 -0.00019835782
8.254714 -0.00020135955999999998
8.255714 -0.00020435111000000002
8.256714 -0.00020733212
8.257714 -0.00021030225999999998
8.258715 -0.00021326123
8.259714 -0.00021620874
8.260715 -0.00021914459
8.261714 -0.00022206857
8.262714 -0.00022498049999999998
8.263714 -0.00022788029
8.264714 -0.00023076789000000002
8.265715 -0.0002336433
8.266714 -0.00023650654999999999
8.267715 -0.0002393577
8.268714 -0.00024219687
8.269714 -0.00024502422
8.270715 -0.00024783992
8.271714 -0.00025064417
8.272715 -0.00025343716000000003
8.273714 -0.00025621912000000003
8.274714 -0.00025899028
8.275714 -0.00026175082
8.276714 -0.000264501
8.277715 -0.00026724092
8.278714 -0.00026997077000000003
8.279715 -0.00027269066
8.280714 -0.00027540063
8.281714 -0.00027810077
8.282714 -0.00028079105
8.283714 -0.0002834714
8.284715 -0.00028614172
8.285714 -0.00028880195
8.286715 -0.00029145181
8.287714 -0.00029409115999999997
8.288714 -0.00029671969
8.289714 -0.00029933716999999997
8.290714 -0.00030194326
8.291715 -0.00030453767999999995
8.292714 -0.00030712013
8.293715 -0.00030969022
8.294714 -0.0003122477
8.295714 -0.00031479221
8.296714 -0.00031732354
8.297714 -0.00031984139000000003
8.298715 -0.00032234557
8.299714 -0.00032483588
8.300714 -0.00032731219999999997
8.301714 -0.00032977441
8.302714 -0.0003322225
8.303715 -0.00033465644
8.304714 -0.00033707627
8.305715 -0.00033948209
8.306714 -0.00034187403000000003
8.307714 -0.00034425225
8.308714 -0.00034661693
8.309714 -0.00034896832
8.310715 -0.00035130664999999996
8.311714 -0.00035363216
8.312715 -0.00035594513999999996
8.313714 -0.00035824580000000004
8.314714 -0.00036053441
8.315714 -0.00036281115
8.316714 -0.00036507627
8.317715 -0.0003673299
8.318714 -0.00036957222
8.319715 -0.0003718033
8.320714 -0.00037402318999999997
8.321714 -0.00037623189999999996
8.322714 -0.00037842938
8.323714 -0.00038061555
8.324715 -0.00038279027000000005
8.325714 -0.00038495336
8.326715 -0.00038710464
8.327714 -0.00038924381
8.328714 -0.00039137062
8.329714 -0.00039348488
8.330714 -0.00039558613000000004
8.331715 -0.0003976741
8.332714 -0.00039974856999999995
8.333714 -0.00040180912
8.334714 -0.00040385544000000003
8.335714 -0.00040588734
8.336715 -0.00040790450999999997
8.337714 -0.00040990681000000005
8.338715 -0.00041189404999999996
8.339714 -0.00041386611
8.340714 -0.00041582288999999996
8.341714 -0.00041776439
8.342714 -0.0004196906
8.343715 -0.00042160158999999994
8.344714 -0.00042349748000000003
8.345715 -0.00042537840000000005
8.346714 -0.00042724455000000004
8.347714 -0.0004290961
8.348714 -0.00043093337000000003
8.349714 -0.00043275663
8.350715 -0.00043456611999999995
8.351714 -0.0004363621
8.352715 -0.00043814489
8.353714 -0.00043991481000000003
8.354714 -0.000441672
8.355714 -0.00044341677
8.356714 -0.00044514936
8.357715 -0.00044686985000000004
8.358714 -0.00044857842999999995
8.359715 -0.00045027518
8.360714 -0.00045196011
8.361714 -0.00045363326999999995
8.362714 -0.0004552945
8.363714 -0.00045694387
8.364715 -0.00045858114
8.365714 -0.00046020618
8.366714 -0.00046181876
8.367714 -0.00046341869999999997
8.368714 -0.00046500572000000005
8.369715 -0.00046657956000000005
8.370714 -0.00046813993000000004
8.371715 -0.00046968657000000003
8.372714 -0.00047121921
8.373714 -0.00047273761
8.374714 -0.00047424151
8.375714 -0.00047573076
8.376715 -0.00047720509
8.377714 -0.00047866451
8.378715 -0.00048010888
8.379714 -0.00048153811
8.380714 -0.00048295224
8.381714 -0.00048435127
8.382714 -0.00048573534
8.383715 -0.00048710453000000003
8.384714 -0.00048845909
8.385715 -0.00048979914
8.386714 -0.00049112496
8.387714 -0.00049243677
8.388714 -0.00049373489
8.389714 -0.0004950195499999999
8.390715 -0.00049629107
8.391714 -0.00049754976
8.392715 -0.00049879586
8.393714 -0.0005000295900000001
8.394714 -0.00050125127
8.395715 -0.00050246099
8.396714 -0.00050365902
8.397715 -0.00050484537
8.398714 -0.00050602021
8.399714 -0.0005071835899999999
8.400714 -0.00050833546
8.401714 -0.0005094757400000001
8.402715 -0.0005106044200000001
8.403714 -0.00051172128
8.404715 -0.0005128262299999999
8.405714 -0.0005139190299999999
8.406714 -0.0005149995100000001
8.407714 -0.00051606739
8.408714 -0.0005171224100000001
8.409715 -0.00051816432
8.410714 -0.00051919292
8.411715 -0.00052020787
8.412714 -0.0005212090400000001
8.413714 -0.00052219616
8.414714 -0.00052316918
8.415714 -0.00052412784
8.416715 -0.00052507207
8.417714 -0.00052600185
8.418715 -0.00052691717
8.419714 -0.00052781802
8.420714 -0.00052870455
8.421714 -0.0005295768
8.422714 -0.00053043495
8.423715 -0.00053127928
8.424714 -0.00053211002
8.425714 -0.00053292733
8.426714 -0.0005337316000000001
8.427714 -0.00053452313
8.428715 -0.00053530221
8.429714 -0.00053606914
8.430715 -0.00053682429
8.431714 -0.00053756785
8.432714 -0.00053830022
8.433714 -0.0005390215800000001
8.434714 -0.00053973217
8.435715 -0.00054043217
8.436714 -0.0005411217
8.437715 -0.0005418008600000001
8.438714 -0.00054246975
8.439714 -0.00054312836
8.440714 -0.0005437766
8.441714 -0.00054441448
8.442715 -0.0005450418
8.443714 -0.00054565844
8.444715 -0.0005462643
8.445714 -0.00054685911
8.446714 -0.0005474426
8.447714 -0.0005480145299999999
8.448714 -0.0005485747799999999
8.449715 -0.00054912307
8.450714 -0.00054965903
8.451715 -0.0005501826800000001
8.452714 -0.00055069368
8.453714 -0.00055119194
8.454714 -0.00055167734
8.455714 -0.00055214978
8.456715 -0.00055260925
8.457714 -0.0005530557199999999
8.458714 -0.00055348924
8.459714 -0.00055390992
8.460714 -0.0005543179199999999
8.461715 -0.00055471337
8.462714 -0.00055509649
8.463715 -0.00055546757
8.464714 -0.00055582677
8.465714 -0.00055617456
8.466714 -0.00055651108
8.467714 -0.00055683668
8.468715 -0.0005571517199999999
8.469714 -0.0005574565
8.470715 -0.0005577513100000001
8.471714 -0.00055803639
8.472714 -0.00055831197
8.473714 -0.00055857827
8.474714 -0.00055883552
8.475715 -0.00055908381
8.476714 -0.00055932323
8.477715 -0.00055955379
8.478714 -0.00055977562
8.479714 -0.0005599885799999999
8.480714 -0.00056019262
8.481714 -0.00056038762
8.482715 -0.0005605735200000001
8.483714 -0.00056075005
8.484715 -0.00056091703
8.485714 -0.00056107428
8.486714 -0.0005612215799999999
8.487714 -0.00056135873
8.488714 -0.00056148551
8.489715 -0.00056160166
8.490714 -0.0005617070200000001
8.491714 -0.00056180143
8.492714 -0.00056188483
8.493714 -0.0005619570399999999
8.494715 -0.00056201802
8.495714 -0.00056206782
8.496715 -0.00056210638
8.497714 -0.0005621338
8.498714 -0.00056215026
8.499714 -0.00056215581
8.500714 -0.00056215072
8.501715 -0.0005621352100000001
8.502714 -0.0005621094700000001
8.503715 -0.00056207386
8.504714 -0.00056202866
8.505714 -0.00056197418
8.506714 -0.0005619106600000001
8.507714 -0.00056183853
8.508715 -0.00056175804
8.509714 -0.00056166941
8.510715 -0.00056157305
8.511714 -0.0005614691
8.512714 -0.0005613578199999999
8.513714 -0.00056123936
8.514714 -0.00056111385
8.515715 -0.00056098138
8.516714 -0.0005608419500000001
8.517715 -0.0005606957099999999
8.518714 -0.00056054246
8.519714 -0.00056038225
8.520715 -0.0005602149
8.521714 -0.00056004028
8.522715 -0.00055985824
8.523714 -0.00055966862
8.524714 -0.00055947121
8.525714 -0.00055926575
8.526714 -0.00055905202
8.527715 -0.00055882992
8.528714 -0.00055859923
8.529715 -0.00055835976
8.530714 -0.00055811133
8.531714 -0.00055785385
8.532714 -0.00055758728
8.533714 -0.00055731157
8.534715 -0.00055702667
8.535714 -0.00055673263
8.536715 -0.00055642954
8.537714 -0.0005561174900000001
8.538714 -0.00055579671
8.539714 -0.00055546734
8.540714 -0.00055512965
8.541715 -0.00055478381
8.542714 -0.00055443015
8.543715 -0.0005540689900000001
8.544714 -0.0005537006000000001
8.545714 -0.00055332525
8.546714 -0.00055294331
8.547714 -0.00055255505
8.548715 -0.00055216069
8.549714 -0.00055176056
8.550714 -0.0005513547900000001
8.551714 -0.00055094365
8.552714 -0.00055052724
8.553715 -0.0005501057300000001
8.554714 -0.00054967918
8.555715 -0.00054924758
8.556714 -0.00054881098
8.557714 -0.00054836933
8.558714 -0.00054792249
8.559714 -0.00054747038
8.560715 -0.00054701291
8.561714 -0.00054654979
8.562715 -0.0005460809
8.563714 -0.0005456061000000001
8.564714 -0.00054512507
8.565714 -0.00054463776
8.566714 -0.00054414381
8.567715 -0.00054364318
8.568714 -0.00054313568
8.569715 -0.00054262114
8.570714 -0.0005420994999999999
8.571714 -0.0005415706699999999
8.572714 -0.00054103461
8.573714 -0.00054049137
8.574715 -0.0005399409499999999
8.575714 -0.00053938347
8.576715 -0.00053881913
8.577714 -0.00053824792
8.578714 -0.00053767021
8.579714 -0.00053708618
8.580714 -0.0005364960499999999
8.581715 -0.00053590011
8.582714 -0.00053529866
8.583714 -0.00053469198
8.584714 -0.00053408039
8.585714 -0.00053346421
8.586715 -0.00053284366
8.587714 -0.0005322190199999999
8.588715 -0.00053159051
8.589714 -0.0005309583699999999
8.590714 -0.0005303227699999999
8.591714 -0.00052968385
8.592714 -0.0005290416500000001
8.593715 -0.00052839632
8.594714 -0.00052774785
8.595715 -0.0005270962
8.596714 -0.00052644132
8.597714 -0.00052578312
8.598714 -0.00052512146
8.599714 -0.00052445616
8.600715 -0.00052378714
8.601714 -0.00052311416
8.602715 -0.00052243695
8.603714 -0.00052175537
8.604714 -0.0005210692500000001
8.605714 -0.00052037831
8.606714 -0.0005196824099999999
8.607715 -0.0005189814099999999
8.608714 -0.0005182751500000001
8.609715 -0.00051756356
8.610714 -0.0005168466
8.611714 -0.00051612415
8.612714 -0.0005153963199999999
8.613714 -0.00051466304
8.614715 -0.0005139245300000001
8.615714 -0.0005131807500000001
8.616714 -0.00051243201
8.617714 -0.0005116784
8.618714 -0.0005109202
8.619715 -0.00051015768
8.620714 -0.00050939102
8.621715 -0.0005086205000000001
8.622714 -0.0005078464300000001
8.623714 -0.00050706908
8.624714 -0.00050628869
8.625714 -0.00050550552
8.626715 -0.0005047199
8.627714 -0.0005039319099999999
8.628715 -0.00050314179
8.629714 -0.00050234971
8.630714 -0.0005015557199999999
8.631714 -0.00050075996
8.632714 -0.00049996243
8.633715 -0.00049916321
8.634714 -0.00049836217
8.635715 -0.00049755927
8.636714 -0.00049675441
8.637714 -0.00049594742
8.638714 -0.00049513824
8.639714 -0.00049432656
8.640715 -0.00049351233
8.641714 -0.0004926952399999999
8.642715 -0.00049187515
8.643714 -0.00049105179
8.644714 -0.00049022506
8.645715 -0.00048939478
8.646714 -0.00048856073
8.647715 -0.0004877229
8.648714 -0.00048688112
8.649714 -0.00048603533
8.650714 -0.00048518559
8.651714 -0.0004843318
8.652715 -0.0004834741
8.653714 -0.00048261263
8.654715 -0.00048174738
8.655714 -0.00048087868
8.656714 -0.00048000656999999994
8.657714 -0.00047913131
8.658714 -0.00047825315
8.659715 -0.00047737235
8.660714 -0.00047648918999999997
8.661715 -0.00047560384
8.662714 -0.00047471667
8.663714 -0.00047382787
8.664714 -0.00047293770000000006
8.665714 -0.00047204635
8.666715 -0.00047115403999999994
8.667714 -0.00047026087
8.668715 -0.00046936698
8.669714 -0.00046847249000000004
8.670714 -0.00046757741
8.671714 -0.00046668174
8.672714 -0.00046578552
8.673715 -0.00046488867000000003
8.674714 -0.00046399105
8.675714 -0.0004630926
8.676714 -0.00046219306999999995
8.677714 -0.00046129229999999997
8.678715 -0.00046039017
8.679714 -0.00045948641
8.680715 -0.00045858077999999996
8.681714 -0.00045767315
8.682714 -0.0004567632
8.683714 -0.00045585083999999994
8.684714 -0.0004549358
8.685715 -0.00045401803000000003
8.686714 -0.00045309735
8.687715 -0.00045217362
8.688714 -0.00045124684
8.689714 -0.00045031701999999997
8.690714 -0.00044938411
8.691714 -0.00044844815
8.692715 -0.00044750927
8.693714 -0.00044656754
8.694715 -0.00044562316
8.695714 -0.00044467629
8.696714 -0.00044372708999999995
8.697714 -0.00044277585
8.698714 -0.00044182274999999996
8.699715 -0.00044086801
8.700714 -0.00043991194999999997
8.701715 -0.00043895475
8.702714 -0.00043799663999999995
8.703714 -0.00043703781000000005
8.704714 -0.00043607852000000004
8.705714 -0.00043511882000000005
8.706715 -0.00043415893999999996
8.707714 -0.00043319896999999995
8.708714 -0.00043223885999999997
8.709714 -0.00043127875000000004
8.710714 -0.00043031864000000005
8.711715 -0.00042935844
8.712714 -0.00042839810999999997
8.713715 -0.00042743750000000003
8.714714 -0.00042647644
8.715714 -0.00042551483
8.716714 -0.0004245524
8.717714 -0.00042358906
8.718715 -0.00042262454
8.719714 -0.00042165861000000005
8.720715 -0.00042069108999999997
8.721714 -0.00041972175
8.722714 -0.00041875045999999997
8.723714 -0.00041777703
8.724714 -0.00041680132000000003
8.725715 -0.00041582315999999996
8.726714 -0.00041484259000000004
8.727715 -0.00041385947000000006
8.728714 -0.00041287381
8.729714 -0.00041188559
8.730714 -0.00041089493000000005
8.731714 -0.00040990190000000004
8.732715 -0.00040890663999999994
8.733714 -0.00040790924
8.734715 -0.00040690993000000003
8.735714 -0.00040590889999999994
8.736714 -0.00040490631
8.737714 -0.00040390246
8.738714 -0.00040289756000000003
8.739715 -0.00040189175
8.740714 -0.00040088539
8.741714 -0.00039987854
8.742714 -0.00039887145
8.743714 -0.00039786423
8.744715 -0.0003968571
8.745714 -0.00039585007
8.746715 -0.00039484325
8.747714 -0.00039383663000000003
8.748714 -0.00039283022
8.749714 -0.00039182396
8.750714 -0.00039081774000000003
8.751715 -0.00038981152
8.752714 -0.00038880512
8.753715 -0.00038779835
8.754714 -0.000386791
8.755714 -0.00038578291
8.756714 -0.00038477388
8.757714 -0.00038376361
8.758715 -0.00038275189
8.759714 -0.00038173852999999995
8.760715 -0.00038072324
8.761714 -0.00037970588
8.762714 -0.00037868626
8.763714 -0.00037766426
8.764714 -0.00037663970000000003
8.765715 -0.00037561254
8.766714 -0.00037458269
8.767715 -0.00037355019
8.768714 -0.00037251499999999997
8.769714 -0.00037147723999999996
8.770715 -0.00037043696
8.771714 -0.0003693943
8.772715 -0.00036834936
8.773714 -0.00036730234999999997
8.774714 -0.00036625343
8.775714 -0.00036520285
8.776714 -0.00036415081
8.777715 -0.0003630975
8.778714 -0.00036204315
8.779715 -0.00036098797
8.780714 -0.00035993212
8.781714 -0.00035887579
8.782714 -0.00035781911
8.783714 -0.00035676223
8.784715 -0.0003557052
8.785714 -0.00035464807
8.786715 -0.00035359087000000003
8.787714 -0.00035253355999999997
8.788714 -0.00035147611000000003
8.789714 -0.00035041842
8.790714 -0.00034936033
8.791715 -0.00034830173
8.792714 -0.00034724246
8.793715 -0.00034618231
8.794714 -0.00034512107
8.795714 -0.0003440585
8.796714 -0.00034299439
8.797714 -0.00034192856
8.798715 -0.00034086072
8.799714 -0.0003397907
8.800714 -0.00033871834
8.801714 -0.00033764341
8.802714 -0.00033656584
8.803715 -0.00033548546999999997
8.804714 -0.00033440225999999997
8.805715 -0.00033331614
8.806714 -0.00033222713999999997
8.807714 -0.00033113524
8.808714 -0.00033004051
8.809714 -0.00032894302
8.810715 -0.00032784291999999997
8.811714 -0.00032674031
8.812715 -0.00032563538999999997
8.813714 -0.00032452831000000004
8.814714 -0.00032341923
8.815714 -0.00032230835
8.816714 -0.00032119589999999996
8.817715 -0.00032008199
8.818714 -0.00031896683999999996
8.819715 -0.00031785059
8.820714 -0.00031673335
8.821714 -0.00031561524
8.822714 -0.00031449631
8.823714 -0.00031337663
8.824715 -0.00031225618
8.825714 -0.00031113495
8.826715 -0.00031001284
8.827714 -0.00030888982
8.828714 -0.00030776571
8.829714 -0.00030664039
8.830714 -0.00030551366
8.831715 -0.00030438532
8.832714 -0.00030325514
8.833714 -0.00030212293
8.834714 -0.00030098843
8.835714 -0.00029985137999999996
8.836715 -0.0002987116
8.837714 -0.00029756884
8.838715 -0.00029642291999999997
8.839714 -0.00029527366
8.840714 -0.00029412092
8.841714 -0.00029296457
8.842714 -0.00029180449
8.843715 -0.00029064067
8.844714 -0.00028947304
8.845715 -0.00028830166
8.846714 -0.00028712657
8.847714 -0.00028594784
8.848714 -0.00028476559
8.849714 -0.00028357995
8.850715 -0.0002823911
8.851714 -0.00028119921
8.852715 -0.00028000447
8.853714 -0.0002788071
8.854714 -0.00027760732
8.855714 -0.00027640529
8.856714 -0.00027520123
8.857715 -0.00027399531000000003
8.858714 -0.00027278767999999997
8.859715 -0.00027157848
8.860714 -0.00027036781
8.861714 -0.00026915577
8.862714 -0.00026794237
8.863714 -0.00026672762
8.864715 -0.00026551149
8.865714 -0.00026429393
8.866714 -0.00026307482
8.867714 -0.00026185401
8.868714 -0.00026063137000000003
8.869715 -0.00025940669
8.870714 -0.00025817978
8.871715 -0.00025695037
8.872714 -0.00025571828
8.873714 -0.00025448323
8.874714 -0.00025324503
8.875714 -0.00025200338
8.876715 -0.00025075808
8.877714 -0.00024950891
8.878715 -0.00024825574
8.879714 -0.00024699834
8.880714 -0.00024573662
8.881714 -0.00024447047
8.882714 -0.00024319984
8.883715 -0.00024192468
8.884714 -0.000240645
8.885715 -0.00023936084
8.886714 -0.00023807224
8.887714 -0.00023677937
8.888714 -0.00023548228
8.889714 -0.00023418115
8.890715 -0.00023287611999999998
8.891714 -0.0002315674
8.892715 -0.00023025516
8.893714 -0.00022893954999999997
8.894714 -0.00022762076
8.895715 -0.00022629897000000002
8.896714 -0.00022497434000000001
8.897715 -0.00022364695
8.898714 -0.00022231697999999998
8.899714 -0.00022098445000000001
8.900714 -0.00021964943
8.901714 -0.00021831196999999998
8.902715 -0.00021697200999999997
8.903714 -0.00021562955000000003
8.904715 -0.00021428448
8.905714 -0.00021293670000000002
8.906714 -0.00021158604999999998
8.907714 -0.00021023243
8.908714 -0.00020887559999999998
8.909715 -0.00020751536
8.910714 -0.00020615153
8.911715 -0.00020478387
8.912714 -0.00020341217
8.913714 -0.00020203624000000002
8.914714 -0.00020065583999999997
8.915714 -0.00019927081000000002
8.916715 -0.00019788097
8.917714 -0.00019648617
8.918715 -0.0001950863
8.919714 -0.00019368123999999998
8.920714 -0.00019227102
8.921714 -0.00019085553
8.922714 -0.00018943485
8.923715 -0.00018800901
8.924714 -0.00018657806
8.925714 -0.00018514215
8.926714 -0.00018370139
8.927714 -0.00018225593
8.928715 -0.00018080597
8.929714 -0.00017935167000000002
8.930715 -0.00017789324
8.931714 -0.00017643088
8.932714 -0.00017496477
8.933714 -0.00017349508
8.934714 -0.00017202201
8.935715 -0.00017054568
8.936714 -0.00016906622
8.937715 -0.00016758373
8.938714 -0.00016609828
8.939714 -0.00016460988
8.940714 -0.00016311853
8.941714 -0.00016162421
8.942715 -0.00016012683
8.943714 -0.00015862628
8.944715 -0.00015712241
8.945714 -0.00015561507
8.946714 -0.00015410404
8.947714 -0.00015258913
8.948714 -0.00015107011
8.949715 -0.00014954671
8.950714 -0.00014801871000000001
8.951715 -0.00014648587
8.952714 -0.00014494793
8.953714 -0.00014340468000000002
8.954714 -0.00014185592
8.955714 -0.00014030146
8.956715 -0.00013874117
8.957714 -0.00013717489000000002
8.958714 -0.00013560257000000002
8.959714 -0.00013402412
8.960714 -0.00013243954
8.961715 -0.00013084883999999998
8.962714 -0.00012925209
8.963715 -0.00012764937
8.964714 -0.00012604079
8.965714 -0.00012442650999999999
8.966714 -0.0001228067
8.967714 -0.00012118155000000002
8.968715 -0.00011955127
8.969714 -0.00011791607
8.970715 -0.00011627616
8.971714 -0.00011463176
8.972714 -0.00011298306
8.973714 -0.00011133027000000001
8.974714 -0.00010967353999999999
8.975715 -0.00010801301999999999
8.976714 -0.00010634883
8.977715 -0.00010468106
8.978714 -0.00010300976
8.979714 -0.00010133494
8.980714 -9.9656586e-05
8.981714 -9.797465700000001e-05
8.982715 -9.6289057e-05
8.983714 -9.4599682e-05
8.984715 -9.2906384e-05
8.985714 -9.1208983e-05
8.986714 -8.9507307e-05
8.987714 -8.7801141e-05
8.988714 -8.609027900000001e-05
8.989715 -8.4374506e-05
8.990714 -8.265360499999999e-05
8.991714 -8.0927367e-05
8.992714 -7.9195593e-05
8.993714 -7.7458117e-05
8.994715 -7.571477500000001e-05
8.995714 -7.3965435e-05
8.996715 -7.2210003e-05
8.997714 -7.044840800000001e-05
8.998714 -6.8680612e-05
8.999714 -6.690662500000001e-05
9.000714 -6.5126471e-05
9.001715 -6.3340218e-05
9.002714 -6.154796199999999e-05
9.003715 -5.9749823000000005e-05
9.004714 -5.7945959e-05
9.005714 -5.6136531e-05
9.006714 -5.432172500000001e-05
9.007714 -5.2501741e-05
9.008715 -5.0676772e-05
9.009714 -4.8847016000000006e-05
9.010715 -4.7012676e-05
9.011714 -4.5173923e-05
9.012714 -4.3330921999999996e-05
9.013714 -4.1483815e-05
9.014714 -3.9632721e-05
9.015715 -3.7777726999999996e-05
9.016714 -3.5918885e-05
9.017715 -3.4056224999999996e-05
9.018714 -3.2189732e-05
9.019714 -3.0319366999999996e-05
9.020715 -2.8445049e-05
9.021714 -2.6566673e-05
9.022715 -2.4684101000000002e-05
9.023714 -2.2797173e-05
9.024714 -2.0905709e-05
9.025714 -1.9009514e-05
9.026714 -1.7108378e-05
9.027715 -1.5202095000000001e-05
9.028714 -1.3290448999999998e-05
9.029715 -1.137324e-05
9.030714 -9.4502774e-06
9.031714 -7.521384e-06
9.032714 -5.5864113e-06
9.033714 -3.6452334000000003e-06
9.034715 -1.6977567999999999e-06
9.035714 2.5607989e-07
9.036715 2.2163032e-06
9.037714 4.1829025999999995e-06
9.038714 6.155831e-06
9.039714 8.1350059e-06
9.040714 1.0120312e-05
9.041715 1.2111600000000001e-05
9.042714 1.4108697e-05
9.043715 1.6111403e-05
9.044714 1.8119495999999997e-05
9.045714 2.013275e-05
9.046714 2.2150921e-05
9.047714 2.4173767000000002e-05
9.048715 2.6201050000000002e-05
9.049714 2.8232546e-05
9.050714 3.0268035e-05
9.051714 3.2307327e-05
9.052714 3.4350253e-05
9.053715 3.6396676e-05
9.054714 3.844649e-05
9.055715 4.0499623000000004e-05
9.056714 4.2556044000000004e-05
9.057714 4.4615754e-05
9.058714 4.6678795e-05
9.059714 4.8745238000000006e-05
9.060715 5.0815197e-05
9.061714 5.2888811e-05
9.062715 5.4966250000000006e-05
9.063714 5.7047697e-05
9.064714 5.9133362e-05
9.065714 6.122346e-05
9.066714 6.3318214e-05
9.067715 6.5417845e-05
9.068714 6.7522569e-05
9.069715 6.9632586e-05
9.070714 7.1748082e-05
9.071714 7.3869222e-05
9.072714 7.5996144e-05
9.073714 7.8128954e-05
9.074715 8.0267722e-05
9.075714 8.241247e-05
9.076715 8.4563203e-05
9.077714 8.671989299999999e-05
9.078714 8.8882456e-05
9.079714 9.1050782e-05
9.080714 9.3224725e-05
9.081715 9.5404107e-05
9.082714 9.758876999999999e-05
9.083714 9.9778447e-05
9.084714 0.00010197295999999999
9.085714 0.00010417201999999999
9.086715 0.00010637541
9.087714 0.00010858290000000001
9.088715 0.00011079425
9.089714 0.00011300923
9.090714 0.00011522766
9.091714 0.00011744936
9.092714 0.00011967419
9.093715 0.00012190201999999999
9.094714 0.00012413277
9.095715 0.00012636641
9.096714 0.00012860290999999998
9.097714 0.00013084231
9.098714 0.00013308463
9.099714 0.00013532999
9.100715 0.0001375785
9.101714 0.00013983029
9.102715 0.00014208551
9.103714 0.00014434436
9.104714 0.00014660699
9.105714 0.00014887362
9.106714 0.0001511444
9.107715 0.00015341952999999999
9.108714 0.00015569918
9.109715 0.00015798348
9.110714 0.00016027255
9.111714 0.0001625665
9.112714 0.0001648654
9.113714 0.00016716926000000002
9.114715 0.00016947809999999999
9.115714 0.00017179185000000001
9.116714 0.00017411047000000002
9.117714 0.00017643384
9.118714 0.00017876184
9.119715 0.00018109429
9.120714 0.00018343097999999998
9.121715 0.00018577174
9.122714 0.00018811631
9.123714 0.00019046446
9.124714 0.00019281595000000002
9.125714 0.00019517051
9.126715 0.00019752791999999998
9.127714 0.00019988797000000002
9.128715 0.00020225043
9.129714 0.00020461512000000001
9.130714 0.00020698187
9.131714 0.00020935056
9.132714 0.00021172107000000002
9.133715 0.00021409336999999998
9.134714 0.00021646741999999997
9.135715 0.00021884321
9.136714 0.00022122081
9.137714 0.0002236003
9.138714 0.00022598174
9.139714 0.00022836531999999998
9.140715 0.00023075117
9.141714 0.00023313946000000002
9.142715 0.00023553041
9.143714 0.0002379242
9.144714 0.00024032101
9.145715 0.00024272106000000003
9.146714 0.00024512449000000004
9.147715 0.00024753151
9.148714 0.00024994226
9.149714 0.00025235684
9.150714 0.00025477535999999997
9.151714 0.00025719785
9.152715 0.00025962436
9.153714 0.00026205482
9.154715 0.00026448924
9.155714 0.00026692753
9.156714 0.00026936953
9.157714 0.00027181509
9.158714 0.00027426399
9.159715 0.00027671606
9.160714 0.00027917105999999996
9.161715 0.0002816287
9.162714 0.0002840887
9.163714 0.00028655083
9.164714 0.00028901482
9.165714 0.00029148036
9.166715 0.00029394722999999997
9.167714 0.00029641515
9.168715 0.00029888392
9.169714 0.00030135341
9.170714 0.00030382334
9.171714 0.00030629368999999997
9.172714 0.00030876436
9.173715 0.00031123525
9.174714 0.00031370637
9.175714 0.00031617774000000003
9.176714 0.00031864940000000003
9.177714 0.00032112148000000004
9.178715 0.00032359405000000004
9.179714 0.00032606731
9.180715 0.00032854136000000004
9.181714 0.00033101639
9.182714 0.00033349260999999996
9.183714 0.00033597021
9.184714 0.00033844931
9.185715 0.00034093016
9.186714 0.00034341292
9.187715 0.00034589768
9.188714 0.00034838461
9.189714 0.00035087378
9.190714 0.00035336527
9.191714 0.00035585906
9.192715 0.00035835517
9.193714 0.0003608536
9.194715 0.00036335418
9.195714 0.00036585686
9.196714 0.00036836148
9.197714 0.00037086786
9.198714 0.00037337577
9.199715 0.000375885
9.200714 0.00037839529
9.201715 0.00038090640999999996
9.202714 0.00038341804999999997
9.203714 0.00038593003000000003
9.204714 0.00038844205
9.205714 0.00039095380000000004
9.206715 0.0003934651
9.207714 0.00039597579999999996
9.208714 0.00039848564
9.209714 0.00040099453
9.210714 0.00040350232999999996
9.211715 0.00040600889000000004
9.212714 0.00040851422999999996
9.213715 0.0004110183
9.214714 0.00041352109
9.215714 0.0004160227
9.216714 0.00041852322
9.217714 0.0004210227
9.218715 0.00042352135
9.219714 0.00042601919000000003
9.220715 0.00042851648
9.221714 0.00043101331
9.222714 0.00043350992
9.223714 0.00043600643999999994
9.224714 0.00043850304999999994
9.225715 0.00044099978999999996
9.226714 0.0004434969
9.227715 0.00044599446
9.228714 0.00044849243999999996
9.229714 0.00045099091
9.230714 0.00045348988
9.231714 0.00045598936
9.232715 0.00045848924000000004
9.233714 0.00046098939
9.234715 0.00046348963999999997
9.235714 0.00046598984
9.236714 0.00046848985999999997
9.237714 0.00047098938
9.238714 0.00047348817
9.239715 0.00047598601
9.240714 0.00047848253
9.241714 0.00048097753999999996
9.242714 0.00048347074000000003
9.243714 0.00048596185
9.244715 0.00048845063
9.245714 0.00049093683
9.246715 0.00049342025
9.247714 0.00049590067
9.248714 0.00049837799
9.249714 0.000500852
9.250714 0.00050332269
9.251715 0.0005057900100000001
9.252714 0.00050825388
9.253715 0.00051071443
9.254714 0.00051317161
9.255714 0.00051562552
9.256714 0.00051807633
9.257714 0.00052052419
9.258715 0.00052296919
9.259714 0.00052541159
9.260715 0.00052785149
9.261714 0.00053028912
9.262714 0.0005327247
9.263714 0.00053515832
9.264714 0.00053759009
9.265715 0.0005400202599999999
9.266714 0.00054244892
9.267715 0.00054487609
9.268714 0.00054730185
9.269714 0.00054972625
9.270715 0.0005521491399999999
9.271714 0.00055457062
9.272715 0.00055699052
9.273714 0.00055940868
9.274714 0.00056182494
9.275714 0.0005642390999999999
9.276714 0.00056665094
9.277715 0.00056906019
9.278714 0.00057146658
9.279715 0.00057386987
9.280714 0.0005762696700000001
9.281714 0.00057866578
9.282714 0.00058105788
9.283714 0.0005834457200000001
9.284715 0.00058582905
9.285714 0.00058820756
9.286715 0.0005905811100000001
9.287714 0.00059294948
9.288714 0.00059531258
9.289714 0.00059767021
9.290714 0.0006000223899999999
9.291715 0.00060236898
9.292714 0.00060470998
9.293715 0.00060704551
9.294714 0.0006093755899999999
9.295714 0.00061170031
9.296714 0.00061401975
9.297714 0.00061633405
9.298715 0.0006186433399999999
9.299714 0.00062094782
9.300714 0.00062324762
9.301714 0.00062554291
9.302714 0.00062783383
9.303715 0.00063012053
9.304714 0.00063240309
9.305715 0.00063468165
9.306714 0.00063695625
9.307714 0.0006392269399999999
9.308714 0.00064149372
9.309714 0.00064375649
9.310715 0.0006460153100000001
9.311714 0.00064827004
9.312715 0.00065052045
9.313714 0.00065276645
9.314714 0.00065500785
9.315714 0.00065724439
9.316714 0.00065947588
9.317715 0.00066170201
9.318714 0.00066392254
9.319715 0.0006661371599999999
9.320714 0.00066834559
9.321714 0.00067054762
9.322714 0.00067274295
9.323714 0.00067493133
9.324715 0.00067711258
9.325714 0.00067928645
9.326715 0.00068145282
9.327714 0.0006836116
9.328714 0.00068576255
9.329714 0.00068790569
9.330714 0.000690041
9.331715 0.00069216844
9.332714 0.0006942881099999999
9.333714 0.00069640005
9.334714 0.0006985043000000001
9.335714 0.000700601
9.336715 0.00070269029
9.337714 0.0007047724
9.338715 0.00070684732
9.339714 0.00070891533
9.340714 0.00071097656
9.341714 0.00071303107
9.342714 0.00071507902
9.343715 0.00071712061
9.344714 0.00071915583
9.345715 0.00072118473
9.346714 0.00072320731
9.347714 0.00072522357
9.348714 0.00072723356
9.349714 0.00072923704
9.350715 0.00073123392
9.351714 0.00073322412
9.352715 0.00073520741
9.353714 0.00073718352
9.354714 0.00073915226
9.355714 0.00074111335
9.356714 0.00074306649
9.357715 0.00074501136
9.358714 0.00074694767
9.359715 0.00074887512
9.360714 0.00075079347
9.361714 0.00075270227
9.362714 0.00075460139
9.363714 0.0007564905400000001
9.364715 0.00075836952
9.365714 0.00076023812
9.366714 0.00076209612
9.367714 0.00076394354
9.368714 0.0007657800799999999
9.369715 0.00076760589
9.370714 0.00076942088
9.371715 0.00077122504
9.372714 0.0007730183800000001
9.373714 0.00077480108
9.374714 0.00077657314
9.375714 0.00077833483
9.376715 0.0007800862499999999
9.377714 0.00078182748
9.378715 0.0007835587
9.379714 0.00078528001
9.380714 0.00078699168
9.381714 0.0007886936100000001
9.382714 0.00079038628
9.383715 0.00079206939
9.384714 0.00079374331
9.385715 0.00079540796
9.386714 0.00079706333
9.387714 0.00079870942
9.388714 0.00080034615
9.389714 0.00080197342
9.390715 0.0008035910500000001
9.391714 0.00080519894
9.392715 0.0008067969199999999
9.393714 0.00080838472
9.394714 0.0008099620600000001
9.395715 0.00081152866
9.396714 0.00081308426
9.397715 0.00081462867
9.398714 0.00081616154
9.399714 0.0008176825800000001
9.400714 0.0008191915199999999
9.401714 0.000820688
9.402715 0.00082217193
9.403714 0.0008236429500000001
9.404715 0.00082510096
9.405714 0.00082654569
9.406714 0.0008279770600000001
9.407714 0.00082939487
9.408714 0.0008307991299999999
9.409715 0.0008321897400000001
9.410714 0.00083356681
9.411715 0.0008349301400000001
9.412714 0.0008362800100000001
9.413714 0.00083761634
9.414714 0.0008389392900000001
9.415714 0.0008402488699999999
9.416715 0.0008415452599999999
9.417714 0.00084282847
9.418715 0.00084409876
9.419714 0.0008453561299999999
9.420714 0.00084660078
9.421714 0.0008478326
9.422714 0.00084905187
9.423715 0.00085025849
9.424714 0.00085145239
9.425714 0.00085263364
9.426714 0.00085380225
9.427714 0.0008549579399999999
9.428715 0.00085610081
9.429714 0.00085723041
9.430715 0.00085834672
9.431714 0.00085944957
9.432714 0.0008605386900000001
9.433714 0.0008616138099999999
9.434714 0.00086267455
9.435715 0.0008637208299999999
9.436714 0.0008647522
9.437715 0.0008657682900000001
9.438714 0.0008667691
9.439714 0.00086775408
9.440714 0.0008687230500000001
9.441714 0.00086967584
9.442715 0.00087061208
9.443714 0.00087153157
9.444715 0.00087243434
9.445714 0.00087332019
9.446714 0.00087418894
9.447714 0.0008750405000000001
9.448714 0.0008758747799999999
9.449715 0.00087669205
9.450714 0.0008774920400000001
9.451715 0.00087827502
9.452714 0.0008790409099999999
9.453714 0.0008797897900000001
9.454714 0.00088052193
9.455714 0.0008812373399999999
9.456715 0.00088193619
9.457714 0.0008826184999999999
9.458714 0.0008832845199999999
9.459714 0.00088393426
9.460714 0.00088456782
9.461715 0.00088518545
9.462714 0.0008857869
9.463715 0.00088637244
9.464714 0.00088694187
9.465714 0.0008874952099999999
9.466714 0.00088803235
9.467714 0.00088855322
9.468715 0.00088905763
9.469714 0.00088954548
9.470715 0.0008900164199999999
9.471714 0.0008904703499999999
9.472714 0.00089090681
9.473714 0.00089132573
9.474714 0.00089172672
9.475715 0.0008921095299999999
9.476714 0.00089247369
9.477715 0.00089281912
9.478714 0.00089314535
9.479714 0.0008934521199999999
9.480714 0.0008937392499999999
9.481714 0.00089400637
9.482715 0.00089425321
9.483714 0.00089447967
9.484715 0.0008946854899999999
9.485714 0.00089487057
9.486714 0.0008950348300000001
9.487714 0.0008951781600000001
9.488714 0.0008953004899999999
9.489715 0.00089540172
9.490714 0.0008954820300000001
9.491714 0.00089554123
9.492714 0.00089557952
9.493714 0.00089559699
9.494715 0.00089559362
9.495714 0.0008955696100000001
9.496715 0.0008955249500000001
9.497714 0.00089545983
9.498714 0.00089537425
9.499714 0.00089526829
9.500714 0.00089514206
9.501715 0.00089499563
9.502714 0.0008948290099999999
9.503715 0.0008946420199999999
9.504714 0.00089443474
9.505714 0.0008942071
9.506714 0.0008939590800000001
9.507714 0.0008936904999999999
9.508715 0.00089340119
9.509714 0.0008930908699999999
9.510715 0.00089275954
9.511714 0.00089240693
9.512714 0.0008920326800000001
9.513714 0.00089163659
9.514714 0.00089121841
9.515715 0.0008907777599999999
9.516714 0.0008903145500000001
9.517715 0.00088982824
9.518714 0.0008893188400000001
9.519714 0.00088878587
9.520715 0.0008882292600000001
9.521714 0.00088764873
9.522715 0.00088704419
9.523714 0.00088641536
9.524714 0.00088576207
9.525714 0.0008850843199999999
9.526714 0.0008843820099999999
9.527715 0.00088365505
9.528714 0.00088290335
9.529715 0.0008821269099999999
9.530714 0.0008813260099999999
9.531714 0.00088050037
9.532714 0.0008796503600000001
9.533714 0.0008787757899999999
9.534715 0.0008778768500000001
9.535714 0.00087695353
9.536715 0.00087600602
9.537714 0.00087503449
9.538714 0.00087403869
9.539714 0.0008730190500000001
9.540714 0.00087197532
9.541715 0.0008709074799999999
9.542714 0.00086981572
9.543715 0.0008686998599999999
9.544714 0.0008675598999999999
9.545714 0.00086639566
9.546714 0.0008652070400000001
9.547714 0.0008639939599999999
9.548715 0.0008627560400000001
9.549714 0.00086149321
9.550714 0.0008602053599999999
9.551714 0.00085889196
9.552714 0.0008575529100000001
9.553715 0.00085618785
9.554714 0.0008547965099999999
9.555715 0.00085337861
9.556714 0.00085193387
9.557714 0.0008504621300000001
9.558714 0.00084896292
9.559714 0.00084743615
9.560715 0.00084588164
9.561714 0.00084429903
9.562715 0.00084268831
9.563714 0.0008410491300000001
9.564714 0.0008393816599999999
9.565714 0.0008376856400000001
9.566714 0.0008359609599999999
9.567715 0.0008342077299999999
9.568714 0.0008324258500000001
9.569715 0.0008306154099999999
9.570714 0.00082877641
9.571714 0.0008269089399999999
9.572714 0.00082501319
9.573714 0.00082308907
9.574715 0.00082113675
9.575714 0.0008191563199999999
9.576715 0.0008171480699999999
9.577714 0.0008151118899999999
9.578714 0.0008130478800000001
9.579714 0.00081095623
9.580714 0.0008088369200000001
9.581715 0.0008066899700000001
9.582714 0.0008045152800000001
9.583714 0.0008023131200000001
9.584714 0.00080008322
9.585714 0.0007978255799999999
9.586715 0.00079554002
9.587714 0.00079322645
9.588715 0.0007908847699999999
9.589714 0.00078851472
9.590714 0.0007861162
9.591714 0.00078368885
9.592714 0.00078123257
9.593715 0.0007787470200000001
9.594714 0.00077623208
9.595715 0.0007736875000000001
9.596714 0.0007711128099999999
9.597714 0.00076850811
9.598714 0.00076587294
9.599714 0.00076320712
9.600715 0.00076051056
9.601714 0.00075778303
9.602715 0.0007550243899999999
9.603714 0.00075223456
9.604714 0.00074941345
9.605714 0.0007465609500000001
9.606714 0.0007436770399999999
9.607715 0.00074076174
9.608714 0.00073781512
9.609715 0.00073483711
9.610714 0.00073182778
9.611714 0.00072878724
9.612714 0.00072571565
9.613714 0.000722613
9.614715 0.00071947948
9.615714 0.00071631507
9.616714 0.0007131200200000001
9.617714 0.00070989431
9.618714 0.0007066380900000001
9.619715 0.00070335141
9.620714 0.0007000343
9.621715 0.00069668681
9.622714 0.0006933089
9.623714 0.00068990066
9.624714 0.00068646191
9.625714 0.0006829926900000001
9.626715 0.00067949281
9.627714 0.0006759622500000001
9.628715 0.00067240085
9.629714 0.00066880839
9.630714 0.00066518478
9.631714 0.00066152984
9.632714 0.0006578433399999999
9.633715 0.0006541251400000001
9.634714 0.00065037498
9.635715 0.00064659266
9.636714 0.0006427781
9.637714 0.00063893099
9.638714 0.00063505131
9.639714 0.0006311388
9.640715 0.0006271934099999999
9.641714 0.0006232150100000001
9.642715 0.0006192035900000001
9.643714 0.00061515907
9.644714 0.00061108144
9.645715 0.00060697071
9.646714 0.0006028269600000001
9.647715 0.00059865024
9.648714 0.0005944406399999999
9.649714 0.00059019826
9.650714 0.00058592318
9.651714 0.0005816156800000001
9.652715 0.0005772758
9.653714 0.00057290372
9.654715 0.0005684996300000001
9.655714 0.0005640636599999999
9.656714 0.0005595960399999999
9.657714 0.00055509681
9.658714 0.00055056616
9.659715 0.00054600418
9.660714 0.0005414109599999999
9.661715 0.00053678664
9.662714 0.00053213121
9.663714 0.00052744472
9.664714 0.0005227271199999999
9.665714 0.00051797842
9.666715 0.00051319862
9.667714 0.00050838762
9.668715 0.00050354529
9.669714 0.00049867158
9.670714 0.0004937663099999999
9.671714 0.0004888293899999999
9.672714 0.00048386068999999997
9.673715 0.00047886001
9.674714 0.00047382722999999996
9.675714 0.00046876221
9.676714 0.00046366486
9.677714 0.00045853499
9.678715 0.00045337247
9.679714 0.00044817734
9.680715 0.00044294942999999995
9.681714 0.00043768878
9.682714 0.00043239537999999997
9.683714 0.00042706914999999997
9.684714 0.00042171023
9.685715 0.00041631865
9.686714 0.00041089447
9.687715 0.00040543786999999997
9.688714 0.00039994893000000004
9.689714 0.00039442788999999995
9.690714 0.00038887487999999994
9.691714 0.00038329007999999995
9.692715 0.00037767374999999996
9.693714 0.00037202603
9.694715 0.00036634717
9.695714 0.00036063736
9.696714 0.00035489684
9.697714 0.00034912575
9.698714 0.00034332431
9.699715 0.00033749268
9.700714 0.00033163101
9.701715 0.00032573944
9.702714 0.00031981808
9.703714 0.00031386703
9.704714 0.00030788635
9.705714 0.00030187607
9.706715 0.00029583623
9.707714 0.00028976688
9.708714 0.00028366794
9.709714 0.00027753943
9.710714 0.0002713813
9.711715 0.00026519353
9.712714 0.00025897607
9.713715 0.00025272886
9.714714 0.00024645185
9.715714 0.000240145
9.716714 0.00023380829999999998
9.717714 0.00022744172999999998
9.718715 0.0002210453
9.719714 0.00021461901
9.720715 0.00020816292000000003
9.721714 0.00020167711
9.722714 0.00019516162
9.723714 0.0001886166
9.724714 0.0001820422
9.725715 0.00017543855
9.726714 0.00016880584
9.727715 0.00016214430999999998
9.728714 0.00015545417
9.729714 0.00014873564
9.730714 0.00014198901
9.731714 0.00013521452
9.732715 0.00012841249
9.733714 0.00012158315
9.734715 0.0001147268
9.735714 0.00010784372
9.736714 0.00010093415999999999
9.737714 9.3998398e-05
9.738714 8.7036659e-05
9.739715 8.0049188e-05
9.740714 7.3036182e-05
9.741714 6.5997835e-05
9.742714 5.8934323999999995e-05
9.743714 5.1845791e-05
9.744715 4.4732374e-05
9.745714 3.7594177e-05
9.746715 3.0431289e-05
9.747714 2.3243787e-05
9.748714 1.6031724e-05
9.749714 8.7951513e-06
9.750714 1.5341023e-06
9.751715 -5.7513912e-06
9.752714 -1.30613e-05
9.753715 -2.0395599e-05
9.754714 -2.7754251e-05
9.755714 -3.5137219e-05
9.756714 -4.2544443e-05
9.757714 -4.9975864e-05
9.758715 -5.7431395999999996e-05
9.759714 -6.4910932e-05
9.760715 -7.2414349e-05
9.761714 -7.9941498e-05
9.762714 -8.7492197e-05
9.763714 -9.506625200000001e-05
9.764714 -0.00010266343999999999
9.765715 -0.00011028352000000001
9.766714 -0.00011792623
9.767715 -0.00012559126
9.768714 -0.00013327831
9.769714 -0.00014098704
9.770715 -0.00014871713
9.771714 -0.00015646822
9.772715 -0.00016423993
9.773714 -0.00017203193
9.774714 -0.00017984385
9.775714 -0.00018767532000000002
9.776714 -0.00019552599
9.777715 -0.00020339551
9.778714 -0.00021128355
9.779715 -0.00021918979000000002
9.780714 -0.00022711394999999998
9.781714 -0.00023505572000000001
9.782714 -0.00024301482000000003
9.783714 -0.000250991
9.784715 -0.00025898407
9.785714 -0.00026699378999999997
9.786715 -0.00027501999
9.787714 -0.00028306245
9.788714 -0.00029112105
9.789714 -0.00029919561
9.790714 -0.00030728602
9.791715 -0.00031539214
9.792714 -0.00032351381
9.793715 -0.0003316509
9.794714 -0.0003398033
9.795714 -0.00034797085
9.796714 -0.0003561534
9.797714 -0.00036435079000000003
9.798715 -0.00037256282000000003
9.799714 -0.00038078931
9.800714 -0.00038903003999999996
9.801714 -0.00039728475
9.802714 -0.00040555324000000003
9.803715 -0.00041383523000000004
9.804714 -0.00042213037
9.805715 -0.00043043833
9.806714 -0.00043875884000000003
9.807714 -0.00044709154
9.808714 -0.00045543597
9.809714 -0.00046379178000000005
9.810715 -0.00047215862999999995
9.811714 -0.00048053603000000004
9.812715 -0.00048892357
9.813714 -0.0004973208
9.814714 -0.0005057274400000001
9.815714 -0.00051414295
9.816714 -0.00052256696
9.817715 -0.0005309990699999999
9.818714 -0.00053943886
9.819715 -0.00054788597
9.820714 -0.0005563400900000001
9.821714 -0.00056480085
9.822714 -0.0005732678800000001
9.823714 -0.00058174091
9.824715 -0.00059021963
9.825714 -0.0005987037599999999
9.826715 -0.00060719308
9.827714 -0.00061568726
9.828714 -0.00062418612
9.829714 -0.0006326894
9.830714 -0.00064119695
9.831715 -0.0006497085
9.832714 -0.00065822383
9.833714 -0.00066674279
9.834714 -0.00067526516
9.835714 -0.00068379068
9.836715 -0.00069231914
9.837714 -0.0007008502999999999
9.838715 -0.0007093838999999999
9.839714 -0.0007179196
9.840714 -0.00072645717
9.841714 -0.00073499632
9.842714 -0.00074353661
9.843715 -0.00075207777
9.844714 -0.00076061942
9.845715 -0.0007691612200000001
9.846714 -0.00077770264
9.847714 -0.00078624325
9.848714 -0.00079478259
9.849714 -0.00080332029
9.850715 -0.0008118557199999999
9.851714 -0.0008203886
9.852715 -0.00082891829
9.853714 -0.0008374444400000001
9.854714 -0.00084596641
9.855714 -0.00085448373
9.856714 -0.0008629959699999999
9.857715 -0.0008715025600000001
9.858714 -0.00088000315
9.859715 -0.00088849729
9.860714 -0.00089698451
9.861714 -0.0009054644599999999
9.862714 -0.00091393658
9.863714 -0.0009224006999999999
9.864715 -0.0009308563699999999
9.865714 -0.0009393032100000001
9.866714 -0.00094774095
9.867714 -0.00095616924
9.868714 -0.00096458789
9.869715 -0.00097299662
9.870714 -0.00098139508
9.871715 -0.00098978308
9.872714 -0.00099816034
9.873714 -0.0010065266
9.874714 -0.0010148816
9.875714 -0.001023225
9.876715 -0.0010315566
9.877714 -0.0010398763
9.878715 -0.0010481837
9.879714 -0.0010564783
9.880714 -0.0010647599999999999
9.881714 -0.0010730284
9.882714 -0.0010812832
9.883715 -0.0010895237999999998
9.884714 -0.0010977501
9.885715 -0.0011059616000000001
9.886714 -0.0011141577
9.887714 -0.0011223378999999998
9.888714 -0.0011305021
9.889714 -0.0011386495
9.890715 -0.0011467798
9.891714 -0.0011548922
9.892715 -0.0011629864
9.893714 -0.0011710619
9.894714 -0.0011791180999999999
9.895715 -0.0011871546000000001
9.896714 -0.0011951708
9.897715 -0.0012031662
9.898714 -0.0012111403
9.899714 -0.0012190927
9.900714 -0.0012270229
9.901714 -0.0012349303999999999
9.902715 -0.0012428149
9.903714 -0.0012506758
9.904715 -0.0012585129
9.905714 -0.0012663259
9.906714 -0.0012741142
9.907714 -0.0012818778
9.908714 -0.0012896159
9.909715 -0.0012973287
9.910714 -0.0013050156
9.911715 -0.0013126764
9.912714 -0.0013203108
9.913714 -0.0013279187
9.914714 -0.0013354996000000002
9.915714 -0.0013430533
9.916715 -0.0013505794000000001
9.917714 -0.001358078
9.918715 -0.0013655484
9.919714 -0.0013729903
9.920714 -0.0013804036
9.921714 -0.0013877877
9.922714 -0.0013951425
9.923715 -0.0014024674
9.924714 -0.001409762
9.925714 -0.0014170259
9.926714 -0.0014242586999999999
9.927714 -0.00143146
9.928715 -0.0014386291000000001
9.929714 -0.0014457656
9.930715 -0.0014528691000000001
9.931714 -0.0014599391
9.932714 -0.0014669749
9.933714 -0.0014739762
9.934714 -0.0014809423
9.935715 -0.0014878729
9.936714 -0.0014947674
9.937715 -0.0015016251
9.938714 -0.0015084458
9.939714 -0.0015152289999999999
9.940714 -0.0015219742
9.941714 -0.0015286808999999998
9.942715 -0.0015353489
9.943714 -0.0015419777000000002
9.944715 -0.001548567
9.945714 -0.0015551164
9.946714 -0.0015616257
9.947714 -0.0015680944
9.948714 -0.0015745223
9.949715 -0.0015809093000000002
9.950714 -0.0015872551000000001
9.951715 -0.0015935593000000001
9.952714 -0.0015998216999999998
9.953714 -0.0016060423
9.954714 -0.0016122207
9.955714 -0.0016183565
9.956715 -0.0016244498
9.957714 -0.0016305001
9.958714 -0.0016365071000000002
9.959714 -0.0016424709
9.960714 -0.0016483906
9.961715 -0.0016542665000000001
9.962714 -0.001660098
9.963715 -0.0016658846999999999
9.964714 -0.0016716262000000001
9.965714 -0.0016773219999999998
9.966714 -0.0016829719000000002
9.967714 -0.0016885755
9.968715 -0.0016941325000000003
9.969714 -0.0016996422
9.970715 -0.0017051040999999999
9.971714 -0.0017105178
9.972714 -0.0017158828999999998
9.973714 -0.0017211987000000002
9.974714 -0.0017264651
9.975715 -0.0017316812
9.976714 -0.0017368465999999998
9.977715 -0.0017419612
9.978714 -0.0017470244000000002
9.979714 -0.0017520357000000001
9.980714 -0.0017569945999999998
9.981714 -0.0017619010999999998
9.982715 -0.0017667548000000002
9.983714 -0.0017715549000000001
9.984715 -0.0017763015
9.985714 -0.0017809945
9.986714 -0.0017856333000000001
9.987714 -0.0017902181000000001
9.988714 -0.0017947481
9.989715 -0.0017992237000000002
9.990714 -0.0018036442000000001
9.991714 -0.00180801
9.992714 -0.0018123204
9.993714 -0.0018165756000000002
9.994715 -0.0018207753
9.995714 -0.0018249195
9.996715 -0.0018290077
9.997714 -0.00183304
9.998714 -0.001837016
9.999714 -0.0018409357
10.00071 -0.0018447987000000002
10.00171 -0.0018486050999999997
10.00271 -0.0018523542000000001
10.00371 -0.001856046
10.00471 -0.00185968
10.00571 -0.0018632563
10.00671 -0.0018667741
10.00771 -0.0018702331999999999
10.00871 -0.0018736332999999999
10.00971 -0.0018769741
10.01071 -0.001880255
10.01171 -0.0018834757000000001
10.01271 -0.0018866356
10.01371 -0.0018897348000000002
10.01471 -0.0018927725
10.01571 -0.0018957487999999999
10.01671 -0.0018986627999999998
10.01771 -0.0019015141999999998
10.01871 -0.0019043033
10.01971 -0.0019070292
10.02071 -0.0019096919
10.02171 -0.001912291
10.02271 -0.0019148264999999999
10.02371 -0.001917298
10.02471 -0.0019197054
10.02571 -0.0019220485999999998
10.02671 -0.0019243274000000001
10.02771 -0.0019265418999999998
10.02871 -0.0019286916
10.02971 -0.0019307769
10.03071 -0.0019327974000000001
10.03171 -0.0019347532
10.03271 -0.0019366440000000002
10.03371 -0.0019384703
10.03471 -0.0019402316
10.03571 -0.001941928
10.03671 -0.0019435596
10.03771 -0.0019451261000000002
10.03871 -0.0019466277
10.03971 -0.001948064
10.04071 -0.001949435
10.04171 -0.0019507404
10.04271 -0.0019519804
10.04371 -0.0019531546
10.04471 -0.0019542627
10.04571 -0.0019553048
10.04671 -0.0019562805
10.04771 -0.0019571897
10.04871 -0.0019580319
10.04971 -0.0019588068
10.05071 -0.0019595142
10.05171 -0.0019601539
10.05271 -0.0019607256
10.05371 -0.0019612291
10.05471 -0.001961664
10.05571 -0.0019620302
10.05671 -0.0019623272
10.05771 -0.0019625553
10.05871 -0.0019627138000000003
10.05971 -0.0019628025
10.06071 -0.0019628216
10.06171 -0.0019627711
10.06271 -0.0019626505
10.06371 -0.0019624598
10.06471 -0.0019621992
10.06571 -0.0019618685
10.06671 -0.0019614679
10.06771 -0.0019609972
10.06871 -0.0019604566
10.06971 -0.0019598459
10.07071 -0.0019591658
10.07171 -0.0019584159
10.07271 -0.0019575964
10.07371 -0.0019567075
10.07471 -0.001955749
10.07571 -0.0019547213
10.07671 -0.0019536245
10.07771 -0.0019524584999999998
10.07871 -0.0019512232
10.07971 -0.0019499192
10.08071 -0.0019485459999999998
10.08171 -0.0019471037000000002
10.08271 -0.0019455925
10.08371 -0.0019440119999999997
10.08471 -0.0019423624000000001
10.08571 -0.0019406434
10.08671 -0.0019388552000000002
10.08771 -0.0019369974000000001
10.08871 -0.0019350703999999998
10.08971 -0.0019330733
10.09071 -0.0019310066
10.09171 -0.00192887
10.09271 -0.0019266632
10.09371 -0.0019243863999999999
10.09471 -0.0019220393
10.09571 -0.0019196219
10.09671 -0.0019171343000000001
10.09771 -0.0019145759999999999
10.09871 -0.0019119474000000001
10.09971 -0.0019092484
10.10071 -0.0019064788000000001
10.10171 -0.001903639
10.10271 -0.0019007288
10.10371 -0.0018977486
10.10471 -0.0018946981000000002
10.10571 -0.001891578
10.10671 -0.0018883882
10.10771 -0.0018851289000000001
10.10871 -0.0018818004
10.10971 -0.0018784027
10.11071 -0.0018749362
10.11171 -0.0018714012
10.11271 -0.0018677977999999999
10.11371 -0.0018641265000000002
10.11471 -0.0018603871
10.11571 -0.0018565803
10.11671 -0.0018527058
10.11771 -0.0018487643999999998
10.11871 -0.0018447558
10.11971 -0.0018406803
10.12071 -0.0018365382999999999
10.12171 -0.0018323295000000001
10.12271 -0.0018280542
10.12371 -0.0018237124
10.12471 -0.0018193043000000002
10.12571 -0.0018148299
10.12671 -0.0018102892000000002
10.12771 -0.001805682
10.12871 -0.0018010087
10.12971 -0.0017962689999999999
10.13071 -0.001791463
10.13171 -0.0017865908
10.13271 -0.0017816525
10.13371 -0.0017766477000000001
10.13471 -0.0017715768999999998
10.13571 -0.0017664399
10.13671 -0.001761237
10.13771 -0.0017559682000000002
10.13871 -0.0017506336000000001
10.13971 -0.0017452332
10.14071 -0.0017397674999999999
10.14171 -0.0017342364999999998
10.14271 -0.0017286407
10.14371 -0.0017229800999999999
10.14471 -0.0017172551000000002
10.14571 -0.0017114658
10.14671 -0.0017056129
10.14771 -0.0016996966
10.14871 -0.0016937172
10.14971 -0.0016876753
10.15071 -0.0016815709
10.15171 -0.0016754047000000002
10.15271 -0.0016691770999999998
10.15371 -0.0016628885000000001
10.15471 -0.0016565391
10.15571 -0.0016501295000000001
10.15671 -0.0016436597
10.15771 -0.0016371305
10.15871 -0.0016305419
10.15971 -0.0016238942
10.16071 -0.0016171879999999999
10.16171 -0.0016104232000000002
10.16271 -0.0016036001
10.16371 -0.0015967191
10.16471 -0.0015897804
10.16571 -0.001582784
10.16671 -0.0015757299
10.16771 -0.0015686186000000001
10.16871 -0.0015614503
10.16971 -0.0015542249
10.17071 -0.001546943
10.17171 -0.0015396040999999998
10.17271 -0.0015322088
10.17371 -0.0015247571
10.17471 -0.0015172493
10.17571 -0.0015096854000000001
10.17671 -0.001502066
10.17771 -0.0014943909
10.17871 -0.0014866607
10.17971 -0.0014788754999999999
10.18071 -0.0014710357
10.18171 -0.0014631417
10.18271 -0.0014551937999999999
10.18371 -0.0014471923
10.18471 -0.0014391378000000001
10.18571 -0.0014310307
10.18671 -0.0014228714
10.18771 -0.0014146604
10.18871 -0.0014063981
10.18971 -0.0013980852000000002
10.19071 -0.0013897219
10.19171 -0.0013813089
10.19271 -0.0013728466
10.19371 -0.0013643355000000001
10.19471 -0.0013557761
10.19571 -0.0013471688
10.19671 -0.0013385141
10.19771 -0.0013298123
10.19871 -0.001321064
10.19971 -0.0013122694000000002
10.20071 -0.0013034289999999998
10.20171 -0.0012945429000000002
10.20271 -0.0012856118
10.20371 -0.0012766357
10.20471 -0.0012676150000000001
10.20571 -0.00125855
10.20671 -0.0012494411
10.20771 -0.0012402882
10.20871 -0.0012310918
10.20971 -0.0012218522000000001
10.21071 -0.0012125694
10.21171 -0.0012032439
10.21271 -0.0011938761
10.21371 -0.001184466
10.21471 -0.0011750139
10.21571 -0.0011655205
10.21671 -0.0011559859
10.21771 -0.0011464104
10.21871 -0.0011367945
10.21971 -0.0011271386
10.22071 -0.0011174433
10.22171 -0.0011077090000000001
10.22271 -0.0010979359999999999
10.22371 -0.0010881250000000001
10.22471 -0.0010782766
10.22571 -0.0010683912
10.22671 -0.0010584697
10.22771 -0.0010485122
10.22871 -0.0010385195999999999
10.22971 -0.0010284925
10.23071 -0.0010184313
10.23171 -0.0010083369
10.23271 -0.00099820945
10.23371 -0.00098804976
10.23471 -0.00097785842
10.23571 -0.00096763579
10.23671 -0.0009573824200000001
10.23771 -0.00094709885
10.23871 -0.0009367855500000001
10.23971 -0.00092644295
10.24071 -0.0009160713500000001
10.24171 -0.00090567128
10.24271 -0.00089524301
10.24371 -0.000884787
10.24471 -0.0008743035299999999
10.24571 -0.00086379296
10.24671 -0.00085325546
10.24771 -0.0008426915
10.24871 -0.0008321013400000001
10.24971 -0.00082148526
10.25071 -0.00081084363
10.25171 -0.00080017671
10.25271 -0.0007894849699999999
10.25371 -0.00077876857
10.25471 -0.0007680279900000001
10.25571 -0.00075726357
10.25671 -0.0007464757299999999
10.25771 -0.00073566489
10.25871 -0.00072483149
10.25971 -0.00071397603
10.26071 -0.0007030990699999999
10.26171 -0.00069220105
10.26271 -0.00068128261
10.26371 -0.0006703442099999999
10.26471 -0.00065938652
10.26571 -0.00064841006
10.26671 -0.0006374155
10.26771 -0.00062640338
10.26871 -0.00061537444
10.26971 -0.00060432917
10.27071 -0.00059326826
10.27171 -0.00058219225
10.27271 -0.00057110187
10.27371 -0.00055999749
10.27471 -0.00054887983
10.27571 -0.00053774938
10.27671 -0.0005266066600000001
10.27771 -0.0005154522099999999
10.27871 -0.00050428644
10.27971 -0.00049310984
10.28071 -0.00048192286999999996
10.28171 -0.0004707259
10.28271 -0.00045951933
10.28371 -0.00044830358000000006
10.28471 -0.00043707896
10.28571 -0.00042584584
10.28671 -0.00041460457
10.28771 -0.00040335553
10.28871 -0.00039209898999999996
10.28971 -0.00038083535
10.29071 -0.00036956499
10.29171 -0.00035828821
10.29271 -0.0003470054
10.29371 -0.00033571696
10.29471 -0.00032442331
10.29571 -0.00031312486
10.29671 -0.00030182207
10.29771 -0.00029051541
10.29871 -0.00027920537
10.29971 -0.00026789246
10.30071 -0.00025657721
10.30171 -0.00024526016
10.30271 -0.00023394188999999998
10.30371 -0.000222623
10.30471 -0.00021130404
10.30571 -0.00019998563
10.30671 -0.00018866838
10.30771 -0.00017735287
10.30871 -0.00016603969
10.30971 -0.00015472947
10.31071 -0.00014342275999999998
10.31171 -0.00013212011
10.31271 -0.00012082210000000001
10.31371 -0.00010952925
10.31471 -9.8242083e-05
10.31571 -8.6961069e-05
10.31671 -7.5686683e-05
10.31771 -6.4419368e-05
10.31871 -5.3159539000000005e-05
10.31971 -4.1907597000000004e-05
10.32071 -3.0663918e-05
10.32171 -1.9428863000000002e-05
10.32271 -8.2027711e-06
10.32371 3.0140302999999997e-06
10.32471 1.4221222999999998e-05
10.32571 2.5418495000000004e-05
10.32671 3.6605542e-05
10.32771 4.7782055e-05
10.32871 5.8947728e-05
10.32971 7.0102237e-05
10.33071 8.1245258e-05
10.33171 9.2376456e-05
10.33271 0.00010349547
10.33371 0.00011460193000000001
10.33471 0.00012569543
10.33571 0.00013677558
10.33671 0.00014784192000000002
10.33771 0.00015889402
10.33871 0.00016993139999999998
10.33971 0.00018095355
10.34071 0.00019195999999999997
10.34171 0.00020295017
10.34271 0.00021392359
10.34371 0.00022487964
10.34471 0.00023581781
10.34571 0.00024673752
10.34671 0.00025763825
10.34771 0.00026851942
10.34871 0.00027938048999999996
10.34971 0.00029022094000000003
10.35071 0.00030104029
10.35171 0.00031183797
10.35271 0.00032261355
10.35371 0.00033336657
10.35471 0.00034409659000000003
10.35571 0.00035480321
10.35671 0.00036548599000000003
10.35771 0.00037614461
10.35871 0.00038677872
10.35971 0.00039738797999999996
10.36071 0.00040797212999999996
10.36171 0.00041853086
10.36271 0.00042906386
10.36371 0.00043957093000000005
10.36471 0.00045005177
10.36571 0.00046050613
10.36671 0.00047093386
10.36771 0.00048133456
10.36871 0.00049170803
10.36971 0.00050205408
10.37071 0.0005123723
10.37171 0.00052266246
10.37271 0.00053292429
10.37371 0.00054315733
10.37471 0.00055336136
10.37571 0.00056353601
10.37671 0.00057368084
10.37771 0.00058379546
10.37871 0.0005938794900000001
10.37971 0.0006039324
10.38071 0.0006139539000000001
10.38171 0.00062394347
10.38271 0.00063390057
10.38371 0.00064382489
10.38471 0.00065371582
10.38571 0.00066357302
10.38671 0.00067339593
10.38771 0.00068318418
10.38871 0.00069293733
10.38971 0.00070265492
10.39071 0.00071233667
10.39171 0.0007219821299999999
10.39271 0.00073159099
10.39371 0.00074116283
10.39471 0.00075069747
10.39571 0.00076019455
10.39671 0.00076965389
10.39771 0.0007790751600000001
10.39871 0.00078845815
10.39971 0.00079780284
10.40071 0.00080710879
10.40171 0.0008163758999999999
10.40271 0.00082560409
10.40371 0.0008347932600000001
10.40471 0.0008439430499999999
10.40571 0.00085305355
10.40671 0.0008621244000000001
10.40771 0.0008711555899999999
10.40871 0.0008801467599999999
10.40971 0.00088909783
10.41071 0.0008980086
10.41171 0.0009068789
10.41271 0.00091570846
10.41371 0.0009244969100000001
10.41471 0.0009332441600000001
10.41571 0.0009419499300000001
10.41671 0.00095061359
10.41771 0.0009592351500000001
10.41871 0.00096781414
10.41971 0.0009763502900000001
10.42071 0.00098484306
10.42171 0.00099329227
10.42271 0.0010016975000000001
10.42371 0.0010100583
10.42471 0.0010183745
10.42571 0.0010266455
10.42671 0.0010348713
10.42771 0.0010430513
10.42871 0.0010511852000000001
10.42971 0.0010592729
10.43071 0.001067314
10.43171 0.0010753084
10.43271 0.0010832557
10.43371 0.0010911557
10.43471 0.0010990083
10.43571 0.0011068134
10.43671 0.0011145708
10.43771 0.0011222805
10.43871 0.0011299423
10.43971 0.0011375562
10.44071 0.001145122
10.44171 0.0011526397
10.44271 0.0011601093
10.44371 0.0011675308
10.44471 0.0011749040999999999
10.44571 0.001182229
10.44671 0.0011895057
10.44771 0.0011967337
10.44871 0.0012039133
10.44971 0.0012110443
10.45071 0.0012181265
10.45171 0.0012251598
10.45271 0.0012321441000000002
10.45371 0.0012390793
10.45471 0.0012459651
10.45571 0.0012528012
10.45671 0.0012595875000000001
10.45771 0.0012663238999999998
10.45871 0.00127301
10.45971 0.0012796456
10.46071 0.0012862303999999999
10.46171 0.0012927643000000002
10.46271 0.001299247
10.46371 0.0013056783
10.46471 0.0013120579
10.46571 0.0013183857
10.46671 0.0013246615000000002
10.46771 0.0013308851
10.46871 0.0013370563
10.46971 0.0013431752
10.47071 0.0013492414
10.47171 0.0013552551000000001
10.47271 0.0013612159
10.47371 0.0013671242
10.47471 0.0013729795999999999
10.47571 0.0013787824
10.47671 0.0013845324
10.47771 0.0013902298
10.47871 0.0013958746
10.47971 0.0014014668000000001
10.48071 0.0014070063999999998
10.48171 0.0014124936
10.48271 0.0014179283
10.48371 0.0014233108
10.48471 0.001428641
10.48571 0.0014339188
10.48671 0.0014391443
10.48771 0.0014443176
10.48871 0.0014494386
10.48971 0.0014545072000000001
10.49071 0.0014595234
10.49171 0.0014644871999999998
10.49271 0.0014693985
10.49371 0.0014742569999999999
10.49471 0.0014790627
10.49571 0.0014838155999999999
10.49671 0.0014885154
10.49771 0.001493162
10.49871 0.0014977553
10.49971 0.0015022950999999999
10.50071 0.0015067811999999999
10.50171 0.0015112136000000002
10.50271 0.0015155921
10.50371 0.0015199165
10.50471 0.0015241869000000002
10.50571 0.0015284029
10.50671 0.001532565
10.50771 0.0015366724
10.50871 0.0015407258999999998
10.50971 0.0015447249
10.51071 0.0015486699
10.51171 0.0015525606
10.51271 0.0015563971999999998
10.51371 0.00156018
10.51471 0.0015639087
10.51571 0.001567584
10.51671 0.0015712056000000002
10.51771 0.0015747738999999999
10.51871 0.0015782889
10.51971 0.001581751
10.52071 0.0015851603
10.52171 0.0015885169
10.52271 0.0015918209000000002
10.52371 0.0015950725
10.52471 0.001598272
10.52571 0.0016014194000000001
10.52671 0.0016045145
10.52771 0.0016075579000000002
10.52871 0.0016105494
10.52971 0.0016134889
10.53071 0.0016163767
10.53171 0.0016192129
10.53271 0.0016219972
10.53371 0.0016247297000000001
10.53471 0.0016274102
10.53571 0.001630039
10.53671 0.0016326156999999998
10.53771 0.0016351405000000002
10.53871 0.0016376130999999998
10.53971 0.0016400338
10.54071 0.0016424021
10.54171 0.0016447184
10.54271 0.0016469825000000001
10.54371 0.0016491942
10.54471 0.0016513540999999999
10.54571 0.0016534617
10.54671 0.0016555172
10.54771 0.0016575210000000001
10.54871 0.0016594729000000003
10.54971 0.0016613731
10.55071 0.0016632217
10.55171 0.0016650190000000002
10.55271 0.0016667651
10.55371 0.0016684604
10.55471 0.0016701048999999998
10.55571 0.0016716989
10.55671 0.0016732427
10.55771 0.0016747365999999998
10.55871 0.0016761805
10.55971 0.001677575
10.56071 0.0016789203
10.56171 0.0016802162999999999
10.56271 0.0016814635999999998
10.56371 0.0016826622999999998
10.56471 0.0016838123
10.56571 0.0016849139
10.56671 0.0016859674
10.56771 0.0016869728
10.56871 0.0016879299
10.56971 0.0016888393
10.57071 0.0016897005
10.57171 0.0016905140000000002
10.57271 0.0016912796000000002
10.57371 0.0016919974
10.57471 0.0016926673000000002
10.57571 0.0016932893999999999
10.57671 0.0016938637
10.57771 0.0016943903000000001
10.57871 0.0016948688
10.57971 0.0016952996000000001
10.58071 0.0016956828
10.58171 0.0016960183000000002
10.58271 0.0016963062
10.58371 0.0016965469
10.58471 0.00169674
10.58571 0.0016968863000000002
10.58671 0.0016969856
10.58771 0.001697038
10.58871 0.0016970442
10.58971 0.0016970042
10.59071 0.0016969181000000002
10.59171 0.0016967866
10.59271 0.0016966098000000002
10.59371 0.0016963879
10.59471 0.0016961214000000002
10.59571 0.0016958105
10.59671 0.0016954558
10.59771 0.0016950575000000002
10.59871 0.0016946156
10.59971 0.0016941311
10.60071 0.0016936036000000001
10.60171 0.0016930334999999998
10.60271 0.0016924214
10.60371 0.0016917670999999999
10.60471 0.0016910710000000002
10.60571 0.0016903331999999999
10.60671 0.0016895537999999997
10.60771 0.001688733
10.60871 0.0016878709999999999
10.60971 0.0016869675
10.61071 0.0016860229
10.61171 0.0016850372
10.61271 0.0016840102
10.61371 0.0016829423
10.61471 0.0016818331
10.61571 0.0016806828999999998
10.61671 0.0016794917
10.61771 0.0016782597
10.61871 0.0016769867
10.61971 0.0016756726999999998
10.62071 0.0016743181
10.62171 0.0016729228999999997
10.62271 0.0016714872000000002
10.62371 0.0016700111
10.62471 0.0016684951
10.62571 0.0016669394
10.62671 0.0016653439
10.62771 0.0016637091999999998
10.62871 0.0016620357
10.62971 0.0016603233000000001
10.63071 0.0016585726999999999
10.63171 0.0016567841
10.63271 0.001654958
10.63371 0.0016530948
10.63471 0.0016511947
10.63571 0.0016492581999999999
10.63671 0.0016472856999999999
10.63771 0.0016452774000000002
10.63871 0.0016432337
10.63971 0.0016411546
10.64071 0.0016390411000000002
10.64171 0.0016368926999999998
10.64271 0.0016347101000000002
10.64371 0.0016324935
10.64471 0.0016302429000000002
10.64571 0.0016279583999999998
10.64671 0.0016256405
10.64771 0.0016232889000000002
10.64871 0.0016209038
10.64971 0.0016184854999999998
10.65071 0.0016160340000000001
10.65171 0.0016135491
10.65271 0.0016110311
10.65371 0.0016084799
10.65471 0.0016058953
10.65571 0.0016032779999999999
10.65671 0.0016006275
10.65771 0.0015979444
10.65871 0.0015952282
10.65971 0.0015924796
10.66071 0.0015896983000000002
10.66171 0.0015868847000000002
10.66271 0.0015840392999999999
10.66371 0.001581162
10.66471 0.0015782533
10.66571 0.0015753132000000001
10.66671 0.0015723424000000001
10.66771 0.0015693408999999999
10.66871 0.0015663094
10.66971 0.001563248
10.67071 0.0015601573999999999
10.67171 0.0015570376
10.67271 0.0015538895
10.67371 0.0015507130000000002
10.67471 0.0015475087000000002
10.67571 0.0015442769
10.67671 0.0015410182000000002
10.67771 0.0015377327
10.67871 0.0015344207000000001
10.67971 0.0015310827
10.68071 0.0015277188
10.68171 0.0015243292
10.68271 0.0015209142
10.68371 0.0015174737
10.68471 0.0015140081
10.68571 0.0015105174
10.68671 0.0015070016
10.68771 0.0015034609
10.68871 0.0014998952
10.68971 0.0014963045000000001
10.69071 0.001492689
10.69171 0.0014890486
10.69271 0.0014853833
10.69371 0.0014816931
10.69471 0.0014779781
10.69571 0.0014742383
10.69671 0.0014704738
10.69771 0.0014666847
10.69871 0.0014628712
10.69971 0.0014590334
10.70071 0.0014551716
10.70171 0.0014512859000000002
10.70271 0.0014473766
10.70371 0.0014434439
10.70471 0.0014394884
10.70571 0.0014355101000000001
10.70671 0.0014315096
10.70771 0.0014274872
10.70871 0.0014234434999999999
10.70971 0.0014193787
10.71071 0.0014152934
10.71171 0.0014111877
10.71271 0.0014070623
10.71371 0.0014029177
10.71471 0.001398754
10.71571 0.0013945716
10.71671 0.0013903709999999998
10.71771 0.0013861524
10.71871 0.0013819161
10.71971 0.0013776624000000001
10.72071 0.0013733913
10.72171 0.001369103
10.72271 0.0013647979
10.72371 0.0013604759
10.72471 0.0013561371
10.72571 0.0013517815
10.72671 0.0013474091
10.72771 0.0013430201
10.72871 0.0013386142
10.72971 0.0013341916
10.73071 0.0013297521999999999
10.73171 0.0013252960000000001
10.73271 0.001320823
10.73371 0.0013163332000000001
10.73471 0.0013118267000000001
10.73571 0.0013073034
10.73671 0.0013027635
10.73771 0.0012982072
10.73871 0.0012936345
10.73971 0.0012890458
10.74071 0.0012844409999999999
10.74171 0.0012798206
10.74271 0.0012751849
10.74371 0.001270534
10.74471 0.0012658686
10.74571 0.0012611888000000002
10.74671 0.0012564951
10.74771 0.001251788
10.74871 0.0012470678
10.74971 0.0012423349
10.75071 0.0012375898000000001
10.75171 0.001232833
10.75271 0.0012280646999999999
10.75371 0.0012232854
10.75471 0.0012184953
10.75571 0.0012136948
10.75671 0.0012088843
10.75771 0.0012040638
10.75871 0.0011992338
10.75971 0.0011943942
10.76071 0.0011895452999999999
10.76171 0.0011846871
10.76271 0.0011798197
10.76371 0.0011749432
10.76471 0.0011700575
10.76571 0.0011651625000000001
10.76671 0.0011602583
10.76771 0.0011553447
10.76871 0.0011504218
10.76971 0.0011454893999999999
10.77071 0.0011405475
10.77171 0.0011355961
10.77271 0.0011306351
10.77371 0.0011256645
10.77471 0.0011206844
10.77571 0.0011156947
10.77671 0.0011106956999999999
10.77771 0.0011056873999999999
10.77871 0.0011006699
10.77971 0.0010956435
10.78071 0.0010906086
10.78171 0.0010855652
10.78271 0.0010805138
10.78371 0.0010754547
10.78471 0.0010703884
10.78571 0.0010653150999999999
10.78671 0.0010602353
10.78771 0.0010551493
10.78871 0.0010500576999999999
10.78971 0.0010449608
10.79071 0.0010398591
10.79171 0.001034753
10.79271 0.0010296428
10.79371 0.0010245287
10.79471 0.0010194113000000001
10.79571 0.0010142907
10.79671 0.001009167
10.79771 0.0010040405999999999
10.79871 0.00099891149
10.79971 0.0009937798499999998
10.80071 0.00098864575
10.80171 0.00098350929
10.80271 0.0009783702799999999
10.80371 0.00097322863
10.80471 0.0009680844400000001
10.80571 0.00096293761
10.80671 0.00095778796
10.80771 0.00095263531
10.80871 0.0009474797499999999
10.80971 0.0009423210000000001
10.81071 0.00093715917
10.81171 0.0009319940499999999
10.81271 0.00092682567
10.81371 0.00092165392
10.81471 0.0009164789800000001
10.81571 0.0009113007799999999
10.81671 0.0009061194800000001
10.81771 0.0009009352700000001
10.81871 0.00089574824
10.81971 0.0008905587500000001
10.82071 0.0008853669899999999
10.82171 0.00088017341
10.82271 0.0008749782
10.82371 0.0008697817999999999
10.82471 0.00086458458
10.82571 0.0008593869099999999
10.82671 0.00085418933
10.82771 0.00084899211
10.82871 0.00084379571
10.82971 0.00083860068
10.83071 0.0008334070999999999
10.83171 0.0008282155200000001
10.83271 0.00082302631
10.83371 0.0008178395500000001
10.83471 0.00081265571
10.83571 0.00080747486
10.83671 0.00080229702
10.83771 0.00079712254
10.83871 0.0007919513299999999
10.83971 0.00078678349
10.84071 0.00078161902
10.84171 0.00077645773
10.84271 0.00077129971
10.84371 0.0007661446899999999
10.84471 0.00076099259
10.84571 0.00075584326
10.84671 0.00075069652
10.84771 0.00074555219
10.84871 0.00074041022
10.84971 0.0007352704
10.85071 0.00073013261
10.85171 0.0007249968299999999
10.85271 0.00071986306
10.85371 0.00071473119
10.85471 0.00070960132
10.85571 0.0007044735
10.85671 0.0006993479
10.85771 0.0006942247200000001
10.85871 0.00068910413
10.85971 0.00068398645
10.86071 0.00067887199
10.86171 0.00067376104
10.86271 0.00066865405
10.86371 0.0006635513299999999
10.86471 0.00065845334
10.86571 0.00065336048
10.86671 0.0006482732299999999
10.86771 0.00064319192
10.86871 0.0006381170400000001
10.86971 0.00063304892
10.87071 0.0006279879
10.87171 0.00062293429
10.87271 0.00061788837
10.87371 0.00061285041
10.87471 0.0006078205800000001
10.87571 0.00060279904
10.87671 0.00059778581
10.87771 0.000592781
10.87871 0.0005877845100000001
10.87971 0.00058279638
10.88071 0.00057781649
10.88171 0.00057284469
10.88271 0.00056788094
10.88371 0.00056292492
10.88471 0.00055797655
10.88571 0.00055303562
10.88671 0.0005481018400000001
10.88771 0.00054317516
10.88871 0.00053825534
10.88971 0.00053334225
10.89071 0.0005284357899999999
10.89171 0.00052353589
10.89271 0.0005186425399999999
10.89371 0.0005137556899999999
10.89471 0.00050887547
10.89571 0.00050400199
10.89671 0.00049913542
10.89771 0.0004942759500000001
10.89871 0.00048942379
10.89971 0.00048457932000000003
10.90071 0.00047974281
10.90171 0.00047491471000000004
10.90271 0.0004700953
10.90371 0.00046528507
10.90471 0.00046048443999999997
10.90571 0.00045569377000000003
10.90671 0.00045091350999999997
10.90771 0.00044614408
10.90871 0.00044138577999999995
10.90971 0.00043663904
10.91071 0.00043190412
10.91171 0.00042718125000000003
10.91271 0.00042247070000000006
10.91371 0.00041777266
10.91471 0.00041308721999999996
10.91571 0.00040841446000000007
10.91671 0.00040375435
10.91771 0.00039910688
10.91871 0.00039447200000000004
10.91971 0.00038984958
10.92071 0.00038523945
10.92171 0.00038064143
10.92271 0.00037605532
10.92371 0.00037148085999999997
10.92471 0.00036691786
10.92571 0.00036236609
10.92671 0.00035782534
10.92771 0.00035329542
10.92871 0.00034877614
10.92971 0.00034426737
10.93071 0.00033976903
10.93171 0.00033528105999999997
10.93271 0.00033080346
10.93371 0.00032633627
10.93471 0.00032187960999999996
10.93571 0.00031743366
10.93671 0.00031299858
10.93771 0.00030857466
10.93871 0.00030416218
10.93971 0.0002997615
10.94071 0.00029537298
10.94171 0.00029099704
10.94271 0.00028663405
10.94371 0.00028228451
10.94471 0.00027794883
10.94571 0.00027362742
10.94671 0.00026932070999999996
10.94771 0.00026502908
10.94871 0.00026075286
10.94971 0.0002564924
10.95071 0.00025224799
10.95171 0.00024801981999999996
10.95271 0.00024380805999999998
10.95371 0.00023961285999999997
10.95471 0.00023543428
10.95571 0.00023127228999999998
10.95671 0.00022712688
10.95771 0.00022299796
10.95871 0.00021888538000000002
10.95971 0.00021478897000000002
10.96071 0.0002107085
10.96171 0.00020664379
10.96271 0.00020259454
10.96371 0.00019856051999999998
10.96471 0.00019454144
10.96571 0.00019053709
10.96671 0.00018654723000000002
10.96771 0.00018257167
10.96871 0.00017861023
10.96971 0.00017466278
10.97071 0.00017072924
10.97171 0.00016680959
10.97271 0.00016290387
10.97371 0.00015901212
10.97471 0.00015513449
10.97571 0.00015127117
10.97671 0.00014742238
10.97771 0.00014358844
10.97871 0.00013976962999999999
10.97971 0.00013596635000000002
10.98071 0.00013217897
10.98171 0.0001284079
10.98271 0.00012465356999999999
10.98371 0.00012091638999999999
10.98471 0.00011719681000000001
10.98571 0.00011349518
10.98671 0.00010981192
10.98771 0.00010614737
10.98871 0.00010250183
10.98971 9.8875569e-05
10.99071 9.5268808e-05
10.99171 9.168171e-05
10.99271 8.8114371e-05
10.99371 8.4566852e-05
10.99471 8.1039144e-05
10.99571 7.7531183e-05
10.99671 7.4042867e-05
10.99771 7.0574043e-05
10.99871 6.7124512e-05
10.99971 6.3694046e-05
11.00071 6.0282406e-05
11.00171 5.6889303e-05
11.00271 5.3514481e-05
11.00371 5.015765499999999e-05
11.00471 4.6818565000000004e-05
11.00571 4.3496971e-05
11.00671 4.0192654e-05
11.00771 3.6905433000000004e-05
11.00871 3.3635175000000004e-05
11.00971 3.0381789999999997e-05
11.01071 2.7145239e-05
11.01171 2.3925542999999997e-05
11.01271 2.0722774e-05
11.01371 1.753707e-05
11.01471 1.4368618e-05
11.01571 1.1217658999999999e-05
11.01671 8.084484900000001e-06
11.01771 4.969430699999999e-06
11.01871 1.8728667000000002e-06
11.01971 -1.2048071e-06
11.02071 -4.2631697e-06
11.02171 -7.3017887e-06
11.02271 -1.032023e-05
11.02371 -1.3318065000000001e-05
11.02471 -1.6294884e-05
11.02571 -1.9250301e-05
11.02671 -2.2183963e-05
11.02771 -2.5095562e-05
11.02871 -2.7984834000000003e-05
11.02971 -3.0851567e-05
11.03071 -3.3695611e-05
11.03171 -3.6516869e-05
11.03271 -3.9315313e-05
11.03371 -4.2090966e-05
11.03471 -4.4843915e-05
11.03571 -4.7574304e-05
11.03671 -5.0282318e-05
11.03771 -5.2968193e-05
11.03871 -5.5632194e-05
11.03971 -5.8274622e-05
11.04071 -6.0895798e-05
11.04171 -6.3496037e-05
11.04271 -6.6075677e-05
11.04371 -6.8635035e-05
11.04471 -7.1174406e-05
11.04571 -7.3694059e-05
11.04671 -7.619423199999999e-05
11.04771 -7.867511700000001e-05
11.04871 -8.113686400000001e-05
11.04971 -8.357955e-05
11.05071 -8.600321700000001e-05
11.05171 -8.840783e-05
11.05271 -9.0793293e-05
11.05371 -9.3159468e-05
11.05471 -9.5506141e-05
11.05571 -9.783306e-05
11.05671 -0.00010013993000000001
11.05771 -0.00010242637
11.05871 -0.00010469205
11.05971 -0.00010693653
11.06071 -0.00010915939999999999
11.06171 -0.00011136023000000001
11.06271 -0.00011353861
11.06371 -0.00011569413999999999
11.06471 -0.00011782643000000001
11.06571 -0.00011993510999999999
11.06671 -0.00012201989
11.06771 -0.00012408050999999999
11.06871 -0.00012611673
11.06971 -0.00012812841
11.07071 -0.00013011545
11.07171 -0.0001320778
11.07271 -0.00013401551000000002
11.07371 -0.00013592862999999998
11.07471 -0.00013781732
11.07571 -0.00013968177
11.07671 -0.0001415222
11.07771 -0.00014333889
11.07871 -0.00014513213
11.07971 -0.00014690227
11.08071 -0.00014864962
11.08171 -0.00015037455
11.08271 -0.00015207734
11.08371 -0.00015375834
11.08471 -0.00015541783
11.08571 -0.00015705607
11.08671 -0.00015867327999999998
11.08771 -0.00016026959000000002
11.08871 -0.00016184514
11.08971 -0.00016339999
11.09071 -0.00016493412
11.09171 -0.00016644748999999998
11.09271 -0.00016793996
11.09371 -0.00016941138
11.09471 -0.00017086150999999998
11.09571 -0.00017229008
11.09671 -0.00017369677999999999
11.09771 -0.00017508128000000002
11.09871 -0.00017644318
11.09971 -0.00017778214
11.10071 -0.00017909774
11.10171 -0.00018038965
11.10271 -0.00018165746
11.10371 -0.00018290086
11.10471 -0.00018411955
11.10571 -0.00018531325
11.10671 -0.00018648176
11.10771 -0.0001876249
11.10871 -0.00018874259000000002
11.10971 -0.00018983476999999998
11.11071 -0.00019090146
11.11171 -0.00019194279000000003
11.11271 -0.00019295884999999998
11.11371 -0.00019394984
11.11471 -0.00019491603999999998
11.11571 -0.00019585774999999998
11.11671 -0.0001967753
11.11771 -0.00019766905999999998
11.11871 -0.00019853937
11.11971 -0.00019938669999999999
11.12071 -0.00020021141
11.12171 -0.0002010139
11.12271 -0.00020179455
11.12371 -0.00020255368
11.12471 -0.00020329162
11.12571 -0.00020400862
11.12671 -0.00020470491
11.12771 -0.00020538062000000003
11.12871 -0.00020603586
11.12971 -0.00020667066999999998
11.13071 -0.00020728502999999997
11.13171 -0.00020787882
11.13271 -0.00020845189
11.13371 -0.00020900407
11.13471 -0.0002095351
11.13571 -0.00021004462
11.13671 -0.00021053236
11.13771 -0.00021099793
11.13871 -0.00021144097
11.13971 -0.00021186108000000002
11.14071 -0.00021225787
11.14171 -0.00021263099000000003
11.14271 -0.00021298013
11.14371 -0.00021330493
11.14471 -0.00021360515
11.14571 -0.00021388054999999998
11.14671 -0.000214131
11.14771 -0.00021435637
11.14871 -0.00021455664
11.14971 -0.00021473184
11.15071 -0.00021488204
11.15171 -0.00021500739
11.15271 -0.00021510816000000003
11.15371 -0.00021518458
11.15471 -0.00021523699
11.15571 -0.0002152658
11.15671 -0.00021527137
11.15771 -0.00021525414
11.15871 -0.00021521455
11.15971 -0.00021515307
11.16071 -0.00021507016999999998
11.16171 -0.00021496625999999997
11.16271 -0.00021484175
11.16371 -0.00021469706999999999
11.16471 -0.0002145325
11.16571 -0.00021434839
11.16671 -0.00021414492
11.16771 -0.00021392229
11.16871 -0.00021368069
11.16971 -0.00021342009000000002
11.17071 -0.00021314056
11.17171 -0.00021284201999999998
11.17271 -0.00021252436
11.17371 -0.00021218741
11.17471 -0.00021183098
11.17571 -0.00021145481
11.17671 -0.00021105861000000003
11.17771 -0.00021064216
11.17871 -0.00021020508
11.17971 -0.00020974710000000002
11.18071 -0.00020926798
11.18171 -0.00020876739000000002
11.18271 -0.00020824511000000002
11.18371 -0.00020770099
11.18471 -0.00020713480000000001
11.18571 -0.00020654647
11.18671 -0.000205936
11.18771 -0.00020530338
11.18871 -0.00020464868000000003
11.18971 -0.00020397201000000003
11.19071 -0.00020327363
11.19171 -0.00020255379000000002
11.19271 -0.0002018128
11.19371 -0.00020105100999999998
11.19471 -0.00020026881999999998
11.19571 -0.00019946667
11.19671 -0.00019864505999999998
11.19771 -0.00019780440999999998
11.19871 -0.00019694523000000002
11.19971 -0.00019606798
11.20071 -0.00019517313
11.20171 -0.00019426113
11.20271 -0.00019333233
11.20371 -0.00019238713999999998
11.20471 -0.00019142587000000002
11.20571 -0.00019044875
11.20671 -0.00018945597999999998
11.20771 -0.00018844772
11.20871 -0.00018742405
11.20971 -0.00018638499
11.21071 -0.00018533048
11.21171 -0.00018426045
11.21271 -0.00018317475
11.21371 -0.00018207319000000002
11.21471 -0.00018095556000000002
11.21571 -0.0001798216
11.21671 -0.00017867106000000002
11.21771 -0.00017750369
11.21871 -0.0001763192
11.21971 -0.00017511736
11.22071 -0.00017389792
11.22171 -0.0001726607
11.22271 -0.00017140557000000002
11.22371 -0.00017013239
11.22471 -0.00016884115
11.22571 -0.00016753186
11.22671 -0.00016620459
11.22771 -0.00016485948
11.22871 -0.00016349676
11.22971 -0.00016211671
11.23071 -0.00016071965
11.23171 -0.00015930601
11.23271 -0.00015787621999999998
11.23371 -0.00015643077
11.23471 -0.0001549702
11.23571 -0.00015349508
11.23671 -0.00015200598
11.23771 -0.00015050347
11.23871 -0.00014898814
11.23971 -0.00014746053999999998
11.24071 -0.00014592123
11.24171 -0.00014437070999999998
11.24271 -0.00014280946
11.24371 -0.00014123789
11.24471 -0.00013965634
11.24571 -0.00013806515
11.24671 -0.00013646454999999998
11.24771 -0.00013485471000000002
11.24871 -0.00013323576000000002
11.24971 -0.00013160774
11.25071 -0.00012997064
11.25171 -0.0001283244
11.25271 -0.00012666892
11.25371 -0.00012500404
11.25471 -0.00012332960999999999
11.25571 -0.00012164538
11.25671 -0.00011995117999999999
11.25771 -0.00011824675999999999
11.25871 -0.00011653193
11.25971 -0.00011480651000000001
11.26071 -0.0001130703
11.26171 -0.00011132319
11.26271 -0.00010956508999999999
11.26371 -0.00010779598
11.26471 -0.00010601588
11.26571 -0.00010422484999999999
11.26671 -0.00010242305
11.26771 -0.00010061069000000001
11.26871 -9.8788053e-05
11.26971 -9.695545500000001e-05
11.27071 -9.511329e-05
11.27171 -9.3261991e-05
11.27271 -9.140204e-05
11.27371 -8.9533972e-05
11.27471 -8.7658327e-05
11.27571 -8.5775685e-05
11.27671 -8.3886619e-05
11.27771 -8.199170900000001e-05
11.27871 -8.009153e-05
11.27971 -7.8186628e-05
11.28071 -7.627753e-05
11.28171 -7.4364726e-05
11.28271 -7.244866e-05
11.28371 -7.0529728e-05
11.28471 -6.8608267e-05
11.28571 -6.6684566e-05
11.28671 -6.4758859e-05
11.28771 -6.283130999999999e-05
11.28871 -6.0902033e-05
11.28971 -5.8971091000000004e-05
11.29071 -5.7038493999999996e-05
11.29171 -5.5104221000000004e-05
11.29271 -5.3168196e-05
11.29371 -5.1230318999999995e-05
11.29471 -4.9290497000000004e-05
11.29571 -4.734859e-05
11.29671 -4.5404485e-05
11.29771 -4.3458067e-05
11.29871 -4.1509244e-05
11.29971 -3.9557946e-05
11.30071 -3.760415e-05
11.30171 -3.5647867000000004e-05
11.30271 -3.3689159e-05
11.30371 -3.1728146e-05
11.30471 -2.976501e-05
11.30571 -2.7799982000000002e-05
11.30671 -2.5833361e-05
11.30771 -2.386551e-05
11.30871 -2.1896838e-05
11.30971 -1.992782e-05
11.31071 -1.7958966e-05
11.31171 -1.5990838e-05
11.31271 -1.4024023000000001e-05
11.31371 -1.2059136999999999e-05
11.31471 -1.0096809000000001e-05
11.31571 -8.1376754e-06
11.31671 -6.1823677000000004e-06
11.31771 -4.231503e-06
11.31871 -2.2856755e-06
11.31971 -3.4544649e-07
11.32071 1.5886625e-06
11.32171 3.5161776000000004e-06
11.32271 5.4366772e-06
11.32371 7.349797900000001e-06
11.32471 9.2552369e-06
11.32571 1.1152752999999999e-05
11.32671 1.3042165e-05
11.32771 1.4923357e-05
11.32871 1.6796263e-05
11.32971 1.8660874000000002e-05
11.33071 2.0517227e-05
11.33171 2.2365396e-05
11.33271 2.4205485e-05
11.33371 2.6037623e-05
11.33471 2.7861947000000004e-05
11.33571 2.9678603e-05
11.33671 3.1487716e-05
11.33771 3.3289413e-05
11.33871 3.5083778e-05
11.33971 3.6870867e-05
11.34071 3.8650691e-05
11.34171 4.0423211e-05
11.34271 4.2188339e-05
11.34371 4.3945909e-05
11.34471 4.569572e-05
11.34571 4.7437484000000004e-05
11.34671 4.9170865000000005e-05
11.34771 5.089546e-05
11.34871 5.261082399999999e-05
11.34971 5.4316421999999994e-05
11.35071 5.601172e-05
11.35171 5.7696115999999995e-05
11.35271 5.9368983e-05
11.35371 6.1029681e-05
11.35471 6.2677549e-05
11.35571 6.431192799999999e-05
11.35671 6.593217e-05
11.35771 6.7537638e-05
11.35871 6.9127719e-05
11.35971 7.0701839e-05
11.36071 7.2259462e-05
11.36171 7.380010100000001e-05
11.36271 7.5323328e-05
11.36371 7.6828758e-05
11.36471 7.8316066e-05
11.36571 7.9784996e-05
11.36671 8.1235345e-05
11.36771 8.2666958e-05
11.36871 8.4079738e-05
11.36971 8.5473636e-05
11.37071 8.6848632e-05
11.37171 8.8204752e-05
11.37271 8.954205e-05
11.37371 9.0860578e-05
11.37471 9.2160406e-05
11.37571 9.3441611e-05
11.37671 9.4704245e-05
11.37771 9.594834899999998e-05
11.37871 9.717392700000001e-05
11.37971 9.8380963e-05
11.38071 9.956937699999999e-05
11.38171 0.00010073907
11.38271 0.00010188987
11.38371 0.00010302159
11.38471 0.00010413393
11.38571 0.00010522658000000001
11.38671 0.00010629917
11.38771 0.00010735125999999999
11.38871 0.0001083824
11.38971 0.00010939208
11.39071 0.00011037976
11.39171 0.00011134485
11.39271 0.00011228681
11.39371 0.00011320503
11.39471 0.00011409892
11.39571 0.00011496792
11.39671 0.00011581145000000001
11.39771 0.00011662898
11.39871 0.00011742003
11.39971 0.00011818411000000001
11.40071 0.00011892081
11.40171 0.00011962977
11.40271 0.00012031069
11.40371 0.00012096330000000001
11.40471 0.00012158737999999999
11.40571 0.00012218281
11.40671 0.00012274947
11.40771 0.00012328733
11.40871 0.00012379637
11.40971 0.00012427662
11.41071 0.00012472813
11.41171 0.00012515097
11.41271 0.00012554525
11.41371 0.00012591103999999998
11.41471 0.00012624844
11.41571 0.00012655751
11.41671 0.00012683831
11.41771 0.00012709087
11.41871 0.00012731515
11.41971 0.0001275111
11.42071 0.00012767863
11.42171 0.00012781754999999998
11.42271 0.00012792768
11.42371 0.00012800873
11.42471 0.00012806039
11.42571 0.00012808226
11.42671 0.00012807394000000002
11.42771 0.00012803495
11.42871 0.00012796477
11.42971 0.00012786285
11.43071 0.00012772864
11.43171 0.00012756154
11.43271 0.00012736097
11.43371 0.00012712632
11.43471 0.000126857
11.43571 0.00012655247
11.43671 0.00012621215
11.43771 0.00012583557
11.43871 0.00012542224
11.43971 0.00012497175
11.44071 0.00012448372
11.44171 0.00012395785
11.44271 0.00012339386
11.44371 0.00012279158
11.44471 0.00012215087
11.44571 0.00012147160999999999
11.44671 0.00012075378999999999
11.44771 0.00011999741
11.44871 0.00011920253000000001
11.44971 0.00011836925000000001
11.45071 0.00011749765000000001
11.45171 0.0001165879
11.45271 0.00011564014000000001
11.45371 0.00011465449
11.45471 0.00011363115000000001
11.45571 0.00011257021
11.45671 0.00011147176999999999
11.45771 0.00011033593
11.45871 0.00010916272999999999
11.45971 0.00010795214
11.46071 0.00010670416
11.46171 0.00010541867999999999
11.46271 0.00010409555
11.46371 0.00010273458
11.46471 0.00010133555
11.46571 9.9898148e-05
11.46671 9.8422061e-05
11.46771 9.690691099999999e-05
11.46871 9.5352294e-05
11.46971 9.3757791e-05
11.47071 9.2122946e-05
11.47171 9.044731e-05
11.47271 8.873041100000001e-05
11.47371 8.6971789e-05
11.47471 8.5171007e-05
11.47571 8.3327643e-05
11.47671 8.1441289e-05
11.47771 7.9511574e-05
11.47871 7.753818599999999e-05
11.47971 7.5520836e-05
11.48071 7.345929e-05
11.48171 7.1353361e-05
11.48271 6.9202918e-05
11.48371 6.7007863e-05
11.48471 6.4768165e-05
11.48571 6.2483826e-05
11.48671 6.0154899999999996e-05
11.48771 5.7781472000000006e-05
11.48871 5.536366e-05
11.48971 5.2901594999999995e-05
11.49071 5.0395448e-05
11.49171 4.7845373e-05
11.49271 4.5251547999999997e-05
11.49371 4.261413e-05
11.49471 3.9933271999999996e-05
11.49571 3.7209104999999996e-05
11.49671 3.4441732e-05
11.49771 3.1631222e-05
11.49871 2.8777612e-05
11.49971 2.5880897e-05
11.50071 2.2941029000000002e-05
11.50171 1.9957913e-05
11.50271 1.6931411999999998e-05
11.50371 1.3861347e-05
11.50471 1.0747496e-05
11.50571 7.589600399999999e-06
11.50671 4.3873676e-06
11.50771 1.1404799e-06
11.50871 -2.1514039e-06
11.50971 -5.4886375e-06
11.51071 -8.8715829e-06
11.51171 -1.23006e-05
11.51271 -1.5776043e-05
11.51371 -1.9298245e-05
11.51471 -2.2867520000000002e-05
11.51571 -2.6484153e-05
11.51671 -3.0148385e-05
11.51771 -3.3860425e-05
11.51871 -3.7620433e-05
11.51971 -4.1428518e-05
11.52071 -4.5284742e-05
11.52171 -4.9189111e-05
11.52271 -5.3141588e-05
11.52371 -5.7142068e-05
11.52471 -6.1190423e-05
11.52571 -6.5286451e-05
11.52671 -6.942994400000001e-05
11.52771 -7.3620646e-05
11.52871 -7.7858277e-05
11.52971 -8.2142532e-05
11.53071 -8.647310200000001e-05
11.53171 -9.084966999999999e-05
11.53271 -9.5271929e-05
11.53371 -9.973956599999999e-05
11.53471 -0.00010425230999999999
11.53571 -0.00010880989
11.53671 -0.00011341208
11.53771 -0.00011805870000000001
11.53871 -0.00012274959000000001
11.53971 -0.00012748463
11.54071 -0.00013226377
11.54171 -0.00013708697
11.54271 -0.00014195424
11.54371 -0.00014686567000000002
11.54471 -0.00015182135
11.54571 -0.00015682141
11.54671 -0.00016186601999999999
11.54771 -0.00016695539
11.54871 -0.00017208971
11.54971 -0.00017726921
11.55071 -0.00018249413
11.55171 -0.00018776468
11.55271 -0.00019308109
11.55371 -0.00019844354
11.55471 -0.00020385221000000003
11.55571 -0.00020930721999999998
11.55671 -0.00021480873
11.55771 -0.00022035679
11.55871 -0.00022595141
11.55971 -0.00023159259
11.56071 -0.00023728022999999998
11.56171 -0.00024301428000000002
11.56271 -0.00024879453
11.56371 -0.0002546208
11.56471 -0.00026049281
11.56571 -0.00026641035000000003
11.56671 -0.00027237302
11.56771 -0.00027838054999999997
11.56871 -0.00028443253
11.56971 -0.00029052858000000003
11.57071 -0.00029666837
11.57171 -0.00030285146
11.57271 -0.00030907746999999996
11.57371 -0.00031534607000000003
11.57471 -0.0003216569
11.57571 -0.00032800961
11.57671 -0.0003344039
11.57771 -0.00034083955
11.57871 -0.00034731626999999997
11.57971 -0.00035383387
11.58071 -0.00036039221
11.58171 -0.00036699116
11.58271 -0.00037363060999999996
11.58371 -0.00038031052999999997
11.58471 -0.00038703087999999997
11.58571 -0.00039379165
11.58671 -0.00040059285
11.58771 -0.00040743448
11.58871 -0.00041431662999999994
11.58971 -0.00042123929
11.59071 -0.00042820251999999996
11.59171 -0.00043520631
11.59271 -0.00044225071
11.59371 -0.00044933568000000003
11.59471 -0.00045646111
11.59571 -0.00046362697999999996
11.59671 -0.00047083316999999995
11.59771 -0.00047807948
11.59871 -0.00048536572
11.59971 -0.00049269161
11.60071 -0.0005000569699999999
11.60171 -0.0005074613000000001
11.60271 -0.00051490438
11.60371 -0.0005223857
11.60471 -0.0005299049000000001
11.60571 -0.00053746144
11.60671 -0.00054505485
11.60771 -0.0005526846100000001
11.60871 -0.00056035024
11.60971 -0.00056805115
11.61071 -0.00057578682
11.61171 -0.00058355677
11.61271 -0.00059136046
11.61371 -0.00059919744
11.61471 -0.0006070673
11.61571 -0.00061496949
11.61671 -0.0006229036899999999
11.61771 -0.0006308695900000001
11.61871 -0.00063886678
11.61971 -0.00064689502
11.62071 -0.00065495401
11.62171 -0.0006630436
11.62271 -0.00067116357
11.62371 -0.00067931383
11.62471 -0.0006874942299999999
11.62571 -0.00069570465
11.62671 -0.00070394499
11.62771 -0.0007122152500000001
11.62871 -0.00072051525
11.62971 -0.000728845
11.63071 -0.00073720439
11.63171 -0.00074559334
11.63271 -0.00075401172
11.63371 -0.00076245929
11.63471 -0.000770936
11.63571 -0.0007794416
11.63671 -0.00078797584
11.63771 -0.00079653837
11.63871 -0.0008051288200000001
11.63971 -0.00081374692
11.64071 -0.0008223922099999999
11.64171 -0.00083106424
11.64271 -0.0008397624699999999
11.64371 -0.0008484864300000001
11.64471 -0.0008572355
11.64571 -0.00086600912
11.64671 -0.0008748065700000001
11.64771 -0.00088362731
11.64871 -0.0008924706900000001
11.64971 -0.0009013361700000001
11.65071 -0.00091022293
11.65171 -0.0009191303399999999
11.65271 -0.00092805785
11.65371 -0.0009370049200000001
11.65471 -0.0009459709
11.65571 -0.0009549552499999999
11.65671 -0.00096395743
11.65771 -0.00097297698
11.65871 -0.00098201335
11.65971 -0.00099106628
11.66071 -0.0010001352
11.66171 -0.0010092199
11.66271 -0.0010183199
11.66371 -0.0010274349
11.66471 -0.0010365647
11.66571 -0.0010457089
11.66671 -0.0010548674
11.66771 -0.0010640398
11.66871 -0.0010732258
11.66971 -0.0010824252
11.67071 -0.0010916378
11.67171 -0.0011008631
11.67271 -0.001110101
11.67371 -0.0011193511
11.67471 -0.0011286131
11.67571 -0.0011378864
11.67671 -0.0011471706
11.67771 -0.0011564655
11.67871 -0.0011657703
11.67971 -0.0011750846999999999
11.68071 -0.0011844079999999999
11.68171 -0.0011937395999999999
11.68271 -0.001203079
11.68371 -0.0012124256
11.68471 -0.0012217783999999999
11.68571 -0.0012311371
11.68671 -0.0012405008
11.68771 -0.0012498691
11.68871 -0.0012592408999999999
11.68971 -0.0012686158000000001
11.69071 -0.001277993
11.69171 -0.001287372
11.69271 -0.001296752
11.69371 -0.0013061324000000001
11.69471 -0.0013155128999999999
11.69571 -0.0013248925
11.69671 -0.0013342708
11.69771 -0.0013436475
11.69871 -0.001353022
11.69971 -0.0013623938
11.70071 -0.0013717625
11.70171 -0.0013811277999999998
11.70271 -0.0013904892
11.70371 -0.0013998462
11.70471 -0.0014091988
11.70571 -0.0014185464999999999
11.70671 -0.0014278888999999999
11.70771 -0.0014372255999999999
11.70871 -0.0014465564
11.70971 -0.0014558808
11.71071 -0.0014651987
11.71171 -0.0014745094
11.71271 -0.0014838124999999999
11.71371 -0.0014931077
11.71471 -0.0015023944000000001
11.71571 -0.0015116721
11.71671 -0.0015209403
11.71771 -0.0015301981000000002
11.71871 -0.0015394455
11.71971 -0.0015486814
11.72071 -0.0015579051
11.72171 -0.0015671161
11.72271 -0.0015763132999999999
11.72371 -0.0015854963
11.72471 -0.0015946641999999998
11.72571 -0.0016038164
11.72671 -0.0016129519000000001
11.72771 -0.0016220702
11.72871 -0.00163117
11.72971 -0.0016402510000000001
11.73071 -0.0016493122999999999
11.73171 -0.0016583531999999998
11.73271 -0.0016673730000000002
11.73371 -0.001676371
11.73471 -0.0016853463999999998
11.73571 -0.001694299
11.73671 -0.0017032278
11.73771 -0.0017121325
11.73871 -0.0017210123
11.73971 -0.0017298667
11.74071 -0.0017386956000000002
11.74171 -0.0017474982
11.74271 -0.0017562741
11.74371 -0.0017650231000000001
11.74471 -0.0017737444000000002
11.74571 -0.0017824379
11.74671 -0.0017911032
11.74771 -0.0017997398
11.74871 -0.0018083472000000001
11.74971 -0.0018169254
11.75071 -0.0018254737
11.75171 -0.0018339915
11.75271 -0.0018424785999999998
11.75371 -0.0018509343
11.75471 -0.0018593581999999998
11.75571 -0.0018677499999999998
11.75671 -0.0018761087999999999
11.75771 -0.0018844339
11.75871 -0.001892725
11.75971 -0.0019009814
11.76071 -0.0019092023999999997
11.76171 -0.0019173872999999999
11.76271 -0.0019255354
11.76371 -0.0019336461
11.76471 -0.0019417186
11.76571 -0.001949752
11.76671 -0.0019577459
11.76771 -0.0019656993999999997
11.76871 -0.0019736119
11.76971 -0.0019814825
11.77071 -0.0019893107
11.77171 -0.0019970958000000002
11.77271 -0.002004837
11.77371 -0.0020125339
11.77471 -0.0020201857999999997
11.77571 -0.0020277920999999996
11.77671 -0.0020353522
11.77771 -0.0020428653
11.77871 -0.0020503316
11.77971 -0.0020577501
11.78071 -0.0020651205
11.78171 -0.0020724421
11.78271 -0.0020797146
11.78371 -0.0020869378
11.78471 -0.0020941108
11.78571 -0.0021012336
11.78671 -0.0021083054999999997
11.78771 -0.0021153261
11.78871 -0.0021222948
11.78971 -0.0021292115
11.79071 -0.0021360756
11.79171 -0.0021428867
11.79271 -0.002149644
11.79371 -0.0021563472
11.79471 -0.0021629958
11.79571 -0.0021695892
11.79671 -0.0021761267000000003
11.79771 -0.0021826078
11.79871 -0.0021890317
11.79971 -0.0021953982
11.80071 -0.0022017062
11.80171 -0.0022079552
11.80271 -0.0022141445
11.80371 -0.0022202737000000003
11.80471 -0.0022263417
11.80571 -0.0022323482
11.80671 -0.0022382925
11.80771 -0.0022441737999999998
11.80871 -0.0022499913
11.80971 -0.0022557448
11.81071 -0.0022614335
11.81171 -0.0022670569000000002
11.81271 -0.0022726143
11.81371 -0.0022781054
11.81471 -0.0022835296
11.81571 -0.0022888866
11.81671 -0.0022941756
11.81771 -0.0022993965
11.81871 -0.0023045486
11.81971 -0.002309632
11.82071 -0.0023146456
11.82171 -0.0023195897
11.82271 -0.0023244636
11.82371 -0.0023292672
11.82471 -0.0023339999
11.82571 -0.0023386614
11.82671 -0.0023432516
11.82771 -0.00234777
11.82871 -0.0023522165
11.82971 -0.0023565903999999997
11.83071 -0.0023608913999999996
11.83171 -0.0023651193
11.83271 -0.0023692736999999997
11.83371 -0.0023733539
11.83471 -0.0023773598999999998
11.83571 -0.0023812905
11.83671 -0.002385146
11.83771 -0.0023889253
11.83871 -0.0023926284
11.83971 -0.0023962545999999998
11.84071 -0.0023998031000000003
11.84171 -0.0024032737
11.84271 -0.002406666
11.84371 -0.0024099789
11.84471 -0.0024132122999999998
11.84571 -0.0024163655
11.84671 -0.0024194384
11.84771 -0.0024224297
11.84871 -0.0024253395
11.84971 -0.002428167
11.85071 -0.002430912
11.85171 -0.0024335739
11.85271 -0.0024361521
11.85371 -0.0024386467000000003
11.85471 -0.0024410569000000003
11.85571 -0.0024433823999999997
11.85671 -0.0024456231
11.85771 -0.0024477784
11.85871 -0.0024498482
11.85971 -0.0024518321999999998
11.86071 -0.0024537299
11.86171 -0.0024555415
11.86271 -0.0024572664
11.86371 -0.0024589042
11.86471 -0.0024604555
11.86571 -0.0024619192
11.86671 -0.0024632955
11.86771 -0.002464584
11.86871 -0.0024657845999999997
11.86971 -0.0024668971
11.87071 -0.002467921
11.87171 -0.0024688560999999998
11.87271 -0.0024697023
11.87371 -0.0024704592
11.87471 -0.0024711266
11.87571 -0.0024717041
11.87671 -0.0024721912
11.87771 -0.0024725879
11.87871 -0.0024728939
11.87971 -0.0024731085
11.88071 -0.0024732317
11.88171 -0.0024732628
11.88271 -0.0024732019
11.88371 -0.0024730483
11.88471 -0.0024728019
11.88571 -0.0024724621
11.88671 -0.002472029
11.88771 -0.002471502
11.88871 -0.0024708808000000002
11.88971 -0.0024701654
11.89071 -0.0024693554
11.89171 -0.0024684505000000002
11.89271 -0.0024674505999999997
11.89371 -0.0024663557
11.89471 -0.0024651651999999997
11.89571 -0.0024638792
11.89671 -0.0024624977
11.89771 -0.0024610204
11.89871 -0.0024594472
11.89971 -0.0024577783
11.90071 -0.0024560135
11.90171 -0.0024541527
11.90271 -0.0024521957999999997
11.90371 -0.0024501429
11.90471 -0.0024479938
11.90571 -0.0024457486
11.90671 -0.0024434072
11.90771 -0.0024409695
11.90871 -0.0024384355
11.90971 -0.0024358050999999997
11.91071 -0.0024330782
11.91171 -0.0024302548
11.91271 -0.0024273346
11.91371 -0.0024243178
11.91471 -0.0024212042
11.91571 -0.0024179933
11.91671 -0.0024146855
11.91771 -0.0024112805
11.91871 -0.0024077779
11.91971 -0.0024041779
11.92071 -0.0024004805
11.92171 -0.002396685
11.92271 -0.0023927916
11.92371 -0.0023888
11.92471 -0.0023847103999999997
11.92571 -0.0023805224999999997
11.92671 -0.0023762364
11.92771 -0.0023718517999999997
11.92871 -0.0023673687
11.92971 -0.0023627872
11.93071 -0.0023581069
11.93171 -0.0023533283
11.93271 -0.002348451
11.93371 -0.0023434754
11.93471 -0.0023384013
11.93571 -0.0023332288
11.93671 -0.0023279577
11.93771 -0.0023225885999999998
11.93871 -0.0023171217
11.93971 -0.0023115565
11.94071 -0.0023058934
11.94171 -0.0023001328
11.94271 -0.0022942748
11.94371 -0.0022883192
11.94471 -0.0022822664
11.94571 -0.0022761167
11.94671 -0.0022698701
11.94771 -0.0022635266
11.94871 -0.0022570866
11.94971 -0.0022505499
11.95071 -0.0022439173
11.95171 -0.0022371882
11.95271 -0.0022303631
11.95371 -0.0022234421
11.95471 -0.0022164250999999998
11.95571 -0.0022093127
11.95671 -0.0022021046
11.95771 -0.002194801
11.95871 -0.0021874022000000003
11.95971 -0.002179908
11.96071 -0.0021723187999999997
11.96171 -0.0021646345
11.96271 -0.0021568552
11.96371 -0.0021489814
11.96471 -0.0021410127
11.96571 -0.0021329499
11.96671 -0.0021247928
11.96771 -0.0021165417
11.96871 -0.0021081965
11.96971 -0.0020997577
11.97071 -0.0020912255
11.97171 -0.0020826002999999997
11.97271 -0.002073882
11.97371 -0.0020650712
11.97471 -0.0020561679999999997
11.97571 -0.0020471728999999998
11.97671 -0.0020380857999999996
11.97771 -0.0020289075
11.97871 -0.0020196381
11.97971 -0.002010278
11.98071 -0.0020008276
11.98171 -0.0019912872
11.98271 -0.0019816573
11.98371 -0.0019719380000000003
11.98471 -0.0019621299
11.98571 -0.0019522333000000002
11.98671 -0.0019422482999999998
11.98771 -0.0019321757000000002
11.98871 -0.0019220155
11.98971 -0.0019117684
11.99071 -0.0019014346
11.99171 -0.0018910141
11.99271 -0.0018805076000000002
11.99371 -0.0018699153
11.99471 -0.0018592378000000002
11.99571 -0.0018484752
11.99671 -0.0018376277
11.99771 -0.0018266957
11.99871 -0.0018156798
11.99971 -0.0018045799
12.00071 -0.0017933968000000001
12.00171 -0.0017821304999999998
12.00271 -0.0017707812999999998
12.00371 -0.0017593498000000002
12.00471 -0.0017478362
12.00571 -0.0017362408
12.00671 -0.0017245642000000001
12.00771 -0.0017128066
12.00871 -0.0017009686
12.00971 -0.0016890506
12.01071 -0.0016770529000000001
12.01171 -0.0016649761000000001
12.01271 -0.0016528205
12.01371 -0.0016405867
12.01471 -0.0016282753
12.01571 -0.0016158866999999998
12.01671 -0.0016034213
12.01771 -0.0015908799
12.01871 -0.0015782628999999999
12.01971 -0.0015655709000000002
12.02071 -0.0015528043
12.02171 -0.0015399639
12.02271 -0.0015270499999999998
12.02371 -0.0015140633
12.02471 -0.0015010044000000001
12.02571 -0.0014878739
12.02671 -0.0014746721
12.02771 -0.0014613999
12.02871 -0.0014480576
12.02971 -0.0014346459
12.03071 -0.0014211653
12.03171 -0.0014076162999999999
12.03271 -0.0013939995
12.03371 -0.0013803155
12.03471 -0.0013665647
12.03571 -0.0013527478000000001
12.03671 -0.0013388651
12.03771 -0.0013249173
12.03871 -0.0013109049
12.03971 -0.0012968285
12.04071 -0.0012826884999999999
12.04171 -0.0012684856000000002
12.04271 -0.0012542203
12.04371 -0.001239893
12.04471 -0.0012255045
12.04571 -0.0012110554
12.04671 -0.0011965461
12.04771 -0.0011819772
12.04871 -0.0011673495
12.04971 -0.0011526632999999998
12.05071 -0.0011379196
12.05171 -0.0011231187
12.05271 -0.0011082615
12.05371 -0.0010933486
12.05471 -0.0010783805
12.05571 -0.001063358
12.05671 -0.0010482818
12.05771 -0.0010331525
12.05871 -0.0010179709
12.05971 -0.0010027375999999998
12.06071 -0.0009874534
12.06171 -0.0009721188699999999
12.06271 -0.0009567347700000001
12.06371 -0.00094130191
12.06471 -0.0009258208600000001
12.06571 -0.00091029233
12.06671 -0.0008947169599999999
12.06771 -0.00087909575
12.06871 -0.00086342907
12.06971 -0.0008477176399999999
12.07071 -0.0008319622800000001
12.07171 -0.00081616363
12.07271 -0.0008003223199999999
12.07371 -0.000784439
12.07471 -0.0007685143800000001
12.07571 -0.0007525490200000001
12.07671 -0.00073654373
12.07771 -0.0007204992000000001
12.07871 -0.00070441597
12.07971 -0.00068829477
12.08071 -0.00067213623
12.08171 -0.00065594113
12.08271 -0.00063971006
12.08371 -0.00062344375
12.08471 -0.0006071428700000001
12.08571 -0.00059080817
12.08671 -0.00057444031
12.08771 -0.00055803998
12.08871 -0.00054160796
12.08971 -0.00052514492
12.09071 -0.0005086516499999999
12.09171 -0.00049212895
12.09271 -0.00047557742
12.09371 -0.00045899801
12.09471 -0.00044239137
12.09571 -0.0004257583
12.09671 -0.00040909958
12.09771 -0.00039241604
12.09871 -0.00037570846
12.09971 -0.0003589776
12.10071 -0.00034222433
12.10171 -0.00032544938
12.10271 -0.00030865353000000004
12.10371 -0.00029183766
12.10471 -0.0002750025
12.10571 -0.00025814888
12.10671 -0.00024127758
12.10771 -0.00022438936999999998
12.10871 -0.00020748504999999997
12.10971 -0.00019056539
12.11071 -0.00017363116
12.11171 -0.00015668312
12.11271 -0.00013972203000000002
12.11371 -0.00012274867
12.11471 -0.00010576376000000001
12.11571 -8.876806999999999e-05
12.11671 -7.1762344e-05
12.11771 -5.4747318e-05
12.11871 -3.7723743000000004e-05
12.11971 -2.0692359e-05
12.12071 -3.6539035000000003e-06
12.12171 1.3390874e-05
12.12271 3.0441231000000004e-05
12.12371 4.7496422e-05
12.12471 6.455569e-05
12.12571 8.1618282e-05
12.12671 9.8683438e-05
12.12771 0.00011575039000000001
12.12871 0.00013281838
12.12971 0.00014988661
12.13071 0.00016695434
12.13171 0.00018402073
12.13271 0.00020108505
12.13371 0.00021814647
12.13471 0.0002352042
12.13571 0.00025225740999999997
12.13671 0.00026930530999999996
12.13771 0.00028634712999999997
12.13871 0.00030338201
12.13971 0.00032040915999999997
12.14071 0.00033742779
12.14171 0.00035443706999999997
12.14271 0.00037143623
12.14371 0.00038842445
12.14471 0.00040540093999999997
12.14571 0.00042236487999999995
12.14671 0.00043931555
12.14771 0.00045625216000000005
12.14871 0.00047317385000000004
12.14971 0.00049007995
12.15071 0.00050696972
12.15171 0.0005238423
12.15271 0.0005406971
12.15371 0.00055753321
12.15471 0.0005743500899999999
12.15571 0.0005911468199999999
12.15671 0.0006079228599999999
12.15771 0.00062467734
12.15871 0.00064140963
12.15971 0.00065811905
12.16071 0.00067480482
12.16171 0.00069146622
12.16271 0.00070810261
12.16371 0.0007247132099999999
12.16471 0.0007412973
12.16571 0.0007578542
12.16671 0.00077438317
12.16771 0.0007908835
12.16871 0.00080735444
12.16971 0.0008237952000000001
12.17071 0.00084020512
12.17171 0.0008565833000000001
12.17271 0.0008729291
12.17371 0.0008892418000000001
12.17471 0.0009055205699999999
12.17571 0.00092176469
12.17671 0.00093797325
12.17771 0.00095414553
12.17871 0.0009702809600000001
12.17971 0.0009863784699999999
12.18071 0.0010024374
12.18171 0.001018457
12.18271 0.0010344364999999999
12.18371 0.0010503752
12.18471 0.0010662720999999999
12.18571 0.0010821268
12.18671 0.0010979384
12.18771 0.0011137061000000001
12.18871 0.0011294293
12.18971 0.0011451071999999999
12.19071 0.0011607392
12.19171 0.0011763245
12.19271 0.0011918626000000001
12.19371 0.0012073526999999999
12.19471 0.0012227941000000002
12.19571 0.0012381863
12.19671 0.0012535285
12.19771 0.0012688202
12.19871 0.0012840608000000001
12.19971 0.0012992496000000001
12.20071 0.0013143858
12.20171 0.0013294693000000001
12.20271 0.0013444989
12.20371 0.0013594744
12.20471 0.0013743951
12.20571 0.0013892604000000002
12.20671 0.0014040696
12.20771 0.0014188222
12.20871 0.0014335174
12.20971 0.0014481549
12.21071 0.001462734
12.21171 0.0014772538999999999
12.21271 0.0014917139999999999
12.21371 0.0015061139
12.21471 0.0015204529
12.21571 0.0015347301
12.21671 0.0015489451
12.21771 0.0015630974
12.21871 0.0015771860000000002
12.21971 0.0015912108
12.22071 0.0016051708
12.22171 0.0016190656
12.22271 0.0016328942
12.22371 0.0016466565
12.22471 0.0016603515
12.22571 0.0016739787999999999
12.22671 0.001687538
12.22771 0.0017010281
12.22871 0.0017144487999999998
12.22971 0.0017277994999999999
12.23071 0.0017410797000000002
12.23171 0.001754289
12.23271 0.0017674267000000001
12.23371 0.0017804923
12.23471 0.0017934854000000002
12.23571 0.0018064054999999998
12.23671 0.0018192519000000001
12.23771 0.0018320243
12.23871 0.0018447223000000001
12.23971 0.0018573453
12.24071 0.0018698929
12.24171 0.0018823645999999999
12.24271 0.00189476
12.24371 0.0019070783
12.24471 0.0019193194000000002
12.24571 0.0019314826000000002
12.24671 0.0019435675999999998
12.24771 0.0019555739
12.24871 0.0019675012
12.24971 0.0019793484
12.25071 0.0019911156
12.25171 0.0020028023000000002
12.25271 0.0020144076
12.25371 0.0020259313
12.25471 0.0020373727
12.25571 0.0020487318
12.25671 0.0020600077
12.25771 0.0020711999
12.25871 0.0020823079
12.25971 0.0020933315999999997
12.26071 0.0021042701
12.26171 0.0021151231
12.26271 0.00212589
12.26371 0.0021365708
12.26471 0.0021471647000000003
12.26571 0.0021576714
12.26671 0.0021680906
12.26771 0.0021784218999999997
12.26871 0.0021886648
12.26971 0.0021988191
12.27071 0.0022088845
12.27171 0.0022188604
12.27271 0.002228747
12.27371 0.0022385436999999998
12.27471 0.0022482502
12.27571 0.0022578663
12.27671 0.0022673918
12.27771 0.0022768267
12.27871 0.0022861705
12.27971 0.0022954231
12.28071 0.0023045841
12.28171 0.0023136534000000003
12.28271 0.0023226306
12.28371 0.0023315159
12.28471 0.0023403087
12.28571 0.0023490089
12.28671 0.0023576162
12.28771 0.0023661305
12.28871 0.0023745515
12.28971 0.0023828788
12.29071 0.0023911125
12.29171 0.0023992519
12.29271 0.0024072970999999997
12.29371 0.0024152476
12.29471 0.0024231031
12.29571 0.0024308634
12.29671 0.0024385283
12.29771 0.0024460976
12.29871 0.0024535708000000002
12.29971 0.0024609477
12.30071 0.0024682280000000003
12.30171 0.0024754116
12.30271 0.002482498
12.30371 0.0024894871
12.30471 0.0024963787000000003
12.30571 0.0025031726
12.30671 0.0025098687
12.30771 0.0025164665
12.30871 0.002522966
12.30971 0.002529367
12.31071 0.0025356696
12.31171 0.0025418733
12.31271 0.0025479783
12.31371 0.0025539844999999998
12.31471 0.0025598916
12.31571 0.0025656998
12.31671 0.0025714089
12.31771 0.0025770189
12.31871 0.0025825295000000002
12.31971 0.002587941
12.32071 0.0025932532
12.32171 0.0025984662000000003
12.32271 0.0026035797
12.32371 0.0026085941
12.32471 0.0026135091
12.32571 0.0026183245
12.32671 0.0026230407000000003
12.32771 0.0026276573
12.32871 0.0026321746000000004
12.32971 0.0026365922
12.33071 0.0026409103
12.33171 0.0026451286
12.33271 0.0026492473
12.33371 0.0026532662
12.33471 0.0026571852
12.33571 0.0026610043
12.33671 0.0026647236
12.33771 0.0026683429
12.33871 0.0026718621
12.33971 0.0026752812
12.34071 0.0026786003
12.34171 0.0026818192000000003
12.34271 0.0026849382
12.34371 0.002687957
12.34471 0.002690876
12.34571 0.0026936948000000002
12.34671 0.0026964139000000002
12.34771 0.002699033
12.34871 0.0027015525
12.34971 0.0027039727
12.35071 0.0027062932
12.35171 0.0027085144999999997
12.35271 0.0027106367
12.35371 0.00271266
12.35471 0.0027145846999999997
12.35571 0.0027164106
12.35671 0.0027181384
12.35771 0.0027197682
12.35871 0.0027212997999999998
12.35971 0.0027227339
12.36071 0.0027240705
12.36171 0.0027253096
12.36271 0.0027264516999999998
12.36371 0.0027274968
12.36471 0.002728445
12.36571 0.0027292966
12.36671 0.0027300518999999997
12.36771 0.0027307107
12.36871 0.0027312735
12.36971 0.0027317401
12.37071 0.0027321106
12.37171 0.0027323855
12.37271 0.0027325645
12.37371 0.0027326477999999998
12.37471 0.0027326356
12.37571 0.0027325277
12.37671 0.0027323247
12.37771 0.0027320266
12.37871 0.002731633
12.37971 0.0027311444
12.38071 0.002730561
12.38171 0.0027298827
12.38271 0.0027291098000000002
12.38371 0.0027282424
12.38471 0.0027272807999999997
12.38571 0.0027262251
12.38671 0.0027250759000000003
12.38771 0.0027238328999999997
12.38871 0.0027224969
12.38971 0.0027210677
12.39071 0.0027195461000000002
12.39171 0.0027179321
12.39271 0.0027162265
12.39371 0.0027144291
12.39471 0.0027125407
12.39571 0.0027105616
12.39671 0.0027084921
12.39771 0.0027063326
12.39871 0.0027040835999999997
12.39971 0.0027017457
12.40071 0.002699319
12.40171 0.0026968039
12.40271 0.0026942008999999998
12.40371 0.0026915104
12.40471 0.0026887328
12.40571 0.0026858683
12.40671 0.0026829173
12.40771 0.0026798803
12.40871 0.0026767575
12.40971 0.0026735494
12.41071 0.0026702558999999997
12.41171 0.0026668777
12.41271 0.002663415
12.41371 0.0026598679999999997
12.41471 0.0026562369
12.41571 0.0026525222
12.41671 0.0026487241000000003
12.41771 0.0026448428
12.41871 0.0026408787
12.41971 0.002636832
12.42071 0.002632703
12.42171 0.0026284922999999997
12.42271 0.0026242
12.42371 0.0026198264
12.42471 0.0026153721
12.42571 0.0026108375
12.42671 0.0026062229
12.42771 0.0026015288
12.42871 0.0025967556000000003
12.42971 0.0025919038000000003
12.43071 0.002586974
12.43171 0.0025819667
12.43271 0.0025768823
12.43371 0.0025717212
12.43471 0.0025664844
12.43571 0.0025611718
12.43671 0.0025557843
12.43771 0.0025503225
12.43871 0.0025447865
12.43971 0.0025391775000000003
12.44071 0.0025334955
12.44171 0.0025277412
12.44271 0.0025219148
12.44371 0.002516017
12.44471 0.0025100484
12.44571 0.0025040092
12.44671 0.0024978997000000003
12.44771 0.0024917206
12.44871 0.0024854722
12.44971 0.0024791548999999998
12.45071 0.0024727688
12.45171 0.0024663146
12.45271 0.0024597924
12.45371 0.002453203
12.45471 0.0024465462
12.45571 0.0024398227
12.45671 0.0024330326
12.45771 0.0024261765999999997
12.45871 0.0024192548
12.45971 0.0024122677
12.46071 0.0024052159
12.46171 0.0023980995999999997
12.46271 0.0023909191
12.46371 0.0023836756000000002
12.46471 0.0023763687
12.46571 0.0023689994
12.46671 0.0023615681
12.46771 0.0023540757
12.46871 0.0023465225
12.46971 0.0023389093000000002
12.47071 0.0023312366
12.47171 0.002323505
12.47271 0.0023157154
12.47371 0.0023078681000000003
12.47471 0.002299964
12.47571 0.0022920038
12.47671 0.002283988
12.47771 0.0022759175
12.47871 0.0022677927
12.47971 0.0022596143
12.48071 0.002251383
12.48171 0.0022430993
12.48271 0.0022347639999999998
12.48371 0.0022263774
12.48471 0.00221794
12.48571 0.0022094524
12.48671 0.0022009152
12.48771 0.002192329
12.48871 0.0021836941
12.48971 0.0021750107
12.49071 0.0021662798
12.49171 0.0021575011
12.49271 0.0021486754
12.49371 0.0021398031
12.49471 0.0021308846
12.49571 0.0021219201000000003
12.49671 0.0021129101
12.49771 0.0021038553
12.49871 0.0020947558
12.49971 0.0020856120999999997
12.50071 0.0020764248
12.50171 0.0020671941
12.50271 0.0020579209
12.50371 0.0020486053
12.50471 0.0020392481
12.50571 0.0020298497
12.50671 0.0020204109999999997
12.50771 0.0020109323
12.50871 0.0020014142
12.50971 0.0019918576
12.51071 0.001982263
12.51171 0.0019726309
12.51271 0.0019629624
12.51371 0.0019532577
12.51471 0.0019435179999999998
12.51571 0.0019337436000000001
12.51671 0.0019239351
12.51771 0.0019140934
12.51871 0.0019042192
12.51971 0.0018943128000000003
12.52071 0.0018843751999999998
12.52171 0.0018744065999999999
12.52271 0.0018644077
12.52371 0.0018543793
12.52471 0.0018443217
12.52571 0.0018342354
12.52671 0.0018241210000000002
12.52771 0.0018139786000000001
12.52871 0.001803809
12.52971 0.0017936125000000002
12.53071 0.0017833894
12.53171 0.0017731403
12.53271 0.0017628656
12.53371 0.0017525655000000002
12.53471 0.0017422406000000001
12.53571 0.0017318911000000002
12.53671 0.0017215174
12.53771 0.0017111200999999998
12.53871 0.0017006992
12.53971 0.0016902559000000002
12.54071 0.0016797901
12.54171 0.0016693025999999999
12.54271 0.0016587936999999998
12.54371 0.0016482641999999998
12.54471 0.0016377146
12.54571 0.0016271453
12.54671 0.0016165572
12.54771 0.0016059506
12.54871 0.0015953268
12.54971 0.0015846859
12.55071 0.0015740289999999998
12.55171 0.0015633563
12.55271 0.001552669
12.55371 0.0015419677000000002
12.55471 0.0015312529
12.55571 0.0015205252999999999
12.55671 0.0015097858
12.55771 0.0014990348
12.55871 0.0014882729
12.55971 0.001477501
12.56071 0.0014667194
12.56171 0.0014559287
12.56271 0.0014451294
12.56371 0.0014343220999999998
12.56471 0.0014235070999999999
12.56571 0.0014126849
12.56671 0.0014018558
12.56771 0.0013910202
12.56871 0.0013801784999999999
12.56971 0.0013693308999999999
12.57071 0.0013584779
12.57171 0.0013476197999999998
12.57271 0.0013367567
12.57371 0.0013258889
12.57471 0.0013150169
12.57571 0.0013041409
12.57671 0.0012932612999999999
12.57771 0.0012823781999999999
12.57871 0.0012714922
12.57971 0.0012606037000000001
12.58071 0.0012497129000000001
12.58171 0.0012388206
12.58271 0.0012279268000000001
12.58371 0.0012170324
12.58471 0.0012061378
12.58571 0.0011952435
12.58671 0.00118435
12.58771 0.0011734581
12.58871 0.0011625682
12.58971 0.0011516811
12.59071 0.0011407974
12.59171 0.0011299177
12.59271 0.0011190427
12.59371 0.0011081729
12.59471 0.0010973089999999999
12.59571 0.0010864516
12.59671 0.0010756014
12.59771 0.0010647588
12.59871 0.0010539246
12.59971 0.0010430989
12.60071 0.0010322825
12.60171 0.0010214757999999998
12.60271 0.0010106791999999999
12.60371 0.00099989293
12.60471 0.00098911751
12.60571 0.0009783531799999999
12.60671 0.00096760041
12.60771 0.00095685918
12.60871 0.00094613006
12.60971 0.0009354130299999999
12.61071 0.0009247084600000001
12.61171 0.00091401653
12.61271 0.00090333742
12.61371 0.00089267141
12.61471 0.00088201878
12.61571 0.00087137969
12.61671 0.00086075443
12.61771 0.0008501433499999999
12.61871 0.0008395466499999999
12.61971 0.00082896486
12.62071 0.00081839808
12.62171 0.00080784694
12.62271 0.0007973117999999999
12.62371 0.00078679313
12.62471 0.00077629138
12.62571 0.000765807
12.62671 0.00075534058
12.62771 0.00074489267
12.62871 0.00073446381
12.62971 0.00072405451
12.63071 0.00071366539
12.63171 0.00070329697
12.63271 0.0006929498800000001
12.63371 0.00068262461
12.63471 0.00067232163
12.63571 0.00066204152
12.63671 0.00065178465
12.63771 0.00064155147
12.63871 0.0006313424799999999
12.63971 0.00062115796
12.64071 0.00061099822
12.64171 0.0006008636300000001
12.64271 0.00059075433
12.64371 0.00058067062
12.64471 0.0005706127
12.64571 0.00056058061
12.64671 0.0005505746200000001
12.64771 0.00054059474
12.64871 0.00053064105
12.64971 0.00052071373
12.65071 0.00051081274
12.65171 0.0005009382199999999
12.65271 0.00049109021
12.65371 0.00048126881
12.65471 0.00047147414000000003
12.65571 0.00046170626000000003
12.65671 0.00045196543
12.65771 0.00044225171000000004
12.65871 0.00043256537000000003
12.65971 0.00042290662000000004
12.66071 0.00041327579999999995
12.66171 0.00040367313000000003
12.66271 0.00039409906
12.66371 0.00038455387
12.66471 0.00037503798000000004
12.66571 0.00036555186
12.66671 0.00035609594
12.66771 0.00034667069
12.66871 0.00033727656
12.66971 0.00032791406
12.67071 0.00031858365
12.67171 0.00030928582
12.67271 0.000300021
12.67371 0.00029078965
12.67471 0.0002815922
12.67571 0.00027242904
12.67671 0.00026330050999999997
12.67771 0.00025420697999999997
12.67871 0.00024514866
12.67971 0.00023612585999999999
12.68071 0.00022713875
12.68171 0.00021818751000000003
12.68271 0.00020927228
12.68371 0.00020039313
12.68471 0.00019155011
12.68571 0.00018274325999999999
12.68671 0.00017397257000000002
12.68771 0.00016523802
12.68871 0.0001565396
12.68971 0.00014787723
12.69071 0.0001392509
12.69171 0.00013066053
12.69271 0.00012210613
12.69371 0.00011358765000000001
12.69471 0.00010510508
12.69571 9.6658471e-05
12.69671 8.824785599999999e-05
12.69771 7.9873325e-05
12.69871 7.1534993e-05
12.69971 6.323301700000001e-05
12.70071 5.4967563000000004e-05
12.70171 4.6738873e-05
12.70271 3.8547182e-05
12.70371 3.0392768999999997e-05
12.70471 2.2275945e-05
12.70571 1.4197033e-05
12.70671 6.156380299999999e-06
12.70771 -1.8456608999999998e-06
12.70871 -9.8087298e-06
12.70971 -1.7732468000000003e-05
12.71071 -2.5616521e-05
12.71171 -3.3460549e-05
12.71271 -4.1264232000000005e-05
12.71371 -4.9027266999999994e-05
12.71471 -5.6749394e-05
12.71571 -6.4430373e-05
12.71671 -7.207000900000001e-05
12.71771 -7.9668138e-05
12.71871 -8.722464e-05
12.71971 -9.4739437e-05
12.72071 -0.0001022125
12.72171 -0.00010964383
12.72271 -0.00011703347
12.72371 -0.00012438148
12.72471 -0.00013168799
12.72571 -0.00013895309
12.72671 -0.00014617697
12.72771 -0.00015335978000000002
12.72871 -0.00016050169
12.72971 -0.00016760287
12.73071 -0.00017466349
12.73171 -0.00018168368999999998
12.73271 -0.00018866361
12.73371 -0.00019560337
12.73471 -0.00020250303999999998
12.73571 -0.00020936272000000002
12.73671 -0.00021618237000000002
12.73771 -0.00022296197
12.73871 -0.00022970152999999998
12.73971 -0.00023640089
12.74071 -0.00024305996
12.74171 -0.00024967853
12.74271 -0.00025625639
12.74371 -0.00026279336
12.74471 -0.00026928913
12.74571 -0.00027574347
12.74671 -0.00028215607
12.74771 -0.00028852664
12.74871 -0.00029485485999999997
12.74971 -0.00030114047
12.75071 -0.00030738316999999997
12.75171 -0.00031358272
12.75271 -0.00031973891
12.75371 -0.00032585149
12.75471 -0.00033192032
12.75571 -0.00033794528999999996
12.75671 -0.00034392631
12.75771 -0.00034986334999999996
12.75871 -0.00035575645
12.75971 -0.00036160561
12.76071 -0.00036741098
12.76171 -0.0003731727
12.76271 -0.00037889092
12.76371 -0.00038456587
12.76471 -0.00039019783
12.76571 -0.00039578708
12.76671 -0.00040133382
12.76771 -0.00040683835
12.76871 -0.00041230110000000004
12.76971 -0.00041772223
12.77071 -0.00042310207
12.77171 -0.00042844089999999997
12.77271 -0.00043373897999999996
12.77371 -0.00043899649
12.77471 -0.00044421357999999996
12.77571 -0.00044939047
12.77671 -0.00045452716
12.77771 -0.00045962379
12.77871 -0.0004646804
12.77971 -0.0004696969
12.78071 -0.00047467323999999996
12.78171 -0.00047960934000000003
12.78271 -0.00048450511
12.78371 -0.0004893603099999999
12.78471 -0.00049417476
12.78571 -0.00049894834
12.78671 -0.0005036807600000001
12.78771 -0.0005083718
12.78871 -0.00051302127
12.78971 -0.000517629
12.79071 -0.0005221947
12.79171 -0.0005267183999999999
12.79271 -0.00053119975
12.79371 -0.00053563876
12.79471 -0.0005400354
12.79571 -0.0005443896
12.79671 -0.00054870143
12.79771 -0.00055297091
12.79871 -0.0005571982499999999
12.79971 -0.00056138356
12.80071 -0.00056552708
12.80171 -0.00056962899
12.80271 -0.0005736896599999999
12.80371 -0.0005777093499999999
12.80471 -0.00058168844
12.80571 -0.00058562723
12.80671 -0.00058952614
12.80771 -0.0005933854900000001
12.80871 -0.0005972057399999999
12.80971 -0.0006009871400000001
12.81071 -0.00060473003
12.81171 -0.00060843477
12.81271 -0.00061210162
12.81371 -0.0006157308200000001
12.81471 -0.0006193226500000001
12.81571 -0.00062287713
12.81671 -0.00062639447
12.81771 -0.0006298747400000001
12.81871 -0.00063331795
12.81971 -0.00063672414
12.82071 -0.00064009323
12.82171 -0.00064342507
12.82271 -0.00064671967
12.82371 -0.00064997689
12.82471 -0.00065319646
12.82571 -0.00065637828
12.82671 -0.00065952217
12.82771 -0.00066262796
12.82871 -0.00066569551
12.82971 -0.00066872472
12.83071 -0.00067171536
12.83171 -0.00067466744
12.83271 -0.0006775809699999999
12.83371 -0.00068045588
12.83471 -0.00068329214
12.83571 -0.00068608997
12.83671 -0.00068884942
12.83771 -0.00069157077
12.83871 -0.00069425414
12.83971 -0.00069689986
12.84071 -0.0006995082900000001
12.84171 -0.0007020798
12.84271 -0.00070461465
12.84371 -0.00070711335
12.84471 -0.00070957631
12.84571 -0.0007120040199999999
12.84671 -0.0007143969
12.84771 -0.0007167553100000001
12.84871 -0.00071907975
12.84971 -0.00072137059
12.85071 -0.00072362827
12.85171 -0.0007258530799999999
12.85271 -0.00072804537
12.85371 -0.00073020542
12.85471 -0.00073233336
12.85571 -0.00073442948
12.85671 -0.00073649389
12.85771 -0.00073852657
12.85871 -0.00074052764
12.85971 -0.00074249706
12.86071 -0.00074443483
12.86171 -0.00074634081
12.86271 -0.00074821492
12.86371 -0.00075005701
12.86471 -0.00075186695
12.86571 -0.00075364455
12.86671 -0.0007553897399999999
12.86771 -0.0007571023200000001
12.86871 -0.00075878215
12.86971 -0.0007604292
12.87071 -0.00076204333
12.87171 -0.00076362458
12.87271 -0.0007651728999999999
12.87371 -0.00076668848
12.87471 -0.0007681712300000001
12.87571 -0.0007696213299999999
12.87671 -0.00077103914
12.87771 -0.00077242476
12.87871 -0.0007737785399999999
12.87971 -0.0007751008500000001
12.88071 -0.00077639206
12.88171 -0.00077765262
12.88271 -0.0007788829
12.88371 -0.0007800834299999999
12.88471 -0.0007812546800000001
12.88571 -0.0007823970900000001
12.88671 -0.0007835111300000001
12.88771 -0.00078459725
12.88871 -0.00078565599
12.88971 -0.0007866877199999999
12.89071 -0.0007876927199999999
12.89171 -0.0007886713300000001
12.89271 -0.00078962403
12.89371 -0.0007905508
12.89471 -0.00079145202
12.89571 -0.00079232777
12.89671 -0.0007931783299999999
12.89771 -0.00079400352
12.89871 -0.00079480342
12.89971 -0.0007955780299999999
12.90071 -0.0007963271900000001
12.90171 -0.0007970508700000001
12.90271 -0.00079774891
12.90371 -0.0007984213
12.90471 -0.00079906767
12.90571 -0.00079968804
12.90671 -0.0008002822100000001
12.90771 -0.0008008501000000001
12.90871 -0.00080139162
12.90971 -0.00080190657
12.91071 -0.0008023950599999999
12.91171 -0.00080285708
12.91271 -0.00080329273
12.91371 -0.0008037021
12.91471 -0.00080408536
12.91571 -0.0008044427
12.91671 -0.0008047743899999999
12.91771 -0.00080508071
12.91871 -0.00080536201
12.91971 -0.0008056186700000001
12.92071 -0.0008058512300000001
12.92171 -0.0008060601399999999
12.92271 -0.00080624577
12.92371 -0.00080640884
12.92471 -0.00080654963
12.92571 -0.0008066686899999999
12.92671 -0.00080676646
12.92771 -0.00080684349
12.92871 -0.0008069001499999999
12.92971 -0.0008069368999999999
12.93071 -0.00080695409
12.93171 -0.0008069519
12.93271 -0.00080693071
12.93371 -0.00080689078
12.93471 -0.0008068321199999999
12.93571 -0.000806755
12.93671 -0.0008066593200000001
12.93771 -0.0008065450900000001
12.93871 -0.00080641239
12.93971 -0.00080626105
12.94071 -0.00080609088
12.94171 -0.0008059018900000001
12.94271 -0.00080569389
12.94371 -0.00080546679
12.94471 -0.0008052203200000001
12.94571 -0.00080495438
12.94671 -0.00080466871
12.94771 -0.00080436339
12.94871 -0.0008040381499999999
12.94971 -0.000803693
12.95071 -0.00080332811
12.95171 -0.00080294321
12.95271 -0.00080253858
12.95371 -0.0008021143900000001
12.95471 -0.00080167074
12.95571 -0.0008012079899999999
12.95671 -0.0008007263200000001
12.95771 -0.0008002260999999999
12.95871 -0.00079970778
12.95971 -0.0007991716300000001
12.96071 -0.00079861811
12.96171 -0.0007980477699999999
12.96271 -0.0007974612300000001
12.96371 -0.00079685869
12.96471 -0.0007962407800000001
12.96571 -0.0007956078699999999
12.96671 -0.0007949604899999999
12.96771 -0.0007942991000000001
12.96871 -0.00079362399
12.96971 -0.0007929354999999999
12.97071 -0.000792234
12.97171 -0.00079151969
12.97271 -0.0007907927299999999
12.97371 -0.00079005331
12.97471 -0.0007893015199999999
12.97571 -0.0007885372700000001
12.97671 -0.0007877607499999999
12.97771 -0.00078697176
12.97871 -0.0007861703099999999
12.97971 -0.00078535613
12.98071 -0.00078452913
12.98171 -0.00078368912
12.98271 -0.0007828360999999999
12.98371 -0.00078196963
12.98471 -0.0007810896000000001
12.98571 -0.00078019593
12.98671 -0.00077928862
12.98771 -0.0007783673
12.98871 -0.00077743207
12.98971 -0.00077648274
12.99071 -0.0007755195800000001
12.99171 -0.00077454251
12.99271 -0.0007735518
12.99371 -0.0007725474499999999
12.99471 -0.00077152981
12.99571 -0.00077049917
12.99671 -0.0007694558900000001
12.99771 -0.0007684001500000001
12.99871 -0.0007673325899999999
12.99971 -0.00076625365
13.00071 -0.0007651636199999999
13.00171 -0.00076406304
13.00271 -0.00076295246
13.00371 -0.00076183223
13.00471 -0.00076070291
13.00571 -0.0007595649100000001
13.00671 -0.00075841858
13.00771 -0.0007572643400000001
13.00871 -0.0007561025100000001
13.00971 -0.00075493335
13.01071 -0.00075375706
13.01171 -0.00075257385
13.01271 -0.00075138378
13.01371 -0.0007501869699999999
13.01471 -0.00074898339
13.01571 -0.00074777299
13.01671 -0.00074655568
13.01771 -0.00074533132
13.01871 -0.00074409973
13.01971 -0.00074286077
13.02071 -0.00074161412
13.02171 -0.0007403595599999999
13.02271 -0.000739097
13.02371 -0.00073782608
13.02471 -0.0007365466
13.02571 -0.00073525839
13.02671 -0.0007339613600000001
13.02771 -0.00073265528
13.02871 -0.0007313402
13.02971 -0.00073001597
13.03071 -0.00072868265
13.03171 -0.00072734042
13.03271 -0.00072598923
13.03371 -0.00072462944
13.03471 -0.0007232612000000001
13.03571 -0.00072188482
13.03671 -0.00072050066
13.03771 -0.00071910908
13.03871 -0.00071771046
13.03971 -0.0007163052500000001
13.04071 -0.0007148938499999999
13.04171 -0.00071347672
13.04271 -0.00071205432
13.04371 -0.00071062705
13.04471 -0.0007091953199999999
13.04571 -0.00070775959
13.04671 -0.0007063200899999999
13.04771 -0.00070487727
13.04871 -0.00070343126
13.04971 -0.00070198234
13.05071 -0.00070053061
13.05171 -0.0006990762799999999
13.05271 -0.00069761932
13.05371 -0.00069615971
13.05471 -0.00069469743
13.05571 -0.00069323232
13.05671 -0.00069176435
13.05771 -0.00069029329
13.05871 -0.0006888188599999999
13.05971 -0.00068734089
13.06071 -0.00068585923
13.06171 -0.00068437353
13.06271 -0.00068288359
13.06371 -0.00068138916
13.06471 -0.00067989008
13.06571 -0.00067838623
13.06671 -0.00067687743
13.06771 -0.00067536357
13.06871 -0.00067384462
13.06971 -0.00067232058
13.07071 -0.00067079159
13.07171 -0.00066925763
13.07271 -0.000667719
13.07371 -0.0006661757699999999
13.07471 -0.0006646283100000001
13.07571 -0.00066307684
13.07671 -0.0006615217400000001
13.07771 -0.00065996337
13.07871 -0.00065840209
13.07971 -0.00065683835
13.08071 -0.00065527252
13.08171 -0.0006537050000000001
13.08271 -0.0006521361700000001
13.08371 -0.00065056638
13.08471 -0.000648996
13.08571 -0.00064742526
13.08671 -0.00064585447
13.08771 -0.00064428377
13.08871 -0.00064271339
13.08971 -0.0006411433799999999
13.09071 -0.00063957386
13.09171 -0.00063800471
13.09271 -0.0006364359299999999
13.09371 -0.00063486746
13.09471 -0.0006332990799999999
13.09571 -0.00063173061
13.09671 -0.0006301618199999999
13.09771 -0.0006285924
13.09871 -0.00062702215
13.09971 -0.0006254507800000001
13.10071 -0.00062387799
13.10171 -0.0006223035100000001
13.10271 -0.00062072704
13.10371 -0.00061914839
13.10471 -0.00061756737
13.10571 -0.00061598375
13.10671 -0.0006143974099999999
13.10771 -0.00061280839
13.10871 -0.00061121659
13.10971 -0.00060962202
13.11071 -0.00060802481
13.11171 -0.0006064251
13.11271 -0.00060482307
13.11371 -0.000603219
13.11471 -0.0006016131
13.11571 -0.00060000575
13.11671 -0.00059839731
13.11771 -0.0005967880999999999
13.11871 -0.00059517856
13.11971 -0.0005935690299999999
13.12071 -0.00059196
13.12171 -0.00059035174
13.12271 -0.0005887446600000001
13.12371 -0.00058713913
13.12471 -0.0005855354199999999
13.12571 -0.00058393371
13.12671 -0.00058233431
13.12771 -0.00058073733
13.12871 -0.0005791429
13.12971 -0.0005775510500000001
13.13071 -0.00057596176
13.13171 -0.00057437492
13.13271 -0.00057279053
13.13371 -0.00057120833
13.13471 -0.0005696281700000001
13.13571 -0.0005680497899999999
13.13671 -0.00056647291
13.13771 -0.00056489725
13.13871 -0.00056332256
13.13971 -0.00056174845
13.14071 -0.0005601746599999999
13.14171 -0.00055860091
13.14271 -0.00055702694
13.14371 -0.00055545252
13.14471 -0.00055387741
13.14571 -0.00055230148
13.14671 -0.00055072455
13.14771 -0.00054914663
13.14871 -0.0005475677
13.14971 -0.00054598777
13.15071 -0.00054440693
13.15171 -0.00054282536
13.15271 -0.00054124321
13.15371 -0.00053966069
13.15471 -0.00053807812
13.15571 -0.0005364957799999999
13.15671 -0.00053491399
13.15771 -0.0005333330600000001
13.15871 -0.00053175331
13.15971 -0.00053017516
13.16071 -0.00052859887
13.16171 -0.00052702476
13.16271 -0.00052545311
13.16371 -0.00052388418
13.16471 -0.00052231821
13.16571 -0.0005207553400000001
13.16671 -0.00051919569
13.16771 -0.0005176393599999999
13.16871 -0.00051608636
13.16971 -0.0005145365800000001
13.17071 -0.00051298998
13.17171 -0.00051144648
13.17271 -0.00050990579
13.17371 -0.0005083678399999999
13.17471 -0.00050683229
13.17571 -0.00050529889
13.17671 -0.0005037673
13.17771 -0.00050223725
13.17871 -0.00050070848
13.17971 -0.00049918062
13.18071 -0.00049765349
13.18171 -0.00049612672
13.18271 -0.00049460018
13.18371 -0.00049307364
13.18471 -0.00049154687
13.18571 -0.00049001987
13.18671 -0.00048849251
13.18771 -0.00048696484
13.18871 -0.00048543693
13.18971 -0.00048390875
13.19071 -0.00048238062
13.19171 -0.00048085262
13.19271 -0.00047932504
13.19371 -0.00047779804
13.19471 -0.00047627203999999997
13.19571 -0.00047474728000000005
13.19671 -0.00047322415000000006
13.19771 -0.00047170292
13.19871 -0.00047018398
13.19971 -0.00046866761999999994
13.20071 -0.00046715418
13.20171 -0.00046564387
13.20271 -0.00046413697
13.20371 -0.00046263367
13.20471 -0.00046113413999999996
13.20571 -0.00045963848
13.20671 -0.00045814677
13.20771 -0.00045665888
13.20871 -0.00045517486
13.20971 -0.00045369466
13.21071 -0.000452218
13.21171 -0.0004507448
13.21271 -0.00044927474
13.21371 -0.00044780754
13.21471 -0.00044634298
13.21571 -0.00044488065
13.21671 -0.00044342031999999995
13.21771 -0.00044196157999999995
13.21871 -0.00044050412
13.21971 -0.00043904765
13.22071 -0.00043759187
13.22171 -0.00043613650000000006
13.22271 -0.00043468131000000003
13.22371 -0.00043322615999999995
13.22471 -0.00043177088
13.22571 -0.00043031537
13.22671 -0.00042885958
13.22771 -0.00042740357
13.22871 -0.00042594734
13.22971 -0.00042449105
13.23071 -0.00042303486
13.23171 -0.00042157894
13.23271 -0.00042012361999999996
13.23371 -0.00041866897000000005
13.23471 -0.00041721546000000003
13.23571 -0.00041576335999999995
13.23671 -0.00041431294
13.23771 -0.00041286457
13.23871 -0.00041141843
13.23971 -0.00040997497000000004
13.24071 -0.00040853438
13.24171 -0.00040709688
13.24271 -0.00040566273999999996
13.24371 -0.00040423201
13.24471 -0.00040280488000000005
13.24571 -0.00040138133999999997
13.24671 -0.00039996148000000003
13.24771 -0.00039854517
13.24871 -0.00039713241
13.24971 -0.00039572301
13.25071 -0.00039431678999999996
13.25171 -0.00039291353
13.25271 -0.000391513
13.25371 -0.00039011497
13.25471 -0.00038871908000000005
13.25571 -0.0003873251
13.25671 -0.00038593262
13.25771 -0.00038454136
13.25871 -0.00038315110999999997
13.25971 -0.00038176158
13.26071 -0.00038037247
13.26171 -0.00037898365
13.26271 -0.00037759489
13.26371 -0.00037620614
13.26471 -0.00037481727
13.26571 -0.00037342827
13.26671 -0.00037203915
13.26771 -0.00037064999
13.26871 -0.00036926094
13.26971 -0.00036787212
13.27071 -0.00036648375
13.27171 -0.00036509605
13.27271 -0.0003637093
13.27371 -0.00036232375
13.27471 -0.00036093973
13.27571 -0.00035955752
13.27671 -0.00035817743
13.27771 -0.00035679974999999997
13.27871 -0.00035542473
13.27971 -0.00035405260000000003
13.28071 -0.00035268358
13.28171 -0.00035131789000000005
13.28271 -0.00034995558
13.28371 -0.00034859676999999997
13.28471 -0.00034724151
13.28571 -0.00034588975
13.28671 -0.00034454141999999997
13.28771 -0.00034319646
13.28871 -0.00034185466
13.28971 -0.00034051582
13.29071 -0.00033917972
13.29171 -0.00033784609
13.29271 -0.00033651461
13.29371 -0.00033518501999999997
13.29471 -0.00033385696999999997
13.29571 -0.00033253012999999996
13.29671 -0.00033120421
13.29771 -0.00032987890999999997
13.29871 -0.00032855392
13.29971 -0.00032722903
13.30071 -0.00032590403
13.30171 -0.00032457876
13.30271 -0.00032325304
13.30371 -0.00032192684
13.30471 -0.00032060009
13.30571 -0.00031927286
13.30671 -0.00031794521
13.30771 -0.00031661723
13.30871 -0.00031528912
13.30971 -0.00031396106999999996
13.31071 -0.00031263332
13.31171 -0.00031130612
13.31271 -0.00030997978
13.31371 -0.00030865463
13.31471 -0.0003073309
13.31571 -0.00030600897
13.31671 -0.00030468912
13.31771 -0.00030337159999999997
13.31871 -0.0003020567
13.31971 -0.00030074466
13.32071 -0.0002994356
13.32171 -0.00029812973
13.32271 -0.00029682715
13.32371 -0.00029552791
13.32471 -0.000294232
13.32571 -0.00029293942
13.32671 -0.00029165005000000003
13.32771 -0.00029036378
13.32871 -0.00028908041
13.32971 -0.00028779980000000004
13.33071 -0.00028652162
13.33171 -0.00028524566
13.33271 -0.00028397164
13.33371 -0.00028269926
13.33471 -0.00028142824
13.33571 -0.00028015829
13.33671 -0.00027888914
13.33771 -0.00027762053
13.33871 -0.00027635222
13.33971 -0.00027508404
13.34071 -0.00027381582
13.34171 -0.00027254748
13.34271 -0.0002712789
13.34371 -0.00027001008
13.34471 -0.00026874106
13.34571 -0.00026747189
13.34671 -0.00026620269
13.34771 -0.0002649336
13.34871 -0.00026366483000000003
13.34971 -0.00026239659
13.35071 -0.00026112909
13.35171 -0.00025986262000000004
13.35271 -0.00025859747
13.35371 -0.00025733389
13.35471 -0.00025607217
13.35571 -0.00025481255999999997
13.35671 -0.00025355532
13.35771 -0.00025230067
13.35871 -0.00025104880000000003
13.35971 -0.00024979986
13.36071 -0.00024855397
13.36171 -0.00024731119
13.36271 -0.00024607154999999997
13.36371 -0.00024483504
13.36471 -0.00024360162999999998
13.36571 -0.00024237115
13.36671 -0.00024114352000000001
13.36771 -0.0002399185
13.36871 -0.00023869591
13.36971 -0.00023747552
13.37071 -0.00023625703
13.37171 -0.00023504019
13.37271 -0.00023382472
13.37371 -0.00023261036
13.37471 -0.0002313968
13.37571 -0.00023018385
13.37671 -0.00022897127000000002
13.37771 -0.00022775882
13.37871 -0.00022654638000000002
13.37971 -0.00022533379
13.38071 -0.000224121
13.38171 -0.00022290797
13.38271 -0.0002216947
13.38371 -0.00022048123000000002
13.38471 -0.00021926773999999998
13.38571 -0.00021805429
13.38671 -0.00021684111
13.38771 -0.00021562842
13.38871 -0.00021441645
13.38971 -0.00021320547999999998
13.39071 -0.00021199583
13.39171 -0.00021078773999999998
13.39271 -0.00020958154999999997
13.39371 -0.00020837754
13.39471 -0.000207176
13.39571 -0.00020597718
13.39671 -0.00020478135
13.39771 -0.00020358867999999998
13.39871 -0.00020239938
13.39971 -0.00020121356
13.40071 -0.00020003129
13.40171 -0.00019885263
13.40271 -0.00019767754
13.40371 -0.00019650598999999998
13.40471 -0.00019533786
13.40571 -0.00019417303000000003
13.40671 -0.00019301133
13.40771 -0.00019185256
13.40871 -0.00019069646
13.40971 -0.0001895428
13.41071 -0.00018839129
13.41171 -0.00018724168
13.41271 -0.00018609367
13.41371 -0.00018494702
13.41471 -0.00018380147
13.41571 -0.00018265677
13.41671 -0.00018151275
13.41771 -0.00018036923
13.41871 -0.00017922608
13.41971 -0.0001780832
13.42071 -0.00017694055999999998
13.42171 -0.00017579812
13.42271 -0.00017465594999999999
13.42371 -0.00017351413000000002
13.42471 -0.00017237276
13.42571 -0.00017123201
13.42671 -0.00017009208
13.42771 -0.00016895319
13.42871 -0.00016781556999999998
13.42971 -0.00016667949
13.43071 -0.00016554523000000002
13.43171 -0.00016441302
13.43271 -0.00016328316
13.43371 -0.0001621559
13.43471 -0.00016103147
13.43571 -0.00015991009
13.43671 -0.00015879194
13.43771 -0.00015767719
13.43871 -0.00015656591999999999
13.43971 -0.00015545824
13.44071 -0.00015435417
13.44171 -0.0001532537
13.44271 -0.0001521568
13.44371 -0.0001510634
13.44471 -0.00014997332999999998
13.44571 -0.00014888649
13.44671 -0.00014780268
13.44771 -0.0001467217
13.44871 -0.00014564333999999998
13.44971 -0.00014456738
13.45071 -0.00014349358
13.45171 -0.00014242172999999998
13.45271 -0.00014135161
13.45371 -0.00014028303
13.45471 -0.00013921579
13.45571 -0.00013814976
13.45671 -0.00013708482999999998
13.45771 -0.00013602089
13.45871 -0.00013495794
13.45971 -0.00013389595
13.46071 -0.00013283496
13.46171 -0.00013177504
13.46271 -0.00013071632
13.46371 -0.00012965894
13.46471 -0.00012860309
13.46571 -0.00012754897
13.46671 -0.00012649681000000002
13.46771 -0.00012544687999999999
13.46871 -0.00012439941000000001
13.46971 -0.0001233547
13.47071 -0.00012231297
13.47171 -0.00012127451
13.47271 -0.00012023954
13.47371 -0.00011920828000000001
13.47471 -0.00011818091
13.47571 -0.00011715761
13.47671 -0.00011613847
13.47771 -0.00011512360999999999
13.47871 -0.00011411305000000001
13.47971 -0.0001131068
13.48071 -0.00011210483
13.48171 -0.00011110707000000001
13.48271 -0.00011011339000000001
13.48371 -0.00010912367999999999
13.48471 -0.00010813771000000001
13.48571 -0.00010715532000000001
13.48671 -0.00010617628000000001
13.48771 -0.00010520034
13.48871 -0.00010422726000000001
13.48971 -0.00010325680999999999
13.49071 -0.00010228874999999999
13.49171 -0.00010132286000000001
13.49271 -0.00010035892
13.49371 -9.9396743e-05
13.49471 -9.843618e-05
13.49571 -9.747713e-05
13.49671 -9.6519466e-05
13.49771 -9.556317800000001e-05
13.49871 -9.4608248e-05
13.49971 -9.3654694e-05
13.50071 -9.2702612e-05
13.50171 -9.1752094e-05
13.50271 -9.0803303e-05
13.50371 -8.9856417e-05
13.50471 -8.891163399999999e-05
13.50571 -8.7969192e-05
13.50671 -8.7029332e-05
13.50771 -8.6092314e-05
13.50871 -8.515839899999999e-05
13.50971 -8.4227855e-05
13.51071 -8.330093200000001e-05
13.51171 -8.237786900000001e-05
13.51271 -8.1458882e-05
13.51371 -8.054417399999999e-05
13.51471 -7.9633907e-05
13.51571 -7.872822e-05
13.51671 -7.7827212e-05
13.51771 -7.693093399999999e-05
13.51871 -7.6039419e-05
13.51971 -7.515265e-05
13.52071 -7.427057699999999e-05
13.52171 -7.339310199999999e-05
13.52271 -7.2520123e-05
13.52371 -7.165148200000001e-05
13.52471 -7.0787019e-05
13.52571 -6.992653999999999e-05
13.52671 -6.9069841e-05
13.52771 -6.821672399999999e-05
13.52871 -6.7366966e-05
13.52971 -6.6520374e-05
13.53071 -6.5676744e-05
13.53171 -6.4835899e-05
13.53271 -6.3997692e-05
13.53371 -6.316198e-05
13.53471 -6.232866099999999e-05
13.53571 -6.1497667e-05
13.53671 -6.066896399999999e-05
13.53771 -5.9842546e-05
13.53871 -5.9018452999999996e-05
13.53971 -5.819674700000001e-05
13.54071 -5.7377537000000005e-05
13.54171 -5.6560947e-05
13.54271 -5.5747142e-05
13.54371 -5.4936305e-05
13.54471 -5.4128634e-05
13.54571 -5.3324339e-05
13.54671 -5.2523636999999994e-05
13.54771 -5.1726761e-05
13.54871 -5.0933915e-05
13.54971 -5.014531400000001e-05
13.55071 -4.9361154e-05
13.55171 -4.8581609e-05
13.55271 -4.7806816e-05
13.55371 -4.7036908999999995e-05
13.55471 -4.6271964e-05
13.55571 -4.5512047e-05
13.55671 -4.4757178e-05
13.55771 -4.4007345000000004e-05
13.55871 -4.32625e-05
13.55971 -4.2522564e-05
13.56071 -4.1787425e-05
13.56171 -4.105695e-05
13.56271 -4.0330971e-05
13.56371 -3.9609316000000004e-05
13.56471 -3.8891787000000004e-05
13.56571 -3.8178188999999996e-05
13.56671 -3.7468311000000005e-05
13.56771 -3.6761955e-05
13.56871 -3.6058926999999995e-05
13.56971 -3.5359048e-05
13.57071 -3.4662159e-05
13.57171 -3.3968123999999997e-05
13.57271 -3.3276827999999996e-05
13.57371 -3.2588198e-05
13.57471 -3.1902185999999996e-05
13.57571 -3.1218778e-05
13.57671 -3.0538001e-05
13.57771 -2.985991e-05
13.57871 -2.9184599000000002e-05
13.57971 -2.851219e-05
13.58071 -2.7842836000000002e-05
13.58171 -2.7176711e-05
13.58271 -2.6514013e-05
13.58371 -2.5854959e-05
13.58471 -2.519977e-05
13.58571 -2.454868e-05
13.58671 -2.3901913e-05
13.58771 -2.3259693e-05
13.58871 -2.2622231e-05
13.58971 -2.1989725000000002e-05
13.59071 -2.1362342e-05
13.59171 -2.0740237e-05
13.59271 -2.0123524e-05
13.59371 -1.9512289e-05
13.59471 -1.8906586e-05
13.59571 -1.830643e-05
13.59671 -1.7711808e-05
13.59771 -1.7122666e-05
13.59871 -1.6538917999999998e-05
13.59971 -1.5960451e-05
13.60071 -1.5387121e-05
13.60171 -1.4818764e-05
13.60271 -1.4255193e-05
13.60371 -1.3696213e-05
13.60471 -1.3141614e-05
13.60571 -1.2591188000000001e-05
13.60671 -1.2044726999999999e-05
13.60771 -1.1502029e-05
13.60871 -1.0962906e-05
13.60971 -1.0427188e-05
13.61071 -9.8947275e-06
13.61171 -9.365401600000001e-06
13.61271 -8.8391161e-06
13.61371 -8.315808499999999e-06
13.61471 -7.7954482e-06
13.61571 -7.2780367e-06
13.61671 -6.7636101e-06
13.61771 -6.252234599999999e-06
13.61871 -5.7440069000000004e-06
13.61971 -5.2390504e-06
13.62071 -4.7375128e-06
13.62171 -4.2395598e-06
13.62271 -3.7453731000000004e-06
13.62371 -3.2551444e-06
13.62471 -2.769071e-06
13.62571 -2.2873486e-06
13.62671 -1.8101691e-06
13.62771 -1.3377131e-06
13.62871 -8.7014582e-07
13.62971 -4.0761375999999996e-07
13.63071 4.9760246e-08
13.63171 5.0187956e-07
13.63271 9.486762499999999e-07
13.63371 1.3901129e-06
13.63471 1.8261831e-06
13.63571 2.2569122e-06
13.63671 2.6823553e-06
13.63771 3.1025972999999997e-06
13.63871 3.5177481999999997e-06
13.63971 3.9279421e-06
13.64071 4.3333333e-06
13.64171 4.7340905e-06
13.64271 5.1303932e-06
13.64371 5.5224277e-06
13.64471 5.9103801e-06
13.64571 6.2944345000000005e-06
13.64671 6.6747631e-06
13.64771 7.0515262999999994e-06
13.64871 7.424865300000001e-06
13.64971 7.7949011e-06
13.65071 8.1617287e-06
13.65171 8.525415e-06
13.65271 8.8860006e-06
13.65371 9.2434917e-06
13.65471 9.597867e-06
13.65571 9.9490741e-06
13.65671 1.0297031999999999e-05
13.65771 1.0641635e-05
13.65871 1.0982752e-05
13.65971 1.1320234e-05
13.66071 1.1653915999999999e-05
13.66171 1.1983618999999999e-05
13.66271 1.2309160999999999e-05
13.66371 1.2630359000000001e-05
13.66471 1.2947029e-05
13.66571 1.3259e-05
13.66671 1.3566110000000001e-05
13.66771 1.386822e-05
13.66871 1.4165206999999999e-05
13.66971 1.4456978e-05
13.67071 1.4743463e-05
13.67171 1.5024624e-05
13.67271 1.5300452e-05
13.67371 1.5570973e-05
13.67471 1.583624e-05
13.67571 1.6096338e-05
13.67671 1.6351382e-05
13.67771 1.6601507e-05
13.67871 1.6846874000000002e-05
13.67971 1.7087665e-05
13.68071 1.7324066e-05
13.68171 1.7556283e-05
13.68271 1.7784518999999997e-05
13.68371 1.8008978e-05
13.68471 1.8229863e-05
13.68571 1.8447359e-05
13.68671 1.866164e-05
13.68771 1.8872861e-05
13.68871 1.9081151e-05
13.68971 1.9286615e-05
13.69071 1.9489332e-05
13.69171 1.9689345e-05
13.69271 1.9886673e-05
13.69371 2.0081297999999998e-05
13.69471 2.0273177999999997e-05
13.69571 2.0462237e-05
13.69671 2.0648375000000002e-05
13.69771 2.0831467e-05
13.69871 2.1011373e-05
13.69971 2.1187931e-05
13.70071 2.1360972e-05
13.70171 2.1530319999999998e-05
13.70271 2.1695796e-05
13.70371 2.1857223e-05
13.70471 2.2014434e-05
13.70571 2.2167278e-05
13.70671 2.2315614e-05
13.70771 2.2459325999999998e-05
13.70871 2.2598323e-05
13.70971 2.2732537e-05
13.71071 2.2861933e-05
13.71171 2.2986501e-05
13.71271 2.3106264e-05
13.71371 2.3221277e-05
13.71471 2.3331616e-05
13.71571 2.3437394e-05
13.71671 2.353874e-05
13.71771 2.3635806e-05
13.71871 2.3728765e-05
13.71971 2.3817796e-05
13.72071 2.3903092e-05
13.72171 2.3984849999999998e-05
13.72271 2.4063263000000003e-05
13.72371 2.4138518000000002e-05
13.72471 2.4210796999999997e-05
13.72571 2.4280262999999997e-05
13.72671 2.4347057e-05
13.72771 2.4411307e-05
13.72871 2.4473113000000003e-05
13.72971 2.4532542e-05
13.73071 2.4589644e-05
13.73171 2.4644433e-05
13.73271 2.4696897000000002e-05
13.73371 2.4746993e-05
13.73471 2.4794659000000003e-05
13.73571 2.4839801e-05
13.73671 2.4882310999999997e-05
13.73771 2.4922058999999998e-05
13.73871 2.4958901999999998e-05
13.73971 2.4992693e-05
13.74071 2.5023272e-05
13.74171 2.5050491e-05
13.74271 2.5074195e-05
13.74371 2.5094246000000004e-05
13.74471 2.5110515e-05
13.74571 2.5122893e-05
13.74671 2.5131291e-05
13.74771 2.5135644999999997e-05
13.74871 2.5135915e-05
13.74971 2.5132096e-05
13.75071 2.5124197e-05
13.75171 2.5112271e-05
13.75271 2.5096389e-05
13.75371 2.5076652999999998e-05
13.75471 2.5053184999999998e-05
13.75571 2.5026137000000002e-05
13.75671 2.4995668e-05
13.75771 2.4961966000000003e-05
13.75871 2.492522e-05
13.75971 2.4885622e-05
13.76071 2.4843371e-05
13.76171 2.4798663e-05
13.76271 2.4751678999999998e-05
13.76371 2.4702597999999997e-05
13.76471 2.4651578e-05
13.76571 2.4598754000000003e-05
13.76671 2.4544235e-05
13.76771 2.4488115999999997e-05
13.76871 2.443046e-05
13.76971 2.4371292e-05
13.77071 2.4310626e-05
13.77171 2.4248428e-05
13.77271 2.4184649e-05
13.77371 2.4119214e-05
13.77471 2.4052022e-05
13.77571 2.3982955e-05
13.77671 2.3911875000000002e-05
13.77771 2.3838630999999997e-05
13.77871 2.3763073e-05
13.77971 2.3685041e-05
13.78071 2.3604377e-05
13.78171 2.3520934e-05
13.78271 2.3434569000000003e-05
13.78371 2.334516e-05
13.78471 2.3252599e-05
13.78571 2.3156805e-05
13.78671 2.305772e-05
13.78771 2.2955311e-05
13.78871 2.2849576e-05
13.78971 2.2740539e-05
13.79071 2.2628258e-05
13.79171 2.2512816e-05
13.79271 2.2394319999999998e-05
13.79371 2.2272908e-05
13.79471 2.2148733e-05
13.79571 2.2021969000000002e-05
13.79671 2.1892805000000002e-05
13.79771 2.1761438999999998e-05
13.79871 2.1628072e-05
13.79971 2.1492911999999998e-05
13.80071 2.1356156e-05
13.80171 2.1217997e-05
13.80271 2.1078614e-05
13.80371 2.0938171e-05
13.80471 2.0796809000000002e-05
13.80571 2.0654646e-05
13.80671 2.0511777e-05
13.80771 2.0368269e-05
13.80871 2.0224158e-05
13.80971 2.0079456000000003e-05
13.81071 1.9934143e-05
13.81171 1.9788176e-05
13.81271 1.9641484999999997e-05
13.81371 1.9493976e-05
13.81471 1.9345541000000002e-05
13.81571 1.919605e-05
13.81671 1.9045366e-05
13.81771 1.8893347e-05
13.81871 1.8739841e-05
13.81971 1.8584704e-05
13.82071 1.8427798e-05
13.82171 1.8268992999999998e-05
13.82271 1.8108175e-05
13.82371 1.7945248e-05
13.82471 1.7780140999999998e-05
13.82571 1.7612803e-05
13.82671 1.7443207e-05
13.82771 1.7271361000000002e-05
13.82871 1.7097294e-05
13.82971 1.6921065e-05
13.83071 1.6742759e-05
13.83171 1.6562490000000002e-05
13.83271 1.6380385999999998e-05
13.83371 1.6196603e-05
13.83471 1.6011309e-05
13.83571 1.5824682999999998e-05
13.83671 1.563692e-05
13.83771 1.5448209e-05
13.83871 1.5258748000000001e-05
13.83971 1.5068719999999998e-05
13.84071 1.4878308999999999e-05
13.84171 1.4687677e-05
13.84271 1.4496975e-05
13.84371 1.4306329000000002e-05
13.84471 1.4115847000000002e-05
13.84571 1.3925605999999999e-05
13.84671 1.3735661e-05
[truncated: 216,071 more chars]
