# Supplementary material for: 2D Synthetic dataset of numerical simulations of long-period seismicity in a volcanic edifice and related sensitivity kernels
Source: Data Brief. 2021 Jan 25;34:106673. doi: 10.1016/j.dib.2020.106673 (PMC7841316; doi:10.1016/j.dib.2020.106673)
Supplement: Supplementary Data S1 — Supplementary Raw Research Data. This is open data under the CC BY license http://creativecommons.org/licenses/by/4.0/ [file mmc1.zip › Dataset/OUTPUT_SEISMOGRAMS/9000_3000/disp_Z_homo_9000_3113_SVF7e-1Hz.semd]

-1.714286 0.0
-1.713286 2.2065822e-16
-1.712286 -1.5074669e-09
-1.711286 -6.2603998e-09
-1.710286 -1.4118826000000001e-08
-1.709286 -2.1074102e-08
-1.708286 -1.8660418e-08
-1.707286 4.0302719e-09
-1.706286 5.5282867e-08
-1.705286 1.3362496000000002e-07
-1.704286 2.2128843000000001e-07
-1.703286 2.8207652e-07
-1.702286 2.6718205e-07
-1.701286 1.3035656e-07
-1.700286 -1.4989965e-07
-1.699286 -5.4756417e-07
-1.698286 -9.7492086e-07
-1.697286 -1.2859378999999999e-06
-1.696286 -1.3022394e-06
-1.695286 -8.598436600000001e-07
-1.694286 1.3280032e-07
-1.693286 1.6405887999999998e-06
-1.692286 3.4675955999999998e-06
-1.691286 5.254900900000001e-06
-1.690286 6.5136049e-06
-1.689286 6.686052999999999e-06
-1.688286 5.220228900000001e-06
-1.687286 1.6394857e-06
-1.686286 -4.4068106e-06
-1.685286 -1.3117894e-05
-1.684286 -2.4538048e-05
-1.683286 -3.8564568e-05
-1.682286 -5.4955666e-05
-1.681286 -7.333162000000001e-05
-1.680286 -9.3171212e-05
-1.679286 -0.00011381381
-1.678286 -0.00013448114
-1.677286 -0.00015432912
-1.676286 -0.00017253027
-1.675286 -0.00018837392999999998
-1.674286 -0.0002013614
-1.673286 -0.00021126997999999997
-1.672286 -0.00021816668000000002
-1.671286 -0.00022236698
-1.670286 -0.0002243512
-1.669286 -0.00022466479
-1.668286 -0.00022383304
-1.667286 -0.00022231349999999998
-1.666286 -0.00022049401
-1.665286 -0.00021872556
-1.664286 -0.00021736639
-1.663286 -0.00021681016999999998
-1.662286 -0.00021747953
-1.661286 -0.00021978358
-1.660286 -0.00022405452000000002
-1.659286 -0.00023049051
-1.658286 -0.00023913065000000003
-1.657286 -0.00024987596
-1.656286 -0.0002625512
-1.655286 -0.00027698411
-1.654286 -0.00029307089
-1.653286 -0.00031080015
-1.652286 -0.00033022534
-1.651286 -0.00035139644
-1.650286 -0.00037428040000000003
-1.649286 -0.00039870564999999996
-1.648286 -0.00042435813
-1.647286 -0.00045083466
-1.646286 -0.00047773628
-1.645286 -0.00050476579
-1.644286 -0.00053178956
-1.643286 -0.00055883734
-1.642286 -0.00058603673
-1.641286 -0.00061350652
-1.640286 -0.0006412497
-1.639286 -0.0006690881
-1.638286 -0.00069666617
-1.637286 -0.00072352227
-1.636286 -0.00074920104
-1.635286 -0.00077336335
-1.634286 -0.00079585225
-1.633286 -0.0008166923200000001
-1.632286 -0.0008360278999999999
-1.631286 -0.00085403053
-1.630286 -0.0008708197100000001
-1.629286 -0.00088643228
-1.628286 -0.00090085587
-1.627286 -0.00091410993
-1.626286 -0.00092633654
-1.625286 -0.0009378548399999999
-1.624286 -0.00094914622
-1.623286 -0.0009607652799999999
-1.622286 -0.00097320435
-1.621286 -0.00098675901
-1.620286 -0.0010014478
-1.619286 -0.0010170194999999998
-1.618286 -0.0010330483
-1.617286 -0.0010490829
-1.616286 -0.0010647963000000001
-1.615286 -0.0010800799000000002
-1.614286 -0.0010950504000000001
-1.613286 -0.0011099713
-1.612286 -0.0011251267
-1.611286 -0.0011406996
-1.610286 -0.0011567088999999999
-1.609286 -0.0011730277000000001
-1.608286 -0.0011894745
-1.607286 -0.0012059344
-1.606286 -0.0012224555999999999
-1.605286 -0.0012392758
-1.604286 -0.0012567637
-1.603286 -0.0012752966
-1.602286 -0.0012951249
-1.601286 -0.0013162813
-1.600286 -0.0013385742
-1.599286 -0.0013616733
-1.598286 -0.0013852531
-1.597286 -0.0014091382
-1.596286 -0.0014333873
-1.595286 -0.0014582823
-1.594286 -0.0014842208
-1.593286 -0.0015115552
-1.592286 -0.0015404426
-1.591286 -0.0015707647000000001
-1.590286 -0.0016021526000000001
-1.589286 -0.0016341079000000002
-1.588286 -0.0016661706
-1.587286 -0.0016980703
-1.586286 -0.001729798
-1.585286 -0.0017615750000000003
-1.584286 -0.0017937327
-1.583286 -0.0018265555
-1.582286 -0.0018601540000000001
-1.581286 -0.0018944197999999999
-1.580286 -0.0019290797
-1.579286 -0.0019638239000000003
-1.578286 -0.0019984496
-1.577286 -0.0020329571
-1.576286 -0.0020675527
-1.575286 -0.0021025548
-1.574286 -0.0021382404
-1.573286 -0.0021746977
-1.572286 -0.0022117483
-1.571286 -0.0022489781
-1.570286 -0.0022858698
-1.569286 -0.0023219867
-1.568286 -0.0023571385
-1.567286 -0.002391461
-1.566286 -0.0024253765999999997
-1.565286 -0.0024594525
-1.564286 -0.0024942086
-1.563286 -0.0025299527
-1.562286 -0.002566703
-1.561286 -0.0026042277
-1.560286 -0.0026421771
-1.559286 -0.0026802529
-1.558286 -0.0027183411
-1.557286 -0.0027565551
-1.556286 -0.0027951727999999997
-1.555286 -0.0028344981
-1.554286 -0.0028747123000000003
-1.553286 -0.0029157796
-1.552286 -0.0029574538
-1.551286 -0.0029993858
-1.550286 -0.0030412901
-1.549286 -0.0030830979
-1.548286 -0.0031250333
-1.547286 -0.0031675732
-1.546286 -0.0032113039000000003
-1.545286 -0.0032567280999999996
-1.544286 -0.0033040967999999997
-1.543286 -0.0033533342999999996
-1.542286 -0.0034040844
-1.541286 -0.0034558587000000003
-1.540286 -0.0035082285
-1.539286 -0.0035609813
-1.538286 -0.0036141835
-1.537286 -0.0036681253
-1.536286 -0.0037231774
-1.535286 -0.0037796177
-1.534286 -0.0038375078
-1.533286 -0.0038966664
-1.532286 -0.0039567498
-1.531286 -0.0040174050999999995
-1.530286 -0.0040784285
-1.529286 -0.0041398586999999995
-1.528286 -0.0042019663
-1.527286 -0.0042651416
-1.526286 -0.0043297267
-1.525286 -0.0043958647
-1.524286 -0.0044634297
-1.523286 -0.0045320674
-1.522286 -0.0046013352
-1.521286 -0.0046708788
-1.520286 -0.0047405782
-1.519286 -0.0048105976
-1.518286 -0.0048813206
-1.517286 -0.0049531951
-1.516286 -0.0050265490999999995
-1.515286 -0.0051014555
-1.514286 -0.0051776984
-1.513286 -0.0052548518999999995
-1.512286 -0.0053324431
-1.511286 -0.005410127099999999
-1.510286 -0.005487807
-1.509286 -0.0055656525
-1.508286 -0.0056440109
-1.507286 -0.0057232548
-1.506286 -0.0058036312
-1.505286 -0.0058851769
-1.504286 -0.0059677353
-1.503286 -0.0060510636
-1.502286 -0.006134982
-1.501286 -0.006219498800000001
-1.500286 -0.0063048494000000005
-1.499286 -0.0063914369
-1.498286 -0.0064796870000000005
-1.497286 -0.006569881200000001
-1.496286 -0.0066620414
-1.495286 -0.0067559064
-1.494286 -0.006851021999999999
-1.493286 -0.006946909
-1.492286 -0.007043238299999999
-1.491286 -0.0071399518000000006
-1.490286 -0.0072372794
-1.489286 -0.007335649600000001
-1.488286 -0.0074355309999999996
-1.487286 -0.0075372736
-1.486286 -0.0076410128
-1.485286 -0.0077466684
-1.484286 -0.007854038300000001
-1.483286 -0.007962935300000001
-1.482286 -0.008073309400000001
-1.481286 -0.008185296600000001
-1.480286 -0.0082991741
-1.479286 -0.0084152372
-1.478286 -0.00853366
-1.477286 -0.008654393600000001
-1.476286 -0.0087771507
-1.475286 -0.0089014924
-1.474286 -0.0090269765
-1.473286 -0.009153316199999999
-1.472286 -0.009280480300000001
-1.471286 -0.0094086929
-1.470286 -0.009538341700000001
-1.469286 -0.0096698233
-1.468286 -0.0098033939
-1.467286 -0.0099390898
-1.466286 -0.010076737
-1.465286 -0.010216055
-1.464286 -0.010356797999999999
-1.463286 -0.010498879999999999
-1.462286 -0.010642424
-1.461286 -0.01078772
-1.460286 -0.010935107
-1.459286 -0.011084833
-1.458286 -0.011236952
-1.457286 -0.011391301000000001
-1.456286 -0.01154757
-1.455286 -0.011705433000000001
-1.454286 -0.011864679
-1.453286 -0.012025303000000001
-1.452286 -0.012187495
-1.451286 -0.012351557
-1.450286 -0.012517763999999999
-1.449286 -0.012686246
-1.448286 -0.012856933
-1.447286 -0.013029584
-1.446286 -0.013203904
-1.445286 -0.013379686
-1.444286 -0.013556918999999999
-1.443286 -0.013735832
-1.442286 -0.013916825
-1.441286 -0.014100343
-1.440286 -0.014286736
-1.439286 -0.014476142000000001
-1.438286 -0.014668474999999999
-1.437286 -0.014863488000000001
-1.436286 -0.015060898999999999
-1.435286 -0.015260525
-1.434286 -0.015462357
-1.433286 -0.015666563
-1.432286 -0.015873399
-1.431286 -0.016083095
-1.430286 -0.01629574
-1.429286 -0.016511245
-1.428286 -0.016729387
-1.427286 -0.016949915
-1.426286 -0.017172688000000002
-1.425286 -0.017397759
-1.424286 -0.017625406
-1.423286 -0.017856047
-1.422286 -0.01809011
-1.421286 -0.01832789
-1.420286 -0.018569456
-1.419286 -0.018814645999999997
-1.418286 -0.019063146
-1.417286 -0.019314631999999998
-1.416286 -0.019568896
-1.415286 -0.019825922
-1.414286 -0.020085875
-1.413286 -0.020349011
-1.412286 -0.020615556
-1.411286 -0.020885593
-1.410286 -0.021159028
-1.409286 -0.021435632
-1.408286 -0.021715151000000002
-1.407286 -0.021997432
-1.406286 -0.022282514
-1.405286 -0.022570639
-1.404286 -0.022862175
-1.403286 -0.02315749
-1.402286 -0.023456822000000002
-1.401286 -0.023760200999999998
-1.400286 -0.024067458
-1.399286 -0.024378314
-1.398286 -0.024692521999999998
-1.397286 -0.025009978000000002
-1.396286 -0.025330787000000004
-1.395286 -0.02565523
-1.394286 -0.025983664
-1.393286 -0.026316376000000002
-1.392286 -0.026653486
-1.391286 -0.026994906
-1.390286 -0.027340391999999998
-1.389286 -0.027689664
-1.388286 -0.028042536000000003
-1.387286 -0.028399014
-1.386286 -0.028759308
-1.385286 -0.029123764
-1.384286 -0.029492739
-1.383286 -0.029866476000000003
-1.382286 -0.030245031999999998
-1.381286 -0.030628304000000002
-1.380286 -0.031016098000000002
-1.379286 -0.031408263
-1.378286 -0.031804806
-1.377286 -0.032205923
-1.376286 -0.032611963
-1.375286 -0.033023302000000004
-1.374286 -0.033440223
-1.373286 -0.033862813000000005
-1.372286 -0.034290930000000004
-1.371286 -0.034724281
-1.370286 -0.035162532
-1.369286 -0.035605465999999995
-1.368286 -0.03605306
-1.367286 -0.036505511
-1.366286 -0.036963144999999996
-1.365286 -0.037426307
-1.364286 -0.037895225
-1.363286 -0.038369949
-1.362286 -0.038850363
-1.361286 -0.039336274
-1.360286 -0.039827541
-1.359286 -0.040324166
-1.358286 -0.040826329
-1.357286 -0.041334357
-1.356286 -0.041848595999999995
-1.355286 -0.042369289
-1.354286 -0.042896497000000006
-1.353286 -0.043430063000000005
-1.352286 -0.043969708999999996
-1.351286 -0.044515147
-1.350286 -0.045066205000000005
-1.349286 -0.045622923
-1.348286 -0.046185535
-1.347286 -0.04675439
-1.346286 -0.047329825
-1.345286 -0.047912044
-1.344286 -0.048501065
-1.343286 -0.049096736
-1.342286 -0.049698848
-1.341286 -0.050307246
-1.340286 -0.050921942000000005
-1.339286 -0.05154314
-1.338286 -0.052171183
-1.337286 -0.052806456
-1.336286 -0.053449243
-1.335286 -0.054099655
-1.334286 -0.054757623
-1.333286 -0.055422966000000004
-1.332286 -0.056095497
-1.331286 -0.056775147
-1.330286 -0.057462038
-1.329286 -0.058156444
-1.328286 -0.058858731
-1.327286 -0.05956921999999999
-1.326286 -0.060288073
-1.325286 -0.061015273
-1.324286 -0.061750656
-1.323286 -0.062494021
-1.322286 -0.063245266
-1.321286 -0.064004457
-1.320286 -0.064771867
-1.319286 -0.065547903
-1.318286 -0.066332979
-1.317286 -0.067127391
-1.316286 -0.067931268
-1.315286 -0.068744528
-1.314286 -0.069566997
-1.313286 -0.070398505
-1.312286 -0.071239
-1.311286 -0.072088611
-1.310286 -0.072947599
-1.309286 -0.07381628999999999
-1.308286 -0.074694946
-1.307286 -0.075583684
-1.306286 -0.076482451
-1.305286 -0.077391061
-1.304286 -0.078309333
-1.303286 -0.079237192
-1.302286 -0.080174749
-1.301286 -0.081122306
-1.300286 -0.082080252
-1.299286 -0.08304895
-1.298286 -0.08402862
-1.297286 -0.085019274
-1.296286 -0.08602074800000001
-1.295286 -0.087032799
-1.294286 -0.08805523999999999
-1.293286 -0.089088053
-1.292286 -0.090131426
-1.291286 -0.0911857
-1.290286 -0.092251285
-1.289286 -0.093328493
-1.288286 -0.094417483
-1.287286 -0.09551823000000001
-1.286286 -0.09663060200000001
-1.285286 -0.09775447
-1.284286 -0.09888984499999999
-1.283286 -0.10003690999999999
-1.282286 -0.10119600999999999
-1.281286 -0.10236755000000002
-1.280286 -0.10355187
-1.279286 -0.10474913000000001
-1.278286 -0.10595932
-1.277286 -0.10718222
-1.276286 -0.10841765
-1.275286 -0.10966548
-1.274286 -0.11092579999999999
-1.273286 -0.11219896000000001
-1.272286 -0.11348542
-1.271286 -0.11478569
-1.270286 -0.11610018999999999
-1.269286 -0.11742907
-1.268286 -0.1187723
-1.267286 -0.12012974
-1.266286 -0.12150123
-1.265286 -0.12288678
-1.264286 -0.1242866
-1.263286 -0.12570111
-1.262286 -0.12713075
-1.261286 -0.1285759
-1.260286 -0.1300368
-1.259286 -0.13151341
-1.258286 -0.13300557999999998
-1.257286 -0.13451311000000002
-1.256286 -0.13603594
-1.255286 -0.13757421
-1.254286 -0.13912832
-1.253286 -0.1406988
-1.252286 -0.14228615
-1.251286 -0.14389069000000002
-1.250286 -0.14551249
-1.249286 -0.14715138
-1.248286 -0.14880706
-1.247286 -0.15047928000000002
-1.246286 -0.15216802
-1.245286 -0.15387348
-1.244286 -0.15559612
-1.243286 -0.15733649
-1.242286 -0.15909506
-1.241286 -0.16087211
-1.240286 -0.16266761999999999
-1.239286 -0.1644814
-1.238286 -0.16631323
-1.237286 -0.16816302
-1.236286 -0.17003089000000002
-1.235286 -0.17191726
-1.234286 -0.17382267
-1.233286 -0.17574763999999998
-1.232286 -0.17769248
-1.231286 -0.17965727
-1.230286 -0.18164179
-1.229286 -0.18364571999999998
-1.228286 -0.18566884
-1.227286 -0.18771115
-1.226286 -0.18977298
-1.225286 -0.19185493
-1.224286 -0.19395767
-1.223286 -0.1960818
-1.222286 -0.19822761
-1.221286 -0.2003951
-1.220286 -0.20258408
-1.219286 -0.20479427
-1.218286 -0.20702553
-1.217286 -0.20927803
-1.216286 -0.21155223
-1.215286 -0.21384874999999998
-1.214286 -0.21616824
-1.213286 -0.21851114000000002
-1.212286 -0.22087763000000002
-1.211286 -0.22326760999999998
-1.210286 -0.22568083
-1.209286 -0.2281171
-1.208286 -0.23057652
-1.207286 -0.23305947
-1.206286 -0.23556660999999998
-1.205286 -0.23809869000000003
-1.204286 -0.24065635999999999
-1.203286 -0.24323994000000002
-1.202286 -0.24584944
-1.201286 -0.24848462
-1.200286 -0.25114515
-1.199286 -0.25383087000000004
-1.198286 -0.25654193
-1.197286 -0.25927880999999997
-1.196286 -0.2620422
-1.195286 -0.26483283999999996
-1.194286 -0.26765123
-1.193286 -0.27049761
-1.192286 -0.27337186
-1.191286 -0.2762737
-1.190286 -0.27920287
-1.189286 -0.28215931
-1.188286 -0.28514334
-1.187286 -0.28815554000000004
-1.186286 -0.29119668
-1.185286 -0.29426739
-1.184286 -0.29736804
-1.183286 -0.30049866000000003
-1.182286 -0.30365905000000004
-1.181286 -0.30684890000000004
-1.180286 -0.31006804
-1.179286 -0.31331663
-1.178286 -0.31659519
-1.177286 -0.31990444
-1.176286 -0.32324514
-1.175286 -0.32661788
-1.174286 -0.33002286
-1.173286 -0.33345998
-1.172286 -0.33692892
-1.171286 -0.34042939
-1.170286 -0.34396131999999996
-1.169286 -0.34752497
-1.168286 -0.35112095
-1.167286 -0.35475004
-1.166286 -0.35841295
-1.165286 -0.36211021000000004
-1.164286 -0.36584196999999996
-1.163286 -0.3696081
-1.162286 -0.37340838
-1.161286 -0.37724271000000004
-1.160286 -0.38111128
-1.159286 -0.38501464
-1.158286 -0.38895357999999997
-1.157286 -0.39292891
-1.156286 -0.39694127999999995
-1.155286 -0.40099104
-1.154286 -0.4050782
-1.153286 -0.40920246
-1.152286 -0.41336365999999997
-1.151286 -0.41756178
-1.150286 -0.42179720000000004
-1.149286 -0.42607058000000003
-1.148286 -0.43038274
-1.147286 -0.43473449000000003
-1.146286 -0.43912632
-1.145286 -0.44355849
-1.144286 -0.44803089000000007
-1.143286 -0.45254328
-1.142286 -0.45709563
-1.141286 -0.46168807999999995
-1.140286 -0.46632113000000003
-1.139286 -0.47099558
-1.138286 -0.47571230999999997
-1.137286 -0.48047192
-1.136286 -0.48527479999999995
-1.135286 -0.49012103
-1.134286 -0.49501043
-1.133286 -0.49994289999999997
-1.132286 -0.5049185399999999
-1.131286 -0.50993767
-1.130286 -0.51500089
-1.129286 -0.52010906
-1.128286 -0.52526281
-1.127286 -0.53046262
-1.126286 -0.53570862
-1.125286 -0.54100067
-1.124286 -0.54633864
-1.123286 -0.55172243
-1.122286 -0.55715227
-1.121286 -0.56262873
-1.120286 -0.5681525
-1.119286 -0.57372432
-1.118286 -0.57934495
-1.117286 -0.5850147
-1.116286 -0.59073372
-1.115286 -0.59650196
-1.114286 -0.60231928
-1.113286 -0.60818582
-1.112286 -0.61410195
-1.111286 -0.62006833
-1.110286 -0.6260857
-1.109286 -0.63215471
-1.108286 -0.63827578
-1.107286 -0.64444919
-1.106286 -0.65067485
-1.105286 -0.65695276
-1.104286 -0.6632830000000001
-1.103286 -0.66966591
-1.102286 -0.6761021
-1.101286 -0.68259235
-1.100286 -0.6891374
-1.099286 -0.69573796
-1.098286 -0.70239436
-1.097286 -0.70910673
-1.096286 -0.71587511
-1.095286 -0.72269957
-1.094286 -0.72958027
-1.093286 -0.73651765
-1.092286 -0.7435124399999999
-1.091286 -0.75056548
-1.090286 -0.75767748
-1.089286 -0.7648489900000001
-1.088286 -0.77208038
-1.087286 -0.7793717099999999
-1.086286 -0.7867231
-1.085286 -0.7941347499999999
-1.084286 -0.8016071300000001
-1.083286 -0.80914069
-1.082286 -0.81673609
-1.081286 -0.82439417
-1.080286 -0.8321153899999999
-1.079286 -0.83990013
-1.078286 -0.84774848
-1.077286 -0.8556605300000001
-1.076286 -0.86363647
-1.075286 -0.87167658
-1.074286 -0.8797814100000001
-1.073286 -0.8879517199999999
-1.072286 -0.89618834
-1.071286 -0.9044919199999999
-1.070286 -0.91286292
-1.069286 -0.92130154
-1.068286 -0.9298080599999999
-1.067286 -0.93838247
-1.066286 -0.94702495
-1.065286 -0.95573599
-1.064286 -0.96451612
-1.063286 -0.9733661100000001
-1.062286 -0.9822865000000001
-1.061286 -0.99127786
-1.060286 -1.0003405
-1.059286 -1.0094745
-1.058286 -1.01868
-1.057286 -1.0279573
-1.056286 -1.0373067
-1.055286 -1.046729
-1.054286 -1.0562248
-1.053286 -1.0657948
-1.052286 -1.0754398
-1.051286 -1.0851601
-1.050286 -1.094956
-1.049286 -1.1048276
-1.048286 -1.1147749
-1.047286 -1.1247982
-1.046286 -1.1348981
-1.045286 -1.1450753
-1.044286 -1.1553304
-1.043286 -1.1656643
-1.042286 -1.1760774999999999
-1.041286 -1.1865704
-1.040286 -1.1971433999999999
-1.039286 -1.2077965
-1.038286 -1.2185301000000002
-1.037286 -1.2293447000000002
-1.036286 -1.2402408999999999
-1.035286 -1.2512195
-1.034286 -1.2622813
-1.033286 -1.2734268
-1.032286 -1.2846566
-1.031286 -1.2959708
-1.030286 -1.3073695
-1.029286 -1.3188529
-1.028286 -1.3304214
-1.027286 -1.3420757
-1.026286 -1.3538166
-1.025286 -1.3656452
-1.024286 -1.3775621999999998
-1.023286 -1.3895683
-1.022286 -1.4016636
-1.021286 -1.4138483
-1.020286 -1.4261224
-1.019286 -1.4384864000000002
-1.018286 -1.4509406
-1.017286 -1.4634859
-1.016286 -1.4761231
-1.015286 -1.4888531
-1.014286 -1.5016764999999999
-1.013286 -1.5145937999999999
-1.012286 -1.5276049
-1.011286 -1.54071
-1.010286 -1.5539093
-1.009286 -1.5672031999999998
-1.008286 -1.5805922
-1.007286 -1.5940774000000002
-1.006286 -1.6076598000000002
-1.005286 -1.6213402
-1.004286 -1.6351191
-1.003286 -1.6489968000000002
-1.002286 -1.6629730999999999
-1.001286 -1.6770482
-1.000286 -1.6912222000000001
-0.9992857 -1.7054955
-0.9982857 -1.7198689
-0.9972857 -1.7343437
-0.9962857 -1.7489206
-0.9952857 -1.7636003
-0.9942857 -1.7783833999999998
-0.9932857 -1.79327
-0.9922857 -1.80826
-0.9912857 -1.8233534
-0.9902857 -1.8385505
-0.9892857 -1.8538523000000002
-0.9882857 -1.8692598
-0.9872857 -1.8847737
-0.9862857 -1.9003949999999998
-0.9852857 -1.9161241
-0.9842857 -1.9319613
-0.9832857 -1.9479064000000001
-0.9822857 -1.9639598
-0.9812857 -1.9801214
-0.9802857 -1.996392
-0.9792857 -2.0127727
-0.9782857 -2.0292643
-0.9772857 -2.0458681999999997
-0.9762857 -2.0625846
-0.9752857 -2.0794144
-0.9742857 -2.0963572
-0.9732857 -2.1134131
-0.9722857 -2.1305821999999996
-0.9712857 -2.1478649
-0.9702857 -2.1652620000000002
-0.9692857 -2.1827748000000002
-0.9682857 -2.200404
-0.9672857 -2.2181507
-0.9662857 -2.2360153
-0.9652857 -2.2539981
-0.9642857 -2.2720989
-0.9632857 -2.2903178
-0.9622857 -2.3086553
-0.9612857 -2.3271121
-0.9602857 -2.3456892
-0.9592857 -2.3643874
-0.9582857 -2.3832077
-0.9572857 -2.4021508000000003
-0.9562857 -2.421217
-0.9552857 -2.4404062
-0.9542857 -2.4597185
-0.9532857 -2.4791539
-0.9522857 -2.4987129
-0.9512857 -2.5183963
-0.9502857 -2.5382048
-0.9492857 -2.5581397
-0.9482857 -2.5782021
-0.9472857 -2.5983924
-0.9462857 -2.6187109
-0.9452857 -2.6391571
-0.9442857 -2.6597314
-0.9432857 -2.6804335
-0.9422857 -2.7012642
-0.9412857 -2.7222245999999997
-0.9402857 -2.7433155
-0.9392857 -2.7645381
-0.9382857 -2.7858932
-0.9372857 -2.8073808
-0.9362857 -2.8290007
-0.9352857 -2.8507529
-0.9342857 -2.8726373
-0.9332857 -2.8946545
-0.9322857 -2.9168051
-0.9312857 -2.9390901
-0.9302857 -2.961511
-0.9292857 -2.9840687
-0.9282857 -3.0067635999999998
-0.9272857 -3.0295959
-0.9262857 -3.0525655
-0.9252857 -3.0756718
-0.9242857 -3.098915
-0.9232857 -3.1222956
-0.9222857 -3.1458143
-0.9212857 -3.1694725
-0.9202857 -3.1932715
-0.9192857 -3.2172117
-0.9182857 -3.2412935
-0.9172857 -3.2655172
-0.9162857 -3.2898821000000003
-0.9152857 -3.3143884999999997
-0.9142857 -3.3390369000000004
-0.9132857 -3.3638276
-0.9122857 -3.3887617000000003
-0.9112857 -3.4138408
-0.9102857 -3.4390651
-0.9092857 -3.4644358
-0.9082857 -3.4899525000000002
-0.9072857 -3.5156153000000003
-0.9062857 -3.5414241
-0.9052857 -3.5673782000000003
-0.9042857 -3.5934783999999995
-0.9032857 -3.6197255999999998
-0.9022857 -3.6461208000000003
-0.9012857 -3.6726653999999996
-0.9002857 -3.6993597000000005
-0.8992857 -3.7262045
-0.8982857 -3.7531997999999995
-0.8972857 -3.7803452
-0.8962857 -3.8076407999999997
-0.8952857 -3.8350862
-0.8942857 -3.8626823999999997
-0.8932857 -3.8904297999999997
-0.8922857 -3.9183299999999996
-0.8912857 -3.946384
-0.8902857 -3.9745918999999996
-0.8892857 -4.0029541
-0.8882857 -4.0314704
-0.8872857 -4.0601403000000005
-0.8862857 -4.0889636
-0.8852857 -4.1179404
-0.8842857 -4.1470721
-0.8832857 -4.1763596
-0.8822857 -4.2058039
-0.8812857 -4.2354058
-0.8802857 -4.2651661
-0.8792857 -4.2950839
-0.8782857 -4.3251589
-0.8772857 -4.3553904
-0.8762857 -4.3857783
-0.8752857 -4.4163235
-0.8742857 -4.4470266
-0.8732857 -4.4778887
-0.8722857 -4.5089111
-0.8712857 -4.5400944
-0.8702857 -4.5714386000000005
-0.8692857 -4.6029434
-0.8682857 -4.634608
-0.8672857 -4.6664324
-0.8662857 -4.6984166
-0.8652857 -4.7305614
-0.8642857 -4.7628678
-0.8632857 -4.7953371
-0.8622857 -4.8279699
-0.8612857 -4.8607662000000005
-0.8602857 -4.8937261
-0.8592857 -4.9268484
-0.8582857 -4.9601331
-0.8572857 -4.9935795
-0.8562857 -5.0271887
-0.8552857 -5.0609611
-0.8542857 -5.0948981
-0.8532857 -5.1290005
-0.8522857 -5.1632691
-0.8512857 -5.1977038
-0.8502857 -5.232304
-0.8492857 -5.2670691
-0.8482857 -5.3019986
-0.8472857 -5.3370926999999995
-0.8462857 -5.3723514
-0.8452857 -5.407775900000001
-0.8442857 -5.443367
-0.8432857 -5.4791257
-0.8422857 -5.515052
-0.8412857 -5.5511463
-0.8402857 -5.587407600000001
-0.8392857 -5.6238353
-0.8382857 -5.6604292
-0.8372857 -5.697189300000001
-0.8362857 -5.7341158000000005
-0.8352857 -5.77121
-0.8342857 -5.8084726
-0.8332857 -5.8459044
-0.8322857 -5.8835055999999994
-0.8312857 -5.9212758999999995
-0.8302857 -5.9592143
-0.8292857 -5.9973199
-0.8282857 -6.0355924
-0.8272857 -6.0740318
-0.8262857 -6.1126385
-0.8252857 -6.1514139000000005
-0.8242857 -6.1903588
-0.8232857 -6.229474
-0.8222857 -6.2687591000000005
-0.8212857 -6.308213599999999
-0.8202857 -6.3478357999999995
-0.8192857 -6.387625600000001
-0.8182857 -6.4275823999999995
-0.8172857 -6.467706
-0.8162857 -6.507998
-0.8152857 -6.5484591
-0.8142857 -6.5890901
-0.8132857 -6.6298917
-0.8122857 -6.670862399999999
-0.8112857 -6.712001600000001
-0.8102857 -6.753307599999999
-0.8092857 -6.7947797
-0.8082857 -6.836418800000001
-0.8072857 -6.878224800000001
-0.8062857 -6.9201991000000005
-0.8052857 -6.962341800000001
-0.8042857 -7.004654400000001
-0.8032857 -7.0471360999999995
-0.8022857 -7.089786200000001
-0.8012857 -7.1326025
-0.8002857 -7.1755849
-0.7992857 -7.2187319
-0.7982857 -7.262044400000001
-0.7972857 -7.3055223
-0.7962857 -7.349167
-0.7952857 -7.3929794
-0.7942857 -7.4369587
-0.7932857 -7.4811049
-0.7922857 -7.5254172
-0.7912857 -7.5698949
-0.7902857 -7.614536600000001
-0.7892857 -7.6593414
-0.7882857 -7.7043094000000005
-0.7872857 -7.7494413
-0.7862857 -7.7947378
-0.7852857 -7.840199
-0.7842857 -7.8858241
-0.7832857 -7.931613899999999
-0.7822857 -7.977566899999999
-0.7812857 -8.0236815
-0.7802857 -8.0699578
-0.7792857 -8.116395
-0.7782857 -8.1629924
-0.7772857 -8.2097501
-0.7762857 -8.2566693
-0.7752857 -8.303750299999999
-0.7742857 -8.3509922
-0.7732857 -8.3983943
-0.7722857 -8.4459558
-0.7712857 -8.4936753
-0.7702857 -8.541552
-0.7692857 -8.589585900000001
-0.7682857 -8.6377755
-0.7672857 -8.6861216
-0.7662857 -8.734624100000001
-0.7652857 -8.7832831
-0.7642857 -8.8320985
-0.7632857 -8.8810705
-0.7622857 -8.9301974
-0.7612857 -8.9794777
-0.7602857 -9.0289108
-0.7592857 -9.0784959
-0.7582857 -9.1282316
-0.7572857 -9.178117700000001
-0.7562857 -9.2281543
-0.7552857 -9.2783421
-0.7542857 -9.3286805
-0.7532857 -9.3791686
-0.7522857 -9.429805700000001
-0.7512857 -9.4805904
-0.7502857 -9.531521099999999
-0.7492857 -9.582597
-0.7482857 -9.6338175
-0.7472857 -9.685182600000001
-0.7462857 -9.7366914
-0.7452857 -9.7883455
-0.7442857 -9.8401427
-0.7432857 -9.892083
-0.7422857 -9.9441655
-0.7412857 -9.9963881
-0.7402857 -10.04875
-0.7392857 -10.10125
-0.7382857 -10.15388
-0.7372857 -10.20665
-0.7362857 -10.259559999999999
-0.7352857 -10.31261
-0.7342857 -10.36579
-0.7332857 -10.4191
-0.7322857 -10.47255
-0.7312857 -10.52613
-0.7302857 -10.57984
-0.7292857 -10.63368
-0.7282857 -10.68765
-0.7272857 -10.74174
-0.7262857 -10.79597
-0.7252857 -10.85032
-0.7242857 -10.90479
-0.7232857 -10.959389999999999
-0.7222857 -11.01412
-0.7212857 -11.06896
-0.7202857 -11.12393
-0.7192857 -11.17901
-0.7182857 -11.23422
-0.7172857 -11.28954
-0.7162857 -11.34498
-0.7152857 -11.400540000000001
-0.7142857 -11.45621
-0.7132857 -11.511989999999999
-0.7122857 -11.56789
-0.7112857 -11.623899999999999
-0.7102857 -11.680010000000001
-0.7092857 -11.73624
-0.7082857 -11.79257
-0.7072857 -11.849
-0.7062857 -11.90555
-0.7052857 -11.96219
-0.7042857 -12.01894
-0.7032857 -12.075800000000001
-0.7022857 -12.13275
-0.7012857 -12.1898
-0.7002857 -12.24695
-0.6992857 -12.30419
-0.6982857 -12.36153
-0.6972857 -12.41896
-0.6962857 -12.47649
-0.6952857 -12.5341
-0.6942857 -12.59181
-0.6932857 -12.6496
-0.6922857 -12.707479999999999
-0.6912857 -12.76544
-0.6902857 -12.823480000000002
-0.6892857 -12.881609999999998
-0.6882857 -12.93982
-0.6872857 -12.9981
-0.6862857 -13.05646
-0.6852857 -13.114899999999999
-0.6842857 -13.17342
-0.6832857 -13.232009999999999
-0.6822857 -13.290669999999999
-0.6812857 -13.3494
-0.6802857 -13.408190000000001
-0.6792857 -13.46705
-0.6782857 -13.52598
-0.6772857 -13.584969999999998
-0.6762857 -13.644020000000001
-0.6752857 -13.70313
-0.6742857 -13.7623
-0.6732857 -13.821520000000001
-0.6722857 -13.880799999999999
-0.6712857 -13.940140000000001
-0.6702857 -13.999519999999999
-0.6692857 -14.058950000000001
-0.6682857 -14.118430000000002
-0.6672857 -14.17796
-0.6662857 -14.237530000000001
-0.6652857 -14.29714
-0.6642857 -14.35679
-0.6632857 -14.416480000000002
-0.6622857 -14.47621
-0.6612857 -14.53597
-0.6602857 -14.595759999999999
-0.6592857 -14.65558
-0.6582857 -14.71544
-0.6572857 -14.77531
-0.6562857 -14.83522
-0.6552857 -14.895140000000001
-0.6542857 -14.955089999999998
-0.6532857 -15.01506
-0.6522857 -15.075050000000001
-0.6512857 -15.13505
-0.6502857 -15.19506
-0.6492857 -15.25509
-0.6482857 -15.315119999999999
-0.6472857 -15.37516
-0.6462857 -15.435199999999998
-0.6452857 -15.495249999999999
-0.6442857 -15.555299999999999
-0.6432857 -15.61534
-0.6422857 -15.67539
-0.6412857 -15.73542
-0.6402857 -15.795449999999999
-0.6392857 -15.855469999999999
-0.6382857 -15.915470000000001
-0.6372857 -15.97546
-0.6362857 -16.03543
-0.6352857 -16.095380000000002
-0.6342857 -16.15531
-0.6332857 -16.21522
-0.6322857 -16.27511
-0.6312857 -16.334960000000002
-0.6302857 -16.39478
-0.6292857 -16.454559999999997
-0.6282857 -16.51431
-0.6272857 -16.57403
-0.6262857 -16.6337
-0.6252857 -16.69333
-0.6242857 -16.75292
-0.6232857 -16.81246
-0.6222857 -16.87195
-0.6212857 -16.931379999999997
-0.6202857 -16.990759999999998
-0.6192857 -17.05008
-0.6182857 -17.10934
-0.6172857 -17.16854
-0.6162857 -17.22767
-0.6152857 -17.28674
-0.6142857 -17.345740000000003
-0.6132857 -17.40467
-0.6122857 -17.46352
-0.6112857 -17.522289999999998
-0.6102857 -17.58098
-0.6092857 -17.63959
-0.6082857 -17.69812
-0.6072857 -17.756549999999997
-0.6062857 -17.8149
-0.6052857 -17.87315
-0.6042857 -17.93131
-0.6032857 -17.989369999999997
-0.6022857 -18.04732
-0.6012857 -18.10517
-0.6002857 -18.16292
-0.5992857 -18.22055
-0.5982857 -18.27807
-0.5972857 -18.33547
-0.5962857 -18.39276
-0.5952857 -18.44992
-0.5942857 -18.50696
-0.5932857 -18.563879999999997
-0.5922857 -18.62066
-0.5912857 -18.67732
-0.5902857 -18.73383
-0.5892857 -18.79021
-0.5882857 -18.84644
-0.5872857 -18.902540000000002
-0.5862857 -18.95848
-0.5852857 -19.01428
-0.5842857 -19.06993
-0.5832857 -19.125420000000002
-0.5822857 -19.18075
-0.5812857 -19.23592
-0.5802857 -19.29093
-0.5792857 -19.34577
-0.5782857 -19.40043
-0.5772857 -19.45493
-0.5762857 -19.50925
-0.5752857 -19.56339
-0.5742857 -19.61736
-0.5732857 -19.67113
-0.5722857 -19.72472
-0.5712857 -19.778109999999998
-0.5702857 -19.83131
-0.5692857 -19.88431
-0.5682857 -19.93712
-0.5672857 -19.98972
-0.5662857 -20.042109999999997
-0.5652857 -20.09429
-0.5642857 -20.14627
-0.5632857 -20.19802
-0.5622857 -20.24956
-0.5612857 -20.30087
-0.5602857 -20.35195
-0.5592857 -20.40281
-0.5582857 -20.45343
-0.5572857 -20.50382
-0.5562857 -20.55398
-0.5552857 -20.60389
-0.5542857 -20.653560000000002
-0.5532857 -20.70298
-0.5522857 -20.75215
-0.5512857 -20.80106
-0.5502857 -20.849719999999998
-0.5492857 -20.898120000000002
-0.5482857 -20.94625
-0.5472857 -20.99412
-0.5462857 -21.04172
-0.5452857 -21.08904
-0.5442857 -21.13608
-0.5432857 -21.182850000000002
-0.5422857 -21.229329999999997
-0.5412857 -21.27552
-0.5402857 -21.32142
-0.5392857 -21.36703
-0.5382857 -21.41234
-0.5372857 -21.45735
-0.5362857 -21.50206
-0.5352857 -21.54646
-0.5342857 -21.59056
-0.5332857 -21.63433
-0.5322857 -21.6778
-0.5312857 -21.72094
-0.5302857 -21.76375
-0.5292857 -21.80625
-0.5282857 -21.848409999999998
-0.5272857 -21.89024
-0.5262857 -21.931729999999998
-0.5252857 -21.97288
-0.5242857 -22.01369
-0.5232857 -22.05414
-0.5222857 -22.09425
-0.5212857 -22.13401
-0.5202857 -22.173399999999997
-0.5192857 -22.21244
-0.5182857 -22.25112
-0.5172857 -22.28942
-0.5162857 -22.32736
-0.5152857 -22.36491
-0.5142857 -22.4021
-0.5132857 -22.4389
-0.5122857 -22.47532
-0.5112857 -22.51135
-0.5102857 -22.54699
-0.5092857 -22.58223
-0.5082857 -22.61708
-0.5072857 -22.65152
-0.5062857 -22.68557
-0.5052857 -22.7192
-0.5042857 -22.75242
-0.5032857 -22.78522
-0.5022857 -22.81761
-0.5012857 -22.84958
-0.5002857 -22.88113
-0.4992857 -22.91224
-0.4982857 -22.94292
-0.4972857 -22.97317
-0.4962857 -23.00298
-0.4952857 -23.03234
-0.4942857 -23.06126
-0.4932857 -23.08974
-0.4922857 -23.11776
-0.4912857 -23.145319999999998
-0.4902857 -23.17243
-0.4892857 -23.19907
-0.4882857 -23.22525
-0.4872857 -23.25095
-0.4862857 -23.27619
-0.4852857 -23.30095
-0.4842857 -23.32523
-0.4832857 -23.349030000000003
-0.4822857 -23.37234
-0.4812857 -23.39516
-0.4802857 -23.41749
-0.4792857 -23.43932
-0.4782857 -23.46065
-0.4772857 -23.481479999999998
-0.4762857 -23.5018
-0.4752857 -23.521610000000003
-0.4742857 -23.54091
-0.4732857 -23.5597
-0.4722857 -23.57797
-0.4712857 -23.59571
-0.4702857 -23.61293
-0.4692857 -23.629620000000003
-0.4682857 -23.64577
-0.4672857 -23.661389999999997
-0.4662857 -23.67647
-0.4652857 -23.691010000000002
-0.4642857 -23.70501
-0.4632857 -23.71846
-0.4622857 -23.731360000000002
-0.4612857 -23.7437
-0.4602857 -23.755480000000002
-0.4592857 -23.7667
-0.4582857 -23.77735
-0.4572857 -23.78743
-0.4562857 -23.79695
-0.4552857 -23.805889999999998
-0.4542857 -23.81426
-0.4532857 -23.82204
-0.4522857 -23.82924
-0.4512857 -23.83585
-0.4502857 -23.84188
-0.4492857 -23.8473
-0.4482857 -23.85214
-0.4472857 -23.85637
-0.4462857 -23.860010000000003
-0.4452857 -23.863039999999998
-0.4442857 -23.86547
-0.4432857 -23.86729
-0.4422857 -23.86849
-0.4412857 -23.86907
-0.4402857 -23.86903
-0.4392857 -23.86837
-0.4382857 -23.867079999999998
-0.4372857 -23.86516
-0.4362857 -23.86262
-0.4352857 -23.859440000000003
-0.4342857 -23.85563
-0.4332857 -23.85117
-0.4322857 -23.846059999999998
-0.4312857 -23.840310000000002
-0.4302857 -23.8339
-0.4292857 -23.82685
-0.4282857 -23.81914
-0.4272857 -23.81078
-0.4262857 -23.80177
-0.4252857 -23.792089999999998
-0.4242857 -23.781740000000003
-0.4232857 -23.77072
-0.4222857 -23.75903
-0.4212857 -23.74667
-0.4202857 -23.73363
-0.4192857 -23.71991
-0.4182857 -23.70552
-0.4172857 -23.69044
-0.4162857 -23.674680000000002
-0.4152857 -23.65822
-0.4142857 -23.64108
-0.4132857 -23.62323
-0.4122857 -23.60469
-0.4112857 -23.58544
-0.4102857 -23.5655
-0.4092857 -23.54486
-0.4082857 -23.52351
-0.4072857 -23.50145
-0.4062857 -23.47868
-0.4052857 -23.4552
-0.4042857 -23.430999999999997
-0.4032857 -23.406080000000003
-0.4022857 -23.38043
-0.4012857 -23.35407
-0.4002857 -23.32698
-0.3992857 -23.29917
-0.3982857 -23.27063
-0.3972857 -23.24135
-0.3962857 -23.21135
-0.3952857 -23.180600000000002
-0.3942857 -23.14912
-0.3932857 -23.11689
-0.3922857 -23.08392
-0.3912857 -23.05021
-0.3902857 -23.01576
-0.3892857 -22.98056
-0.3882857 -22.944609999999997
-0.3872857 -22.90791
-0.3862857 -22.87045
-0.3852857 -22.832240000000002
-0.3842857 -22.79327
-0.3832857 -22.75354
-0.3822857 -22.713050000000003
-0.3812857 -22.67179
-0.3802857 -22.62978
-0.3792857 -22.587
-0.3782857 -22.54345
-0.3772857 -22.49913
-0.3762857 -22.45404
-0.3752857 -22.40818
-0.3742857 -22.361539999999998
-0.3732857 -22.314120000000003
-0.3722857 -22.26593
-0.3712857 -22.21696
-0.3702857 -22.16721
-0.3692857 -22.11668
-0.3682857 -22.06537
-0.3672857 -22.013279999999998
-0.3662857 -21.96039
-0.3652857 -21.90672
-0.3642857 -21.85226
-0.3632857 -21.79701
-0.3622857 -21.74097
-0.3612857 -21.68414
-0.3602857 -21.62652
-0.3592857 -21.5681
-0.3582857 -21.50888
-0.3572857 -21.44887
-0.3562857 -21.38806
-0.3552857 -21.32645
-0.3542857 -21.26404
-0.3532857 -21.200840000000003
-0.3522857 -21.13683
-0.3512857 -21.07202
-0.3502857 -21.0064
-0.3492857 -20.93998
-0.3482857 -20.87276
-0.3472857 -20.80473
-0.3462857 -20.73589
-0.3452857 -20.66625
-0.3442857 -20.59581
-0.3432857 -20.52456
-0.3422857 -20.4525
-0.3412857 -20.37964
-0.3402857 -20.30596
-0.3392857 -20.231469999999998
-0.3382857 -20.15616
-0.3372857 -20.08005
-0.3362857 -20.00313
-0.3352857 -19.92539
-0.3342857 -19.84685
-0.3332857 -19.76749
-0.3322857 -19.68733
-0.3312857 -19.60635
-0.3302857 -19.52457
-0.3292857 -19.441959999999998
-0.3282857 -19.358539999999998
-0.3272857 -19.2743
-0.3262857 -19.18926
-0.3252857 -19.1034
-0.3242857 -19.01674
-0.3232857 -18.92926
-0.3222857 -18.840970000000002
-0.3212857 -18.75187
-0.3202857 -18.66195
-0.3192857 -18.57122
-0.3182857 -18.479680000000002
-0.3172857 -18.38733
-0.3162857 -18.29417
-0.3152857 -18.20021
-0.3142857 -18.10544
-0.3132857 -18.00987
-0.3122857 -17.91348
-0.3112857 -17.816290000000002
-0.3102857 -17.71828
-0.3092857 -17.61946
-0.3082857 -17.519840000000002
-0.3072857 -17.4194
-0.3062857 -17.31817
-0.3052857 -17.21614
-0.3042857 -17.113310000000002
-0.3032857 -17.00968
-0.3022857 -16.90524
-0.3012857 -16.8
-0.3002857 -16.69396
-0.2992857 -16.58712
-0.2982857 -16.47948
-0.2972857 -16.37105
-0.2962857 -16.26183
-0.2952857 -16.15183
-0.2942857 -16.04103
-0.2932857 -15.929450000000001
-0.2922857 -15.81707
-0.2912857 -15.7039
-0.2902857 -15.589939999999999
-0.2892857 -15.47518
-0.2882857 -15.359639999999999
-0.2872857 -15.24333
-0.2862857 -15.12624
-0.2852857 -15.00837
-0.2842857 -14.88973
-0.2832857 -14.77032
-0.2822857 -14.65012
-0.2812857 -14.529139999999998
-0.2802857 -14.407390000000001
-0.2792857 -14.284859999999998
-0.2782857 -14.161579999999999
-0.2772857 -14.03753
-0.2762857 -13.912730000000002
-0.2752857 -13.78718
-0.2742857 -13.66087
-0.2732857 -13.533790000000002
-0.2722857 -13.40596
-0.2712857 -13.27737
-0.2702857 -13.148019999999999
-0.2692857 -13.01793
-0.2682857 -12.88709
-0.2672857 -12.75553
-0.2662857 -12.623219999999998
-0.2652857 -12.490179999999999
-0.2642857 -12.35641
-0.2632857 -12.22189
-0.2622857 -12.08664
-0.2612857 -11.95064
-0.2602857 -11.81392
-0.2592857 -11.67648
-0.2582857 -11.53832
-0.2572857 -11.39945
-0.2562857 -11.259879999999999
-0.2552857 -11.11961
-0.2542857 -10.97862
-0.2532857 -10.83692
-0.2522857 -10.6945
-0.2512857 -10.55138
-0.2502857 -10.40756
-0.2492857 -10.26305
-0.2482857 -10.117859999999999
-0.2472857 -9.971988900000001
-0.2462857 -9.8254383
-0.2452857 -9.6782066
-0.2442857 -9.5302925
-0.2432857 -9.3816936
-0.2422857 -9.2324138
-0.2412857 -9.082458899999999
-0.2402857 -8.931839499999999
-0.2392857 -8.7805651
-0.2382857 -8.6286433
-0.2372857 -8.476077799999999
-0.2362857 -8.3228685
-0.2352857 -8.1690118
-0.2342857 -8.0145054
-0.2332857 -7.8593493
-0.2322857 -7.7035479
-0.2312857 -7.5471088
-0.2302857 -7.3900424000000005
-0.2292857 -7.2323583
-0.2282857 -7.0740633
-0.2272857 -6.9151603
-0.2262857 -6.7556486
-0.2252857 -6.5955259
-0.2242857 -6.4347915
-0.2232857 -6.2734462
-0.2222857 -6.111497099999999
-0.2212857 -5.9489529999999995
-0.2202857 -5.7858244
-0.2192857 -5.6221209000000005
-0.2182857 -5.4578479
-0.2172857 -5.2930076
-0.2162857 -5.1275987
-0.2152857 -4.9616188
-0.2142857 -4.7950678
-0.2132857 -4.627949399999999
-0.2122857 -4.4602711
-0.2112857 -4.292044
-0.2102857 -4.1232790999999995
-0.2092857 -3.9539851
-0.2082857 -3.784167
-0.2072857 -3.6138255
-0.2062857 -3.4429595
-0.2052857 -3.2715674
-0.2042857 -3.09965
-0.2032857 -2.9272122
-0.2022857 -2.7542632
-0.2012857 -2.5808136999999998
-0.2002857 -2.4068745
-0.1992857 -2.232454
-0.1982857 -2.0575562
-0.1972857 -1.8821820999999999
-0.1962857 -1.7063305
-0.1952857 -1.5300012
-0.1942857 -1.3531971
-0.1932857 -1.1759245999999999
-0.1922857 -0.99819386
-0.1912857 -0.8200163
-0.1902857 -0.64140209
-0.1892857 -0.46235821
-0.1882857 -0.28288784
-0.1872857 -0.10299110000000002
-0.1862857 0.077332743
-0.1852857 0.25808285
-0.1842857 0.43925498999999996
-0.1832857 0.6208410999999999
-0.1822857 0.8028303299999999
-0.1812857 0.98521123
-0.1802857 1.1679742
-0.1792857 1.3511128000000001
-0.1782857 1.5346245
-0.1772857 1.7185088000000002
-0.1762857 1.9027657999999998
-0.1752857 2.0873932
-0.1742857 2.2723857
-0.1732857 2.4577342
-0.1722857 2.6434274
-0.1712857 2.8294545
-0.1702857 3.0158063
-0.1692857 3.2024774999999996
-0.1682857 3.3894651
-0.1672857 3.5767678
-0.1662857 3.7643846
-0.1652857 3.9523117000000005
-0.1642857 4.140542099999999
-0.1632857 4.3290664
-0.1622857 4.5178734
-0.1612857 4.7069531
-0.1602857 4.8962977
-0.1592857 5.085902300000001
-0.1582857 5.2757654
-0.1572857 5.4658853
-0.1562857 5.6562599
-0.1552857 5.8468845
-0.1542857 6.0377508
-0.1532857 6.2288489
-0.1522857 6.4201675
-0.1512857 6.6116966
-0.1502857 6.8034291
-0.1492857 6.995359800000001
-0.1482857 7.1874857
-0.1472857 7.3798037999999995
-0.1462857 7.5723112
-0.1452857 7.7650018
-0.1442857 7.9578675
-0.1432857 8.1508987
-0.1422857 8.3440863
-0.1412857 8.537420599999999
-0.1402857 8.7308951
-0.1392857 8.924505100000001
-0.1382857 9.118246300000001
-0.1372857 9.3121164
-0.1362857 9.5061094
-0.1352857 9.700218600000001
-0.1342857 9.8944351
-0.1332857 10.088750000000001
-0.1322857 10.283150000000001
-0.1312857 10.47763
-0.1302857 10.67218
-0.1292857 10.866810000000001
-0.1282857 11.061490000000001
-0.1272857 11.25624
-0.1262857 11.451039999999999
-0.1252857 11.6459
-0.1242857 11.84079
-0.1232857 12.03572
-0.1222857 12.23067
-0.1212857 12.42563
-0.1202857 12.620600000000001
-0.1192857 12.815570000000001
-0.1182857 13.01054
-0.1172857 13.205490000000001
-0.1162857 13.40043
-0.1152857 13.59535
-0.1142857 13.79024
-0.1132857 13.98509
-0.1122857 14.17989
-0.1112857 14.37463
-0.1102857 14.56931
-0.1092857 14.76393
-0.1082857 14.958469999999998
-0.1072857 15.152930000000001
-0.1062857 15.34731
-0.1052857 15.541599999999999
-0.1042857 15.735779999999998
-0.1032857 15.929860000000001
-0.1022857 16.12382
-0.1012857 16.31766
-0.1002857 16.51137
-9.9285714E-02 16.70493
-9.8285712E-02 16.89835
-9.7285718E-02 17.09162
-9.6285716E-02 17.28473
-9.5285714E-02 17.47768
-9.4285712E-02 17.67046
-9.3285717E-02 17.86306
-9.2285715E-02 18.05547
-9.1285713E-02 18.24769
-9.0285711E-02 18.439700000000002
-8.9285716E-02 18.631510000000002
-8.8285714E-02 18.82309
-8.7285712E-02 19.01446
-8.6285718E-02 19.2056
-8.5285716E-02 19.3965
-8.4285714E-02 19.58717
-8.3285712E-02 19.77758
-8.2285717E-02 19.96774
-8.1285715E-02 20.15764
-8.0285713E-02 20.34726
-7.9285711E-02 20.53659
-7.8285716E-02 20.725640000000002
-7.7285714E-02 20.91439
-7.6285712E-02 21.10285
-7.5285718E-02 21.291
-7.4285716E-02 21.478849999999998
-7.3285714E-02 21.666369999999997
-7.2285712E-02 21.85357
-7.1285717E-02 22.04043
-7.0285715E-02 22.22694
-6.9285713E-02 22.4131
-6.8285711E-02 22.59889
-6.7285717E-02 22.78432
-6.6285715E-02 22.96939
-6.5285712E-02 23.15408
-6.4285718E-02 23.3384
-6.3285716E-02 23.52232
-6.2285714E-02 23.70585
-6.1285716E-02 23.88897
-6.0285714E-02 24.07168
-5.9285715E-02 24.25396
-5.8285713E-02 24.4358
-5.7285715E-02 24.61722
-5.6285713E-02 24.7982
-5.5285715E-02 24.97874
-5.4285713E-02 25.15883
-5.3285714E-02 25.33847
-5.2285716E-02 25.517640000000004
-5.1285714E-02 25.69633
-5.0285716E-02 25.87453
-4.9285714E-02 26.052229999999998
-4.8285715E-02 26.229439999999997
-4.7285713E-02 26.40614
-4.6285715E-02 26.582349999999998
-4.5285713E-02 26.75804
-4.4285715E-02 26.933230000000002
-4.3285713E-02 27.10789
-4.2285714E-02 27.282020000000003
-4.1285716E-02 27.455600000000004
-4.0285714E-02 27.628619999999998
-3.9285716E-02 27.80108
-3.8285714E-02 27.972970000000004
-3.7285715E-02 28.1443
-3.6285713E-02 28.31506
-3.5285715E-02 28.48524
-3.4285713E-02 28.65485
-3.3285715E-02 28.82386
-3.2285713E-02 28.992269999999998
-3.1285714E-02 29.160069999999997
-3.0285714E-02 29.32725
-2.9285714E-02 29.493799999999997
-2.8285714E-02 29.65972
-2.7285714E-02 29.825010000000002
-2.6285714E-02 29.98967
-2.5285713E-02 30.15369
-2.4285715E-02 30.31707
-2.3285715E-02 30.47979
-2.2285715E-02 30.64184
-2.1285715E-02 30.803209999999996
-2.0285714E-02 30.9639
-1.9285714E-02 31.1239
-1.8285714E-02 31.28321
-1.7285714E-02 31.44182
-1.6285714E-02 31.59975
-1.5285715E-02 31.756970000000003
-1.4285714E-02 31.91349
-1.3285714E-02 32.06929
-1.2285714E-02 32.22435
-1.1285714E-02 32.378679999999996
-1.0285715E-02 32.53226
-9.2857145E-03 32.68509
-8.2857143E-03 32.83717
-7.2857141E-03 32.9885
-6.2857145E-03 33.13908
-5.2857143E-03 33.28891
-4.2857141E-03 33.43796
-3.2857142E-03 33.586240000000004
-2.2857143E-03 33.73373
-1.2857143E-03 33.88042
-2.8571428E-04 34.026309999999995
7.1428571E-04 34.17139
1.7142857E-03 34.31568
2.7142856E-03 34.45916
3.7142858E-03 34.60183
4.7142855E-03 34.7437
5.7142857E-03 34.884730000000005
6.7142858E-03 35.02493
7.7142855E-03 35.164269999999995
8.7142857E-03 35.30276
9.7142858E-03 35.44039
1.0714286E-02 35.57717
1.1714286E-02 35.713089999999994
1.2714285E-02 35.84816
1.3714286E-02 35.982380000000006
1.4714286E-02 36.11572
1.5714286E-02 36.24819
1.6714286E-02 36.37976
1.7714286E-02 36.51043
1.8714286E-02 36.6402
1.9714287E-02 36.769059999999996
2.0714285E-02 36.89701
2.1714285E-02 37.024069999999995
2.2714285E-02 37.15023
2.3714285E-02 37.27547
2.4714286E-02 37.3998
2.5714286E-02 37.52319
2.6714286E-02 37.64564
2.7714286E-02 37.76713
2.8714286E-02 37.88767
2.9714286E-02 38.00727
3.0714286E-02 38.125930000000004
3.1714287E-02 38.24364
3.2714285E-02 38.3604
3.3714287E-02 38.47621
3.4714285E-02 38.591049999999996
3.5714287E-02 38.70491
3.6714286E-02 38.81778
3.7714284E-02 38.92965
3.8714286E-02 39.040530000000004
3.9714284E-02 39.15043
4.0714286E-02 39.259339999999995
4.1714285E-02 39.36728
4.2714287E-02 39.474219999999995
4.3714285E-02 39.58016
4.4714287E-02 39.68509
4.5714285E-02 39.78899
4.6714287E-02 39.89186
4.7714286E-02 39.9937
4.8714284E-02 40.09452
4.9714286E-02 40.19433
5.0714284E-02 40.29311
5.1714286E-02 40.39087
5.2714285E-02 40.4876
5.3714287E-02 40.58329
5.4714285E-02 40.67791
5.5714287E-02 40.77148
5.6714285E-02 40.86398
5.7714287E-02 40.95542
5.8714285E-02 41.0458
5.9714288E-02 41.13514
6.0714286E-02 41.22344
6.1714284E-02 41.31067
6.2714286E-02 41.396840000000005
6.3714288E-02 41.48194
6.4714283E-02 41.56594
6.5714285E-02 41.648849999999996
6.6714287E-02 41.730669999999996
6.7714289E-02 41.8114
6.8714283E-02 41.89106
6.9714285E-02 41.96963
7.0714287E-02 42.047129999999996
7.1714282E-02 42.12354
7.2714284E-02 42.19885
7.3714286E-02 42.27305
7.4714288E-02 42.34614
7.5714283E-02 42.418119999999995
7.6714285E-02 42.48898
7.7714287E-02 42.55874
7.8714289E-02 42.62739
7.9714283E-02 42.694939999999995
8.0714285E-02 42.76139
8.1714287E-02 42.826730000000005
8.2714289E-02 42.89094
8.3714284E-02 42.95402
8.4714286E-02 43.01596
8.5714288E-02 43.076769999999996
8.6714283E-02 43.13644
8.7714285E-02 43.195
8.8714287E-02 43.25243
8.9714289E-02 43.30874
9.0714283E-02 43.36393
9.1714285E-02 43.41798
9.2714287E-02 43.4709
9.3714289E-02 43.52265
9.4714284E-02 43.573260000000005
9.5714286E-02 43.62272
9.6714288E-02 43.67104
9.7714283E-02 43.718230000000005
9.8714285E-02 43.76428
9.9714287E-02 43.8092
0.1007143 43.85297
0.1017143 43.89559
0.1027143 43.93705
0.1037143 43.97735
0.1047143 44.016490000000005
0.1057143 44.05448
0.1067143 44.09133
0.1077143 44.12704
0.1087143 44.1616
0.1097143 44.19502
0.1107143 44.22728
0.1117143 44.25838
0.1127143 44.288309999999996
0.1137143 44.317069999999994
0.1147143 44.34467
0.1157143 44.37111
0.1167143 44.396409999999996
0.1177143 44.420559999999995
0.1187143 44.44356
0.1197143 44.4654
0.1207143 44.48609
0.1217143 44.505610000000004
0.1227143 44.52396
0.1237143 44.54115
0.1247143 44.55718
0.1257143 44.57206
0.1267143 44.5858
0.1277143 44.5984
0.1287143 44.60984
0.1297143 44.62014
0.1307143 44.629259999999995
0.1317143 44.63722
0.1327143 44.64402
0.1337143 44.64965
0.1347143 44.654129999999995
0.1357143 44.657469999999996
0.1367143 44.65967
0.1377143 44.66074
0.1387143 44.66066
0.1397143 44.659440000000004
0.1407143 44.65705
0.1417143 44.653510000000004
0.1427143 44.64881
0.1437143 44.642959999999995
0.1447143 44.635979999999996
0.1457143 44.627860000000005
0.1467143 44.61862
0.1477143 44.60825
0.1487143 44.59675
0.1497143 44.584109999999995
0.1507143 44.57031
0.1517143 44.555369999999996
0.1527143 44.53929
0.1537143 44.52207
0.1547143 44.50374
0.1557143 44.4843
0.1567143 44.46376
0.1577143 44.44211
0.1587143 44.41933
0.1597143 44.395430000000005
0.1607143 44.37039
0.1617143 44.34422
0.1627143 44.316919999999996
0.1637143 44.28852
0.1647143 44.25902
0.1657143 44.22844
0.1667143 44.19677
0.1677143 44.16401
0.1687143 44.13015
0.1697143 44.09518
0.1707143 44.05909
0.1717143 44.02189
0.1727143 43.9836
0.1737143 43.94423
0.1747143 43.9038
0.1757143 43.86231
0.1767143 43.81976
0.1777143 43.77613
0.1787143 43.731429999999996
0.1797143 43.685629999999996
0.1807143 43.63874
0.1817143 43.59078
0.1827143 43.54177
0.1837143 43.4917
0.1847143 43.44061
0.1857143 43.38848
0.1867143 43.33531
0.1877143 43.28109
0.1887143 43.22582
0.1897143 43.1695
0.1907143 43.11212
0.1917143 43.05371
0.1927143 42.99428
0.1937143 42.93383
0.1947143 42.87238
0.1957143 42.809940000000005
0.1967143 42.74648
0.1977143 42.681999999999995
0.1987143 42.616510000000005
0.1997143 42.54999
0.2007143 42.48247
0.2017143 42.41394
0.2027143 42.34444
0.2037143 42.27396
0.2047143 42.20252
0.2057143 42.13011
0.2067143 42.05672
0.2077143 41.982350000000004
0.2087143 41.907
0.2097143 41.83067
0.2107143 41.753370000000004
0.2117143 41.675129999999996
0.2127143 41.595949999999995
0.2137143 41.51584
0.2147143 41.43481
0.2157143 41.35284
0.2167143 41.26993
0.2177143 41.186080000000004
0.2187143 41.10129
0.2197143 41.015570000000004
0.2207143 40.92893
0.2217143 40.84139
0.2227143 40.75295
0.2237143 40.66363
0.2247143 40.57342
0.2257143 40.48232
0.2267143 40.39032
0.2277143 40.29742
0.2287143 40.20364
0.2297143 40.10898
0.2307143 40.01346
0.2317143 39.91709
0.2327143 39.81987
0.2337143 39.721810000000005
0.2347143 39.62291
0.2357143 39.523160000000004
0.2367143 39.422560000000004
0.2377143 39.32111
0.2387143 39.21883
0.2397143 39.115719999999996
0.2407143 39.011790000000005
0.2417143 38.90707
0.2427143 38.80154
0.2437143 38.69523
0.2447143 38.588119999999996
0.2457143 38.480219999999996
0.2467143 38.37152
0.2477143 38.262040000000006
0.2487143 38.15176
0.2497143 38.04072
0.2507143 37.92892
0.2517143 37.816359999999996
0.2527143 37.70306
0.2537143 37.58902
0.2547143 37.47423
0.2557143 37.3587
0.2567143 37.24243
0.2577143 37.12543
0.2587143 37.0077
0.2597143 36.88926
0.2607143 36.77011
0.2617143 36.65027
0.2627143 36.52974
0.2637143 36.40852
0.2647143 36.28661
0.2657143 36.16402
0.2667143 36.04074
0.2677143 35.916779999999996
0.2687143 35.79216
0.2697143 35.66688
0.2707143 35.54096
0.2717143 35.414390000000004
0.2727143 35.2872
0.2737143 35.15937
0.2747143 35.03091
0.2757143 34.90182
0.2767143 34.77212
0.2777143 34.6418
0.2787143 34.51087
0.2797143 34.37934
0.2807143 34.24723
0.2817143 34.11452
0.2827143 33.98124
0.2837143 33.84738
0.2847143 33.71295
0.2857143 33.577960000000004
0.2867143 33.4424
0.2877143 33.30629
0.2887143 33.16964
0.2897143 33.03246
0.2907143 32.89475
0.2917143 32.75651
0.2927143 32.617760000000004
0.2937143 32.47849
0.2947143 32.338719999999995
0.2957143 32.19844
0.2967143 32.057649999999995
0.2977143 31.91638
0.2987143 31.77463
0.2997143 31.63239
0.3007143 31.48969
0.3017143 31.34653
0.3027143 31.20291
0.3037143 31.058829999999997
0.3047143 30.91431
0.3057143 30.76935
0.3067143 30.62395
0.3077143 30.478119999999997
0.3087143 30.331879999999998
0.3097143 30.18522
0.3107143 30.03815
0.3117143 29.890670000000004
0.3127143 29.742800000000003
0.3137143 29.594540000000002
0.3147143 29.445890000000002
0.3157143 29.296850000000003
0.3167143 29.147450000000003
0.3177143 28.99768
0.3187143 28.84756
0.3197143 28.697089999999996
0.3207143 28.54627
0.3217143 28.395120000000002
0.3227143 28.243629999999996
0.3237143 28.09181
0.3247143 27.93967
0.3257143 27.78721
0.3267143 27.63445
0.3277143 27.48138
0.3287143 27.32802
0.3297143 27.174369999999996
0.3307143 27.02043
0.3317143 26.866220000000002
0.3327143 26.71172
0.3337143 26.55695
0.3347143 26.40193
0.3357143 26.24665
0.3367143 26.09113
0.3377143 25.935370000000002
0.3387143 25.779380000000003
0.3397143 25.623170000000002
0.3407143 25.46673
0.3417143 25.31007
0.3427143 25.15319
0.3437143 24.996109999999998
0.3447143 24.83883
0.3457143 24.68137
0.3467143 24.523719999999997
0.3477143 24.3659
0.3487143 24.2079
0.3497143 24.04974
0.3507143 23.89141
0.3517143 23.73292
0.3527143 23.57428
0.3537143 23.41549
0.3547143 23.25657
0.3557143 23.09753
0.3567143 22.93836
0.3577143 22.77908
0.3587143 22.619690000000002
0.3597143 22.460179999999998
0.3607143 22.30056
0.3617143 22.14084
0.3627143 21.981029999999997
0.3637143 21.82114
0.3647143 21.66117
0.3657143 21.50114
0.3667143 21.34106
0.3677143 21.18091
0.3687143 21.02071
0.3697143 20.86047
0.3707143 20.70017
0.3717143 20.539830000000002
0.3727143 20.379459999999998
0.3737143 20.21907
0.3747143 20.05866
0.3757143 19.89825
0.3767143 19.737840000000002
0.3777143 19.57741
0.3787143 19.416990000000002
0.3797143 19.25657
0.3807143 19.09616
0.3817143 18.935769999999998
0.3827143 18.7754
0.3837143 18.61507
0.3847143 18.45479
0.3857143 18.29455
0.3867143 18.13437
0.3877143 17.974239999999998
0.3887143 17.814169999999997
0.3897143 17.654149999999998
0.3907143 17.49419
0.3917143 17.3343
0.3927143 17.174500000000002
0.3937143 17.014789999999998
0.3947143 16.85519
0.3957143 16.69569
0.3967143 16.53629
0.3977143 16.377
0.3987143 16.21781
0.3997143 16.058729999999997
0.4007143 15.899769999999998
0.4017143 15.74094
0.4027143 15.58225
0.4037143 15.423709999999998
0.4047143 15.26532
0.4057143 15.10708
0.4067143 14.949000000000002
0.4077143 14.791070000000001
0.4087143 14.633289999999999
0.4097143 14.475679999999999
0.4107143 14.31824
0.4117143 14.16098
0.4127143 14.00392
0.4137143 13.84705
0.4147143 13.69038
0.4157143 13.533919999999998
0.4167143 13.377659999999999
0.4177143 13.2216
0.4187143 13.06574
0.4197143 12.910089999999999
0.4207143 12.754660000000001
0.4217143 12.59946
0.4227143 12.4445
0.4237143 12.28979
0.4247143 12.13534
0.4257143 11.98113
0.4267143 11.827160000000001
0.4277143 11.67345
0.4287143 11.51998
0.4297143 11.366769999999999
0.4307143 11.21384
0.4317143 11.061169999999999
0.4327143 10.908800000000001
0.4337143 10.75671
0.4347143 10.60492
0.4357143 10.45341
0.4367143 10.30219
0.4377143 10.15127
0.4387143 10.000630000000001
0.4397143 9.8502986
0.4407143 9.7002819
0.4417143 9.5505901
0.4427143 9.4012298
0.4437143 9.2522033
0.4447143 9.1035098
0.4457143 8.9551456
0.4467143 8.80711
0.4477143 8.6594038
0.4487143 8.5120313
0.4497143 8.3650023
0.4507143 8.2183264
0.4517143 8.072011900000001
0.4527143 7.926066199999999
0.4537143 7.7804901
0.4547143 7.635282699999999
0.4557143 7.4904419
0.4567143 7.3459677
0.4577143 7.2018631
0.4587143 7.0581347
0.4597143 6.914791500000001
0.4607143 6.7718416
0.4617143 6.629292700000001
0.4627143 6.4871475
0.4637143 6.3454069
0.4647143 6.2040690000000005
0.4657143 6.0631312
0.4667143 5.9225935
0.4677143 5.7824596999999995
0.4687143 5.6427363
0.4697143 5.5034320999999995
0.4707143 5.3645551
0.4717143 5.2261118
0.4727143 5.0881051
0.4737143 4.9505349
0.4747143 4.8133992
0.4757143 4.6766955
0.4767143 4.540424
0.4777143 4.404588
0.4787143 4.2691935
0.4797143 4.1342482
0.4807143 3.9997593
0.4817143 3.8657315
0.4827143 3.7321679000000003
0.4837143 3.5990685
0.4847143 3.4664322
0.4857143 3.3342585000000002
0.4867143 3.202549
0.4877143 3.071307
0.4887143 2.9405379999999997
0.4897143 2.810248
0.4907143 2.6804425
0.4917143 2.551125
0.4927143 2.4222965999999997
0.4937143 2.2939563
0.4947143 2.1661026
0.4957143 2.0387348
0.4967143 1.911854
0.4977143 1.7854637999999998
0.4987143 1.6595697
0.4997143 1.5341782
0.5007143 1.409295
0.5017143 1.284924
0.5027143 1.1610669
0.5037143 1.0377237
0.5047143 0.91489283
0.5057143 0.79257339
0.5067143 0.67076543
0.5077143 0.54947091
0.5087143 0.42869346
0.5097143 0.3084376
0.5107143 0.18870775
0.5117143 0.06950732800000001
0.5127143 -0.0491618
0.5137143 -0.16729924000000002
0.5147143 -0.28490548
0.5157143 -0.40198103999999996
0.5167143 -0.51852544
0.5177143 -0.6345368
0.5187143 -0.7500119000000001
0.5197143 -0.8649466600000001
0.5207143 -0.9793369099999999
0.5217143 -1.0931799
0.5227143 -1.2064743
0.5237143 -1.3192204
0.5247143 -1.4314198
0.5257143 -1.5430742000000002
0.5267143 -1.6541844
0.5277143 -1.7647492
0.5287143 -1.8747652
0.5297143 -1.9842275999999999
0.5307143 -2.0931311
0.5317143 -2.2014715000000002
0.5327143 -2.3092462
0.5337143 -2.4164556
0.5347143 -2.5231021
0.5357143 -2.6291888
0.5367143 -2.7347185
0.5377143 -2.8396919
0.5387143 -2.9441072
0.5397143 -3.0479603
0.5407143 -3.1512461999999997
0.5417143 -3.2539602
0.5427143 -3.3561001999999998
0.5437143 -3.4576662000000002
0.5447143 -3.5586607
0.5457143 -3.6590867
0.5467143 -3.7589468
0.5477143 -3.8582403000000003
0.5487143 -3.9569642000000003
0.5497143 -4.0551133
0.5507143 -4.1526824
0.5517143 -4.2496681
0.5527143 -4.3460693
0.5537143 -4.441889000000001
0.5547143 -4.5371328
0.5557143 -4.6318058
0.5567143 -4.7259122
0.5577143 -4.819452
0.5587143 -4.9124215
0.5597143 -5.0048135
0.5607143 -5.0966211
0.5617143 -5.1878389
0.5627143 -5.2784655
0.5637143 -5.3685032
0.5647143 -5.4579578
0.5657143 -5.5468358
0.5667143 -5.6351416
0.5677143 -5.7228755
0.5687143 -5.8100335
0.5697143 -5.896609600000001
0.5707143 -5.9825972
0.5717143 -6.0679927000000005
0.5727143 -6.1527975
0.5737143 -6.2370159
0.5747143 -6.3206553
0.5757143 -6.4037226
0.5767143 -6.486219899999999
0.5777143 -6.5681458
0.5787143 -6.6494942
0.5797143 -6.7302577
0.5807143 -6.8104289
0.5817143 -6.8900041
0.5827143 -6.968987
0.5837143 -7.0473835
0.5847143 -7.1252041
0.5857143 -7.2024569
0.5867143 -7.279145700000001
0.5877143 -7.3552683
0.5887143 -7.4308187
0.5897143 -7.505787199999999
0.5907143 -7.5801663
0.5917143 -7.6539524
0.5927143 -7.7271491
0.5937143 -7.799764
0.5947143 -7.8718066
0.5957143 -7.943285299999999
0.5967143 -8.014202099999999
0.5977143 -8.084554200000001
0.5987143 -8.1543326
0.5997143 -8.223529899999999
0.6007143 -8.292139299999999
0.6017143 -8.3601616
0.6027143 -8.4276035
0.6037143 -8.4944762
0.6047143 -8.5607916
0.6057143 -8.6265557
0.6067143 -8.6917691
0.6077143 -8.756425199999999
0.6087143 -8.8205136
0.6097143 -8.8840246
0.6107143 -8.9469522
0.6117143 -9.0092979
0.6127143 -9.0710692
0.6137143 -9.1322795
0.6147143 -9.1929406
0.6157143 -9.2530601
0.6167143 -9.3126364
0.6177143 -9.3716636
0.6187143 -9.4301306
0.6197143 -9.488029000000001
0.6207143 -9.5453545
0.6217143 -9.6021123
0.6227143 -9.6583121
0.6237143 -9.713965700000001
0.6247143 -9.769085
0.6257143 -9.823674
0.6267143 -9.8777287
0.6277143 -9.9312395
0.6287143 -9.984195999999999
0.6297143 -10.036589999999999
0.6307143 -10.08842
0.6317143 -10.13969
0.6327143 -10.19042
0.6337143 -10.24062
0.6347143 -10.2903
0.6357143 -10.33947
0.6367143 -10.388110000000001
0.6377143 -10.43622
0.6387143 -10.483789999999999
0.6397143 -10.53081
0.6407143 -10.57728
0.6417143 -10.62321
0.6427143 -10.668619999999999
0.6437143 -10.71351
0.6447143 -10.7579
0.6457143 -10.80179
0.6467143 -10.84516
0.6477143 -10.88801
0.6487143 -10.930330000000001
0.6497143 -10.97211
0.6507143 -11.01336
0.6517143 -11.05409
0.6527143 -11.09431
0.6537143 -11.134030000000001
0.6547143 -11.17327
0.6557143 -11.21202
0.6567143 -11.25028
0.6577143 -11.28801
0.6587143 -11.32523
0.6597143 -11.361930000000001
0.6607143 -11.39812
0.6617143 -11.43381
0.6627143 -11.46902
0.6637143 -11.50375
0.6647143 -11.53802
0.6657143 -11.571810000000001
0.6667143 -11.60511
0.6677143 -11.63792
0.6687143 -11.67023
0.6697143 -11.702029999999999
0.6707143 -11.73334
0.6717143 -11.76418
0.6727143 -11.79455
0.6737143 -11.82446
0.6747143 -11.85393
0.6757143 -11.88292
0.6767143 -11.91145
0.6777143 -11.9395
0.6787143 -11.96706
0.6797143 -11.994150000000001
0.6807143 -12.02076
0.6817143 -12.04692
0.6827143 -12.07265
0.6837143 -12.09793
0.6847143 -12.122779999999999
0.6857143 -12.14718
0.6867143 -12.17112
0.6877143 -12.1946
0.6887143 -12.217609999999999
0.6897143 -12.24018
0.6907143 -12.26229
0.6917143 -12.28398
0.6927143 -12.305240000000001
0.6937143 -12.32609
0.6947143 -12.34652
0.6957143 -12.36652
0.6967143 -12.38608
0.6977143 -12.405199999999999
0.6987143 -12.42388
0.6997143 -12.44212
0.7007143 -12.459950000000001
0.7017143 -12.47736
0.7027143 -12.49437
0.7037143 -12.51099
0.7047143 -12.52719
0.7057143 -12.542990000000001
0.7067143 -12.55837
0.7077143 -12.573329999999999
0.7087143 -12.58787
0.7097143 -12.60201
0.7107143 -12.61575
0.7117143 -12.629109999999999
0.7127143 -12.64209
0.7137143 -12.654679999999999
0.7147143 -12.66689
0.7157143 -12.678700000000001
0.7167143 -12.690109999999999
0.7177143 -12.70113
0.7187143 -12.711749999999999
0.7197143 -12.72199
0.7207143 -12.73185
0.7217143 -12.741359999999998
0.7227143 -12.7505
0.7237143 -12.75929
0.7247143 -12.76771
0.7257143 -12.77575
0.7267143 -12.783430000000001
0.7277143 -12.79073
0.7287143 -12.79767
0.7297143 -12.80425
0.7307143 -12.810479999999998
0.7317143 -12.81636
0.7327143 -12.8219
0.7337143 -12.82709
0.7347143 -12.83193
0.7357143 -12.83642
0.7367143 -12.84056
0.7377143 -12.844349999999999
0.7387143 -12.84781
0.7397143 -12.85093
0.7407143 -12.853729999999999
0.7417143 -12.856200000000001
0.7427143 -12.85836
0.7437143 -12.86019
0.7447143 -12.861690000000001
0.7457143 -12.862860000000001
0.7467143 -12.863710000000001
0.7477143 -12.864239999999999
0.7487143 -12.864439999999998
0.7497143 -12.864329999999999
0.7507143 -12.86392
0.7517143 -12.86319
0.7527143 -12.86216
0.7537143 -12.86083
0.7547143 -12.859190000000002
0.7557143 -12.85725
0.7567143 -12.85502
0.7577143 -12.85249
0.7587143 -12.849659999999998
0.7597143 -12.84655
0.7607143 -12.84315
0.7617143 -12.839459999999999
0.7627143 -12.835479999999999
0.7637143 -12.83123
0.7647143 -12.82669
0.7657143 -12.821869999999999
0.7667143 -12.81678
0.7677143 -12.81141
0.7687143 -12.805769999999999
0.7697143 -12.799859999999999
0.7707143 -12.793679999999998
0.7717143 -12.78723
0.7727143 -12.780520000000001
0.7737143 -12.77356
0.7747143 -12.766340000000001
0.7757143 -12.75887
0.7767143 -12.75114
0.7777143 -12.743160000000001
0.7787143 -12.73493
0.7797143 -12.72644
0.7807143 -12.7177
0.7817143 -12.70871
0.7827143 -12.69948
0.7837143 -12.690019999999999
0.7847143 -12.680330000000001
0.7857143 -12.6704
0.7867143 -12.660250000000001
0.7877143 -12.64987
0.7887143 -12.639249999999999
0.7897143 -12.628400000000001
0.7907143 -12.617320000000001
0.7917143 -12.606010000000001
0.7927143 -12.59449
0.7937143 -12.58275
0.7947143 -12.570799999999998
0.7957143 -12.558639999999999
0.7967143 -12.546270000000002
0.7977143 -12.53368
0.7987143 -12.520880000000002
0.7997143 -12.50786
0.8007143 -12.49464
0.8017143 -12.481209999999999
0.8027143 -12.467590000000001
0.8037143 -12.45378
0.8047143 -12.43978
0.8057143 -12.425600000000001
0.8067143 -12.41122
0.8077143 -12.39665
0.8087143 -12.38188
0.8097143 -12.36692
0.8107143 -12.35176
0.8117143 -12.336419999999999
0.8127143 -12.3209
0.8137143 -12.30522
0.8147143 -12.28938
0.8157143 -12.27336
0.8167143 -12.25717
0.8177143 -12.24081
0.8187143 -12.224260000000001
0.8197143 -12.20753
0.8207143 -12.190629999999999
0.8217143 -12.173580000000001
0.8227143 -12.156369999999999
0.8237143 -12.13902
0.8247143 -12.12152
0.8257143 -12.10387
0.8267143 -12.08605
0.8277143 -12.06807
0.8287143 -12.04993
0.8297143 -12.03162
0.8307143 -12.013169999999999
0.8317143 -11.994580000000001
0.8327143 -11.97587
0.8337143 -11.95703
0.8347143 -11.93806
0.8357143 -11.91896
0.8367143 -11.899709999999999
0.8377143 -11.88031
0.8387143 -11.860759999999999
0.8397143 -11.84108
0.8407143 -11.82126
0.8417143 -11.80133
0.8427143 -11.78129
0.8437143 -11.761140000000001
0.8447143 -11.740879999999999
0.8457143 -11.720500000000001
0.8467143 -11.69999
0.8477143 -11.67934
0.8487143 -11.65856
0.8497143 -11.63767
0.8507143 -11.61666
0.8517143 -11.59556
0.8527143 -11.57438
0.8537143 -11.553099999999999
0.8547143 -11.53172
0.8557143 -11.51022
0.8567143 -11.488610000000001
0.8577143 -11.46687
0.8587143 -11.44502
0.8597143 -11.423079999999999
0.8607143 -11.40105
0.8617143 -11.37895
0.8627143 -11.35677
0.8637143 -11.33452
0.8647143 -11.31218
0.8657143 -11.28974
0.8667143 -11.267190000000001
0.8677143 -11.24454
0.8687143 -11.22179
0.8697143 -11.19897
0.8707143 -11.176079999999999
0.8717143 -11.15313
0.8727143 -11.130130000000001
0.8737143 -11.107050000000001
0.8747143 -11.08389
0.8757143 -11.060649999999999
0.8767143 -11.037320000000001
0.8777143 -11.0139
0.8787143 -10.99041
0.8797143 -10.96686
0.8807143 -10.94326
0.8817143 -10.91962
0.8827143 -10.89593
0.8837143 -10.87218
0.8847143 -10.84835
0.8857143 -10.824449999999999
0.8867143 -10.800469999999999
0.8877143 -10.77641
0.8887143 -10.75231
0.8897143 -10.72816
0.8907143 -10.70398
0.8917143 -10.67977
0.8927143 -10.65553
0.8937143 -10.63123
0.8947143 -10.60688
0.8957143 -10.58245
0.8967143 -10.55797
0.8977143 -10.533430000000001
0.8987143 -10.50886
0.8997143 -10.484259999999999
0.9007143 -10.45963
0.9017143 -10.434989999999999
0.9027143 -10.41031
0.9037143 -10.38559
0.9047143 -10.36082
0.9057143 -10.33599
0.9067143 -10.31112
0.9077143 -10.28622
0.9087143 -10.2613
0.9097143 -10.23637
0.9107143 -10.21143
0.9117143 -10.186480000000001
0.9127143 -10.16151
0.9137143 -10.13649
0.9147143 -10.11143
0.9157143 -10.08633
0.9167143 -10.0612
0.9177143 -10.036050000000001
0.9187143 -10.01089
0.9197143 -9.9857301
0.9207143 -9.960574699999999
0.9217143 -9.9354118
0.9227143 -9.9102303
0.9237143 -9.8850213
0.9247143 -9.8597802
0.9257143 -9.8345123
0.9267143 -9.809229499999999
0.9277143 -9.7839445
0.9287143 -9.758667599999999
0.9297143 -9.7334012
0.9307143 -9.708140799999999
0.9317143 -9.6828744
0.9327143 -9.6575908
0.9337143 -9.6322842
0.9347143 -9.6069552
0.9357143 -9.5816128
0.9367143 -9.5562696
0.9377143 -9.5309399
0.9387143 -9.5056303
0.9397143 -9.4803393
0.9407143 -9.4550587
0.9417143 -9.4297774
0.9427143 -9.4044849
0.9437143 -9.379177499999999
0.9447143 -9.3538582
0.9457143 -9.3285389
0.9467143 -9.3032323
0.9477143 -9.2779487
0.9487143 -9.2526928
0.9497143 -9.227461400000001
0.9507143 -9.2022441
0.9517143 -9.1770314
0.9527143 -9.1518149
0.9537143 -9.126593199999999
0.9547143 -9.1013737
0.9557143 -9.0761669
0.9567143 -9.0509854
0.9577143 -9.025836700000001
0.9587143 -9.0007193
0.9597143 -8.9756265
0.9607143 -8.9505479
0.9617143 -8.9254737
0.9627143 -8.9004003
0.9637143 -8.8753313
0.9647143 -8.8502765
0.9657143 -8.82525
0.9667143 -8.8002622
0.9677143 -8.7753177
0.9687143 -8.750411900000001
0.9697143 -8.7255351
0.9707143 -8.7006763
0.9717143 -8.6758263
0.9727143 -8.6509839
0.9737143 -8.626154099999999
0.9747143 -8.6013474
0.9757143 -8.5765757
0.9767143 -8.551845700000001
0.9777143 -8.5271589
0.9787143 -8.5025087
0.9797143 -8.477886
0.9807143 -8.4532812
0.9817143 -8.4286906
0.9827143 -8.4041171
0.9837143 -8.3795704
0.9847143 -8.3550632
0.9857143 -8.3306044
0.9867143 -8.3061986
0.9877143 -8.2818411
0.9887143 -8.257522400000001
0.9897143 -8.2332313
0.9907143 -8.2089581
0.9917143 -8.184701899999999
0.9927143 -8.1604689
0.9937143 -8.1362695
0.9947143 -8.112116199999999
0.9957143 -8.0880173
0.9967143 -8.0639742
0.9977143 -8.039980400000001
0.9987143 -8.0160253
0.9997143 -7.9920985
1.000714 -7.9681948
1.001714 -7.9443164
1.002714 -7.9204707999999995
1.003714 -7.8966707
1.004714 -7.8729257
1.005714 -7.849238799999999
1.006714 -7.8256071
1.007714 -7.80202
1.008714 -7.7784672
1.009714 -7.754942
1.010714 -7.7314429
1.011714 -7.7079758
1.012714 -7.6845533999999995
1.013714 -7.6611884
1.014714 -7.6378882
1.015714 -7.614652800000001
1.016714 -7.5914748
1.017714 -7.5683422
1.018714 -7.5452432
1.019714 -7.522171
1.020714 -7.4991271
1.021714 -7.4761197
1.022714 -7.4531622
1.023714 -7.430265799999999
1.024714 -7.4074349999999995
1.025714 -7.384666800000001
1.026714 -7.361953000000001
1.027714 -7.3392808
1.028714 -7.3166423
1.029714 -7.294035699999999
1.030714 -7.2714663999999996
1.031714 -7.2489463
1.032714 -7.226488000000001
1.033714 -7.2040996999999996
1.034714 -7.181780799999999
1.035714 -7.1595237
1.036714 -7.1373157
1.037714 -7.115145
1.038714 -7.0930048999999995
1.039714 -7.0708968
1.040714 -7.0488311
1.041714 -7.0268206
1.042714 -7.0048787
1.043714 -6.983009699999999
1.044714 -6.9612116
1.045714 -6.9394730000000004
1.046714 -6.9177805999999995
1.047714 -6.8961239999999995
1.048714 -6.874499500000001
1.049714 -6.8529129
1.050714 -6.8313755
1.051714 -6.8099014
1.052714 -6.7884989000000004
1.053714 -6.7671694
1.054714 -6.7459062
1.055714 -6.7246974
1.056714 -6.703529499999999
1.057714 -6.6823952
1.058714 -6.6612966
1.059714 -6.6402428
1.060714 -6.6192478
1.061714 -6.5983243
1.062714 -6.5774783
1.063714 -6.556706900000001
1.064714 -6.535999500000001
1.065714 -6.515341299999999
1.066714 -6.494720299999999
1.067714 -6.4741313
1.068714 -6.4535782
1.069714 -6.4330734
1.070714 -6.412632
1.071714 -6.392265900000001
1.072714 -6.3719779
1.073714 -6.3517615
1.074714 -6.3316040000000005
1.075714 -6.3114911
1.076714 -6.291414100000001
1.077714 -6.2713727
1.078714 -6.251374599999999
1.079714 -6.231433900000001
1.080714 -6.2115632
1.081714 -6.1917707
1.082714 -6.1720546
1.083714 -6.152404799999999
1.084714 -6.132807199999999
1.085714 -6.1132483
1.086714 -6.0937225999999995
1.087714 -6.0742329999999995
1.088714 -6.0547914
1.089714 -6.0354128
1.090714 -6.0161095
1.091714 -5.9968859
1.092714 -5.9777363999999995
1.093714 -5.9586484
1.094714 -5.9396073000000005
1.095714 -5.9206016
1.096714 -5.9016287
1.097714 -5.8826953
1.098714 -5.8638148
1.099714 -5.845002099999999
1.100714 -5.8262665
1.101714 -5.8076095
1.102714 -5.7890220999999995
1.103714 -5.7704907
1.104714 -5.7520013
1.105714 -5.7335455
1.106714 -5.7151247000000005
1.107714 -5.696748599999999
1.108714 -5.6784317
1.109714 -5.6601871
1.110714 -5.6420207
1.111714 -5.6239292
1.112714 -5.6059014
1.113714 -5.587922
1.114714 -5.5699792
1.115714 -5.552068
1.116714 -5.5341937
1.117714 -5.5163689
1.118714 -5.4986082
1.119714 -5.480923499999999
1.120714 -5.4633174
1.121714 -5.4457836
1.122714 -5.428309
1.123714 -5.4108787
1.124714 -5.3934824
1.125714 -5.376118399999999
1.126714 -5.358794
1.127714 -5.3415224
1.128714 -5.324317499999999
1.129714 -5.3071883
1.130714 -5.2901339
1.131714 -5.2731451
1.132714 -5.2562088
1.133714 -5.239311600000001
1.134714 -5.2224465
1.135714 -5.205616
1.136714 -5.1888306
1.137714 -5.1721044
1.138714 -5.1554494
1.139714 -5.13887
1.140714 -5.1223617
1.141714 -5.1059131
1.142714 -5.0895098999999995
1.143714 -5.0731413000000005
1.144714 -5.056803700000001
1.145714 -5.0405022
1.146714 -5.0242487
1.147714 -5.0080564
1.148714 -4.9919348
1.149714 -4.975885900000001
1.150714 -4.9599033
1.151714 -4.9439747
1.152714 -4.9280874
1.153714 -4.9122334
1.154714 -4.8964117
1.155714 -4.8806294999999995
1.156714 -4.8648986999999995
1.157714 -4.849230899999999
1.158714 -4.833632000000001
1.159714 -4.818100899999999
1.160714 -4.8026294
1.161714 -4.7872055
1.162714 -4.7718186000000005
1.163714 -4.7564637
1.164714 -4.7411434
1.165714 -4.7258675
1.166714 -4.7106475
1.167714 -4.695493
1.168714 -4.680407000000001
1.169714 -4.6653856000000005
1.170714 -4.650418800000001
1.171714 -4.6354957
1.172714 -4.6206065
1.173714 -4.6057489
1.174714 -4.5909271
1.175714 -4.5761507
1.176714 -4.5614298
1.177714 -4.5467718999999995
1.178714 -4.5321777
1.179714 -4.5176424
1.180714 -4.5031566000000005
1.181714 -4.4887111
1.182714 -4.4742998
1.183714 -4.4599224
1.184714 -4.4455856
1.185714 -4.431298
1.186714 -4.4170685
1.187714 -4.4029009
1.188714 -4.3887936000000005
1.189714 -4.3747399
1.190714 -4.3607302
1.191714 -4.346756999999999
1.192714 -4.3328162
1.193714 -4.3189101
1.194714 -4.305045300000001
1.195714 -4.2912304
1.196714 -4.2774715
1.197714 -4.2637702
1.198714 -4.2501237
1.199714 -4.2365249
1.200714 -4.2229664
1.201714 -4.2094423999999995
1.202714 -4.195952
1.203714 -4.1824981999999995
1.204714 -4.1690875
1.205714 -4.1557264
1.206714 -4.1424196
1.207714 -4.1291676
1.208714 -4.1159666999999995
1.209714 -4.1028105
1.210714 -4.089693400000001
1.211714 -4.0766124
1.212714 -4.0635679
1.213714 -4.050563599999999
1.214714 -4.037605200000001
1.215714 -4.0246967
1.216714 -4.0118396
1.217714 -3.9990316999999997
1.218714 -3.9862680999999998
1.219714 -3.9735435999999997
1.220714 -3.9608537999999998
1.221714 -3.9481979000000003
1.222714 -3.9355777
1.223714 -3.9229974
1.224714 -3.9104614000000004
1.225714 -3.8979732000000005
1.226714 -3.8855325000000005
1.227714 -3.8731378
1.228714 -3.8607853999999997
1.229714 -3.8484725999999996
1.230714 -3.8361974
1.231714 -3.8239595
1.232714 -3.8117606
1.233714 -3.7996035
1.234714 -3.7874892
1.235714 -3.7754189
1.236714 -3.7633907
1.237714 -3.7514023
1.238714 -3.739452
1.239714 -3.7275385
1.240714 -3.7156619
1.241714 -3.7038237
1.242714 -3.6920261
1.243714 -3.6802709000000005
1.244714 -3.6685582
1.245714 -3.6568876
1.246714 -3.6452565
1.247714 -3.6336634
1.248714 -3.6221072
1.249714 -3.6105875000000003
1.250714 -3.5991049999999998
1.251714 -3.5876613
1.252714 -3.5762563
1.253714 -3.5648900999999995
1.254714 -3.5535611
1.255714 -3.5422678999999997
1.256714 -3.5310093
1.257714 -3.5197857999999997
1.258714 -3.5085987
1.259714 -3.4974501
1.260714 -3.4863424
1.261714 -3.4752768000000005
1.262714 -3.4642517999999995
1.263714 -3.4532648
1.264714 -3.4423124
1.265714 -3.4313920999999996
1.266714 -3.4205027
1.267714 -3.4096456999999996
1.268714 -3.3988241
1.269714 -3.3880409
1.270714 -3.3772979000000003
1.271714 -3.3665951
1.272714 -3.3559303999999996
1.273714 -3.3453003000000003
1.274714 -3.3347011
1.275714 -3.3241317
1.276714 -3.3135928000000003
1.277714 -3.3030879
1.278714 -3.2926206
1.279714 -3.2821938000000004
1.280714 -3.2718085
1.281714 -3.2614622000000004
1.282714 -3.2511506000000003
1.283714 -3.2408681
1.284714 -3.2306105
1.285714 -3.2203774999999997
1.286714 -3.2101721
1.287714 -3.1999998
1.288714 -3.1898662
1.289714 -3.1797759
1.290714 -3.1697292000000004
1.291714 -3.1597219
1.292714 -3.1497485999999997
1.293714 -3.1398023999999998
1.294714 -3.1298801000000003
1.295714 -3.1199814999999997
1.296714 -3.1101109
1.297714 -3.1002747
1.298714 -3.0904785
1.299714 -3.0807249
1.300714 -3.071012
1.301714 -3.0613342
1.302714 -3.0516842
1.303714 -3.0420562
1.304714 -3.0324481
1.305714 -3.022863
1.306714 -3.0133074
1.307714 -3.0037891
1.308714 -2.9943138
1.309714 -2.9848825
1.310714 -2.9754910999999997
1.311714 -2.9661318
1.312714 -2.9567961
1.313714 -2.9474778
1.314714 -2.9381765
1.315714 -2.9288966
1.316714 -2.9196467
1.317714 -2.9104352000000002
1.318714 -2.9012678
1.319714 -2.8921446
1.320714 -2.8830601000000002
1.321714 -2.8740056
1.322714 -2.8649728999999997
1.323714 -2.8559573
1.324714 -2.8469596
1.325714 -2.8379855999999997
1.326714 -2.8290438
1.327714 -2.8201414000000002
1.328714 -2.8112818
1.329714 -2.8024621
1.330714 -2.7936749
1.331714 -2.7849106
1.332714 -2.7761617999999997
1.333714 -2.7674256
1.334714 -2.7587058
1.335714 -2.750011
1.336714 -2.7413514
1.337714 -2.7327349
1.338714 -2.724164
1.339714 -2.7156342
1.340714 -2.7071366
1.341714 -2.6986608
1.342714 -2.6901994
1.343714 -2.6817504
1.344714 -2.6733184
1.345714 -2.6649121
1.346714 -2.6565414
1.347714 -2.6482126000000004
1.348714 -2.639926
1.349714 -2.631676
1.350714 -2.623453
1.351714 -2.6152475
1.352714 -2.6070537000000003
1.353714 -2.5988721999999997
1.354714 -2.5907099
1.355714 -2.5825771
1.356714 -2.5744827000000003
1.357714 -2.5664316
1.358714 -2.5584217
1.359714 -2.5504451
1.360714 -2.5424911000000003
1.361714 -2.5345508
1.362714 -2.52662
1.363714 -2.5187017
1.364714 -2.5108041
1.365714 -2.5029382
1.366714 -2.4951126
1.367714 -2.4873307000000002
1.368714 -2.4795886
1.369714 -2.4718773
1.370714 -2.4641858
1.371714 -2.4565061999999998
1.372714 -2.4488356
1.373714 -2.4411783
1.374714 -2.4335431
1.375714 -2.4259401
1.376714 -2.4183767
1.377714 -2.410854
1.378714 -2.4033668
1.379714 -2.3959056
1.380714 -2.3884604
1.381714 -2.3810249
1.382714 -2.3735993
1.383714 -2.3661898
1.384714 -2.3588065
1.385714 -2.3514591
1.386714 -2.3441527
1.387714 -2.3368862
1.388714 -2.3296522
1.389714 -2.3224404
1.390714 -2.3152413
1.391714 -2.3080502
1.392714 -2.3008686000000003
1.393714 -2.2937041
1.394714 -2.2865666
1.395714 -2.2794653
1.396714 -2.2724037999999998
1.397714 -2.2653800000000004
1.398714 -2.2583857
1.399714 -2.251411
1.400714 -2.2444481
1.401714 -2.2374935
1.402714 -2.2305505
1.403714 -2.2236271
1.404714 -2.2167325
1.405714 -2.2098739
1.406714 -2.203053
1.407714 -2.1962658999999998
1.408714 -2.1895042
1.409714 -2.1827587999999998
1.410714 -2.1760235999999997
1.411714 -2.169298
1.412714 -2.1625865
1.413714 -2.1558978
1.414714 -2.1492405
1.415714 -2.1426199
1.416714 -2.136036
1.417714 -2.1294832
1.418714 -2.1229528
1.419714 -2.1164358
1.420714 -2.1099269
1.421714 -2.1034269
1.422714 -2.0969415000000002
1.423714 -2.0904794
1.424714 -2.0840487000000003
1.425714 -2.0776534
1.426714 -2.0712929
1.427714 -2.0649614
1.428714 -2.0586506
1.429714 -2.0523533
1.430714 -2.0460662000000003
1.431714 -2.0397905
1.432714 -2.0335324
1.433714 -2.0272993
1.434714 -2.0210974
1.435714 -2.0149291
1.436714 -2.0087916
1.437714 -2.0026786000000003
1.438714 -1.9965822000000002
1.439714 -1.9904967
1.440714 -1.9844206
1.441714 -1.9783572999999999
1.442714 -1.9723134
1.443714 -1.9662965000000001
1.444714 -1.960312
1.445714 -1.9543610999999999
1.446714 -1.9484399
1.447714 -1.9425415000000001
1.448714 -1.9366584999999998
1.449714 -1.9307859
1.450714 -1.9249228999999999
1.451714 -1.9190729
1.452714 -1.9132422
1.453714 -1.9074375000000001
1.454714 -1.9016629
1.455714 -1.8959187
1.456714 -1.8902011
1.457714 -1.8845041999999999
1.458714 -1.8788222
1.459714 -1.8731517999999998
1.460714 -1.8674934
1.461714 -1.8618514999999998
1.462714 -1.8562317
1.463714 -1.8506392999999999
1.464714 -1.8450767
1.465714 -1.8395426
1.466714 -1.8340319
1.467714 -1.8285383999999998
1.468714 -1.8230570000000001
1.469714 -1.8175855
1.470714 -1.8121259
1.471714 -1.8066829
1.472714 -1.8012624000000002
1.473714 -1.7958691
1.474714 -1.7905053
1.475714 -1.7851688000000001
1.476714 -1.779855
1.477714 -1.7745583999999999
1.478714 -1.7692747000000002
1.479714 -1.7640021
1.480714 -1.7587427
1.481714 -1.7535008
1.482714 -1.7482813
1.483714 -1.7430879
1.484714 -1.7379209
1.485714 -1.7327782
1.486714 -1.7276550000000002
1.487714 -1.7225467
1.488714 -1.7174506999999999
1.489714 -1.7123668
1.490714 -1.7072976
1.491714 -1.7022479
1.492714 -1.697222
1.493714 -1.6922222
1.494714 -1.6872484
1.495714 -1.6822971
1.496714 -1.6773637000000001
1.497714 -1.6724437
1.498714 -1.6675351
1.499714 -1.6626382
1.500714 -1.6577564
1.501714 -1.6528942000000002
1.502714 -1.6480556
1.503714 -1.6432421
1.504714 -1.6384528999999999
1.505714 -1.6336843
1.506714 -1.628932
1.507714 -1.6241921
1.508714 -1.6194633999999999
1.509714 -1.6147474
1.510714 -1.6100474
1.511714 -1.6053675
1.512714 -1.6007110000000002
1.513714 -1.5960786
1.514714 -1.5914688
1.515714 -1.5868779
1.516714 -1.5823022999999998
1.517714 -1.5777392000000001
1.518714 -1.5731886
1.519714 -1.5686525
1.520714 -1.5641345000000002
1.521714 -1.5596381
1.522714 -1.5551654
1.523714 -1.5507153
1.524714 -1.5462849
1.525714 -1.5418698
1.526714 -1.5374661
1.527714 -1.5330721
1.528714 -1.5286886
1.529714 -1.5243191999999999
1.530714 -1.5199682
1.531714 -1.5156393000000001
1.532714 -1.5113343
1.533714 -1.5070519
1.534714 -1.5027891
1.535714 -1.4985416
1.536714 -1.4943062999999999
1.537714 -1.4900821
1.538714 -1.4858702
1.539714 -1.4816738
1.540714 -1.4774962
1.541714 -1.4733397000000001
1.542714 -1.4692044
1.543714 -1.4650878
1.544714 -1.4609861
1.545714 -1.4568961
1.546714 -1.4528161
1.547714 -1.4487469
1.548714 -1.4446918
1.549714 -1.4406554
1.550714 -1.4366415000000001
1.551714 -1.4326517
1.552714 -1.4286843
1.553714 -1.4247357999999999
1.554714 -1.4208011
1.555714 -1.4168762
1.556714 -1.4129591000000001
1.557714 -1.4090513
1.558714 -1.4051563
1.559714 -1.4012786
1.560714 -1.3974214
1.561714 -1.3935858
1.562714 -1.3897701
1.563714 -1.3859702
1.564714 -1.3821821
1.565714 -1.3784029999999998
1.566714 -1.3746331
1.567714 -1.3708751
1.568714 -1.3671332
1.569714 -1.3634115
1.570714 -1.3597121
1.571714 -1.3560336
1.572714 -1.3523721
1.573714 -1.3487224
1.574714 -1.34508
1.575714 -1.3414431
1.576714 -1.3378135
1.577714 -1.334196
1.578714 -1.3305963
1.579714 -1.3270193
1.580714 -1.3234667
1.581714 -1.3199364999999998
1.582714 -1.3164236
1.583714 -1.3129220000000001
1.584714 -1.309427
1.585714 -1.3059368999999998
1.586714 -1.3024543
1.587714 -1.2989840000000001
1.588714 -1.2955314
1.589714 -1.2921000999999999
1.590714 -1.2886904
1.591714 -1.285299
1.592714 -1.2819203
1.593714 -1.2785488
1.594714 -1.2751818
1.595714 -1.2718202
1.596714 -1.2684685
1.597714 -1.2651335
1.598714 -1.2618206
1.599714 -1.2585325
1.600714 -1.2552671
1.601714 -1.2520186
1.602714 -1.2487793
1.603714 -1.2455433
1.604714 -1.2423078
1.605714 -1.2390750000000001
1.606714 -1.2358511
1.607714 -1.2326437000000001
1.608714 -1.2294589
1.609714 -1.2262986
1.610714 -1.2231601
1.611714 -1.220037
1.612714 -1.2169219
1.613714 -1.2138094
1.614714 -1.2106985000000001
1.615714 -1.2075928999999999
1.616714 -1.2044994
1.617714 -1.2014251999999999
1.618714 -1.1983746
1.619714 -1.1953470000000002
1.620714 -1.1923375999999999
1.621714 -1.1893384
1.622714 -1.186342
1.623714 -1.1833444
1.624714 -1.180347
1.625714 -1.1773555999999998
1.626714 -1.1743791
1.627714 -1.1714251
1.628714 -1.168497
1.629714 -1.1655929
1.630714 -1.1627058
1.631714 -1.1598265
1.632714 -1.1569473000000001
1.633714 -1.1540649
1.634714 -1.1511818999999999
1.635714 -1.1483055
1.636714 -1.1454444
1.637714 -1.1426059
1.638714 -1.1397920000000001
1.639714 -1.1369993999999999
1.640714 -1.1342203
1.641714 -1.1314457
1.642714 -1.1286694
1.643714 -1.1258902
1.644714 -1.1231128
1.645714 -1.1203459
1.646714 -1.1175983
1.647714 -1.1148756
1.648714 -1.1121779999999999
1.649714 -1.1094995
1.650714 -1.1068308
1.651714 -1.1041626
1.652714 -1.1014898
1.653714 -1.0988132
1.654714 -1.0961392
1.655714 -1.0934774
1.656714 -1.0908365
1.657714 -1.0882211
1.658714 -1.0856292
1.659714 -1.0830536
1.660714 -1.080484
1.661714 -1.0779119
1.662714 -1.0753335
1.663714 -1.0727516
1.664714 -1.0701741
1.665714 -1.067611
1.666714 -1.0650705
1.667714 -1.0625551
1.668714 -1.0600614
1.669714 -1.0575808
1.670714 -1.0551032
1.671714 -1.0526212
1.672714 -1.050133
1.673714 -1.0476431
1.674714 -1.0451603
1.675714 -1.0426943
1.676714 -1.0402514999999999
1.677714 -1.0378322
1.678714 -1.0354307999999999
1.679714 -1.0330381
1.680714 -1.0306445
1.681714 -1.0282445
1.682714 -1.0258385
1.683714 -1.0234330999999999
1.684714 -1.0210379
1.685714 -1.0186621999999999
1.686714 -1.0163107
1.687714 -1.0139820000000002
1.688714 -1.0116687
1.689714 -1.0093607
1.690714 -1.0070489999999999
1.691714 -1.0047293000000002
1.692714 -1.0024037
1.693714 -1.0000794
1.694714 -0.99776629
1.695714 -0.99547254
1.696714 -0.99320151
1.697714 -0.9909503199999999
1.698714 -0.9887113200000001
1.699714 -0.98647503
1.700714 -0.98423436
1.701714 -0.98198727
1.702714 -0.97973738
1.703714 -0.97749261
1.704714 -0.9752618100000001
1.705714 -0.97305076
1.706714 -0.9708602000000001
1.707714 -0.96868528
1.708714 -0.96651763
1.709714 -0.96434858
1.710714 -0.96217282
1.711714 -0.95999055
1.712714 -0.9578074299999999
1.713714 -0.95563214
1.714714 -0.9534732400000001
1.715714 -0.95133549
1.716714 -0.9492182199999999
1.717714 -0.94711566
1.718714 -0.94501935
1.719714 -0.9429211700000001
1.720714 -0.9408169399999999
1.721714 -0.9387074000000001
1.722714 -0.9365978699999999
1.723714 -0.93449568
1.724714 -0.9324073800000001
1.725714 -0.93033575
1.726714 -0.92827892
1.727714 -0.9262311299999999
1.728714 -0.92418538
1.729714 -0.9221362000000001
1.730714 -0.9200821600000001
1.731714 -0.91802618
1.732714 -0.91597447
1.733714 -0.91393394
1.734714 -0.91190953
1.735714 -0.9099019700000001
1.736714 -0.9079076300000001
1.737714 -0.9059202900000001
1.738714 -0.90393312
1.739714 -0.9019415799999999
1.740714 -0.89994511
1.741714 -0.89794705
1.742714 -0.89595318
1.743714 -0.8939694600000001
1.744714 -0.8919993399999999
1.745714 -0.8900429099999999
1.746714 -0.8880966299999999
1.747714 -0.88615529
1.748714 -0.88421395
1.749714 -0.88226981
1.750714 -0.8803233500000001
1.751714 -0.87837782
1.752714 -0.87643769
1.753714 -0.87450687
1.754714 -0.87258704
1.755714 -0.87067699
1.756714 -0.86877355
1.757714 -0.86687272
1.758714 -0.86497143
1.759714 -0.8630691100000001
1.760714 -0.86116754
1.761714 -0.85927006
1.762714 -0.8573803099999999
1.763714 -0.8555007200000001
1.764714 -0.8536314600000001
1.765714 -0.8517703999999999
1.766714 -0.8499141800000001
1.767714 -0.84805945
1.768714 -0.84620398
1.769714 -0.84434738
1.770714 -0.84249089
1.771714 -0.84063681
1.772714 -0.83878739
1.773714 -0.83694384
1.774714 -0.8351063400000001
1.775714 -0.83327377
1.776714 -0.83144503
1.777714 -0.8296190800000001
1.778714 -0.82779573
1.779714 -0.8259755599999999
1.780714 -0.8241594799999999
1.781714 -0.8223481499999999
1.782714 -0.82054185
1.783714 -0.8187399200000001
1.784714 -0.81694126
1.785714 -0.81514493
1.786714 -0.8133503599999999
1.787714 -0.8115577500000001
1.788714 -0.8097676599999999
1.789714 -0.80798082
1.790714 -0.80619762
1.791714 -0.80441786
1.792714 -0.80264071
1.793714 -0.8008654199999999
1.794714 -0.7990916299999999
1.795714 -0.79731978
1.796714 -0.79555111
1.797714 -0.7937868100000001
1.798714 -0.79202773
1.799714 -0.7902736800000001
1.800714 -0.78852316
1.801714 -0.7867741399999999
1.802714 -0.78502456
1.803714 -0.7832733
1.804714 -0.78152111
1.805714 -0.77976999
1.806714 -0.7780228299999999
1.807714 -0.77628219
1.808714 -0.7745490899999999
1.809714 -0.77282242
1.810714 -0.77109924
1.811714 -0.76937592
1.812714 -0.7676494300000001
1.813714 -0.76591875
1.814714 -0.76418524
1.815714 -0.7624523200000001
1.816714 -0.7607240200000001
1.817714 -0.75900336
1.818714 -0.7572909800000001
1.819714 -0.7555848000000001
1.820714 -0.7538808499999999
1.821714 -0.75217495
1.822714 -0.75046439
1.823714 -0.7487494
1.824714 -0.74703307
1.825714 -0.7453202299999999
1.826714 -0.74361544
1.827714 -0.74192104
1.828714 -0.7402359
1.829714 -0.73855561
1.830714 -0.73687392
1.831714 -0.73518539
1.832714 -0.7334874
1.833714 -0.7317813599999999
1.834714 -0.73007224
1.835714 -0.7283669
1.836714 -0.72667114
1.837714 -0.72498759
1.838714 -0.72331456
1.839714 -0.72164671
1.840714 -0.7199771699999999
1.841714 -0.71830046
1.842714 -0.7166146800000001
1.843714 -0.71492237
1.844714 -0.71322951
1.845714 -0.71154288
1.846714 -0.70986743
1.847714 -0.70820381
1.848714 -0.70654801
1.849714 -0.7048928200000001
1.850714 -0.70323073
1.851714 -0.70155691
1.852714 -0.69987141
1.853714 -0.69817924
1.854714 -0.69648856
1.855714 -0.69480739
1.856714 -0.69314041
1.857714 -0.69148717
1.858714 -0.68984185
1.859714 -0.6881958300000001
1.860714 -0.68654092
1.861714 -0.6848726900000001
1.862714 -0.68319226
1.863714 -0.68150586
1.864714 -0.67982231
1.865714 -0.6781494699999999
1.866714 -0.67649097
1.867714 -0.67484477
1.868714 -0.67320392
1.869714 -0.67155943
1.870714 -0.66990391
1.871714 -0.6682346100000001
1.872714 -0.66655469
1.873714 -0.66487184
1.874714 -0.66319522
1.875714 -0.66153179
1.876714 -0.65988312
1.877714 -0.65824487
1.878714 -0.65660831
1.879714 -0.65496382
1.880714 -0.65330477
1.881714 -0.65163039
1.882714 -0.649946
1.883714 -0.64826109
1.884714 -0.6465855500000001
1.885714 -0.64492575
1.886714 -0.64328196
1.887714 -0.64164842
1.888714 -0.64001535
1.889714 -0.63837315
1.890714 -0.63671609
1.891714 -0.63504456
1.892714 -0.63336468
1.893714 -0.63168602
1.894714 -0.63001728
1.895714 -0.62836283
1.896714 -0.626721
1.897714 -0.62508462
1.898714 -0.623444
1.899714 -0.621791
1.900714 -0.62012235
1.901714 -0.61844112
1.902714 -0.61675552
1.903714 -0.61507565
1.904714 -0.61340951
1.905714 -0.61175972
1.906714 -0.61012236
1.907714 -0.60848859
1.908714 -0.60684811
1.909714 -0.6051932
1.910714 -0.60352166
1.911714 -0.60183783
1.912714 -0.6001504599999999
1.913714 -0.59846933
1.914714 -0.5968011900000001
1.915714 -0.5951472099999999
1.916714 -0.59350245
1.917714 -0.5918582
1.918714 -0.59020543
1.919714 -0.58853864
1.920714 -0.5868579700000001
1.921714 -0.5851693
1.922714 -0.5834816500000001
1.923714 -0.58180359
1.924714 -0.5801396000000001
1.925714 -0.5784882699999999
1.926714 -0.5768429
1.927714 -0.57519409
1.928714 -0.57353349
1.929714 -0.57185725
1.930714 -0.57016737
1.931714 -0.56847087
1.932714 -0.56677698
1.933714 -0.56509338
1.934714 -0.56342329
1.935714 -0.56176428
1.936714 -0.56010932
1.937714 -0.55844989
1.938714 -0.55677937
1.939714 -0.55509573
1.940714 -0.5534022599999999
1.941714 -0.55170613
1.942714 -0.55001546
1.943714 -0.54833582
1.944714 -0.5466681400000001
1.945714 -0.54500829
1.946714 -0.5433488200000001
1.947714 -0.54168194
1.948714 -0.54000271
1.949714 -0.5383110099999999
1.950714 -0.53661154
1.951714 -0.53491178
1.952714 -0.53321901
1.953714 -0.53153737
1.954714 -0.52986634
1.955714 -0.52820095
1.956714 -0.52653402
1.957714 -0.5248589
1.958714 -0.52317227
1.959714 -0.52147526
1.960714 -0.5197728500000001
1.961714 -0.51807174
1.962714 -0.51637762
1.963714 -0.51469272
1.964714 -0.51301518
1.965714 -0.51133977
1.966714 -0.50966032
1.967714 -0.50797206
1.968714 -0.50627375
1.969714 -0.50456813
1.970714 -0.50286059
1.971714 -0.50115711
1.972714 -0.49946173000000005
1.973714 -0.49777497
1.974714 -0.49609373999999995
1.975714 -0.49441261
1.976714 -0.49272603
1.977714 -0.49103056000000006
1.978714 -0.48932610000000004
1.979714 -0.48761587
1.980714 -0.48590483999999995
1.981714 -0.48419782000000006
1.982714 -0.48249740999999996
1.983714 -0.48080306
1.984714 -0.47911153999999995
1.985714 -0.47741849
1.986714 -0.47572012999999996
1.987714 -0.47401502
1.988714 -0.4723045
1.989714 -0.47059221999999995
1.990714 -0.46888240999999997
1.991714 -0.46717813
1.992714 -0.46548001
1.993714 -0.46378601999999997
1.994714 -0.46209237
1.995714 -0.46039503000000004
1.996714 -0.45869140999999997
1.997714 -0.45698131000000003
1.998714 -0.45526698
1.999714 -0.453552
2.000714 -0.4518399
2.001714 -0.45013264999999997
2.002714 -0.44842991000000004
2.003714 -0.44672946
2.004714 -0.44502815999999995
2.005714 -0.44332347
2.006714 -0.44161445
2.007714 -0.43990216
2.008714 -0.43818923
2.009714 -0.43647853000000003
2.010714 -0.43477183
2.011714 -0.43306919
2.012714 -0.43136868999999994
2.013714 -0.42966743999999996
2.014714 -0.42796256
2.015714 -0.42625261
2.016714 -0.42453809
2.017714 -0.4228211
2.018714 -0.42110463
2.019714 -0.41939109
2.020714 -0.41768150000000004
2.021714 -0.41597500000000004
2.022714 -0.41426937
2.023714 -0.41256215999999996
2.024714 -0.41085174
2.025714 -0.40913805999999997
2.026714 -0.40742280000000003
2.027714 -0.40570856000000005
2.028714 -0.40399772
2.029714 -0.40229131
2.030714 -0.40058857
2.031714 -0.39888714
2.032714 -0.39718407
2.033714 -0.39547705000000005
2.034714 -0.39376547
2.035714 -0.39205066999999993
2.036714 -0.39033545000000003
2.037714 -0.38862298
2.038714 -0.3869154
2.039714 -0.38521301
2.040714 -0.38351407000000004
2.041714 -0.38181557
2.042714 -0.38011451
2.043714 -0.37840919
2.044714 -0.37669989
2.045714 -0.37498878999999996
2.046714 -0.37327905
2.047714 -0.3715734
2.048714 -0.36987294000000004
2.049714 -0.36817658999999997
2.050714 -0.36648146
2.051714 -0.3647841
2.052714 -0.3630819
2.053714 -0.36137439
2.054714 -0.35966351
2.055714 -0.35795297
2.056714 -0.35624681
2.057714 -0.35454782
2.058714 -0.35285635
2.059714 -0.35117012
2.060714 -0.34948518
2.061714 -0.34779732
2.062714 -0.34610392
2.063714 -0.34440489999999996
2.064714 -0.34270284
2.065714 -0.34100189999999997
2.066714 -0.33930608
2.067714 -0.33761763
2.068714 -0.33593613
2.069714 -0.33425858999999997
2.070714 -0.33258072
2.071714 -0.33089872
2.072714 -0.32921096
2.073714 -0.32751858
2.074714 -0.32582525
2.075714 -0.32413559999999997
2.076714 -0.32245335
2.077714 -0.32077972
2.078714 -0.31911281
2.079714 -0.31744831
2.080714 -0.31578112
2.081714 -0.31410744
2.082714 -0.31242634
2.083714 -0.3107402
2.084714 -0.30905399
2.085714 -0.30737327999999997
2.086714 -0.30570214
2.087714 -0.30404157
2.088714 -0.30238909999999997
2.089714 -0.30073986999999996
2.090714 -0.29908847
2.091714 -0.29743111
2.092714 -0.29576712
2.093714 -0.29409919
2.094714 -0.29243224
2.095714 -0.29077139
2.096714 -0.28911980000000004
2.097714 -0.28747742000000004
2.098714 -0.28584087
2.099714 -0.28420484
2.100714 -0.28256425
2.101714 -0.28091636000000003
2.102714 -0.27926206000000003
2.103714 -0.27760554
2.104714 -0.27595279
2.105714 -0.27430931
2.106714 -0.27267784
2.107714 -0.27105731
2.108714 -0.26944312
2.109714 -0.26782893
2.110714 -0.26620913
2.111714 -0.26458104
2.112714 -0.26294596
2.113714 -0.2613087
2.114714 -0.25967567
2.115714 -0.25805247000000003
2.116714 -0.25644163
2.117714 -0.25484166
2.118714 -0.2532477
2.119714 -0.25165346
2.120714 -0.2500538
2.121714 -0.24844676
2.122714 -0.24683438
2.123714 -0.24522196000000002
2.124714 -0.24361589000000003
2.125714 -0.24202107
2.126714 -0.24043894
2.127714 -0.23886686999999998
2.128714 -0.23729913000000002
2.129714 -0.23572913
2.130714 -0.23415214
2.131714 -0.23256713
2.132714 -0.23097731
2.133714 -0.22938894
2.134714 -0.22780891
2.135714 -0.22624196000000002
2.136714 -0.22468891000000002
2.137714 -0.22314615
2.138714 -0.22160709
2.139714 -0.22006477
2.140714 -0.21851448999999998
2.141714 -0.21695576
2.142714 -0.21539255999999998
2.143714 -0.21383173
2.144714 -0.21228045
2.145714 -0.21074335
2.146714 -0.20922078
2.147714 -0.20770871000000002
2.148714 -0.20620036
2.149714 -0.20468889
2.150714 -0.20317014
2.151714 -0.20164424
2.152714 -0.20011556
2.153714 -0.19859096999999998
2.154714 -0.19707698
2.155714 -0.19557718000000002
2.156714 -0.19409064
2.157714 -0.19261229
2.158714 -0.19113489
2.159714 -0.18965192
2.160714 -0.18816029
2.161714 -0.18666168
2.162714 -0.185162
2.163714 -0.18366923
2.164714 -0.18219032
2.165714 -0.18072848
2.166714 -0.17928196
2.167714 -0.17784468
2.168714 -0.17640857999999998
2.169714 -0.17496675
2.170714 -0.17351606
2.171714 -0.17205842
2.172714 -0.17059994
2.173714 -0.16914845
2.174714 -0.16771043
2.175714 -0.16628843
2.176714 -0.16488007
2.177714 -0.16347906
2.178714 -0.16207773
2.179714 -0.16067019
2.180714 -0.15925472
2.181714 -0.15783454
2.182714 -0.15641660000000002
2.183714 -0.15500881
2.184714 -0.15361684
2.185714 -0.15224192
2.186714 -0.15088018
2.187714 -0.14952427
2.188714 -0.14816618
2.189714 -0.14680047
2.190714 -0.14542647
2.191714 -0.14404863
2.192714 -0.14267478
2.193714 -0.1413131
2.194714 -0.13996894999999998
2.195714 -0.13864268999999999
2.196714 -0.13732957999999998
2.197714 -0.13602165
2.198714 -0.13471080000000002
2.199714 -0.13339203
2.200714 -0.13206532
2.201714 -0.13073569000000002
2.202714 -0.12941107000000002
2.203714 -0.12809921
2.204714 -0.12680457
2.205714 -0.12552660999999998
2.206714 -0.12426005999999999
2.207714 -0.12299708
2.208714 -0.12173055
2.209714 -0.12045694000000001
2.210714 -0.11917776
2.211714 -0.11789907
2.212714 -0.116629
2.213714 -0.11537449000000001
2.214714 -0.11413847
2.215714 -0.11291867
2.216714 -0.11170843000000001
2.217714 -0.11049935
2.218714 -0.1092846
2.219714 -0.10806165999999999
2.220714 -0.10683332
2.221714 -0.10560660000000001
2.222714 -0.10439004
2.223714 -0.10319031000000001
2.224714 -0.10200966
2.225714 -0.10084509
2.226714 -0.099689583
2.227714 -0.098534976
2.228714 -0.097375177
2.229714 -0.096208585
2.230714 -0.095038657
2.231714 -0.093872444
2.232714 -0.092717697
2.233714 -0.091579743
2.234714 -0.090459373
2.235714 -0.089352584
2.236714 -0.088252249
2.237714 -0.087151077
2.238714 -0.086044596
2.239714 -0.08493300399999999
2.240714 -0.08382111
2.241714 -0.082716416
2.242714 -0.081626087
2.243714 -0.080554059
2.244714 -0.07949946999999999
2.245714 -0.078456971
2.246714 -0.077418849
2.247714 -0.07637809
2.248714 -0.075331132
2.249714 -0.07427925
2.250714 -0.073228014
2.251714 -0.072185067
2.252714 -0.071157113
2.253714 -0.07014735000000001
2.254714 -0.069154328
2.255714 -0.068172661
2.256714 -0.067195343
2.257714 -0.066216581
2.258714 -0.06523414599999999
2.259714 -0.064250175
2.260714 -0.06327022
2.261714 -0.062300911
2.262714 -0.061347225
2.263714 -0.060410453999999995
2.264714 -0.0594877
2.265714 -0.0585731
2.266714 -0.057660223999999996
2.267714 -0.056744681
2.268714 -0.055825891
2.269714 -0.05490729800000001
2.270714 -0.053994956999999996
2.271714 -0.053095096
2.272714 -0.052211637000000005
2.273714 -0.051344687
2.274714 -0.050490547000000004
2.275714 -0.04964327699999999
2.276714 -0.048797092
2.277714 -0.04794866
2.278714 -0.047098391
2.279714 -0.046250198
2.280714 -0.045409883
2.281714 -0.044582834
2.282714 -0.043771934
2.283714 -0.042976555
2.284714 -0.042192967
2.285714 -0.041415979
2.286714 -0.040641098
2.287714 -0.039866308
2.288714 -0.039092783
2.289714 -0.038324247
2.290714 -0.037565321
2.291714 -0.036819544
2.292714 -0.036087871
2.293714 -0.035368305
2.294714 -0.034656751
2.295714 -0.033948722
2.296714 -0.033241187
2.297714 -0.032533836000000003
2.298714 -0.031829211999999996
2.299714 -0.031131703999999996
2.300714 -0.030445837
2.301714 -0.029774537
2.302714 -0.029118103
2.303714 -0.028474216
2.304714 -0.027838993
2.305714 -0.027208566
2.306714 -0.026580601000000002
2.307714 -0.025955081
2.308714 -0.025334131
2.309714 -0.024720983000000002
2.310714 -0.024118551000000002
2.311714 -0.023528236
2.312714 -0.022949432999999998
2.313714 -0.022379913
2.314714 -0.021816892
2.315714 -0.021258289
2.316714 -0.020703652
2.317714 -0.020154341
2.318714 -0.019612954999999998
2.319714 -0.019082229
2.320714 -0.018563904
2.321714 -0.018058038000000002
2.322714 -0.017563003
2.323714 -0.017076198
2.324714 -0.016595106
2.325714 -0.016118288
2.326714 -0.015645867
2.327714 -0.015179363000000001
2.328714 -0.014720959
2.329714 -0.014272542
2.330714 -0.013834958
2.331714 -0.013407750999999999
2.332714 -0.012989496000000001
2.333714 -0.012578543
2.334714 -0.012173805999999999
2.335714 -0.011775264
2.336714 -0.011383944
2.337714 -0.011001436
2.338714 -0.010629162000000001
2.339714 -0.010267734
2.340714 -0.0099167002
2.341714 -0.0095747921
2.342714 -0.009240525800000001
2.343714 -0.0089129135
2.344714 -0.008591923000000001
2.345714 -0.008278506
2.346714 -0.0079741389
2.347714 -0.0076801203
2.348714 -0.0073969342
2.349714 -0.007123970100000001
2.350714 -0.006859743
2.351714 -0.0066025263
2.352714 -0.0063511077
2.353714 -0.0061053492
2.354714 -0.0058662707000000005
2.355714 -0.0056356326
2.356714 -0.0054151718
2.357714 -0.0052058451
2.358714 -0.0050074064
2.359714 -0.0048185386
2.360714 -0.0046374622
2.361714 -0.0044627915
2.362714 -0.0042942243
2.363714 -0.0041327722999999995
2.364714 -0.0039803803
2.365714 -0.0038390848000000003
2.366714 -0.0037100824999999997
2.367714 -0.0035931047
2.368714 -0.0034864021
2.369714 -0.0033873795
2.370714 -0.0032936423
2.371714 -0.0032040254
2.372714 -0.0031191452000000003
2.373714 -0.003041234
2.374714 -0.0029732764
2.375714 -0.0029177963
2.376714 -0.0028758033
2.377714 -0.0028463298999999997
2.378714 -0.0028267939
2.379714 -0.0028140581
2.380714 -0.00280574
2.381714 -0.0028012573
2.382714 -0.0028021241
2.383714 -0.0028113758
2.384714 -0.0028323246
2.385714 -0.0028671637
2.386714 -0.0029159977
2.387714 -0.0029767452000000003
2.388714 -0.0030459492
2.389714 -0.0031202086
2.390714 -0.0031976261999999995
2.391714 -0.0032786766999999997
2.392714 -0.0033660923
2.393714 -0.0034637884
2.394714 -0.0035752561
2.395714 -0.0037020644000000003
2.396714 -0.003843119
2.397714 -0.003995005
2.398714 -0.0041533094
2.399714 -0.0043144086
2.400714 -0.0044769706000000005
2.401714 -0.0046425848
2.402714 -0.0048151978000000005
2.403714 -0.0049995771
2.404714 -0.0051994141999999995
2.405714 -0.0054158227
2.406714 -0.0056468656
2.407714 -0.0058883215
2.408714 -0.006135391600000001
2.409714 -0.006384656399999999
2.410714 -0.006635490700000001
2.411714 -0.0068903297
2.412714 -0.0071536661999999996
2.413714 -0.0074301744000000005
2.414714 -0.007722732
2.415714 -0.0080311453
2.416714 -0.0083521365
2.417714 -0.0086806271
2.418714 -0.009011801
2.419714 -0.0093431117
2.420714 -0.0096754076
2.421714 -0.010012690000000001
2.422714 -0.010360569
2.423714 -0.010724036999999999
2.424714 -0.011105435
2.425714 -0.01150348
2.426714 -0.011913733000000001
2.427714 -0.012330362
2.428714 -0.012748484999999999
2.429714 -0.013166155
2.430714 -0.013585159000000001
2.431714 -0.014010296
2.432714 -0.014447431
2.433714 -0.014901077
2.434714 -0.015372519999999999
2.435714 -0.015859256
2.436714 -0.016355971
2.437714 -0.01685669
2.438714 -0.017357222999999998
2.439714 -0.017856906999999998
2.440714 -0.018358917
2.441714 -0.018869022
2.442714 -0.019393243
2.443714 -0.019935406
2.444714 -0.02049555
2.445714 -0.021069884
2.446714 -0.021652291
2.447714 -0.022236808
2.448714 -0.022820056000000002
2.449714 -0.023402633
2.450714 -0.023988897999999998
2.451714 -0.024585208
2.452714 -0.025197337
2.453714 -0.025828104
2.454714 -0.026476203000000004
2.455714 -0.027136708000000002
2.456714 -0.027803064000000002
2.457714 -0.028469748000000003
2.458714 -0.029134555
2.459714 -0.029799511
2.460714 -0.030470081
2.461714 -0.031152966999999997
2.462714 -0.031853386
2.463714 -0.032572914
2.464714 -0.033308825
2.465714 -0.034055137
2.466714 -0.034805014999999995
2.467714 -0.03555349
2.468714 -0.036299450000000004
2.469714 -0.037046053
2.470714 -0.037799412
2.471714 -0.038566077
2.472714 -0.039350361
2.473714 -0.04015257
2.474714 -0.040968885999999996
2.475714 -0.041792948999999996
2.476714 -0.042618471
2.477714 -0.043441841
2.478714 -0.044263636999999995
2.479714 -0.045088407999999996
2.480714 -0.045922844
2.481714 -0.04677304
2.482714 -0.047641993
2.483714 -0.048528341
2.484714 -0.049426872000000004
2.485714 -0.050330593
2.486714 -0.051233545
2.487714 -0.052133185
2.488714 -0.053031399
2.489714 -0.053933734000000004
2.490714 -0.054847152
2.491714 -0.055777188000000005
2.492714 -0.05672574600000001
2.493714 -0.057690352
2.494714 -0.058665167000000004
2.495714 -0.059643393999999995
2.496714 -0.060620019
2.497714 -0.061593857
2.498714 -0.062567962
2.499714 -0.063548377
2.500714 -0.064541609
2.501714 -0.065551943
2.502714 -0.066579692
2.503714 -0.067621056
2.504714 -0.068669696
2.505714 -0.069719303
2.506714 -0.070766208
2.507714 -0.07181088399999999
2.508714 -0.072857749
2.509714 -0.073913363
2.510714 -0.07498376699999999
2.511714 -0.076071982
2.512714 -0.077176781
2.513714 -0.07829314
2.514714 -0.079414243
2.515714 -0.08053421000000001
2.516714 -0.08165043500000001
2.517714 -0.082764571
2.518714 -0.083881849
2.519714 -0.085008907
2.520714 -0.086151116
2.521714 -0.087310432
2.522714 -0.088484673
2.523714 -0.089668448
2.524714 -0.090855401
2.525714 -0.092040817
2.526714 -0.093223527
2.527714 -0.094406347
2.528714 -0.095594843
2.529714 -0.096795015
2.530714 -0.09801077000000001
2.531714 -0.09924226900000001
2.532714 -0.10048582
2.533714 -0.10173535
2.534714 -0.10298481999999999
2.535714 -0.10423068
2.536714 -0.10547327000000001
2.537714 -0.10671670999999999
2.538714 -0.10796721999999999
2.539714 -0.10923066
2.540714 -0.11051013
2.541714 -0.11180489
2.542714 -0.11311059
2.543714 -0.11442116
2.544714 -0.11573122000000001
2.545714 -0.11703825
2.546714 -0.11834354
2.547714 -0.11965159
2.548714 -0.12096817
2.549714 -0.12229795
2.550714 -0.12364252
2.551714 -0.12499979
2.552714 -0.12636476
2.553714 -0.12773162
2.554714 -0.12909609
2.555714 -0.13045712
2.556714 -0.13181731
2.557714 -0.13318188
2.558714 -0.1345565
2.559714 -0.13594502
2.560714 -0.13734793
2.561714 -0.13876215
2.562714 -0.14018229999999998
2.563714 -0.14160286
2.564714 -0.1430203
2.565714 -0.14443451
2.566714 -0.14584872
2.567714 -0.14726815
2.568714 -0.14869784
2.569714 -0.15014058
2.570714 -0.15159585
2.571714 -0.15305999
2.572714 -0.15452781
2.573714 -0.15599467
2.574714 -0.15745837999999998
2.575714 -0.15892008999999999
2.576714 -0.16038379
2.577714 -0.16185470999999998
2.578714 -0.16333713
2.579714 -0.1648327
2.580714 -0.16633971
2.581714 -0.16785378
2.582714 -0.16936958
2.583714 -0.17088292000000002
2.584714 -0.1723924
2.585714 -0.17389985
2.586714 -0.17540955
2.587714 -0.17692653
2.588714 -0.17845442
2.589714 -0.17999414
2.590714 -0.18154349
2.591714 -0.18309811
2.592714 -0.18465328
2.593714 -0.18620577000000002
2.594714 -0.18775519
2.595714 -0.189304
2.596714 -0.19085653
2.597714 -0.19241712
2.598714 -0.19398839
2.599714 -0.19557012999999998
2.600714 -0.19715934
2.601714 -0.19875148
2.602714 -0.20034228999999998
2.603714 -0.20192948
2.604714 -0.20351363
2.605714 -0.20509797999999999
2.606714 -0.20668704999999998
2.607714 -0.20828491999999998
2.608714 -0.20989354
2.609714 -0.21151198999999998
2.610714 -0.21313676
2.611714 -0.2147632
2.612714 -0.21638724
2.613714 -0.21800697
2.614714 -0.21962328
2.615714 -0.2212394
2.616714 -0.22285955000000002
2.617714 -0.22448718
2.618714 -0.22612363
2.619714 -0.22776765
2.620714 -0.22941595000000004
2.621714 -0.23106458
2.622714 -0.23271064
2.623714 -0.2343534
2.624714 -0.23599469999999997
2.625714 -0.23763813
2.626714 -0.2392876
2.627714 -0.24094575000000001
2.628714 -0.24261287999999998
2.629714 -0.24428675000000002
2.630714 -0.24596339
2.631714 -0.24763865
2.632714 -0.24930972
2.633714 -0.25097625
2.634714 -0.25264034
2.635714 -0.25430568
2.636714 -0.25597608
2.637714 -0.25765398
2.638714 -0.25933944
2.639714 -0.26103024999999996
2.640714 -0.26272279
2.641714 -0.26441349000000003
2.642714 -0.26610027999999997
2.643714 -0.26778332000000005
2.644714 -0.26946489
2.645714 -0.27114849
2.646714 -0.27283733000000004
2.647714 -0.27453310000000003
2.648714 -0.27623527999999997
2.649714 -0.27794125
2.650714 -0.27964743999999997
2.651714 -0.28135066000000003
2.652714 -0.28304937
2.653714 -0.28474424
2.654714 -0.28643783
2.655714 -0.2881336
2.656714 -0.28983443
2.657714 -0.2915415
2.658714 -0.29325378
2.659714 -0.29496846
2.660714 -0.29668198
2.661714 -0.29839145
2.662714 -0.30009577
2.663714 -0.30179599
2.664714 -0.30349491
2.665714 -0.30519592
2.666714 -0.30690171
2.667714 -0.30861315
2.668714 -0.31032899999999997
2.669714 -0.31204636
2.670714 -0.31376178
2.671714 -0.31547262000000004
2.672714 -0.31717798999999997
2.673714 -0.31887912
2.674714 -0.32057874
2.675714 -0.32228001
2.676714 -0.32398526
2.677714 -0.32569505
2.678714 -0.32740799
2.679714 -0.32912127
2.680714 -0.33083183
2.681714 -0.33253757
2.682714 -0.33423810000000004
2.683714 -0.33593497
2.684714 -0.33763093
2.685714 -0.33932892
2.686714 -0.34103075
2.687714 -0.34273642
2.688714 -0.34444402
2.689714 -0.34615052999999996
2.690714 -0.34785287
2.691714 -0.34954913
2.692714 -0.3512393
2.693714 -0.35292518
2.694714 -0.35460975
2.695714 -0.35629595999999997
2.696714 -0.35798557000000003
2.697714 -0.35967847999999997
2.698714 -0.36137279
2.699714 -0.36306547
2.700714 -0.36475356000000003
2.701714 -0.36643528999999997
2.702714 -0.36811077000000003
2.703714 -0.36978184
2.704714 -0.3714513
2.705714 -0.37312189
2.706714 -0.37479505
2.707714 -0.37647050000000004
2.708714 -0.37814626
2.709714 -0.37981945
2.710714 -0.38148749
2.711714 -0.38314902
2.712714 -0.38480449
2.713714 -0.38645589
2.714714 -0.38810598
2.715714 -0.38975712
2.716714 -0.39141029
2.717714 -0.39306465
2.718714 -0.39471774
2.719714 -0.39636651000000006
2.720714 -0.39800838999999993
2.721714 -0.3996423
2.722714 -0.40126909
2.723714 -0.40289117
2.724714 -0.40451167000000005
2.725714 -0.40613315
2.726714 -0.40775659
2.727714 -0.40938108999999995
2.728714 -0.41100425
2.729714 -0.41262298
2.730714 -0.41423482
2.731714 -0.41583879
2.732714 -0.41743581999999996
2.733714 -0.41902824
2.734714 -0.4206189
2.735714 -0.42220992
2.736714 -0.42380183000000005
2.737714 -0.42539340999999997
2.738714 -0.42698206
2.739714 -0.4285648
2.740714 -0.43013953
2.741714 -0.43170564
2.742714 -0.43326449
2.743714 -0.43481863
2.744714 -0.43637086999999997
2.745714 -0.43792315
2.746714 -0.43947576
2.747714 -0.44102715000000003
2.748714 -0.44257459
2.749714 -0.44411514
2.750714 -0.44564697999999997
2.751714 -0.44717002000000006
2.752714 -0.44868593
2.753714 -0.45019765
2.754714 -0.45170803000000004
2.755714 -0.45321877
2.756714 -0.4547298
2.757714 -0.45623914
2.758714 -0.45774364999999995
2.759714 -0.45924028
2.760714 -0.46072722999999993
2.761714 -0.46220454
2.762714 -0.46367411999999997
2.763714 -0.465139
2.764714 -0.46660206
2.765714 -0.46806494000000004
2.766714 -0.4695273
2.767714 -0.47098706
2.768714 -0.47244117999999996
2.769714 -0.47388695999999997
2.770714 -0.47532292000000004
2.771714 -0.47674957
2.772714 -0.47816890000000006
2.773714 -0.47958381
2.774714 -0.48099668
2.775714 -0.48240833000000005
2.776714 -0.48381775
2.777714 -0.48522232000000004
2.778714 -0.48661889
2.779714 -0.48800502000000007
2.780714 -0.48937993
2.781714 -0.49074488000000005
2.782714 -0.49210278999999996
2.783714 -0.49345702999999996
2.784714 -0.49481014999999995
2.785714 -0.49616285
2.786714 -0.49751382
2.787714 -0.49886013999999995
2.788714 -0.50019845
2.789714 -0.50152624
2.790714 -0.5028427999999999
2.791714 -0.5041494
2.792714 -0.50544878
2.793714 -0.50674393
2.794714 -0.50803688
2.795714 -0.50932788
2.796714 -0.51061516
2.797714 -0.51189582
2.798714 -0.5131668899999999
2.799714 -0.51442655
2.800714 -0.51567499
2.801714 -0.5169142499999999
2.802714 -0.51814737
2.803714 -0.51937727
2.804714 -0.52060541
2.805714 -0.52183131
2.806714 -0.5230525500000001
2.807714 -0.52426583
2.808714 -0.52546812
2.809714 -0.52665793
2.810714 -0.52783596
2.811714 -0.52900468
2.812714 -0.53016739
2.813714 -0.5313269300000001
2.814714 -0.53248447
2.815714 -0.53363899
2.816714 -0.53478768
2.817714 -0.5359272
2.818714 -0.53705485
2.819714 -0.5381697799999999
2.820714 -0.5392733000000001
2.821714 -0.54036826
2.822714 -0.541458
2.823714 -0.5425449
2.824714 -0.5436294199999999
2.825714 -0.54470999
2.826714 -0.54578339
2.827714 -0.5468462599999999
2.828714 -0.54789633
2.829714 -0.54893331
2.830714 -0.54995902
2.831714 -0.55097658
2.832714 -0.55198916
2.833714 -0.55299862
2.834714 -0.55400473
2.835714 -0.5550052
2.836714 -0.5559966900000001
2.837714 -0.5569761599999999
2.838714 -0.55794208
2.839714 -0.5588951099999999
2.840714 -0.55983784
2.841714 -0.5607738600000001
2.842714 -0.56170607
2.843714 -0.56263562
2.844714 -0.5635614
2.845714 -0.56448029
2.846714 -0.56538847
2.847714 -0.56628301
2.848714 -0.56716278
2.849714 -0.5680291399999999
2.850714 -0.56888526
2.851714 -0.56973486
2.852714 -0.57058083
2.853714 -0.57142396
2.854714 -0.5722627
2.855714 -0.57309386
2.856714 -0.57391403
2.857714 -0.57472074
2.858714 -0.57551372
2.859714 -0.57629487
2.860714 -0.5770674
2.861714 -0.5778344799999999
2.862714 -0.57859789
2.863714 -0.5793571
2.864714 -0.58010947
2.865714 -0.58085113
2.866714 -0.58157877
2.867714 -0.5822907700000001
2.868714 -0.58298809
2.869714 -0.58367397
2.870714 -0.5843524800000001
2.871714 -0.58502723
2.872714 -0.58569964
2.873714 -0.5863686100000001
2.874714 -0.58703078
2.875714 -0.5876819099999999
2.876714 -0.58831866
2.877714 -0.58893971
2.878714 -0.58954637
2.879714 -0.590142
2.880714 -0.59073046
2.881714 -0.59131463
2.882714 -0.59189508
2.883714 -0.5924698899999999
2.884714 -0.59303544
2.885714 -0.59358785
2.886714 -0.59412471
2.887714 -0.59464611
2.888714 -0.5951545699999999
2.889714 -0.59565422
2.890714 -0.59614899
2.891714 -0.59664105
2.892714 -0.59712976
2.893714 -0.59761191
2.894714 -0.59808297
2.895714 -0.59853885
2.896714 -0.59897751
2.897714 -0.59939981
2.898714 -0.59980927
2.899714 -0.60021062
2.900714 -0.6006078300000001
2.901714 -0.60100257
2.902714 -0.60139354
2.903714 -0.60177688
2.904714 -0.60214782
2.905714 -0.6025026600000001
2.906714 -0.60284021
2.907714 -0.60316231
2.908714 -0.60347319
2.909714 -0.60377764
2.910714 -0.6040791
2.911714 -0.6043781500000001
2.912714 -0.6046722600000001
2.913714 -0.60495683
2.914714 -0.60522696
2.915714 -0.60547963
2.916714 -0.60571479
2.917714 -0.60593556
2.918714 -0.60614692
2.919714 -0.60635377
2.920714 -0.6065588000000001
2.921714 -0.6067614100000001
2.922714 -0.60695778
2.923714 -0.6071425
2.924714 -0.60731061
2.925714 -0.60745971
2.926714 -0.60759094
2.927714 -0.60770861
2.928714 -0.6078185
2.929714 -0.60792547
2.930714 -0.60803159
2.931714 -0.6081351500000001
2.932714 -0.6082314099999999
2.933714 -0.60831443
2.934714 -0.60837953
2.935714 -0.6084251700000001
2.936714 -0.60845353
2.937714 -0.6084697299999999
2.938714 -0.6084797000000001
2.939714 -0.60848766
2.940714 -0.60849451
2.941714 -0.60849721
2.942714 -0.60849022
2.943714 -0.6084675399999999
2.944714 -0.60842535
2.945714 -0.60836356
2.946714 -0.6082860800000001
2.947714 -0.6081990899999999
2.948714 -0.6081088
2.949714 -0.60801883
2.950714 -0.60792868
2.951714 -0.6078338299999999
2.952714 -0.60772747
2.953714 -0.60760323
2.954714 -0.6074577999999999
2.955714 -0.60729217
2.956714 -0.6071113
2.957714 -0.60692215
2.958714 -0.60673077
2.959714 -0.60653999
2.960714 -0.60634809
2.961714 -0.60614962
2.962714 -0.60593756
2.963714 -0.60570627
2.964714 -0.60545374
2.965714 -0.6051827200000001
2.966714 -0.60489951
2.967714 -0.6046114499999999
2.968714 -0.604324
2.969714 -0.60403836
2.970714 -0.603751
2.971714 -0.60345479
2.972714 -0.6031421
2.973714 -0.60280766
2.974714 -0.6024507800000001
2.975714 -0.6020757800000001
2.976714 -0.60169012
2.977714 -0.60130153
2.978714 -0.6009148
2.979714 -0.6005298299999999
2.980714 -0.60014166
2.981714 -0.59974254
2.982714 -0.59932503
2.983714 -0.59888498
2.984714 -0.59842346
2.985714 -0.59794621
2.986714 -0.59746141
2.987714 -0.59697642
2.988714 -0.59649465
2.989714 -0.59601422
2.990714 -0.59552868
2.991714 -0.5950294899999999
2.992714 -0.59450967
2.993714 -0.59396653
2.994714 -0.5934029399999999
2.995714 -0.59282612
2.996714 -0.59224493
2.997714 -0.59166611
2.998714 -0.5910915800000001
2.999714 -0.59051756
3.000714 -0.58993609
3.001714 -0.5893381799999999
3.002714 -0.58871745
3.003714 -0.58807274
3.004714 -0.58740857
3.005714 -0.5867335
3.006714 -0.58605648
3.007714 -0.58538332
3.008714 -0.58471439
3.009714 -0.58404435
3.010714 -0.5833644
3.011714 -0.58266581
3.012714 -0.58194371
3.013714 -0.58119888
3.014714 -0.58043762
3.015714 -0.5796692800000001
3.016714 -0.57890224
3.017714 -0.5781407
3.018714 -0.5773826999999999
3.019714 -0.57662092
3.020714 -0.57584569
3.021714 -0.5750488500000001
3.022714 -0.57422719
3.023714 -0.5733837399999999
3.024714 -0.57252664
3.025714 -0.57166587
3.026714 -0.57080924
3.027714 -0.56995926
3.028714 -0.56911199
3.029714 -0.5682587600000001
3.030714 -0.5673895600000001
3.031714 -0.56649712
3.032714 -0.56557995
3.033714 -0.5646429
3.034714 -0.56369519
3.035714 -0.5627465899999999
3.036714 -0.56180358
3.037714 -0.56086667
3.038714 -0.5599302199999999
3.039714 -0.5589848399999999
3.040714 -0.5580212
3.041714 -0.55703409
3.042714 -0.55602444
3.043714 -0.5549991
3.044714 -0.55396813
3.045714 -0.55294046
3.046714 -0.55192043
3.047714 -0.55090575
3.048714 -0.54988842
3.049714 -0.54885792
3.050714 -0.54780538
3.051714 -0.54672728
3.052714 -0.54562683
3.053714 -0.54451278
3.054714 -0.5433959
3.055714 -0.54228459
3.056714 -0.54118172
3.057714 -0.54008337
3.058714 -0.53898063
3.059714 -0.53786337
3.060714 -0.53672432
3.061714 -0.5355620799999999
3.062714 -0.53438167
3.063714 -0.5331923700000001
3.064714 -0.5320039599999999
3.065714 -0.5308223400000001
3.066714 -0.5296473399999999
3.067714 -0.5284724799999999
3.068714 -0.52728769
3.069714 -0.52608354
3.070714 -0.52485494
3.071714 -0.5236034700000001
3.072714 -0.52233688
3.073714 -0.5210658499999999
3.074714 -0.51979986
3.075714 -0.51854332
3.076714 -0.51729386
3.077714 -0.51604332
3.078714 -0.5147811999999999
3.079714 -0.51349881
3.080714 -0.512193
3.081714 -0.51086717
3.082714 -0.50953003
3.083714 -0.5081918599999999
3.084714 -0.5068602
3.085714 -0.50553689
3.086714 -0.50421725
3.087714 -0.50289216
3.088714 -0.50155176
3.089714 -0.50018965
3.090714 -0.49880561
3.091714 -0.49740574
3.092714 -0.49599991
3.093714 -0.49459776
3.094714 -0.49320468999999995
3.095714 -0.49181972
3.096714 -0.49043573
3.097714 -0.48904255999999996
3.098714 -0.48763104999999995
3.099714 -0.4861969
3.100714 -0.48474232
3.101714 -0.48327516
3.102714 -0.48180572
3.103714 -0.48034247
3.104714 -0.47888863
3.105714 -0.47744097999999996
3.106714 -0.47599119
3.107714 -0.47452939
3.108714 -0.47304831
3.109714 -0.47154636
3.110714 -0.47002820999999995
3.111714 -0.46850289
3.112714 -0.46698008999999996
3.113714 -0.46546603999999997
3.114714 -0.46396097000000003
3.115714 -0.46245898
3.116714 -0.46095056
3.117714 -0.45942641
3.118714 -0.45788139
3.119714 -0.45631654000000005
3.120714 -0.45473874000000003
3.121714 -0.45315782
3.122714 -0.45158244000000003
3.123714 -0.45001664999999996
3.124714 -0.44845827
3.125714 -0.44689978999999996
3.126714 -0.44533168
3.127714 -0.44374623999999996
3.128714 -0.44214106
3.129714 -0.44051986
3.130714 -0.43889102999999996
3.131714 -0.43726405
3.132714 -0.43564564999999994
3.133714 -0.43403688
3.134714 -0.43243277
3.135714 -0.43082427999999995
3.136714 -0.42920214999999995
3.137714 -0.42756074
3.138714 -0.42590029
3.139714 -0.42422703
3.140714 -0.42255041000000004
3.141714 -0.42087938999999996
3.142714 -0.4192187
3.143714 -0.417567
3.144714 -0.41591743999999997
3.145714 -0.4142608
3.146714 -0.41258917
3.147714 -0.41089938000000004
3.148714 -0.40919440999999995
3.149714 -0.40748194
3.150714 -0.40577124
3.151714 -0.4040692
3.152714 -0.40237735999999996
3.153714 -0.40069134
3.154714 -0.39900253
3.155714 -0.39730173999999996
3.156714 -0.39558312999999995
3.157714 -0.39384663000000003
3.158714 -0.39209806999999997
3.159714 -0.39034679
3.160714 -0.38860191
3.161714 -0.38686856
3.162714 -0.3851458
3.163714 -0.38342710999999996
3.164714 -0.38170319
3.165714 -0.37996578
3.166714 -0.37821117000000004
3.167714 -0.37644163
3.168714 -0.37466451
3.169714 -0.37288896000000005
3.170714 -0.37112222
3.171714 -0.36936642000000003
3.172714 -0.36761777
3.173714 -0.36586812
3.174714 -0.36410841
3.175714 -0.36233258
3.176714 -0.36054016
3.177714 -0.35873658
3.178714 -0.35693103000000004
3.179714 -0.35513269
3.180714 -0.35334693
3.181714 -0.35157310999999997
3.182714 -0.34980490000000003
3.183714 -0.34803287
3.184714 -0.34624836
3.185714 -0.34444714
3.186714 -0.34263101
3.187714 -0.34080709
3.188714 -0.33898475
3.189714 -0.33717169
3.190714 -0.33537077
3.191714 -0.33357879
3.192714 -0.33178792999999995
3.193714 -0.32998902999999996
3.194714 -0.32817561
3.195714 -0.32634661
3.196714 -0.32450699
3.197714 -0.32266569
3.198714 -0.32083211
3.199714 -0.31901204
3.200714 -0.31720547
3.201714 -0.31540638000000004
3.202714 -0.31360537
3.203714 -0.31179345999999997
3.204714 -0.30996585
3.205714 -0.30812381
3.206714 -0.30627416
3.207714 -0.30442643999999996
3.208714 -0.30258892
3.209714 -0.30076522
3.210714 -0.2989528
3.211714 -0.29714415
3.212714 -0.29532996
3.213714 -0.29350309999999996
3.214714 -0.29166164
3.215714 -0.28980968
3.216714 -0.28795577
3.217714 -0.28610923
3.218714 -0.28427641
3.219714 -0.28245791
3.220714 -0.28064835
3.221714 -0.27883863
3.222714 -0.27701959
3.223714 -0.27518589
3.224714 -0.27333819
3.225714 -0.27148290999999997
3.226714 -0.26962955
3.227714 -0.26778691
3.228714 -0.26595942
3.229714 -0.26414543
3.230714 -0.26233802
3.231714 -0.2605279
3.232714 -0.25870735
3.233714 -0.25687343
3.234714 -0.25502917999999997
3.235714 -0.25318235
3.236714 -0.25134208
3.237714 -0.24951510000000002
3.238714 -0.24770296000000003
3.239714 -0.24590136
3.240714 -0.24410198
3.241714 -0.24229593
3.242714 -0.24047756999999997
3.243714 -0.23864680000000002
3.244714 -0.23680925000000003
3.245714 -0.2349739
3.246714 -0.23314944
3.247714 -0.23134077999999997
3.248714 -0.22954703
3.249714 -0.2277619
3.250714 -0.22597630000000002
3.251714 -0.22418215
3.252714 -0.22237558999999998
3.253714 -0.22055854
3.254714 -0.21873773
3.255714 -0.21692193
3.256714 -0.21511826
3.257714 -0.21332926
3.258714 -0.21155200000000002
3.259714 -0.20977943000000002
3.260714 -0.20800344999999998
3.261714 -0.20621837999999998
3.262714 -0.20442351000000003
3.263714 -0.20262333999999999
3.264714 -0.20082579
3.265714 -0.19903897999999998
3.266714 -0.19726781
3.267714 -0.19551200999999999
3.268714 -0.19376618
3.269714 -0.19202202999999998
3.270714 -0.19027180000000002
3.271714 -0.18851131
3.272714 -0.18674164
3.273714 -0.18496854
3.274714 -0.18319999
3.275714 -0.18144288
3.276714 -0.17970027
3.277714 -0.17797024
3.278714 -0.17624684000000002
3.279714 -0.17452277
3.280714 -0.17279253
3.281714 -0.1710547
3.282714 -0.1693126
3.283714 -0.16757285
3.284714 -0.16584253999999998
3.285714 -0.16412633
3.286714 -0.16242445
3.287714 -0.16073271
3.288714 -0.15904426
3.289714 -0.15735242
3.290714 -0.1556535
3.291714 -0.15394825
3.292714 -0.15224152
3.293714 -0.15054018
3.294714 -0.14885030999999999
3.295714 -0.14717469
3.296714 -0.14551182000000001
3.297714 -0.14385659
3.298714 -0.1422026
3.299714 -0.14054481
3.300714 -0.1388817
3.301714 -0.13721576
3.302714 -0.13555237
3.303714 -0.13389749
3.304714 -0.13225509
3.305714 -0.13062557
3.306714 -0.12900562
3.307714 -0.12738972
3.308714 -0.12577259
3.309714 -0.1241514
3.310714 -0.12252702
3.311714 -0.12090361
3.312714 -0.11928686
3.313714 -0.11768161
3.314714 -0.11608987000000001
3.315714 -0.11451005
3.316714 -0.11293769
3.317714 -0.11136751
3.318714 -0.10979556
3.319714 -0.10822096
3.320714 -0.10664616999999998
3.321714 -0.10507582
3.322714 -0.10351476999999999
3.323714 -0.10196593
3.324714 -0.10042910000000001
3.325714 -0.098901067
3.326714 -0.097377098
3.327714 -0.095852977
3.328714 -0.094326847
3.329714 -0.092799985
3.330714 -0.091276242
3.331714 -0.08976034
3.332714 -0.088255852
3.333714 -0.086763664
3.334714 -0.085281656
3.335714 -0.08380566099999999
3.336714 -0.08233135999999999
3.337714 -0.08085618
3.338714 -0.07938047599999999
3.339714 -0.077907409
3.340714 -0.076441618
3.341714 -0.074987236
3.342714 -0.07354612499999999
3.343714 -0.07211709699999999
3.344714 -0.070696475
3.345714 -0.069279695
3.346714 -0.067863305
3.347714 -0.066446461
3.348714 -0.065031298
3.349714 -0.063621963
3.350714 -0.06222275
3.351714 -0.060836197
3.352714 -0.059461908
3.353714 -0.058096676
3.354714 -0.056735834
3.355714 -0.055375276
3.356714 -0.054013304
3.357714 -0.052651437
3.358714 -0.05129386
3.359714 -0.049945689
3.360714 -0.048610856
3.361714 -0.047290444
3.362714 -0.045982254
3.363714 -0.044681772
3.364714 -0.04338416
3.365714 -0.042086377
3.366714 -0.040788547
3.367714 -0.039493977
3.368714 -0.038207727
3.369714 -0.03693444
3.370714 -0.03567625
3.371714 -0.034431755
3.372714 -0.033196501
3.373714 -0.031964784
3.374714 -0.030732049999999997
3.375714 -0.029496849
3.376714 -0.028261525
3.377714 -0.027031305999999998
3.378714 -0.025812167000000004
3.379714 -0.024608348
3.380714 -0.02342059
3.381714 -0.022245831
3.382714 -0.021078518
3.383714 -0.019913007
3.384714 -0.018746007
3.385714 -0.017578056
3.386714 -0.016413366
3.387714 -0.015258075
3.388714 -0.014117635
3.389714 -0.012994440999999999
3.390714 -0.011886706
3.391714 -0.010789101
3.392714 -0.0096949203
3.393714 -0.008598878
3.394714 -0.007499371
3.395714 -0.0063992324
3.396714 -0.0053046519
3.397714 -0.0042226751
3.398714 -0.0031583004000000003
3.399714 -0.0021124104
3.400714 -0.0010813914999999999
3.401714 -5.8637181e-05
3.402714 0.0009626976000000001
3.403714 0.0019868157
3.404714 0.0030135019
3.405714 0.0040381838
3.406714 0.0050538394
3.407714 0.006053958
3.408714 0.0070353125999999995
3.409714 0.0079993617
3.410714 0.0089516987
3.411714 0.0098997458
3.412714 0.010849643
3.413714 0.01180363
3.414714 0.012759028
3.415714 0.013709279
3.416714 0.014646628000000002
3.417714 0.015565324
3.418714 0.016464037
3.419714 0.017346448
3.420714 0.018219759
3.421714 0.019091729
3.422714 0.019967453
3.423714 0.020847222000000002
3.424714 0.021726372
3.425714 0.022597176
3.426714 0.023452025
3.427714 0.02428657
3.428714 0.025101509999999997
3.429714 0.025902301
3.430714 0.026696891
3.431714 0.027492412
3.432714 0.028292229
3.433714 0.029094555
3.434714 0.029893225
3.435714 0.030680301
3.436714 0.03144941
3.437714 0.032198458
3.438714 0.032930521
3.439714 0.033652579
3.440714 0.034372584000000005
3.441714 0.035096132
3.442714 0.035824045
3.443714 0.036551969
3.444714 0.037272109
3.445714 0.037976394999999996
3.446714 0.038659808
3.447714 0.039322439
3.448714 0.039969455
3.449714 0.040608978999999996
3.450714 0.041248769000000005
3.451714 0.041893049
3.452714 0.042540839000000004
3.453714 0.04318642
3.454714 0.043821768000000004
3.455714 0.044439916
3.456714 0.045037828
3.457714 0.045617622999999996
3.458714 0.046185622
3.459714 0.046749652
3.460714 0.047315718
3.461714 0.047885478
3.462714 0.048455546
3.463714 0.049018917999999995
3.464714 0.04956795
3.465714 0.050097558
3.466714 0.050607393
3.467714 0.051102001
3.468714 0.051588961
3.469714 0.052075722000000005
3.470714 0.052566535000000005
3.471714 0.053060659999999996
3.472714 0.053552707
3.473714 0.054034864
3.474714 0.054500124000000004
3.475714 0.054945174000000006
3.476714 0.05537169100000001
3.477714 0.055785588
3.478714 0.056194502
3.479714 0.056604580999999994
3.480714 0.05701796
3.481714 0.05743191
3.482714 0.057840062
3.483714 0.058235106
3.484714 0.058611901
3.485714 0.058969587999999996
3.486714 0.059311947999999996
3.487714 0.059645738999999996
3.488714 0.059977843
3.489714 0.060312368
3.490714 0.060648972
3.491714 0.060983065999999995
3.492714 0.061307842
3.493714 0.06161722100000001
3.494714 0.061908468999999994
3.495714 0.062183401
3.496714 0.062447635
3.497714 0.062708207
3.498714 0.062970573
3.499714 0.063236267
3.500714 0.063502206
3.501714 0.063761882
3.502714 0.06400803099999999
3.503714 0.064235576
3.504714 0.064443657
3.505714 0.0646359
3.506714 0.064818829
3.507714 0.064999127
3.508714 0.065180869
3.509714 0.06536392599999999
3.510714 0.065544213
3.511714 0.065715582
3.512714 0.065872597
3.513714 0.066012976
3.514714 0.06613862400000001
3.515714 0.066254812
3.516714 0.066367921
3.517714 0.066482631
3.518714 0.066599832
3.519714 0.06671613100000001
3.520714 0.066825195
3.521714 0.066920376
3.522714 0.066997495
3.523714 0.067056651
3.524714 0.067102205
3.525714 0.06714102300000001
3.526714 0.06717965
3.527714 0.067221595
3.528714 0.067265937
3.529714 0.067307748
3.530714 0.06734019299999999
3.531714 0.067357416
3.532714 0.067356986
3.533714 0.06734085
3.534714 0.067314424
3.535714 0.067284214
3.536714 0.067254982
3.537714 0.06722767099999999
3.538714 0.06719900999999999
3.539714 0.067162944
3.540714 0.067113305
3.541714 0.067046576
3.542714 0.066963548
3.543714 0.06686916500000001
3.544714 0.066770538
3.545714 0.066674023
3.546714 0.06658251500000001
3.547714 0.06649415
3.548714 0.066402962
3.549714 0.066301296
3.550714 0.066182896
3.551714 0.06604549700000001
3.552714 0.065891718
3.553714 0.065727963
3.554714 0.065561756
3.555714 0.065398589
3.556714 0.06523965300000001
3.557714 0.065081386
3.558714 0.064917031
3.559714 0.064739533
3.560714 0.064544595
3.561714 0.064332562
3.562714 0.06410831700000001
3.563714 0.063879276
3.564714 0.063652237
3.565714 0.063430466
3.566714 0.063212239
3.567714 0.062991481
3.568714 0.062760263
3.569714 0.06251211200000001
3.570714 0.062244798999999996
3.571714 0.061961367999999996
3.572714 0.061669009
3.573714 0.061376148000000005
3.574714 0.061089027000000004
3.575714 0.060809101000000004
3.576714 0.060532428000000006
3.577714 0.06025126200000001
3.578714 0.05995722
3.579714 0.059644721
3.580714 0.059313292000000004
3.581714 0.058967754000000004
3.582714 0.058616203
3.583714 0.058266654
3.584714 0.057923689
3.585714 0.057586544
3.586714 0.057249422999999994
3.587714 0.05690392
3.588714 0.05654253199999999
3.589714 0.05616186000000001
3.590714 0.055764097
3.591714 0.055356196
3.592714 0.054947071
3.593714 0.054543948
3.594714 0.05414937
3.595714 0.05376013600000001
3.596714 0.05336859
3.597714 0.052965753000000004
3.598714 0.052545033
3.599714 0.052104949
3.600714 0.05164977
3.601714 0.0511878
3.602714 0.050727946999999995
3.603714 0.05027607
3.604714 0.049832545000000006
3.605714 0.049392082
3.606714 0.04894585
3.607714 0.048485107
3.608714 0.048004792
3.609714 0.047505632
3.610714 0.046993894
3.611714 0.046478889999999995
3.612714 0.045969235
3.613714 0.0454694
3.614714 0.044977956
3.615714 0.044488217
3.616714 0.043991042
3.617714 0.043478582
3.618714 0.042947495
3.619714 0.042400270000000004
3.620714 0.041844143
3.621714 0.041288062
3.622714 0.040738939
3.623714 0.040198767
3.624714 0.039663745
3.625714 0.039125819
3.626714 0.038575981
3.627714 0.038008010999999994
3.628714 0.037421077
3.629714 0.03682019
3.630714 0.036214272000000006
3.631714 0.035612634000000004
3.632714 0.035021303
3.633714 0.034440644
3.634714 0.03386527
3.635714 0.033286246
3.636714 0.032694687
3.637714 0.032085279
3.638714 0.031458339
3.639714 0.030819565
3.640714 0.030177642
3.641714 0.029540658999999997
3.642714 0.028912841999999998
3.643714 0.028292904999999997
3.644714 0.027674666
3.645714 0.027049694
3.646714 0.026410809
3.647714 0.025755082999999998
3.648714 0.02508506
3.649714 0.024407731
3.650714 0.023731696
3.651714 0.023063658
3.652714 0.022405703
3.653714 0.021754447
3.654714 0.021102403
3.655714 0.020441004000000002
3.656714 0.019764046
3.657714 0.019070189
3.658714 0.018363493
3.659714 0.017651811
3.660714 0.01694369
3.661714 0.016245026000000003
3.662714 0.015556823999999999
3.663714 0.014874914999999999
3.664714 0.014191726
3.665714 0.013499346
3.666714 0.01279266
3.667714 0.012071282
3.668714 0.011339544
3.669714 0.010604609
3.670714 0.0098734701
3.671714 0.009150100199999999
3.672714 0.0084338906
3.673714 0.007719991799999999
3.674714 0.007001387
3.675714 0.006271833300000001
3.676714 0.0055284727
3.677714 0.0047730551
3.678714 0.0040112871
3.679714 0.0032505872
3.680714 0.0024971570000000003
3.681714 0.0017535445
3.682714 0.0010176592
3.683714 0.00028362444000000004
3.684714 -0.00045590073
3.685714 -0.0012068666
3.686714 -0.0019715657
3.687714 -0.00274784
3.688714 -0.0035300272000000003
3.689714 -0.0043112421
3.690714 -0.0050860635
3.691714 -0.0058525544
3.692714 -0.0066128472
3.693714 -0.0073721049999999995
3.694714 -0.0081363185
3.695714 -0.0089098481
3.696714 -0.0096936987
3.697714 -0.010485196
3.698714 -0.011279163
3.699714 -0.012070081
3.700714 -0.012854364
3.701714 -0.013631814999999999
3.702714 -0.014405706
3.703714 -0.015181456
3.704714 -0.01596447
3.705714 -0.016757986000000002
3.706714 -0.017561787
3.707714 -0.018372276
3.708714 -0.019183848
3.709714 -0.01999103
3.710714 -0.020790509999999998
3.711714 -0.021582317
3.712714 -0.022369673
3.713714 -0.023157653
3.714714 -0.023951172
3.715714 -0.024753108
3.716714 -0.025563288
3.717714 -0.026378679
3.718714 -0.027194688999999998
3.719714 -0.028007025999999997
3.720714 -0.028813374000000003
3.721714 -0.029614232999999997
3.722714 -0.030412618
3.723714 -0.031212778
3.724714 -0.032018463000000004
3.725714 -0.032831391
3.726714 -0.033650585
3.727714 -0.034472762
3.728714 -0.035293633000000005
3.729714 -0.036109582
3.730714 -0.036919062
3.731714 -0.03772318
3.732714 -0.038525252999999995
3.733714 -0.039329508
3.734714 -0.040139456
3.735714 -0.04095656
3.736714 -0.041779700999999995
3.737714 -0.042605620999999996
3.738714 -0.043430191
3.739714 -0.044249953
3.740714 -0.045063382
3.741714 -0.045871388
3.742714 -0.046676872
3.743714 -0.04748354
3.744714 -0.048294442
3.745714 -0.049110799000000004
3.746714 -0.049931567999999996
3.747714 -0.05075389600000001
3.748714 -0.051574258
3.749714 -0.052389846
3.750714 -0.053199654
3.751714 -0.054004846999999995
3.752714 -0.054808264
3.753714 -0.055613292999999994
3.754714 -0.056422508
3.755714 -0.057236641000000005
3.756714 -0.058054289999999995
3.757714 -0.058872422
3.758714 -0.059687567
3.759714 -0.060497125
3.760714 -0.061300374
3.761714 -0.06209875
3.762714 -0.062895275
3.763714 -0.06369337800000001
3.764714 -0.06449556099999999
3.765714 -0.065302424
3.766714 -0.066112436
3.767714 -0.066922518
3.768714 -0.067729235
3.769714 -0.068530114
3.770714 -0.069324585
3.771714 -0.070114178
3.772714 -0.070901884
3.773714 -0.071690971
3.774714 -0.072483678
3.775714 -0.073280337
3.776714 -0.074079237
3.777714 -0.07487732799999999
3.778714 -0.075671409
3.779714 -0.076459418
3.780714 -0.077241252
3.781714 -0.07801878400000001
3.782714 -0.078795088
3.783714 -0.079573184
3.784714 -0.08035480299999999
3.785714 -0.08113964
3.786714 -0.08192544900000001
3.787714 -0.082708913
3.788714 -0.083486951
3.789714 -0.084257982
3.790714 -0.085022551
3.791714 -0.08578315
3.792714 -0.08654324299999999
3.793714 -0.087305874
3.794714 -0.088072469
3.795714 -0.088842231
3.796714 -0.089612446
3.797714 -0.090379553
3.798714 -0.09114053700000001
3.799714 -0.091894093
3.800714 -0.092641125
3.801714 -0.093384302
3.802714 -0.094126957
3.803714 -0.094871665
3.804714 -0.095619203
3.805714 -0.096368225
3.806714 -0.097115827
3.807714 -0.09785875399999999
3.808714 -0.09859478999999999
3.809714 -0.099323725
3.810714 -0.10004744
3.811714 -0.10076921
3.812714 -0.10149230000000001
3.813714 -0.10221862000000001
3.814714 -0.10294792999999999
3.815714 -0.10367781
3.816714 -0.10440466000000001
3.817714 -0.10512512
3.818714 -0.10583744999999999
3.819714 -0.10654224000000001
3.820714 -0.10724212999999999
3.821714 -0.1079408
3.822714 -0.10864142
3.823714 -0.10934543000000001
3.824714 -0.11005189000000001
3.825714 -0.11075791
3.826714 -0.11145988999999999
3.827714 -0.11215498
3.828714 -0.1128422
3.829714 -0.1135229
3.830714 -0.11420005
3.831714 -0.11487697000000001
3.832714 -0.11555586000000001
3.833714 -0.11623678999999999
3.834714 -0.11691760000000001
3.835714 -0.11759476999999999
3.836714 -0.11826491
3.837714 -0.11892612999999999
3.838714 -0.11957902000000001
3.839714 -0.12022638999999999
3.840714 -0.1208722
3.841714 -0.12151996999999999
3.842714 -0.12217135000000001
3.843714 -0.12282541000000001
3.844714 -0.12347902
3.845714 -0.12412814
3.846714 -0.12476946
3.847714 -0.12540177
3.848714 -0.12602645
3.849714 -0.12664685
3.850714 -0.12726684
3.851714 -0.12788915
3.852714 -0.12851421
3.853714 -0.12913991
3.854714 -0.12976242999999998
3.855714 -0.13037790999999999
3.856714 -0.13098401999999998
3.857714 -0.13158107
3.858714 -0.13217186
3.859714 -0.13276056
3.860714 -0.13335096000000002
3.861714 -0.13394485
3.862714 -0.13454121
3.863714 -0.13513661999999999
3.864714 -0.13572661
3.865714 -0.13630757000000002
3.866714 -0.13687826
3.867714 -0.13744040999999999
3.868714 -0.13799801
3.869714 -0.13855573000000002
3.870714 -0.13911690000000002
3.871714 -0.13968213000000002
3.872714 -0.14024898000000002
3.873714 -0.14081292
3.874714 -0.14136917
3.875714 -0.14191462999999999
3.876714 -0.14244922999999998
3.877714 -0.14297595
3.878714 -0.14349958
3.879714 -0.14402473000000002
3.880714 -0.14455389
3.881714 -0.14508638
3.882714 -0.14561858
3.883714 -0.14614549
3.884714 -0.1466628
3.885714 -0.14716877
3.886714 -0.147665
3.887714 -0.14815585
3.888714 -0.14864659
3.889714 -0.14914122
3.890714 -0.14964069
3.891714 -0.15014241
3.892714 -0.15064124999999998
3.893714 -0.15113156
3.894714 -0.1516095
3.895714 -0.15207473999999999
3.896714 -0.15253059
3.897714 -0.15298272
3.898714 -0.15343690000000001
3.899714 -0.15389661
3.900714 -0.15436163
3.901714 -0.15482809
3.902714 -0.15529008
3.903714 -0.15574205000000002
3.904714 -0.15618114000000002
3.905714 -0.15660839000000001
3.906714 -0.15702825
3.907714 -0.15744679
3.908714 -0.15786912
3.909714 -0.15829722000000002
3.910714 -0.15872908
3.911714 -0.15915945
3.912714 -0.15958206
3.913714 -0.1599922
3.914714 -0.16038872
3.915714 -0.16077462
3.916714 -0.1611559
3.917714 -0.16153903
3.918714 -0.16192837000000002
3.919714 -0.16232422000000002
3.920714 -0.16272267999999998
3.921714 -0.16311718
3.922714 -0.16350109
3.923714 -0.16387051
3.924714 -0.16422588
3.925714 -0.16457182
3.926714 -0.16491533
3.927714 -0.16526295
3.928714 -0.16561805999999998
3.929714 -0.1659796
3.930714 -0.16634243
3.931714 -0.16669951
3.932714 -0.16704474
3.933714 -0.1673755
3.934714 -0.16769371
3.935714 -0.16800497
3.936714 -0.16831621
3.937714 -0.16863274
3.938714 -0.16895604
3.939714 -0.16928301
3.940714 -0.16960728
3.941714 -0.16992177
3.942714 -0.17022176
3.943714 -0.17050685000000002
3.944714 -0.17078123
3.945714 -0.17105209
3.946714 -0.17132672
3.947714 -0.1716095
3.948714 -0.17190018
3.949714 -0.17219385
3.950714 -0.17248293
3.951714 -0.17276024
3.952714 -0.17302183000000002
3.953714 -0.17326857
3.954714 -0.17350573
3.955714 -0.17374082
3.956714 -0.17398046
3.957714 -0.17422774
3.958714 -0.17448096999999999
3.959714 -0.17473446
3.960714 -0.17498098
3.961714 -0.17521476
3.962714 -0.17543391
3.963714 -0.17564126
3.964714 -0.17584317
3.965714 -0.17604688
3.966714 -0.17625748000000002
3.967714 -0.17647574
3.968714 -0.17669776
3.969714 -0.1769165
3.970714 -0.17712470000000002
3.971714 -0.17731781000000002
3.972714 -0.17749591
3.973714 -0.17766372
3.974714 -0.17782866
3.975714 -0.17799794
3.976714 -0.17817559
3.977714 -0.17836089
3.978714 -0.17854866
3.979714 -0.17873141
3.980714 -0.17890235
3.981714 -0.17905812999999998
3.982714 -0.17920006
3.983714 -0.17933353
3.984714 -0.17946571
3.985714 -0.17960257
3.986714 -0.17974646
3.987714 -0.17989525
3.988714 -0.1800433
3.989714 -0.18018397
3.990714 -0.18031239999999998
3.991714 -0.18042765
3.992714 -0.1805331
3.993714 -0.18063505
3.994714 -0.18074015000000002
3.995714 -0.18085252999999998
3.996714 -0.18097208
3.997714 -0.18109442
3.998714 -0.1812126
3.999714 -0.18131983999999998
4.000714 -0.18141228
4.001714 -0.18149044
4.002714 -0.181559
4.003714 -0.18162484
4.004714 -0.18169434
4.005714 -0.18177083
4.006714 -0.1818534
4.007714 -0.18193747
4.008714 -0.18201679
4.009714 -0.18208604
4.010714 -0.18214309
4.011714 -0.18218969000000002
4.012714 -0.18223074
4.013714 -0.18227205000000002
4.014714 -0.18231793
4.015714 -0.18236932
4.016714 -0.18242340999999998
4.017715 -0.18247491
4.018714 -0.18251813
4.019714 -0.18254954
4.020714 -0.18256914000000002
4.021714 -0.18258055
4.022714 -0.18258947
4.023714 -0.1826014
4.024714 -0.18261945
4.025714 -0.18264303999999998
4.026714 -0.18266824
4.027714 -0.18268934
4.028714 -0.18270125
4.029714 -0.18270143
4.030715 -0.18269087
4.031714 -0.18267361000000001
4.032714 -0.18265499999999998
4.033714 -0.1826395
4.034714 -0.18262898
4.035714 -0.18262204
4.036714 -0.18261481999999998
4.037714 -0.18260264
4.038714 -0.18258203
4.039714 -0.18255216000000002
4.040714 -0.18251508
4.041714 -0.18247471999999998
4.042714 -0.18243518
4.043715 -0.18239894
4.044714 -0.18236577
4.045714 -0.18233282
4.046714 -0.18229589000000002
4.047714 -0.18225114
4.048714 -0.18219677
4.049714 -0.18213373
4.050714 -0.18206545000000002
4.051714 -0.18199641
4.052714 -0.18193041999999998
4.053714 -0.18186908000000002
4.054714 -0.18181129000000001
4.055714 -0.18175375000000002
4.056714 -0.18169232999999999
4.057714 -0.18162372
4.058714 -0.18154668
4.059714 -0.18146229
4.060714 -0.1813734
4.061714 -0.18128325
4.062714 -0.18119419
4.063715 -0.18110662
4.064714 -0.18101910000000002
4.065714 -0.18092903999999999
4.066714 -0.180834
4.067714 -0.18073282000000002
4.068714 -0.18062623
4.069714 -0.18051651000000002
4.070714 -0.18040659
4.071714 -0.18029877
4.072714 -0.18019372
4.073714 -0.18009021
4.074714 -0.17998548
4.075714 -0.17987643
4.076715 -0.17976075
4.077714 -0.17963779
4.078714 -0.17950876999999998
4.079714 -0.17937617
4.080714 -0.17924276
4.081714 -0.17911047
4.082714 -0.17897976999999998
4.083714 -0.17884965
4.084714 -0.17871819
4.085714 -0.17858353
4.086714 -0.17844462
4.087714 -0.17830168
4.088714 -0.17815597
4.089714 -0.17800911
4.090714 -0.17786237
4.091714 -0.17771594999999998
4.092714 -0.17756897
4.093714 -0.17741979
4.094714 -0.17726681
4.095714 -0.17710917
4.096714 -0.17694719
4.097714 -0.17678227000000002
4.098714 -0.17661636
4.099714 -0.1764512
4.100714 -0.17628764
4.101714 -0.17612531
4.102714 -0.17596284
4.103714 -0.17579843
4.104714 -0.17563056000000002
4.105714 -0.17545854
4.106714 -0.17528269999999999
4.107714 -0.17510406
4.108714 -0.17492386
4.109715 -0.17474297
4.110714 -0.17456155
4.111714 -0.17437909
4.112714 -0.17419474999999998
4.113714 -0.17400787
4.114714 -0.17381835
4.115714 -0.17362682999999998
4.116714 -0.17343435999999998
4.117714 -0.17324202
4.118714 -0.17305039
4.119714 -0.17285926
4.120714 -0.17266767
4.121714 -0.17247429
4.122715 -0.17227794
4.123714 -0.17207803
4.124714 -0.1718748
4.125714 -0.17166921
4.126714 -0.17146248
4.127714 -0.17125563
4.128714 -0.17104908
4.129714 -0.17084254999999998
4.130714 -0.17063529
4.131714 -0.17042652
4.132714 -0.17021578
4.133714 -0.17000318
4.134714 -0.16978935
4.135714 -0.16957509999999998
4.136714 -0.16936099999999998
4.137714 -0.16914706000000002
4.138714 -0.16893272
4.139714 -0.168717
4.140714 -0.16849899000000002
4.141714 -0.16827824
4.142715 -0.16805504
4.143714 -0.16783027
4.144714 -0.16760507
4.145714 -0.16738040999999998
4.146714 -0.16715662
4.147714 -0.16693326
4.148714 -0.16670936
4.149714 -0.16648378
4.150714 -0.16625579
4.151714 -0.16602534
4.152714 -0.16579312999999998
4.153714 -0.16556028
4.154714 -0.16532789
4.155715 -0.16509651
4.156714 -0.16486594
4.157714 -0.16463535
4.158714 -0.1644037
4.159714 -0.16417017
4.160714 -0.16393460999999998
4.161714 -0.16369759
4.162714 -0.16346012999999998
4.163714 -0.16322321
4.164714 -0.16298731
4.165714 -0.16275208
4.166714 -0.16251648
4.167714 -0.16227918
4.168715 -0.16203915
4.169714 -0.16179619
4.170714 -0.16155107
4.171714 -0.16130528
4.172714 -0.16106047999999998
4.173714 -0.16081786
4.174714 -0.16057764000000002
4.175714 -0.16033899000000001
4.176714 -0.16010039
4.177714 -0.1598603
4.178714 -0.15961772999999999
4.179714 -0.15937273
4.180714 -0.15912621
4.181714 -0.15887959
4.182714 -0.15863407999999998
4.183714 -0.15839014999999998
4.184714 -0.15814727
4.185714 -0.15790417
4.186714 -0.15765942
4.187714 -0.15741214
4.188715 -0.1571625
4.189714 -0.15691170999999998
4.190714 -0.15666159
4.191714 -0.15641386000000002
4.192714 -0.1561693
4.193714 -0.15592746
4.194714 -0.15568669
4.195714 -0.15544479
4.196714 -0.15519988
4.197714 -0.15495117
4.198714 -0.15469929999999998
4.199714 -0.1544461
4.200714 -0.15419381999999998
4.201715 -0.15394425
4.202714 -0.153698
4.203714 -0.15345433
4.204714 -0.15321147000000002
4.205714 -0.1529674
4.206714 -0.15272085
4.207714 -0.15247175000000002
4.208714 -0.15222138
4.209714 -0.15197169
4.210714 -0.15172448
4.211714 -0.15148049
4.212714 -0.15123899999999998
4.213714 -0.15099809
4.214714 -0.15075541
4.215714 -0.15050918
4.216714 -0.15025906
4.217714 -0.15000638000000002
4.218714 -0.14975374
4.219714 -0.14950397999999998
4.220714 -0.14925912
4.221714 -0.1490195
4.222714 -0.14878364
4.223714 -0.14854877
4.224714 -0.148312
4.225714 -0.14807141
4.226714 -0.14782677
4.227714 -0.14757963
4.228714 -0.14733254999999998
4.229714 -0.14708801
4.230714 -0.14684732
4.231714 -0.14661009
4.232714 -0.14637446
4.233714 -0.14613789
4.234715 -0.14589841
4.235714 -0.14565554
4.236714 -0.14541062
4.237714 -0.1451663
4.238714 -0.14492547
4.239714 -0.14469004
4.240714 -0.14446003
4.241714 -0.14423347
4.242714 -0.14400709
4.243714 -0.14377761
4.244714 -0.14354305
4.245714 -0.14330352000000002
4.246714 -0.14306128
4.247715 -0.14281973
4.248714 -0.14258215
4.249714 -0.14235035
4.250714 -0.14212405
4.251714 -0.14190099
4.252714 -0.14167796
4.253714 -0.14145217
4.254714 -0.14122246000000002
4.255714 -0.14098971000000002
4.256714 -0.14075647
4.257714 -0.1405258
4.258714 -0.14029989
4.259714 -0.14007912
4.260714 -0.13986179
4.261714 -0.1396448
4.262714 -0.13942505
4.263714 -0.13920073
4.264714 -0.13897220999999998
4.265714 -0.13874199
4.266714 -0.13851374
4.267715 -0.13829088
4.268714 -0.1380751
4.269714 -0.13786572
4.270714 -0.13765986
4.271714 -0.1374536
4.272714 -0.13724352
4.273714 -0.1370281
4.274714 -0.13680819
4.275714 -0.13658668999999998
4.276714 -0.13636724
4.277714 -0.13615277
4.278714 -0.13594424
4.279714 -0.13574035
4.280715 -0.13553816999999999
4.281714 -0.13533445
4.282714 -0.13512711
4.283714 -0.13491614
4.284714 -0.13470369999999998
4.285714 -0.13449317
4.286714 -0.13428768000000002
4.287714 -0.13408878999999999
4.288714 -0.13389562
4.289714 -0.13370522
4.290714 -0.13351368
4.291714 -0.13331773
4.292714 -0.13311609
4.293715 -0.13291002
4.294714 -0.13270288
4.295714 -0.13249877
4.296714 -0.13230089
4.297714 -0.13211029999999999
4.298714 -0.13192556
4.299714 -0.13174341
4.300714 -0.13156014
4.301714 -0.13137317999999998
4.302714 -0.13118213
4.303714 -0.13098887
4.304714 -0.13079668
4.305714 -0.13060874
4.306714 -0.13042672
4.307714 -0.13025
4.308714 -0.13007589
4.309714 -0.12990076
4.310714 -0.12972159
4.311714 -0.12953739
4.312714 -0.12934958
4.313715 -0.12916155
4.314714 -0.1289773
4.315714 -0.12879975999999999
4.316714 -0.12862963
4.317714 -0.12846509
4.318714 -0.12830255999999998
4.319714 -0.12813822
4.320714 -0.12796954000000002
4.321714 -0.12779636
4.322714 -0.12762091
4.323714 -0.12744679
4.324714 -0.12727744000000002
4.325714 -0.12711466
4.326715 -0.12695781
4.327714 -0.12680412
4.328714 -0.12664988000000002
4.329714 -0.12649205
4.330714 -0.12632954
4.331714 -0.12616374
4.332714 -0.12599792999999998
4.333714 -0.12583587000000002
4.334714 -0.12568022
4.335714 -0.12553136999999998
4.336714 -0.12538725
4.337714 -0.1252442
4.338714 -0.12509852999999999
4.339714 -0.12494812000000001
4.340714 -0.12479330999999999
4.341714 -0.1246368
4.342714 -0.12448253000000001
4.343714 -0.12433396
4.344714 -0.12419266
4.345714 -0.12405759
4.346714 -0.12392552999999999
4.347714 -0.12379241999999999
4.348714 -0.12365506999999999
4.349714 -0.12351255000000001
4.350714 -0.12336649000000001
4.351714 -0.12322050000000001
4.352714 -0.12307852
4.353714 -0.12294318000000001
4.354714 -0.12281468
4.355714 -0.12269068000000001
4.356714 -0.12256729
4.357714 -0.1224408
4.358714 -0.12230925000000001
4.359715 -0.12217333999999999
4.360714 -0.12203614
4.361714 -0.12190186000000001
4.362714 -0.12177401
4.363714 -0.12165391
4.364714 -0.12154005999999999
4.365714 -0.12142881
4.366714 -0.1213158
4.367714 -0.12119791
4.368714 -0.12107451999999999
4.369714 -0.12094785
4.370714 -0.12082201
4.371714 -0.12070133
4.372715 -0.12058838999999999
4.373714 -0.12048302
4.374714 -0.12038227
4.375714 -0.1202816
4.376714 -0.12017686
4.377714 -0.12006598
4.378714 -0.11994989
4.379714 -0.11983215
4.380714 -0.11971745
4.381714 -0.11960963999999999
4.382714 -0.11951004000000001
4.383714 -0.11941692
4.384714 -0.11932619
4.385714 -0.11923318000000001
4.386714 -0.11913462000000001
4.387714 -0.11903008999999999
4.388714 -0.11892223
4.389714 -0.11881566999999998
4.390714 -0.11871506000000001
4.391714 -0.11862307
4.392715 -0.11853918000000001
4.393714 -0.11845985
4.394714 -0.11837994
4.395714 -0.11829479000000001
4.396714 -0.11820227
4.397714 -0.11810367
4.398714 -0.11800316
4.399714 -0.11790612
4.400714 -0.11781692
4.401714 -0.11773702
4.402714 -0.11766443
4.403714 -0.11759453
4.404714 -0.11752195000000001
4.405715 -0.11744295
4.406714 -0.11735697
4.407714 -0.11726689000000001
4.408714 -0.11717783
4.409714 -0.11709501
4.410714 -0.1170215
4.411714 -0.11695683000000001
4.412714 -0.11689722
4.413714 -0.11683708
4.414714 -0.11677137
4.415714 -0.11669772
4.416714 -0.11661753999999999
4.417714 -0.11653535
4.418715 -0.11645702000000001
4.419714 -0.11638725
4.420714 -0.11632754
4.421714 -0.11627555
4.422714 -0.11622601
4.423714 -0.11617286000000002
4.424714 -0.11611185
4.425714 -0.11604225000000001
4.426714 -0.11596725
4.427714 -0.11589266
4.428714 -0.11582451
4.429714 -0.11576653999999999
4.430714 -0.11571865999999999
4.431714 -0.11567700000000002
4.432714 -0.11563556
4.433714 -0.11558867999999999
4.434714 -0.11553348000000001
4.435714 -0.11547103
4.436714 -0.11540592000000001
4.437714 -0.11534430999999999
4.438715 -0.11529127000000002
4.439714 -0.1152486
4.440714 -0.11521397
4.441714 -0.11518192
4.442714 -0.11514606
4.443714 -0.11510175
4.444714 -0.11504819
4.445714 -0.11498875
4.446714 -0.11492969
4.447714 -0.11487756999999998
4.448714 -0.11483657
4.449714 -0.11480669
4.450714 -0.11478377999999999
4.451715 -0.11476116
4.452714 -0.11473238000000001
4.453714 -0.11469382
4.454714 -0.11464619
4.455714 -0.11459418
4.456714 -0.11454442999999999
4.457714 -0.11450277
4.458714 -0.11447175999999999
4.459714 -0.11444965
4.460714 -0.11443118999999999
4.461714 -0.11440985000000001
4.462714 -0.11438068000000001
4.463714 -0.11434248
4.464714 -0.11429832000000001
4.465714 -0.11425437
4.466714 -0.11421730000000001
4.467714 -0.11419137
4.468714 -0.11417663000000002
4.469714 -0.11416874999999999
4.470714 -0.11416066999999999
4.471714 -0.11414551
4.472714 -0.11411933999999999
4.473714 -0.11408282
4.474714 -0.11404096
4.475714 -0.11400109
4.476714 -0.11396990000000001
4.477714 -0.11395075
4.478714 -0.11394236
4.479714 -0.11393945
4.480714 -0.11393502
4.481714 -0.11392329999999999
4.482714 -0.11390215
4.483714 -0.11387391
4.484715 -0.11384434
4.485714 -0.11382006
4.486714 -0.11380569
4.487714 -0.11380169
4.488714 -0.11380414999999999
4.489714 -0.11380626
4.490714 -0.11380118
4.491714 -0.11378496
4.492714 -0.11375828000000002
4.493714 -0.11372631
4.494714 -0.11369671
4.495714 -0.11367657
4.496714 -0.11366957000000001
4.497715 -0.1136745
4.498714 -0.11368572999999998
4.499714 -0.11369558999999999
4.500714 -0.11369742000000001
4.501714 -0.11368825
4.502714 -0.11366992
4.503714 -0.11364821000000001
4.504714 -0.11363026000000001
4.505714 -0.11362159
4.506714 -0.11362371
4.507714 -0.11363351000000001
4.508714 -0.11364464999999999
4.509714 -0.11365027
4.510714 -0.113646
4.511714 -0.11363191
4.512714 -0.11361260000000001
4.513714 -0.11359536
4.514714 -0.11358716999999999
4.515714 -0.11359176
4.516714 -0.11360795000000001
4.517715 -0.11363007
4.518714 -0.11365014
4.519714 -0.11366111000000001
4.520714 -0.11365969000000001
4.521714 -0.11364764999999999
4.522714 -0.11363110000000001
4.523714 -0.11361791
4.524714 -0.11361452
4.525714 -0.11362334
4.526714 -0.11364179999999999
4.527714 -0.11366351
4.528714 -0.11368099
4.529714 -0.11368885
4.530715 -0.11368602
4.531714 -0.11367619999999999
4.532714 -0.11366626999999999
4.533714 -0.11366340000000001
4.534714 -0.11367195
4.535714 -0.11369157999999999
4.536714 -0.11371733
4.537714 -0.11374168000000001
4.538714 -0.11375764000000001
4.539714 -0.11376170000000001
4.540714 -0.11375539
4.541714 -0.11374471
4.542714 -0.11373768999999999
4.543715 -0.11374117
4.544714 -0.11375798
4.545714 -0.11378573
4.546714 -0.11381782
4.547714 -0.11384607000000001
4.548714 -0.11386409000000002
4.549714 -0.11386982999999999
4.550714 -0.11386639
4.551714 -0.11386062
4.552714 -0.11386034
4.553714 -0.11387103999999999
4.554714 -0.11389360999999999
4.555714 -0.11392406
4.556714 -0.11395515
4.557714 -0.11397954
4.558714 -0.11399281
4.559714 -0.11399537
4.560714 -0.11399232
4.561714 -0.11399133000000002
4.562714 -0.11399945
4.563715 -0.11402011000000001
4.564714 -0.11405171
4.565714 -0.11408816000000001
4.566714 -0.11412138
4.567714 -0.11414462
4.568714 -0.11415520000000001
4.569714 -0.11415569
4.570714 -0.11415284999999999
4.571714 -0.11415487
4.572714 -0.11416808
4.573714 -0.11419429
4.574714 -0.11423015
4.575714 -0.11426845999999999
4.576715 -0.11430117000000001
4.577714 -0.11432265
4.578714 -0.11433195
4.579714 -0.11433318
4.580714 -0.11433373
4.581714 -0.11434127
4.582714 -0.11436049
4.583714 -0.11439127
4.584714 -0.11442874
4.585714 -0.11446534
4.586714 -0.11449395999999999
4.587714 -0.11451093
4.588714 -0.11451757
4.589714 -0.11451961000000001
4.590714 -0.11452488
4.591714 -0.11453999
4.592714 -0.11456761
4.593714 -0.11460534000000001
4.594714 -0.11464661000000001
4.595714 -0.11468337999999999
4.596714 -0.11470936000000001
4.597714 -0.11472264
4.598714 -0.11472646
4.599714 -0.11472791
4.600714 -0.11473503
4.601714 -0.11475366
4.602714 -0.11478504999999999
4.603714 -0.11482547
4.604714 -0.11486774
4.605714 -0.11490421999999999
4.606714 -0.11492987
4.607714 -0.11494431000000001
4.608714 -0.11495183
4.609715 -0.11495956
4.610714 -0.1149745
4.611714 -0.11500055999999999
4.612714 -0.11503701
4.613714 -0.11507873
4.614714 -0.1151184
4.615714 -0.11514949
4.616714 -0.11516900999999999
4.617714 -0.11517872000000001
4.618714 -0.11518445999999999
4.619714 -0.11519375
4.620714 -0.11521279000000001
4.621714 -0.11524387
4.622715 -0.11528452
4.623714 -0.11532848999999999
4.624714 -0.11536829
4.625714 -0.1153982
4.626714 -0.11541654999999999
4.627714 -0.11542633999999999
4.628714 -0.11543396
4.629714 -0.11544658
4.630714 -0.11546923
4.631714 -0.1155028
4.632714 -0.11554379
4.633714 -0.11558573
4.634714 -0.1156219
4.635714 -0.11564801
4.636714 -0.11566391999999999
4.637714 -0.11567366
4.638714 -0.1156837
4.639714 -0.11570027999999999
4.640714 -0.11572690000000001
4.641714 -0.11576297999999999
4.642715 -0.11580411000000002
4.643714 -0.11584393
4.644714 -0.11587678000000001
4.645714 -0.1159
4.646714 -0.11591496
4.647714 -0.11592649
4.648714 -0.11594091
4.649714 -0.11596337
4.650714 -0.11599585
4.651714 -0.11603629
4.652714 -0.11607946
4.653714 -0.11611909
4.654714 -0.11615030999999999
4.655715 -0.11617161
4.656714 -0.11618534
4.657714 -0.11619679
4.658714 -0.116212
4.659714 -0.11623544999999999
4.660714 -0.11626830999999999
4.661714 -0.11630817
4.662714 -0.11635008000000001
4.663714 -0.11638861999999998
4.664714 -0.11642007
4.665714 -0.11644381999999999
4.666714 -0.11646245
4.667714 -0.11648056000000001
4.668715 -0.11650282
4.669714 -0.11653198000000001
4.670714 -0.11656779
4.671714 -0.11660713
4.672714 -0.11664532000000001
4.673714 -0.11667806
4.674714 -0.11670317000000001
4.675714 -0.11672152
4.676714 -0.11673670000000001
4.677714 -0.11675361000000001
4.678714 -0.11677662000000001
4.679714 -0.11680784000000001
4.680714 -0.11684645
4.681714 -0.11688899999999999
4.682714 -0.11693084
4.683714 -0.11696783000000001
4.684714 -0.11699788
4.685714 -0.11702157999999999
4.686714 -0.11704181
4.687714 -0.11706248999999999
4.688715 -0.11708698000000001
4.689714 -0.11711683999999999
4.690714 -0.11715135
4.691714 -0.11718792000000001
4.692714 -0.1172233
4.693714 -0.11725491
4.694714 -0.11728189
4.695714 -0.11730544999999999
4.696714 -0.11732829
4.697714 -0.11735357
4.698714 -0.11738357
4.699714 -0.11741881000000001
4.700714 -0.11745781999999999
4.701715 -0.11749773999999999
4.702714 -0.11753532
4.703714 -0.11756815
4.704714 -0.11759554
4.705714 -0.11761871
4.706714 -0.11764034000000001
4.707714 -0.11766356000000001
4.708714 -0.11769091000000001
4.709714 -0.11772346
4.710714 -0.11776054000000001
4.711714 -0.11780008
4.712714 -0.11783944
4.713714 -0.11787632
4.714714 -0.11790955
4.715714 -0.11793943
4.716714 -0.11796749
4.717714 -0.11799581
4.718714 -0.11802624
4.719714 -0.11805971000000001
4.720714 -0.11809588
4.721714 -0.11813333
4.722714 -0.11817013
4.723714 -0.11820459
4.724714 -0.11823599000000001
4.725714 -0.11826486000000001
4.726714 -0.11829288
4.727714 -0.11832229
4.728714 -0.11835509000000001
4.729714 -0.11839232
4.730714 -0.11843356999999999
4.731714 -0.11847703
4.732714 -0.11852010999999998
4.733714 -0.11856024999999999
4.734715 -0.11859586
4.735714 -0.11862686
4.736714 -0.11865479999999999
4.737714 -0.11868232
4.738714 -0.11871225
4.739714 -0.11874662999999999
4.740714 -0.11878593
4.741714 -0.11882891
4.742714 -0.11887306
4.743714 -0.11891554
4.744714 -0.11895431
4.745714 -0.11898887000000001
4.746714 -0.11902051
4.747715 -0.11905181000000001
4.748714 -0.11908559999999999
4.749714 -0.11912379000000001
4.750714 -0.11916660999999999
4.751714 -0.11921236
4.752714 -0.11925807
4.753714 -0.11930062
4.754714 -0.11933807
4.755714 -0.11937049
4.756714 -0.11940009
4.757714 -0.11943046
4.758714 -0.11946514000000001
4.759714 -0.11950629000000002
4.760714 -0.11955368999999999
4.761714 -0.11960473999999999
4.762714 -0.11965533
4.763714 -0.11970146
4.764714 -0.11974077
4.765714 -0.11977357
4.766714 -0.11980277
4.767715 -0.11983287000000001
4.768714 -0.11986814
4.769714 -0.11991099
4.770714 -0.11996101
4.771714 -0.12001500000000001
4.772714 -0.12006831999999999
4.773714 -0.12011665
4.774714 -0.12015777999999999
4.775714 -0.12019248999999999
4.776714 -0.12022427000000001
4.777714 -0.12025795
4.778714 -0.12029765999999999
4.779714 -0.12034514
4.780715 -0.12039895999999999
4.781714 -0.12045506
4.782714 -0.12050839999999999
4.783714 -0.12055509
4.784714 -0.12059405
4.785714 -0.12062765
4.786714 -0.12066081000000001
4.787714 -0.12069914000000001
4.788714 -0.12074654
4.789714 -0.12080363999999999
4.790714 -0.12086726
4.791714 -0.12093162
4.792714 -0.12099046
4.793715 -0.12103955
4.794714 -0.12107838
4.795714 -0.12111041
4.796714 -0.12114171
4.797714 -0.12117864
4.798714 -0.12122528999999999
4.799714 -0.12128194999999999
4.800714 -0.12134501
4.801714 -0.12140851
4.802714 -0.12146662999999999
4.803714 -0.12151609
4.804714 -0.12155757
4.805714 -0.12159537999999999
4.806714 -0.12163566
4.807714 -0.12168375999999999
4.808714 -0.12174186000000001
4.809714 -0.12180795999999999
4.810714 -0.12187653
4.811714 -0.12194071999999999
4.812714 -0.12199517
4.813715 -0.1220383
4.814714 -0.12207315
4.815714 -0.12210630000000001
4.816714 -0.12214532
4.817714 -0.12219582000000001
4.818714 -0.12225916
4.819714 -0.12233185
4.820714 -0.1224069
4.821714 -0.12247659
4.822714 -0.1225355
4.823714 -0.12258266
4.824714 -0.12262187000000001
4.825714 -0.1226601
4.826715 -0.12270460000000001
4.827714 -0.12275996
4.828714 -0.1228262
4.829714 -0.12289885
4.830714 -0.12297087
4.831714 -0.12303563
4.832714 -0.1230898
4.833714 -0.12313478000000001
4.834714 -0.12317624999999999
4.835714 -0.12322179
4.836714 -0.12327773000000002
4.837714 -0.12334640000000001
4.838714 -0.12342503
4.839714 -0.12350668
4.840714 -0.12358298
4.841714 -0.12364747
4.842714 -0.12369832
4.843714 -0.12373909
4.844714 -0.12377744
4.845714 -0.12382211000000001
4.846714 -0.12387946000000001
4.847714 -0.12395097
4.848714 -0.12403267
4.849714 -0.12411682
4.850714 -0.12419511000000001
4.851714 -0.12426198
4.852714 -0.12431687
4.853714 -0.12436438000000001
4.854714 -0.12441226000000001
4.855714 -0.12446813
4.856714 -0.12453623
4.857714 -0.12461562000000001
4.858714 -0.12470052000000001
4.859715 -0.12478274
4.860714 -0.12485510999999999
4.861714 -0.12491455000000001
4.862714 -0.12496347
4.863714 -0.1250089
4.864714 -0.12505967
4.865714 -0.12512276
4.866714 -0.12520039000000002
4.867714 -0.12528904
4.868714 -0.12538077
4.869714 -0.12546635
4.870714 -0.12553902
4.871714 -0.12559725
4.872715 -0.12564531
4.873714 -0.12569162
4.874714 -0.12574533000000002
4.875714 -0.12581262000000001
4.876714 -0.12589425
4.877714 -0.12598528
4.878714 -0.12607716
4.879714 -0.12616131
4.880714 -0.12623257999999998
4.881714 -0.12629139
4.882714 -0.1263435
4.883714 -0.12639753
4.884714 -0.12646132
4.885714 -0.12653862
4.886714 -0.12662746
4.887714 -0.12672092
4.888714 -0.12681003
4.889714 -0.12688752
4.890714 -0.12695093
4.891714 -0.12700377
4.892715 -0.12705417
4.893714 -0.12711164
4.894714 -0.12718317
4.895714 -0.12727031
4.896714 -0.12736844
4.897714 -0.12746862
4.898714 -0.12756104000000001
4.899714 -0.12763905
4.900714 -0.12770175
4.901714 -0.12775435999999998
4.902714 -0.12780607
4.903714 -0.12786629
4.904714 -0.12794089
4.905715 -0.12802982999999998
4.906714 -0.12812734
4.907714 -0.12822438
4.908714 -0.12831243
4.909714 -0.12838711
4.910714 -0.12844995
4.911714 -0.12850773000000001
4.912714 -0.12856958
4.913714 -0.12864312
4.914714 -0.12873113
4.915714 -0.12883026
4.916714 -0.12893231
4.917714 -0.12902754
4.918715 -0.12910871000000002
4.919714 -0.12917413
4.920714 -0.12922846999999998
4.921714 -0.12928102
4.922714 -0.12934196
4.923714 -0.12941835
4.924714 -0.12951127
4.925714 -0.12961532
4.926714 -0.12972087
4.927714 -0.12981788
4.928714 -0.12989993
4.929714 -0.12996671
4.930714 -0.13002401
4.931714 -0.13008128
4.932714 -0.13014767
4.933714 -0.13022824
4.934714 -0.13032191
4.935714 -0.13042202
4.936714 -0.13051917000000002
4.937714 -0.13060523
4.938715 -0.13067685
4.939714 -0.13073690000000002
4.940714 -0.13079337000000002
4.941714 -0.13085614
4.942714 -0.1309328
4.943714 -0.13102546
4.944714 -0.13112970999999998
4.945714 -0.1312363
4.946714 -0.1313348
4.947714 -0.13141776
4.948714 -0.13148377
4.949714 -0.13153803
4.950714 -0.13159028
4.951715 -0.13165093
4.952714 -0.13172691
4.953714 -0.13181894
4.954714 -0.13192135
4.955714 -0.13202449
4.956714 -0.13211867
4.957714 -0.13219814
4.958714 -0.13226339
4.959714 -0.13232081
4.960714 -0.13237997999999998
4.961714 -0.13244962999999998
4.962714 -0.13253397
4.963714 -0.13263087
4.964714 -0.13273278
4.965714 -0.13282982
4.966714 -0.1329139
4.967714 -0.13298211
4.968714 -0.13303803
4.969714 -0.13309037
4.970714 -0.13314942
4.971714 -0.1332229
4.972714 -0.1333128
4.973714 -0.13341447
4.974714 -0.13351849
4.975714 -0.13361436999999998
4.976714 -0.13369473999999998
4.977714 -0.13375831000000002
4.978714 -0.13381027
4.979714 -0.13386019999999998
4.980714 -0.13391816
4.981714 -0.13399062
4.982714 -0.13407797000000002
4.983714 -0.13417442000000002
4.984715 -0.13427045
4.985714 -0.1343568
4.986714 -0.13442824
4.987714 -0.13448575000000002
4.988714 -0.13453595999999998
4.989714 -0.13458846000000002
4.990714 -0.13465175
4.991714 -0.13472969
4.992714 -0.13481989
4.993714 -0.13491459
4.994714 -0.13500388000000002
4.995714 -0.13507972000000001
4.996714 -0.13513928
4.997715 -0.13518613000000002
4.998714 -0.13522886
4.999714 -0.1352777
5.000714 -0.13534036
5.001714 -0.13541894999999998
5.002714 -0.13550916000000002
5.003714 -0.13560198
5.004714 -0.13568727
5.005714 -0.13575787
5.006714 -0.1358123
5.007714 -0.13585534
5.008714 -0.13589596
5.009714 -0.13594363
5.010714 -0.13600452999999998
5.011714 -0.13607906
5.012714 -0.13616181
5.013714 -0.13624385
5.014714 -0.1363165
5.015714 -0.13637482
5.016714 -0.13641975
5.017715 -0.13645762
5.018714 -0.13649757
5.019714 -0.13654776999999998
5.020714 -0.13661202
5.021714 -0.13668813
5.022714 -0.13676876
5.023714 -0.13684435
5.024714 -0.13690693
5.025714 -0.13695338
5.026714 -0.13698664000000002
5.027714 -0.13701455
5.028714 -0.13704676
5.029714 -0.13709087
5.030715 -0.13714948000000002
5.031714 -0.13721921
5.032714 -0.13729207999999998
5.033714 -0.13735888000000002
5.034714 -0.13741272
5.035714 -0.13745179000000002
5.036714 -0.13747996
5.037714 -0.13750509
5.038714 -0.13753573
5.039714 -0.13757765
5.040714 -0.13763149000000002
5.041714 -0.13769257000000001
5.042714 -0.13775284
5.043715 -0.1378042
5.044714 -0.13784190000000002
5.045714 -0.1378664
5.046714 -0.13788330000000001
5.047714 -0.13790097
5.048714 -0.13792726
5.049714 -0.13796621
5.050714 -0.13801649
5.051714 -0.13807184
5.052714 -0.13812360999999998
5.053714 -0.13816413
5.054714 -0.13818976
5.055714 -0.13820234
5.056714 -0.13820836
5.057714 -0.13821637
5.058714 -0.13823359000000002
5.059714 -0.13826307
5.060714 -0.13830259
5.061714 -0.13834565999999998
5.062714 -0.13838419999999998
5.063715 -0.13841178999999998
5.064714 -0.13842622999999998
5.065714 -0.13843033
5.066714 -0.13843062
5.067714 -0.13843465
5.068714 -0.13844784000000002
5.069714 -0.13847125999999998
5.070714 -0.13850122
5.071714 -0.13853074
5.072714 -0.13855246
5.073714 -0.13856161
5.074714 -0.13855797
5.075714 -0.13854597999999999
5.076715 -0.13853302
5.077714 -0.13852644
5.078714 -0.13853062
5.079714 -0.13854527
5.080714 -0.13856556
5.081714 -0.13858402
5.082714 -0.13859355
5.083714 -0.1385901
5.084714 -0.13857428
5.085714 -0.13855096
5.086714 -0.13852724
5.087714 -0.13850955
5.088714 -0.13850118
5.089714 -0.13850093000000002
5.090714 -0.13850374
5.091714 -0.13850284000000002
5.092714 -0.13849249
5.093714 -0.13847034
5.094714 -0.13843839
5.095714 -0.13840203
5.096714 -0.13836793
5.097714 -0.13834124
5.098714 -0.13832349
5.099714 -0.13831200000000002
5.100714 -0.13830094
5.101714 -0.1382837
5.102714 -0.13825553000000002
5.103714 -0.13821548
5.104714 -0.13816664
5.105714 -0.13811503
5.106714 -0.13806706000000002
5.107714 -0.13802702
5.108714 -0.13799538
5.109715 -0.13796866
5.110714 -0.13794086
5.111714 -0.13790585
5.112714 -0.1378598
5.113714 -0.1378027
5.114714 -0.13773819999999998
5.115714 -0.13767211000000001
5.116714 -0.13760999999999998
5.117714 -0.13755496
5.118714 -0.1375064
5.119714 -0.13746038
5.120714 -0.13741124
5.121714 -0.13735398000000001
5.122715 -0.13728625
5.123714 -0.1372093
5.124714 -0.13712741
5.125714 -0.13704612
5.126714 -0.13696993999999998
5.127714 -0.13690054000000001
5.128714 -0.13683606
5.129714 -0.1367719
5.130714 -0.13670261
5.131714 -0.13662406000000002
5.132714 -0.13653511
5.133714 -0.13643807
5.134714 -0.13633764
5.135714 -0.13623907
5.136714 -0.13614600000000002
5.137714 -0.13605902
5.138714 -0.13597551
5.139714 -0.13589069
5.140714 -0.1357996
5.141714 -0.13569910000000002
5.142715 -0.13558902
5.143714 -0.13547220000000001
5.144714 -0.13535327
5.145714 -0.13523672
5.146714 -0.13512513
5.147714 -0.13501813000000001
5.148714 -0.13491271999999999
5.149714 -0.1348045
5.150714 -0.13468955
5.151714 -0.13456598
5.152714 -0.13443474
5.153714 -0.13429902999999999
5.154714 -0.13416301
5.155715 -0.13402996
5.156714 -0.13390093
5.157714 -0.13377427
5.158714 -0.13364633
5.159714 -0.13351295999999999
5.160714 -0.13337124
5.161714 -0.13322063
5.162714 -0.13306321000000002
5.163714 -0.13290285000000002
5.164714 -0.13274361
5.165714 -0.13258818
5.166714 -0.13243686
5.167714 -0.1322875
5.168715 -0.13213644
5.169714 -0.13198005000000002
5.170714 -0.13181615
5.171714 -0.13164477
5.172714 -0.13146807
5.173714 -0.13128923
5.174714 -0.13111108999999999
5.175714 -0.13093492999999998
5.176714 -0.13075994999999999
5.177714 -0.1305837
5.178714 -0.13040313
5.179714 -0.13021603
5.180714 -0.1300219
5.181714 -0.12982221
5.182714 -0.12961982
5.183714 -0.12941775
5.184714 -0.12921785
5.185714 -0.12902011
5.186714 -0.12882256
5.187714 -0.12862215999999999
5.188715 -0.12841595
5.189714 -0.1282023
5.190714 -0.12798146
5.191714 -0.12775542
5.192714 -0.12752702000000002
5.193714 -0.12729878
5.194714 -0.12707185000000001
5.195714 -0.12684566
5.196714 -0.12661826
5.197714 -0.12638728
5.198714 -0.12615098
5.199714 -0.12590901000000002
5.200714 -0.12566255
5.201715 -0.12541369
5.202714 -0.12516447
5.203714 -0.12491589
5.204714 -0.12466739000000002
5.205714 -0.12441708
5.206714 -0.12416248
5.207714 -0.12390158000000001
5.208714 -0.12363376000000001
5.209714 -0.12336003
5.210714 -0.12308267
5.211714 -0.12280428
5.212714 -0.12252666
5.213714 -0.12225014000000001
5.214714 -0.12197342
5.215714 -0.12169417
5.216714 -0.12141007000000001
5.217714 -0.12111978000000001
5.218714 -0.12082352
5.219714 -0.12052289999999999
5.220714 -0.12022017
5.221714 -0.1199172
5.222714 -0.11961453999999999
5.223714 -0.11931120999999999
5.224714 -0.11900506
5.225714 -0.11869374
5.226714 -0.11837576999999999
5.227714 -0.11805125000000001
5.228714 -0.11772191
5.229714 -0.11739039999999999
5.230714 -0.11705916
5.231714 -0.11672932000000001
5.232714 -0.1164002
5.233714 -0.11606947999999999
5.234715 -0.11573414
5.235714 -0.11539176
5.236714 -0.11504149000000001
5.237714 -0.11468451000000002
5.238714 -0.11432347
5.239714 -0.11396145999999999
5.240714 -0.11360062
5.241714 -0.11324124999999999
5.242714 -0.1128816
5.243714 -0.11251868999999999
5.244714 -0.11214948000000001
5.245714 -0.11177231
5.246714 -0.11138757999999999
5.247715 -0.11099768
5.248714 -0.11060599
5.249714 -0.11021543
5.250714 -0.10982713
5.251714 -0.10943995
5.252714 -0.10905076999999999
5.253714 -0.10865584
5.254714 -0.10825237
5.255714 -0.10783972000000001
5.256714 -0.10741974
5.257714 -0.10699613
5.258714 -0.10657288
5.259714 -0.10615258000000001
5.260714 -0.1057353
5.261714 -0.10531850000000001
5.262714 -0.10489804000000001
5.263714 -0.10446986
5.264714 -0.10403172000000001
5.265714 -0.10358416
5.266714 -0.10313030999999999
5.267715 -0.10267464
5.268714 -0.10222105
5.269714 -0.10177122
5.270714 -0.10132382
5.271714 -0.10087500999999999
5.272714 -0.10041995000000001
5.273714 -0.09995492899999998
5.274714 -0.099478848
5.275714 -0.098993827
5.276714 -0.09850435899999999
5.277714 -0.09801549600000001
5.278714 -0.097530719
5.279714 -0.097050495
5.280715 -0.096572004
5.281714 -0.096090301
5.282714 -0.09560036100000001
5.283714 -0.09509919900000001
5.284714 -0.094587181
5.285714 -0.094067922
5.286714 -0.093546807
5.287714 -0.093028729
5.288714 -0.092515972
5.289714 -0.092007144
5.290714 -0.091497647
5.291714 -0.090981484
5.292714 -0.090453721
5.293715 -0.089912559
5.294714 -0.089360145
5.295714 -0.088801805
5.296714 -0.08824389099999999
5.297714 -0.087691227
5.298714 -0.08714514
5.299714 -0.086602912
5.300714 -0.086058903
5.301714 -0.08550690799999999
5.302714 -0.084942736
5.303714 -0.08436595699999999
5.304714 -0.083780097
5.305714 -0.08319114
5.306714 -0.082604965
5.307714 -0.082024804
5.308714 -0.08144977
5.309714 -0.080875115
5.310714 -0.08029415
5.311714 -0.07970102
5.312714 -0.079093222
5.313715 -0.078472774
5.314714 -0.077845529
5.315714 -0.077218883
5.316714 -0.07659880200000001
5.317714 -0.075987366
5.318714 -0.075381872
5.319714 -0.074775895
5.320714 -0.074161863
5.321714 -0.073534128
5.322714 -0.07289123
5.323714 -0.07223647
5.324714 -0.071576488
5.325714 -0.070918468
5.326715 -0.070267124
5.327714 -0.069622713
5.328714 -0.068980915
5.329714 -0.06833467600000001
5.330714 -0.06767719800000001
5.331714 -0.067004876
5.332714 -0.066318922
5.333714 -0.06562497
5.334714 -0.064930803
5.335714 -0.064243143
5.336714 -0.06356479699999999
5.337714 -0.062893378
5.338714 -0.062222173
5.339714 -0.061542826
5.340714 -0.060848711
5.341714 -0.060137658
5.342714 -0.059412885000000006
5.343714 -0.058681698
5.344714 -0.057952530999999995
5.345714 -0.057231507
5.346714 -0.056519947
5.347714 -0.055813853
5.348714 -0.055105571000000006
5.349714 -0.054386997
5.350714 -0.053652916999999994
5.351714 -0.052903197000000006
5.352714 -0.052142800999999996
5.353714 -0.051379693000000004
5.354714 -0.05062148
5.355714 -0.049872166999999995
5.356714 -0.049130426
5.357714 -0.048390089000000004
5.358714 -0.047642685
5.359715 -0.046881
5.360714 -0.046102144000000005
5.361714 -0.045308861
5.362714 -0.044508511
5.363714 -0.043710115
5.364714 -0.042920673
5.365714 -0.042142271
5.366714 -0.041371187999999996
5.367714 -0.040599378
5.368714 -0.039817725000000005
5.369714 -0.039019759
5.370714 -0.038204278
5.371714 -0.037375811
5.372715 -0.0365427
5.373714 -0.035713642
5.374714 -0.034894077999999995
5.375714 -0.034083941
5.376714 -0.03327771
5.377714 -0.032466743
5.378714 -0.031642909999999996
5.379714 -0.030802022
5.380714 -0.029945621
5.381714 -0.029080387
5.382714 -0.028215384
5.383714 -0.027358276
5.384714 -0.026512129
5.385714 -0.025674078000000003
5.386714 -0.024836461
5.387714 -0.023989963
5.388714 -0.023127459
5.389714 -0.022246977999999997
5.390714 -0.021352542999999998
5.391714 -0.020452541
5.392715 -0.019556277
5.393714 -0.018670138
5.394714 -0.017794951
5.395714 -0.016925628
5.396714 -0.016053255000000002
5.397714 -0.015168764000000001
5.398714 -0.014266664
5.399714 -0.013347312
5.400714 -0.012416753
5.401714 -0.011484231000000001
5.402714 -0.010558370000000001
5.403714 -0.0096436335
5.404714 -0.0087385117
5.405715 -0.007836184500000001
5.406714 -0.0069273905
5.407714 -0.0060042934
5.408714 -0.0050637521999999996
5.409714 -0.0041086219
5.410714 -0.0031465519
5.411714 -0.0021867769
5.412714 -0.0012362368
5.413714 -0.0002966417
5.414714 0.00063629159
5.415714 0.001571105
5.416714 0.0025170772
5.417714 0.0034803676999999996
5.418715 0.0044614265999999994
5.419714 0.0054547421
5.420714 0.0064510459
5.421714 0.0074410658000000005
5.422714 0.0084192929
5.423714 0.009386208
5.424714 0.010348059
5.425714 0.011314289
5.426714 0.012293676
5.427714 0.013290772000000001
5.428714 0.014304116000000002
5.429714 0.015326933
5.430714 0.016350001
5.431714 0.017365513000000003
5.432714 0.018370306
5.433714 0.019367116
5.434714 0.020363367
5.435714 0.021367993000000002
5.436714 0.022387631
5.437714 0.023423777
5.438715 0.024472090000000002
5.439714 0.025524150000000002
5.440714 0.026570933
5.441714 0.027606580999999998
5.442714 0.028630886999999997
5.443714 0.029649478
5.444714 0.030671596000000002
5.445714 0.031706387999999995
5.446714 0.032759234
5.447714 0.033829588
5.448714 0.034911247
5.449714 0.035994872000000004
5.450714 0.037071778
5.451715 0.038137383
5.452714 0.039192953
5.453714 0.040244919
5.454714 0.041302093000000005
5.455714 0.042371947
5.456714 0.043457514
5.457714 0.04455618
5.458714 0.045660848
5.459714 0.046762996
5.460714 0.047856287000000004
5.461714 0.048939302
5.462714 0.050016167
5.463714 0.051094906
5.464714 0.052184094
5.465714 0.0532893
5.466714 0.054410745999999996
5.467714 0.055543124
5.468714 0.056677707
5.469714 0.057805853000000004
5.470714 0.05892249199999999
5.471714 0.060028122999999996
5.472714 0.061128585
5.473714 0.062232657
5.474714 0.063348503
5.475714 0.064480415
5.476714 0.065627182
5.477714 0.066782715
5.478714 0.067938661
5.479714 0.06908786
5.480714 0.070227258
5.481714 0.071359059
5.482714 0.072489691
5.483714 0.073626987
5.484715 0.07477684999999999
5.485714 0.075940747
5.486714 0.07711506300000001
5.487714 0.078292604
5.488714 0.079465611
5.489714 0.080629013
5.490714 0.081782573
5.491714 0.082931056
5.492714 0.084082346
5.493714 0.085244275
5.494714 0.08642145000000001
5.495714 0.087613432
5.496714 0.088814914
5.497715 0.090017868
5.498714 0.091214757
5.499714 0.09240147800000001
5.500714 0.093578862
5.501714 0.094752171
5.502714 0.095928804
5.503714 0.097115198
5.504714 0.09831424100000001
5.505714 0.09952416900000001
5.506714 0.10073943999999999
5.507714 0.10195320999999999
5.508714 0.1031602
5.509714 0.10435901
5.510714 0.10555265
5.511714 0.10674731
5.512714 0.10794975
5.513714 0.1091645
5.514714 0.11039191999999999
5.515714 0.11162803
5.516714 0.11286606
5.517715 0.1140992
5.518714 0.11532328
5.519714 0.11653841000000001
5.520714 0.11774884999999999
5.521714 0.11896127000000001
5.522714 0.120182
5.523714 0.12141458000000001
5.524714 0.1226584
5.525714 0.12390909000000001
5.526714 0.12516045
5.527714 0.12640697
5.528714 0.12764607
5.529714 0.12887905
5.530715 0.13011042
5.531714 0.13134590999999998
5.532714 0.13259007
5.533714 0.13384433
5.534714 0.13510649
5.535714 0.13637167
5.536714 0.13763432
5.537714 0.13889057
5.538714 0.14013977
5.539714 0.14138476
5.540714 0.1426306
5.541714 0.14388256
5.542714 0.14514395
5.543715 0.14641476
5.544714 0.14769179
5.545714 0.14896990999999998
5.546714 0.15024418
5.547714 0.15151177999999998
5.548714 0.15277308
5.549714 0.15403142
5.550714 0.15529162
5.551714 0.15655811
5.552714 0.15783306
5.553714 0.15911575
5.554714 0.16040286
5.555714 0.16168997
5.556714 0.16297335
5.557714 0.16425138
5.558714 0.16552513
5.559714 0.16679772
5.560714 0.16807294
5.561714 0.16935361000000002
5.562714 0.17064041
5.563715 0.17193169
5.564714 0.17322417
5.565714 0.17451437
5.566714 0.17580008
5.567714 0.17708129
5.568714 0.17836016999999998
5.569714 0.17964019
5.570714 0.18092474
5.571714 0.18221579
5.572714 0.18351316
5.573714 0.18481462
5.574714 0.18611682999999998
5.575714 0.18741658
5.576715 0.18871198
5.577714 0.19000303999999998
5.578714 0.1912915
5.579714 0.19258002999999999
5.580714 0.19387111999999998
5.581714 0.19516611
5.582714 0.19646487
5.583714 0.19776602000000001
5.584714 0.19906759000000002
5.585714 0.20036793
5.586714 0.20166642
5.587714 0.20296356999999998
5.588714 0.20426075999999999
5.589714 0.20555952
5.590714 0.20686081
5.591714 0.20816464
5.592714 0.20946990999999998
5.593714 0.21077499000000002
5.594714 0.21207824
5.595714 0.21337864
5.596714 0.21467623
5.597714 0.21597196
5.598714 0.21726737999999998
5.599714 0.21856410999999998
5.600714 0.21986326
5.601714 0.2211652
5.602714 0.22246952
5.603714 0.22377523000000002
5.604714 0.22508113
5.605714 0.22638617
5.606714 0.2276896
5.607714 0.22899113000000001
5.608714 0.23029079000000002
5.609715 0.23158896
5.610714 0.23288617
5.611714 0.23418297
5.612714 0.23547991
5.613714 0.2367774
5.614714 0.23807571
5.615714 0.23937491000000002
5.616714 0.24067478
5.617714 0.24197492999999998
5.618714 0.24327489000000002
5.619714 0.24457429999999997
5.620714 0.24587295
5.621714 0.24717088999999998
5.622715 0.24846820000000003
5.623714 0.24976490999999998
5.624714 0.25106077
5.625714 0.25235522
5.626714 0.25364745
5.627714 0.25493687
5.628714 0.25622332000000003
5.629714 0.2575075
5.630714 0.25879082
5.631714 0.26007514
5.632714 0.26136215
5.633714 0.26265285
5.634714 0.26394692
5.635714 0.26524285999999997
5.636714 0.26653821
5.637714 0.26783047
5.638714 0.26911783
5.639714 0.27039992
5.640714 0.27167776
5.641714 0.27295342
5.642715 0.27422914000000004
5.643714 0.2755065
5.644714 0.27678576
5.645714 0.27806589
5.646714 0.27934498999999996
5.647714 0.28062125
5.648714 0.28189383
5.649714 0.28316327
5.650714 0.28443136
5.651714 0.28570031
5.652714 0.2869718
5.653714 0.28824601
5.654714 0.28952137
5.655715 0.29079495
5.656714 0.29206355
5.657714 0.29332495999999997
5.658714 0.29457896
5.659714 0.29582758
5.660714 0.29707451
5.661714 0.29832372
5.662714 0.29957796999999997
5.663714 0.30083782
5.664714 0.30210127999999997
5.665714 0.30336450000000004
5.666714 0.30462332
5.667714 0.30587479
5.668715 0.30711819
5.669714 0.30835539
5.670714 0.30958978
5.671714 0.31082497
5.672714 0.31206314
5.673714 0.31330416
5.674714 0.31454565
5.675714 0.31578408
5.676714 0.31701627
5.677714 0.31824096
5.678714 0.31945952
5.679714 0.32067548
5.680714 0.32189311
5.681714 0.32311571
5.682714 0.32434403
5.683714 0.32557575
5.684714 0.32680624
5.685714 0.3280302
5.686714 0.32924374
5.687714 0.33044592
5.688715 0.33163915
5.689714 0.33282836
5.690714 0.3340191
5.691714 0.33521543
5.692714 0.33641837
5.693714 0.33762557
5.694714 0.33883229
5.695714 0.34003335
5.696714 0.34122528
5.697714 0.34240761
5.698714 0.34358304
5.699714 0.34475613
5.700714 0.34593141
5.701715 0.34711128
5.702714 0.34829492
5.703714 0.34947862999999996
5.704714 0.35065725000000003
5.705714 0.35182636
5.706714 0.35298425
5.707714 0.35413278000000004
5.708714 0.35527676999999996
5.709714 0.35642216
5.710714 0.35757357
5.711714 0.35873244
5.712714 0.35989631
5.713714 0.3610597
5.714714 0.36221615
5.715714 0.36336074
5.716714 0.36449204
5.717714 0.36561261
5.718714 0.36672794
5.719714 0.36784431
5.720714 0.36896623
5.721714 0.37009469
5.722714 0.37122688000000004
5.723714 0.37235729
5.724714 0.37348011999999997
5.725714 0.37459158000000004
5.726714 0.37569152
5.727714 0.37678336
5.728714 0.37787265999999997
5.729714 0.37896472
5.730714 0.38006234
5.731714 0.38116450999999996
5.732714 0.38226682
5.733714 0.38336322
5.734715 0.38444847
5.735714 0.38552042000000003
5.736714 0.38658101
5.737714 0.38763551999999996
5.738714 0.38869067
5.739714 0.38975170000000003
5.740714 0.39082044000000005
5.741714 0.39189444
5.742714 0.39296773999999995
5.743714 0.39403336
5.744714 0.3950859
5.745714 0.39612353
5.746714 0.39714896
5.747715 0.39816801
5.748714 0.39918744000000006
5.749714 0.40021217
5.750714 0.40124357
5.751714 0.40227873000000003
5.752714 0.40331207999999996
5.753714 0.40433756000000004
5.754714 0.40535117
5.755714 0.40635266
5.756714 0.4073455
5.757714 0.4083354
5.758714 0.40932787000000004
5.759714 0.41032564
5.760714 0.41132756
5.761714 0.41232891
5.762714 0.41332324
5.763714 0.41430495
5.764714 0.41527166
5.765714 0.41622528999999997
5.766714 0.41717142
5.767715 0.41811718000000003
5.768714 0.41906843
5.769714 0.42002754999999997
5.770714 0.42099253999999997
5.771714 0.42195763
5.772714 0.42291572
5.773714 0.42386097
5.774714 0.42479108
5.775714 0.42570801
5.776714 0.42661703
5.777714 0.42752456
5.778714 0.42843544
5.779714 0.42935116
5.780715 0.43026931
5.781714 0.4311847
5.782714 0.43209171999999996
5.783714 0.43298663
5.784714 0.43386924
5.785714 0.4347431
5.786714 0.43561393
5.787714 0.43648719
5.788714 0.43736579999999997
5.789714 0.43824874
5.790714 0.43913125999999997
5.791714 0.4400067
5.792714 0.44086906
5.793715 0.44171534999999995
5.794714 0.44254675000000004
5.795714 0.44336827
5.796714 0.44418684999999997
5.797714 0.44500870000000003
5.798714 0.44583697
5.799714 0.44667064
5.800714 0.44750520000000005
5.801714 0.44833436
5.802714 0.44915252
5.803714 0.44995699999999994
5.804714 0.45074895
5.805714 0.45153252
5.806714 0.4523132
5.807714 0.45309531999999997
5.808714 0.45388028999999996
5.809714 0.45466595000000004
5.810714 0.45544766000000003
5.811714 0.4562201
5.812714 0.45697978
5.813715 0.45772647
5.814714 0.45846341999999995
5.815714 0.45919623000000004
5.816714 0.45993062999999995
5.817714 0.46067005
5.818714 0.46141441
5.819714 0.46215993
5.820714 0.46290052000000004
5.821714 0.46363012
5.822714 0.46434485999999997
5.823714 0.46504461
5.824714 0.46573277
5.825714 0.46641490999999996
5.826715 0.46709673
5.827714 0.46778172
5.828714 0.46846992
5.829714 0.46915812
5.830714 0.46984139
5.831714 0.47051491999999995
5.832714 0.47117616
5.833714 0.47182570999999995
5.834714 0.47246697
5.835714 0.47310470000000004
5.836714 0.47374298
5.837714 0.47438339999999996
5.838714 0.47502448
5.839714 0.47566211
5.840714 0.47629126000000005
5.841714 0.47690789
5.842714 0.47751078
5.843714 0.47810189
5.844714 0.47868579
5.845714 0.47926782
5.846714 0.47985199
5.847714 0.48043956
5.848714 0.48102848
5.849714 0.48161419
5.850714 0.48219138
5.851714 0.48275613
5.852714 0.4833072
5.853714 0.48384661999999995
5.854714 0.48437868000000006
5.855714 0.48490827999999997
5.856714 0.48543904000000004
5.857714 0.4859718
5.858714 0.48650452
5.859715 0.487033
5.860714 0.48755268
5.861714 0.48806047999999996
5.862714 0.48855590000000004
5.863714 0.48904126
5.864714 0.48952051
5.865714 0.48999782000000003
5.866714 0.49047573
5.867714 0.49095418999999996
5.868714 0.49143056
5.869714 0.4919007
5.870714 0.49236057999999994
5.871714 0.49280812999999996
5.872715 0.4932439
5.873714 0.49367114
5.874714 0.49409438
5.875714 0.49451785000000004
5.876714 0.4949437
5.877714 0.49537108
5.878714 0.49579651
5.879714 0.49621509
5.880714 0.49662227
5.881714 0.49701557
5.882714 0.49739541
5.883714 0.49776491
5.884714 0.49812864
5.885714 0.49849087000000003
5.886714 0.49885404
5.887714 0.49921782
5.888714 0.4995795
5.889714 0.49993512
5.890714 0.50028102
5.891714 0.5006155
5.892715 0.50093932
5.893714 0.50125546
5.894714 0.50156773
5.895714 0.50187926
5.896714 0.50219097
5.897714 0.50250124
5.898714 0.5028063
5.899714 0.50310185
5.900714 0.50338465
5.901714 0.50365389
5.902714 0.50391178
5.903714 0.5041626300000001
5.904714 0.50441148
5.905715 0.5046621
5.906714 0.5049156499999999
5.907714 0.50517013
5.908714 0.50542126
5.909714 0.50566392
5.910714 0.5058941
5.911714 0.5061103
5.912714 0.5063140300000001
5.913714 0.5065090999999999
5.914714 0.50669992
5.915714 0.5068899099999999
5.916714 0.50708014
5.917714 0.50726887
5.918715 0.50745253
5.919714 0.5076271
5.920714 0.50779008
5.921714 0.50794138
5.922714 0.5080836400000001
5.923714 0.50822115
5.924714 0.5083581
5.925714 0.50849677
5.926714 0.5086366099999999
5.927714 0.50877407
5.928714 0.50890404
5.929714 0.50902166
5.930714 0.50912425
5.931714 0.5092124
5.932714 0.50928979
5.933714 0.50936183
5.934714 0.50943368
5.935714 0.50950837
5.936714 0.50958558
5.937714 0.50966181
5.938715 0.50973189
5.939714 0.50979098
5.940714 0.50983643
5.941714 0.5098688
5.942714 0.50989157
5.943714 0.50990959
5.944714 0.50992705
5.945714 0.50994577
5.946714 0.5099643
5.947714 0.5099786000000001
5.948714 0.5099836299999999
5.949714 0.50997552
5.950714 0.50995322
5.951715 0.50991904
5.952714 0.5098779200000001
5.953714 0.5098355
5.954714 0.50979573
5.955714 0.50975941
5.956714 0.5097236500000001
5.957714 0.50968304
5.958714 0.5096315899999999
5.959714 0.50956514
5.960714 0.50948304
5.961714 0.5093883300000001
5.962714 0.5092866300000001
5.963714 0.50918381
5.964714 0.50908378
5.965714 0.50898693
5.966714 0.5088899299999999
5.967714 0.50878716
5.968714 0.50867298
5.969714 0.50854399
5.970714 0.50840047
5.971714 0.5082462
5.972714 0.50808685
5.973714 0.50792783
5.974714 0.50777178
5.975714 0.50761774
5.976714 0.50746128
5.977714 0.5072964400000001
5.978714 0.50711813
5.979714 0.50692428
5.980714 0.50671683
5.981714 0.5065008999999999
5.982714 0.50628288
5.983714 0.50606783
5.984715 0.50585731
5.985714 0.50564879
5.986714 0.50543649
5.987714 0.50521363
5.988714 0.5049753
5.989714 0.5047203499999999
5.990714 0.5044518
5.991714 0.5041759
5.992714 0.5038993900000001
5.993714 0.50362707
5.994714 0.50335969
5.995714 0.50309375
5.996714 0.50282292
5.997715 0.50254068
5.998714 0.50224285
5.999714 0.50192927
6.000714 0.5016038199999999
6.001714 0.50127287
6.002714 0.50094239
6.003714 0.50061573
6.004714 0.50029201
6.005714 0.49996655
6.006714 0.49963285999999996
6.007714 0.49928534
6.008714 0.49892156000000004
6.009714 0.49854363
6.010714 0.49815727
6.011714 0.49776951999999997
6.012714 0.49738604999999997
6.013714 0.49700867
6.014714 0.49663464999999996
6.015714 0.49625756
6.016714 0.4958699
6.017715 0.49546594000000005
6.018714 0.49504414
6.019714 0.49460753999999996
6.020714 0.49416274
6.021714 0.49371709999999996
6.022714 0.49327598000000006
6.023714 0.49284048999999996
6.024714 0.49240724
6.025714 0.49196971
6.026714 0.49152118000000006
6.027714 0.49105729
6.028714 0.49057798
6.029714 0.49008741
6.030715 0.48959223
6.031714 0.48909872000000004
6.032714 0.48861010000000005
6.033714 0.48812521
6.034714 0.48763882
6.035714 0.48714377999999997
6.036714 0.48663396999999997
6.037714 0.48610694
6.038714 0.48556495
6.039714 0.48501426000000003
6.040714 0.48446258999999997
6.041714 0.48391618999999997
6.042714 0.48337718
6.043715 0.48284284
6.044714 0.48230649000000003
6.045714 0.48176036000000005
6.046714 0.48119845
6.047714 0.48061903
6.048714 0.48002517
6.049714 0.47942344
6.050714 0.4788212
6.051714 0.47822366
6.052714 0.47763175999999996
6.053714 0.47704186000000004
6.054714 0.47644735
6.055714 0.47584143000000007
6.056714 0.47522001
6.057714 0.47458344999999996
6.058714 0.47393637
6.059714 0.47328570000000003
6.060714 0.47263792000000004
6.061714 0.47199614
6.062714 0.47135889000000003
6.063715 0.47072045999999995
6.064714 0.47007338
6.065714 0.46941135000000006
6.066714 0.4687319
6.067714 0.46803746
6.068714 0.4673345
6.069714 0.46663093
6.070714 0.46593314
6.071714 0.46524326
6.072714 0.46455851000000004
6.073714 0.46387221999999995
6.074714 0.46317661000000004
6.075714 0.46246582999999997
6.076715 0.46173823
6.077714 0.46099703999999997
6.078714 0.46024877000000003
6.079714 0.45950054
6.080714 0.45875721
6.081714 0.45801932
6.082714 0.45728292
6.083714 0.45654145
6.084714 0.45578833999999996
6.085714 0.45502004
6.086714 0.45423740999999995
6.087714 0.45344549999999995
6.088714 0.45265160000000004
6.089714 0.45186193
6.090714 0.45107943
6.091714 0.45030215
6.092714 0.44952407
6.093714 0.44873753
6.094714 0.44793626
6.095714 0.44711782
6.096714 0.44628475000000006
6.097714 0.44544344
6.098714 0.44460171
6.099714 0.44376566
6.100714 0.44293730000000003
6.101714 0.44211377
6.102714 0.44128881
6.103714 0.44045509
6.104714 0.4396074
6.105714 0.43874462
6.106714 0.43787006000000006
6.107714 0.43699005999999996
6.108714 0.43611117
6.109715 0.43523744999999997
6.110714 0.43436876
6.111714 0.43350081
6.112714 0.4326269
6.113714 0.43174089
6.114714 0.43083970000000005
6.115714 0.42992481
6.116714 0.42900159000000004
6.117714 0.42807734999999997
6.118714 0.42715832
6.119714 0.42624711
6.120714 0.42534173000000003
6.121714 0.42443628999999994
6.122715 0.42352332
6.123714 0.42259688000000006
6.124714 0.42165476
6.125714 0.42069932
6.126714 0.41973660999999995
6.127714 0.41877367
6.128714 0.4178158
6.129714 0.4168645
6.130714 0.41591679
6.131714 0.4149667
6.132714 0.41400771999999997
6.133714 0.41303551
6.134714 0.41204969999999996
6.135714 0.41105402999999996
6.136714 0.41005481000000005
6.137714 0.40905825
6.138714 0.40806779000000004
6.139714 0.40708277
6.140714 0.40609869
6.141714 0.40510898
6.142715 0.4041078
6.143714 0.40309238
6.144714 0.40206425
6.145714 0.40102862
6.146714 0.39999243
6.147714 0.39896131
6.148714 0.39793751
6.149714 0.39691891999999995
6.150714 0.39590001
6.151714 0.39487402
6.152714 0.39383572999999994
6.153714 0.39278353
6.154714 0.39171996
6.155715 0.3906507
6.156714 0.38958217
6.157714 0.38851895
6.158714 0.3874619
6.159714 0.38640797
6.160714 0.38535143
6.161714 0.38428640000000003
6.162714 0.38320923
6.163714 0.38211999999999996
6.164714 0.38102248
6.165714 0.37992257
6.166714 0.37882575
6.167714 0.37773491000000003
6.168715 0.37664908
6.169714 0.37556379
6.170714 0.37447298
6.171714 0.37337143
6.172714 0.37225701
6.173714 0.37113146
6.174714 0.36999991
6.175714 0.36886863000000003
6.176714 0.36774271000000003
6.177714 0.36662397999999996
6.178714 0.36551028
6.179714 0.36439651
6.180714 0.36327656999999997
6.181714 0.3621459
6.182714 0.36100321
6.183714 0.35985096
6.184714 0.35869416
6.185714 0.35753835
6.186714 0.35638721
6.187714 0.35524115
6.188715 0.35409715
6.189714 0.35295014
6.190714 0.35179514
6.191714 0.35062938
6.192714 0.34945353
6.193714 0.34827147999999997
6.194714 0.34708874
6.195714 0.34591022
6.196714 0.3447382
6.197714 0.34357139
6.198714 0.34240545
6.199714 0.34123468
6.200714 0.34005428000000004
6.201715 0.3388623
6.202714 0.33766031
6.203714 0.33645276
6.204714 0.33524518000000003
6.205714 0.33404191
6.206714 0.33284447
6.207714 0.33165098
6.208714 0.33045714000000004
6.209714 0.32925801
6.210714 0.32805016000000004
6.211714 0.32683299
6.212714 0.32560900000000004
6.213714 0.32438269999999997
6.214714 0.32315874
6.215714 0.32193989
6.216714 0.32072593
6.217714 0.31951368
6.218714 0.31829828
6.219714 0.31707524
6.220714 0.31584222
6.221714 0.31460002
6.222714 0.31335228
6.223714 0.31210405
6.224714 0.31085976
6.225714 0.30962145
6.226714 0.30838808
6.227714 0.30715598
6.228714 0.30592041999999997
6.229714 0.30467745
6.230714 0.30342566000000004
6.231714 0.30216649
6.232714 0.30090369
6.233714 0.29964165000000004
6.234715 0.29838369
6.235714 0.2971306
6.236714 0.29588032
6.237714 0.29462897
6.238714 0.29337236
6.239714 0.29210781
6.240714 0.29083525
6.241714 0.28955729
6.242714 0.2882781
6.243714 0.28700179000000003
6.244714 0.2857307
6.245714 0.28446445
6.246714 0.28320013
6.247715 0.28193355999999997
6.248714 0.28066088
6.249714 0.27938024
6.250714 0.27809241
6.251714 0.27680048
6.252714 0.27550859
6.253714 0.2742202
6.254714 0.27293675
6.255714 0.27165711000000003
6.256714 0.2703781
6.257714 0.26909588
6.258714 0.26780750999999997
6.259714 0.2665122
6.260714 0.26521166
6.261714 0.26390927
6.262714 0.26260882
6.263714 0.26131284
6.264714 0.26002160999999996
6.265714 0.25873308
6.266714 0.25744373
6.267715 0.25615001
6.268714 0.25484979
6.269714 0.25354319000000003
6.270714 0.25223254
6.271714 0.25092137999999997
6.272714 0.24961296
6.273714 0.24830898999999998
6.274714 0.24700894
6.275714 0.24571028
6.276714 0.24440957000000002
6.277714 0.24310397
6.278714 0.24179239
6.279714 0.24047591999999998
6.280715 0.23915744000000003
6.281714 0.23784039
6.282714 0.23652741000000002
6.283714 0.23521923
6.284714 0.23391446999999999
6.285714 0.23261018
6.286714 0.23130304
6.287714 0.22999081
6.288714 0.22867310000000002
6.289714 0.22735162999999997
6.290714 0.22602933
6.291714 0.22470925000000003
6.292714 0.22339325
6.293715 0.22208123000000002
6.294714 0.2207713
6.295714 0.21946054999999998
6.296714 0.21814636
6.297714 0.21682745
6.298714 0.21550445999999998
6.299714 0.21417967999999998
6.300714 0.21285600999999998
6.301714 0.21153588
6.302714 0.21022009000000003
6.303714 0.20890752999999998
6.304714 0.20759567
6.305714 0.20628155
6.306714 0.20496304999999998
6.307714 0.20363976
6.308714 0.20231314000000003
6.309714 0.20098592999999998
6.310714 0.1996611
6.311714 0.1983406
6.312714 0.19702469
6.313715 0.19571187
6.314714 0.19439955
6.315714 0.19308515999999998
6.316714 0.19176726
6.317714 0.19044604999999998
6.318714 0.18912324
6.319714 0.18780126
6.320714 0.18648213
6.321714 0.18516666
6.322714 0.18385398
6.323714 0.18254197
6.324714 0.1812281
6.325714 0.17991058999999998
6.326715 0.17858921
6.327714 0.17726539
6.328714 0.17594176
6.329714 0.17462109
6.330714 0.17330521
6.331714 0.17199430000000002
6.332714 0.17068686
6.333714 0.16938034
6.334714 0.16807215
6.335714 0.1667608
6.336714 0.16544639
6.337714 0.16413053
6.338714 0.16281557000000002
6.339714 0.16150362000000001
6.340714 0.16019561
6.341714 0.15889094
6.342714 0.15758772999999998
6.343714 0.15628369
6.344714 0.15497716
6.345714 0.15366789
6.346714 0.15235712999999998
6.347714 0.15104725
6.348714 0.14974064
6.349714 0.14843876
6.350714 0.14714143
6.351714 0.14584693
6.352714 0.14455258999999998
6.353714 0.14325592
6.354714 0.14195564
6.355714 0.14065219999999998
6.356714 0.13934761999999998
6.357714 0.13804467
6.358714 0.13674583
6.359715 0.1354522
6.360714 0.13416321
6.361714 0.13287689
6.362714 0.13159077
6.363714 0.13030295
6.364714 0.12901295000000002
6.365714 0.12772189
6.366714 0.12643199
6.367714 0.12514554
6.368714 0.12386388000000001
6.369714 0.12258672
6.370714 0.12131218
6.371714 0.12003754
6.372715 0.11876038
6.373714 0.1174796
6.374714 0.11619602
6.375714 0.11491206
6.376714 0.11363088
6.377714 0.1123551
6.378714 0.11108581
6.379714 0.10982208
6.380714 0.10856144000000001
6.381714 0.10730086000000001
6.382714 0.10603800000000001
6.383714 0.10477221
6.384714 0.10350470999999999
6.385714 0.1022381
6.386714 0.1009752
6.387714 0.09971781399999999
6.388714 0.098465953
6.389714 0.097217824
6.390714 0.095970568
6.391714 0.094721507
6.392715 0.09346934999999999
6.393714 0.0922148
6.394714 0.090960355
6.395714 0.089709315
6.396714 0.088464399
6.397714 0.087226607
6.398714 0.085994723
6.399714 0.084765768
6.400714 0.08353616
6.401714 0.082303182
6.402714 0.081066112
6.403714 0.079826557
6.404714 0.078587822
6.405715 0.077353598
6.406714 0.07612645900000001
6.407714 0.074906839
6.408714 0.073692872
6.409714 0.072481198
6.410714 0.07126837700000001
6.411714 0.070052344
6.412714 0.068833283
6.413714 0.067613547
6.414714 0.06639667
6.415714 0.06518584599999999
6.416714 0.06398253
6.417714 0.062785781
6.418715 0.061592582
6.419714 0.060399098
6.420714 0.059202284
6.421714 0.058001245
6.422714 0.056797714
6.423714 0.055595440999999995
6.424714 0.054398761
6.425714 0.053210824000000004
6.426714 0.052032328999999995
6.427714 0.05086117899999999
6.428714 0.049693295
6.429714 0.048524217
6.430714 0.047350905
6.431714 0.046172921
6.432714 0.044992592
6.433714 0.043814009
6.434714 0.042641332000000004
6.435714 0.041477059
6.436714 0.040321003
6.437714 0.039170394000000004
6.438715 0.038021078
6.439714 0.036869312
6.440714 0.035713394999999995
6.441714 0.034554483
6.442714 0.033396177
6.443714 0.032243076999999995
6.444714 0.031098866000000003
6.445714 0.029964732999999997
6.446714 0.028838796
6.447714 0.027716768
6.448714 0.026593663
6.449714 0.025465793
6.450714 0.024332304
6.451715 0.023195555
6.452714 0.022060227999999998
6.453714 0.020931456
6.454714 0.019812779
6.455714 0.018704725000000002
6.456714 0.017604616
6.457714 0.016507674
6.458714 0.015408992
6.459714 0.014305553
6.460714 0.013197451
6.461714 0.012087846999999999
6.462714 0.010981636000000001
6.463714 0.009883396000000001
6.464714 0.008795458400000001
6.465714 0.0077169127
6.466714 0.0066439635999999995
6.467714 0.0055715082
6.468714 0.0044952837999999995
6.469714 0.0034137036
6.470714 0.0023286133
6.471714 0.0012446208
6.472714 0.00016727154000000002
6.473714 -0.00089920459
6.474714 -0.0019536503
6.475714 -0.0029985116
6.476714 -0.0040389066
6.477714 -0.0050806
6.478714 -0.0061276987
6.479714 -0.0071810020000000006
6.480714 -0.0082376806
6.481714 -0.0092924311
6.482714 -0.010339625
6.483714 -0.011375590000000001
6.484715 -0.012400078
6.485714 -0.013416333
6.486714 -0.014429714
6.487714 -0.015445458
6.488714 -0.016466486
6.489714 -0.017492176
6.490714 -0.018518597
6.491714 -0.019540134
6.492714 -0.020551824
6.493714 -0.021551443
6.494714 -0.022540476
6.495714 -0.023523558
6.496714 -0.024506598000000004
6.497715 -0.025494359
6.498714 -0.026488464
6.499714 -0.027486684999999997
6.500714 -0.028483784999999998
6.501714 -0.029473612
6.502714 -0.030451579
6.503714 -0.031416529
6.504714 -0.032371210000000004
6.505714 -0.033321172999999996
6.506714 -0.034272522
6.507714 -0.035229433
6.508714 -0.03619247
6.509714 -0.037158365
6.510714 -0.038121364
6.511714 -0.0390756
6.512714 -0.040017489999999996
6.513714 -0.040947204
6.514714 -0.041868578
6.515714 -0.042787523
6.516714 -0.04370957
6.517715 -0.044637566000000004
6.518714 -0.045570472
6.519714 -0.046503762
6.520714 -0.047431269
6.521714 -0.048347731000000005
6.522714 -0.049250951
6.523714 -0.050142733
6.524714 -0.051028171
6.525714 -0.051913579
6.526714 -0.0528039
6.527714 -0.053700671
6.528714 -0.054601382000000004
6.529714 -0.05550047500000001
6.530715 -0.056391617
6.531714 -0.057270260999999996
6.532714 -0.058135524
6.533714 -0.058990536
6.534714 -0.059841143
6.535714 -0.060693524
6.536714 -0.061551639000000005
6.537714 -0.062415596999999996
6.538714 -0.063281599
6.539714 -0.064143498
6.540714 -0.064995309
6.541714 -0.065833674
6.542714 -0.06665922099999999
6.543715 -0.067476329
6.544714 -0.068291329
6.545714 -0.069109903
6.546714 -0.069934782
6.547714 -0.070764625
6.548714 -0.071594602
6.549714 -0.072418392
6.550714 -0.073230802
6.551714 -0.07402988299999999
6.552714 -0.074817735
6.553714 -0.075599592
6.554714 -0.076381635
6.555714 -0.077168376
6.556714 -0.077960745
6.557714 -0.078755675
6.558714 -0.079547305
6.559714 -0.080329395
6.560714 -0.08109791699999999
6.561714 -0.081852736
6.562714 -0.082597724
6.563715 -0.083339232
6.564714 -0.084083533
6.565714 -0.084834313
6.566714 -0.085591199
6.567714 -0.086349942
6.568714 -0.087104162
6.569714 -0.087847962
6.570714 -0.088578305
6.571714 -0.089296169
6.572714 -0.090006058
6.573714 -0.090714061
6.574714 -0.09142526000000001
6.575714 -0.092141592
6.576715 -0.092861056
6.577714 -0.093578571
6.578714 -0.094288128
6.579714 -0.094985362
6.580714 -0.095669436
6.581714 -0.09634344
6.582714 -0.097013172
6.583714 -0.097684725
6.584714 -0.09836196
6.585714 -0.099044852
6.586714 -0.099729479
6.587714 -0.10040952
6.588714 -0.10107883
6.589714 -0.10173389000000001
6.590714 -0.10237528
6.591714 -0.10300733
6.592714 -0.10363634999999999
6.593714 -0.10426809999999999
6.594714 -0.10490543000000001
6.595714 -0.10554717
6.596714 -0.10618874
6.597714 -0.10682413
6.598714 -0.10744848
6.599714 -0.10806005
6.600714 -0.10866099
6.601714 -0.10925634999999999
6.602714 -0.1098519
6.603714 -0.11045163
6.604714 -0.11105605
6.605714 -0.11166184999999999
6.606714 -0.11226330000000001
6.607714 -0.11285461000000001
6.608714 -0.11343239999999999
6.609715 -0.11399714
6.610714 -0.114553
6.611714 -0.1151062
6.612714 -0.11566241000000001
6.613714 -0.11622447
6.614714 -0.11679119
6.615714 -0.11735783999999999
6.616714 -0.11791810000000001
6.617714 -0.11846664
6.618714 -0.11900129
6.619714 -0.11952389000000001
6.620714 -0.12003944999999999
6.621714 -0.120554
6.622715 -0.12107210000000002
6.623714 -0.12159487
6.624714 -0.12211965000000001
6.625714 -0.12264113
6.626714 -0.12315369
6.627714 -0.12365380999999999
6.628714 -0.12414164000000001
6.629714 -0.12462096
6.630714 -0.12509756
6.631714 -0.12557684
6.632714 -0.1260614
6.633714 -0.12654995
6.634714 -0.12703772
6.635714 -0.12751843000000002
6.636714 -0.12798690999999998
6.637714 -0.12844123000000002
6.638714 -0.12888358
6.639714 -0.12931931
6.640714 -0.12975478999999998
6.641714 -0.13019474
6.642715 -0.13064024000000002
6.643714 -0.13108833
6.644714 -0.13153323
6.645714 -0.13196875
6.646714 -0.13239091
6.647714 -0.1327996
6.648714 -0.13319855
6.649714 -0.13359379
6.650714 -0.13399104
6.651714 -0.13439331000000002
6.652714 -0.13479957
6.653714 -0.13520526
6.654714 -0.13560418
6.655715 -0.13599122
6.656714 -0.1363646
6.657714 -0.13672668000000002
6.658714 -0.13708302
6.659714 -0.13744009999999998
6.660714 -0.13780252
6.661714 -0.13817097
6.662714 -0.13854189
6.663714 -0.13890881
6.664714 -0.139265
6.665714 -0.13960626
6.666714 -0.1399327
6.667714 -0.1402487
6.668715 -0.14056119
6.669714 -0.14087668
6.670714 -0.14119868
6.671714 -0.14152618
6.672714 -0.14185413
6.673714 -0.14217562
6.674714 -0.14248479
6.675714 -0.14277932
6.676714 -0.14306151
6.677714 -0.14333725
6.678714 -0.14361353
6.679714 -0.14389541
6.680714 -0.14418386
6.681714 -0.14447515
6.682714 -0.14476242
6.683714 -0.14503847
6.684714 -0.14529888999999999
6.685714 -0.14554393999999998
6.686714 -0.14577856
6.687714 -0.14601044
6.688715 -0.14624679
6.689714 -0.14649138
6.690714 -0.14674288000000002
6.691714 -0.14699533
6.692714 -0.14724063
6.693714 -0.14747180999999998
6.694714 -0.14768599
6.695714 -0.1478856
6.696714 -0.14807736999999999
6.697714 -0.14826956
6.698714 -0.14846852
6.699714 -0.14867598999999998
6.700714 -0.14888835
6.701715 -0.14909815999999998
6.702714 -0.14929721
6.703714 -0.1494801
6.704714 -0.14964648
6.705714 -0.14980136
6.706714 -0.149953
6.707714 -0.15010949
6.708714 -0.15027527
6.709714 -0.1504492
6.710714 -0.15062492
6.711714 -0.1507934
6.712714 -0.15094667
6.713714 -0.15108122999999998
6.714714 -0.15119955999999998
6.715714 -0.1513092
6.716714 -0.15141970999999999
6.717714 -0.15153873999999998
6.718714 -0.15166886
6.719714 -0.15180638000000002
6.720714 -0.15194291
6.721714 -0.15206875
6.722714 -0.1521769
6.723714 -0.15226599999999998
6.724714 -0.15234094
6.725714 -0.15241082
6.726714 -0.1524852
6.727714 -0.15257007
6.728714 -0.15266533999999998
6.729714 -0.15276481
6.730714 -0.15285870000000001
6.731714 -0.15293777
6.732714 -0.15299722
6.733714 -0.1530388
6.734715 -0.15307015
6.735714 -0.15310171
6.736714 -0.15314238
6.737714 -0.15319575
6.738714 -0.15325855000000002
6.739714 -0.15332183
6.740714 -0.15337466
6.741714 -0.15340855
6.742714 -0.15342108999999998
6.743714 -0.15341696999999999
6.744714 -0.15340614
6.745714 -0.15339978
6.746714 -0.15340571
6.747715 -0.15342511
6.748714 -0.15345206
6.749714 -0.15347592
6.750714 -0.15348571
6.751714 -0.15347468
6.752714 -0.15344312
6.753714 -0.15339825
6.754714 -0.15335121
6.755714 -0.15331251
6.756714 -0.15328748
6.757714 -0.1532741
6.758714 -0.15326374
6.759714 -0.15324471
6.760714 -0.15320714
6.761714 -0.15314717
6.762714 -0.15306865
6.763714 -0.1529817
6.764714 -0.15289856000000002
6.765714 -0.15282859
6.766714 -0.15277436
6.767715 -0.15273051
6.768714 -0.15268584
6.769714 -0.15262789999999998
6.770714 -0.15254808
6.771714 -0.15244512000000002
6.772714 -0.15232572
6.773714 -0.15220174
6.774714 -0.15208534999999998
6.775714 -0.15198403
6.776714 -0.15189747
6.777714 -0.15181768
6.778714 -0.15173237
6.779714 -0.15162999
6.780715 -0.1515046
6.781714 -0.15135835
6.782714 -0.15120064
6.783714 -0.15104425
6.784714 -0.15090001
6.785714 -0.15077228
6.786714 -0.15065705
6.787714 -0.15054356
6.788714 -0.1504187
6.789714 -0.15027245
6.790714 -0.15010207
6.791714 -0.14991335
6.792714 -0.14971824
6.793715 -0.14953003
6.794714 -0.14935790999999998
6.795714 -0.14920313999999998
6.796714 -0.14905848
6.797714 -0.14891119
6.798714 -0.14874819
6.799714 -0.14856139999999998
6.800714 -0.14835110999999998
6.801714 -0.14812575
6.802714 -0.14789846
6.803714 -0.14768161
6.804714 -0.14748175
6.805714 -0.1472969
6.806714 -0.14711739
6.807714 -0.14692998999999998
6.808714 -0.14672338
6.809714 -0.14649294
6.810714 -0.14624271
6.811714 -0.14598373
6.812714 -0.14572953
6.813715 -0.14549041
6.814714 -0.14526919
6.815714 -0.14505993
6.816714 -0.14485031
6.817714 -0.14462666999999998
6.818714 -0.14437959
6.819714 -0.14410784000000001
6.820714 -0.14381888
6.821714 -0.14352587
6.822714 -0.14324229
6.823714 -0.14297647
6.824714 -0.14272821
6.825714 -0.14248895
6.826715 -0.14224536
6.827714 -0.14198481000000002
6.828714 -0.14170059999999998
6.829714 -0.14139467
6.830714 -0.14107671000000002
6.831714 -0.14076006
6.832714 -0.14045616
6.833714 -0.14016975
6.834714 -0.13989694
6.835714 -0.13962684
6.836714 -0.13934613
6.837714 -0.13904466000000001
6.838714 -0.13871972
6.839714 -0.13837722
6.840714 -0.13802929
6.841714 -0.1376893
6.842714 -0.13736632999999998
6.843714 -0.13706137
6.844714 -0.13676691
6.845714 -0.13646998000000002
6.846714 -0.13615744000000002
6.847714 -0.13582135
6.848714 -0.13546217000000002
6.849714 -0.13508855
6.850714 -0.13471371000000001
6.851714 -0.13435007000000002
6.852714 -0.13400414
6.853714 -0.13367406
6.854714 -0.13335043
6.855714 -0.13302038
6.856714 -0.13267294
6.857714 -0.13230360000000002
6.858714 -0.13191613
6.859715 -0.13152084
6.860714 -0.13113024
6.861714 -0.13075373
6.862714 -0.13039359
6.863714 -0.13004399
6.864714 -0.12969347
6.865714 -0.12932965999999999
6.866714 -0.12894451
6.867714 -0.12853766
6.868714 -0.12811668999999998
6.869714 -0.12769405
6.870714 -0.12728203
6.871714 -0.12688774
6.872715 -0.12651030000000002
6.873714 -0.12614122
6.874714 -0.12576795
6.875714 -0.12537907
6.876714 -0.12496876
6.877714 -0.12453916
6.878714 -0.12409917999999999
6.879714 -0.12366076000000001
6.880714 -0.12323378
6.881714 -0.12282201
6.882714 -0.12242168
6.883714 -0.12202322
6.884714 -0.12161544
6.885714 -0.12119033
6.886714 -0.12074651
6.887714 -0.12028983000000001
6.888714 -0.11983098
6.889714 -0.11938092
6.890714 -0.11894632000000001
6.891714 -0.11852671000000001
6.892715 -0.11811465
6.893714 -0.11769872
6.894714 -0.11726824
6.895714 -0.11681761
6.896714 -0.11634855000000001
6.897714 -0.11586935999999999
6.898714 -0.11539146
6.899714 -0.11492474000000001
6.900714 -0.11447357000000001
6.901714 -0.11403521999999999
6.902714 -0.11360114
6.903714 -0.11316072
6.904714 -0.11270574
6.905715 -0.11223371
6.906714 -0.11174881
6.907714 -0.11125995000000001
6.908714 -0.11077682999999999
6.909714 -0.11030580000000001
6.910714 -0.10984713
6.911714 -0.10939497999999999
6.912714 -0.10893981999999999
6.913714 -0.1084726
6.914714 -0.10798859999999999
6.915714 -0.10748947999999998
6.916714 -0.10698267
6.917714 -0.10647828000000001
6.918715 -0.10598499
6.919714 -0.10550640000000001
6.920714 -0.10503968
6.921714 -0.10457675
6.922714 -0.10410761
6.923714 -0.10362455000000001
6.924714 -0.10312516
6.925714 -0.10261323
6.926714 -0.10209698
6.927714 -0.10158558000000001
6.928714 -0.10108527
6.929714 -0.10059685
6.930714 -0.10011550000000001
6.931714 -0.099633017
6.932714 -0.099141395
6.933714 -0.09863631600000002
6.934714 -0.09811896599999999
6.935714 -0.097595504
6.936714 -0.09707434799999999
6.937714 -0.096562551
6.938715 -0.096062734
6.939714 -0.095571944
6.940714 -0.09508287800000001
6.941714 -0.09458697199999999
6.942714 -0.094078027
6.943714 -0.093554845
6.944714 -0.09302175600000001
6.945714 -0.092486822
6.946714 -0.091958494
6.947714 -0.091442128
6.948714 -0.090937846
6.949714 -0.090440578
6.950714 -0.089942297
6.951715 -0.08943543100000001
6.952714 -0.088916009
6.953714 -0.08838526
6.954714 -0.087848929
6.955714 -0.087314722
6.956714 -0.086788932
6.957714 -0.08627373
6.958714 -0.085766288
6.959714 -0.085260079
6.960714 -0.08474777
6.961714 -0.08422447699999999
6.962714 -0.08368993899999999
6.963714 -0.08314871800000001
6.964714 -0.08260828299999999
6.965714 -0.082075823
6.966714 -0.081555161
6.967714 -0.081045076
6.968714 -0.080539769
6.969714 -0.080031267
6.970714 -0.079512765
6.971714 -0.078981492
6.972714 -0.078439864
6.973714 -0.077894458
6.974714 -0.077353243
6.975714 -0.07682225
6.976714 -0.07630309
6.977714 -0.075792376
6.978714 -0.075283268
6.979714 -0.074768486
6.980714 -0.074243447
6.981714 -0.07370824499999999
6.982714 -0.07316753599999999
6.983714 -0.072628481
6.984715 -0.072097551
6.985714 -0.07157767
6.986714 -0.071066816
6.987714 -0.070558867
6.988714 -0.070046179
6.989714 -0.069522928
6.990714 -0.068987702
6.991714 -0.06844427
6.992714 -0.067900115
6.993714 -0.06736339400000001
6.994714 -0.066839525
6.995714 -0.066328939
6.996714 -0.065826863
6.997715 -0.065325311
6.998714 -0.064816413
6.999714 -0.06429568699999999
7.000714 -0.063763885
7.001714 -0.063226593
7.002714 -0.06269181
7.003714 -0.062166504000000004
7.004714 -0.061653618
7.005714 -0.06115085000000001
7.006714 -0.06065165499999999
7.007714 -0.060148153
7.008714 -0.059634598
7.009714 -0.059109984
7.010714 -0.058578601
7.011714 -0.058048312
7.012714 -0.057527231
7.013714 -0.057020225
7.014714 -0.056526705
7.015714 -0.056040753
7.016714 -0.055553461000000005
7.017715 -0.055056624
7.018714 -0.054546172
7.019714 -0.05402393900000001
7.020714 -0.053496961
7.021714 -0.052974629
7.022714 -0.052464782
7.023714 -0.051970518
7.024714 -0.051488914000000004
7.025714 -0.051012321000000006
7.026714 -0.05053163
7.027714 -0.050040166
7.028714 -0.049536518
7.029714 -0.049025146000000006
7.030715 -0.04851447
7.031714 -0.048013253000000006
7.032714 -0.047526779000000005
7.033714 -0.047054517
7.034714 -0.046590241000000004
7.035714 -0.046124597
7.036714 -0.045649078999999995
7.037714 -0.045159718
7.038714 -0.044658908000000004
7.039714 -0.044154574
7.040714 -0.043656986
7.041714 -0.043174525
7.042714 -0.042710171000000005
7.043715 -0.042260194
7.044714 -0.041815633000000005
7.045714 -0.041365967000000003
7.046714 -0.040903463
7.047714 -0.040426379
7.048714 -0.039939687
7.049714 -0.039453007000000005
7.050714 -0.038976583
7.051714 -0.038516998999999996
7.052714 -0.038074434000000004
7.053714 -0.037642621
7.054714 -0.037211509
7.055714 -0.036771569000000004
7.056714 -0.036317883999999995
7.057714 -0.03585231
7.058714 -0.035382768999999994
7.059714 -0.034919954
7.060714 -0.034472797
7.061714 -0.034044624999999995
7.062714 -0.033631627
7.063715 -0.03322431
7.064714 -0.032811391
7.065714 -0.032384499
7.066714 -0.03194173
7.067714 -0.031488575
7.068714 -0.031035760000000003
7.069714 -0.030594915999999996
7.070714 -0.030173812
7.071714 -0.029773172
7.072714 -0.029386376
7.073714 -0.029002214000000002
7.074714 -0.028609525000000004
7.075714 -0.028201818000000003
7.076715 -0.027779944
7.077714 -0.027351689999999998
7.078714 -0.026928481999999997
7.079714 -0.026520557
7.080714 -0.026132626
7.081714 -0.025761864
7.082714 -0.025399081999999996
7.083714 -0.025032597
7.084714 -0.024653213999999996
7.085714 -0.024258198
7.086714 -0.023852565
7.087714 -0.02344713
7.088714 -0.023054077000000003
7.089714 -0.022681888
7.090714 -0.022331745
7.091714 -0.021996914
7.092714 -0.021665415
7.093714 -0.021324884000000002
7.094714 -0.020967631
7.095714 -0.020593812
7.096714 -0.020211385000000002
7.097714 -0.019832855
7.098714 -0.019470156
7.099714 -0.019129776
7.100714 -0.018810161000000002
7.101714 -0.018502443
7.102714 -0.018194213
7.103714 -0.017874758
7.104714 -0.017539566
7.105714 -0.017192231000000002
7.106714 -0.016842944
7.107714 -0.016504205
7.108714 -0.016185527999999998
7.109715 -0.01588937
7.110714 -0.015609995000000002
7.111714 -0.015335762999999999
7.112714 -0.015053927
7.113714 -0.014755949
7.114714 -0.014441121
7.115714 -0.014116982
7.116714 -0.013796316
7.117714 -0.013491971
7.118714 -0.013211610999999998
7.119714 -0.012954578999999999
7.120714 -0.012712169
7.121714 -0.012471199
7.122715 -0.012219424
7.123714 -0.011950538
7.124714 -0.011666738
7.125714 -0.011377747
7.126714 -0.01109676
7.127714 -0.010834958
7.128714 -0.010596884
7.129714 -0.010378593
7.130714 -0.010169353
7.131714 -0.0099561628
7.132714 -0.009729231500000001
7.133714 -0.0094861127
7.134714 -0.0092327798
7.135714 -0.0089811881
7.136714 -0.0087443143
7.137714 -0.008530742300000001
7.138714 -0.0083410363
7.139714 -0.0081674152
7.140714 -0.0079968828
7.141714 -0.0078165343
7.142715 -0.0076188539
7.143714 -0.0074048156000000006
7.144714 -0.007183518000000001
7.145714 -0.006968490900000001
7.146714 -0.0067721885
7.147714 -0.0066009416
7.148714 -0.0064524356
7.149714 -0.006316747000000001
7.150714 -0.0061804945
7.151714 -0.006032384
7.152714 -0.0058678575
7.153714 -0.0056909281
7.154714 -0.0055124656
7.155715 -0.0053456348
7.156714 -0.0052004074
7.157714 -0.0050794093000000005
7.158714 -0.004976831
7.159714 -0.0048808382
7.160714 -0.0047784892
7.161714 -0.0046611207
7.162714 -0.0045279707
7.163714 -0.0043865319
7.164714 -0.0042495023
7.165714 -0.0041295782
7.166714 -0.004034237600000001
7.167714 -0.0039626662
7.168715 -0.0039060797
7.169714 -0.0038513197
7.170714 -0.0037862348
7.171714 -0.0037046342
7.172714 -0.0036087877000000003
7.173714 -0.0035084577000000002
7.174714 -0.0034168741000000003
7.175714 -0.0033453186999999997
7.176714 -0.0032985485
7.177714 -0.0032729324
7.178714 -0.0032580345
7.179714 -0.0032409804
7.180714 -0.0032117936
7.181714 -0.0031674873999999998
7.182714 -0.0031132476999999998
7.183714 -0.0030602318
7.184714 -0.0030209078
7.185714 -0.0030038749
7.186714 -0.0030102985
7.187714 -0.0030334315
7.188715 -0.0030613977
7.189714 -0.0030820942
7.190714 -0.0030881776
7.191714 -0.0030800922
7.192714 -0.0030659001000000003
7.193714 -0.0030579929
7.194714 -0.0030680505
7.195714 -0.0031023043000000003
7.196714 -0.0031590498000000004
7.197714 -0.0032294006999999997
7.198714 -0.0033009637
7.199714 -0.0033629020999999997
7.200714 -0.0034103155
7.201715 -0.0034461576000000002
7.202714 -0.0034799253999999997
7.203714 -0.0035237037000000002
7.204714 -0.0035871889999999997
7.205714 -0.0036737561
7.206714 -0.0037791608
7.207714 -0.0038933791
7.208714 -0.0040048068
7.209714 -0.0041050622000000005
7.210714 -0.0041924206
7.211714 -0.004272487399999999
7.212714 -0.0043558433
7.213714 -0.0044536591
7.214714 -0.0045730991
7.215714 -0.0047143873
7.216714 -0.0048707341
7.217714 -0.0050311297
7.218714 -0.0051848452
7.219714 -0.005325792199999999
7.220714 -0.005454963
7.221714 -0.0055799825
7.222714 -0.0057119756
7.223714 -0.0058610553
7.224714 -0.0060322731
7.225714 -0.0062236744
7.226714 -0.0064272092
7.227714 -0.0066321001
7.228714 -0.006829252399999999
7.229714 -0.0070149043
7.230714 -0.0071920425
7.231714 -0.007369045500000001
7.232714 -0.0075561453
7.233714 -0.0077611934
7.234715 -0.0079864629
7.235714 -0.0082277853
7.236714 -0.008476348
7.237714 -0.0087223692
7.238714 -0.0089591405
7.239714 -0.0091857713
7.240714 -0.0094075338
7.241714 -0.0096336902
7.242714 -0.0098737211
7.243714 -0.01013349
7.244714 -0.010412921
7.245714 -0.010706087
7.246714 -0.011003653
7.247715 -0.01129665
7.248714 -0.011580034000000001
7.249714 -0.011854609
7.250714 -0.012126556
7.251714 -0.012404817
7.252714 -0.012697435
7.253714 -0.013008341000000001
7.254714 -0.013335880000000001
7.255714 -0.013673634
7.256714 -0.014013168000000001
7.257714 -0.014347522
7.258714 -0.014674035
7.259714 -0.014995357
7.260714 -0.015318282
7.261714 -0.015650896
7.262714 -0.015999262
7.263714 -0.016364967
7.264714 -0.016744534999999998
7.265714 -0.017130878000000002
7.266714 -0.017516202999999998
7.267715 -0.017895136
7.268714 -0.018266839
7.269714 -0.018635244999999998
7.270714 -0.019007403
7.271714 -0.01939059
7.272714 -0.019789421999999997
7.273714 -0.020204077
7.274714 -0.020630349
7.275714 -0.021061437000000002
7.276714 -0.021490727999999997
7.277714 -0.021914428
7.278714 -0.022332977
7.279714 -0.022750749
7.280715 -0.023174181000000002
7.281714 -0.023609129
7.282714 -0.024058557999999997
7.283714 -0.024521438
7.284714 -0.024993299000000004
7.285714 -0.025468128
7.286714 -0.025940847
7.287714 -0.026409311
7.288714 -0.026875096999999997
7.289714 -0.027342752
7.290714 -0.027817881
7.291714 -0.028304849
7.292714 -0.028805067999999996
7.293715 -0.029316477999999997
7.294714 -0.029834436
7.295714 -0.030353619
7.296714 -0.030870118999999998
7.297714 -0.03138294
7.298714 -0.031894288
7.299714 -0.032408605
7.300714 -0.032930757
7.301714 -0.033464134
7.302714 -0.034009389
7.303714 -0.0345643
7.304714 -0.035124755
7.305714 -0.035686445000000004
7.306714 -0.036246535999999996
7.307714 -0.036804716
7.308714 -0.037363189
7.309714 -0.037925722
7.310714 -0.038496093
7.311714 -0.039076638999999996
7.312714 -0.039667406
7.313715 -0.040266249999999996
7.314714 -0.040869767
7.315714 -0.041474652
7.316714 -0.042078958
7.317714 -0.042682754999999996
7.318714 -0.043287978
7.319714 -0.043897545999999996
7.320714 -0.044514154
7.321714 -0.045139212
7.322714 -0.045772328
7.323714 -0.046411526
7.324714 -0.047054056999999996
7.325714 -0.047697494
7.326715 -0.048340656
7.327714 -0.048984058000000004
7.328714 -0.049629685
7.329714 -0.05028026099999999
7.330714 -0.050938263000000004
7.331714 -0.051605038
7.332714 -0.05228039799999999
7.333714 -0.052962737
7.334714 -0.053649611
7.335714 -0.054338604000000006
7.336714 -0.055028085
7.337714 -0.055717683
7.338714 -0.056408264
7.339714 -0.057101522999999994
7.340714 -0.057799323
7.341714 -0.058503023999999994
7.342714 -0.059213059
7.343714 -0.059928879
7.344714 -0.060649233999999996
7.345714 -0.06137272
7.346714 -0.06209833100000001
7.347714 -0.062825874
7.348714 -0.063556031
7.349714 -0.064290111
7.350714 -0.06502954100000001
7.351714 -0.06577528
7.352714 -0.066527381
7.353714 -0.06728486
7.354714 -0.068045949
7.355714 -0.068808626
7.356714 -0.06957132099999999
7.357714 -0.070333492
7.358714 -0.071095902
7.359715 -0.071860431
7.360714 -0.072629534
7.361714 -0.073405431
7.362714 -0.074189348
7.363714 -0.074981095
7.364714 -0.075779093
7.365714 -0.076580897
7.366714 -0.077384035
7.367714 -0.078186824
7.368714 -0.07898893700000001
7.369714 -0.07979143999999999
7.370714 -0.080596312
7.371714 -0.081405614
7.372715 -0.082220667
7.373714 -0.083041494
7.374714 -0.083866838
7.375714 -0.08469470800000001
7.376714 -0.085523271
7.377714 -0.086351699
7.378714 -0.087180658
7.379714 -0.088012154
7.380714 -0.088848802
7.381714 -0.08969277299999999
7.382714 -0.090544805
7.383714 -0.09140372899999999
7.384714 -0.09226671
7.385714 -0.093130174
7.386714 -0.093991065
7.387714 -0.09484801
7.388714 -0.095701858
7.389714 -0.096555456
7.390714 -0.097412628
7.391714 -0.09827678999999999
7.392715 -0.099149707
7.393714 -0.10003091
7.394714 -0.1009179
7.395714 -0.10180721999999999
7.396714 -0.10269579999999999
7.397714 -0.10358215000000001
7.398714 -0.1044669
7.399714 -0.10535242
7.400714 -0.10624175999999999
7.401714 -0.10713725
7.402714 -0.10803937000000001
7.403714 -0.10894647999999998
7.404714 -0.10985539
7.405715 -0.11076266
7.406714 -0.11166603000000001
7.407714 -0.11256554
7.408714 -0.11346361999999999
7.409714 -0.11436436
7.410714 -0.11527194000000002
7.411714 -0.116189
7.412714 -0.11711558
7.413714 -0.118049
7.414714 -0.11898479
7.415714 -0.11991833
7.416714 -0.12084655000000001
7.417714 -0.12176908
7.418715 -0.12268825
7.419714 -0.12360817
7.420714 -0.12453306
7.421714 -0.12546554000000001
7.422714 -0.12640568
7.423714 -0.12735099
7.424714 -0.12829758
7.425714 -0.12924173
7.426714 -0.13018149
7.427714 -0.13111749
7.428714 -0.13205269
7.429714 -0.13299115
7.430714 -0.13393628
7.431714 -0.13488936999999998
7.432714 -0.13584894
7.433714 -0.13681120000000002
7.434714 -0.13777154
7.435714 -0.13872633
7.436714 -0.13967442
7.437714 -0.14061764
7.438715 -0.14156017
7.439714 -0.14250695
7.440714 -0.14346172999999998
7.441714 -0.14442564
7.442714 -0.14539667
7.443714 -0.14637047
7.444714 -0.147342
7.445714 -0.14830743
7.446714 -0.14926562000000002
7.447714 -0.15021844
7.448714 -0.15117
7.449714 -0.15212489999999998
7.450714 -0.15308642
7.451715 -0.15405525
7.452714 -0.15502922
7.453714 -0.15600432
7.454714 -0.15697628
7.455714 -0.15794244
7.456714 -0.15890279000000002
7.457714 -0.15985998999999998
7.458714 -0.16081826999999999
7.459714 -0.16178164
7.460714 -0.16275222
7.461714 -0.16372924
7.462714 -0.16470929
7.463714 -0.16568752
7.464714 -0.16665962
7.465714 -0.16762343000000002
7.466714 -0.1685799
7.467714 -0.16953274999999998
7.468714 -0.17048705
7.469714 -0.1714473
7.470714 -0.17241567
7.471714 -0.1733912
7.472714 -0.1743702
7.473714 -0.17534761
7.474714 -0.17631903000000002
7.475714 -0.17728228999999998
7.476714 -0.17823827
7.477714 -0.17919042000000002
7.478714 -0.1801433
7.479714 -0.18110073
7.480714 -0.18206425
7.481714 -0.18303257
7.482714 -0.1840021
7.483714 -0.18496848999999999
7.484715 -0.18592839
7.485714 -0.18688085
7.486714 -0.18782772
7.487714 -0.18877287
7.488714 -0.18972066
7.489714 -0.19067408
7.490714 -0.19163347
7.491714 -0.1925963
7.492714 -0.19355803
7.493714 -0.19451389
7.494714 -0.19546070000000001
7.495714 -0.19639814000000003
7.496714 -0.19732891
7.497715 -0.19825771
7.498714 -0.19918955000000002
7.499714 -0.20012772
7.500714 -0.20107266000000001
7.501714 -0.20202175
7.502714 -0.20297031999999998
7.503714 -0.20391346999999999
7.504714 -0.20484787000000002
7.505714 -0.20577301999999997
7.506714 -0.20669131000000002
7.507714 -0.20760694
7.508714 -0.20852421999999998
7.509714 -0.20944586
7.510714 -0.2103718
7.511714 -0.21129934999999997
7.512714 -0.21222432
7.513714 -0.21314272
7.514714 -0.21405246000000003
7.515714 -0.21495421
7.516714 -0.21585121000000002
7.517715 -0.21674796000000002
7.518714 -0.21764841
7.519714 -0.21855424
7.520714 -0.21946414
7.521714 -0.22037413
7.522714 -0.22127904999999998
7.523714 -0.22217452
7.524714 -0.22305858
7.525714 -0.22393259999999998
7.526714 -0.22480072999999998
7.527714 -0.22566838
7.528714 -0.22654017
7.529714 -0.22741814999999999
7.530715 -0.22830111000000003
7.531714 -0.22918499999999997
7.532714 -0.23006455000000003
7.533714 -0.23093522
7.534714 -0.23179493999999998
7.535714 -0.23264489
7.536714 -0.23348881
7.537714 -0.23433148999999998
7.538714 -0.23517676
7.539714 -0.23602592
7.540714 -0.23687722
7.541714 -0.23772656
7.542714 -0.23856924000000002
7.543715 -0.23940188999999998
7.544714 -0.24022396999999998
7.545714 -0.24103802
7.546714 -0.24184871
7.547714 -0.24266101
7.548714 -0.24347813000000001
7.549714 -0.24430007
7.550714 -0.24512346999999998
7.551714 -0.24594285
7.552714 -0.24675259
7.553714 -0.24754909999999997
7.554714 -0.24833232
7.555714 -0.24910567
7.556714 -0.24987489000000002
7.557714 -0.25064584
7.558714 -0.25142224
7.559714 -0.25220427
7.560714 -0.25298854
7.561714 -0.25376948
7.562714 -0.25454145
7.563715 -0.25530097
7.564714 -0.25604793000000003
7.565714 -0.25678563
7.566714 -0.25751919
7.567714 -0.25825349
7.568714 -0.25899103
7.569714 -0.25973092
7.570714 -0.26046922
7.571714 -0.26120064000000004
7.572714 -0.26192071
7.573714 -0.26262782
7.574714 -0.26332398
7.575714 -0.26401419
7.576715 -0.26470446000000003
7.577714 -0.26539946
7.578714 -0.26610042
7.579714 -0.26680455000000003
7.580714 -0.26750593
7.581714 -0.26819766
7.582714 -0.2688745
7.583714 -0.26953480999999996
7.584714 -0.27018116999999997
7.585714 -0.27081948
7.586714 -0.27145657
7.587714 -0.27209762
7.588714 -0.27274424
7.589714 -0.27339386000000004
7.590714 -0.27404104
7.591714 -0.27467953
7.592714 -0.27530498
7.593714 -0.27591657999999997
7.594714 -0.27651731
7.595714 -0.27711253999999996
7.596714 -0.2777078
7.597714 -0.27830624
7.598714 -0.27890729
7.599714 -0.27950669
7.600714 -0.28009824
7.601714 -0.28067634
7.602714 -0.28123832
7.603714 -0.28178573
7.604714 -0.28232392
7.605714 -0.28285997
7.606714 -0.28340002000000003
7.607714 -0.28394673000000004
7.608714 -0.28449825
7.609715 -0.28504876
7.610714 -0.2855907
7.611714 -0.28611764
7.612714 -0.2866267
7.613714 -0.28711958
7.614714 -0.28760179
7.615714 -0.28808045
7.616714 -0.28856134
7.617714 -0.28904674
7.618714 -0.28953457
7.619714 -0.29001937
7.620714 -0.29049469
7.621714 -0.29095577
7.622715 -0.29140151999999997
7.623714 -0.29183498
7.624714 -0.29226204
7.625714 -0.29268884
7.626714 -0.29311925
7.627714 -0.29355299
7.628714 -0.29398561
7.629714 -0.29441025
7.630714 -0.29482029
7.631714 -0.2952121
7.632714 -0.29558656
7.633714 -0.29594891
7.634714 -0.2963067
7.635714 -0.29666696000000004
7.636714 -0.29703344
7.637714 -0.29740512999999996
7.638714 -0.29777668
7.639714 -0.29814057
7.640714 -0.29848996
7.641714 -0.29882134
7.642715 -0.29913585000000004
7.643714 -0.29943855
7.644714 -0.29973639
7.645714 -0.30003515999999997
7.646714 -0.30033728
7.647714 -0.30064075
7.648714 -0.30094013000000003
7.649714 -0.30122886
7.650714 -0.30150206
7.651714 -0.3017586
7.652714 -0.30200162
7.653714 -0.30223737
7.654714 -0.3024725
7.655715 -0.30271143
7.656714 -0.30295434
7.657714 -0.30319707
7.658714 -0.30343262
7.659714 -0.30365393
7.660714 -0.30385666
7.661714 -0.30404099
7.662714 -0.30421149000000003
7.663714 -0.3043754
7.664714 -0.30453973
7.665714 -0.30470858
7.666714 -0.30488150999999997
7.667714 -0.30505380000000004
7.668715 -0.30521848
7.669714 -0.30536898
7.670714 -0.30550181
7.671714 -0.30561788
7.672714 -0.30572189
7.673714 -0.30582042000000004
7.674714 -0.30591909
7.675714 -0.30602028
7.676714 -0.30612217
7.677714 -0.30621958
7.678714 -0.30630615
7.679714 -0.30637707000000003
7.680714 -0.30643109
7.681714 -0.30647106
7.682714 -0.30650292
7.683714 -0.30653314
7.684714 -0.30656615
7.685714 -0.30660244999999997
7.686714 -0.30663830999999997
7.687714 -0.30666718
7.688715 -0.30668230999999996
7.689714 -0.30667931
7.690714 -0.30665786
7.691714 -0.30662192
7.692714 -0.30657798
7.693714 -0.30653264999999996
7.694714 -0.30648995
7.695714 -0.30644996999999996
7.696714 -0.3064089
7.697714 -0.3063607
7.698714 -0.30629963
7.699714 -0.30622252
7.700714 -0.30612997000000003
7.701715 -0.30602596
7.702714 -0.30591614
7.703714 -0.30580536
7.704714 -0.30569562
7.705714 -0.30558531
7.706714 -0.30546973
7.707714 -0.30534316
7.708714 -0.30520125
7.709714 -0.30504274
7.710714 -0.30487017
7.711714 -0.30468879000000004
7.712714 -0.30450462
7.713714 -0.30432194
7.714714 -0.30414164
7.715714 -0.30396092
7.716714 -0.3037743
7.717714 -0.30357588999999996
7.718714 -0.30336156000000003
7.719714 -0.30313057
7.720714 -0.30288566
7.721714 -0.30263192
7.722714 -0.30237471
7.723714 -0.30211754999999996
7.724714 -0.30186076
7.725714 -0.30160155
7.726714 -0.30133522
7.727714 -0.30105722
7.728714 -0.30076501
7.729714 -0.30045907
7.730714 -0.30014262999999997
7.731714 -0.29982028
7.732714 -0.29949602000000003
7.733714 -0.29917161000000003
7.734715 -0.29884586
7.735714 -0.29851500999999997
7.736714 -0.29817433
7.737714 -0.29781996
7.738714 -0.29745051
7.739714 -0.29706752
7.740714 -0.29667499
7.741714 -0.29627765
7.742714 -0.29587918
7.743714 -0.29548085
7.744714 -0.29508106
7.745714 -0.29467603000000003
7.746714 -0.29426135999999997
7.747715 -0.29383376
7.748714 -0.29339225
7.749714 -0.29293848
7.750714 -0.29247594
7.751714 -0.29200858
7.752714 -0.29153915
7.753714 -0.29106827
7.754714 -0.29059423
7.755714 -0.29011378
7.756714 -0.2896236
7.757714 -0.28912155
7.758714 -0.28860758
7.759714 -0.28808361
7.760714 -0.28755278
7.761714 -0.28701811
7.762714 -0.28648125
7.763714 -0.28594185
7.764714 -0.28539775
7.765714 -0.28484578
7.766714 -0.2842831
7.767715 -0.28370826
7.768714 -0.28312185
7.769714 -0.28252618
7.770714 -0.28192443
7.771714 -0.28131944
7.772714 -0.28071271
7.773714 -0.28010381
7.774714 -0.27949070000000004
7.775714 -0.27887053
7.776714 -0.27824065
7.777714 -0.27759967
7.778714 -0.27694779
7.779714 -0.27628667
7.780715 -0.2756187
7.781714 -0.27494609999999997
7.782714 -0.27427005
7.783714 -0.27359036999999997
7.784714 -0.27290571
7.785714 -0.27221419999999996
7.786714 -0.27151424
7.787714 -0.27080508999999997
7.788714 -0.27008719999999997
7.789714 -0.26936205
7.790714 -0.26863143
7.791714 -0.26789682
7.792714 -0.26715873
7.793715 -0.26641645999999997
7.794714 -0.26566845
7.795714 -0.26491266
7.796714 -0.26414741
7.797714 -0.26337204000000003
7.798714 -0.26258705
7.799714 -0.26179408
7.800714 -0.26099525999999995
7.801714 -0.26019262
7.802714 -0.25938733
7.803714 -0.25857948000000003
7.804714 -0.25776799
7.805714 -0.25695108
7.806714 -0.25612686
7.807714 -0.25529403
7.808714 -0.25445218
7.809714 -0.253602
7.810714 -0.2527449
7.811714 -0.2518825
7.812714 -0.25101602
7.813715 -0.25014581999999996
7.814714 -0.24927134999999997
7.815714 -0.24839137000000003
7.816714 -0.24750446999999998
7.817714 -0.24660975000000002
7.818714 -0.24570716
7.819714 -0.24479764999999998
7.820714 -0.24388285999999998
7.821714 -0.24296455
7.822714 -0.24204385
7.823714 -0.24112076000000002
7.824714 -0.24019411999999998
7.825714 -0.2392618
7.826715 -0.23832151000000001
7.827714 -0.23737161
7.828714 -0.23641179
7.829714 -0.23544324000000003
7.830714 -0.23446826
7.831714 -0.23348953
7.832714 -0.2325092
7.833714 -0.23152805
7.834714 -0.23054527000000002
7.835714 -0.22955877000000002
7.836714 -0.22856602
7.837714 -0.22756505999999999
7.838714 -0.22655524999999999
7.839714 -0.22553757
7.840714 -0.22451424
7.841714 -0.22348772999999997
7.842714 -0.2224599
7.843714 -0.22143105
7.844714 -0.22039977
7.845714 -0.21936350999999998
7.846714 -0.21831953999999998
7.847714 -0.21726611999999998
7.848714 -0.21620323
7.849714 -0.21513277
7.850714 -0.21405786
7.851714 -0.21298169
7.852714 -0.21190625
7.853714 -0.2108315
7.854714 -0.20975536
7.855714 -0.20867444
7.856714 -0.20758535
7.857714 -0.20648611
7.858714 -0.20537693
7.859715 -0.20426023
7.860714 -0.20313971
7.861714 -0.20201887999999998
7.862714 -0.20089974
7.863714 -0.19978187
7.864714 -0.19866267999999998
7.865714 -0.19753831
7.866714 -0.19640534
7.867714 -0.19526209
7.868714 -0.19410943
7.869714 -0.19295047999999998
7.870714 -0.19178938
7.871714 -0.19062968
7.872715 -0.1894729
7.873714 -0.18831781
7.874714 -0.18716101
7.875714 -0.18599817
7.876714 -0.18482589
7.877714 -0.18364307
7.878714 -0.18245145
7.879714 -0.18125491
7.880714 -0.18005801
7.881714 -0.1788641
7.882714 -0.17767392999999998
7.883714 -0.17648529
7.884714 -0.17529387
7.885714 -0.17409495
7.886714 -0.17288533
7.887714 -0.17166474
7.888714 -0.17043597
7.889714 -0.16920386
7.890714 -0.16797346
7.891714 -0.16674796
7.892715 -0.16552747
7.893714 -0.16430889999999998
7.894714 -0.1630873
7.895714 -0.16185776
7.896714 -0.16061749
7.897714 -0.15936687
7.898714 -0.15810941
7.899714 -0.1568503
7.900714 -0.15559429
7.901714 -0.15434377
7.902714 -0.15309773999999998
7.903714 -0.15185222
7.904714 -0.1506018
7.905715 -0.14934196
7.906714 -0.14807092
7.907714 -0.14679044
7.908714 -0.14550522999999999
7.909714 -0.14422105999999998
7.910714 -0.14294252999999998
7.911714 -0.14167111
7.912714 -0.1404046
7.913714 -0.13913792
7.914714 -0.13786518
7.915714 -0.13658204
7.916714 -0.1352875
7.917714 -0.13398432999999998
7.918715 -0.13267795999999998
7.919714 -0.13137438999999998
7.920714 -0.13007770999999999
7.921714 -0.12878849
7.922714 -0.12750353
7.923714 -0.12621719
7.924714 -0.12492368
7.925714 -0.12361943
7.926714 -0.12230462
7.927714 -0.12098312
7.928714 -0.11966096999999999
7.929714 -0.11834390000000002
7.930714 -0.11703508
7.931714 -0.11573372999999999
7.932714 -0.11443549
7.933714 -0.11313413
7.934714 -0.11182416
7.935714 -0.11050301
7.936714 -0.10917219
7.937714 -0.10783671
7.938715 -0.10650309000000001
7.939714 -0.10517676000000001
7.940714 -0.10385986
7.941714 -0.10255035
7.942714 -0.10124286999999998
7.943714 -0.099930866
7.944714 -0.09860928399999999
7.945714 -0.097276602
7.946714 -0.09593548
7.947714 -0.094591704
7.948714 -0.09325185100000001
7.949714 -0.091920636
7.950714 -0.090599002
7.951715 -0.089283747
7.952714 -0.087968848
7.953714 -0.08664791200000001
7.954714 -0.085316814
7.955714 -0.083975401
7.956714 -0.082627602
7.957714 -0.081279862
7.958714 -0.07993856
7.959714 -0.07860742600000001
7.960714 -0.077286054
7.961714 -0.07597005999999999
7.962714 -0.074652862
7.963714 -0.073328358
7.964714 -0.071993429
7.965714 -0.070649193
7.966714 -0.069300568
7.967714 -0.067954289
7.968714 -0.0666162
7.969714 -0.065288873
7.970714 -0.063970604
7.971714 -0.06265609999999999
7.972714 -0.061338674
7.973714 -0.06001295400000001
7.974714 -0.058677117
7.975714 -0.057333626
7.976714 -0.05598827299999999
7.977714 -0.054647838
7.978714 -0.05331735
7.979714 -0.051998085000000006
7.980714 -0.050687026999999996
7.981714 -0.049378141
7.982714 -0.048064789999999996
7.983714 -0.046742463
7.984715 -0.045410587
7.985714 -0.044072777
7.986714 -0.042735363
7.987714 -0.041404855
7.988714 -0.040085328999999996
7.989714 -0.038776814
7.990714 -0.037475338000000004
7.991714 -0.036174568000000004
7.992714 -0.034868422999999996
7.993714 -0.033553538
7.994714 -0.032230638
7.995714 -0.030904225
7.996714 -0.029580735
7.997715 -0.028265917
7.998714 -0.026962499
7.999714 -0.025669098
8.000714 -0.024380792000000002
8.001715 -0.023091145
8.002714 -0.021794839
8.003715 -0.020489843
8.004714 -0.019178256999999997
8.005714 -0.017865477
8.006714 -0.016558034
8.007714 -0.015260988999999999
8.008715 -0.013975929
8.009714 -0.012700363
8.010715 -0.011428768
8.011714 -0.010154842
8.012714 -0.0088740344
8.013714 -0.0075853561
8.014714 -0.0062917308
8.015715 -0.0049987731
8.016714 -0.0037124983999999995
8.017715 -0.0024369034
8.018714 -0.0011723966
8.019714 8.429427700000001e-05
8.020715 0.0013387262
8.021714 0.0025964278
8.022715 0.0038606333
8.023714 0.0051309613
8.024714 0.006403593600000001
8.025714 0.007672841499999999
8.026714 0.0089334695
8.027715 0.010182815
8.028714 0.011421864
8.029715 0.012654836000000001
8.030714 0.013887469
8.031714 0.015124704999999999
8.032714 0.0163687
8.033714 0.017617962
8.034715 0.018867957
8.035714 0.020112908999999998
8.036715 0.021348067000000002
8.037714 0.022571531000000002
8.038714 0.02378491
8.039714 0.024992591
8.040714 0.026199903
8.041715 0.027410977
8.042714 0.028627133
8.043715 0.029846434999999998
8.044714 0.031064572999999998
8.045714 0.032276681
8.046714 0.033479338
8.047714 0.034671949
8.048715 0.035856946
8.049714 0.03703874
8.050714 0.038221883000000005
8.051714 0.039409206
8.052714 0.040600632
8.053715 0.041793202
8.054714 0.042982234
8.055715 0.044163174
8.056714 0.045333384
8.057714 0.046493131
8.058714 0.047645433
8.059714 0.048794836
8.060715 0.049945606999999996
8.061714 0.051100092
8.062715 0.052257872000000004
8.063714 0.053416005999999995
8.064714 0.054570282
8.065714 0.055716885
8.066714 0.056853896
8.067715 0.057981955
8.068714 0.05910389
8.069715 0.060223508999999995
8.070714 0.061344018
8.071714 0.062466732999999997
8.072714 0.063590601
8.073714 0.06471267
8.074715 0.065829302
8.075714 0.066937652
8.076715 0.06803679300000001
8.077714 0.069128041
8.078714 0.070214411
8.079714 0.07129938499999999
8.080714 0.072385545
8.081715 0.07347355700000001
8.082714 0.074561965
8.083714 0.075647782
8.084714 0.07672765100000001
8.085714 0.077799155
8.086715 0.07886168299999999
8.087714 0.07991661
8.088715 0.08096669299999999
8.089714 0.082014961
8.090714 0.083063549
8.091714 0.08411291600000001
8.092714 0.08516171900000001
8.093715 0.08620739100000001
8.094714 0.087247154
8.095715 0.088279071
8.096714 0.089302752
8.097714 0.090319413
8.098714 0.091331342
8.099714 0.092340983
8.100715 0.093349977
8.101714 0.094358576
8.102715 0.095365616
8.103714 0.09636899900000001
8.104714 0.09736655
8.105714 0.098356872
8.106714 0.09933985999999999
8.107715 0.10031675000000001
8.108714 0.10128958
8.109715 0.10226045
8.110714 0.10323065
8.111714 0.10420017999999999
8.112714 0.10516777000000001
8.113714 0.1061313
8.114715 0.10708857
8.115714 0.10803811
8.116714 0.10897968
8.117714 0.10991435999999999
8.118714 0.11084416
8.119715 0.11177125
8.120714 0.11269724
8.121715 0.11362262000000001
8.122714 0.1145466
8.123714 0.11546741999999999
8.124714 0.11638306
8.125714 0.11729194000000001
8.126715 0.11819345
8.127714 0.11908817
8.128715 0.11997761000000001
8.129714 0.12086355
8.130714 0.1217474
8.131714 0.12262959
8.132714 0.12350947
8.133715 0.12438548
8.134714 0.12525582000000002
8.135715 0.12611919
8.136714 0.12697532
8.137714 0.12782516
8.138714 0.12867058
8.139714 0.12951371
8.140715 0.1303561
8.141714 0.13119814
8.142715 0.13203874000000002
8.143714 0.13287573
8.144714 0.13370656
8.145715 0.13452922
8.146714 0.13534297
8.147715 0.13614864
8.148714 0.13694831
8.149714 0.13774456
8.150714 0.13853954999999998
8.151714 0.13933417
8.152715 0.14012778
8.153714 0.14091849
8.154715 0.14170393
8.155714 0.14248224
8.156714 0.14325278
8.157714 0.14401647
8.158714 0.14477536
8.159715 0.14553180999999998
8.160714 0.14628746
8.161715 0.14704252
8.162714 0.14779556
8.163714 0.14854403000000002
8.164714 0.14928525
8.165714 0.15001748
8.166715 0.15074068000000002
8.167714 0.15145665
8.168715 0.15216839
8.169714 0.152879
8.170714 0.15359047
8.171714 0.15430294
8.172714 0.15501457
8.173715 0.15572222000000002
8.174714 0.1564227
8.175714 0.15711396
8.176714 0.15779589
8.177714 0.15847037
8.178715 0.15914047
8.179714 0.15980921
8.180715 0.16047839
8.181714 0.16114778999999999
8.182714 0.16181534
8.183714 0.16247793
8.184714 0.16313273
8.185715 0.16377841
8.186714 0.16441569
8.187715 0.16504714
8.188714 0.16567608
8.189714 0.16630531999999998
8.190714 0.16693588
8.191714 0.16756655
8.192715 0.16819432
8.193714 0.16881552
8.194715 0.16942734
8.195714 0.17002894
8.196714 0.17062188
8.197714 0.17120953
8.198714 0.1717958
8.199715 0.17238356999999999
8.200714 0.1729736
8.201715 0.17356417
8.202714 0.17415184
8.203714 0.17473273
8.204714 0.17530413
8.205714 0.17586554
8.206715 0.17641884
8.207714 0.17696748
8.208714 0.17751507
8.209714 0.17806384
8.210714 0.17861381999999998
8.211715 0.17916276
8.212714 0.17970713
8.213715 0.18024361
8.214714 0.18077048
8.215714 0.18128845
8.216714 0.18180034
8.217714 0.18231004
8.218715 0.18282087
8.219714 0.18333425
8.220715 0.18384904000000002
8.221714 0.18436196000000002
8.222714 0.1848689
8.223714 0.18536655
8.224714 0.18585369
8.225715 0.18633177
8.226714 0.18680428999999998
8.227715 0.18727541
8.228714 0.18774833
8.229714 0.18822402
8.230714 0.18870084
8.231714 0.18917529000000002
8.232715 0.18964342
8.233714 0.19010245
8.234715 0.19055186
8.235714 0.1909936
8.236714 0.19143121999999999
8.237714 0.19186841
8.238714 0.19230744
8.239715 0.19274824000000002
8.240714 0.19318849999999999
8.241714 0.19362458999999999
8.242714 0.19405317
8.243714 0.19447254
8.244715 0.19488347
8.245714 0.19528889
8.246715 0.19569269000000003
8.247714 0.19609813999999998
8.248714 0.19650650000000003
8.249714 0.19691656
8.250714 0.19732495
8.251715 0.19772758
8.252714 0.19812125000000003
8.253715 0.19850485999999998
8.254714 0.19887991
8.255714 0.19924984999999998
8.256714 0.19961875
8.257714 0.19998965
8.258715 0.20036346
8.259714 0.20073866
8.260715 0.20111203
8.261714 0.20148000000000002
8.262714 0.20184018999999997
8.263714 0.20219227
8.264714 0.20253812000000002
8.265715 0.20288088999999998
8.266714 0.20322369
8.267715 0.20356816
8.268714 0.20391382
8.269714 0.20425825
8.270715 0.20459809
8.271714 0.2049305
8.272715 0.20525438999999998
8.273714 0.20557092999999999
8.274714 0.2058831
8.275714 0.20619458999999998
8.276714 0.2065083
8.277715 0.20682515999999998
8.278714 0.20714381
8.279715 0.20746109000000001
8.280714 0.20777336000000002
8.281714 0.20807791
8.282714 0.20837397000000002
8.283714 0.20866299
8.284715 0.2089479
8.285714 0.20923197999999998
8.286715 0.20951745000000002
8.287714 0.20980472
8.288714 0.21009230999999998
8.289714 0.21037764
8.290714 0.21065815999999998
8.291715 0.21093253
8.292714 0.21120118999999998
8.293715 0.21146613
8.294714 0.21172997
8.295714 0.21199484000000002
8.296714 0.21226138
8.297714 0.21252846
8.298715 0.21279352
8.299714 0.21305368
8.300714 0.21330691000000002
8.301714 0.21355285
8.302714 0.21379299000000002
8.303715 0.21403012999999999
8.304714 0.21426722
8.305715 0.21450631
8.306714 0.21474778
8.307714 0.21499023
8.308714 0.21523118
8.309714 0.21546814
8.310715 0.21569956999999998
8.311714 0.21592545999999999
8.312715 0.21614720999999998
8.313714 0.21636691
8.314714 0.21658638
8.315714 0.21680638
8.316714 0.21702633000000002
8.317715 0.21724463
8.318714 0.21745940000000002
8.319715 0.21766939
8.320714 0.21787463
8.321714 0.21807648999999998
8.322714 0.21827707999999998
8.323714 0.21847838
8.324715 0.21868147999999998
8.325714 0.218886
8.326715 0.21909026
8.327714 0.21929203000000003
8.328714 0.21948931
8.329714 0.21968123
8.330714 0.21986829
8.331715 0.22005207999999998
8.332714 0.22023466999999997
8.333714 0.22041763
8.334714 0.22060147
8.335714 0.2207855
8.336715 0.2209682
8.337714 0.22114799
8.338715 0.22132396999999998
8.339714 0.22149633
8.340714 0.22166629999999998
8.341714 0.22183554
8.342714 0.22200542
8.343715 0.22217634
8.344714 0.22234754
8.345715 0.22251746
8.346714 0.22268434999999998
8.347714 0.22284715
8.348714 0.22300594
8.349714 0.22316192999999998
8.350715 0.22331706999999998
8.351714 0.22347304
8.352715 0.22363074
8.353714 0.22378968999999999
8.354714 0.22394839
8.355714 0.22410485
8.356714 0.22425752000000002
8.357715 0.22440590000000002
8.358714 0.22455086
8.359715 0.22469417
8.360714 0.22483778000000001
8.361714 0.22498299
8.362714 0.22512986
8.363714 0.22527714999999998
8.364715 0.22542297000000003
8.365714 0.22556558
8.366714 0.22570416000000001
8.367714 0.22583925
8.368714 0.22597251999999998
8.369715 0.22610603
8.370714 0.22624136999999997
8.371715 0.22637888
8.372714 0.22651744000000001
8.373714 0.22665495
8.374714 0.22678918
8.375714 0.22691882000000002
8.376715 0.22704412999999998
8.377714 0.22716681000000002
8.378715 0.22728951
8.379714 0.22741463
8.380714 0.22754336
8.381714 0.22767514000000003
8.382714 0.22780779
8.383715 0.22793843
8.384714 0.22806467000000002
8.385715 0.22818552999999997
8.386714 0.22830192
8.387714 0.22841621999999998
8.388714 0.22853131
8.389714 0.22864931000000002
8.390715 0.22877067999999998
8.391714 0.22889411
8.392715 0.22901699000000003
8.393714 0.22913667000000001
8.394714 0.22925162000000002
8.395715 0.22936216999999998
8.396714 0.22947043
8.397715 0.22957954
8.398714 0.22969219999999999
8.399714 0.2298096
8.400714 0.22993069
8.401714 0.23005261999999999
8.402715 0.23017179
8.403714 0.23028532000000002
8.404715 0.23039228
8.405714 0.23049414000000001
8.406714 0.23059424
8.407714 0.23069649000000003
8.408714 0.23080381000000003
8.409715 0.23091689
8.410714 0.23103402999999997
8.411715 0.23115175000000002
8.412714 0.23126632
8.413714 0.23137528999999998
8.414714 0.23147848000000001
8.415714 0.23157810999999998
8.416715 0.23167778000000003
8.417714 0.23178093000000002
8.418715 0.23188931
8.419714 0.23200222999999998
8.420714 0.23211676
8.421714 0.23222892
8.422714 0.23233537
8.423715 0.23243492
8.424714 0.23252917
8.425714 0.23262183999999997
8.426714 0.23271746000000001
8.427714 0.23281949
8.428715 0.23292883000000003
8.429714 0.23304347
8.430715 0.23315927999999997
8.431714 0.23327156000000002
8.432714 0.23337700000000003
8.433714 0.23347503
8.434714 0.23356800000000003
8.435715 0.23366022000000003
8.436714 0.23375619
8.437715 0.23385871
8.438714 0.23396772000000002
8.439714 0.23408039
8.440714 0.23419220999999998
8.441714 0.23429899
8.442715 0.23439861999999997
8.443714 0.23449198
8.444715 0.23458268999999998
8.445714 0.23467559000000002
8.446714 0.23477468999999998
8.447714 0.23488151
8.448714 0.23499434
8.449715 0.23510890999999998
8.450714 0.23522006999999998
8.451715 0.23532386
8.452714 0.23541928
8.453714 0.23550859000000002
8.454714 0.23559660000000002
8.455714 0.23568858999999998
8.456715 0.23578831
8.457714 0.23589638999999998
8.458714 0.23601012999999998
8.459714 0.23612462
8.460714 0.23623474
8.461715 0.23633735
8.462714 0.23643245999999998
8.463715 0.23652336000000002
8.464714 0.2366151
8.465714 0.23671244000000002
8.466714 0.23681787
8.467714 0.23693044000000002
8.468715 0.23704614000000002
8.469714 0.23715951999999998
8.470715 0.23726594999999998
8.471714 0.23736358000000002
8.472714 0.2374541
8.473714 0.23754223
8.474714 0.23763373000000002
8.475715 0.23773309999999997
8.476714 0.23784176
8.477715 0.23795750000000002
8.478714 0.23807531999999998
8.479714 0.23818945
8.480714 0.23829573999999998
8.481714 0.23839334
8.482715 0.23848497999999999
8.483714 0.23857589999999998
8.484715 0.23867162000000003
8.485714 0.23877566999999997
8.486714 0.23888813
8.487714 0.23900557
8.488714 0.23912245000000001
8.489715 0.23923344
8.490714 0.23933564999999998
8.491714 0.23942986000000002
8.492714 0.23952022
8.493714 0.2396126
8.494715 0.23971220999999998
8.495714 0.23982138
8.496715 0.23993866
8.497714 0.24005924
8.498714 0.24017706
8.499714 0.24028707
8.500714 0.24038744
8.501715 0.24048021999999997
8.502714 0.24057054
8.503715 0.24066446
8.504714 0.24076661000000002
8.505714 0.24087818
8.506714 0.2409965
8.507714 0.24111615
8.508715 0.24123117000000002
8.509714 0.24133754999999998
8.510715 0.24143484999999998
8.511714 0.24152645
8.512714 0.24161808999999998
8.513714 0.24171558
8.514714 0.24182232999999997
8.515715 0.24193798
8.516714 0.24205849
8.517715 0.24217777000000001
8.518714 0.2422902
8.519714 0.24239293
8.520715 0.24248706000000003
8.521714 0.24257726
8.522715 0.24266981
8.523714 0.24277006999999998
8.524714 0.24288024
8.525714 0.24299852
8.526714 0.24311973
8.527715 0.24323742999999998
8.528714 0.24334656
8.529715 0.24344542
8.530714 0.24353648
8.531714 0.24362525000000002
8.532714 0.24371814999999997
8.533714 0.24381975999999997
8.534715 0.24393104999999998
8.535714 0.24404895999999998
8.536715 0.24416760999999998
8.537714 0.24428081
8.538714 0.24438455999999997
8.539714 0.2444787
8.540714 0.24456696
8.541715 0.24465547999999998
8.542714 0.24475025
8.543715 0.24485459999999998
8.544714 0.24496787
8.545714 0.24508559
8.546714 0.24520130999999998
8.547714 0.24530927
8.548715 0.24540673
8.549714 0.24549512
8.550714 0.24557947000000002
8.551714 0.24566641
8.552714 0.24576143
8.553715 0.24586665000000002
8.554714 0.24597987
8.555715 0.24609552
8.556714 0.24620683000000002
8.557714 0.24630860000000002
8.558714 0.24639929
8.559714 0.24648164
8.560715 0.24656155000000002
8.561714 0.24664566999999998
8.562715 0.24673869
8.563714 0.24684140999999998
8.564714 0.2469505
8.565714 0.24705976
8.566714 0.24716284000000002
8.567715 0.24725571
8.568714 0.24733846
8.569715 0.24741517999999998
8.570714 0.24749229
8.571714 0.24757592
8.572714 0.24766927000000002
8.573714 0.24777132
8.574715 0.24787716
8.575714 0.24797991
8.576715 0.24807355
8.577714 0.24815539
8.578714 0.24822715
8.579714 0.24829437
8.580714 0.24836413000000002
8.581715 0.24844217
8.582714 0.24853066999999998
8.583714 0.24862725
8.584714 0.24872598999999998
8.585714 0.24881984999999998
8.586715 0.24890348
8.587714 0.24897539999999999
8.588715 0.24903854
8.589714 0.24909906
8.590714 0.24916371
8.591714 0.24923711999999998
8.592714 0.24931983
8.593715 0.24940805
8.594714 0.24949528999999998
8.595715 0.24957499
8.596714 0.24964323
8.597714 0.24970048
8.598714 0.24975133
8.599714 0.24980274
8.600715 0.24986113000000001
8.601714 0.24992974999999998
8.602715 0.25000732999999997
8.603714 0.25008847
8.604714 0.25016582
8.605714 0.25023301000000003
8.606714 0.25028719
8.607715 0.25033022
8.608714 0.25036787
8.609715 0.25040747
8.610714 0.25045488
8.611714 0.25051222
8.612714 0.25057693
8.613714 0.25064291
8.614715 0.250703
8.615714 0.25075199
8.616714 0.25078868
8.617714 0.25081651
8.618714 0.25084197999999996
8.619715 0.25087211
8.620714 0.25091141
8.621715 0.25096005
8.622714 0.25101365
8.623714 0.25106505
8.624714 0.25110729
8.625714 0.2511363
8.626715 0.25115266999999997
8.627714 0.25116142
8.628715 0.25116995
8.629714 0.25118506
8.630714 0.25121018
8.631714 0.25124399
8.632714 0.25128094
8.633715 0.25131351
8.634714 0.2513353
8.635715 0.25134364000000003
8.636714 0.25134062999999995
8.637714 0.25133232
8.638714 0.25132614999999997
8.639714 0.25132790000000005
8.640715 0.25133928
8.641714 0.25135715999999997
8.642715 0.25137486
8.643714 0.25138482
8.644714 0.25138175
8.645715 0.25136475
8.646714 0.25133777
8.647715 0.25130790000000003
8.648714 0.25128264
8.649714 0.25126666
8.650714 0.25126007
8.651714 0.25125822999999997
8.652715 0.25125372
8.653714 0.25123928
8.654715 0.2512109
8.655714 0.25116932
8.656714 0.25111979
8.657714 0.25106987
8.658714 0.25102634
8.659715 0.25099227
8.660714 0.25096592
8.661715 0.25094128000000004
8.662714 0.25091057
8.663714 0.25086743
8.664714 0.2508095
8.665714 0.25073944000000004
8.666715 0.25066382
8.667714 0.25059048
8.668715 0.25052526
8.669714 0.25046968000000003
8.670714 0.25042024999999996
8.671714 0.25036987
8.672714 0.25031073000000004
8.673715 0.25023748
8.674714 0.25014939999999997
8.675714 0.25005064
8.676714 0.24994852
8.677714 0.24985048999999998
8.678715 0.24976109
8.679714 0.24968002
8.680715 0.24960232000000002
8.681714 0.24952043000000002
8.682714 0.24942728
8.683714 0.24931922
8.684714 0.24919754000000002
8.685715 0.24906799999999998
8.686714 0.24893838
8.687715 0.24881538000000003
8.688714 0.24870178
8.689714 0.24859527999999997
8.690714 0.24848939
8.691714 0.24837605
8.692715 0.24824888
8.693714 0.24810573000000002
8.694715 0.24794957
8.695714 0.24778722
8.696714 0.24762654
8.697714 0.24747322
8.698714 0.24732844999999998
8.699715 0.24718842000000002
8.700714 0.24704603
8.701715 0.24689371000000002
8.702714 0.24672663000000003
8.703714 0.24654467
8.704714 0.24635248999999998
8.705714 0.24615753999999998
8.706715 0.24596701999999998
8.707714 0.24578488
8.708714 0.24561011
8.709714 0.24543721
8.710714 0.24525833
8.711715 0.24506651999999998
8.712714 0.24485853999999999
8.713715 0.24463618
8.714714 0.24440556
8.715714 0.24417458999999997
8.716714 0.24394973000000003
8.717714 0.24373336
8.718715 0.24352288
8.719714 0.24331175
8.720715 0.24309220999999998
8.721714 0.24285844999999998
8.722714 0.24260900000000002
8.723714 0.24234725000000001
8.724714 0.24208003
8.725715 0.24181468999999997
8.726714 0.24155609
8.727715 0.24130445000000003
8.728714 0.24105533999999998
8.729714 0.24080144
8.730714 0.24053552
8.731714 0.24025354000000002
8.732715 0.23995617
8.733714 0.23964865
8.734715 0.23933861
8.735714 0.23903294999999997
8.736714 0.23873504
8.737714 0.23844345
8.738714 0.23815240999999998
8.739715 0.23785438
8.740714 0.23754304
8.741714 0.23721587
8.742714 0.23687517
8.743714 0.23652699
8.744715 0.23617856
8.745714 0.23583525
8.746715 0.23549836999999998
8.747714 0.23516448999999998
8.748714 0.23482698
8.749714 0.23447869000000002
8.750714 0.23411494
8.751715 0.23373547
8.752714 0.23334457000000003
8.753715 0.23294929
8.754714 0.23255658
8.755714 0.23217037999999998
8.756714 0.23179009999999997
8.757714 0.23141082000000002
8.758715 0.23102532
8.759714 0.23062711
8.760715 0.23021297999999998
8.761714 0.22978426
8.762714 0.22934631
8.763714 0.22890612
8.764714 0.22846945000000002
8.765715 0.22803843
8.766714 0.22761074
8.767715 0.22718061
8.768714 0.22674126
8.769714 0.22628773
8.770715 0.22581900000000002
8.771714 0.22533836000000002
8.772715 0.22485207000000001
8.773714 0.22436667
8.774714 0.22388622
8.775714 0.22341069
8.776714 0.22293577999999997
8.777715 0.22245483
8.778714 0.22196138999999998
8.779715 0.22145195
8.780714 0.22092734
8.781714 0.22039229999999999
8.782714 0.21985357
8.783714 0.21931710999999998
8.784715 0.21878569
8.785714 0.2182578
8.786715 0.21772836
8.787714 0.21719099
8.788714 0.21664051
8.789714 0.21607523999999997
8.790714 0.21549754000000002
8.791715 0.21491277
8.792714 0.21432691999999998
8.793715 0.21374406999999998
8.794714 0.21316467
8.795714 0.21258523
8.796714 0.21199982
8.797714 0.21140256000000002
8.798715 0.21079008000000002
8.799714 0.21016293
8.800714 0.20952541
8.801714 0.20888383000000002
8.802714 0.20824387
8.803715 0.20760833
8.804714 0.20697599
8.805715 0.20634212999999998
8.806714 0.20570052
8.807714 0.20504593999999998
8.808714 0.20437632000000003
8.809714 0.20369342999999998
8.810715 0.20300206
8.811714 0.20230792000000003
8.812715 0.20161522999999998
8.813714 0.20092488000000003
8.814714 0.20023421
8.815714 0.19953817
8.816714 0.19883146
8.817715 0.19811088999999998
8.818714 0.19737677999999997
8.819715 0.19663278999999997
8.820714 0.19588445000000002
8.821714 0.19513682000000002
8.822714 0.19439235
8.823714 0.19364983
8.824715 0.19290486
8.825714 0.19215164
8.826715 0.19138535
8.827714 0.19060406
8.828714 0.18980954
8.829714 0.1890064
8.830714 0.18820019
8.831715 0.18739506
8.832714 0.18659211
8.833714 0.18578897
8.834714 0.18498092
8.835714 0.1841629
8.836715 0.18333166
8.837714 0.18248714
8.838715 0.1816324
8.839714 0.18077231
8.840714 0.17991143
8.841714 0.17905200000000002
8.842714 0.178193
8.843715 0.17733055
8.844714 0.17645956999999998
8.845715 0.17557594
8.846714 0.17467819999999998
8.847714 0.17376828
8.848714 0.17285065
8.849714 0.17193049
8.850715 0.17101157
8.851714 0.17009462
8.852715 0.16917717
8.853714 0.16825447
8.854714 0.16732158
8.855714 0.16637531
8.856714 0.16541557
8.857715 0.16444529
8.858714 0.16346913000000002
8.859715 0.16249145
8.860714 0.16151443999999998
8.861714 0.16053726000000001
8.862714 0.15955640000000001
8.863714 0.15856718
8.864715 0.15756588
8.865714 0.15655127
8.866714 0.1555252
8.867714 0.15449183
8.868714 0.15345584
8.869715 0.15242049
8.870714 0.15138618
8.871715 0.15035032
8.872714 0.14930834
8.873714 0.14825569
8.874714 0.14718967
8.875714 0.14611058
8.876715 0.14502158
8.877714 0.14392736
8.878715 0.1428321
8.879714 0.14173778
8.880714 0.14064332
8.881714 0.13954508
8.882714 0.13843842
8.883715 0.13731971999999998
8.884714 0.13618786
8.885715 0.13504473
8.886714 0.13389442
8.887714 0.13274142
8.888714 0.13158874
8.889714 0.13043663
8.890715 0.12928239
8.891714 0.12812162
8.892715 0.12695
8.893714 0.12576521
8.894714 0.12456782999999999
8.895715 0.12336115
8.896714 0.12214973000000001
8.897715 0.12093749
8.898714 0.11972599
8.899714 0.1185138
8.900714 0.11729711
8.901714 0.11607137999999999
8.902715 0.11483328
8.903714 0.11358219
8.904715 0.11232045
8.905714 0.11105244
8.906714 0.10978273000000001
8.907714 0.10851414000000001
8.908714 0.10724652999999999
8.909715 0.10597681
8.910714 0.10470027
8.911715 0.10341249000000001
8.912714 0.1021112
8.913714 0.10079717999999999
8.914714 0.099473959
8.915714 0.09814619599999999
8.916715 0.09681775699999999
8.917714 0.095490046
8.918715 0.094161433
8.919714 0.092828
8.920714 0.091485272
8.921714 0.090130221
8.922714 0.088762632
8.923715 0.08738527
8.924714 0.086002745
8.925714 0.08461955
8.926714 0.083238113
8.927714 0.081857678
8.928715 0.080474542
8.929714 0.07908353
8.930715 0.077680155
8.931714 0.076262484
8.932714 0.07483195499999999
8.933714 0.073392823
8.934714 0.071950391
8.935715 0.07050883100000001
8.936714 0.069069455
8.937715 0.06763022399999999
8.938714 0.06618666200000001
8.939714 0.064733811
8.940714 0.06326838
8.941714 0.061790145
8.942715 0.060302054
8.943714 0.058808929
8.944715 0.057315343
8.945714 0.055823585999999994
8.946714 0.054332567000000005
8.947714 0.052838208
8.948714 0.051335146
8.949715 0.049819017
8.950714 0.048288403
8.951715 0.046745571
8.952714 0.045195653
8.953714 0.043644596
8.954714 0.042096729
8.955714 0.04055296
8.956715 0.039010376
8.957714 0.037463428
8.958714 0.035906222
8.959714 0.03433495
8.960714 0.032749464
8.961715 0.031153284
8.962714 0.029552076
8.963715 0.027951205
8.964714 0.026353434
8.965714 0.024757715000000003
8.966714 0.023159645
8.967714 0.021553374
8.968715 0.019934175
8.969714 0.01830057
8.970715 0.016655099
8.971714 0.015003361
8.972714 0.013351705
8.973714 0.011704541
8.974714 0.010062392
8.975715 0.0084215557
8.976714 0.006775542000000001
8.977715 0.0051177136
8.978714 0.0034440505
8.979714 0.0017548604000000002
8.980714 5.4709471e-05
8.981714 -0.0016494187
8.982715 -0.003350995
8.983714 -0.0050466439
8.984715 -0.0067375389
8.985714 -0.008428892
8.986714 -0.010127739
8.987714 -0.011839945999999999
8.988714 -0.013567688
8.989715 -0.015308488
8.990714 -0.017056233
8.991714 -0.018803751
8.992714 -0.020545887
8.993714 -0.02228176
8.994715 -0.024015228
8.995714 -0.025753339
8.996715 -0.027503378999999998
8.997714 -0.029269760000000002
8.998714 -0.031052058
8.999714 -0.032845055
9.000714 -0.034640807999999995
9.001715 -0.036431919
9.002714 -0.038214613
9.003715 -0.039990377
9.004714 -0.041765417
9.005714 -0.043548126
9.006714 -0.045345613
9.007714 -0.047160726
9.008715 -0.048990815
9.009714 -0.050828775
9.010715 -0.052665988999999996
9.011714 -0.054495875000000006
9.012714 -0.056316663
9.013714 -0.058132131000000004
9.014714 -0.059950032
9.015715 -0.061778835
9.016714 -0.063624134
9.017715 -0.06548622600000001
9.018714 -0.067359925
9.019714 -0.069236691
9.020715 -0.071108196
9.021714 -0.072969869
9.022715 -0.074822892
9.023714 -0.076673803
9.024714 -0.078531826
9.025714 -0.08040503
9.026714 -0.08229687200000001
9.027715 -0.084204669
9.028714 -0.086120568
9.029715 -0.088034722
9.030714 -0.089939317
9.031714 -0.09183185199999999
9.032714 -0.09371620300000001
9.033714 -0.095601089
9.034715 -0.097496493
9.035714 -0.09940957
9.036715 -0.10134162999999999
9.037714 -0.10328764
9.038714 -0.10523824000000001
9.039714 -0.10718362999999999
9.040714 -0.10911768
9.041715 -0.1110404
9.042714 -0.11295802
9.043715 -0.11488026
9.044714 -0.11681625999999999
9.045714 -0.11877066
9.046714 -0.12074156000000001
9.047714 -0.12272119000000001
9.048715 -0.12469912000000001
9.049714 -0.12666661
9.050714 -0.12862030000000002
9.051714 -0.13056376
9.052714 -0.1325061
9.053715 -0.13445828
9.054714 -0.13642863
9.055715 -0.13841935
9.056714 -0.14042554
9.057714 -0.14243711
9.058714 -0.14444289999999999
9.059714 -0.14643522
9.060715 -0.14841293
9.061714 -0.1503819
9.062715 -0.15235252
9.063714 -0.15433533
9.064714 -0.15633667
9.065714 -0.15835599
9.066714 -0.16038611
9.067715 -0.16241621
9.068714 -0.16443639
9.069715 -0.16644183999999998
9.070714 -0.1684349
9.071714 -0.17042415
9.072714 -0.17242078
9.073714 -0.17443399
9.074715 -0.17646706
9.075714 -0.17851585
9.076715 -0.18057046
9.077714 -0.18261923
9.078714 -0.18465354
9.079714 -0.18667136
9.080714 -0.18867812
9.081715 -0.19068449
9.082714 -0.19270203
9.083714 -0.19473839999999998
9.084714 -0.19679426
9.085714 -0.19886293000000002
9.086715 -0.20093324
9.087714 -0.20299409999999998
9.088715 -0.205039
9.089714 -0.20706875
9.090714 -0.209091
9.091714 -0.211117
9.092714 -0.21315692
9.093715 -0.21521549
9.094714 -0.21729006
9.095715 -0.21937173000000001
9.096714 -0.22144897
9.097714 -0.22351253
9.098714 -0.22555927
9.099714 -0.22759353999999998
9.100715 -0.2296254
9.101714 -0.23166642
9.102715 -0.23372492
9.103714 -0.23580249
9.104714 -0.23789324
9.105714 -0.23998623000000002
9.106714 -0.24206988000000002
9.107715 -0.24413674
9.108714 -0.24618648
9.109715 -0.24822596
9.110714 -0.25026628
9.111714 -0.25231829
9.112714 -0.25438799
9.113714 -0.25647415
9.114715 -0.25856888
9.115714 -0.26066094
9.116714 -0.26274046
9.117714 -0.26480306000000003
9.118714 -0.26685158
9.119715 -0.26889483000000003
9.120714 -0.2709439
9.121715 -0.27300748
9.122714 -0.27508817
9.123714 -0.27718141
9.124714 -0.27927733
9.125714 -0.28136487
9.126715 -0.28343630999999997
9.127714 -0.28549051000000003
9.128715 -0.2875333
9.129714 -0.28957506
9.130714 -0.29162636
9.131714 -0.29369364
9.132714 -0.2957765
9.133715 -0.29786795
9.134714 -0.29995730000000004
9.135715 -0.30203459
9.136714 -0.30409473000000004
9.137714 -0.30613944
9.138714 -0.30817655
9.139714 -0.31021656
9.140715 -0.31226838
9.141714 -0.3143355
9.142715 -0.31641468
9.143714 -0.31849735
9.144714 -0.32057327
9.145715 -0.32263474999999997
9.146714 -0.32467988999999997
9.147715 -0.32671324
9.148714 -0.32874382999999996
9.149714 -0.33078128
9.150714 -0.33283178
9.151714 -0.3348954
9.152715 -0.3369661
9.153714 -0.33903426999999997
9.154715 -0.34109065
9.155714 -0.3431303
9.156714 -0.34515453
9.157714 -0.34717037
9.158714 -0.34918755
9.159715 -0.35121443
9.160714 -0.35325466
9.161715 -0.35530555
9.162714 -0.35735939
9.163714 -0.35940669
9.164714 -0.36144007
9.165714 -0.3634573
9.166715 -0.36546208
9.167714 -0.36746243
9.168715 -0.36946712000000004
9.169714 -0.37148201
9.170714 -0.37350755
9.171714 -0.37553872
9.172714 -0.37756714
9.173715 -0.37958471
9.174714 -0.38158703
9.175714 -0.38357526000000003
9.176714 -0.38555551
9.177714 -0.38753627
9.178715 -0.38952471
9.179714 -0.39152363000000007
9.180715 -0.39353026
9.181714 -0.39553740000000004
9.182714 -0.39753643999999994
9.183714 -0.39952085
9.184714 -0.40148906
9.185715 -0.40344493000000003
9.186714 -0.4053961
9.187715 -0.40735076
9.188714 -0.40931422
9.189714 -0.41128681
9.190714 -0.41326367999999997
9.191714 -0.41523715
9.192715 -0.41719982
9.193714 -0.41914778
9.194715 -0.42108209
9.195714 -0.42300834
9.196714 -0.42493404
9.197714 -0.42686527999999996
9.198714 -0.42880406
9.199715 -0.43074749
9.200714 -0.43268888000000005
9.201715 -0.43462071999999996
9.202714 -0.4365379
9.203714 -0.43843994
9.204714 -0.44033121999999997
9.205714 -0.44221920000000003
9.206715 -0.44411132000000003
9.207714 -0.44601173
9.208714 -0.44791955
9.209714 -0.44982922000000003
9.210714 -0.4517328
9.211715 -0.45362315
9.212714 -0.45549707
9.213715 -0.45735631
9.214714 -0.45920685
9.215714 -0.46105631999999996
9.216714 -0.46291053000000004
9.217714 -0.46477118
9.218715 -0.46663512
9.219714 -0.46849572
9.220715 -0.47034589
9.221714 -0.47218119999999997
9.222714 -0.47400183999999995
9.223714 -0.47581256000000005
9.224714 -0.47762073
9.225715 -0.47943294000000003
9.226714 -0.48125223
9.227715 -0.4830766
9.228714 -0.48489952000000003
9.229714 -0.48671281
9.230714 -0.48850989
9.231714 -0.49028852999999994
9.232715 -0.49205194
9.233714 -0.49380744
9.234715 -0.49556331
9.235714 -0.49732542
9.236714 -0.49909484000000004
9.237714 -0.50086728
9.238714 -0.5026350700000001
9.239715 -0.50439029
9.240714 -0.50612818
9.241714 -0.50784913
9.242714 -0.5095584799999999
9.243714 -0.51126406
9.244715 -0.5129728
9.245714 -0.5146877400000001
9.246715 -0.51640649
9.247714 -0.51812227
9.248714 -0.51982668
9.249714 -0.52151331
9.250714 -0.52318065
9.251715 -0.5248327700000001
9.252714 -0.52647782
9.253715 -0.52812458
9.254714 -0.52977884
9.255714 -0.53144088
9.256714 -0.53310506
9.257714 -0.5347623
9.258715 -0.53640367
9.259714 -0.53802398
9.260715 -0.53962409
9.261714 -0.5412104099999999
9.262714 -0.54279221
9.263714 -0.54437788
9.264714 -0.5459712400000001
9.265715 -0.5475698999999999
9.266714 -0.54916637
9.267715 -0.5507512
9.268714 -0.55231689
9.269714 -0.55386112
9.270715 -0.55538774
9.271714 -0.55690529
9.272715 -0.5584231599999999
9.273714 -0.55994778
9.274714 -0.56147967
9.275714 -0.56301309
9.276714 -0.56453841
9.277715 -0.56604603
9.278714 -0.56753051
9.279715 -0.56899274
9.280714 -0.57043987
9.281714 -0.5718822600000001
9.282714 -0.5733293500000001
9.283714 -0.5747855199999999
9.284715 -0.5762483500000001
9.285714 -0.5777094
9.286715 -0.5791578000000001
9.287714 -0.58058444
9.288714 -0.58198594
9.289714 -0.58336584
9.290714 -0.58473325
9.291715 -0.58609899
9.292714 -0.58747106
9.293715 -0.58885142
9.294714 -0.59023504
9.295714 -0.5916121
9.296714 -0.5929720599999999
9.297714 -0.5943081299999999
9.298715 -0.5956200899999999
9.299714 -0.59691444
9.300714 -0.59820167
9.301714 -0.5994917399999999
9.302714 -0.60078995
9.303715 -0.6020945
9.304714 -0.60339714
9.305715 -0.60468651
9.306714 -0.60595283
9.307714 -0.60719196
9.308714 -0.6084071
9.309714 -0.60960762
9.310715 -0.61080535
9.311714 -0.61200969
9.312715 -0.61322362
9.313714 -0.61444268
9.314714 -0.6156567
9.315714 -0.61685392
9.316714 -0.6180258
9.317715 -0.61917044
9.318714 -0.62029329
9.319715 -0.62140478
9.320714 -0.62251585
9.321714 -0.62363343
9.322714 -0.6247575400000001
9.323714 -0.62588137
9.324715 -0.62699402
9.325714 -0.62808529
9.326715 -0.6291498000000001
9.327714 -0.63018934
9.328714 -0.63121221
9.329714 -0.63222968
9.330714 -0.6332513900000001
9.331715 -0.6342811
9.332714 -0.63531525
9.333714 -0.6363440300000001
9.334714 -0.6373556300000001
9.335714 -0.63834083
9.336715 -0.6392967900000001
9.337714 -0.64022816
9.338715 -0.64114528
9.339714 -0.64205988
9.340714 -0.64298031
9.341714 -0.64390819
9.342714 -0.64483802
9.343715 -0.64575928
9.344714 -0.64666099
9.345715 -0.64753611
9.346714 -0.64838436
9.347714 -0.64921221
9.348714 -0.65003
9.349714 -0.65084747
9.350715 -0.6516696399999999
9.351714 -0.6524947
9.352715 -0.65331473
9.353714 -0.65411897
9.354714 -0.65489844
9.355714 -0.65564965
9.356714 -0.6563761300000001
9.357715 -0.65708705
9.358714 -0.6577934599999999
9.359715 -0.65850387
9.360714 -0.65922062
9.361714 -0.65993899
9.362714 -0.6606491299999999
9.363714 -0.66134012
9.364715 -0.6620041600000001
9.365714 -0.66263974
9.366714 -0.66325204
9.367714 -0.6638506399999999
9.368714 -0.66444548
9.369715 -0.66504269
9.370714 -0.66564223
9.371715 -0.66623795
9.372714 -0.66682035
9.373714 -0.6673806800000001
9.374714 -0.66791447
9.375714 -0.66842348
9.376715 -0.6689148500000001
9.377714 -0.6693980199999999
9.378715 -0.6698808199999999
9.379714 -0.67036599
9.380714 -0.67085023
9.381714 -0.67132534
9.382714 -0.67178174
9.383715 -0.67221234
9.384714 -0.67261546
9.385715 -0.67299539
9.386714 -0.6733606599999999
9.387714 -0.67372038
9.388714 -0.67408062
9.389714 -0.67444192
9.390715 -0.67479918
9.391714 -0.6751438599999999
9.392715 -0.6754674900000001
9.393714 -0.67576519
9.394714 -0.67603746
9.395715 -0.6762899
9.396714 -0.67653055
9.397715 -0.6767666
9.398714 -0.67700134
9.399714 -0.6772327699999999
9.400714 -0.6774547
9.401714 -0.67765927
9.402715 -0.6778403199999999
9.403714 -0.6779961800000001
9.404715 -0.67813005
9.405714 -0.67824875
9.406714 -0.67835972
9.407714 -0.6784679800000001
9.408714 -0.67857383
9.409715 -0.67867287
9.410714 -0.67875781
9.411715 -0.6788214699999999
9.412714 -0.6788597399999999
9.413714 -0.67887325
9.414714 -0.67886687
9.415714 -0.67884782
9.416715 -0.67882249
9.417714 -0.6787939
9.418715 -0.67876042
9.419714 -0.67871669
9.420714 -0.67865602
9.421714 -0.6785729899999999
9.422714 -0.67846589
9.423715 -0.6783371300000001
9.424714 -0.67819217
9.425714 -0.6780370099999999
9.426714 -0.67787548
9.427714 -0.67770779
9.428715 -0.6775302799999999
9.429714 -0.67733708
9.430715 -0.6771228300000001
9.431714 -0.67688474
9.432714 -0.67662406
9.433714 -0.6763454999999999
9.434714 -0.6760550700000001
9.435715 -0.6757576900000001
9.436714 -0.67545506
9.437715 -0.6751447899999999
9.438714 -0.67482153
9.439714 -0.67447908
9.440714 -0.67411298
9.441714 -0.67372224
9.442715 -0.67330971
9.443714 -0.6728807499999999
9.444715 -0.67244084
9.445714 -0.6719932900000001
9.446714 -0.67153797
9.447714 -0.67107142
9.448714 -0.67058848
9.449715 -0.67008464
9.450714 -0.66955802
9.451715 -0.66901022
9.452714 -0.66844556
9.453714 -0.66786911
9.454714 -0.66728443
9.455714 -0.66669183
9.456715 -0.66608801
9.457714 -0.66546742
9.458714 -0.6648245700000001
9.459714 -0.6641564
9.460714 -0.6634634500000001
9.461715 -0.6627499099999999
9.462714 -0.66202185
9.463715 -0.66128471
9.464714 -0.66054119
9.465714 -0.65979003
9.466714 -0.6590267200000001
9.467714 -0.65824534
9.468715 -0.65744109
9.469714 -0.65661226
9.470715 -0.6557608500000001
9.471714 -0.6548916
9.472714 -0.65400978
9.473714 -0.65311869
9.474714 -0.65221828
9.475715 -0.65130503
9.476714 -0.65037338
9.477715 -0.64941822
9.478714 -0.64843721
9.479714 -0.64743198
9.480714 -0.64640767
9.481714 -0.6453708300000001
9.482715 -0.6443267699999999
9.483714 -0.64327726
9.484715 -0.64221979
9.485714 -0.64114826
9.486714 -0.64005549
9.487714 -0.63893604
9.488714 -0.63778856
9.489715 -0.63661598
9.490714 -0.63542449
9.491714 -0.63422085
9.492714 -0.63300943
9.493714 -0.6317905199999999
9.494715 -0.63056028
9.495714 -0.62931241
9.496715 -0.62804087
9.497714 -0.62674261
9.498714 -0.62541887
9.499714 -0.62407483
9.500714 -0.62271743
9.501715 -0.62135234
9.502714 -0.61998139
9.503715 -0.61860164
9.504714 -0.6172064700000001
9.505714 -0.61578811
9.506714 -0.61434088
9.507714 -0.61286353
9.508715 -0.61135991
9.509714 -0.60983747
9.510715 -0.6083042799999999
9.511714 -0.60676578
9.512714 -0.6052224900000001
9.513714 -0.60366988
9.514714 -0.60210023
9.515715 -0.60050576
9.516714 -0.5988818100000001
9.517715 -0.5972288099999999
9.518714 -0.59555201
9.519714 -0.59385928
9.520715 -0.59215776
9.521714 -0.59045083
9.522715 -0.58873654
9.523714 -0.5870085700000001
9.524714 -0.58525861
9.525714 -0.58348002
9.526714 -0.5816706500000001
9.527715 -0.57983389
9.528714 -0.57797721
9.529715 -0.57610935
9.530714 -0.5742365
9.531714 -0.57235979
9.532714 -0.5704748
9.533714 -0.56857304
9.534715 -0.5666456200000001
9.535714 -0.56468677
9.536715 -0.56269611
9.537714 -0.56067901
9.538714 -0.5586443
9.539714 -0.55660075
9.540714 -0.5545533699999999
9.541715 -0.55250153
9.542714 -0.5504391200000001
9.543715 -0.548357
9.544714 -0.54624695
9.545714 -0.54410491
9.546714 -0.54193265
9.547714 -0.53973715
9.548715 -0.5375276299999999
9.549714 -0.53531174
9.550714 -0.5330923000000001
9.551714 -0.53086621
9.552714 -0.52862568
9.553715 -0.52636135
9.554714 -0.5240663
9.555715 -0.52173878
9.556714 -0.51938319
9.557714 -0.51700813
9.558714 -0.51462306
9.559714 -0.51223431
9.560715 -0.50984244
9.561714 -0.507442
9.562715 -0.50502364
9.563714 -0.50257798
9.564714 -0.50009941
9.565714 -0.49758838
9.566714 -0.49505126999999993
9.567715 -0.49249777000000006
9.568714 -0.48993696
9.569715 -0.48737371999999995
9.570714 -0.48480672
9.571714 -0.48222896
9.572714 -0.47963075000000005
9.573714 -0.47700362999999996
9.574715 -0.47434377000000005
9.575714 -0.47165365000000004
9.576715 -0.46894084999999996
9.577714 -0.46621487000000006
9.578714 -0.46348333999999997
9.579714 -0.46074879
9.580714 -0.45800754000000005
9.581715 -0.45525124
9.582714 -0.45247041
9.583714 -0.44965832
9.584714 -0.44681382999999997
9.585714 -0.44394190999999994
9.586715 -0.44105179
9.587714 -0.43815305000000004
9.588715 -0.43525184
9.589714 -0.43234833999999994
9.590714 -0.4294367
9.591714 -0.42650728000000004
9.592714 -0.42355065
9.593715 -0.42056133999999995
9.594714 -0.41754004
9.595715 -0.41449326
9.596714 -0.41143064999999995
9.597714 -0.40836114999999995
9.598714 -0.40528928000000003
9.599714 -0.40221349
9.600715 -0.39912680999999994
9.601714 -0.39601986999999994
9.602715 -0.39288481
9.603714 -0.38971847
9.604714 -0.38652373
9.605714 -0.38330822999999997
9.606714 -0.38008124
9.607715 -0.37684981
9.608714 -0.37361579
9.609715 -0.37037511
9.610714 -0.36711944
9.611714 -0.36383953
9.612714 -0.36052914999999996
9.613714 -0.35718754
9.614715 -0.35381980999999996
9.615714 -0.35043492
9.616714 -0.34704204
9.617714 -0.34364690000000003
9.618714 -0.34024955
9.619715 -0.33684443000000003
9.620714 -0.33342261
9.621715 -0.32997552999999996
9.622714 -0.32649838999999997
9.623714 -0.32299205
9.624714 -0.31946262
9.625714 -0.3159188
9.626715 -0.31236839
9.627714 -0.30881502
9.628715 -0.30525683
9.629714 -0.30168730000000005
9.630714 -0.29809803
9.631714 -0.29448231
9.632714 -0.29083793
9.633715 -0.2871681
9.634714 -0.28348016
9.635715 -0.27978255
9.636714 -0.27608147
9.637714 -0.27237823
9.638714 -0.2686688
9.639714 -0.26494542
9.640715 -0.26119981999999997
9.641714 -0.2574265
9.642715 -0.25362498
9.643714 -0.2497999
9.644714 -0.24595912999999997
9.645715 -0.24211057
9.646714 -0.23825907000000002
9.647715 -0.23440446
9.648714 -0.23054192
9.649714 -0.22666401
9.650714 -0.22276385999999998
9.651714 -0.21883803
9.652715 -0.2148879
9.653714 -0.21091897999999998
9.654715 -0.20693864
9.655714 -0.20295301999999998
9.656714 -0.19896445
9.657714 -0.19497056
9.658714 -0.19096528000000002
9.659715 -0.18694138
9.660714 -0.18289344000000002
9.661715 -0.17882017
9.662714 -0.17472493
9.663714 -0.17061434
9.664714 -0.1664957
9.665714 -0.16237407
9.666715 -0.15825030999999998
9.667714 -0.15412088999999998
9.668715 -0.14997945
9.669714 -0.14581946
9.670714 -0.14163685
9.671714 -0.13743168
9.672714 -0.13320792
9.673715 -0.12897176999999999
9.674714 -0.12472904
9.675714 -0.12048275
9.676714 -0.11623197
9.677714 -0.11197235
9.678715 -0.10769804999999999
9.679714 -0.10340422
9.680715 -0.099089171
9.681714 -0.09475507000000001
9.682714 -0.090407103
9.683714 -0.086051365
9.684714 -0.081692397
9.685715 -0.077331369
9.686714 -0.07296566
9.687715 -0.068589993
9.688714 -0.06419862600000001
9.689714 -0.059787708
9.690714 -0.055356784000000006
9.691714 -0.050908932000000004
9.692715 -0.046449443
9.693714 -0.041983643
9.694715 -0.037514785
9.695714 -0.033042851
9.696714 -0.028564743
9.697714 -0.024075761
9.698714 -0.019571684
9.699715 -0.015050606
9.700714 -0.010513738
9.701715 -0.0059648715
9.702714 -0.001408756
9.703714 0.0031509077000000003
9.704714 0.0077130062
9.705714 0.012279443999999999
9.706715 0.016854296
9.707714 0.021442043
9.708714 0.026045655
9.709714 0.030665321000000002
9.710714 0.035298328
9.711715 0.039940159
9.712714 0.044586312
9.713715 0.049234071
9.714714 0.053883524
9.715714 0.05853739
9.716714 0.063199759
9.717714 0.067874329
9.718715 0.07256281099999999
9.719714 0.077264255
9.720715 0.081975496
9.721714 0.086692505
9.722714 0.091412093
9.723714 0.0961332
9.724714 0.10085725000000001
9.725715 0.10558741999999999
9.726714 0.11032715
9.727715 0.11507862
9.728714 0.11984169
9.729714 0.12461395
9.730714 0.12939171
9.731714 0.13417152
9.732715 0.13895166
9.733714 0.14373279
9.734715 0.14851764
9.735714 0.15330977
9.736714 0.15811203
9.737714 0.16292526000000002
9.738714 0.16774784
9.739715 0.17257637
9.740714 0.17740696
9.741714 0.18223691
9.742714 0.18706567000000002
9.743714 0.19189507
9.744715 0.19672841000000002
9.745714 0.20156899
9.746715 0.20641866000000003
9.747714 0.21127705000000002
9.748714 0.21614165
9.749714 0.2210089
9.750714 0.22587571
9.751715 0.23074073
9.752714 0.23560487000000002
9.753715 0.24047081999999997
9.754714 0.24534175
9.755714 0.25021981000000004
9.756714 0.25510509
9.757714 0.25999537
9.758715 0.26488698
9.759714 0.26977635
9.760715 0.27466145999999997
9.761714 0.27954278
9.762714 0.28442312000000003
9.763714 0.28930649
9.764714 0.29419635
9.765715 0.29909415
9.766714 0.30399868
9.767715 0.30890636
9.768714 0.31381263
9.769714 0.31871386
9.770715 0.32360856
9.771714 0.32849801
9.772715 0.33338554
9.773714 0.33827503
9.774714 0.34316909
9.775714 0.34806794
9.776714 0.35296924999999996
9.777715 0.35786917
9.778714 0.36276388000000004
9.779715 0.36765137
9.780714 0.37253236
9.781714 0.37740999999999997
9.782714 0.38228855
9.783714 0.38717145
9.784715 0.39205975000000004
9.785714 0.39695143
9.786715 0.40184185
9.787714 0.40672566000000004
9.788714 0.41159865999999995
9.789714 0.4164597
9.790714 0.42131095999999996
9.791715 0.42615724
9.792714 0.43100383999999997
9.793715 0.43585459
9.794714 0.44071013
9.795714 0.44556767999999997
9.796714 0.45042214999999997
9.797714 0.45526824
9.798715 0.46010260000000003
9.799714 0.46492508
9.800714 0.46973876000000003
9.801714 0.47454839
9.802714 0.47935829
9.803715 0.48417034999999997
9.804714 0.48898290999999994
9.805715 0.49379137
9.806714 0.49859001000000003
9.807714 0.50337426
9.808714 0.50814282
9.809714 0.5128982
9.810715 0.51764599
9.811714 0.52239243
9.812715 0.5271419900000001
9.813714 0.53189537
9.814714 0.53664902
9.815714 0.54139639
9.816714 0.54613044
9.817715 0.5508462900000001
9.818714 0.55554309
9.819715 0.5602242399999999
9.820714 0.56489594
9.821714 0.5695645699999999
9.822714 0.57423399
9.823714 0.57890392
9.824715 0.58357008
9.825714 0.5882259
9.826715 0.5928653300000001
9.827714 0.59748534
9.828714 0.6020872899999999
9.829714 0.60667624
9.830714 0.61125886
9.831715 0.61584054
9.832714 0.62042279
9.833714 0.62500252
9.834714 0.62957294
9.835714 0.63412618
9.836715 0.6386564100000001
9.837714 0.64316229
9.838715 0.6476474
9.839714 0.6521191
9.840714 0.65658535
9.841714 0.66105174
9.842714 0.66551897
9.843715 0.66998256
9.844714 0.6744347
9.845715 0.6788671
9.846714 0.68327445
9.847714 0.68765637
9.848714 0.6920175199999999
9.849714 0.69636549
9.850715 0.7007075500000001
9.851714 0.7050476
9.852715 0.70938435
9.853714 0.71371188
9.854714 0.71802186
9.855714 0.72230711
9.856714 0.72656451
9.857715 0.7307964800000001
9.858714 0.73500993
9.859715 0.7392134499999999
9.860714 0.74341372
9.861714 0.74761268
9.862714 0.75180638
9.863714 0.7559865699999999
9.864715 0.7601437600000001
9.865714 0.7642708699999999
9.866714 0.76836627
9.867714 0.7724342399999999
9.868714 0.7764834
9.869715 0.78052301
9.870714 0.78455945
9.871715 0.7885932
9.872714 0.79261903
9.873714 0.79662763
9.874714 0.8006097699999999
9.875714 0.8045597
9.876715 0.8084773999999999
9.877714 0.8123688400000001
9.878715 0.81624305
9.879714 0.8201085
9.880714 0.82396967
9.881714 0.8278245999999999
9.882714 0.8316661200000001
9.883715 0.83548436
9.884714 0.8392709300000001
9.885715 0.8430223000000001
9.886714 0.84674135
9.887714 0.8504363699999999
9.888714 0.85411733
9.889714 0.85779205
9.890715 0.8614627600000001
9.891714 0.8651249099999999
9.892715 0.8687691799999999
9.893714 0.87238457
9.894714 0.8759631800000001
9.895715 0.87950313
9.896714 0.88300938
9.897715 0.8864915900000001
9.898714 0.8899604
9.899714 0.89342287
9.900714 0.89687984
9.901714 0.90032537
9.902715 0.90374928
9.903714 0.90714125
9.904715 0.91049504
9.905714 0.91381092
9.906714 0.9170954099999999
9.907714 0.92035858
9.908714 0.9236098300000001
9.909715 0.92685372
9.910714 0.9300879200000001
9.911715 0.93330415
9.912714 0.93649151
9.913714 0.93964059
9.914714 0.9427476699999999
9.915714 0.94581638
9.916715 0.9488559299999999
9.917714 0.9518778
9.918715 0.95489081
9.919714 0.95789777
9.920714 0.9608939299999999
9.921714 0.9638690400000001
9.922714 0.96681127
9.923715 0.96971188
9.924714 0.97256862
9.925714 0.97538643
9.926714 0.9781755499999999
9.927714 0.9809470699999999
9.928715 0.98370835
9.929714 0.9864602199999999
9.930715 0.98919636
9.931714 0.99190623
9.932714 0.9945792099999999
9.933714 0.9972091799999999
9.934714 0.9997966699999999
9.935715 1.0023491
9.936714 1.0048773
9.937715 1.0073913
9.938714 1.0098957
9.939714 1.012388
9.940714 1.0148589
9.941714 1.0172969
9.942715 1.0196919
9.943714 1.0220397
9.944715 1.0243439
9.945714 1.0266142
9.946714 1.0288627
9.947714 1.0310988
9.948714 1.0333255
9.949715 1.0355384
9.950714 1.0377272
9.951715 1.03988
9.952714 1.0419882
9.953714 1.0440496000000001
9.954714 1.0460694
9.955714 1.0480578
9.956715 1.0500257000000002
9.957714 1.05198
9.958714 1.0539209
9.959714 1.0558420000000002
9.960714 1.0577323
9.961715 1.0595814000000001
9.962714 1.0613835999999999
9.963715 1.0631401
9.964714 1.0648586999999998
9.965714 1.0665506
9.966714 1.0682260000000001
9.967714 1.0698894
9.968715 1.0715381
9.969714 1.073163
9.970715 1.0747522
9.971714 1.0762959
9.972714 1.0777903
9.973714 1.0792388
9.974714 1.0806508
9.975715 1.0820379
9.976714 1.0834088
9.977715 1.0847662
9.978714 1.0861057
9.979714 1.0874175
9.980714 1.0886909
9.981714 1.089918
9.982715 1.0910973
9.983714 1.0922342999999999
9.984715 1.0933386999999999
9.985714 1.0944207
9.986714 1.0954865
9.987714 1.0965358
9.988714 1.0975617
9.989715 1.098554
9.990714 1.099503
9.991714 1.1004036
9.992714 1.1012576
9.993714 1.1020727
9.994715 1.1028595
9.995714 1.1036272999999999
9.996715 1.1043799
9.997714 1.1051145
9.998714 1.1058226
9.999714 1.1064935
10.00071 1.1071182000000002
10.00171 1.1076936000000002
10.00271 1.1082233000000001
10.00371 1.1087159
10.00471 1.1091815999999999
10.00571 1.109628
10.00671 1.1100571
10.00771 1.1104644000000001
10.00871 1.1108414
10.00971 1.1111787
10.01071 1.11147
10.01171 1.111715
10.01271 1.1119192
10.01371 1.1120914000000002
10.01471 1.1122402
10.01571 1.11237
10.01671 1.1124797
10.01771 1.1125627
10.01871 1.1126097
10.01971 1.1126126
10.02071 1.1125677
10.02171 1.1124774
10.02271 1.1123488000000001
10.02371 1.1121914
10.02471 1.1120128
10.02571 1.1118159
10.02671 1.1115978
10.02771 1.111351
10.02871 1.1110669
10.02971 1.1107386000000001
10.03071 1.1103641
10.03171 1.109947
10.03271 1.1094945
10.03371 1.1090147
10.03471 1.1085128
10.03571 1.1079895
10.03671 1.1074403
10.03771 1.1068582
10.03871 1.1062359000000002
10.03971 1.1055696
10.04071 1.1048603000000001
10.04171 1.1041134
10.04271 1.1033362999999998
10.04371 1.1025356
10.04471 1.1017142
10.04571 1.10087
10.04671 1.0999971000000002
10.04771 1.0990878000000002
10.04871 1.0981361
10.04971 1.0971402
10.05071 1.0961026
10.05171 1.0950296
10.05271 1.0939284
10.05371 1.0928043
10.05471 1.0916584999999999
10.05571 1.0904878
10.05671 1.0892863
10.05771 1.0880478
10.05871 1.0867681
10.05971 1.0854473
10.06071 1.0840893
10.06171 1.0826997999999999
10.06271 1.0812845
10.06371 1.0798459999999999
10.06471 1.0783831000000001
10.06571 1.0768913999999998
10.06671 1.0753651
10.06771 1.0737997000000001
10.06871 1.0721935999999999
10.06971 1.0705492
10.07071 1.0688717
10.07171 1.0671671
10.07271 1.0654395
10.07371 1.0636896999999998
10.07471 1.0619145
10.07571 1.0601087
10.07671 1.0582667000000001
10.07771 1.0563854
10.07871 1.0544649
10.07971 1.0525088
10.08071 1.0505223
10.08171 1.0485104
10.08271 1.0464757999999998
10.08371 1.0444174
10.08471 1.0423314
10.08571 1.0402132
10.08671 1.0380588
10.08771 1.0358674
10.08871 1.0336409
10.08971 1.0313837
10.09071 1.0291004
10.09171 1.0267939
10.09271 1.0244643
10.09371 1.0221086000000001
10.09471 1.0197219
10.09571 1.0172999999999999
10.09671 1.0148411
10.09771 1.0123461
10.09871 1.0098193
10.09971 1.0072656
10.10071 1.0046895
10.10171 1.0020926
10.10271 0.99947331
10.10371 0.99682771
10.10471 0.99415099
10.10571 0.9914397300000001
10.10671 0.98869326
10.10771 0.9859139100000001
10.10871 0.9831060699999999
10.10971 0.9802741
10.11071 0.97742062
10.11171 0.97454526
10.11271 0.9716449300000001
10.11371 0.96871518
10.11471 0.9657523600000001
10.11571 0.9627552699999999
10.11671 0.95972577
10.11771 0.9566682400000001
10.11871 0.9535877
10.11971 0.9504878
10.12071 0.94736926
10.12171 0.94422949
10.12271 0.9410637399999999
10.12371 0.9378669799999999
10.12471 0.93463613
10.12571 0.93137128
10.12671 0.92807598
10.12771 0.9247554499999999
10.12871 0.92141479
10.12971 0.9180567199999999
10.13071 0.91468049
10.13171 0.91128247
10.13271 0.90785762
10.13371 0.90440176
10.13471 0.9009134999999999
10.13571 0.89739477
10.13671 0.89385044
10.13771 0.8902858899999999
10.13871 0.8867050499999999
10.13971 0.88310838
10.14071 0.8794930799999999
10.14171 0.87585375
10.14271 0.87218508
10.14371 0.8684838199999999
10.14471 0.8647506100000001
10.14571 0.86098965
10.14671 0.8572071800000001
10.14771 0.85340887
10.14871 0.8495979
10.14971 0.8457733300000001
10.15071 0.8419306
10.15171 0.83806347
10.15271 0.8341668199999999
10.15371 0.8302386900000001
10.15471 0.82628122
10.15571 0.8222999099999999
10.15671 0.8183013600000001
10.15771 0.81429053
10.15871 0.81026861
10.15971 0.80623273
10.16071 0.8021771000000001
10.16171 0.7980953900000001
10.16271 0.79398369
10.16371 0.78984201
10.16471 0.78567462
10.16571 0.7814883300000001
10.16671 0.77728964
10.16771 0.77308225
10.16871 0.76886541
10.16971 0.7646342700000001
10.17071 0.7603819
10.17171 0.75610215
10.17271 0.7517924500000001
10.17371 0.74745486
10.17471 0.74309548
10.17571 0.7387219
10.17671 0.73434035
10.17771 0.72995303
10.17871 0.72555733
10.17971 0.7211469100000001
10.18071 0.7167144200000001
10.18171 0.7122545
10.18271 0.70776604
10.18371 0.7032529
10.18471 0.6987222000000001
10.18571 0.69418158
10.18671 0.6896360300000001
10.18771 0.68508601
10.18871 0.68052709
10.18971 0.6759522
10.19071 0.67135431
10.19171 0.66672969
10.19271 0.6620794999999999
10.19371 0.65740943
10.19471 0.65272753
10.19571 0.64804088
10.19671 0.64335275
10.19771 0.63866121
10.19871 0.63395998
10.19971 0.62924097
10.20071 0.62449756
10.20171 0.61972761
10.20271 0.61493418
10.20371 0.6101246
10.20471 0.60530747
10.20571 0.60048928
10.20671 0.59567187
10.20771 0.59085186
10.20871 0.58602206
10.20971 0.58117467
10.21071 0.57630441
10.21171 0.57141087
10.21271 0.5664987
10.21371 0.56157568
10.21471 0.55664969
10.21571 0.55172518
10.21671 0.5468016
10.21771 0.54187356
10.21871 0.53693303
10.21971 0.53197294
10.22071 0.52699014
10.22171 0.52198675
10.22271 0.51696966
10.22371 0.51194783
10.22471 0.50692852
10.22571 0.50191474
10.22671 0.49690395000000004
10.22771 0.49188909999999997
10.22871 0.48686163
10.22971 0.48181498
10.23071 0.47674724
10.23171 0.47166185000000005
10.23271 0.46656621
10.23371 0.46146879999999996
10.23471 0.45637548999999994
10.23571 0.45128749
10.23671 0.44620088
10.23771 0.44110846000000004
10.23871 0.43600280999999996
10.23971 0.4308797
10.24071 0.42573982
10.24171 0.42058866999999994
10.24271 0.41543446
10.24371 0.41028465999999997
10.24471 0.40514306
10.24571 0.40000812
10.24671 0.39487365
10.24771 0.38973127999999996
10.24871 0.38457400999999997
10.24971 0.37939898
10.25071 0.37420872
10.25171 0.36901026
10.25271 0.36381225
10.25371 0.35862161000000004
10.25471 0.35344092
10.25571 0.34826747
10.25671 0.34309463
10.25771 0.33791463
10.25871 0.33272195
10.25971 0.32751558
10.26071 0.32229945
10.26171 0.31708076
10.26271 0.31186698
10.26371 0.30666282
10.26471 0.30146828000000003
10.26571 0.29627872
10.26671 0.2910869
10.26771 0.28588607
10.26871 0.28067286999999996
10.26971 0.27544885
10.27071 0.27021994
10.27171 0.26499417000000003
10.27271 0.25977846
10.27371 0.25457582
10.27471 0.24938427
10.27571 0.24419775999999999
10.27671 0.23900864000000002
10.27771 0.23381084
10.27871 0.22860235
10.27971 0.22338610000000003
10.28071 0.21816862
10.28171 0.2129575
10.28271 0.20775828
10.28371 0.20257224999999998
10.28471 0.19739623999999997
10.28571 0.19222393
10.28671 0.18704872
10.28771 0.18186654
10.28871 0.17667761999999998
10.28971 0.17148644000000002
10.29071 0.16629987
10.29171 0.16112435
10.29271 0.15596328
10.29371 0.15081565
10.29471 0.14567651
10.29571 0.14053911
10.29671 0.13539777
10.29771 0.13025029
10.29871 0.12509892
10.29971 0.11994949
10.30071 0.1148091
10.30171 0.10968326
10.30271 0.10457368
10.30371 0.09947776600000001
10.30471 0.094389688
10.30571 0.089302927
10.30671 0.08421298099999999
10.30771 0.07911923500000001
10.30871 0.074025197
10.30971 0.06893703200000001
10.31071 0.06386106300000001
10.31171 0.058801193
10.31271 0.053757423000000006
10.31371 0.048726003
10.31471 0.043701139
10.31571 0.038677535
10.31671 0.033652695
10.31771 0.028628006
10.31871 0.023608207
10.31971 0.018599417
10.32071 0.013606611000000001
10.32171 0.008631574
10.32271 0.0036721935999999996
10.32371 -0.0012766058
10.32471 -0.0062206949
10.32571 -0.011164234
10.32671 -0.016107886
10.32771 -0.021048479999999998
10.32871 -0.025980256
10.32971 -0.030897174
10.33071 -0.035795316
10.33171 -0.040674413
10.33271 -0.045537821
10.33371 -0.050391059
10.33471 -0.055239443
10.33571 -0.060085859000000005
10.33671 -0.064929598
10.33771 -0.06976666599999999
10.33871 -0.074591488
10.33971 -0.079399243
10.34071 -0.084187818
10.34171 -0.088958611
10.34271 -0.093715836
10.34371 -0.098464615
10.34471 -0.10320871
10.34571 -0.10794885
10.34671 -0.11268232
10.34771 -0.11740405000000001
10.34871 -0.12210865000000001
10.34971 -0.12679264
10.35071 -0.13145593
10.35171 -0.13610176
10.35271 -0.14073539
10.35371 -0.14536189
10.35471 -0.14998398000000002
10.35571 -0.15460093
10.35671 -0.15920883
10.35771 -0.16380216
10.35871 -0.16837604
10.35971 -0.17292823000000002
10.36071 -0.17745987000000002
10.36171 -0.18197491999999998
10.36271 -0.18647842
10.36371 -0.19097426
10.36471 -0.19546355999999998
10.36571 -0.19994418
10.36671 -0.20441164
10.36771 -0.20886096
10.36871 -0.21328884
10.36971 -0.21769497999999998
10.37071 -0.22208219999999998
10.37171 -0.22645523
10.37271 -0.23081859
10.37371 -0.23517469
10.37471 -0.23952266
10.37571 -0.24385870999999998
10.37671 -0.24817762999999998
10.37771 -0.25247484
10.37871 -0.25674831000000004
10.37971 -0.26099936
10.38071 -0.26523208
10.38171 -0.2694516
10.38271 -0.27366192
10.38371 -0.2778643
10.38471 -0.28205665
10.38571 -0.2862345
10.38671 -0.2903928
10.38771 -0.29452804
10.38871 -0.29863962
10.38971 -0.30273004
10.39071 -0.30680373
10.39171 -0.31086517999999996
10.39271 -0.31491688
10.39371 -0.31895831
10.39471 -0.32298611
10.39571 -0.32699551000000004
10.39671 -0.33098222
10.39771 -0.33494439
10.39871 -0.33888325999999996
10.39971 -0.34280268
10.40071 -0.34670745999999997
10.40171 -0.35060136999999997
10.40271 -0.35448542
10.40371 -0.35835754
10.40471 -0.36221326
10.40571 -0.36604761
10.40671 -0.36985714000000003
10.40771 -0.37364131
10.40871 -0.37740264
10.40971 -0.3811457
10.41071 -0.38487511
10.41171 -0.38859365
10.41271 -0.39230109999999996
10.41371 -0.39599435000000005
10.41471 -0.39966879000000005
10.41571 -0.40332014000000005
10.41671 -0.40694624
10.41771 -0.41054804
10.41871 -0.41412897
10.41971 -0.41769352
10.42071 -0.42124521
10.42171 -0.42478521
10.42271 -0.42831167
10.42371 -0.43182055999999996
10.42471 -0.43530734
10.42571 -0.43876884
10.42671 -0.44220466999999997
10.42771 -0.44561727
10.42871 -0.44901096
10.42971 -0.45239008
10.43071 -0.45575727999999993
10.43171 -0.45911218000000004
10.43271 -0.46245167000000004
10.43371 -0.46577114000000003
10.43471 -0.46906644
10.43571 -0.47233547
10.43671 -0.47557907999999993
10.43771 -0.47880071
10.43871 -0.48200479
10.43971 -0.48519499000000005
10.44071 -0.48837261000000004
10.44171 -0.49153618000000004
10.44271 -0.49468204000000005
10.44371 -0.49780603
10.44471 -0.50090514
10.44571 -0.50397888
10.44671 -0.5070292900000001
10.44771 -0.51006009
10.44871 -0.51307501
10.44971 -0.51607625
10.45071 -0.51906328
10.45171 -0.5220332200000001
10.45271 -0.52498197
10.45371 -0.52790595
10.45471 -0.53080372
10.45571 -0.53367643
10.45671 -0.53652758
10.45771 -0.53936141
10.45871 -0.54218122
10.45971 -0.54498808
10.46071 -0.54778028
10.46171 -0.55055413
10.46271 -0.55330559
10.46371 -0.5560318
10.46471 -0.55873236
10.46571 -0.56140916
10.46671 -0.56406581
10.46771 -0.56670574
10.46871 -0.5693309
10.46971 -0.57194093
10.47071 -0.57453332
10.47171 -0.5771046999999999
10.47271 -0.57965228
10.47371 -0.58217519
10.47471 -0.58467481
10.47571 -0.58715441
10.47671 -0.58961753
10.47771 -0.59206649
10.47871 -0.59450134
10.47971 -0.5969196999999999
10.48071 -0.59931781
10.48171 -0.60169189
10.48271 -0.60403985
10.48371 -0.6063621
10.48471 -0.60866126
10.48571 -0.61094128
10.48671 -0.61320565
10.48771 -0.6154560499999999
10.48871 -0.61769173
10.48971 -0.6199101
10.49071 -0.62210765
10.49171 -0.6242818699999999
10.49271 -0.62643206
10.49371 -0.62855976
10.49471 -0.63066795
10.49571 -0.6327596
10.49671 -0.63483636
10.49771 -0.63689756
10.49871 -0.6389405100000001
10.49971 -0.64096157
10.50071 -0.64295782
10.50171 -0.64492826
10.50271 -0.64687454
10.50371 -0.64880042
10.50471 -0.6507101900000001
10.50571 -0.65260711
10.50671 -0.6544918799999999
10.50771 -0.65636253
10.50871 -0.65821507
10.50971 -0.66004531
10.51071 -0.66185044
10.51171 -0.6636301499999999
10.51271 -0.66538677
10.51371 -0.66712396
10.51471 -0.66884537
10.51571 -0.67055277
10.51671 -0.67224531
10.51771 -0.67392006
10.51871 -0.67557329
10.51971 -0.67720232
10.52071 -0.6788067099999999
10.52171 -0.68038879
10.52271 -0.6819529000000001
10.52371 -0.6835033699999999
10.52471 -0.6850428399999999
10.52571 -0.6865709999999999
10.52671 -0.68808454
10.52771 -0.68957824
10.52871 -0.69104731
10.52971 -0.69248904
10.53071 -0.69390419
10.53171 -0.69529652
10.53271 -0.69667143
10.53371 -0.69803372
10.53471 -0.69938563
10.53571 -0.70072603
10.53671 -0.70205103
10.53771 -0.70335562
10.53871 -0.7046360500000001
10.53971 -0.70589134
10.54071 -0.7071238900000001
10.54171 -0.7083384300000001
10.54271 -0.70953988
10.54371 -0.71073128
10.54471 -0.7119122
10.54571 -0.71307886
10.54671 -0.71422555
10.54771 -0.71534701
10.54871 -0.71644071
10.54971 -0.71750809
10.55071 -0.71855416
10.55171 -0.71958546
10.55271 -0.72060768
10.55371 -0.72162319
10.55471 -0.72263018
10.55571 -0.72362325
10.55671 -0.72459574
10.55771 -0.7255423799999999
10.55871 -0.72646155
10.55971 -0.72735585
10.56071 -0.72823111
10.56171 -0.72909389
10.56271 -0.72994865
10.56371 -0.73079602
10.56471 -0.73163235
10.56571 -0.7324513500000001
10.56671 -0.7332467500000001
10.56771 -0.7340150400000001
10.56871 -0.73475712
10.56971 -0.73547792
10.57071 -0.7361846
10.57171 -0.73688366
10.57271 -0.73757796
10.57371 -0.7382656900000001
10.57471 -0.7389409
10.57571 -0.73959595
10.57671 -0.74022454
10.57771 -0.7408245
10.57871 -0.74139871
10.57971 -0.74195396
10.58071 -0.74249827
10.58171 -0.74303774
10.58271 -0.74357386
10.58371 -0.74410303
10.58471 -0.7446180600000001
10.58571 -0.7451111
10.58671 -0.7455768500000001
10.58771 -0.74601495
10.58871 -0.74642999
10.58971 -0.74682981
10.59071 -0.7472222700000001
10.59171 -0.7476118900000001
10.59271 -0.74799806
10.59371 -0.74837524
10.59471 -0.74873525
10.59571 -0.7490707099999999
10.59671 -0.74937805
10.59771 -0.74965921
10.59871 -0.74992077
10.59971 -0.75017144
10.60071 -0.75041843
10.60171 -0.7506643399999999
10.60271 -0.75090616
10.60371 -0.75113648
10.60471 -0.75134635
10.60571 -0.7515292100000001
10.60671 -0.75168349
10.60771 -0.75181345
10.60871 -0.75192759
10.60971 -0.75203511
10.61071 -0.75214235
10.61171 -0.75225015
10.61271 -0.75235353
10.61371 -0.7524436800000001
10.61471 -0.75251167
10.61571 -0.75255185
10.61671 -0.7525644300000001
10.61771 -0.75255511
10.61871 -0.75253295
10.61971 -0.75250645
10.62071 -0.75248019
10.62171 -0.7524529
10.62271 -0.7524180699999999
10.62371 -0.75236671
10.62471 -0.75229108
10.62571 -0.75218813
10.62671 -0.75206077
10.62771 -0.7519167400000001
10.62871 -0.75176563
10.62971 -0.7516148
10.63071 -0.75146644
10.63171 -0.75131645
10.63271 -0.75115617
10.63371 -0.7509757300000001
10.63471 -0.75076818
10.63571 -0.75053228
10.63671 -0.75027305
10.63771 -0.74999975
10.63871 -0.74972226
10.63971 -0.7494471
10.64071 -0.74917492
10.64171 -0.74890042
10.64271 -0.74861441
10.64371 -0.74830791
10.64471 -0.74797561
10.64571 -0.74761817
10.64671 -0.74724182
10.64771 -0.74685575
10.64871 -0.74646831
10.64971 -0.7460834000000001
10.65071 -0.745699
10.65171 -0.74530789
10.65271 -0.74490081
10.65371 -0.74447016
10.65471 -0.7440134
10.65571 -0.743534
10.65671 -0.7430403
10.65771 -0.74254214
10.65871 -0.74204681
10.65971 -0.74155629
10.66071 -0.74106622
10.66171 -0.74056783
10.66271 -0.74005127
10.66371 -0.7395097500000001
10.66471 -0.73894216
10.66571 -0.7383534700000001
10.66671 -0.73775272
10.66771 -0.73714927
10.66871 -0.73654922
10.66971 -0.73595289
10.67071 -0.7353550799999999
10.67171 -0.73474701
10.67271 -0.73412037
10.67371 -0.73347064
10.67471 -0.73279883
10.67571 -0.7321112799999999
10.67671 -0.7314167
10.67771 -0.73072282
10.67871 -0.7300328899999999
10.67971 -0.72934446
10.68071 -0.72865025
10.68171 -0.72794128
10.68271 -0.7272104300000001
10.68371 -0.7264555
10.68471 -0.7256800800000001
10.68571 -0.72489232
10.68671 -0.72410158
10.68771 -0.72331484
10.68871 -0.72253388
10.68971 -0.7217546499999999
10.69071 -0.72096898
10.69171 -0.72016795
10.69271 -0.7193454499999999
10.69371 -0.7185005999999999
10.69471 -0.71763787
10.69571 -0.71676522
10.69671 -0.7158909
10.69771 -0.71501993
10.69871 -0.71415231
10.69971 -0.7132831000000001
10.70071 -0.71240463
10.70171 -0.7115097699999999
10.70271 -0.71059498
10.70371 -0.70966175
10.70471 -0.70871599
10.70571 -0.70776562
10.70671 -0.70681735
10.70771 -0.70587364
10.70871 -0.70493198
10.70971 -0.70398562
10.71071 -0.7030264900000001
10.71171 -0.70204837
10.71271 -0.70104944
10.71371 -0.7000329900000001
10.71471 -0.69900621
10.71571 -0.6979772399999999
10.71671 -0.6969519900000001
10.71771 -0.695932
10.71871 -0.69491379
10.71971 -0.69389064
10.72071 -0.6928551500000001
10.72171 -0.69180247
10.72271 -0.69073192
10.72371 -0.68964735
10.72471 -0.68855523
10.72571 -0.68746209
10.72671 -0.68637165
10.72771 -0.68528345
10.72871 -0.6841931
10.72971 -0.6830942799999999
10.73071 -0.6819814399999999
10.73171 -0.68085212
10.73271 -0.67970809
10.73371 -0.67855455
10.73471 -0.6773981299999999
10.73571 -0.67624412
10.73671 -0.6750944099999999
10.73771 -0.6739465099999999
10.73871 -0.67279479
10.73971 -0.67163273
10.74071 -0.67045535
10.74171 -0.6692613000000001
10.74271 -0.66805333
10.74371 -0.66683711
10.74471 -0.66561885
10.74571 -0.66440301
10.74671 -0.66319061
10.74771 -0.66197906
10.74871 -0.66076331
10.74971 -0.65953806
10.75071 -0.65830001
10.75171 -0.6570491
10.75271 -0.65578842
10.75371 -0.6545228000000001
10.75471 -0.65325671
10.75571 -0.65199239
10.75671 -0.6507289599999999
10.75771 -0.64946273
10.75871 -0.64818896
10.75971 -0.6469037799999999
10.76071 -0.64560585
10.76171 -0.64429697
10.76271 -0.6429813799999999
10.76371 -0.64166412
10.76471 -0.64034895
10.76571 -0.6390369499999999
10.76671 -0.63772611
10.76771 -0.63641225
10.76871 -0.6350907
10.76971 -0.63375812
10.77071 -0.6324137599999999
10.77171 -0.63105957
10.77271 -0.62969937
10.77371 -0.62833726
10.77471 -0.6269759500000001
10.77571 -0.62561585
10.77671 -0.624255
10.77771 -0.62289014
10.77871 -0.6215181200000001
10.77971 -0.62013729
10.78071 -0.61874823
10.78171 -0.61735334
10.78271 -0.61595584
10.78371 -0.6145583
10.78471 -0.61316164
10.78571 -0.6117647
10.78671 -0.6103646899999999
10.78771 -0.6089584
10.78871 -0.60754353
10.78971 -0.60611973
10.79071 -0.60468856
10.79171 -0.6032530700000001
10.79271 -0.6018165
10.79371 -0.60038101
10.79471 -0.59894687
10.79571 -0.59751254
10.79671 -0.59607541
10.79771 -0.59463279
10.79871 -0.5931831000000001
10.79971 -0.59172632
10.80071 -0.5902640100000001
10.80171 -0.58879829
10.80271 -0.5873311800000001
10.80371 -0.58586369
10.80471 -0.58439537
10.80571 -0.58292481
10.80671 -0.5814502
10.80771 -0.57997038
10.80871 -0.57848515
10.80971 -0.57699564
10.81071 -0.57550357
10.81171 -0.5740107
10.81271 -0.57251803
10.81371 -0.5710252100000001
10.81471 -0.56953086
10.81571 -0.5680331000000001
10.81671 -0.56653041
10.81771 -0.56502209
10.81871 -0.56350869
10.81971 -0.56199166
10.82071 -0.56047286
10.82171 -0.55895373
10.82271 -0.5574347000000001
10.82371 -0.55591525
10.82471 -0.5543941600000001
10.82571 -0.5528700999999999
10.82671 -0.55134227
10.82771 -0.54981075
10.82871 -0.5482764
10.82971 -0.54674037
10.83071 -0.54520355
10.83171 -0.54366612
10.83271 -0.54212757
10.83371 -0.54058679
10.83471 -0.53904271
10.83571 -0.5374949
10.83671 -0.5359436900000001
10.83771 -0.53439019
10.83871 -0.53283591
10.83971 -0.53128195
10.84071 -0.52972864
10.84171 -0.5281753800000001
10.84271 -0.52662087
10.84371 -0.52506351
10.84471 -0.52350233
10.84571 -0.5219372
10.84671 -0.52036899
10.84771 -0.51879915
10.84871 -0.5172291800000001
10.84971 -0.5156599000000001
10.85071 -0.51409118
10.85171 -0.5125220899999999
10.85271 -0.51095122
10.85371 -0.50937762
10.85471 -0.50780098
10.85571 -0.50622211
10.85671 -0.50464235
10.85771 -0.5030632
10.85871 -0.5014854
10.85971 -0.49990872000000003
10.86071 -0.49833179999999994
10.86171 -0.49675284
10.86271 -0.49517019999999995
10.86371 -0.49358327
10.86471 -0.49199279999999995
10.86571 -0.49040057000000004
10.86671 -0.4888088
10.86771 -0.48721936
10.86871 -0.48563289
10.86971 -0.48404867000000007
10.87071 -0.48246481
10.87171 -0.4808791
10.87271 -0.47928989
10.87371 -0.47769685999999995
10.87471 -0.47610109
10.87571 -0.47450461
10.87671 -0.47290958000000005
10.87771 -0.4713173
10.87871 -0.46972758000000003
10.87971 -0.46813901999999996
10.88071 -0.46654944000000004
10.88171 -0.46495693
10.88271 -0.46336069
10.88371 -0.46176151
10.88471 -0.4601615
10.88571 -0.45856326000000003
10.88671 -0.45696879
10.88771 -0.45537855
10.88871 -0.45379126000000003
10.88971 -0.45220436999999997
10.89071 -0.45061503
10.89171 -0.44902125000000004
10.89271 -0.44742278
10.89371 -0.44582132
10.89471 -0.44421977
10.89571 -0.44262116000000007
10.89671 -0.44102747999999997
10.89771 -0.43943878
10.89871 -0.43785335000000003
10.89971 -0.43626828
10.90071 -0.43468075
10.90171 -0.43308929999999995
10.90271 -0.43149436999999996
10.90371 -0.42989813
10.90471 -0.42830356
10.90571 -0.42671314
10.90671 -0.4251278
10.90771 -0.42354645999999996
10.90871 -0.42196647000000004
10.90971 -0.42038471
10.91071 -0.4187989
10.91171 -0.41720876
10.91271 -0.41561606
10.91371 -0.41402411
10.91471 -0.41243639
10.91571 -0.41085519000000004
10.91671 -0.4092806
10.91771 -0.40771049
10.91871 -0.40614125
10.91971 -0.40456937000000004
10.92071 -0.40299272999999997
10.92171 -0.40141161999999997
10.92271 -0.39982852
10.92371 -0.39824704
10.92471 -0.39667059
10.92571 -0.39510084
10.92671 -0.39353720000000003
10.92771 -0.39197690999999996
10.92871 -0.39041648
10.92971 -0.38885297
10.93071 -0.38728546
10.93171 -0.38571539
10.93271 -0.38414602000000003
10.93371 -0.38258107
10.93471 -0.38102313
10.93571 -0.37947253000000003
10.93671 -0.37792714
10.93771 -0.37638324
10.93871 -0.37483692
10.93971 -0.37328585000000003
10.94071 -0.37173021
10.94171 -0.37017274
10.94271 -0.36861759
10.94371 -0.36706878
10.94471 -0.36552849
10.94571 -0.36399624999999997
10.94671 -0.36246919
10.94771 -0.36094312
10.94871 -0.35941445
10.94971 -0.35788148999999997
10.95071 -0.35634534
10.95171 -0.35480927
10.95271 -0.35327736
10.95371 -0.35175285
10.95471 -0.35023668
10.95571 -0.3487271
10.95671 -0.34722043
10.95771 -0.34571252999999996
10.95871 -0.34420071
10.95971 -0.3426848
10.96071 -0.34116736999999997
10.96171 -0.33965269
10.96271 -0.33814501999999996
10.96371 -0.33664685
10.96471 -0.33515785000000003
10.96571 -0.33367495
10.96671 -0.33219364
10.96771 -0.33070974
10.96871 -0.3292212
10.96971 -0.32772894
10.97071 -0.32623645
10.97171 -0.32474839
10.97271 -0.32326863
10.97371 -0.3217987
10.97471 -0.32033713
10.97571 -0.31888015
10.97671 -0.31742323
10.97771 -0.3159631
10.97871 -0.31449904
10.97971 -0.3130333
10.98071 -0.31157017
10.98171 -0.31011414000000004
10.98271 -0.30866804999999997
10.98371 -0.30723189
10.98471 -0.3058027
10.98571 -0.30437582
10.98671 -0.30294687
10.98771 -0.30151354
10.98871 -0.30007665
10.98971 -0.29863983
10.99071 -0.29720808
10.99171 -0.29578572
10.99271 -0.29437467
10.99371 -0.29297357
10.99471 -0.29157843
10.99571 -0.29018427999999996
10.99671 -0.28878725
10.99771 -0.28738615
10.99871 -0.28598304
10.99971 -0.28458231
11.00071 -0.28318893
11.00171 -0.28180626999999997
11.00271 -0.28043473
11.00371 -0.27907158
11.00471 -0.27771206
11.00571 -0.27635142
11.00671 -0.27498689
11.00771 -0.27361899
11.00871 -0.27225122
11.00971 -0.27088873999999996
11.01071 -0.26953623
11.01171 -0.26819585
11.01271 -0.26686641
11.01371 -0.26554379
11.01471 -0.26422269
11.01571 -0.26289879
11.01671 -0.26157068
11.01771 -0.26024038
11.01871 -0.25891259
11.01971 -0.25759276000000003
11.02071 -0.25628489
11.02171 -0.25498972
11.02271 -0.25370461
11.02371 -0.25242446
11.02471 -0.25114389
11.02571 -0.24985957
11.02671 -0.24857151
11.02771 -0.24728316000000003
11.02871 -0.24599992
11.02971 -0.24472696
11.03071 -0.243467
11.03171 -0.24221919
11.03271 -0.24097948000000002
11.03371 -0.23974231000000001
11.03471 -0.23850298
11.03571 -0.23725961999999998
11.03671 -0.23601407
11.03771 -0.23477114999999998
11.03871 -0.23353668
11.03971 -0.23231504
11.04071 -0.23110737
11.04171 -0.22991094999999998
11.04271 -0.22872041
11.04371 -0.22752983
11.04471 -0.22633527
11.04571 -0.22513645
11.04671 -0.22393686000000002
11.04771 -0.22274242
11.04871 -0.22155898999999998
11.04971 -0.22039006000000003
11.05071 -0.21923521999999998
11.05171 -0.21809039
11.05271 -0.2169495
11.05371 -0.21580707
11.05471 -0.21466049
11.05571 -0.21351113
11.05671 -0.21236376
11.05771 -0.21122459
11.05871 -0.21009868999999998
11.05971 -0.20898776000000002
11.06071 -0.20788952
11.06171 -0.20679852
11.06271 -0.20570848
11.06371 -0.20461490000000002
11.06471 -0.20351703
11.06571 -0.20241826
11.06671 -0.20132472
11.06771 -0.20024292000000002
11.06871 -0.19917688
11.06971 -0.19812656
11.07071 -0.19708776
11.07171 -0.19605386000000002
11.07271 -0.19501846
11.07371 -0.19397807
11.07471 -0.19293355
11.07571 -0.19188982999999998
11.07671 -0.19085384
11.07771 -0.1898317
11.07871 -0.18882623
11.07971 -0.1878358
11.08071 -0.18685499
11.08171 -0.18587691
11.08271 -0.1848961
11.08371 -0.18391078
11.08471 -0.18292369
11.08571 -0.18194087
11.08671 -0.18096926000000002
11.08771 -0.18001365
11.08871 -0.17907469
11.08971 -0.17814855
11.09071 -0.17722843
11.09171 -0.17630737
11.09271 -0.17538122
11.09371 -0.17445037
11.09471 -0.1735198
11.09571 -0.17259702
11.09671 -0.17168913
11.09771 -0.17079988999999998
11.09871 -0.16992817
11.09971 -0.1690684
11.10071 -0.16821281
11.10171 -0.16735458
11.10271 -0.16649063
11.10371 -0.16562281999999998
11.10471 -0.16475721
11.10571 -0.16390152
11.10671 -0.16306187
11.10771 -0.16224034
11.10871 -0.16143408
11.10971 -0.16063652
11.11071 -0.15984017
11.11171 -0.15903981
11.11271 -0.15823473999999998
11.11371 -0.15742915
11.11471 -0.15663047
11.11571 -0.1558463
11.11671 -0.15508122
11.11771 -0.15433478
11.11871 -0.15360167000000002
11.11971 -0.15287367
11.12071 -0.15214306
11.12171 -0.15140575
11.12271 -0.15066300999999999
11.12371 -0.14992098
11.12471 -0.14918826999999998
11.12571 -0.14847248000000002
11.12671 -0.14777716000000002
11.12771 -0.14710039
11.12871 -0.14643563
11.12971 -0.14577444
11.13071 -0.14510988
11.13171 -0.14443945
11.13271 -0.14376599999999998
11.13371 -0.14309655
11.13471 -0.14243933
11.13571 -0.14180028
11.13671 -0.14118059
11.13771 -0.14057609999999998
11.13871 -0.13997909
11.13971 -0.13938142
11.14071 -0.13877803
11.14171 -0.13816908
11.14271 -0.13756009
11.14371 -0.13695972
11.14471 -0.13637627
11.14571 -0.13581431
11.14671 -0.13527272
11.14771 -0.13474508000000002
11.14871 -0.13422216
11.14971 -0.13369566
11.15071 -0.13316153
11.15171 -0.13262156
11.15271 -0.13208269
11.15371 -0.13155416
11.15471 -0.13104376
11.15571 -0.13055473
11.15671 -0.13008451
11.15771 -0.12962582
11.15871 -0.12916977999999998
11.15971 -0.12870963
11.16071 -0.12824349
11.16171 -0.12777518
11.16271 -0.12731259
11.16371 -0.12686439
11.16471 -0.12643634
11.16571 -0.12602882999999998
11.16671 -0.12563658
11.16771 -0.12525076999999998
11.16871 -0.1248626
11.16971 -0.12446699
11.17071 -0.12406469
11.17171 -0.12366215
11.17271 -0.12326896999999999
11.17371 -0.12289408
11.17471 -0.12254217
11.17571 -0.12221179000000001
11.17671 -0.12189596999999999
11.17771 -0.12158495
11.17871 -0.1212702
11.17971 -0.12094772999999999
11.18071 -0.12061966999999998
11.18171 -0.1202933
11.18271 -0.11997798000000001
11.18371 -0.11968127
11.18471 -0.11940582999999999
11.18571 -0.11914838
11.18671 -0.11890105000000001
11.18771 -0.11865475
11.18871 -0.11840297000000001
11.18971 -0.11814458
11.19071 -0.11788430999999999
11.19171 -0.11763093000000001
11.19271 -0.11739362
11.19371 -0.11717813999999999
11.19471 -0.11698444999999999
11.19571 -0.11680656
11.19671 -0.11663489
11.19771 -0.11646016999999999
11.19871 -0.11627708
11.19971 -0.11608645999999999
11.20071 -0.11589496
11.20171 -0.11571235999999999
11.20271 -0.11554763
11.20371 -0.11540536
11.20471 -0.11528392
11.20571 -0.11517619999999999
11.20671 -0.1150726
11.20771 -0.11496493
11.20871 -0.11484973
11.20971 -0.1147297
11.21071 -0.11461243
11.21171 -0.11450733
11.21271 -0.11442158999999999
11.21371 -0.11435727000000001
11.21471 -0.11431038
11.21571 -0.11427251000000001
11.21671 -0.11423432
11.21771 -0.11418937
11.21871 -0.11413681
11.21971 -0.11408180000000001
11.22071 -0.11403341
11.22171 -0.11400094999999999
11.22271 -0.11399018999999999
11.22371 -0.11400098
11.22471 -0.11402729
11.22571 -0.11405962000000001
11.22671 -0.11408885
11.22771 -0.11410988999999999
11.22871 -0.11412367
11.22971 -0.11413674
11.23071 -0.11415849
11.23171 -0.11419741
11.23271 -0.11425751
11.23371 -0.1143368
11.23471 -0.11442814
11.23571 -0.1145222
11.23671 -0.11461132000000002
11.23771 -0.11469264000000001
11.23871 -0.11476929
11.23971 -0.11484905000000001
11.24071 -0.11494114000000001
11.24171 -0.11505246
11.24271 -0.11518467
11.24371 -0.11533355999999999
11.24471 -0.11549069
11.24571 -0.11564689
11.24671 -0.11579588
11.24771 -0.11593684
11.24871 -0.11607474999999999
11.24971 -0.11621824
11.25071 -0.11637609000000002
11.25171 -0.11655362000000001
11.25271 -0.11675056
11.25371 -0.11696118
11.25471 -0.11717663
11.25571 -0.11738859
11.25671 -0.11759266000000002
11.25771 -0.11779012999999999
11.25871 -0.11798739
11.25971 -0.11819334
11.26071 -0.11841571
11.26171 -0.11865790000000001
11.26271 -0.11891763
11.26371 -0.11918788
11.26471 -0.11945969999999999
11.26571 -0.11972586
11.26671 -0.11998378000000001
11.26771 -0.12023642999999999
11.26871 -0.12049109999999999
11.26971 -0.12075636000000001
11.27071 -0.12103849
11.27171 -0.121339
11.27271 -0.12165400999999999
11.27371 -0.12197588000000001
11.27471 -0.12229633
11.27571 -0.12260991
11.27671 -0.12291610000000001
11.27771 -0.12321960000000001
11.27871 -0.12352826
11.27971 -0.12384994
11.28071 -0.12418921999999999
11.28171 -0.12454555
11.28271 -0.12491347000000001
11.28371 -0.12528481
11.28471 -0.12565199000000002
11.28571 -0.12601106
11.28671 -0.12636321
11.28771 -0.12671424
11.28871 -0.12707211999999998
11.28971 -0.12744378
11.29071 -0.12783224
11.29171 -0.12823549
11.29271 -0.12864731000000001
11.29371 -0.12905987
11.29471 -0.12946689
11.29571 -0.12986618
11.29671 -0.13026044
11.29771 -0.13065606
11.29871 -0.13106045000000002
11.29971 -0.13147899
11.30071 -0.13191277
11.30171 -0.13235821
11.30271 -0.13280849
11.30371 -0.1332563
11.30471 -0.13369683999999998
11.30571 -0.13412971
11.30671 -0.13455896
11.30771 -0.13499151
11.30871 -0.13543419
11.30971 -0.13589106
11.31071 -0.13636171
11.31171 -0.13684153999999998
11.31271 -0.13732356
11.31371 -0.13780128
11.31471 -0.13827125
11.31571 -0.1387344
11.31671 -0.13919555
11.31771 -0.13966139
11.31871 -0.14013768000000001
11.31971 -0.14062695
11.32071 -0.14112745000000002
11.32171 -0.14163393000000002
11.32271 -0.14213973
11.32371 -0.1426395
11.32471 -0.14313133
11.32571 -0.14361744
11.32671 -0.14410318
11.32771 -0.14459485
11.32871 -0.14509709
11.32971 -0.14561099
11.33071 -0.1461337
11.33171 -0.14665956
11.33271 -0.1471824
11.33371 -0.14769804
11.33471 -0.14820585
11.33571 -0.14870901
11.33671 -0.14921307
11.33771 -0.14972369
11.33871 -0.15024436
11.33971 -0.15077493
11.34071 -0.15131176
11.34171 -0.15184908
11.34271 -0.15238142999999998
11.34371 -0.15290569999999998
11.34471 -0.15342235999999998
11.34571 -0.15393511
11.34671 -0.15444938
11.34771 -0.15497006
11.34871 -0.1554995
11.34971 -0.15603656999999999
11.35071 -0.1565772
11.35171 -0.15711597
11.35271 -0.15764834
11.35371 -0.15817239
11.35471 -0.1586896
11.35571 -0.15920413
11.35671 -0.15972113
11.35771 -0.16024462
11.35871 -0.16077581
11.35971 -0.16131266
11.36071 -0.16185066
11.36171 -0.1623846
11.36271 -0.16291059
11.36371 -0.16342755
11.36471 -0.16393756
11.36571 -0.16444488000000002
11.36671 -0.16495427
11.36771 -0.16546897
11.36871 -0.16598945
11.36971 -0.16651326
11.37071 -0.16703599
11.37171 -0.16755306
11.37271 -0.16806154
11.37371 -0.16856121
11.37471 -0.16905467000000002
11.37571 -0.16954617
11.37671 -0.17003986999999998
11.37771 -0.17053816
11.37871 -0.17104060000000001
11.37971 -0.17154417
11.38071 -0.17204437
11.38171 -0.17253702
11.38271 -0.17301984
11.38371 -0.17349334
11.38471 -0.17396051
11.38571 -0.17442565
11.38671 -0.17489253
11.38771 -0.17536299
11.38871 -0.17583609
11.38971 -0.17630854
11.39071 -0.17677593
11.39171 -0.17723445000000002
11.39271 -0.17768232
11.39371 -0.17812044
11.39471 -0.17855194000000002
11.39571 -0.17898087
11.39671 -0.17941055
11.39771 -0.1798422
11.39871 -0.18027446
11.39971 -0.18070391
11.40071 -0.18112645000000002
11.40171 -0.1815389
11.40271 -0.18194021
11.40371 -0.18233189
11.40471 -0.18271736
11.40571 -0.18310054
11.40671 -0.18348423
11.40771 -0.18386892
11.40871 -0.18425257
11.40971 -0.18463127
11.41071 -0.18500076000000001
11.41171 -0.18535801999999998
11.41271 -0.18570244
11.41371 -0.18603599
11.41471 -0.18636244000000002
11.41571 -0.18668583
11.41671 -0.18700887
11.41771 -0.18733183
11.41871 -0.18765246
11.41971 -0.18796680999999998
11.42071 -0.18827079
11.42171 -0.18856177000000002
11.42271 -0.18883954
11.42371 -0.18910635
11.42471 -0.18936597
11.42571 -0.18962208
11.42671 -0.18987674999999998
11.42771 -0.19012949999999998
11.42871 -0.19037743000000001
11.42971 -0.19061631
11.43071 -0.19084222
11.43171 -0.19105313999999998
11.43271 -0.1912497
11.43371 -0.19143499
11.43471 -0.19161328
11.43571 -0.19178833
11.43671 -0.19196185000000002
11.43771 -0.19213269
11.43871 -0.19229723
11.43971 -0.19245076
11.44071 -0.19258927
11.44171 -0.19271098
11.44271 -0.19281706
11.44371 -0.19291108
11.44471 -0.19299762
11.44571 -0.19308034
11.44671 -0.19316052
11.44771 -0.19323643000000001
11.44871 -0.19330406
11.44971 -0.19335861
11.45071 -0.19339642999999998
11.45171 -0.19341645999999998
11.45271 -0.19342063
11.45371 -0.19341307000000002
11.45471 -0.19339834
11.45571 -0.19337955
11.45671 -0.19335697
11.45771 -0.19332778
11.45871 -0.19328719
11.45971 -0.19323020000000002
11.46071 -0.19315370999999998
11.46171 -0.19305769
11.46271 -0.19294530000000001
11.46371 -0.19282161
11.46471 -0.19269154000000002
11.46571 -0.19255785
11.46671 -0.19241993
11.46771 -0.19227399
11.46871 -0.19211445
11.46971 -0.19193615
11.47071 -0.19173635
11.47171 -0.19151585000000002
11.47271 -0.19127858
11.47371 -0.19102998999999998
11.47471 -0.19077478
11.47571 -0.19051493
11.47671 -0.19024878
11.47771 -0.18997167
11.47871 -0.18967778
11.47971 -0.18936249000000002
11.48071 -0.18902424
11.48171 -0.18866523000000002
11.48271 -0.18829047
11.48371 -0.18790573
11.48471 -0.18751515
11.48571 -0.18711941
11.48671 -0.18671532999999998
11.48771 -0.18629706000000001
11.48871 -0.18585838999999998
11.48971 -0.18539523
11.49071 -0.18490728
11.49171 -0.18439817
11.49271 -0.18387399999999998
11.49371 -0.18334084
11.49471 -0.1828022
11.49571 -0.18225752
11.49671 -0.18170236
11.49771 -0.18113009
11.49871 -0.18053454
11.49971 -0.17991252
11.50071 -0.17926507
11.50171 -0.17859703000000002
11.50271 -0.17791503
11.50371 -0.17722473
11.50471 -0.17652836
11.50571 -0.17582385
11.50671 -0.17510545000000002
11.50771 -0.17436615
11.50871 -0.17360044
11.50971 -0.17280664
11.51071 -0.17198757
11.51171 -0.17114942
11.51271 -0.17029913
11.51371 -0.16944156000000002
11.51471 -0.16857731
11.51571 -0.16770245
11.51671 -0.16680997
11.51771 -0.16589261
11.51871 -0.16494584
11.51971 -0.16396966999999998
11.52071 -0.16296869
11.52171 -0.16195022
11.52271 -0.16092125
11.52371 -0.15988555999999998
11.52471 -0.15884208
11.52571 -0.15778525
11.52671 -0.15670721999999998
11.52771 -0.15560103
11.52871 -0.15446341
11.52971 -0.15329613
11.53071 -0.1521052
11.53171 -0.15089842
11.53271 -0.14968208000000002
11.53371 -0.14845830000000002
11.53471 -0.14722412
11.53571 -0.14597267
11.53671 -0.14469594
11.53771 -0.14338812
11.53871 -0.14204798
11.53971 -0.14067944
11.54071 -0.13928994
11.54171 -0.13788737
11.54271 -0.13647672
11.54371 -0.13505796
11.54471 -0.13362588
11.54571 -0.13217221
11.54671 -0.13068883
11.54771 -0.12917117
11.54871 -0.12762004
11.54971 -0.12604132
11.55071 -0.12444353
11.55171 -0.12283432999999999
11.55271 -0.12121738
11.55371 -0.11959075
11.55471 -0.11794769
11.55571 -0.11627942000000001
11.55671 -0.11457868
11.55771 -0.11284273
11.55871 -0.11107444
11.55971 -0.10928109999999999
11.56071 -0.10747134000000001
11.56171 -0.10565150000000001
11.56271 -0.10382294
11.56371 -0.10198141
11.56471 -0.10011871
11.56571 -0.09822611499999999
11.56671 -0.096297957
11.56771 -0.094334013
11.56871 -0.092339655
11.56971 -0.090323651
11.57071 -0.08829456599999999
11.57171 -0.086257153
11.57271 -0.08421034399999999
11.57371 -0.082147581
11.57471 -0.08005944
11.57571 -0.077937433
11.57671 -0.075777469
11.57771 -0.073581509
11.57871 -0.071356748
11.57971 -0.069112628
11.58071 -0.066856935
11.58171 -0.064592576
11.58271 -0.062316365000000006
11.58371 -0.06002036400000001
11.58471 -0.057695154000000005
11.58571 -0.055333757
11.58671 -0.052934542
11.58771 -0.050501897999999996
11.58871 -0.048044408000000004
11.58971 -0.045571249
11.59071 -0.04308832
11.59171 -0.040595718999999995
11.59271 -0.03808761
11.59371 -0.035554565999999996
11.59471 -0.03298746
11.59571 -0.03038123
11.59671 -0.027737018999999998
11.59771 -0.025061757
11.59871 -0.022365338000000002
11.59971 -0.019656555
11.60071 -0.016939464999999997
11.60171 -0.014211677999999998
11.60271 -0.011465303
11.60371 -0.008690152
11.60471 -0.0058779009
11.60571 -0.00302549
11.60671 -0.00013635038
11.60771 0.0027810396
11.60871 0.0057166835
11.60971 0.0086632201
11.61071 0.011618962
11.61171 0.014588586
11.61271 0.017581163
11.61371 0.020606355
11.61471 0.023670365
11.61571 0.026773303000000002
11.61671 0.029909113
11.61771 0.033068072000000004
11.61871 0.036240846
11.61971 0.039422425000000004
11.62071 0.042614280000000004
11.62171 0.04582385
11.62271 0.049061544
11.62371 0.05233647500000001
11.62471 0.0556527
11.62571 0.059007510000000006
11.62671 0.062392489
11.62771 0.065796933
11.62871 0.06921221500000001
11.62971 0.072635285
11.63071 0.07606990400000001
11.63171 0.079525058
11.63271 0.083011226
11.63371 0.08653607199999999
11.63471 0.090101286
11.63571 0.093701918
11.63671 0.097328488
11.63771 0.10097094000000001
11.63871 0.10462288
11.63971 0.10828420000000001
11.64071 0.11196117
11.64171 0.11566378999999999
11.64271 0.11940163000000001
11.64371 0.12317974999999999
11.64471 0.12699655
11.64571 0.13084435
11.64671 0.13471249
11.64771 0.13859174000000002
11.64871 0.14247813
11.64971 0.1463746
11.65071 0.15028986
11.65171 0.15423486
11.65271 0.15821827
11.65371 0.16224294
11.65471 0.16630469
11.65571 0.17039404
11.65671 0.17450006
11.65771 0.17861478
11.65871 0.18273644
11.65971 0.18687014000000002
11.66071 0.19102562
11.66171 0.19521323
11.66271 0.19943958999999997
11.66371 0.20370487999999998
11.66471 0.20800277
11.66571 0.21232312999999997
11.66671 0.2166562
11.66771 0.22099675
11.66871 0.22534619
11.66971 0.22971203999999998
11.67071 0.23410476
11.67171 0.23853339
11.67271 0.24300165999999998
11.67371 0.2475064
11.67471 0.25203864
11.67571 0.25658730999999996
11.67671 0.26114359
11.67771 0.26570463
11.67871 0.27027460999999997
11.67971 0.27486307
11.68071 0.27948101000000003
11.68171 0.28413638999999996
11.68271 0.28883093
11.68371 0.29355942
11.68471 0.29831190999999996
11.68571 0.30307784000000004
11.68671 0.30785024
11.68771 0.31262857
11.68871 0.31741876
11.68971 0.32223067
11.69071 0.32707385
11.69171 0.33195349
11.69271 0.33686826999999997
11.69371 0.3418108
11.69471 0.34677072000000003
11.69571 0.351739
11.69671 0.35671163
11.69771 0.36169139
11.69871 0.36668663
11.69971 0.37170793
11.70071 0.37676364
11.70171 0.38185643
11.70271 0.38698211
11.70371 0.39213123000000005
11.70471 0.39729285000000003
11.70571 0.40245894000000004
11.70671 0.40762746
11.70771 0.4128031
11.70871 0.41799522
11.70971 0.42321407000000005
11.71071 0.42846641
11.71171 0.43375283
11.71271 0.43906765000000003
11.71371 0.44440124
11.71471 0.44974405
11.71571 0.4550905
11.71671 0.46044118000000006
11.71771 0.46580247999999996
11.71871 0.47118383999999996
11.71971 0.47659376
11.72071 0.48203608000000003
11.72171 0.48750844000000004
11.72271 0.49300296
11.72371 0.49850964
11.72471 0.5040202300000001
11.72571 0.50953161
11.72671 0.51504704
11.72771 0.52057477
11.72871 0.52612461
11.72971 0.5317038900000001
11.73071 0.53731459
11.73171 0.54295245
11.73271 0.54860865
11.73371 0.55427337
11.73471 0.55993977
11.73571 0.5656065
11.73671 0.57127806
11.73771 0.57696281
11.73871 0.5826694
11.73971 0.58840313
11.74071 0.59416373
11.74171 0.59994552
11.74271 0.60573979
11.74371 0.6115383
11.74471 0.61733671
11.74571 0.62313625
11.74671 0.62894304
11.74771 0.63476549
11.74871 0.64061084
11.74971 0.64648208
11.75071 0.65237661
11.75171 0.65828734
11.75271 0.66420543
11.75371 0.67012385
11.75471 0.67604003
11.75571 0.6819567599999999
11.75671 0.68788086
11.75771 0.69382042
11.75871 0.6997813
11.75971 0.70576477
11.76071 0.7117671
11.76171 0.71778097
11.76271 0.72379843
11.76371 0.72981417
11.76471 0.73582735
11.76571 0.74184183
11.76671 0.74786446
11.76771 0.7539020900000001
11.76871 0.75995871
11.76971 0.76603391
11.77071 0.77212285
11.77171 0.77821845
11.77271 0.78431396
11.77371 0.7904058300000001
11.77471 0.7964949100000001
11.77571 0.80258567
11.77671 0.80868453
11.77771 0.81479708
11.77871 0.82092565
11.77971 0.82706828
11.78071 0.8332195699999999
11.78171 0.83937291
11.78271 0.84552281
11.78371 0.8516672100000001
11.78471 0.8578079799999999
11.78571 0.8639501399999999
11.78671 0.87009948
11.78771 0.87626036
11.78871 0.88243391
11.78971 0.88861752
11.79071 0.89480588
11.79171 0.9009932199999999
11.79271 0.90717534
11.79371 0.91335112
11.79471 0.9195227199999999
11.79571 0.9256945900000001
11.79671 0.93187131
11.79771 0.93805594
11.79871 0.9442484900000001
11.79971 0.95044607
11.80071 0.95664393
11.80171 0.96283741
11.80271 0.96902363
11.80371 0.9752024
11.80471 0.9813764100000001
11.80571 0.98754968
11.80671 0.99372594
11.80771 0.9999070299999999
11.80871 1.0060923
11.80971 1.0122786
11.81071 1.0184617
11.81171 1.0246374
11.81271 1.0308035
11.81371 1.0369602
11.81471 1.0431097999999999
11.81571 1.0492559000000001
11.81671 1.0554014
11.81771 1.0615478
11.81871 1.0676945
11.81971 1.0738387999999999
11.82071 1.0799771999999999
11.82171 1.0861066000000001
11.82271 1.0922252000000001
11.82371 1.0983331
11.82471 1.1044321
11.82571 1.1105247
11.82671 1.1166131
11.82771 1.1226983
11.82871 1.1287795
11.82971 1.1348546
11.83071 1.1409206
11.83171 1.146975
11.83271 1.1530161
11.83371 1.1590441999999999
11.83471 1.1650606000000001
11.83571 1.1710675
11.83671 1.1770671
11.83771 1.1830603
11.83871 1.1890466
11.83971 1.1950242
11.84071 1.2009904
11.84171 1.2069424
11.84271 1.2128784
11.84371 1.2187982
11.84471 1.2247027000000001
11.84571 1.230594
11.84671 1.236474
11.84771 1.2423444000000001
11.84871 1.2482049
11.84971 1.2540541
11.85071 1.2598895
11.85171 1.2657085000000001
11.85271 1.2715089000000002
11.85371 1.2772900999999999
11.85471 1.2830528
11.85571 1.2887990999999999
11.85671 1.2945309999999999
11.85771 1.3002500000000001
11.85871 1.305956
11.85971 1.3116477
11.86071 1.3173224000000001
11.86171 1.3229772
11.86271 1.3286099
11.86371 1.3342197
11.86471 1.3398076
11.86571 1.3453758999999998
11.86671 1.3509273
11.86771 1.3564635
11.86871 1.3619848
11.86971 1.3674891999999998
11.87071 1.3729738999999999
11.87171 1.3784352
11.87271 1.3838705999999998
11.87371 1.3892791999999998
11.87471 1.3946623999999999
11.87571 1.4000227
11.87671 1.4053632999999999
11.87771 1.4106861
11.87871 1.4159916
11.87971 1.4212775
11.88071 1.4265404000000002
11.88171 1.4317765
11.88271 1.4369832
11.88371 1.4421599999999999
11.88471 1.4473083
11.88571 1.4524314999999999
11.88671 1.4575326
11.88771 1.4626136
11.88871 1.4676741
11.88971 1.4727117
11.89071 1.477722
11.89171 1.482701
11.89271 1.4876464
11.89371 1.4925582
11.89471 1.4974391
11.89571 1.5022929
11.89671 1.5071234
11.89771 1.5119323
11.89871 1.5167185
11.89971 1.5214786
11.90071 1.5262076
11.90171 1.5309011000000001
11.90271 1.5355568
11.90371 1.5401755
11.90471 1.5447605
11.90571 1.5493163
11.90671 1.5538463
11.90771 1.5583521
11.90871 1.5628316999999998
11.90971 1.567281
11.91071 1.5716951
11.91171 1.5760699
11.91271 1.5804045
11.91371 1.5847005
11.91471 1.588962
11.91571 1.5931936
11.91671 1.5973983
11.91771 1.6015761
11.91871 1.6057236
11.91971 1.6098359999999998
11.92071 1.6139074999999998
11.92171 1.6179348999999998
11.92271 1.621918
11.92371 1.6258597
11.92471 1.6297652999999999
11.92571 1.6336397999999999
11.92671 1.6374857999999999
11.92771 1.6413026000000002
11.92871 1.645086
11.92971 1.6488306000000001
11.93071 1.6525313
11.93171 1.6561855
11.93271 1.6597937999999999
11.93371 1.6633602
11.93471 1.6668896999999998
11.93571 1.6703862999999999
11.93671 1.6738513
11.93771 1.6772827000000001
11.93871 1.6806753
11.93971 1.6840233999999998
11.94071 1.6873227000000002
11.94171 1.6905720999999998
11.94271 1.693774
11.94371 1.6969333999999998
11.94471 1.7000558
11.94571 1.7031446
11.94671 1.7062003
11.94771 1.7092192999999998
11.94871 1.7121958
11.94971 1.7151238
11.95071 1.7179997999999999
11.95171 1.7208234999999998
11.95271 1.7235983
11.95371 1.7263297
11.95471 1.7290226999999998
11.95571 1.7316798000000002
11.95671 1.7342997999999998
11.95771 1.7368786
11.95871 1.7394103
11.95971 1.7418901
11.96071 1.7443153999999998
11.96171 1.7466879000000002
11.96271 1.7490117
11.96371 1.7512925
11.96471 1.7535346
11.96571 1.7557388
11.96671 1.7579027
11.96771 1.7600206999999999
11.96871 1.7620866999999998
11.96971 1.7640962999999998
11.97071 1.7660489000000001
11.97171 1.7679475
11.97271 1.7697975000000001
11.97371 1.7716045999999999
11.97471 1.7733723
11.97571 1.7751003
11.97671 1.7767845
11.97771 1.7784189
11.97871 1.7799979000000001
11.97971 1.781518
11.98071 1.7829802
11.98171 1.7843881999999998
11.98271 1.7857478999999998
11.98371 1.787064
11.98471 1.7883383
11.98571 1.7895687
11.98671 1.7907507999999999
11.98771 1.7918782000000002
11.98871 1.7929466
11.98971 1.7939549
11.99071 1.7949056
11.99171 1.7958039
11.99271 1.7966557
11.99371 1.7974645
11.99471 1.7982302
11.99571 1.7989492
11.99671 1.7996153000000001
11.99771 1.8002223000000002
11.99871 1.8007670999999998
11.99971 1.8012499000000002
12.00071 1.8016747999999998
12.00171 1.8020478999999998
12.00271 1.8023741999999998
12.00371 1.8026562
12.00471 1.8028924000000002
12.00571 1.8030783000000001
12.00671 1.8032078
12.00771 1.8032758999999998
12.00871 1.8032811999999998
12.00971 1.8032255000000001
12.01071 1.8031139
12.01171 1.8029522
12.01271 1.802744
12.01371 1.8024899
12.01471 1.8021865000000001
12.01571 1.8018281
12.01671 1.8014088000000001
12.01771 1.8009252999999998
12.01871 1.8003776999999999
12.01971 1.7997698999999998
12.02071 1.7991081
12.02171 1.7983977000000002
12.02271 1.7976413
12.02371 1.7968375
12.02471 1.7959817999999999
12.02571 1.7950678000000002
12.02671 1.7940900999999998
12.02771 1.7930466999999999
12.02871 1.7919395
12.02971 1.7907735
12.03071 1.789555
12.03171 1.7882884000000001
12.03271 1.7869748
12.03371 1.7856115
12.03471 1.784193
12.03571 1.7827131
12.03671 1.781168
12.03771 1.7795576
12.03871 1.7778853000000001
12.03971 1.7761569000000001
12.04071 1.7743781
12.04171 1.7725518
12.04271 1.770677
12.04371 1.7687491999999998
12.04471 1.7667618
12.04571 1.7647092999999998
12.04671 1.7625895999999999
12.04771 1.7604047
12.04871 1.7581598999999999
12.04971 1.7558619000000002
12.05071 1.7535161000000001
12.05171 1.7511239
12.05271 1.7486829
12.05371 1.7461870000000002
12.05471 1.7436298
12.05571 1.7410062
12.05671 1.7383157999999999
12.05771 1.7355617
12.05871 1.7327500999999998
12.05971 1.7298872
12.06071 1.7269766
12.06171 1.7240182
12.06271 1.7210076
12.06371 1.7179383
12.06471 1.7148046
12.06571 1.7116038
12.06671 1.7083375
12.06771 1.7050112
12.06871 1.701632
12.06971 1.6982052
12.07071 1.6947329
12.07171 1.6912120999999998
12.07271 1.687637
12.07371 1.6840002
12.07471 1.6802964999999999
12.07571 1.6765252000000002
12.07671 1.6726898000000001
12.07771 1.6687972
12.07871 1.6648546
12.07971 1.6608663
12.08071 1.6568329
12.08171 1.6527501999999998
12.08271 1.6486114
12.08371 1.64441
12.08471 1.6401423
12.08571 1.6358092000000002
12.08671 1.6314160000000002
12.08771 1.6269698999999997
12.08871 1.6224768
12.08971 1.6179392000000001
12.09071 1.6133551
12.09171 1.6087184
12.09271 1.6040223
12.09371 1.5992613999999998
12.09471 1.5944344999999998
12.09571 1.5895449999999998
12.09671 1.5845999
12.09771 1.5796065000000001
12.09871 1.5745698999999997
12.09971 1.5694910999999998
12.10071 1.5643658
12.10171 1.5591872
12.10271 1.5539479
12.10371 1.5486436
12.10471 1.5432746000000002
12.10571 1.5378458
12.10671 1.5323648
12.10771 1.5268385
12.10871 1.5212706
12.10971 1.5156602
12.11071 1.5100019
12.11171 1.5042886
12.11271 1.4985144000000001
12.11371 1.4926771
12.11471 1.4867792
12.11571 1.4808271
12.11671 1.4748285
12.11771 1.4687887
12.11871 1.4627093
12.11971 1.4565866
12.12071 1.4504138
12.12171 1.4441839
12.12271 1.4378922
12.12371 1.4315385999999999
12.12471 1.4251279000000001
12.12571 1.4186677
12.12671 1.4121655
12.12771 1.4056261
12.12871 1.3990487
12.12971 1.3924286
12.13071 1.3857583
12.13171 1.3790309
12.13271 1.3722436
12.13371 1.3653979
12.13471 1.3584998
12.13571 1.3515572
12.13671 1.3445763
12.13771 1.3375595
12.13871 1.3305045
12.13971 1.3234052
12.14071 1.3162546000000002
12.14171 1.3090475000000001
12.14271 1.3017836
12.14371 1.2944666
12.14471 1.2871035
12.14571 1.2797019
12.14671 1.2722663
12.14771 1.264797
12.14871 1.2572895000000002
12.14971 1.2497368
12.15071 1.2421321
12.15171 1.2344719
12.15271 1.2267575
12.15371 1.2189944
12.15471 1.2111907
12.15571 1.2033531
12.15671 1.1954851
12.15771 1.1875850000000001
12.15871 1.1796474
12.15971 1.1716649000000001
12.16071 1.163632
12.16171 1.1555469
12.16271 1.1474125
12.16371 1.1392353
12.16471 1.1310225
12.16571 1.1227795
12.16671 1.1145072
12.16771 1.1062024
12.16871 1.097859
12.16971 1.0894706
12.17071 1.0810336999999999
12.17171 1.0725491999999999
12.17271 1.064022
12.17371 1.0554594000000002
12.17471 1.0468681
12.17571 1.0382515
12.17671 1.0296085
12.17771 1.0209338000000001
12.17871 1.0122205
12.17971 1.0034627
12.18071 0.9946582799999999
12.18171 0.98580951
12.18271 0.97692236
12.18371 0.9680042999999999
12.18471 0.95906109
12.18571 0.9500949599999999
12.18671 0.9411035099999999
12.18771 0.9320814199999999
12.18871 0.92302263
12.18971 0.91392305
12.19071 0.9047824
12.19171 0.89560468
12.19271 0.8863961300000001
12.19371 0.87716319
12.19471 0.8679094700000001
12.19571 0.85863452
12.19671 0.8493343400000001
12.19771 0.8400026700000001
12.19871 0.8306342200000001
12.19971 0.82122684
12.20071 0.81178248
12.20171 0.80230674
12.20271 0.79280669
12.20371 0.78328811
12.20471 0.7737532699999999
12.20571 0.7642003700000001
12.20671 0.75462419
12.20771 0.7450185699999999
12.20871 0.73537901
12.20971 0.72570457
12.21071 0.71599837
12.21171 0.70626629
12.21271 0.69651473
12.21371 0.68674805
12.21471 0.67696697
12.21571 0.66716848
12.21671 0.6573474499999999
12.21771 0.6474989
12.21871 0.63762041
12.21971 0.62771323
12.22071 0.61778203
12.22171 0.60783294
12.22271 0.5978713299999999
12.22371 0.58789947
12.22471 0.57791583
12.22571 0.5679156599999999
12.22671 0.5578932400000001
12.22771 0.5478441700000001
12.22871 0.53776754
12.22971 0.52766628
12.23071 0.51754625
12.23171 0.50741397
12.23271 0.49727414999999997
12.23371 0.48712795
12.23471 0.47697284999999995
12.23571 0.46680393000000003
12.23671 0.45661599999999997
12.23771 0.44640595999999994
12.23871 0.43617417
12.23971 0.42592435999999995
12.24071 0.41566221000000003
12.24171 0.40539294
12.24271 0.39511933
12.24371 0.38484067
12.24471 0.37455328
12.24571 0.36425223
12.24671 0.35393352
12.24771 0.34359617000000003
12.24871 0.3332427
12.24971 0.32287843
12.25071 0.31250941000000004
12.25171 0.30214016
12.25271 0.29177198
12.25371 0.28140254000000003
12.25471 0.27102702
12.25571 0.26064019
12.25671 0.25023862
12.25771 0.23982229
12.25871 0.22939465
12.25971 0.21896126999999999
12.26071 0.20852779999999999
12.26171 0.19809773999999997
12.26271 0.18767127
12.26371 0.17724539
12.26471 0.16681541
12.26571 0.15637713
12.26671 0.14592871
12.26771 0.13547166
12.26871 0.12501031
12.26971 0.11455016999999999
12.27071 0.10409578
12.27171 0.09364892600000001
12.27271 0.083208119
12.27371 0.07276930799999999
12.27471 0.06232773899999999
12.27571 0.051880092
12.27671 0.041426049
12.27771 0.0309686
12.27871 0.02051302
12.27971 0.010064864000000001
12.28071 -0.00037210505
12.28171 -0.010797292
12.28271 -0.021213331
12.28371 -0.031624889
12.28471 -0.042036604
12.28571 -0.052451086
12.28671 -0.062867743
12.28771 -0.073282915
12.28871 -0.083691231
12.28971 -0.094087637
12.29071 -0.10446927
12.29171 -0.11483637
12.29271 -0.12519194
12.29371 -0.13554027999999999
12.29471 -0.14588495999999998
12.29571 -0.15622728
12.29671 -0.16656547
12.29771 -0.1768954
12.29871 -0.18721216
12.29971 -0.19751193
12.30071 -0.20779353
12.30171 -0.21805866000000002
12.30271 -0.22831124
12.30371 -0.23855554999999998
12.30471 -0.24879442
12.30571 -0.25902784
12.30671 -0.26925274
12.30771 -0.27946408
12.30871 -0.28965663999999997
12.30971 -0.29982685
12.31071 -0.30997402999999996
12.31171 -0.32010046000000003
12.31271 -0.33021029
12.31371 -0.34030776
12.31471 -0.3503954
12.31571 -0.36047301
12.31671 -0.37053765
12.31771 -0.38058488
12.31871 -0.39061031
12.31971 -0.40061139
12.32071 -0.41058813
12.32171 -0.42054294999999997
12.32271 -0.43047923
12.32371 -0.4404
12.32471 -0.45030629
12.32571 -0.46019661
12.32671 -0.47006723
12.32771 -0.47991377999999996
12.32871 -0.48973272
12.32971 -0.49952269
12.33071 -0.509285
12.33171 -0.51902304
12.33271 -0.52874093
12.33371 -0.5384417300000001
12.33471 -0.54812618
12.33571 -0.55779228
12.33671 -0.56743594
12.33771 -0.57705231
12.33871 -0.58663753
12.33971 -0.5961900099999999
12.34071 -0.60571074
12.34171 -0.61520268
12.34271 -0.62466944
12.34371 -0.63411375
12.34471 -0.6435363599999999
12.34571 -0.65293564
12.34671 -0.66230833
12.34771 -0.6716508
12.34871 -0.6809603
12.34971 -0.69023622
12.35071 -0.69947992
12.35171 -0.70869415
12.35271 -0.7178818299999999
12.35371 -0.7270445999999999
12.35471 -0.7361819000000001
12.35571 -0.74529108
12.35671 -0.7543680700000001
12.35771 -0.76340893
12.35871 -0.77241119
12.35971 -0.78137461
12.36071 -0.7903016199999999
12.36171 -0.79919593
12.36271 -0.80806138
12.36371 -0.81690038
12.36471 -0.82571283
12.36571 -0.83449632
12.36671 -0.84324675
12.36771 -0.85195992
12.36871 -0.8606327699999999
12.36971 -0.86926436
12.37071 -0.87785609
12.37171 -0.88641094
12.37271 -0.89493208
12.37371 -0.90342127
12.37471 -0.91187852
12.37571 -0.92030168
12.37671 -0.9286872999999999
12.37771 -0.9370321399999999
12.37871 -0.9453343200000001
12.37971 -0.9535942199999999
12.38071 -0.9618141700000001
12.38171 -0.9699976100000001
12.38271 -0.97814752
12.38371 -0.9862652
12.38471 -0.99434946
12.38571 -1.0023967999999999
12.38671 -1.0104026
12.38771 -1.0183623
12.38871 -1.0262737
12.38971 -1.0341372
12.39071 -1.0419559999999999
12.39171 -1.0497344
12.39271 -1.0574766
12.39371 -1.0651852
12.39471 -1.0728594
12.39571 -1.0804962
12.39671 -1.0880911
12.39771 -1.0956394
12.39871 -1.1031389
12.39971 -1.1105897999999998
12.40071 -1.1179946
12.40171 -1.1253574
12.40271 -1.1326813999999998
12.40371 -1.1399679
12.40471 -1.1472153
12.40571 -1.1544201
12.40671 -1.1615776
12.40771 -1.1686842
12.40871 -1.1757388
12.40971 -1.1827433
12.41071 -1.1897022
12.41171 -1.1966200999999999
12.41271 -1.2035008999999999
12.41371 -1.2103452000000001
12.41471 -1.2171504
12.41571 -1.2239112
12.41671 -1.2306216
12.41771 -1.2372773
12.41871 -1.2438769
12.41971 -1.2504225
12.42071 -1.256919
12.42171 -1.2633718999999999
12.42271 -1.2697855
12.42371 -1.2761606
12.42471 -1.2824947999999998
12.42571 -1.288783
12.42671 -1.2950198
12.42771 -1.3012012
12.42871 -1.3073268
12.42971 -1.3133993
12.43071 -1.3194239
12.43171 -1.3254054
12.43271 -1.3313466
12.43371 -1.3372468
12.43471 -1.3431019
12.43571 -1.3489058999999999
12.43671 -1.3546534000000001
12.43771 -1.3603414
12.43871 -1.3659714
12.43971 -1.3715479
12.44071 -1.3770773
12.44171 -1.3825655
12.44271 -1.388015
12.44371 -1.3934243000000002
12.44471 -1.3987877
12.44571 -1.4040983999999999
12.44671 -1.4093503
12.44771 -1.4145408
12.44871 -1.4196714
12.44971 -1.4247476000000001
12.45071 -1.429776
12.45171 -1.4347621
12.45271 -1.4397077
12.45371 -1.4446105
12.45471 -1.4494648
12.45571 -1.4542642
12.45671 -1.4590036
12.45771 -1.463682
12.45871 -1.4683025
12.45971 -1.472871
12.46071 -1.4773939999999999
12.46171 -1.4818754
12.46271 -1.4863153
12.46371 -1.4907095000000001
12.46471 -1.4950511
12.46571 -1.4993336
12.46671 -1.5035532
12.46771 -1.5077106999999998
12.46871 -1.5118107
12.46971 -1.5158608
12.47071 -1.5198675
12.47171 -1.5238344
12.47271 -1.5277603000000002
12.47371 -1.5316397000000002
12.47471 -1.5354649999999999
12.47571 -1.5392295
12.47671 -1.5429301
12.47771 -1.5465681
12.47871 -1.5501493
12.47971 -1.5536807
12.48071 -1.5571684000000001
12.48171 -1.5606148
12.48271 -1.5640181
12.48371 -1.5673723000000002
12.48471 -1.5706708999999999
12.48571 -1.5739085
12.48671 -1.5770840000000002
12.48771 -1.5802002999999998
12.48871 -1.5832637
12.48971 -1.5862808
12.49071 -1.589256
12.49171 -1.5921893
12.49271 -1.5950764
12.49371 -1.5979106
12.49471 -1.6006848
12.49571 -1.6033953
12.49671 -1.6060425
12.49771 -1.6086316
12.49871 -1.6111701999999999
12.49971 -1.6136652000000002
12.50071 -1.6161205
12.50171 -1.6185353
12.50271 -1.6209044
12.50371 -1.6232206999999998
12.50471 -1.6254779000000001
12.50571 -1.6276724999999999
12.50671 -1.6298058
12.50771 -1.6318828
12.50871 -1.6339103000000001
12.50971 -1.6358936000000002
12.51071 -1.6378349
12.51171 -1.6397321999999999
12.51271 -1.6415804999999999
12.51371 -1.6433736
12.51471 -1.6451072
12.51571 -1.6467806
12.51671 -1.6483972
12.51771 -1.6499628999999998
12.51871 -1.6514840999999998
12.51971 -1.6529649
12.52071 -1.6544052999999999
12.52171 -1.6558012
12.52271 -1.657146
12.52371 -1.6584335
12.52471 -1.65966
12.52571 -1.6608259
12.52671 -1.6619353
12.52771 -1.6629949000000002
12.52871 -1.6640111999999998
12.52971 -1.6649876000000001
12.53071 -1.6659237
12.53171 -1.6668158
12.53271 -1.6676579
12.53371 -1.6684448
12.53471 -1.6691741
12.53571 -1.6698468000000002
12.53671 -1.6704672999999999
12.53771 -1.6710412000000001
12.53871 -1.6715724
12.53971 -1.6720627
12.54071 -1.6725099
12.54171 -1.6729094
12.54271 -1.6732562
12.54371 -1.673547
12.54471 -1.6737819
12.54571 -1.6739639
12.54671 -1.6740986999999998
12.54771 -1.6741917
12.54871 -1.6742460000000001
12.54971 -1.6742617000000002
12.55071 -1.6742354000000002
12.55171 -1.6741618999999999
12.55271 -1.6740361
12.55371 -1.6738553
12.55471 -1.6736195999999999
12.55571 -1.6733327999999998
12.55671 -1.6729996
12.55771 -1.6726246
12.55871 -1.6722104000000002
12.55971 -1.6717564
12.56071 -1.6712599000000001
12.56171 -1.6707166999999998
12.56271 -1.6701242
12.56371 -1.669481
12.56471 -1.6687891
12.56571 -1.6680514
12.56671 -1.6672718999999998
12.56771 -1.6664531
12.56871 -1.6655952000000003
12.56971 -1.6646960999999998
12.57071 -1.6637525
12.57171 -1.6627610000000002
12.57271 -1.6617198
12.57371 -1.6606294000000001
12.57471 -1.6594925999999999
12.57571 -1.6583133
12.57671 -1.6570952
12.57771 -1.6558403
12.57871 -1.6545486000000003
12.57971 -1.6532179
12.58071 -1.6518453
12.58171 -1.6504277
12.58271 -1.6489635999999999
12.58371 -1.6474538
12.58471 -1.6459003
12.58571 -1.6443059
12.58671 -1.6426726999999999
12.58771 -1.6410019000000002
12.58871 -1.6392929
12.58971 -1.6375441000000002
12.59071 -1.6357534999999999
12.59171 -1.6339203
12.59271 -1.6320448
12.59371 -1.6301284999999999
12.59471 -1.6281739
12.59571 -1.6261828999999999
12.59671 -1.6241565
12.59771 -1.6220944000000002
12.59871 -1.6199948
12.59971 -1.6178557999999998
12.60071 -1.6156759
12.60171 -1.6134547
12.60271 -1.6111929
12.60371 -1.6088923000000002
12.60471 -1.6065551
12.60571 -1.6041826
12.60671 -1.6017759
12.60771 -1.5993346
12.60871 -1.5968578
12.60971 -1.5943447
12.61071 -1.5917948000000002
12.61171 -1.5892080999999998
12.61271 -1.5865852999999999
12.61371 -1.5839276999999998
12.61471 -1.5812358
12.61571 -1.5785098000000002
12.61671 -1.5757494
12.61771 -1.5729536999999998
12.61871 -1.5701227000000002
12.61971 -1.5672563
12.62071 -1.5643554
12.62171 -1.5614215
12.62271 -1.5584559
12.62371 -1.5554594
12.62471 -1.5524321
12.62571 -1.5493735
12.62671 -1.5462825
12.62771 -1.5431584999999999
12.62871 -1.5400011999999998
12.62971 -1.5368111
12.63071 -1.5335892
12.63171 -1.5303365
12.63271 -1.5270536
12.63371 -1.5237407
12.63471 -1.5203974
12.63571 -1.5170233
12.63671 -1.5136181
12.63771 -1.5101822
12.63871 -1.5067167
12.63971 -1.5032233000000002
12.64071 -1.4997033
12.64171 -1.4961576
12.64271 -1.4925857
12.64371 -1.4889865
12.64471 -1.4853583
12.64571 -1.4816996
12.64671 -1.4780099999999998
12.64771 -1.4742902
12.64871 -1.4705424999999999
12.64971 -1.466769
12.65071 -1.4629717
12.65171 -1.4591515
12.65271 -1.4553079
12.65371 -1.4514394
12.65471 -1.4475442
12.65571 -1.4436213999999998
12.65671 -1.439671
12.65771 -1.4356944
12.65871 -1.4316937
12.65971 -1.427671
12.66071 -1.4236276
12.66171 -1.4195628
12.66271 -1.4154752
12.66371 -1.4113624
12.66471 -1.4072228
12.66571 -1.4030563
12.66671 -1.3988644
12.66771 -1.3946502
12.66871 -1.3904168
12.66971 -1.3861667
12.67071 -1.3819003
12.67171 -1.3776163
12.67271 -1.3733115
12.67371 -1.3689831
12.67471 -1.3646291
12.67571 -1.3602493
12.67671 -1.3558459
12.67771 -1.3514223
12.67871 -1.3469816000000001
12.67971 -1.3425261000000002
12.68071 -1.3380559
12.68171 -1.3335695
12.68271 -1.3290639
12.68371 -1.3245368
12.68471 -1.3199874999999999
12.68571 -1.315417
12.68671 -1.3108283
12.68771 -1.306225
12.68871 -1.3016095
12.68971 -1.2969825000000001
12.69071 -1.2923423
12.69171 -1.2876856
12.69271 -1.2830088
12.69371 -1.2783095
12.69471 -1.273588
12.69571 -1.2688471
12.69671 -1.2640911
12.69771 -1.2593245
12.69871 -1.2545501000000001
12.69971 -1.249768
12.70071 -1.2449761
12.70171 -1.2401703
12.70271 -1.235347
12.70371 -1.230504
12.70471 -1.2256420000000001
12.70571 -1.2207641
12.70671 -1.2158744000000001
12.70771 -1.2109765
12.70871 -1.2060719
12.70971 -1.2011596
12.71071 -1.1962363999999999
12.71171 -1.1912988
12.71271 -1.1863439999999998
12.71371 -1.181372
12.71471 -1.1763853
12.71571 -1.1713884
12.71671 -1.1663858
12.71771 -1.1613803
12.71871 -1.1563721
12.71971 -1.1513583
12.72071 -1.1463341999999999
12.72171 -1.1412954
12.72271 -1.1362392000000001
12.72371 -1.1311665
12.72471 -1.1260808
12.72571 -1.1209875
12.72671 -1.1158914
12.72771 -1.110795
12.72871 -1.1056975
12.72971 -1.1005958999999998
12.73071 -1.0954857
12.73171 -1.090363
12.73271 -1.0852268
12.73371 -1.0800788000000001
12.73471 -1.0749234
12.73571 -1.0697651000000001
12.73671 -1.0646072
12.73771 -1.0594503
12.73871 -1.0542917
12.73971 -1.0491271
12.74071 -1.0439517
12.74171 -1.0387633
12.74271 -1.0335626
12.74371 -1.0283536
12.74471 -1.0231419
12.74571 -1.0179327999999999
12.74671 -1.0127289
12.74771 -1.0075296
12.74871 -1.0023309
12.74971 -0.9971272200000001
12.75071 -0.99191405
12.75171 -0.98668942
12.75271 -0.98145502
12.75371 -0.97621512
12.75471 -0.9709753099999999
12.75571 -0.96573997
12.75671 -0.9605104999999999
12.75771 -0.9552848500000001
12.75871 -0.95005874
12.75971 -0.94482731
12.76071 -0.93958741
12.76171 -0.9343393099999999
12.76271 -0.92908638
12.76371 -0.9238340899999999
12.76471 -0.91858758
12.76571 -0.91334982
12.76671 -0.9081198800000001
12.76771 -0.9028938599999999
12.76871 -0.89766597
12.76971 -0.8924312
12.77071 -0.88718757
12.77171 -0.88193687
12.77271 -0.87668411
12.77371 -0.87143555
12.77471 -0.8661964
12.77571 -0.86096851
12.77671 -0.8557500299999999
12.77771 -0.85053612
12.77871 -0.8453208999999999
12.77971 -0.8401000900000001
12.78071 -0.8348729500000001
12.78171 -0.82964245
12.78271 -0.8244141899999999
12.78371 -0.8191939400000001
12.78471 -0.8139852399999999
12.78571 -0.8087882799999999
12.78671 -0.8035994100000001
12.78771 -0.79841297
12.78871 -0.79322373
12.78971 -0.78802938
12.79071 -0.78283139
12.79171 -0.77763461
12.79271 -0.7724455100000001
12.79371 -0.7672694
12.79471 -0.76210829
12.79571 -0.7569601300000001
12.79671 -0.75181951
12.79771 -0.74667996
12.79871 -0.74153673
12.79971 -0.73638856
12.80071 -0.73123863
12.80171 -0.72609298
12.80271 -0.72095832
12.80371 -0.7158393
12.80471 -0.71073673
12.80571 -0.70564728
12.80671 -0.70056506
12.80771 -0.69548409
12.80871 -0.69040097
12.80971 -0.68531632
12.81071 -0.68023442
12.81171 -0.67516165
12.81271 -0.67010368
12.81371 -0.66506304
12.81471 -0.66003813
12.81571 -0.65502385
12.81671 -0.6500137500000001
12.81771 -0.6450027199999999
12.81871 -0.63998937
12.81971 -0.63497666
12.82071 -0.62997094
12.82171 -0.62497919
12.82271 -0.62000654
12.82371 -0.61505404
12.82471 -0.61011822
12.82571 -0.6051926400000001
12.82671 -0.60027041
12.82771 -0.59534721
12.82871 -0.59042289
12.82971 -0.58550169
12.83071 -0.5805903099999999
12.83171 -0.57569528
12.83271 -0.57082023
12.83371 -0.5659645
12.83471 -0.56112348
12.83571 -0.5562906599999999
12.83671 -0.5514605
12.83771 -0.54663084
12.83871 -0.54180389
12.83971 -0.53698537
12.84071 -0.5321823499999999
12.84171 -0.5274000600000001
12.84271 -0.5226398800000001
12.84371 -0.5178985199999999
12.84471 -0.5131695399999999
12.84571 -0.50844578
12.84671 -0.5037223900000001
12.84771 -0.49899899999999997
12.84871 -0.49427981
12.84971 -0.48957196999999997
12.85071 -0.48488267
12.85171 -0.48021632
12.85271 -0.47557284
12.85371 -0.47094770999999996
12.85471 -0.46633407
12.85571 -0.46172542000000005
12.85671 -0.45711854
12.85771 -0.45251474
12.85871 -0.44791935999999993
12.85971 -0.44333944000000003
12.86071 -0.43878085
12.86171 -0.43424577
12.86271 -0.42973174999999997
12.86371 -0.42523281
12.86471 -0.42074188
12.86571 -0.41625387999999997
12.86671 -0.41176798000000003
12.86771 -0.40728794
12.86871 -0.40282067
12.86971 -0.39837346
12.87071 -0.39395099
12.87171 -0.3895534
12.87271 -0.38517618
12.87371 -0.38081207
12.87471 -0.37645407000000003
12.87571 -0.37209822
12.87671 -0.36774531
12.87771 -0.36340056
12.87871 -0.35907135
12.87971 -0.35476433
12.88071 -0.35048262
12.88171 -0.34622464000000003
12.88271 -0.34198482
12.88371 -0.33775601
12.88471 -0.33353253
12.88571 -0.32931261
12.88671 -0.32509912
12.88771 -0.32089841999999996
12.88871 -0.31671764
12.88971 -0.3125617
12.89071 -0.30843124
12.89171 -0.30432225
12.89271 -0.30022772999999997
12.89371 -0.29614060000000003
12.89471 -0.29205668
12.89571 -0.28797644
12.89671 -0.28390491
12.89771 -0.27984962999999996
12.89871 -0.27581764999999997
12.89971 -0.27181259
12.90071 -0.26783329
12.90171 -0.26387426
12.90271 -0.25992796
12.90371 -0.255988
12.90471 -0.25205165
12.90571 -0.24812103
12.90671 -0.24420208999999998
12.90771 -0.24030216000000001
12.90871 -0.23642683000000003
12.90971 -0.23257765
12.91071 -0.22875154
12.91171 -0.22494213
12.91271 -0.22114247999999997
12.91371 -0.21734806
12.91471 -0.21355876000000001
12.91571 -0.20977894000000002
12.91671 -0.20601564999999997
12.91771 -0.20227574
12.91871 -0.19856293000000003
12.91971 -0.19487625
12.92071 -0.19121032999999998
12.92171 -0.18755763
12.92271 -0.18391147
12.92371 -0.18026878
12.92471 -0.17663138
12.92571 -0.17300521
12.92671 -0.16939789
12.92771 -0.16581566
12.92871 -0.16226083000000002
12.92971 -0.15873093
12.93071 -0.15521980000000002
12.93171 -0.15172024
12.93271 -0.148227
12.93371 -0.14473894
12.93471 -0.14125947
12.93571 -0.13779501
12.93671 -0.13435225
12.93771 -0.13093528
12.93871 -0.12754385000000001
12.93971 -0.12417339
12.94071 -0.120817
12.94171 -0.11746832
12.94271 -0.11412429
12.94371 -0.11078645000000001
12.94471 -0.10746045
12.94571 -0.10415372
12.94671 -0.10087245999999998
12.94771 -0.097619067
12.94871 -0.094391149
12.94971 -0.091182458
12.95071 -0.087985437
12.95171 -0.084794272
12.95271 -0.08160720499999999
12.95371 -0.078427175
12.95471 -0.075260509
12.95571 -0.072114257
12.95671 -0.06899325499999999
12.95771 -0.065898179
12.95871 -0.06282533300000001
12.95971 -0.05976830700000001
12.96071 -0.056720746
12.96171 -0.053679057999999995
12.96271 -0.050643965
12.96371 -0.047620208000000004
12.96471 -0.044614522
12.96571 -0.041632782
12.96671 -0.038677447999999996
12.96771 -0.035746497
12.96871 -0.032834164
12.96971 -0.029933301
12.97071 -0.027038326
12.97171 -0.024147527000000002
12.97271 -0.021263787
12.97371 -0.018393427
12.97471 -0.015543630999999999
12.97571 -0.012719517999999999
12.97671 -0.009922068400000001
12.97771 -0.0071477742
12.97871 -0.0043901033
12.97971 -0.0016422185999999997
12.98071 0.0011002442
12.98171 0.0038374455
12.98271 0.0065653803000000005
12.98371 0.0092776536
12.98471 0.011968207
12.98571 0.014633889
12.98671 0.017275756
12.98771 0.019898600000000002
12.98871 0.022508884
12.98971 0.025111974999999998
12.99071 0.027709844
12.99171 0.030300202
12.99271 0.032877433
12.99371 0.03543495
12.99471 0.037967967
12.99571 0.040475541000000004
12.99671 0.04296104
12.99771 0.045430806
12.99871 0.047891599
12.99971 0.050347846
13.00071 0.05279986700000001
13.00171 0.055243797000000004
13.00271 0.057673163
13.00371 0.060081563
13.00471 0.062465278
13.00571 0.064824743
13.00671 0.067164289
13.00771 0.06949029000000001
13.00871 0.071808492
13.00971 0.074121653
13.01071 0.07642849800000001
13.01171 0.078724325
13.01271 0.081003091
13.01371 0.083260017
13.01471 0.085493643
13.01571 0.087706465
13.01671 0.089903874
13.01771 0.092091889
13.01871 0.094274606
13.01971 0.096452422
13.02071 0.098621845
13.02171 0.10077689
13.02271 0.10291155999999999
13.02371 0.10502235
13.02471 0.10710966000000001
13.02571 0.10917776
13.02671 0.11123298000000001
13.02771 0.11328122
13.02871 0.1153256
13.02971 0.11736525
13.03071 0.11939574
13.03171 0.12141102999999999
13.03271 0.12340592
13.03371 0.12537822
13.03471 0.12732954999999999
13.03571 0.12926457
13.03671 0.131189
13.03771 0.13310714
13.03871 0.13502014
13.03971 0.13692555
13.04071 0.13881838999999999
13.04171 0.14069339
13.04271 0.14254726
13.04371 0.14438012
13.04471 0.14619557
13.04571 0.14799916999999999
13.04671 0.14979619
13.04771 0.15158942
13.04871 0.15337797
13.04971 0.15515762000000002
13.05071 0.15692257
13.05171 0.15866773
13.05271 0.16039082999999998
13.05371 0.16209329
13.05471 0.16377965
13.05571 0.16545567
13.05671 0.16712605
13.05771 0.16879255
13.05871 0.17045344
13.05971 0.1721043
13.06071 0.17374003
13.06171 0.17535697
13.06271 0.17695444
13.06371 0.17853503
13.06471 0.18010335
13.06571 0.18166413
13.06671 0.18322013
13.06771 0.18477094
13.06871 0.18631323
13.06971 0.18784209000000002
13.07071 0.18935314
13.07171 0.19084445
13.07271 0.19231735
13.07371 0.19377598999999998
13.07471 0.19522562999999998
13.07571 0.19667055000000003
13.07671 0.19811236000000002
13.07771 0.19954932000000003
13.07871 0.20097711000000001
13.07971 0.20239059999999998
13.08071 0.20378598000000003
13.08171 0.20516219
13.08271 0.20652131999999998
13.08371 0.20786768
13.08471 0.20920602
13.08571 0.21053947999999997
13.08671 0.2118685
13.08771 0.21319063
13.08871 0.2145018
13.08971 0.21579806
13.09071 0.21707737000000002
13.09171 0.21834048
13.09271 0.21959061000000002
13.09371 0.22083214
13.09471 0.22206863
13.09571 0.22330141999999997
13.09671 0.22452893
13.09771 0.22574730999999998
13.09871 0.22695202000000003
13.09971 0.22813973
13.10071 0.22930966
13.10171 0.23046397000000002
13.10271 0.23160686
13.10371 0.23274296
13.10471 0.2338754
13.10571 0.23500472
13.10671 0.23612867
13.10771 0.23724327
13.10871 0.23834455999999998
13.10971 0.23943013999999999
13.11071 0.24050018
13.11171 0.24155732
13.11271 0.24260541
13.11371 0.24364791000000002
13.11471 0.24468633
13.11571 0.24571978000000003
13.11671 0.24674525
13.11771 0.24775902
13.11871 0.24875830999999998
13.11971 0.24974248000000002
13.12071 0.25071340999999997
13.12171 0.25167475
13.12271 0.25263040000000003
13.12371 0.25358298
13.12471 0.25453262000000004
13.12571 0.25547699
13.12671 0.2564122
13.12771 0.25733437
13.12871 0.25824126999999997
13.12971 0.2591331
13.13071 0.2600125
13.13171 0.26088338
13.13271 0.26174933
13.13371 0.26261224
13.13471 0.26347162
13.13571 0.2643249
13.13671 0.26516858
13.13771 0.26599984
13.13871 0.26681768
13.13971 0.26762332
13.14071 0.26841967
13.14171 0.26921008
13.14271 0.26999677
13.14371 0.27077997000000004
13.14471 0.27155768999999996
13.14571 0.27232659000000004
13.14671 0.27308342999999996
13.14771 0.27382639000000003
13.14871 0.27455597
13.14971 0.27527482999999997
13.15071 0.27598676
13.15171 0.27669522
13.15271 0.27740197
13.15371 0.27810640000000003
13.15471 0.27880582
13.15571 0.27949659
13.15671 0.28017554
13.15771 0.28084137
13.15871 0.28149497
13.15971 0.28213901
13.16071 0.28277682
13.16171 0.28341094
13.16271 0.28404212
13.16371 0.28466906000000003
13.16471 0.28528902
13.16571 0.28589913
13.16671 0.28649757
13.16771 0.28708456
13.16871 0.28766219
13.16971 0.28823367
13.17071 0.28880201
13.17171 0.28936871999999997
13.17271 0.28993313
13.17371 0.29049267
13.17471 0.29104385
13.17571 0.29158369
13.17671 0.29211091
13.17771 0.29262644000000004
13.17871 0.29313311000000003
13.17971 0.29363446
13.18071 0.29413342
13.18171 0.29463114
13.18271 0.29512662
13.18371 0.29561729
13.18471 0.29609997
13.18571 0.29657234
13.18671 0.29703376000000004
13.18771 0.29748557
13.18871 0.29793042
13.18971 0.29837114000000003
13.19071 0.29880954000000004
13.19171 0.29924558
13.19271 0.29967746
13.19371 0.30010235
13.19471 0.30051763000000004
13.19571 0.30092199
13.19671 0.30131612
13.19771 0.30170243999999996
13.19871 0.30208419000000003
13.19971 0.30246417
13.20071 0.30284361
13.20171 0.30322168
13.20271 0.30359584
13.20371 0.30396278
13.20471 0.30431978
13.20571 0.30466567
13.20671 0.30500134
13.20771 0.30532930999999996
13.20871 0.30565271
13.20971 0.30597404
13.21071 0.30629425
13.21171 0.30661239
13.21271 0.30692618
13.21371 0.30723296
13.21471 0.30753077
13.21571 0.30781932
13.21671 0.30809994999999996
13.21771 0.30837515000000004
13.21871 0.3086475
13.21971 0.30891853
13.22071 0.30918815
13.22171 0.30945458
13.22271 0.30971509
13.22371 0.30996715999999996
13.22471 0.31020939000000003
13.22571 0.31044227
13.22671 0.31066788
13.22771 0.31088924
13.22871 0.31110909999999997
13.22971 0.31132898
13.23071 0.31154857
13.23171 0.31176583999999996
13.23271 0.31197791
13.23371 0.31218209999999996
13.23471 0.31237698
13.23571 0.31256287
13.23671 0.31274167999999997
13.23771 0.31291605
13.23871 0.31308837
13.23971 0.31325982
13.24071 0.31343
13.24171 0.31359713
13.24271 0.3137588
13.24371 0.3139131
13.24471 0.31405929
13.24571 0.31419822
13.24671 0.31433199
13.24771 0.31446302
13.24871 0.31459315
13.24971 0.31472281999999996
13.25071 0.31485085
13.25171 0.31497485000000003
13.25271 0.31509213
13.25371 0.31520075
13.25471 0.31530031000000003
13.25571 0.31539217999999997
13.25671 0.315479
13.25771 0.31556375
13.25871 0.31564866999999996
13.25971 0.31573442
13.26071 0.31581989
13.26171 0.31590263999999996
13.26271 0.31597980000000003
13.26371 0.31604923
13.26471 0.31611023
13.26571 0.31616378
13.26671 0.31621212
13.26771 0.31625777
13.26871 0.31630262
13.26971 0.31634709
13.27071 0.31639005
13.27171 0.31642929999999997
13.27271 0.31646255
13.27371 0.3164883
13.27471 0.31650665
13.27571 0.31651922
13.27671 0.31652865
13.27771 0.31653757
13.27871 0.31654749
13.27971 0.3165582
13.28071 0.31656774
13.28171 0.31657312
13.28271 0.31657137
13.28371 0.3165608
13.28471 0.31654153
13.28571 0.31651559
13.28671 0.31648613999999997
13.28771 0.31645633
13.28871 0.31642813999999997
13.28971 0.31640159
13.29071 0.31637487
13.29171 0.31634495
13.29271 0.31630888
13.29371 0.31626492
13.29471 0.31621323
13.29571 0.31615577
13.29671 0.31609547
13.29771 0.31603503
13.29871 0.31597584
13.29971 0.31591735
13.30071 0.31585728
13.30171 0.31579249000000004
13.30271 0.31572031
13.30371 0.31563973
13.30471 0.31555174
13.30571 0.31545916999999996
13.30671 0.31536554
13.30771 0.31527375999999996
13.30871 0.31518482000000003
13.30971 0.31509749
13.31071 0.31500862
13.31171 0.31491439
13.31271 0.31481176
13.31371 0.31469972
13.31471 0.31457969
13.31571 0.31445497
13.31671 0.31432945
13.31771 0.31420616
13.31871 0.31408609
13.31971 0.31396777
13.32071 0.31384787999999997
13.32171 0.31372269
13.32271 0.31358947
13.32371 0.31344763
13.32471 0.31329893999999997
13.32571 0.31314683000000004
13.32671 0.31299499999999997
13.32771 0.31284587
13.32871 0.31269956
13.32971 0.31255383999999997
13.33071 0.31240496
13.33171 0.31224925
13.33271 0.31208456
13.33371 0.31191132
13.33471 0.31173227
13.33571 0.31155157
13.33671 0.31137315
13.33771 0.31119913
13.33871 0.31102891
13.33971 0.31085941
13.34071 0.31068623
13.34171 0.31050534
13.34271 0.31031477
13.34371 0.31011526
13.34471 0.30991007
13.34571 0.30970364
13.34671 0.30949987
13.34771 0.30930054
13.34871 0.30910473
13.34971 0.30890908
13.35071 0.30870927
13.35171 0.30850177
13.35271 0.30828528
13.35371 0.3080612
13.35471 0.3078331
13.35571 0.3076053
13.35671 0.30738101
13.35771 0.30716108000000003
13.35871 0.30694352
13.35971 0.30672438
13.36071 0.30649928000000004
13.36171 0.3062652
13.36271 0.30602176999999997
13.36371 0.30577146
13.36471 0.30551862
13.36571 0.30526789
13.36671 0.30502218
13.36771 0.30478164999999996
13.36871 0.30454358
13.36971 0.30430343
13.37071 0.30405663
13.37171 0.30380033
13.37271 0.30353453
13.37371 0.30326212
13.37471 0.30298757
13.37571 0.30271529999999996
13.37671 0.30244783999999997
13.37771 0.30218493
13.37871 0.30192363
13.37971 0.30165959999999997
13.38071 0.30138886
13.38171 0.30110941999999996
13.38271 0.30082212999999997
13.38371 0.30053025
13.38471 0.30023821
13.38571 0.29994964
13.38671 0.29966598
13.38771 0.29938581999999997
13.38871 0.29910539999999997
13.38971 0.29882009000000004
13.39071 0.29852631999999996
13.39171 0.29822299
13.39271 0.29791195
13.39371 0.29759738
13.39471 0.29728417
13.39571 0.29697604
13.39671 0.29667411000000005
13.39771 0.29637646
13.39871 0.29607895
13.39971 0.2957768
13.40071 0.29546648999999997
13.40171 0.29514704
13.40271 0.29482036
13.40371 0.29449041
13.40471 0.29416159000000003
13.40571 0.29383698
13.40671 0.29351709
13.40771 0.29319978999999996
13.40871 0.29288116000000003
13.40971 0.2925572
13.41071 0.29222548
13.41171 0.29188616
13.41271 0.29154192
13.41371 0.29119698
13.41471 0.2908553
13.41571 0.29051905
13.41671 0.29018756
13.41771 0.28985762
13.41871 0.28952456
13.41971 0.28918413000000004
13.42071 0.28883424
13.42171 0.28847561
13.42271 0.28811172
13.42371 0.28774736
13.42471 0.28738687
13.42571 0.28703248
13.42671 0.28668358
13.42771 0.28633699
13.42871 0.28598823
13.42971 0.28563335
13.43071 0.28527037
13.43171 0.28490005
13.43271 0.2845255
13.43371 0.28415073
13.43471 0.28377916
13.43571 0.28341203
13.43671 0.28304805
13.43771 0.28268385
13.43871 0.28231549
13.43971 0.28194002999999995
13.44071 0.28155688
13.44171 0.28116812
13.44271 0.28077776
13.44371 0.28039017
13.44471 0.28000834999999996
13.44571 0.27963272
13.44671 0.27926087
13.44771 0.27888841000000003
13.44871 0.27851062
13.44971 0.27812419
13.45071 0.27772844999999996
13.45171 0.27732566999999997
13.45271 0.27692006
13.45371 0.27651626
13.45471 0.27611756
13.45571 0.27572471
13.45671 0.27533576
13.45771 0.27494703
13.45871 0.27455451999999997
13.45971 0.27415568
13.46071 0.27375036999999997
13.46171 0.27334084999999997
13.46271 0.27293076
13.46371 0.27252366
13.46471 0.27212137
13.46571 0.27172321
13.46671 0.27132616
13.46771 0.27092602
13.46871 0.2705191
13.46971 0.27010383
13.47071 0.26968138
13.47171 0.26925539000000004
13.47271 0.26883062
13.47371 0.26841115
13.47471 0.26799883
13.47571 0.26759256000000003
13.47671 0.26718874000000004
13.47771 0.26678252
13.47871 0.26636975999999996
13.47971 0.26594847
13.48071 0.26551958
13.48171 0.26508644
13.48271 0.26465345
13.48371 0.26422429
13.48471 0.26380059
13.48571 0.26338128
13.48671 0.26296317
13.48771 0.26254228
13.48871 0.26211562
13.48971 0.26168242999999997
13.49071 0.2612445
13.49171 0.26080548000000003
13.49271 0.26036934
13.49371 0.25993869999999997
13.49471 0.25951369
13.49571 0.25909173
13.49671 0.25866856
13.49771 0.25823978
13.49871 0.25780271
13.49971 0.2573574
13.50071 0.25690675
13.50171 0.25645545999999997
13.50271 0.25600824
13.50371 0.25556807000000004
13.50471 0.2551351
13.50571 0.25470655
13.50671 0.25427795
13.50771 0.25384484
13.50871 0.25340444
13.50971 0.25295673
13.51071 0.25250432
13.51171 0.25205133
13.51271 0.25160168
13.51371 0.25115751
13.51471 0.2507183
13.51571 0.25028114
13.51671 0.24984204000000002
13.51771 0.24939757
13.51871 0.24894637000000003
13.51971 0.24848974
13.52071 0.24803124999999998
13.52171 0.24757527000000001
13.52271 0.24712519000000002
13.52371 0.24668201999999997
13.52471 0.2462439
13.52571 0.24580674000000002
13.52671 0.2453658
13.52771 0.24491758
13.52871 0.24446111999999998
13.52971 0.24399844
13.53071 0.24353382
13.53171 0.24307209999999999
13.53271 0.24261686
13.53371 0.24216904
13.53471 0.24172666
13.53571 0.24128561
13.53671 0.24084137
13.53771 0.24039072
13.53871 0.23993307
13.53971 0.23947053000000001
13.54071 0.23900699000000003
13.54171 0.23854651999999998
13.54271 0.23809164
13.54371 0.23764235
13.54471 0.23719610000000002
13.54571 0.23674895
13.54671 0.23629721
13.54771 0.23583900000000002
13.54871 0.23537513
13.54971 0.23490884
13.55071 0.23444452999999998
13.55171 0.23398597
13.55271 0.23353474999999999
13.55371 0.23308955
13.55471 0.23264664
13.55571 0.23220126
13.55671 0.23174941999999998
13.55771 0.23128951000000003
13.55871 0.23082290000000003
13.55971 0.23035337000000003
13.56071 0.22988576
13.56171 0.22942397999999997
13.56271 0.22896968
13.56371 0.22852165
13.56471 0.22807634
13.56571 0.22762949000000002
13.56671 0.22717775
13.56771 0.22672007
13.56871 0.22625797
13.56971 0.2257949
13.57071 0.22533468
13.57171 0.22487990000000002
13.57271 0.22443077
13.57371 0.22398508
13.57471 0.22353902
13.57571 0.22308887000000002
13.57671 0.22263249999999998
13.57771 0.22217040000000002
13.57871 0.22170558
13.57971 0.22124238000000002
13.58071 0.22078489
13.58171 0.22033523000000002
13.58271 0.21989276
13.58371 0.21945427
13.58471 0.21901515000000002
13.58571 0.21857119000000003
13.58671 0.21812014999999998
13.58771 0.21766257
13.58871 0.21720147
13.58971 0.21674111000000001
13.59071 0.21628537
13.59171 0.21583622000000002
13.59271 0.21539303
13.59371 0.214953
13.59471 0.21451244000000003
13.59571 0.21406826999999998
13.59671 0.21361941
13.59771 0.21316714
13.59871 0.21271452000000002
13.59971 0.21226506
13.60071 0.21182124000000002
13.60171 0.21138338
13.60271 0.21094938
13.60371 0.21051554999999997
13.60471 0.21007807999999997
13.60571 0.20963456
13.60671 0.20918505999999998
13.60771 0.20873211
13.60871 0.20827984
13.60971 0.20783241
13.61071 0.20739243000000002
13.61171 0.20695998999999998
13.61271 0.20653268
13.61371 0.20610653
13.61471 0.20567756
13.61571 0.20524330999999998
13.61671 0.20480363000000001
13.61771 0.20436069
13.61871 0.20391799000000002
13.61971 0.20347885
13.62071 0.20304513000000002
13.62171 0.20261654
13.62271 0.20219080999999997
13.62371 0.20176482
13.62471 0.20133597
13.62571 0.20090332
13.62671 0.20046812
13.62771 0.20003323
13.62871 0.19960208000000002
13.62971 0.19917711999999999
13.63071 0.19875884
13.63171 0.19834542
13.63271 0.19793336
13.63371 0.19751880000000002
13.63471 0.19709899
13.63571 0.1966733
13.63671 0.19624351999999998
13.63771 0.19581311
13.63871 0.19538598
13.63971 0.19496493
13.64071 0.19455074
13.64171 0.19414196
13.64271 0.19373562
13.64371 0.19332848
13.64471 0.19291830999999998
13.64571 0.19250476
13.64671 0.19208934
13.64771 0.19167477
13.64871 0.19126369
13.64971 0.19085758
13.65071 0.19045606
13.65171 0.19005708999999998
13.65271 0.18965779000000002
13.65371 0.18925567999999998
13.65471 0.18884977
13.65571 0.18844107
13.65671 0.1880322
13.65771 0.18762643
13.65871 0.18722643
13.65971 0.18683317
13.66071 0.18644552
13.66171 0.18606066000000002
13.66271 0.18567515
13.66371 0.18528618
13.66471 0.18489267
13.66571 0.18449554
13.66671 0.18409735
13.66771 0.18370129
13.66871 0.18330994
13.66971 0.18292429999999998
13.67071 0.18254358999999998
13.67171 0.18216564
13.67271 0.18178785
13.67371 0.18140832
13.67471 0.18102662
13.67571 0.18064387999999998
13.67671 0.18026228
13.67771 0.17988406999999998
13.67871 0.17951060000000002
13.67971 0.17914164
13.68071 0.17877546
13.68171 0.17840947
13.68271 0.1780413
13.68371 0.17766973
13.68471 0.17729533
13.68571 0.17692024
13.68671 0.17654746999999998
13.68771 0.17617973
13.68871 0.17581851
13.68971 0.17546345000000002
13.69071 0.17511258
13.69171 0.17476297
13.69271 0.17441192
13.69371 0.17405788
13.69471 0.17370099
13.69571 0.17334288
13.69671 0.17298601
13.69771 0.17263262000000001
13.69871 0.17228387
13.69971 0.17193945
13.70071 0.17159778
13.70171 0.17125675999999998
13.70271 0.1709147
13.70371 0.17057101
13.70471 0.17022653
13.70571 0.16988317
13.70671 0.16954308
13.70771 0.16920781000000001
13.70871 0.16887754
13.70971 0.16855099
13.71071 0.16822587
13.71171 0.16789967
13.71271 0.16757076
13.71371 0.16723895
13.71471 0.16690564
13.71571 0.16657339000000002
13.71671 0.1662449
13.71771 0.16592206999999998
13.71871 0.16560528
13.71971 0.16529331
13.72071 0.16498378
13.72171 0.16467411
13.72271 0.16436239
13.72371 0.16404818
13.72471 0.16373247999999999
13.72571 0.16341734
13.72671 0.16310497999999998
13.72771 0.16279687
13.72871 0.16249322
13.72971 0.16219289
13.73071 0.16189398
13.73171 0.16159463999999998
13.73271 0.16129393
13.73371 0.1609922
13.73471 0.1606911
13.73571 0.16039283000000001
13.73671 0.16009931
13.73771 0.15981132
13.73871 0.15952809
13.73971 0.15924753
13.74071 0.15896696999999999
13.74171 0.15868414
13.74271 0.15839811
13.74371 0.15810962
13.74471 0.15782090999999998
13.74571 0.15753488
13.74671 0.15725401
13.74771 0.15697951
13.74871 0.15671081
13.74971 0.15644586
13.75071 0.15618193
13.75171 0.15591664
13.75271 0.15564883000000002
13.75371 0.15537901
13.75471 0.15510897999999998
13.75571 0.15484116
13.75671 0.15457748
13.75771 0.15431865
13.75871 0.15406385
13.75971 0.15381113999999999
13.76071 0.15355826
13.76171 0.15330369000000002
13.76271 0.15304736
13.76371 0.15279076
13.76471 0.15253641
13.76571 0.1522869
13.76671 0.15204374
13.76771 0.15180672
13.76871 0.15157381
13.76971 0.15134185
13.77071 0.15110772
13.77171 0.15086946999999998
13.77271 0.15062715
13.77371 0.15038277
13.77471 0.15013964
13.77571 0.14990111
13.77671 0.14966932
13.77771 0.1494445
13.77871 0.14922485
13.77971 0.14900736
13.78071 0.148789
13.78171 0.14856793000000001
13.78271 0.14834417
13.78371 0.14811953
13.78471 0.14789681
13.78571 0.14767853
13.78671 0.14746586
13.78771 0.14725806
13.78871 0.14705274000000002
13.78971 0.14684686000000002
13.79071 0.14663805
13.79171 0.14642571000000001
13.79271 0.14621137
13.79371 0.14599825
13.79471 0.14579005
13.79571 0.1455895
13.79671 0.14539718
13.79771 0.14521119
13.79871 0.14502775
13.79971 0.14484258
13.80071 0.1446525
13.80171 0.14445663
13.80271 0.14425672
13.80371 0.1440565
13.80471 0.14386021
13.80571 0.143671
13.80671 0.14348974
13.80771 0.14331478
13.80871 0.14314266
13.80971 0.14296965
13.81071 0.14279323
13.81171 0.1426132
13.81271 0.1424317
13.81371 0.14225224
13.81471 0.14207822
13.81571 0.14191135
13.81671 0.1417508
13.81771 0.14159342
13.81871 0.14143491
13.81971 0.1412716
13.82071 0.14110205
13.82171 0.14092777
13.82271 0.14075281
13.82371 0.14058229
13.82471 0.14042048000000001
13.82571 0.14026907
13.82671 0.14012648
13.82771 0.13998843
13.82871 0.13984950000000002
13.82971 0.1397052
13.83071 0.13955366
13.83171 0.13939632000000002
13.83271 0.13923725
13.83371 0.13908149
13.83471 0.13893297999999998
13.83571 0.13879302
13.83671 0.13865979
13.83771 0.13852916
13.83871 0.13839653
13.83971 0.13825878
13.84071 0.13811573
13.84171 0.13797024
13.84271 0.13782709
13.84371 0.13769099
13.84471 0.13756453000000002
13.84571 0.13744691
13.84671 0.1373341
13.84771 0.13722026
13.84871 0.13710008999999998
13.84971 0.13697087000000002
13.85071 0.13683375
13.85171 0.13669338
13.85271 0.13655619
13.85371 0.13642796999999998
13.85471 0.13631162
13.85571 0.1362061
13.85671 0.1361068
13.85771 0.13600743
13.85871 0.13590249
13.85971 0.13578943
13.86071 0.13566953
13.86171 0.13554733
13.86271 0.13542859999999998
13.86371 0.13531788
13.86471 0.13521655999999999
13.86571 0.13512225
13.86671 0.13502978
13.86771 0.13493338
13.86871 0.13482916
13.86971 0.13471692999999998
13.87071 0.13460042
13.87171 0.13448594
13.87271 0.13437986
13.87371 0.13428604
13.87471 0.13420413
13.87571 0.13412955
13.87671 0.13405517
13.87771 0.13397402
13.87871 0.13388203
13.87971 0.13377959
13.88071 0.13367137
13.88171 0.13356452
13.88271 0.1334658
13.88371 0.13337892
13.88471 0.13330315
13.88571 0.13323369000000002
13.88671 0.13316377
13.88771 0.1330874
13.88871 0.1330019
13.88971 0.13290895
13.89071 0.1328139
13.89171 0.13272346000000002
13.89271 0.13264286
13.89371 0.13257356
13.89471 0.13251249
13.89571 0.13245324
13.89671 0.13238862999999998
13.89771 0.13231362
13.89871 0.1322275
13.89971 0.13213434
13.90071 0.1320414
13.90171 0.13195642999999999
13.90271 0.1318845
13.90371 0.13182599
13.90471 0.13177644
13.90571 0.13172828
13.90671 0.1316738
13.90771 0.1316082
13.90871 0.13153143
13.90971 0.13144814000000002
13.91071 0.13136567999999998
13.91171 0.13129113
13.91271 0.13122832
13.91371 0.1311764
13.91471 0.13113015
13.91571 0.13108224000000002
13.91671 0.13102630999999998
13.91771 0.13095959999999998
13.91871 0.13088422
13.91971 0.13080626
13.92071 0.13073334
13.92171 0.13067144
13.92271 0.13062238999999998
13.92371 0.13058302
13.92471 0.13054636
13.92571 0.13050438
13.92671 0.13045124
13.92771 0.13038566
13.92871 0.13031145
13.92971 0.130236
13.93071 0.13016737
13.93171 0.13011104
13.93271 0.13006772
13.93371 0.13003316
13.93471 0.12999983
13.93571 0.12996002
13.93671 0.12990894
13.93771 0.12984654999999998
13.93871 0.12977757
13.93971 0.12970943000000001
13.94071 0.12964921000000001
13.94171 0.1296007
13.94271 0.12956288
13.94371 0.12953038
13.94471 0.12949566999999998
13.94571 0.12945224
13.94671 0.12939729
13.94771 0.12933292
13.94871 0.12926526
13.94971 0.129202
13.95071 0.12914919
13.95171 0.12910879
13.95271 0.12907776
13.95371 0.12904928999999998
13.95471 0.12901556
13.95571 0.1289708
13.95671 0.12891368
13.95771 0.12884781
13.95871 0.12878026
13.95971 0.12871871000000001
13.96071 0.12866841
13.96171 0.12863008
13.96271 0.12859973
13.96371 0.12857035
13.96471 0.12853475
13.96571 0.1284885
13.96671 0.12843163999999999
13.96771 0.12836854
13.96871 0.12830603000000002
13.96971 0.12825049
13.97071 0.12820521
13.97171 0.12816907
13.97271 0.12813699
13.97371 0.12810216
13.97471 0.12805881
13.97571 0.12800465
13.97671 0.12794187
13.97771 0.12787624
13.97871 0.12781475
13.97971 0.12776277
13.98071 0.12772186000000002
13.98171 0.1276891
13.98271 0.12765831
13.98371 0.12762245
13.98471 0.12757649000000001
13.98571 0.12751931
13.98671 0.12745407
13.98771 0.12738687
13.98871 0.12732424
13.98971 0.1272705
13.99071 0.12722613
13.99171 0.12718765999999998
13.99271 0.12714934
13.99371 0.12710541
13.99471 0.1270526
13.99571 0.12699133
13.99671 0.12692546
13.99771 0.12686055999999998
13.99871 0.12680149
13.99971 0.12675037
14.00071 0.12670567
14.00171 0.12666285
14.00271 0.12661628
14.00371 0.12656162
14.00471 0.12649755
14.00571 0.12642641
14.00671 0.1263532
14.00771 0.12628358
14.00871 0.12622161
14.00971 0.12616813000000002
14.01071 0.12612049
14.01171 0.1260737
14.01271 0.12602238000000002
14.01371 0.12596298
14.01471 0.12589503000000002
14.01571 0.12582116
14.01671 0.12574586999999998
14.01771 0.12567366
14.01871 0.12560709
14.01971 0.1255459
14.02071 0.12548725
14.02171 0.12542704
14.02271 0.12536176000000002
14.02371 0.12528999
14.02471 0.12521298
14.02571 0.12513405
14.02671 0.12505715
14.02771 0.12498507
14.02871 0.12491830000000001
14.02971 0.12485471000000001
14.03071 0.12479050000000001
14.03171 0.12472169000000001
14.03271 0.12464584
14.03371 0.12456292
14.03471 0.12447536
14.03571 0.124387
14.03671 0.12430153
14.03771 0.12422103
14.03871 0.12414522
14.03971 0.12407170999999999
14.04071 0.12399711
14.04171 0.12391844
14.04271 0.12383435
14.04371 0.12374555999999999
14.04471 0.12365432
14.04571 0.12356333
14.04671 0.12347447
14.04771 0.12338796
14.04871 0.12330229
14.04971 0.12321499
14.05071 0.12312377000000001
14.05171 0.12302764
14.05271 0.12292742999999999
14.05371 0.12282545
14.05471 0.12272453
14.05571 0.12262677999999999
14.05671 0.1225326
14.05771 0.12244052000000001
14.05871 0.12234778
14.05971 0.12225135
14.06071 0.12214931
14.06171 0.12204150999999999
14.06271 0.12192962
14.06371 0.12181638
14.06471 0.12170434000000001
14.06571 0.12159486000000001
14.06671 0.12148756
14.06771 0.12138063000000002
14.06871 0.12127174
14.06971 0.12115912
14.07071 0.12104249
14.07171 0.12092312999999999
14.07271 0.12080331000000001
14.07371 0.12068513
14.07471 0.12056949
14.07571 0.12045542999999999
14.07671 0.12034049000000001
14.07771 0.12022157
14.07871 0.12009637000000001
14.07971 0.11996441
14.08071 0.11982736999999999
14.08171 0.11968862
14.08271 0.11955182
14.08371 0.11941952
14.08471 0.11929211
14.08571 0.1191676
14.08671 0.11904247000000001
14.08771 0.11891306
14.08871 0.11877713
14.08971 0.11863470999999999
14.09071 0.11848799000000002
14.09171 0.11834035
14.09271 0.11819479999999999
14.09371 0.11805258
14.09471 0.11791257000000001
14.09571 0.1177718
14.09671 0.11762672
14.09771 0.11747488
14.09871 0.11731618999999999
14.09971 0.11715315999999999
14.10071 0.11698998999999999
14.10171 0.11683087
14.10271 0.11667813999999999
14.10371 0.1165312
14.10471 0.11638643
14.10571 0.11623855999999999
14.10671 0.11608263999999999
14.10771 0.11591604999999999
14.10871 0.11573957000000001
14.10971 0.11555712
14.11071 0.11537429
14.11171 0.11519605
14.11271 0.11502483000000001
14.11371 0.11485962000000001
14.11471 0.11469639000000001
14.11571 0.11452991
14.11671 0.11435593000000001
14.11771 0.11417306999999999
14.11871 0.11398330000000001
14.11971 0.11379115000000001
14.12071 0.11360166000000001
14.12171 0.11341813
14.12271 0.11324051
14.12371 0.11306521
14.12471 0.11288651
14.12571 0.11269882
14.12671 0.11249923
14.12771 0.11228882999999999
14.12871 0.11207255999999999
14.12971 0.11185743999999999
14.13071 0.11164979
14.13171 0.11145276999999999
14.13271 0.111265
14.13371 0.11108106000000001
14.13471 0.11089349000000001
14.13571 0.11069576
14.13671 0.11048473
14.13771 0.11026187999999999
14.13871 0.11003255
14.13971 0.10980376
14.14071 0.10958122
14.14171 0.10936703
14.14271 0.10915886000000001
14.14371 0.10895103
14.14471 0.10873695000000001
14.14571 0.10851210000000001
14.14671 0.10827600000000001
14.14771 0.10803265
14.14871 0.10778889
14.14971 0.10755160999999999
14.15071 0.10732476
14.15171 0.10710753
14.15271 0.10689441000000001
14.15371 0.10667722
14.15471 0.10644827000000001
14.15571 0.10620354
14.15671 0.10594427999999999
14.15771 0.10567665
14.15871 0.10540942
14.15971 0.10515050999999999
14.16071 0.10490392999999999
14.16171 0.10466826
14.16271 0.10443727
14.16371 0.10420252999999999
14.16471 0.1039568
14.16571 0.10369692000000001
14.16671 0.10342502999999999
14.16771 0.1031475
14.16871 0.10287226999999999
14.16971 0.10260537000000002
14.17071 0.10234833
14.17171 0.10209753
14.17271 0.10184561
14.17371 0.10158462
14.17471 0.1013094
14.17571 0.10101987
14.17671 0.10072133
14.17771 0.10042238
14.17871 0.10013161
14.17971 0.099854043
14.18071 0.099589035
14.18171 0.099330395
14.18271 0.099068717
14.18371 0.09879506
14.18471 0.09850445199999999
14.18571 0.098197802
14.18671 0.09788149
14.18771 0.097564788
14.18871 0.09725616000000001
14.18971 0.096959894
14.19071 0.09667450799999999
14.19171 0.096393464
14.19271 0.096107967
14.19371 0.095810648
14.19471 0.095498608
14.19571 0.095174601
14.19671 0.094845856
14.19771 0.094521028
14.19871 0.094206532
14.19971 0.093903788
14.20071 0.093608542
14.20171 0.093312509
14.20271 0.093006738
14.20371 0.092685304
14.20471 0.092347804
14.20571 0.091999647
14.20671 0.09164998199999999
14.20771 0.091308099
14.20871 0.090979709
14.20971 0.09066468300000001
14.21071 0.090357062
14.21171 0.09004742
14.21271 0.089726603
14.21371 0.089389336
14.21471 0.089036243
14.21571 0.088673492
14.21671 0.08831024800000001
14.21771 0.08795492499999999
14.21871 0.08761182
14.21971 0.087279471
14.22071 0.086951361
14.22171 0.086618686
14.22271 0.086274062
14.22371 0.08591456
14.22471 0.085542927
14.22571 0.08516644000000001
14.22671 0.084793853
14.22771 0.084431772
14.22871 0.084081833
14.22971 0.083739968
14.23071 0.083397981
14.23171 0.08304684300000001
14.23271 0.082680368
14.23371 0.082297751
14.23471 0.081903976
14.23571 0.081507885
14.23671 0.081118697
14.23771 0.080742361
14.23871 0.080379233
14.23971 0.08002398499999999
14.24071 0.079667754
14.24171 0.079301675
14.24271 0.078920374
14.24371 0.07852400899999999
14.24471 0.078118069
14.24571 0.077711046
14.24671 0.077310938
14.24771 0.076922041
14.24871 0.076543272
14.24971 0.076168764
14.25071 0.075790362
14.25171 0.07540109199999999
14.25271 0.07499805100000001
14.25371 0.074583641
14.25471 0.074164575
14.25571 0.07374910600000001
14.25671 0.073343603
14.25771 0.07294986299999999
14.25871 0.072564319
14.25971 0.072179385
14.26071 0.071786478
14.26171 0.071379449
14.26271 0.07095707700000001
14.26371 0.07052357000000001
14.26471 0.070086936
14.26571 0.069655868
14.26671 0.069236336
14.26771 0.06882930799999999
14.26871 0.068430474
14.26971 0.068032061
14.27071 0.067625934
14.27171 0.067206816
14.27271 0.066774263
14.27371 0.066332665
14.27471 0.065889303
14.27571 0.065451278
14.27671 0.06502262
14.27771 0.064602681
14.27871 0.064186513
14.27971 0.063767022
14.28071 0.063338003
14.28171 0.062896777
14.28271 0.06244538200000001
14.28371 0.061989790999999995
14.28471 0.061537512
14.28571 0.061094522
14.28671 0.060662779
14.28771 0.060239359000000006
14.28871 0.05981751
14.28971 0.059389288
14.29071 0.05894863300000001
14.29171 0.058493722
14.29271 0.058027671
14.29371 0.057557249
14.29471 0.057090231000000005
14.29571 0.056632404000000004
14.29671 0.056185416
14.29771 0.05574628
14.29871 0.055308774000000005
14.29971 0.054866011
14.30071 0.054413249000000004
14.30171 0.053949689
14.30271 0.05347865499999999
14.30371 0.053006079000000005
14.30471 0.05253792
14.30571 0.052077638
14.30671 0.051624735
14.30771 0.051174976000000004
14.30871 0.050722162
14.30971 0.050260732
14.31071 0.049788156
14.31171 0.049306051000000004
14.31271 0.048819638
14.31371 0.048335743
14.31471 0.047860091
14.31571 0.047395035
14.31671 0.046938608
14.31771 0.046485261
14.31871 0.046028002
14.31971 0.045561089
14.32071 0.045082191
14.32171 0.044593189000000005
14.32271 0.044099322999999996
14.32371 0.043607052
14.32471 0.043121516
14.32571 0.042644594
14.32671 0.042174332
14.32771 0.041705916999999995
14.32871 0.041233783
14.32971 0.040753954
14.33071 0.040265656
14.33171 0.039771572
14.33271 0.039276641
14.33371 0.038785927
14.33471 0.038302433999999996
14.33571 0.037825786
14.33671 0.037352301000000004
14.33771 0.036876459
14.33871 0.036393128999999996
14.33971 0.035899679999999996
14.34071 0.035397118
14.34171 0.034889759
14.34271 0.034383603
14.34371 0.033884018
14.34471 0.033393694
14.34571 0.03291163
14.34671 0.032433585
14.34771 0.031953771
14.34871 0.031467099000000005
14.34971 0.030971115
14.35071 0.030466833
14.35171 0.029958185000000002
14.35271 0.029450335
14.35371 0.02894756
14.35471 0.028451564
14.35571 0.027960890999999998
14.35671 0.027471655999999997
14.35771 0.02697926
14.35871 0.026480365
14.35971 0.025974328
14.36071 0.025463474000000003
14.36171 0.024952143000000003
14.36271 0.024444880999999998
14.36371 0.023944519
14.36471 0.023450963
14.36571 0.022961153
14.36671 0.022470245
14.36771 0.021973535
14.36871 0.021468337
14.36971 0.020955081
14.37071 0.020437177
14.37171 0.019919712
14.37271 0.019407488
14.37371 0.018903187000000002
14.37471 0.018406396
14.37571 0.017913849000000003
14.37671 0.017420761
14.37771 0.016922747000000002
14.37871 0.016417491
14.37971 0.015905568000000002
14.38071 0.015390065999999999
14.38171 0.014875222
14.38271 0.014364628
14.38371 0.013859768000000001
14.38471 0.01335946
14.38571 0.012860431
14.38671 0.012358764
14.38771 0.011851605000000001
14.38871 0.011338434
14.38971 0.010821351
14.39071 0.010304265
14.39171 0.0097913209
14.39271 0.0092851864
14.39371 0.0087859145
14.39471 0.0082908504
14.39571 0.0077956152
14.39671 0.0072957919
14.39771 0.006788637299999999
14.39871 0.006274142700000001
14.39971 0.0057550176
14.40071 0.0052356234
14.40171 0.00472028
14.40271 0.0042116229
14.40371 0.0037096623000000004
14.40471 0.0032119005000000003
14.40571 0.0027144342
14.40671 0.0022135749999999997
14.40771 0.001707328
14.40871 0.0011961337
14.40971 0.00068258209
14.41071 0.00017024474
14.41171 -0.00033788201
14.41271 -0.00084067451
14.41371 -0.0013393745
14.41471 -0.0018370741999999998
14.41571 -0.0023374118
14.41671 -0.0028430110000000003
14.41771 -0.0033543169000000003
14.41871 -0.0038693051000000004
14.41971 -0.0043842079
14.42071 -0.0048949641
14.42171 -0.005398818
14.42271 -0.0058954207
14.42371 -0.0063869928
14.42471 -0.0068774862
14.42571 -0.0073710646
14.42671 -0.0078705161
14.42771 -0.0083762228
14.42871 -0.0088860877
14.42971 -0.0093964336
14.43071 -0.0099034951
14.43171 -0.010404901
14.43271 -0.010900548999999999
14.43371 -0.011392539
14.43471 -0.011884206
14.43571 -0.012378664
14.43671 -0.012877485999999999
14.43771 -0.013380036
14.43871 -0.013883748000000001
14.43971 -0.014385226
14.44071 -0.014881698
14.44171 -0.015372231
14.44271 -0.015858178
14.44371 -0.01634269
14.44471 -0.016829466
14.44571 -0.017321239
14.44671 -0.017818634
14.44771 -0.018319848
14.44871 -0.018821312
14.44971 -0.01931905
14.45071 -0.019810219
14.45171 -0.020294212
14.45271 -0.020772866
14.45371 -0.021249729999999998
14.45471 -0.021728658
14.45571 -0.022212318
14.45671 -0.02270119
14.45771 -0.023193461
14.45871 -0.023685834
14.45971 -0.024174912
14.46071 -0.024658584
14.46171 -0.025136853
14.46271 -0.025611749
14.46371 -0.026086424
14.46471 -0.026563753
14.46571 -0.02704509
14.46671 -0.027529627999999997
14.46771 -0.028014716000000002
14.46871 -0.028496925000000003
14.46971 -0.028973501000000002
14.47071 -0.029443542
14.47171 -0.029908464000000003
14.47271 -0.030371499999999996
14.47371 -0.030836466
14.47471 -0.031306251
14.47571 -0.031781645
14.47671 -0.032260994
14.47771 -0.032740802
14.47871 -0.033217075
14.47971 -0.033686834
14.48071 -0.034149238
14.48171 -0.034605846
14.48271 -0.035059921
14.48371 -0.035515113
14.48471 -0.035974005
14.48571 -0.036437131
14.48671 -0.036902868000000005
14.48771 -0.037368201
14.48871 -0.037830041
14.48971 -0.038286563
14.49071 -0.038737983999999996
14.49171 -0.039186438999999997
14.49271 -0.03963506
14.49371 -0.040086594999999996
14.49471 -0.040542157
14.49571 -0.041000656
14.49671 -0.041459122
14.49771 -0.041913855
14.49871 -0.042361903
14.49971 -0.042802284999999995
14.50071 -0.043236461000000004
14.50171 -0.043667844
14.50271 -0.044100525
14.50371 -0.044537726
14.50471 -0.044980584000000004
14.50571 -0.045427753
14.50671 -0.04587596
14.50771 -0.046321316
14.50871 -0.04676081
14.50971 -0.047193418
14.51071 -0.047620395
14.51171 -0.048044632000000004
14.51271 -0.048469382
14.51371 -0.048896857
14.51471 -0.04932733699999999
14.51571 -0.049759098
14.51671 -0.05018920599999999
14.51771 -0.050614849999999996
14.51871 -0.051034609
14.51971 -0.051449164
14.52071 -0.051861088
14.52171 -0.05227385
14.52271 -0.052690354999999994
14.52371 -0.053111697
14.52471 -0.053536595
14.52571 -0.053961779
14.52671 -0.05438317299999999
14.52771 -0.05479746
14.52871 -0.055203325000000004
14.52971 -0.055601977999999996
14.53071 -0.055996655000000006
14.53171 -0.056391396
14.53271 -0.056789478000000004
14.53371 -0.057192246
14.53471 -0.057598675
14.53571 -0.058005931000000004
14.53671 -0.058410595999999995
14.53771 -0.058810087000000004
14.53871 -0.05920367
14.53971 -0.059592683
14.54071 -0.059979833999999996
14.54171 -0.060367951
14.54271 -0.060758699
14.54371 -0.061151781
14.54471 -0.061545003
14.54571 -0.061935157
14.54671 -0.062319398
14.54771 -0.062696479
14.54871 -0.063067389
14.54971 -0.06343505199999999
14.55071 -0.063803251
14.55171 -0.064175145
14.55271 -0.064552022
14.55371 -0.064932765
14.55471 -0.06531424000000001
14.55571 -0.065692503
14.55671 -0.066064281
14.55771 -0.066428207
14.55871 -0.066785252
14.55971 -0.06713827
14.56071 -0.067490782
14.56171 -0.067845592
14.56271 -0.068203709
14.56371 -0.068564055
14.56471 -0.06892403500000001
14.56571 -0.069280731
14.56671 -0.069632172
14.56771 -0.069978187
14.56871 -0.070320454
14.56971 -0.070661743
14.57071 -0.07100466799999999
14.57171 -0.071350514
14.57271 -0.07169859
14.57371 -0.07204641
14.57471 -0.072390673
14.57571 -0.072728581
14.57671 -0.073059014
14.57771 -0.073383027
14.57871 -0.073703512
14.57971 -0.074024103
14.58071 -0.074347761
14.58171 -0.074675662
14.58271 -0.07500677
14.58371 -0.075338257
14.58471 -0.075666653
14.58571 -0.075989187
14.58671 -0.076304813
14.58771 -0.076614536
14.58871 -0.076920888
14.58971 -0.077226816
14.59071 -0.07753447299999999
14.59171 -0.07784434700000001
14.59271 -0.078155147
14.59371 -0.078464445
14.59471 -0.078769773
14.59571 -0.079069723
14.59671 -0.07936458
14.59771 -0.079656206
14.59871 -0.079947239
14.59971 -0.080239947
14.60071 -0.080535188
14.60171 -0.08083198899999999
14.60271 -0.081127841
14.60371 -0.081419677
14.60471 -0.081705104
14.60571 -0.08198336
14.60671 -0.082255667
14.60771 -0.08252479600000001
14.60871 -0.082794012
14.60971 -0.08306582500000001
14.61071 -0.083341077
14.61171 -0.083618681
14.61271 -0.083896099
14.61371 -0.084170385
14.61471 -0.084439333
14.61571 -0.084702263
14.61671 -0.08496017
14.61771 -0.085215183
14.61871 -0.08546958
14.61971 -0.085724815
14.62071 -0.085980905
14.62171 -0.08623652400000001
14.62271 -0.08648963400000001
14.62371 -0.086738454
14.62471 -0.086982327
14.62571 -0.087222067
14.62671 -0.087459694
14.62771 -0.087697606
14.62871 -0.087937544
14.62971 -0.088179839
14.63071 -0.088423153
14.63171 -0.088664936
14.63271 -0.088902359
14.63371 -0.089133385
14.63471 -0.089357549
14.63571 -0.08957609
14.63671 -0.089791499
14.63771 -0.090006553
14.63871 -0.09022327699999999
14.63971 -0.090442278
14.64071 -0.090662611
14.64171 -0.090882293
14.64271 -0.091099151
14.64371 -0.09131172
14.64471 -0.091519766
14.64571 -0.091724237
14.64671 -0.091926742
14.64771 -0.092128728
14.64871 -0.092330779
14.64971 -0.092532334
14.65071 -0.092731911
14.65171 -0.09292776800000001
14.65271 -0.093118742
14.65371 -0.093304826
14.65471 -0.093487301
14.65571 -0.093668321
14.65671 -0.093850103
14.65771 -0.094034045
14.65871 -0.094220147
14.65971 -0.094406959
14.66071 -0.094592088
14.66171 -0.094773032
14.66271 -0.094948086
14.66371 -0.0951169
14.66471 -0.09528051600000001
14.66571 -0.095440901
14.66671 -0.095600163
14.66771 -0.095759769
14.66871 -0.09592009
14.66971 -0.096080423
14.67071 -0.096239452
14.67171 -0.096395914
14.67271 -0.096549216
14.67371 -0.096699648
14.67471 -0.096848223
14.67571 -0.096996129
14.67671 -0.09714411
14.67771 -0.09729199200000001
14.67871 -0.097438623
14.67971 -0.097582274
14.68071 -0.09772128
14.68171 -0.097854738
14.68271 -0.09798293500000001
14.68371 -0.098107313
14.68471 -0.09823003799999999
14.68571 -0.09835320500000001
14.68671 -0.098478131
14.68771 -0.098604918
14.68871 -0.098732463
14.68971 -0.09885888999999999
14.69071 -0.09898230200000001
14.69171 -0.099101372
14.69271 -0.09921578500000001
14.69371 -0.09932618100000001
14.69471 -0.099433784
14.69571 -0.09953979200000002
14.69671 -0.099644903
14.69771 -0.099749072
14.69871 -0.099851622
14.69971 -0.099951681
14.70071 -0.10004867
14.70171 -0.10014266
14.70271 -0.10023444
14.70371 -0.10032522999999999
14.70471 -0.10041615
14.70571 -0.10050772
14.70671 -0.10059953999999999
14.70771 -0.10069041
14.70871 -0.10077860000000001
14.70971 -0.10086255999999999
14.71071 -0.10094137
14.71171 -0.10101515999999999
14.71271 -0.10108497000000001
14.71371 -0.10115243
14.71471 -0.10121920000000001
14.71571 -0.10128635000000001
14.71671 -0.10135414999999999
14.71771 -0.10142202
14.71871 -0.10148884999999999
14.71971 -0.10155349999999999
14.72071 -0.10161519
14.72171 -0.10167373
14.72271 -0.10172951999999999
14.72371 -0.1017832
14.72471 -0.10183532
14.72571 -0.10188607999999999
14.72671 -0.1019352
14.72771 -0.10198205
14.72871 -0.10202598
14.72971 -0.10206670000000001
14.73071 -0.10210442000000002
14.73171 -0.10213989000000001
14.73271 -0.10217415
14.73371 -0.10220817
14.73471 -0.10224248
14.73571 -0.10227693
14.73671 -0.10231076000000001
14.73771 -0.10234278
14.73871 -0.10237183
14.73971 -0.10239706999999999
14.74071 -0.10241827
14.74171 -0.10243584000000001
14.74271 -0.10245066000000001
14.74371 -0.10246374
14.74471 -0.10247590000000001
14.74571 -0.10248763
14.74671 -0.10249889
14.74771 -0.10250935000000001
14.74871 -0.10251848
14.74971 -0.1025258
14.75071 -0.10253103999999999
14.75171 -0.10253415
14.75271 -0.10253523999999999
14.75371 -0.10253447000000002
14.75471 -0.10253191
14.75571 -0.10252749
14.75671 -0.10252099999999999
14.75771 -0.10251221
14.75871 -0.10250092
14.75971 -0.10248712
14.76071 -0.10247105000000001
14.76171 -0.10245309
14.76271 -0.10243377
14.76371 -0.10241362
14.76471 -0.10239293999999999
14.76571 -0.10237180000000001
14.76671 -0.10234991
14.76771 -0.10232669
14.76871 -0.10230143
14.76971 -0.10227338999999999
14.77071 -0.10224205
14.77171 -0.10220729
14.77271 -0.10216938
14.77371 -0.10212902
14.77471 -0.1020871
14.77571 -0.10204447
14.77671 -0.1020017
14.77771 -0.10195886000000001
14.77871 -0.10191554
14.77971 -0.10187099
14.78071 -0.10182435000000001
14.78171 -0.10177502000000001
14.78271 -0.10172281000000001
14.78371 -0.10166800000000001
14.78471 -0.10161125
14.78571 -0.10155323999999999
14.78671 -0.10149439
14.78771 -0.10143466
14.78871 -0.10137352000000001
14.78971 -0.10131020000000002
14.79071 -0.10124403
14.79171 -0.10117483
14.79271 -0.10110305
14.79371 -0.10102971999999999
14.79471 -0.10095609
14.79571 -0.10088312
14.79671 -0.10081107
14.79771 -0.10073924999999999
14.79871 -0.10066624
14.79971 -0.10059027
14.80071 -0.10050994
14.80171 -0.10042475
14.80271 -0.10033534999999999
14.80371 -0.10024337000000001
14.80471 -0.10015084
14.80571 -0.10005945
14.80671 -0.09996988799999999
14.80771 -0.099881599
14.80871 -0.099792972
14.80971 -0.09970195800000001
14.81071 -0.09960695199999998
14.81171 -0.09950737
14.81271 -0.09940393500000001
14.81371 -0.099298358
14.81471 -0.09919261799999998
14.81571 -0.099088089
14.81671 -0.09898492099999999
14.81771 -0.09888191699999999
14.81871 -0.098777004
14.81971 -0.098668097
14.82071 -0.098554068
14.82171 -0.09843527800000001
14.82271 -0.09831361200000001
14.82371 -0.09819180699999999
14.82471 -0.098072353
14.82571 -0.09795647299999999
14.82671 -0.097843504
14.82771 -0.097731012
14.82871 -0.097615697
14.82971 -0.097494602
14.83071 -0.09736629399999999
14.83171 -0.09723146199999999
14.83271 -0.097092701
14.83371 -0.096953532
14.83471 -0.09681704099999999
14.83571 -0.09668465899999999
14.83671 -0.09655563
14.83771 -0.09642730599999999
14.83871 -0.09629628
14.83971 -0.096159801
14.84071 -0.09601691899999999
14.84171 -0.095868937
14.84271 -0.09571885499999999
14.84371 -0.095570111
14.84471 -0.09542511
14.84571 -0.095284096
14.84671 -0.095144956
14.84771 -0.095003995
14.84871 -0.094857416
14.84971 -0.094702956
14.85071 -0.094540924
14.85171 -0.094374229
14.85271 -0.09420735300000001
14.85371 -0.094044604
14.85471 -0.09388841
14.85571 -0.093738263
14.85671 -0.093590852
14.85771 -0.093441294
14.85871 -0.093285035
14.85971 -0.09311965
14.86071 -0.09294580100000001
14.86171 -0.09276696400000001
14.86271 -0.092588027
14.86371 -0.092413306
14.86471 -0.092244777
14.86571 -0.09208128900000001
14.86671 -0.091919053
14.86771 -0.091753231
14.86871 -0.09158000999999999
14.86971 -0.09139823999999999
14.87071 -0.091210019
14.87171 -0.09101988999999999
14.87271 -0.090833002
14.87371 -0.090652937
14.87471 -0.090480142
14.87571 -0.09031160199999999
14.87671 -0.090141944
14.87771 -0.089965551
14.87871 -0.08977882699999999
14.87971 -0.089581724
14.88071 -0.089377846
14.88171 -0.089173077
14.88271 -0.088973285
14.88371 -0.088781968
14.88471 -0.08859887
14.88571 -0.088420045
14.88671 -0.088239473
14.88771 -0.08805147399999999
14.88871 -0.087853021
14.88971 -0.087644986
14.89071 -0.087431772
14.89171 -0.087219512
14.89271 -0.08701352600000001
14.89371 -0.086816121
14.89471 -0.08662559
14.89571 -0.086436875
14.89671 -0.086243637
14.89771 -0.086040888
14.89871 -0.08582708
14.89971 -0.085604837
14.90071 -0.085379957
14.90171 -0.085159083
14.90271 -0.084946991
14.90371 -0.084744609
14.90471 -0.08454856599999999
14.90571 -0.084352499
14.90671 -0.084149605
14.90771 -0.08393539500000001
14.90871 -0.08370954900000001
14.90971 -0.083476084
14.91071 -0.083241781
14.91171 -0.083013444
14.91271 -0.082795176
14.91371 -0.082586694
14.91471 -0.082383439
14.91571 -0.082178408
14.91671 -0.081965007
14.91771 -0.081739732
14.91871 -0.081503589
14.91971 -0.081261701
14.92071 -0.08102121600000001
14.92171 -0.080788374
14.92271 -0.08056595700000001
14.92371 -0.080352137
14.92471 -0.080141216
14.92571 -0.079925958
14.92671 -0.079700566
14.92771 -0.079463096
14.92871 -0.079216278
14.92971 -0.078966457
14.93071 -0.07872100700000001
14.93171 -0.078485324
14.93271 -0.07826058400000001
14.93371 -0.078043219
14.93471 -0.077826338
14.93571 -0.077602459
14.93671 -0.07736659
14.93771 -0.077118224
14.93871 -0.076861604
14.93971 -0.07660402300000001
14.94071 -0.076352921
14.94171 -0.076112879
14.94271 -0.075883797
14.94371 -0.075660954
14.94471 -0.07543693600000001
14.94571 -0.075204636
14.94671 -0.07496014000000001
14.94771 -0.074704271
14.94871 -0.07444221399999999
14.94971 -0.07418137999999999
14.95071 -0.07392833900000001
14.95171 -0.073686132
14.95271 -0.073453039
14.95371 -0.073223276
14.95471 -0.072989421
14.95571 -0.072745449
14.95671 -0.072489277
14.95771 -0.072223641
14.95871 -0.071955036
14.95971 -0.071691105
14.96071 -0.071437523
14.96171 -0.071195699
14.96271 -0.070962147
14.96371 -0.070729875
14.96471 -0.070491177
14.96571 -0.070240698
14.96671 -0.069977588
14.96771 -0.069705793
14.96871 -0.069432461
14.96971 -0.069165044
14.97071 -0.06890832399999999
14.97171 -0.068662537
14.97271 -0.068423338
14.97371 -0.068183645
14.97471 -0.067936565
14.97571 -0.067678205
14.97671 -0.067409233
14.97771 -0.06713458
14.97871 -0.066861376
14.97971 -0.066595996
14.98071 -0.066341425
14.98171 -0.066096033
14.98271 -0.065854203
14.98371 -0.065608654
14.98471 -0.06535339600000001
14.98571 -0.0650862
14.98671 -0.064809516
14.98771 -0.064529525
14.98871 -0.064253662
14.98971 -0.063987618
14.99071 -0.063733081
14.99171 -0.063487084
14.99271 -0.06324321100000001
14.99371 -0.062994199
14.99471 -0.062734837
14.99571 -0.06246402
14.99671 -0.06218513
14.99771 -0.061904592
14.99871 -0.061629247000000005
14.99971 -0.061363564
15.00071 -0.061107858
15.00171 -0.060858234000000004
15.00271 -0.06060825
15.00371 -0.06035158300000001
15.00471 -0.060084648
15.00571 -0.059808046
15.00671 -0.059526321
15.00771 -0.059246074
15.00871 -0.05897326
15.00971 -0.05871075
15.01071 -0.058457156
15.01171 -0.05820739899999999
15.01271 -0.057954771999999995
15.01371 -0.057693657999999995
15.01471 -0.057421811
15.01571 -0.057141238
15.01671 -0.056857377
15.01771 -0.05657688599999999
15.01871 -0.05630497499999999
15.01971 -0.056043331
15.02071 -0.055789505
15.02171 -0.055537949
15.02271 -0.055282295
15.02371 -0.055017950999999995
15.02471 -0.054743892
15.02571 -0.05446304
15.02671 -0.054180994999999996
15.02771 -0.053903692999999996
15.02871 -0.053634995
15.02971 -0.053375126999999994
15.03071 -0.053120643
15.03171 -0.052865880000000004
15.03271 -0.052605319
15.03371 -0.05233587000000001
15.03471 -0.052058126
15.03571 -0.05177611
15.03671 -0.051495624999999996
15.03771 -0.051221868000000004
15.03871 -0.050957344
15.03971 -0.050700834
15.04071 -0.050447934
15.04171 -0.050192844
15.04271 -0.049930723999999996
15.04371 -0.049659632999999995
15.04471 -0.049381272
15.04571 -0.049100252000000004
15.04671 -0.048822182
15.04771 -0.048551403
15.04871 -0.048289268
15.04971 -0.048033643
15.05071 -0.047779855
15.05171 -0.047522635
15.05271 -0.047258282
15.05371 -0.046986141
15.05471 -0.046708819
15.05571 -0.046431058000000004
15.05671 -0.046157750000000004
15.05771 -0.045891921
15.05871 -0.045633514
15.05971 -0.045379446
15.06071 -0.045124913
15.06171 -0.044865385
15.06271 -0.044598477
15.06371 -0.044324916
15.06471 -0.044048224999999996
15.06571 -0.043773276
15.06671 -0.043504284000000004
15.06771 -0.043243106
15.06871 -0.042988517
15.06971 -0.042736731
15.07071 -0.042482972
15.07171 -0.042223408999999996
15.07271 -0.041956699
15.07371 -0.041684476
15.07471 -0.041410647
15.07571 -0.041139772
15.07671 -0.040875201
15.07771 -0.040617763
15.07871 -0.040365488
15.07971 -0.040114482
15.08071 -0.039860571
15.08171 -0.039601032
15.08271 -0.039335669
15.08371 -0.039066849
15.08471 -0.038798471
15.08571 -0.038534307000000004
15.08671 -0.038276424
15.08771 -0.038024332
15.08871 -0.037775209
15.08971 -0.037525078999999996
15.09071 -0.037270476000000004
15.09171 -0.037009895
15.09271 -0.036744418
15.09371 -0.036477291999999994
15.09471 -0.03621261
15.09571 -0.035953673
15.09671 -0.035701666
15.09771 -0.035455209
15.09871 -0.035210932
15.09971 -0.034964859
15.10071 -0.034713978
15.10171 -0.03445741
15.10271 -0.034196678
15.10371 -0.033935007999999996
15.10471 -0.033675961000000004
15.10571 -0.033421954
15.10671 -0.033173329
15.10771 -0.032928275
15.10871 -0.032683677
15.10971 -0.032436487
15.11071 -0.032185038
15.11171 -0.031929780000000005
15.11271 -0.031673085000000004
15.11371 -0.031418257
15.11471 -0.031168139000000004
15.11571 -0.030923882
15.11671 -0.030684416
15.11771 -0.030446827000000003
15.11871 -0.0302075
15.11971 -0.029963545999999997
15.12071 -0.029713953999999997
15.12171 -0.029459990999999998
15.12271 -0.029204701
15.12371 -0.028951718999999997
15.12471 -0.028703854
15.12571 -0.028462053
15.12671 -0.028225122000000002
15.12771 -0.027990292
15.12871 -0.027754413999999998
15.12971 -0.027515242000000002
15.13071 -0.027272297
15.13171 -0.027026984
15.13271 -0.026781898000000002
15.13371 -0.026539651999999997
15.13471 -0.026301725
15.13571 -0.026067788999999997
15.13671 -0.025835834
15.13771 -0.025603018
15.13871 -0.025366875
15.13971 -0.025126416999999998
15.14071 -0.02488262
15.14171 -0.024638133
15.14271 -0.024396279
15.14371 -0.024159759
15.14471 -0.023929593
15.14571 -0.023704694
15.14671 -0.023482278999999998
15.14771 -0.023258915
15.14871 -0.023031831
15.14971 -0.022799922
15.15071 -0.022564107
15.15171 -0.022326877000000002
15.15271 -0.022091255
15.15371 -0.021859574
15.15471 -0.021632591
15.15571 -0.021409264
15.15671 -0.021187288999999998
15.15771 -0.020964138
15.15871 -0.020738179000000002
15.15971 -0.020509391
15.16071 -0.020279404
15.16171 -0.020050811999999998
15.16271 -0.019826079
15.16371 -0.019606463
15.16471 -0.019391415
15.16571 -0.019178709999999998
15.16671 -0.018965272000000002
15.16771 -0.018748366
15.16871 -0.018526676000000002
15.16971 -0.018300858
15.17071 -0.01807332
15.17171 -0.017847326
15.17271 -0.017625757
15.17371 -0.017410037
15.17471 -0.017199620000000002
15.17571 -0.016992258
15.17671 -0.016784914
15.17771 -0.016574973
15.17871 -0.016361254999999998
15.17971 -0.016144436
15.18071 -0.015926718
15.18171 -0.015710888
15.18271 -0.015499152999999998
15.18371 -0.015292222000000001
15.18471 -0.015089008
15.18571 -0.014887072
15.18671 -0.014683633
15.18771 -0.014476716999999998
15.18871 -0.014265999000000001
15.18971 -0.014052984999999999
15.19071 -0.013840443999999999
15.19171 -0.013631322999999999
15.19271 -0.013427569
15.19371 -0.013229329
15.19471 -0.013034871
15.19571 -0.012841231000000002
15.19671 -0.012645386000000002
15.19771 -0.012445444
15.19871 -0.012241412
15.19971 -0.012035207
15.20071 -0.011829923000000001
15.20171 -0.011628613
15.20271 -0.011433085
15.20371 -0.011243171
15.20471 -0.01105678
15.20571 -0.0108707
15.20671 -0.010681854000000001
15.20771 -0.010488500999999999
15.20871 -0.010290916
15.20971 -0.010091281
15.21071 -0.0098928176
15.21171 -0.0096985168
15.21271 -0.009509961800000001
15.21371 -0.0093267197
15.21471 -0.0091465394
15.21571 -0.0089662848
15.21671 -0.008783220999999999
15.21771 -0.008596145199999999
15.21871 -0.0084058913
15.21971 -0.008215005800000001
15.22071 -0.0080267091
15.22171 -0.007843562299999999
15.22271 -0.0076663673
15.22371 -0.007493763400000001
15.22471 -0.0073226904
15.22571 -0.007149565500000001
15.22671 -0.006971704
15.22771 -0.006788428400000001
15.22871 -0.0066014174
15.22971 -0.006414127
15.23071 -0.006230509499999999
15.23171 -0.0060535091
15.23271 -0.0058839294
15.23371 -0.0057201185
15.23471 -0.0055586021
15.23571 -0.0053954238
15.23671 -0.0052276642
15.23771 -0.005054543
15.23871 -0.0048776692
15.23971 -0.0047003385
15.24071 -0.0045261659
15.24171 -0.0043576008
15.24271 -0.0041949315000000004
15.24371 -0.0040361799999999995
15.24471 -0.0038779428
15.24571 -0.0037168393
15.24671 -0.0035509755000000002
15.24771 -0.0033808246
15.24871 -0.0032091422000000004
15.24971 -0.0030399275
15.25071 -0.0028768301
15.25171 -0.0027216356
15.25271 -0.0025734456
15.25371 -0.0024289056
15.25471 -0.0022834171
15.25571 -0.0021328733
15.25671 -0.001975243
15.25771 -0.0018113716999999998
15.25871 -0.0016446747
15.25971 -0.0014798311
15.26071 -0.0013209875
15.26171 -0.0011701786
15.26271 -0.0010265901
15.26371 -0.00088695397
15.26471 -0.00074691884
15.26571 -0.00060283764
15.26671 -0.00045325205
15.26771 -0.00029946823
15.26871 -0.0001449874
15.26971 5.9807483000000005e-06
15.27071 0.00015031645
15.27171 0.00028735931
15.27271 0.00041927600999999996
15.27371 0.00055025512
15.27471 0.00068483646
15.27571 0.00082604247
15.27671 0.00097407274
15.27771 0.0011261077
15.27871 0.0012773261
15.27971 0.0014227523
15.28071 0.0015592044
15.28171 0.0016865657
15.28271 0.0018078617
15.28371 0.0019280966
15.28471 0.002052305
15.28571 0.0021835916
15.28671 0.0023219392000000004
15.28771 0.0024642635
15.28871 0.0026056914
15.28971 0.0027415468
15.29071 0.0028692406
15.29171 0.0029892983
15.29271 0.0031051084000000002
15.29371 0.003221495
15.29471 0.0033426968000000003
15.29571 0.0034705819000000002
15.29671 0.0036038346000000004
15.29771 0.0037384576000000004
15.29871 0.0038693954
15.29971 0.0039926214
15.30071 0.0041068382
15.30171 0.0042140862
15.30271 0.0043189924
15.30371 0.004426953500000001
15.30471 0.0045419714
15.30571 0.004665023900000001
15.30671 0.0047936272
15.30771 0.0049227874
15.30871 0.0050469585
15.30971 0.005162233400000001
15.31071 0.0052678792
15.31171 0.0053666052
15.31271 0.0054634533
15.31371 0.005563764
15.31471 0.0056710389000000005
15.31571 0.0057855665
15.31671 0.0059043639
15.31771 0.0060224484
15.31871 0.0061349136
15.31971 0.006238958300000001
15.32071 0.0063350308
15.32171 0.0064266278
15.32271 0.0065188258
15.32371 0.0066161534
15.32471 0.006720682699999999
15.32571 0.0068311274
15.32671 0.0069433234
15.32771 0.007051905399999999
15.32871 0.0071524977
15.32971 0.0072435243
15.33071 0.007326893
15.33171 0.0074072763000000005
15.33271 0.0074902659
15.33371 0.007580155200000001
15.33471 0.0076782402
15.33571 0.007782326400000001
15.33671 0.007887635700000001
15.33771 0.0079887337
15.33871 0.008081700800000001
15.33971 0.008165655899999999
15.34071 0.0082430313
15.34171 0.0083185019
15.34271 0.0083970197
15.34371 0.008481773699999999
15.34471 0.0085729094
15.34571 0.008667526699999999
15.34671 0.0087609413
15.34771 0.0088486784
15.34871 0.008928366200000001
15.34971 0.009000738599999999
15.35071 0.0090693444
15.35171 0.0091390793
15.35271 0.0092141549
15.35371 0.0092963433
15.35471 0.0093842209
15.35571 0.0094737225
15.35671 0.009559772999999999
15.35771 0.0096383286
15.35871 0.0097079937
15.35971 0.0097705546
15.36071 0.0098302284
15.36171 0.009891941599999999
15.36271 0.0099593555
15.36371 0.010033438
15.36471 0.010112162
15.36571 0.010191418
15.36671 0.010266756
15.36771 0.010335213000000001
15.36871 0.010396482
15.36971 0.010452951
15.37071 0.010508624999999999
15.37171 0.010567389
15.37271 0.010631373
15.37371 0.010700072
15.37471 0.010770602
15.37571 0.010838953
15.37671 0.010901705
15.37771 0.010957484
15.37871 0.011007546
15.37971 0.011055256000000001
15.38071 0.011104681
15.38171 0.011158908
15.38271 0.01121877
15.38371 0.011282515
15.38471 0.011346543
15.38571 0.011406891
15.38671 0.011460833
15.38771 0.011507946
15.38871 0.011550216
15.38971 0.011591144
15.39071 0.011634277
15.39171 0.011681761
15.39271 0.011733538
15.39371 0.011787487
15.39471 0.011840422
15.39571 0.011889503
15.39671 0.011933443
15.39771 0.011972996
15.39871 0.01201055
15.39971 0.012049008
15.40071 0.012090465
15.40171 0.012135265000000001
15.40271 0.012181838
15.40371 0.012227388
15.40471 0.012269123
15.40571 0.012305494
15.40671 0.012336903
15.40771 0.012365571
15.40871 0.012394639
15.40971 0.012426857
15.41071 0.012463458999999998
15.41171 0.012503676
15.41271 0.012545085000000001
15.41371 0.012584646
15.41471 0.012619964000000001
15.41571 0.012650228999999999
15.41671 0.012676452999999999
15.41771 0.012700915
15.41871 0.012726073000000001
15.41971 0.012753453
15.42071 0.012782986
15.42171 0.012813110999999999
15.42271 0.012841562
15.42371 0.012866496
15.42471 0.012887441999999999
15.42571 0.012905611999999999
15.42671 0.012923439
15.42771 0.012943518
15.42871 0.012967411
15.42971 0.012994859000000001
15.43071 0.013023759000000001
15.43171 0.013050951
15.43271 0.013073494000000001
15.43371 0.013089905
15.43471 0.013100792
15.43571 0.013108641999999998
15.43671 0.013116792
15.43771 0.01312807
15.43871 0.013143629
15.43971 0.013162522
15.44071 0.013182174999999999
15.44171 0.013199574
15.44271 0.013212627
15.44371 0.013221113
15.44471 0.013226781
15.44571 0.013232538
15.44671 0.013241079999999999
15.44771 0.013253569000000002
15.44871 0.013268949
15.44971 0.013284247999999999
15.45071 0.013295788
15.45171 0.013300774999999999
15.45271 0.013298629000000001
15.45371 0.013291425
15.45471 0.01328322
15.45571 0.013278492999999999
15.45671 0.013280343000000002
15.45771 0.013289166
15.45871 0.013302425000000001
15.45971 0.013315611
15.46071 0.01332403
15.46171 0.013324709
15.46271 0.013317582
15.46371 0.013305500999999999
15.46471 0.013292995999999998
15.46571 0.013284342000000001
15.46671 0.013281718000000001
15.46771 0.013284264
15.46871 0.013288442
15.46971 0.013289579
15.47071 0.013283952
15.47171 0.0132705
15.47271 0.013251441
15.47371 0.013231447000000002
15.47471 0.013215721
15.47571 0.013207739
15.47671 0.013207630000000001
15.47771 0.013211905
15.47871 0.013214712
15.47971 0.013210144
15.48071 0.013194673
15.48171 0.013168688999999999
15.48271 0.013136485
15.48371 0.013104644
15.48471 0.013079448
15.48571 0.013064365000000001
15.48671 0.013058644000000001
15.48771 0.013057615
15.48871 0.013054586000000002
15.48971 0.013043574
15.49071 0.013021762000000001
15.49171 0.012990621
15.49271 0.012955262
15.49371 0.012922239
15.49471 0.012896743999999998
15.49571 0.012880341
15.49671 0.012870237999999999
15.49771 0.012860409000000001
15.49871 0.012844149
15.49971 0.012816988000000001
15.50071 0.012778741
15.50171 0.012733803
15.50271 0.012689510000000001
15.50371 0.012653185999999999
15.50471 0.012629086
15.50571 0.012616508999999998
15.50671 0.012609875000000001
15.50771 0.01260081
15.50871 0.012581421
15.50971 0.012547434000000001
15.51071 0.012499934
15.51171 0.012444964
15.51271 0.012391136
15.51371 0.012346197
[truncated: 818,811 more chars]
