# Supplementary material for: 2D Synthetic dataset of numerical simulations of long-period seismicity in a volcanic edifice and related sensitivity kernels
Source: Data Brief. 2021 Jan 25;34:106673. doi: 10.1016/j.dib.2020.106673 (PMC7841316; doi:10.1016/j.dib.2020.106673)
Supplement: Supplementary Data S1 — Supplementary Raw Research Data. This is open data under the CC BY license http://creativecommons.org/licenses/by/4.0/ [file mmc1.zip › Dataset/OUTPUT_SEISMOGRAMS/9000_3000/vel_X_hetero_10000_3210_ISO7e-1Hz.semv]

-1.714286 0.0
-1.713286 0.0
-1.712286 -1.2956226999999998e-14
-1.711286 -8.858056e-14
-1.710286 -3.30775408e-13
-1.709286 -9.0480544e-13
-1.708286 -2.031262565e-12
-1.707286 -3.965212349999999e-12
-1.706286 -6.960564799999999e-12
-1.705286 -1.122159165e-11
-1.704286 -1.6845488000000002e-11
-1.703286 -2.37617705e-11
-1.702286 -3.1675903e-11
-1.701286 -4.0025559499999995e-11
-1.700286 -4.7958344999999983e-11
-1.699286 -5.433905999999999e-11
-1.698286 -5.779318500000002e-11
-1.697286 -5.679015000000001e-11
-1.696286 -4.9766849999999965e-11
-1.695286 -3.5287434999999975e-11
-1.694286 -1.2230200000000007e-11
-1.693286 2.0011235e-11
-1.692286 6.132950499999998e-11
-1.691286 1.1072797999999997e-10
-1.690286 1.6618922675e-10
-1.689286 2.2460753500000002e-10
-1.688286 2.8180323825e-10
-1.687286 3.3263162e-10
-1.686286 3.7119255999999997e-10
-1.685286 3.9113909499999996e-10
-1.684286 3.8607500000000003e-10
-1.683286 3.500213e-10
-1.682286 2.7792550000000006e-10
-1.681286 1.6618124999999995e-10
-1.680286 1.311969999999992e-11
-1.679286 -1.805643999999999e-10
-1.678286 -4.114894e-10
-1.677286 -6.733978500000001e-10
-1.676286 -9.571267875e-10
-1.675286 -1.2507513e-09
-1.674286 -1.5399063125000002e-09
-1.673286 -1.8082792999999997e-09
-1.672286 -2.03825095e-09
-1.671286 -2.2116566e-09
-1.670286 -2.3106292500000005e-09
-1.669286 -2.3184773999999996e-09
-1.668286 -2.220548999999999e-09
-1.667286 -2.005040500000001e-09
-1.666286 -1.663696000000001e-09
-1.665286 -1.1923605000000004e-09
-1.664286 -5.913654999999989e-10
-1.663286 1.3428000000000106e-10
-1.662286 9.748989999999989e-10
-1.661286 1.9163514999999996e-09
-1.660286 2.9404125e-09
-1.659286 4.02530375e-09
-1.658286 5.146333350000001e-09
-1.657286 6.276607e-09
-1.656286 7.387763150000001e-09
-1.655286 8.45067875e-09
-1.654286 9.436111e-09
-1.653286 1.0315234e-08
-1.652286 1.1060043500000002e-08
-1.651286 1.1643607999999997e-08
-1.650286 1.204019e-08
-1.649286 1.2225219500000002e-08
-1.648286 1.2175156500000002e-08
-1.647286 1.1867299499999998e-08
-1.646286 1.1279599999999999e-08
-1.645286 1.0390505000000008e-08
-1.644286 9.178899999999999e-09
-1.643286 7.6243e-09
-1.642286 5.707169999999995e-09
-1.641286 3.409629999999991e-09
-1.640286 7.164099999999986e-10
-1.639286 -2.383914999999994e-09
-1.638286 -5.897309999999997e-09
-1.637286 -9.822525000000005e-09
-1.636286 -1.4149085e-08
-1.635286 -1.88552315e-08
-1.634286 -2.3905927499999998e-08
-1.633286 -2.9250966999999998e-08
-1.632286 -3.482340155e-08
-1.631286 -4.05384305e-08
-1.630286 -4.6292807449999995e-08
-1.629286 -5.1964901e-08
-1.628286 -5.7415543500000014e-08
-1.627286 -6.2489625e-08
-1.626286 -6.701851499999999e-08
-1.625286 -7.082328499999999e-08
-1.624286 -7.3718625e-08
-1.623286 -7.551741499999998e-08
-1.622286 -7.603568e-08
-1.621286 -7.5098065e-08
-1.620286 -7.254329500000001e-08
-1.619286 -6.822947000000002e-08
-1.618286 -6.203944e-08
-1.617286 -5.388549999999995e-08
-1.616286 -4.3713470000000007e-08
-1.615286 -3.1505995000000006e-08
-1.614286 -1.7285155000000012e-08
-1.613286 -1.1141000000000466e-09
-1.612286 1.6902800000000058e-08
-1.611286 3.662006500000002e-08
-1.610286 5.7852315000000005e-08
-1.609286 8.037694000000004e-08
-1.608286 1.0393679999999995e-07
-1.607286 1.2824370499999996e-07
-1.606286 1.5298251e-07
-1.605286 1.77815295e-07
-1.604286 2.02385766e-07
-1.603286 2.2632362e-07
-1.602286 2.49248844e-07
-1.601286 2.7077560999999995e-07
-1.600286 2.9051611499999997e-07
-1.599286 3.08084265e-07
-1.598286 3.2309865000000005e-07
-1.597286 3.3518595000000005e-07
-1.596286 3.4398404999999996e-07
-1.595286 3.491452499999999e-07
-1.594286 3.503397e-07
-1.593286 3.472591999999999e-07
-1.592286 3.3962154999999987e-07
-1.591286 3.2717530000000026e-07
-1.590286 3.0970560000000007e-07
-1.589286 2.870401499999998e-07
-1.588286 2.5905645000000003e-07
-1.587286 2.2568910000000023e-07
-1.586286 1.869370999999998e-07
-1.585286 1.4287269999999972e-07
-1.584286 9.364855000000024e-08
-1.583286 3.950505000000023e-08
-1.582286 -1.9222500000000307e-08
-1.581286 -8.209894999999994e-08
-1.580286 -1.4858509999999986e-07
-1.579286 -2.18036e-07
-1.578286 -2.897005500000001e-07
-1.577286 -3.6272410000000016e-07
-1.576286 -4.3615339999999984e-07
-1.575286 -5.089444000000001e-07
-1.574286 -5.799729500000001e-07
-1.573286 -6.480473499999999e-07
-1.572286 -7.1192415e-07
-1.571286 -7.703256799999998e-07
-1.570286 -8.219596599999999e-07
-1.569286 -8.655402200000001e-07
-1.568286 -8.9980999e-07
-1.567286 -9.2356255e-07
-1.566286 -9.356648999999998e-07
-1.565286 -9.350796e-07
-1.564286 -9.2088595e-07
-1.563286 -8.922992999999999e-07
-1.562286 -8.486884500000003e-07
-1.561286 -7.895916499999998e-07
-1.560286 -7.147293500000001e-07
-1.559286 -6.240140000000006e-07
-1.558286 -5.175575999999994e-07
-1.557286 -3.9567689999999946e-07
-1.556286 -2.5889450000000056e-07
-1.555286 -1.0793750000000053e-07
-1.554286 5.6264500000000424e-08
-1.553286 2.3258600000000012e-07
-1.552286 4.1971509999999986e-07
-1.551286 6.16161e-07
-1.550286 8.202650499999996e-07
-1.549286 1.0302162e-06
-1.548286 1.2440637000000003e-06
-1.547286 1.4597318000000001e-06
-1.546286 1.6750365999999998e-06
-1.545286 1.8877027e-06
-1.544286 2.0953814e-06
-1.543286 2.2956695000000002e-06
-1.542286 2.4861285e-06
-1.541286 2.6643048999999996e-06
-1.540286 2.82775115e-06
-1.539286 2.9740494e-06
-1.538286 3.1008320000000005e-06
-1.537286 3.205806000000001e-06
-1.536286 3.2867779999999994e-06
-1.535286 3.341677999999999e-06
-1.534286 3.368587499999999e-06
-1.533286 3.3657580000000014e-06
-1.532286 3.3316390000000017e-06
-1.531286 3.2649049999999994e-06
-1.530286 3.164472999999998e-06
-1.529286 3.029525e-06
-1.528286 2.859532000000002e-06
-1.527286 2.6542629999999972e-06
-1.526286 2.413799499999999e-06
-1.525286 2.138556000000004e-06
-1.524286 1.8292784999999995e-06
-1.523286 1.4870439999999965e-06
-1.522286 1.1132704999999995e-06
-1.521286 7.097070000000033e-07
-1.520286 2.7842199999999955e-07
-1.519286 -1.782075000000008e-07
-1.518286 -6.575159999999989e-07
-1.517286 -1.1565634999999985e-06
-1.516286 -1.6721649999999976e-06
-1.515286 -2.2009200000000014e-06
-1.514286 -2.7392365000000036e-06
-1.513286 -3.283373500000002e-06
-1.512286 -3.829471499999999e-06
-1.511286 -4.373581999999998e-06
-1.510286 -4.9117145e-06
-1.509286 -5.439868e-06
-1.508286 -5.954071499999999e-06
-1.507286 -6.450423e-06
-1.506286 -6.9251176499999994e-06
-1.505286 -7.37448875e-06
-1.504286 -7.79504065e-06
-1.503286 -8.183474749999998e-06
-1.502286 -8.536720199999997e-06
-1.501286 -8.851958499999999e-06
-1.500286 -9.126644e-06
-1.499286 -9.358524999999999e-06
-1.498286 -9.545653000000002e-06
-1.497286 -9.686399e-06
-1.496286 -9.779457999999995e-06
-1.495286 -9.8238445e-06
-1.494286 -9.818906e-06
-1.493286 -9.7642975e-06
-1.492286 -9.659985e-06
-1.491286 -9.506240000000002e-06
-1.490286 -9.303594999999996e-06
-1.489286 -9.052829999999996e-06
-1.488286 -8.754975e-06
-1.487286 -8.411255000000002e-06
-1.486286 -8.023075000000008e-06
-1.485286 -7.591994999999996e-06
-1.484286 -7.119679999999993e-06
-1.483286 -6.6079099999999955e-06
-1.482286 -6.05851500000001e-06
-1.481286 -5.473375000000003e-06
-1.480286 -4.854409999999998e-06
-1.479286 -4.20351500000001e-06
-1.478286 -3.5225999999999856e-06
-1.477286 -2.8135749999999953e-06
-1.476286 -2.078305000000015e-06
-1.475286 -1.318665e-06
-1.474286 -5.365299999999901e-07
-1.473286 2.6622999999999775e-07
-1.472286 1.0877099999999973e-06
-1.471286 1.9259400000000007e-06
-1.470286 2.7788649999999948e-06
-1.469286 3.644339999999998e-06
-1.468286 4.5200850000000076e-06
-1.467286 5.403645000000006e-06
-1.466286 6.292354999999992e-06
-1.465286 7.183345000000001e-06
-1.464286 8.073500000000003e-06
-1.463286 8.959405000000005e-06
-1.462286 9.837399999999998e-06
-1.461286 1.0703539999999994e-05
-1.460286 1.1553570000000007e-05
-1.459286 1.2382985000000002e-05
-1.458286 1.3187014999999992e-05
-1.457286 1.39606645e-05
-1.456286 1.4698757000000005e-05
-1.455286 1.5395953999999997e-05
-1.454286 1.6046823499999998e-05
-1.453286 1.6645907000000002e-05
-1.452286 1.71877743e-05
-1.451286 1.766709775e-05
-1.450286 1.80787317e-05
-1.449286 1.8417788249999998e-05
-1.448286 1.86797205e-05
-1.447286 1.88603955e-05
-1.446286 1.8956187999999994e-05
-1.445286 1.8964033e-05
-1.444286 1.8881525e-05
-1.443286 1.8706964999999993e-05
-1.442286 1.843940500000001e-05
-1.441286 1.8078735000000003e-05
-1.440286 1.7625689999999992e-05
-1.439286 1.7081870000000005e-05
-1.438286 1.6449794999999996e-05
-1.437286 1.573286999999999e-05
-1.436286 1.4935365000000004e-05
-1.435286 1.4062419999999996e-05
-1.434286 1.3119970000000003e-05
-1.433286 1.2114710000000003e-05
-1.432286 1.1054004999999993e-05
-1.431286 9.94581e-06
-1.430286 8.798580000000013e-06
-1.429286 7.621125000000008e-06
-1.428286 6.422499999999996e-06
-1.427286 5.211875000000003e-06
-1.426286 3.998419999999999e-06
-1.425286 2.791124999999994e-06
-1.424286 1.5986449999999966e-06
-1.423286 4.2921000000000415e-07
-1.422286 -7.095749999999996e-07
-1.421286 -1.8108400000000162e-06
-1.420286 -2.868529999999998e-06
-1.419286 -3.877565e-06
-1.418286 -4.8338999999999945e-06
-1.417286 -5.734589999999994e-06
-1.416286 -6.5778500000000085e-06
-1.415286 -7.363045000000002e-06
-1.414286 -8.090704999999997e-06
-1.413286 -8.76249999999999e-06
-1.412286 -9.381149999999997e-06
-1.411286 -9.950360000000003e-06
-1.410286 -1.0474720000000001e-05
-1.409286 -1.0959515000000002e-05
-1.408286 -1.1410619999999997e-05
-1.407286 -1.1834364999999996e-05
-1.406286 -1.2237289999999996e-05
-1.405286 -1.2625944999999995e-05
-1.404286 -1.3006805000000014e-05
-1.403286 -1.3385990000000018e-05
-1.402286 -1.3769104999999987e-05
-1.401286 -1.4161119999999997e-05
-1.400286 -1.4566135e-05
-1.399286 -1.4987334999999995e-05
-1.398286 -1.5426854999999996e-05
-1.397286 -1.588568e-05
-1.396286 -1.6363631000000005e-05
-1.395286 -1.68593215e-05
-1.394286 -1.7370168999999997e-05
-1.393286 -1.7892449e-05
-1.392286 -1.842135e-05
-1.391286 -1.8951071049999995e-05
-1.390286 -1.9474937499999998e-05
-1.389286 -1.998553395e-05
-1.388286 -2.0474859500000002e-05
-1.387286 -2.0934494500000003e-05
-1.386286 -2.1355757999999998e-05
-1.385286 -2.17299e-05
-1.384286 -2.2048269999999998e-05
-1.383286 -2.2302469999999997e-05
-1.382286 -2.248455499999999e-05
-1.381286 -2.258713500000001e-05
-1.380286 -2.2603540000000014e-05
-1.379286 -2.2527954999999992e-05
-1.378286 -2.2355494999999982e-05
-1.377286 -2.2082315000000005e-05
-1.376286 -2.1705660000000002e-05
-1.375286 -2.122388999999999e-05
-1.374286 -2.0636544999999998e-05
-1.373286 -1.9944379999999987e-05
-1.372286 -1.914926000000001e-05
-1.371286 -1.8254175000000024e-05
-1.370286 -1.7263234999999997e-05
-1.369286 -1.6181544999999997e-05
-1.368286 -1.5015170000000006e-05
-1.367286 -1.377105000000001e-05
-1.366286 -1.2456855000000006e-05
-1.365286 -1.1080869999999995e-05
-1.364286 -9.651949999999983e-06
-1.363286 -8.179300000000012e-06
-1.362286 -6.672394999999997e-06
-1.361286 -5.1408449999999845e-06
-1.360286 -3.5941449999999824e-06
-1.359286 -2.0417000000000096e-06
-1.358286 -4.92585000000023e-07
-1.357286 1.0446100000000101e-06
-1.356286 2.5618200000000007e-06
-1.355286 4.051690000000002e-06
-1.354286 5.507634999999985e-06
-1.353286 6.923929999999983e-06
-1.352286 8.295790000000004e-06
-1.351286 9.619415000000035e-06
-1.350286 1.0892020000000015e-05
-1.349286 1.2111779999999981e-05
-1.348286 1.3277819999999988e-05
-1.347286 1.4390200000000012e-05
-1.346286 1.5449800000000002e-05
-1.345286 1.6458254999999985e-05
-1.344286 1.7417775e-05
-1.343286 1.8331070000000006e-05
-1.342286 1.920117500000002e-05
-1.341286 2.0031274999999994e-05
-1.340286 2.0824609999999998e-05
-1.339286 2.1584225000000004e-05
-1.338286 2.2312884999999987e-05
-1.337286 2.3012915000000006e-05
-1.336286 2.368605500000001e-05
-1.335286 2.4333399999999983e-05
-1.334286 2.495528499999999e-05
-1.333286 2.5551240000000003e-05
-1.332286 2.611998e-05
-1.331286 2.6659391000000006e-05
-1.330286 2.7166581999999996e-05
-1.329286 2.76379435e-05
-1.328286 2.80692405e-05
-1.327286 2.8455722000000003e-05
-1.326286 2.8792255499999994e-05
-1.325286 2.9073472000000002e-05
-1.324286 2.9293922000000004e-05
-1.323286 2.9448241499999994e-05
-1.322286 2.953130499999999e-05
-1.321286 2.9538370000000003e-05
-1.320286 2.946523000000001e-05
-1.319286 2.9308335e-05
-1.318286 2.9064894999999986e-05
-1.317286 2.8732959999999995e-05
-1.316286 2.8311510000000002e-05
-1.315286 2.7800450000000006e-05
-1.314286 2.7200639999999988e-05
-1.313286 2.651387999999998e-05
-1.312286 2.5742900000000007e-05
-1.311286 2.4891225000000005e-05
-1.310286 2.3963165000000006e-05
-1.309286 2.2963785000000018e-05
-1.308286 2.1898660000000005e-05
-1.307286 2.0773849999999987e-05
-1.306286 1.9595789999999996e-05
-1.305286 1.837117000000001e-05
-1.304286 1.710680500000001e-05
-1.303286 1.580948500000001e-05
-1.302286 1.4485969999999974e-05
-1.301286 1.3142825000000009e-05
-1.300286 1.1786304999999998e-05
-1.299286 1.0422284999999996e-05
-1.298286 9.056220000000003e-06
-1.297286 7.693089999999993e-06
-1.296286 6.3372449999999905e-06
-1.295286 4.992404999999981e-06
-1.294286 3.6616700000000005e-06
-1.293286 2.347435000000027e-06
-1.292286 1.0513600000000112e-06
-1.291286 -2.256199999999978e-07
-1.290286 -1.4832600000000042e-06
-1.289286 -2.7220700000000053e-06
-1.288286 -3.943269999999976e-06
-1.287286 -5.148700000000007e-06
-1.286286 -6.340835000000019e-06
-1.285286 -7.522650000000008e-06
-1.284286 -8.697579999999995e-06
-1.283286 -9.869414999999987e-06
-1.282286 -1.104218499999999e-05
-1.281286 -1.2220005000000029e-05
-1.280286 -1.3406920000000029e-05
-1.279286 -1.460680499999999e-05
-1.278286 -1.5823189999999997e-05
-1.277286 -1.7059045000000007e-05
-1.276286 -1.831667999999997e-05
-1.275286 -1.959758999999999e-05
-1.274286 -2.0902280000000024e-05
-1.273286 -2.2230195000000013e-05
-1.272286 -2.357955999999998e-05
-1.271286 -2.4947374999999993e-05
-1.270286 -2.632938500000002e-05
-1.269286 -2.7720024999999994e-05
-1.268286 -2.911245499999999e-05
-1.267286 -3.0498685000000006e-05
-1.266286 -3.1869674999999996e-05
-1.265286 -3.3215475e-05
-1.264286 -3.4525395000000006e-05
-1.263286 -3.578822e-05
-1.262286 -3.699246999999999e-05
-1.261286 -3.81265805e-05
-1.260286 -3.9179209000000004e-05
-1.259286 -4.01394725e-05
-1.258286 -4.09971795e-05
-1.257286 -4.174307e-05
-1.256286 -4.23690165e-05
-1.255286 -4.2868182e-05
-1.254286 -4.323517999999999e-05
-1.253286 -4.3466135e-05
-1.252286 -4.3558765e-05
-1.251286 -4.351240499999999e-05
-1.250286 -4.332791000000001e-05
-1.249286 -4.300763000000001e-05
-1.248286 -4.2555314999999997e-05
-1.247286 -4.1975889999999985e-05
-1.246286 -4.1275315e-05
-1.245286 -4.046045500000002e-05
-1.244286 -3.953876999999999e-05
-1.243286 -3.851814499999997e-05
-1.242286 -3.740672500000001e-05
-1.241286 -3.6212655e-05
-1.240286 -3.494391499999997e-05
-1.239286 -3.360822499999998e-05
-1.238286 -3.2212809999999985e-05
-1.237286 -3.076436999999999e-05
-1.236286 -2.926898500000001e-05
-1.235286 -2.7732040000000018e-05
-1.234286 -2.615827500000003e-05
-1.233286 -2.4551825000000047e-05
-1.232286 -2.291620500000003e-05
-1.231286 -2.1254294999999987e-05
-1.230286 -1.9568549999999957e-05
-1.229286 -1.786114999999997e-05
-1.228286 -1.6133950000000046e-05
-1.227286 -1.438844999999999e-05
-1.226286 -1.2626149999999959e-05
-1.225286 -1.0848450000000064e-05
-1.224286 -9.056850000000038e-06
-1.223286 -7.252999999999995e-06
-1.222286 -5.4384e-06
-1.221286 -3.614849999999965e-06
-1.220286 -1.7841999999999824e-06
-1.219286 5.1549999999971765e-08
-1.218286 1.890250000000039e-06
-1.217286 3.7296000000000655e-06
-1.216286 5.567400000000011e-06
-1.215286 7.401399999999986e-06
-1.214286 9.229149999999954e-06
-1.213286 1.1048399999999943e-05
-1.212286 1.2856800000000027e-05
-1.211286 1.4652150000000008e-05
-1.210286 1.643209999999996e-05
-1.209286 1.8194404999999993e-05
-1.208286 1.9936825000000058e-05
-1.207286 2.1656945000000046e-05
-1.206286 2.3352384999999938e-05
-1.205286 2.5020739999999968e-05
-1.204286 2.665938500000004e-05
-1.203286 2.826557000000002e-05
-1.202286 2.9836534999999943e-05
-1.201286 3.1369214999999985e-05
-1.200286 3.286056e-05
-1.199286 3.4307469999999994e-05
-1.198286 3.5706680000000054e-05
-1.197286 3.705502500000002e-05
-1.196286 3.8349435e-05
-1.195286 3.9586935e-05
-1.194286 4.0764749999999996e-05
-1.193286 4.188038499999998e-05
-1.192286 4.2931655000000005e-05
-1.191286 4.3916695000000006e-05
-1.190286 4.483399499999999e-05
-1.189286 4.568237e-05
-1.188286 4.646094499999999e-05
-1.187286 4.7169089999999995e-05
-1.186286 4.7806294999999996e-05
-1.185286 4.8372049999999994e-05
-1.184286 4.88656775e-05
-1.183286 4.928618250000001e-05
-1.182286 4.963207799999999e-05
-1.181286 4.9901139e-05
-1.180286 5.009023950000001e-05
-1.179286 5.01951385e-05
-1.178286 5.021034500000001e-05
-1.177286 5.0128970000000005e-05
-1.176286 4.9942605e-05
-1.175286 4.964130000000001e-05
-1.174286 4.921359e-05
-1.173286 4.8646509999999996e-05
-1.172286 4.792572999999998e-05
-1.171286 4.703588500000001e-05
-1.170286 4.596072500000002e-05
-1.169286 4.468346e-05
-1.168286 4.318723e-05
-1.167286 4.145550499999999e-05
-1.166286 3.9472559999999976e-05
-1.165286 3.722408999999998e-05
-1.164286 3.469766499999997e-05
-1.163286 3.1883249999999976e-05
-1.162286 2.8773875000000007e-05
-1.161286 2.5365934999999993e-05
-1.160286 2.1659740000000025e-05
-1.159286 1.766000500000004e-05
-1.158286 1.3376099999999965e-05
-1.157286 8.822274999999956e-06
-1.156286 4.017810000000039e-06
-1.155286 -1.0129199999999585e-06
-1.154286 -6.24038999999997e-06
-1.153286 -1.1630074999999994e-05
-1.152286 -1.7142820000000033e-05
-1.151286 -2.273501500000001e-05
-1.150286 -2.8359134999999986e-05
-1.149286 -3.3964119999999983e-05
-1.148286 -3.9496005e-05
-1.147286 -4.489862000000001e-05
-1.146286 -5.0114179999999994e-05
-1.145286 -5.508409e-05
-1.144286 -5.974963000000001e-05
-1.143286 -6.405274500000001e-05
-1.142286 -6.7936765e-05
-1.141286 -7.134721499999999e-05
-1.140286 -7.423255500000001e-05
-1.139286 -7.6544805e-05
-1.138286 -7.824022499999999e-05
-1.137286 -7.92799565e-05
-1.136286 -7.96305256e-05
-1.135286 -7.9264367e-05
-1.134286 -7.81602494e-05
-1.133286 -7.63036165e-05
-1.132286 -7.3686895e-05
-1.131286 -7.0309725e-05
-1.130286 -6.617906499999998e-05
-1.129286 -6.130931500000002e-05
-1.128286 -5.572227000000003e-05
-1.127286 -4.9447065e-05
-1.126286 -4.252005499999999e-05
-1.125286 -3.4984505000000004e-05
-1.124286 -2.6890419999999987e-05
-1.123286 -1.8294119999999976e-05
-1.122286 -9.257750000000015e-06
-1.121286 1.5107499999997509e-07
-1.120286 9.859910000000018e-06
-1.119286 1.9792125000000005e-05
-1.118286 2.986752999999998e-05
-1.117286 4.000309000000002e-05
-1.116286 5.0113715000000016e-05
-1.115286 6.0113050000000016e-05
-1.114286 6.991429499999998e-05
-1.113286 7.943113499999997e-05
-1.112286 8.857858000000002e-05
-1.111286 9.727381000000002e-05
-1.110286 0.00010543711439999997
-1.109286 0.00011299279499999999
-1.108286 0.00011986997060000003
-1.107286 0.00012600342
-1.106286 0.0001313344
-1.105286 0.000135811385
-1.104286 0.00013939072000000003
-1.103286 0.000142037295
-1.102286 0.00014372493499999997
-1.101286 0.00014443700499999993
-1.100286 0.00014416674999999997
-1.099286 0.00014291729999999997
-1.098286 0.00014070224999999996
-1.097286 0.00013754535000000013
-1.096286 0.00013348024999999998
-1.095286 0.00012855059999999986
-1.094286 0.0001228093500000001
-1.093286 0.0001163186
-1.092286 0.00010914895
-1.091286 0.00010137830000000003
-1.090286 9.309129999999989e-05
-1.089286 8.437845e-05
-1.088286 7.53347e-05
-1.087286 6.605855000000004e-05
-1.086286 5.665084999999999e-05
-1.085286 4.721314999999997e-05
-1.084286 3.784670000000001e-05
-1.083286 2.865085e-05
-1.082286 1.9721800000000005e-05
-1.081286 1.1151350000000005e-05
-1.080286 3.0255999999999817e-06
-1.079286 -4.576349999999993e-06
-1.078286 -1.1583349999999905e-05
-1.077286 -1.7933299999999973e-05
-1.076286 -2.3573850000000062e-05
-1.075286 -2.846325000000009e-05
-1.074286 -3.257085000000005e-05
-1.073286 -3.5876999999999955e-05
-1.072286 -3.837389999999998e-05
-1.071286 -4.0065350000000014e-05
-1.070286 -4.096634999999986e-05
-1.069286 -4.1102599999999954e-05
-1.068286 -4.0510200000000045e-05
-1.067286 -3.923495e-05
-1.066286 -3.7331450000000044e-05
-1.065286 -3.4861899999999965e-05
-1.064286 -3.1895050000000016e-05
-1.063286 -2.8505250000000074e-05
-1.062286 -2.4771000000000014e-05
-1.061286 -2.077359999999995e-05
-1.060286 -1.6595949999999995e-05
-1.059286 -1.2321350000000073e-05
-1.058286 -8.031999999999916e-06
-1.057286 -3.807899999999879e-06
-1.056286 2.743499999999392e-07
-1.055286 4.142749999999913e-06
-1.054286 7.730599999999956e-06
-1.053286 1.0977800000000102e-05
-1.052286 1.3831200000000116e-05
-1.051286 1.6245449999999934e-05
-1.050286 1.818394999999997e-05
-1.049286 1.961844999999998e-05
-1.048286 2.0530049999999903e-05
-1.047286 2.090914999999998e-05
-1.046286 2.0755100000000007e-05
-1.045286 2.0076749999999994e-05
-1.044286 1.8891750000000106e-05
-1.043286 1.7226400000000127e-05
-1.042286 1.5115199999999963e-05
-1.041286 1.2600149999999942e-05
-1.040286 9.730199999999946e-06
-1.039286 6.560450000000005e-06
-1.038286 3.1512499999999997e-06
-1.037286 -4.3290000000002236e-07
-1.036286 -4.124099999999924e-06
-1.035286 -7.852250000000023e-06
-1.034286 -1.154624999999999e-05
-1.033286 -1.5135249999999902e-05
-1.032286 -1.854960000000006e-05
-1.031286 -2.1721900000000155e-05
-1.030286 -2.4588499999999912e-05
-1.029286 -2.709014999999996e-05
-1.028286 -2.9173200000000082e-05
-1.027286 -3.0790399999999935e-05
-1.026286 -3.190159999999995e-05
-1.025286 -3.2474300000000036e-05
-1.024286 -3.2484150000000034e-05
-1.023286 -3.1915250000000006e-05
-1.022286 -3.0759899999999976e-05
-1.021286 -2.9018850000000014e-05
-1.020286 -2.670085000000011e-05
-1.019286 -2.3822300000000018e-05
-1.018286 -2.040619999999996e-05
-1.017286 -1.648174999999999e-05
-1.016286 -1.2083649999999904e-05
-1.015286 -7.250549999999959e-06
-1.014286 -2.0243500000001037e-06
-1.013286 3.550950000000027e-06
-1.012286 9.430250000000119e-06
-1.011286 1.5568549999999887e-05
-1.010286 2.192175e-05
-1.009286 2.8447550000000046e-05
-1.008286 3.510614999999991e-05
-1.007286 4.1860800000000106e-05
-1.006286 4.867845000000005e-05
-1.005286 5.552979999999997e-05
-1.004286 6.238914999999996e-05
-1.003286 6.923449999999996e-05
-1.002286 7.604759999999995e-05
-1.001286 8.281304999999994e-05
-1.000286 8.951780000000013e-05
-0.9992857 9.615080000000009e-05
-0.9982857 0.00010270239999999993
-0.9972857 0.00010916345
-0.9962857 0.00011552430000000008
-0.9952857 0.00012177494999999993
-0.9942857 0.0001279041000000001
-0.9932857 0.00013389820000000004
-0.9922857 0.00013974204999999993
-0.9912857 0.00014541825000000014
-0.9902857 0.00015090669999999985
-0.9892857 0.0001561852999999997
-0.9882857 0.00016123065000000017
-0.9872857 0.00016601725
-0.9862857 0.00017051869999999976
-0.9852857 0.00017470915
-0.9842857 0.00017856280000000006
-0.9832857 0.00018205525000000014
-0.9822857 0.00018516475000000007
-0.9812857 0.00018787230000000008
-0.9802857 0.00019016255000000007
-0.9792857 0.0001920246999999996
-0.9782857 0.00019345309999999996
-0.9772857 0.00019444750000000032
-0.9762857 0.00019501304999999978
-0.9752857 0.0001951615499999998
-0.9742857 0.0001949104
-0.9732857 0.00019428194999999998
-0.9722857 0.0001933046000000003
-0.9712857 0.00019201135000000016
-0.9702857 0.0001904392999999998
-0.9692857 0.00018862885000000022
-0.9682857 0.00018662295000000038
-0.9672857 0.00018446719999999956
-0.9662857 0.00018220734999999967
-0.9652857 0.00017988920000000004
-0.9642857 0.0001775578500000002
-0.9632857 0.00017525710000000015
-0.9622857 0.0001730282
-0.9612857 0.00017090865000000016
-0.9602857 0.00016893399999999987
-0.9592857 0.0001671352999999999
-0.9582857 0.0001655393999999997
-0.9572857 0.00016416924999999987
-0.9562857 0.00016304205000000055
-0.9552857 0.00016217299999999994
-0.9542857 0.00016157249999999943
-0.9532857 0.0001612445000000001
-0.9522857 0.00016119250000000006
-0.9512857 0.0001614160000000002
-0.9502857 0.00016191000000000016
-0.9492857 0.00016266949999999973
-0.9482857 0.00016368500000000017
-0.9472857 0.00016494549999999998
-0.9462857 0.0001664399999999996
-0.9452857 0.00016815549999999954
-0.9442857 0.00017007950000000007
-0.9432857 0.0001721975000000009
-0.9422857 0.00017449499999999974
-0.9412857 0.00017695900000000035
-0.9402857 0.0001795765000000006
-0.9392857 0.00018233399999999917
-0.9382857 0.0001852204999999998
-0.9372857 0.00018822400000000002
-0.9362857 0.0001913345000000006
-0.9352857 0.00019454199999999967
-0.9342857 0.00019783699999999983
-0.9332857 0.00020121350000000052
-0.9322857 0.00020466249999999945
-0.9312857 0.00020817850000000058
-0.9302857 0.0002117544999999997
-0.9292857 0.00021538449999999876
-0.9282857 0.00021906400000000004
-0.9272857 0.00022278500000000103
-0.9262857 0.00022654100000000057
-0.9252857 0.0002303244999999993
-0.9242857 0.00023412650000000025
-0.9232857 0.0002379364999999998
-0.9222857 0.0002417429999999999
-0.9212857 0.0002455304999999999
-0.9202857 0.00024928099999999936
-0.9192857 0.0002529780000000006
-0.9182857 0.0002565999999999998
-0.9172857 0.00026012100000000053
-0.9162857 0.00026351499999999986
-0.9152857 0.0002667554999999995
-0.9142857 0.0002698110000000004
-0.9132857 0.00027264999999999944
-0.9122857 0.00027524250000000037
-0.9112857 0.0002775554999999998
-0.9102857 0.00027955799999999925
-0.9092857 0.00028122350000000043
-0.9082857 0.0002825265000000009
-0.9072857 0.00028344550000000067
-0.9062857 0.00028396299999999987
-0.9052857 0.00028406850000000007
-0.9042857 0.00028375999999999933
-0.9032857 0.00028304099999999977
-0.9022857 0.0002819234999999999
-0.9012857 0.00028042899999999963
-0.9002857 0.0002785905000000009
-0.8992857 0.0002764475
-0.8982857 0.00027404900000000006
-0.8972857 0.00027145500000000036
-0.8962857 0.00026873350000000007
-0.8952857 0.000265961
-0.8942857 0.0002632205000000009
-0.8932857 0.00026060050000000087
-0.8922857 0.00025819149999999985
-0.8912857 0.0002560904999999992
-0.8902857 0.00025439849999999976
-0.8892857 0.00025320899999999947
-0.8882857 0.0002526164999999995
-0.8872857 0.00025271349999999936
-0.8862857 0.00025358249999999906
-0.8852857 0.0002553035000000004
-0.8842857 0.00025794549999999956
-0.8832857 0.0002615650000000003
-0.8822857 0.0002662105000000011
-0.8812857 0.0002719145000000009
-0.8802857 0.0002786979999999991
-0.8792857 0.00028656899999999813
-0.8782857 0.00029551999999999996
-0.8772857 0.0003055295000000008
-0.8762857 0.0003165599999999995
-0.8752857 0.00032856199999999915
-0.8742857 0.0003414740000000017
-0.8732857 0.00035522150000000165
-0.8722857 0.0003697180000000001
-0.8712857 0.0003848684999999992
-0.8702857 0.0004005699999999987
-0.8692857 0.00041671199999999986
-0.8682857 0.00043317800000000113
-0.8672857 0.00044985150000000074
-0.8662857 0.0004666134999999984
-0.8652857 0.0004833425000000007
-0.8642857 0.0004999235000000009
-0.8632857 0.0005162434999999993
-0.8622857 0.0005321935000000002
-0.8612857 0.0005476735000000008
-0.8602857 0.0005625924999999993
-0.8592857 0.0005768694999999983
-0.8582857 0.0005904340000000013
-0.8572857 0.0006032255000000009
-0.8562857 0.0006151975000000003
-0.8552857 0.0006263175000000008
-0.8542857 0.0006365669999999986
-0.8532857 0.0006459389999999977
-0.8522857 0.0006544395000000012
-0.8512857 0.0006620895000000006
-0.8502857 0.000668920499999999
-0.8492857 0.0006749770000000016
-0.8482857 0.0006803149999999999
-0.8472857 0.0006849989999999976
-0.8462857 0.0006891030000000008
-0.8452857 0.0006927080000000018
-0.8442857 0.0006959024999999988
-0.8432857 0.0006987804999999991
-0.8422857 0.0007014379999999988
-0.8412857 0.0007039729999999989
-0.8402857 0.0007064895000000033
-0.8392857 0.000709087499999999
-0.8382857 0.0007118644999999982
-0.8372857 0.0007149255000000004
-0.8362857 0.0007183615000000026
-0.8352857 0.0007222610000000026
-0.8342857 0.0007267174999999955
-0.8332857 0.0007318104999999997
-0.8322857 0.0007376174999999999
-0.8312857 0.0007442085000000011
-0.8302857 0.0007516430000000024
-0.8292857 0.000759981999999997
-0.8282857 0.0007692705000000003
-0.8272857 0.0007795480000000019
-0.8262857 0.0007908454999999977
-0.8252857 0.0008031804999999983
-0.8242857 0.0008165670000000015
-0.8232857 0.0008310050000000022
-0.8222857 0.000846480999999999
-0.8212857 0.0008629714999999964
-0.8202857 0.0008804420000000018
-0.8192857 0.0008988480000000021
-0.8182857 0.000918129500000002
-0.8172857 0.000938212000000001
-0.8162857 0.0009590109999999997
-0.8152857 0.000980429500000001
-0.8142857 0.0010023594999999997
-0.8132857 0.0010246794999999996
-0.8122857 0.0010472604999999988
-0.8112857 0.001069963500000001
-0.8102857 0.0010926414999999972
-0.8092857 0.0011151484999999976
-0.8082857 0.0011373315000000037
-0.8072857 0.0011590344999999995
-0.8062857 0.0011801064999999984
-0.8052857 0.0012004050000000027
-0.8042857 0.0012197945000000025
-0.8032857 0.0012381434999999973
-0.8022857 0.0012553384999999986
-0.8012857 0.0012712805000000024
-0.8002857 0.0012858889999999967
-0.7992857 0.0012991079999999959
-0.7982857 0.0013108975000000029
-0.7972857 0.0013212400000000022
-0.7962857 0.0013301444999999994
-0.7952857 0.0013376475000000004
-0.7942857 0.0013438095000000018
-0.7932857 0.001348709999999996
-0.7922857 0.0013524445000000008
-0.7912857 0.0013551469999999997
-0.7902857 0.001356966000000002
-0.7892857 0.0013580505000000077
-0.7882857 0.001358579999999991
-0.7872857 0.0013587399999999996
-0.7862857 0.0013587250000000088
-0.7852857 0.0013587249999999981
-0.7842857 0.0013589349999999975
-0.7832857 0.0013595550000000019
-0.7822857 0.0013607750000000018
-0.7812857 0.0013627699999999964
-0.7802857 0.0013657049999999918
-0.7792857 0.001369734999999999
-0.7782857 0.0013749900000000034
-0.7772857 0.0013815950000000026
-0.7762857 0.0013896450000000025
-0.7752857 0.0013992049999999954
-0.7742857 0.001410345000000002
-0.7732857 0.0014230900000000077
-0.7722857 0.0014374499999999953
-0.7712857 0.001453429999999994
-0.7702857 0.0014709849999999989
-0.7692857 0.0014900750000000028
-0.7682857 0.0015106399999999997
-0.7672857 0.0015325900000000023
-0.7662857 0.0015558300000000041
-0.7652857 0.001580269999999997
-0.7642857 0.0016057799999999959
-0.7632857 0.001632244999999997
-0.7622857 0.0016595449999999986
-0.7612857 0.0016875299999999974
-0.7602857 0.001716075000000005
-0.7592857 0.0017450500000000054
-0.7582857 0.0017743349999999973
-0.7572857 0.0018037900000000026
-0.7562857 0.0018333100000000003
-0.7552857 0.0018627949999999978
-0.7542857 0.001892125000000005
-0.7532857 0.0019212199999999958
-0.7522857 0.0019500099999999923
-0.7512857 0.0019784250000000046
-0.7502857 0.002006415
-0.7492857 0.0020339449999999997
-0.7482857 0.002060989999999998
-0.7472857 0.002087549999999994
-0.7462857 0.0021136150000000053
-0.7452857 0.0021392050000000086
-0.7442857 0.002164355000000004
-0.7432857 0.0021890899999999973
-0.7422857 0.002213464999999998
-0.7412857 0.002237534999999993
-0.7402857 0.0022613550000000027
-0.7392857 0.0022849950000000054
-0.7382857 0.00230852499999999
-0.7372857 0.002332004999999994
-0.7362857 0.002355485000000009
-0.7352857 0.0023790449999999967
-0.7342857 0.0024027350000000005
-0.7332857 0.002426609999999998
-0.7322857 0.0024507150000000035
-0.7312857 0.002475065000000009
-0.7302857 0.002499699999999989
-0.7292857 0.0025246449999999925
-0.7282857 0.0025498950000000012
-0.7272857 0.002575450000000015
-0.7262857 0.0026013150000000103
-0.7252857 0.0026274599999999834
-0.7242857 0.002653869999999986
-0.7232857 0.0026805200000000126
-0.7222857 0.0027073850000000135
-0.7212857 0.002734429999999991
-0.7202857 0.002761634999999997
-0.7192857 0.0027889750000000065
-0.7182857 0.0028164299999999883
-0.7172857 0.0028439799999999973
-0.7162857 0.0028715950000000085
-0.7152857 0.002899275000000002
-0.7142857 0.002927034999999989
-0.7132857 0.0029548800000000087
-0.7122857 0.0029828050000000016
-0.7112857 0.003010839999999991
-0.7102857 0.003039005000000007
-0.7092857 0.0030673249999999927
-0.7082857 0.003095845000000005
-0.7072857 0.0031245800000000135
-0.7062857 0.0031535799999999883
-0.7052857 0.003182879999999992
-0.7042857 0.0032124949999999958
-0.7032857 0.003242464999999995
-0.7022857 0.003272805000000002
-0.7012857 0.0033035550000000144
-0.7002857 0.003334720000000008
-0.6992857 0.003366289999999988
-0.6982857 0.003398280000000009
-0.6972857 0.0034306950000000044
-0.6962857 0.0034635149999999873
-0.6952857 0.0034967350000000025
-0.6942857 0.0035303300000000012
-0.6932857 0.0035642849999999926
-0.6922857 0.003598595000000002
-0.6912857 0.003633215000000013
-0.6902857 0.0036681400000000085
-0.6892857 0.0037033599999999937
-0.6882857 0.0037388649999999966
-0.6872857 0.003774640000000005
-0.6862857 0.0038106949999999907
-0.6852857 0.003847029999999998
-0.6842857 0.0038836549999999976
-0.6832857 0.003920615000000006
-0.6822857 0.003957914999999997
-0.6812857 0.003995604999999985
-0.6802857 0.004033745000000017
-0.6792857 0.0040723750000000065
-0.6782857 0.0041115399999999865
-0.6772857 0.004151309999999982
-0.6762857 0.004191750000000013
-0.6752857 0.004232920000000005
-0.6742857 0.004274894999999993
-0.6732857 0.004317740000000004
-0.6722857 0.004361485000000018
-0.6712857 0.00440620499999999
-0.6702857 0.00445197499999996
-0.6692857 0.004498835000000029
-0.6682857 0.004546815000000011
-0.6672857 0.0045959049999999965
-0.6662857 0.004646175000000027
-0.6652857 0.004697629999999972
-0.6642857 0.004750244999999975
-0.6632857 0.0048040200000000356
-0.6622857 0.004858929999999998
-0.6612857 0.004914955000000005
-0.6602857 0.004972049999999996
-0.6592857 0.00503016499999996
-0.6582857 0.005089235000000022
-0.6572857 0.005149220000000035
-0.6562857 0.005210019999999977
-0.6552857 0.005271564999999974
-0.6542857 0.005333820000000006
-0.6532857 0.005396650000000027
-0.6522857 0.005459970000000005
-0.6512857 0.0055237249999999715
-0.6502857 0.005587824999999984
-0.6492857 0.005652209999999992
-0.6482857 0.005716810000000038
-0.6472857 0.005781525000000016
-0.6462857 0.005846299999999999
-0.6452857 0.0059111000000000085
-0.6442857 0.005975899999999976
-0.6432857 0.00604066000000001
-0.6422857 0.00610536999999999
-0.6412857 0.006170009999999971
-0.6402857 0.006234590000000029
-0.6392857 0.006299160000000009
-0.6382857 0.006363734999999987
-0.6372857 0.006428355000000021
-0.6362857 0.0064930600000000045
-0.6352857 0.006557934999999969
-0.6342857 0.006623054999999997
-0.6332857 0.006688490000000002
-0.6322857 0.006754340000000008
-0.6312857 0.006820665000000024
-0.6302857 0.006887559999999989
-0.6292857 0.006955135000000006
-0.6282857 0.007023479999999979
-0.6272857 0.007092650000000002
-0.6262857 0.007162725000000026
-0.6252857 0.007233799999999992
-0.6242857 0.007305905000000009
-0.6232857 0.007379095000000004
-0.6222857 0.007453419999999985
-0.6212857 0.007528909999999978
-0.6202857 0.007605559999999987
-0.6192857 0.007683345000000026
-0.6182857 0.007762265000000011
-0.6172857 0.007842299999999996
-0.6162857 0.007923405000000008
-0.6152857 0.008005529999999993
-0.6142857 0.008088614999999988
-0.6132857 0.008172584999999954
-0.6122857 0.008257325000000043
-0.6112857 0.008342795000000071
-0.6102857 0.00842887499999994
-0.6092857 0.008515504999999984
-0.6082857 0.008602640000000057
-0.6072857 0.00869008999999994
-0.6062857 0.008777805000000003
-0.6052857 0.008865705000000036
-0.6042857 0.008953704999999923
-0.6032857 0.009041790000000015
-0.6022857 0.009129870000000023
-0.6012857 0.009217909999999972
-0.6002857 0.009305905000000033
-0.5992857 0.009393760000000008
-0.5982857 0.009481479999999981
-0.5972857 0.009569115000000007
-0.5962857 0.009656650000000008
-0.5952857 0.009744140000000037
-0.5942857 0.009831595000000002
-0.5932857 0.009919039999999973
-0.5922857 0.010006624999999943
-0.5912857 0.010094394999999971
-0.5902857 0.010182385000000035
-0.5892857 0.01027069499999999
-0.5882857 0.010359465000000002
-0.5872857 0.010448745000000044
-0.5862857 0.010538650000000045
-0.5852857 0.010629300000000017
-0.5842857 0.010720749999999925
-0.5832857 0.010813149999999936
-0.5822857 0.01090660000000007
-0.5812857 0.011001200000000013
-0.5802857 0.011096999999999989
-0.5792857 0.011194050000000053
-0.5782857 0.011292400000000003
-0.5772857 0.011392149999999952
-0.5762857 0.011493400000000004
-0.5752857 0.011596149999999993
-0.5742857 0.011700400000000001
-0.5732857 0.011806150000000029
-0.5722857 0.011913399999999994
-0.5712857 0.012022200000000031
-0.5702857 0.012132549999999976
-0.5692857 0.01224434999999997
-0.5682857 0.012357600000000015
-0.5672857 0.012472349999999997
-0.5662857 0.012588499999999973
-0.5652857 0.01270605000000003
-0.5642857 0.012824850000000006
-0.5632857 0.012944949999999953
-0.5622857 0.013066449999999983
-0.5612857 0.013189099999999992
-0.5602857 0.013312950000000033
-0.5592857 0.013438049999999993
-0.5582857 0.013564399999999954
-0.5572857 0.013691900000000064
-0.5562857 0.013820550000000069
-0.5552857 0.013950449999999991
-0.5542857 0.014081549999999946
-0.5532857 0.014213799999999966
-0.5522857 0.014347250000000018
-0.5512857 0.014482000000000042
-0.5502857 0.01461789999999996
-0.5492857 0.014755099999999934
-0.5482857 0.014893600000000052
-0.5472857 0.015033300000000036
-0.5462857 0.015174299999999986
-0.5452857 0.0153166
-0.5442857 0.015460250000000035
-0.5432857 0.015605049999999966
-0.5422857 0.015751099999999987
-0.5412857 0.01589840000000009
-0.5402857 0.016046899999999975
-0.5392857 0.016196649999999948
-0.5382857 0.01634744999999996
-0.5372857 0.016499399999999952
-0.5362857 0.01665250000000009
-0.5352857 0.01680654999999999
-0.5342857 0.016961599999999962
-0.5332857 0.017117699999999972
-0.5322857 0.017274749999999915
-0.5312857 0.017432750000000125
-0.5302857 0.01759165000000013
-0.5292857 0.017751449999999922
-0.5282857 0.017912150000000016
-0.5272857 0.018073649999999965
-0.5262857 0.018236099999999842
-0.5252857 0.018399499999999992
-0.5242857 0.018563750000000132
-0.5232857 0.018728950000000032
-0.5222857 0.018895249999999943
-0.5212857 0.019062499999999954
-0.5202857 0.019230700000000066
-0.5192857 0.019400050000000155
-0.5182857 0.019570399999999977
-0.5172857 0.019741849999999977
-0.5162857 0.019914600000000032
-0.5152857 0.02008844999999993
-0.5142857 0.020263449999999975
-0.5132857 0.02043975000000008
-0.5122857 0.02061724999999996
-0.5112857 0.020795949999999955
-0.5102857 0.020975849999999904
-0.5092857 0.02115699999999994
-0.5082857 0.02133945000000003
-0.5072857 0.02152320000000001
-0.5062857 0.02170809999999997
-0.5052857 0.021894200000000044
-0.5042857 0.022081550000000037
-0.5032857 0.022269949999999903
-0.5022857 0.022459600000000024
-0.5012857 0.022650550000000033
-0.5002857 0.02284260000000005
-0.4992857 0.023035750000000077
-0.4982857 0.023230049999999915
-0.4972857 0.023425600000000008
-0.4962857 0.02362235000000005
-0.4952857 0.023820399999999978
-0.4942857 0.024019699999999998
-0.4932857 0.02422019999999996
-0.4922857 0.024422099999999922
-0.4912857 0.02462540000000005
-0.4902857 0.024830100000000004
-0.4892857 0.025036449999999974
-0.4882857 0.025244500000000093
-0.4872857 0.025454099999999952
-0.4862857 0.02566539999999996
-0.4852857 0.0258786
-0.4842857 0.0260936500000001
-0.4832857 0.026310700000000006
-0.4822857 0.02652979999999985
-0.4812857 0.02675085000000003
-0.4802857 0.026974050000000097
-0.4792857 0.027199549999999944
-0.4782857 0.027427200000000016
-0.4772857 0.027657000000000133
-0.4762857 0.02788899999999993
-0.4752857 0.028123199999999914
-0.4742857 0.028359600000000085
-0.4732857 0.02859805000000003
-0.4722857 0.02883879999999993
-0.4712857 0.02908149999999983
-0.4702857 0.029325949999999858
-0.4692857 0.02957240000000002
-0.4682857 0.02982070000000025
-0.4672857 0.030070600000000176
-0.4662857 0.030321999999999873
-0.4652857 0.030574849999999876
-0.4642857 0.03082894999999997
-0.4632857 0.031084349999999945
-0.4622857 0.03134080000000013
-0.4612857 0.03159820000000025
-0.4602857 0.031856700000000036
-0.4592857 0.03211589999999973
-0.4582857 0.032375849999999824
-0.4572857 0.03263650000000017
-0.4562857 0.032897700000000016
-0.4552857 0.03315960000000011
-0.4542857 0.03342210000000018
-0.4532857 0.03368514999999974
-0.4522857 0.03394889999999989
-0.4512857 0.0342134000000001
-0.4502857 0.03447874999999996
-0.4492857 0.034744849999999876
-0.4482857 0.035011900000000054
-0.4472857 0.03528005000000024
-0.4462857 0.03554924999999997
-0.4452857 0.035819899999999995
-0.4442857 0.03609184999999991
-0.4432857 0.036365399999999874
-0.4422857 0.03664080000000023
-0.4412857 0.0369178500000001
-0.4402857 0.03719689999999977
-0.4392857 0.03747789999999977
-0.4382857 0.03776110000000013
-0.4372857 0.0380467500000002
-0.4362857 0.038334650000000074
-0.4352857 0.038625150000000066
-0.4342857 0.038918199999999695
-0.4332857 0.039213549999999965
-0.4322857 0.03951155000000014
-0.4312857 0.03981204999999982
-0.4302857 0.040115050000000006
-0.4292857 0.04042070000000011
-0.4282857 0.04072885000000005
-0.4272857 0.04103929999999995
-0.4262857 0.04135215000000009
-0.4252857 0.04166740000000012
-0.4242857 0.041984849999999824
-0.4232857 0.04230439999999995
-0.4222857 0.04262600000000002
-0.4212857 0.042949650000000034
-0.4202857 0.043275199999999896
-0.4192857 0.043602800000000046
-0.4182857 0.043932250000000256
-0.4172857 0.04426329999999984
-0.4162857 0.044596150000000015
-0.4152857 0.04493099999999999
-0.4142857 0.045267549999999955
-0.4132857 0.04560590000000018
-0.4122857 0.04594604999999999
-0.4112857 0.04628799999999972
-0.4102857 0.0466321499999998
-0.4092857 0.04697815000000029
-0.4082857 0.0473261000000001
-0.4072857 0.04767624999999993
-0.4062857 0.048028600000000116
-0.4052857 0.04838330000000006
-0.4042857 0.048740200000000025
-0.4032857 0.049099449999999746
-0.4022857 0.049461199999999976
-0.4012857 0.04982554999999999
-0.4002857 0.050192499999999765
-0.3992857 0.05056190000000027
-0.3982857 0.050933850000000065
-0.3972857 0.05130859999999986
-0.3962857 0.0516859000000003
-0.3952857 0.052065849999999976
-0.3942857 0.05244834999999962
-0.3932857 0.05283330000000033
-0.3922857 0.05322070000000006
-0.3912857 0.05361069999999955
-0.3902857 0.05400289999999976
-0.3892857 0.05439725000000017
-0.3882857 0.054794150000000555
-0.3872857 0.05519284999999985
-0.3862857 0.05559379999999964
-0.3852857 0.055996849999999855
-0.3842857 0.05640140000000017
-0.3832857 0.056808150000000494
-0.3822857 0.05721664999999993
-0.3812857 0.05762664999999948
-0.3802857 0.05803884999999972
-0.3792857 0.05845250000000026
-0.3782857 0.058867600000000436
-0.3772857 0.05928450000000019
-0.3762857 0.05970325000000001
-0.3752857 0.060123450000000134
-0.3742857 0.06054505000000008
-0.3732857 0.06096849999999941
-0.3722857 0.06139344999999953
-0.3712857 0.06181980000000015
-0.3702857 0.06224800000000015
-0.3692857 0.06267765000000046
-0.3682857 0.0631087500000004
-0.3672857 0.06354169999999972
-0.3662857 0.06397604999999953
-0.3652857 0.0644114999999997
-0.3642857 0.0648484000000002
-0.3632857 0.06528715000000004
-0.3622857 0.06572735000000021
-0.3612857 0.06616865000000005
-0.3602857 0.06661104999999956
-0.3592857 0.06705485000000025
-0.3582857 0.06750015000000036
-0.3572857 0.06794655000000015
-0.3562857 0.0683939999999998
-0.3552857 0.06884294999999957
-0.3542857 0.06929294999999988
-0.3532857 0.06974404999999986
-0.3522857 0.07019625000000018
-0.3512857 0.07064955000000019
-0.3502857 0.0711042999999998
-0.3492857 0.07156009999999997
-0.3482857 0.0720170500000003
-0.3472857 0.07247585
-0.3462857 0.07293604999999953
-0.3452857 0.07339765000000024
-0.3442857 0.07386115000000015
-0.3432857 0.07432609999999967
-0.3422857 0.0747932000000001
-0.3412857 0.07526285000000049
-0.3402857 0.07573435000000027
-0.3392857 0.07620840000000002
-0.3382857 0.07668529999999991
-0.3372857 0.07716479999999958
-0.3362857 0.07764719999999985
-0.3352857 0.07813304999999988
-0.3342857 0.07862199999999973
-0.3332857 0.07911450000000031
-0.3322857 0.07961100000000049
-0.3312857 0.08011150000000025
-0.3302857 0.08061649999999967
-0.3292857 0.08112499999999932
-0.3282857 0.08163799999999997
-0.3272857 0.08215550000000027
-0.3262857 0.08267800000000022
-0.3252857 0.08320549999999985
-0.3242857 0.08373699999999977
-0.3232857 0.08427350000000003
-0.3222857 0.08481499999999996
-0.3212857 0.08536150000000024
-0.3202857 0.08591250000000017
-0.3192857 0.08646849999999977
-0.3182857 0.08702899999999966
-0.3172857 0.0875939999999999
-0.3162857 0.0881630000000004
-0.3152857 0.08873650000000052
-0.3142857 0.08931399999999959
-0.3132857 0.08989449999999954
-0.3122857 0.09047950000000049
-0.3112857 0.09106800000000033
-0.3102857 0.09165899999999966
-0.3092857 0.09225250000000051
-0.3082857 0.09284899999999956
-0.3072857 0.09344799999999945
-0.3062857 0.09404900000000084
-0.3052857 0.09465199999999965
-0.3042857 0.09525699999999995
-0.3032857 0.09586249999999963
-0.3022857 0.09646899999999936
-0.3012857 0.09707650000000052
-0.3002857 0.09768450000000105
-0.2992857 0.09829350000000027
-0.2982857 0.09890299999999887
-0.2972857 0.09951350000000024
-0.2962857 0.10012400000000027
-0.2952857 0.1007335000000002
-0.2942857 0.10134350000000086
-0.2932857 0.1019544999999989
-0.2922857 0.10256499999999891
-0.2912857 0.10317500000000092
-0.2902857 0.10378550000000095
-0.2892857 0.10439699999999967
-0.2882857 0.10500849999999975
-0.2872857 0.10561999999999985
-0.2862857 0.10623149999999992
-0.2852857 0.10684449999999945
-0.2842857 0.10745799999999966
-0.2832857 0.10807200000000061
-0.2822857 0.10868700000000026
-0.2812857 0.10930249999999928
-0.2802857 0.10991999999999978
-0.2792857 0.11053850000000036
-0.2782857 0.11115850000000037
-0.2772857 0.11178050000000052
-0.2762857 0.11240400000000009
-0.2752857 0.1130294999999998
-0.2742857 0.11365750000000036
-0.2732857 0.11428800000000042
-0.2722857 0.11492049999999926
-0.2712857 0.11555450000000024
-0.2702857 0.11619150000000007
-0.2692857 0.11683249999999885
-0.2682857 0.11747550000000045
-0.2672857 0.11812150000000093
-0.2662857 0.11876999999999953
-0.2652857 0.119420999999999
-0.2642857 0.1200760000000001
-0.2632857 0.12073350000000069
-0.2622857 0.12139400000000014
-0.2612857 0.12205800000000051
-0.2602857 0.12272350000000032
-0.2592857 0.12339199999999897
-0.2582857 0.12406449999999924
-0.2572857 0.12473899999999968
-0.2562857 0.1254159999999996
-0.2552857 0.1260955000000004
-0.2542857 0.12677750000000065
-0.2532857 0.12746300000000052
-0.2522857 0.12815099999999985
-0.2512857 0.1288394999999999
-0.2502857 0.12953100000000015
-0.2492857 0.13022549999999927
-0.2482857 0.13092050000000047
-0.2472857 0.13161800000000115
-0.2462857 0.1323184999999993
-0.2452857 0.13301999999999892
-0.2442857 0.13372300000000067
-0.2432857 0.13442899999999994
-0.2422857 0.13513649999999996
-0.2412857 0.13584500000000005
-0.2402857 0.13655599999999962
-0.2392857 0.13726850000000002
-0.2382857 0.1379819999999991
-0.2372857 0.13869700000000035
-0.2362857 0.13941450000000108
-0.2352857 0.14013349999999986
-0.2342857 0.14085299999999937
-0.2332857 0.14157399999999967
-0.2322857 0.14229750000000083
-0.2312857 0.14302200000000068
-0.2302857 0.14374749999999925
-0.2292857 0.14447449999999998
-0.2282857 0.14520250000000073
-0.2272857 0.14593299999999967
-0.2262857 0.1466645
-0.2252857 0.1473964999999997
-0.2242857 0.14813049999999958
-0.2232857 0.14886600000000022
-0.2222857 0.14960300000000026
-0.2212857 0.1503410000000004
-0.2202857 0.15108049999999995
-0.2192857 0.15182099999999957
-0.2182857 0.1525619999999999
-0.2172857 0.15330600000000044
-0.2162857 0.15405099999999972
-0.2152857 0.1547964999999997
-0.2142857 0.1555439999999998
-0.2132857 0.15629200000000062
-0.2122857 0.15704149999999953
-0.2112857 0.15779149999999914
-0.2102857 0.15854250000000153
-0.2092857 0.1592955
-0.2082857 0.16004899999999783
-0.2072857 0.16080299999999909
-0.2062857 0.16155850000000246
-0.2052857 0.16231500000000185
-0.2042857 0.16307149999999854
-0.2032857 0.1638269999999992
-0.2022857 0.16458199999999917
-0.2012857 0.16534000000000068
-0.2002857 0.16609850000000023
-0.1992857 0.16685550000000032
-0.1982857 0.1676119999999997
-0.1972857 0.1683684999999991
-0.1962857 0.1691250000000012
-0.1952857 0.1698820000000013
-0.1942857 0.17063899999999868
-0.1932857 0.17139399999999866
-0.1922857 0.17214900000000133
-0.1912857 0.1729055000000007
-0.1902857 0.17366099999999868
-0.1892857 0.17441499999999993
-0.1882857 0.1751705000000006
-0.1872857 0.17592550000000057
-0.1862857 0.17667900000000109
-0.1852857 0.17743299999999962
-0.1842857 0.17818650000000016
-0.1832857 0.1789404999999987
-0.1822857 0.17969449999999995
-0.1812857 0.18044800000000047
-0.1802857 0.181201999999999
-0.1792857 0.18195549999999955
-0.1782857 0.18270800000000137
-0.1772857 0.18346050000000047
-0.1762857 0.18421249999999886
-0.1752857 0.18496350000000128
-0.1742857 0.18571600000000038
-0.1732857 0.18646849999999948
-0.1722857 0.18721899999999844
-0.1712857 0.1879684999999987
-0.1702857 0.18871800000000166
-0.1692857 0.18946750000000193
-0.1682857 0.19021550000000004
-0.1672857 0.19096300000000016
-0.1662857 0.19171149999999898
-0.1652857 0.1924579999999977
-0.1642857 0.19320400000000107
-0.1632857 0.19394950000000105
-0.1622857 0.1946930000000009
-0.1612857 0.1954365000000007
-0.1602857 0.1961789999999991
-0.1592857 0.1969209999999995
-0.1582857 0.1976615000000005
-0.1572857 0.19840049999999937
-0.1562857 0.1991399999999989
-0.1552857 0.19987799999999903
-0.1542857 0.20061249999999958
-0.1532857 0.20134750000000085
-0.1522857 0.202081
-0.1512857 0.2028129999999997
-0.1502857 0.20354499999999942
-0.1492857 0.20427400000000026
-0.1482857 0.2050015000000017
-0.1472857 0.20572750000000098
-0.1462857 0.20645249999999885
-0.1452857 0.20717599999999997
-0.1442857 0.20789750000000098
-0.1432857 0.20861749999999987
-0.1422857 0.2093350000000006
-0.1412857 0.21005099999999916
-0.1402857 0.21076699999999776
-0.1392857 0.21148149999999966
-0.1382857 0.21219299999999994
-0.1372857 0.21290350000000152
-0.1362857 0.21361200000000027
-0.1352857 0.21431899999999957
-0.1342857 0.2150250000000002
-0.1332857 0.21572900000000067
-0.1322857 0.21643199999999968
-0.1312857 0.2171334999999993
-0.1302857 0.21783350000000218
-0.1292857 0.2185305000000008
-0.1282857 0.21922449999999785
-0.1272857 0.2199174999999989
-0.1262857 0.22061000000000194
-0.1252857 0.2212995000000007
-0.1242857 0.22198649999999862
-0.1232857 0.22267199999999981
-0.1222857 0.22335449999999943
-0.1212857 0.2240340000000002
-0.1202857 0.22471250000000229
-0.1192857 0.22538749999999938
-0.1182857 0.22605949999999758
-0.1172857 0.22672900000000037
-0.1162857 0.22739550000000158
-0.1152857 0.22805899999999857
-0.1142857 0.22871949999999935
-0.1132857 0.229377500000002
-0.1122857 0.23003100000000098
-0.1112857 0.2306829999999978
-0.1102857 0.23133199999999846
-0.1092857 0.2319765000000009
-0.1082857 0.2326180000000017
-0.1072857 0.23325549999999953
-0.1062857 0.23388999999999854
-0.1052857 0.23452150000000138
-0.1042857 0.2351485000000005
-0.1032857 0.2357729999999988
-0.1022857 0.2363929999999988
-0.1012857 0.23700999999999994
-0.1002857 0.23762300000000083
-0.099285714 0.23822950000000057
-0.098285712 0.23883300000000143
-0.097285718 0.23943399999999873
-0.096285716 0.24002949999999906
-0.095285714 0.2406205000000011
-0.094285712 0.24120699999999945
-0.093285717 0.24178750000000007
-0.092285715 0.24236499999999916
-0.091285713 0.2429364999999978
-0.090285711 0.24350300000000016
-0.089285716 0.2440680000000031
-0.088285714 0.24462649999999947
-0.087285712 0.24517899999999815
-0.086285718 0.24572650000000054
-0.085285716 0.2462679999999998
-0.084285714 0.24680900000000106
-0.083285712 0.2473450000000006
-0.082285717 0.24787150000000016
-0.081285715 0.24839500000000087
-0.080285713 0.2489164999999987
-0.079285711 0.24943150000000086
-0.078285716 0.24994049999999987
-0.077285714 0.2504475000000015
-0.076285712 0.25095100000000076
-0.075285718 0.25144799999999895
-0.074285716 0.25194000000000083
-0.073285714 0.2524264999999976
-0.072285712 0.2529094999999975
-0.071285717 0.25338949999999855
-0.070285715 0.2538639999999999
-0.069285713 0.25433250000000357
-0.068285711 0.25479550000000206
-0.067285717 0.25525249999999744
-0.066285715 0.2557030000000025
-0.065285712 0.2561514999999993
-0.064285718 0.25659399999999843
-0.063285716 0.25703049999999983
-0.062285714 0.2574609999999981
-0.061285716 0.2578860000000021
-0.060285714 0.25830550000000096
-0.059285715 0.2587154999999998
-0.058285713 0.25911999999999896
-0.057285715 0.25951899999999845
-0.056285713 0.25991200000000014
-0.055285715 0.2602990000000042
-0.054285713 0.2606799999999997
-0.053285714 0.2610524999999966
-0.052285716 0.2614165000000004
-0.051285714 0.261774500000001
-0.050285716 0.26212649999999854
-0.049285714 0.26247249999999833
-0.048285715 0.26281050000000306
-0.047285713 0.2631395000000003
-0.046285715 0.2634624999999999
-0.045285713 0.26377700000000087
-0.044285715 0.2640850000000007
-0.043285713 0.26438500000000004
-0.042285714 0.2646759999999973
-0.041285716 0.26496100000000233
-0.040285714 0.2652380000000014
-0.039285716 0.26550550000000045
-0.038285714 0.26576450000000096
-0.037285715 0.2660179999999963
-0.036285713 0.26626199999999717
-0.035285715 0.2664980000000028
-0.034285713 0.2667250000000011
-0.033285715 0.2669429999999974
-0.032285713 0.2671560000000028
-0.031285714 0.26735950000000275
-0.030285714 0.26755149999999994
-0.029285714 0.26773499999999856
-0.028285714 0.26791249999999944
-0.027285714 0.26808099999999835
-0.026285714 0.26823799999999987
-0.025285713 0.26838700000000076
-0.024285715 0.26852649999999634
-0.023285715 0.26865449999999985
-0.022285715 0.26877100000000054
-0.021285715 0.26887849999999924
-0.020285714 0.2689774999999994
-0.019285714 0.26906500000000216
-0.018285714 0.269141000000002
-0.017285714 0.2692044999999977
-0.016285714 0.2692569999999993
-0.015285715 0.26929800000000353
-0.014285714 0.26932650000000347
-0.013285714 0.26934399999999864
-0.012285714 0.26934749999999547
-0.011285714 0.26933550000000006
-0.010285715 0.26931500000000064
-0.0092857145 0.2692804999999976
-0.0082857143 0.2692310000000002
-0.0072857141 0.269169500000002
-0.0062857145 0.26909100000000125
-0.0052857143 0.26900099999999766
-0.0042857141 0.26889899999999867
-0.0032857142 0.2687800000000025
-0.0022857143 0.2686460000000013
-0.0012857143 0.2684999999999992
-0.00028571428 0.26833999999999886
0.00071428571 0.2681655000000022
0.0017142857 0.26797950000000276
0.0027142856 0.2677784999999982
0.0037142858 0.26756299999999733
0.0047142855 0.2673334999999982
0.0057142857 0.2670889999999994
0.0067142858 0.2668324999999998
0.0077142855 0.2665615000000039
0.0087142857 0.26627700000000226
0.0097142858 0.2659799999999964
0.010714286 0.2656684999999997
0.011714286 0.2653455000000001
0.012714285 0.2650104999999997
0.013714286 0.26466150000000105
0.014714286 0.26430050000000155
0.015714286 0.26392549999999837
0.016714286 0.26353849999999973
0.017714286 0.2631390000000023
0.018714286 0.2627259999999991
0.019714287 0.2623014999999986
0.020714285 0.26186749999999803
0.021714285 0.2614220000000001
0.022714285 0.26096250000000387
0.023714285 0.26049100000000136
0.024714286 0.26000749999999806
0.025714286 0.2595130000000007
0.026714286 0.2590040000000017
0.027714286 0.2584829999999964
0.028714286 0.25794999999999574
0.029714286 0.25740550000000306
0.030714286 0.2568500000000001
0.031714287 0.2562800000000009
0.032714285 0.25569450000000393
0.033714287 0.25509499999999796
0.034714285 0.25448399999999993
0.035714287 0.25386100000000106
0.036714286 0.2532239999999985
0.037714284 0.25256899999999743
0.038714286 0.25189950000000005
0.039714284 0.251215500000001
0.040714286 0.2505170000000002
0.041714285 0.24980400000000322
0.042714287 0.24907350000000023
0.043714285 0.24832549999999667
0.044714287 0.24756299999999687
0.045714285 0.24678600000000078
0.046714287 0.24599100000000074
0.047714286 0.24518200000000243
0.048714284 0.24435600000000157
0.049714286 0.24351199999999673
0.050714284 0.24264999999999876
0.051714286 0.24177100000000368
0.052714285 0.24087799999999948
0.053714287 0.2399699999999956
0.054714285 0.23904450000000202
0.055714287 0.2380985000000036
0.056714285 0.23713799999999807
0.057714287 0.23616299999999626
0.058714285 0.23517049999999934
0.059714288 0.23416050000000188
0.060714286 0.23313350000000185
0.061714284 0.23208849999999787
0.062714286 0.23102599999999876
0.063714288 0.22994650000000252
0.064714283 0.22885200000000117
0.065714285 0.2277404999999973
0.066714287 0.22661149999999827
0.067714289 0.22546750000000498
0.068714283 0.22430300000000145
0.069714285 0.22312149999999537
0.070714287 0.22192550000000386
0.071714282 0.22071200000000094
0.072714284 0.2194804999999995
0.073714286 0.21823200000000093
0.074714288 0.2169664999999998
0.075714283 0.21567949999999786
0.076714285 0.2143754999999988
0.077714287 0.21305750000000148
0.078714289 0.21171899999999932
0.079714283 0.21036249999999862
0.080714285 0.20898900000000079
0.081714287 0.20759500000000355
0.082714289 0.20618299999999695
0.083714284 0.20475099999999977
0.084714286 0.20329900000000117
0.085714288 0.20182949999999664
0.086714283 0.20034199999999897
0.087714285 0.19883449999999991
0.088714287 0.19730650000000144
0.089714289 0.19575800000000357
0.090714283 0.1941865
0.091714285 0.19259750000000134
0.092714287 0.19098800000000327
0.093714289 0.1893554999999995
0.094714284 0.18770249999999636
0.095714286 0.18602849999999582
0.096714288 0.1843350000000027
0.097714283 0.1826180000000005
0.098714285 0.18088000000000087
0.099714287 0.1791225000000033
0.1007143 0.17734149999999663
0.1017143 0.17553949999999796
0.1027143 0.1737175000000033
0.1037143 0.171873000000001
0.1047143 0.17000749999999584
0.1057143 0.16812099999999872
0.1067143 0.1662145000000002
0.1077143 0.16428849999999828
0.1087143 0.16234150000000439
0.1097143 0.16037350000000222
0.1107143 0.15838299999999242
0.1117143 0.15636899999999518
0.1127143 0.15433750000000282
0.1137143 0.1522890000000025
0.1147143 0.1502165000000005
0.1157143 0.14812650000000338
0.1167143 0.14601999999999626
0.1177143 0.14388949999999834
0.1187143 0.1417415000000053
0.1197143 0.13957600000000628
0.1207143 0.13738750000000158
0.1217143 0.1351759999999912
0.1227143 0.13294600000000054
0.1237143 0.13069900000000192
0.1247143 0.12843749999999618
0.1257143 0.12614750000000674
0.1267143 0.1238349999999988
0.1277143 0.12150999999999743
0.1287143 0.11915999999999836
0.1297143 0.11679999999999591
0.1307143 0.1144100000000049
0.1317143 0.11199000000000364
0.1327143 0.1095650000000007
0.1337143 0.10711500000000007
0.1347143 0.10463500000000006
0.1357143 0.10213499999999322
0.1367143 0.09961500000000124
0.1377143 0.09707500000000245
0.1387143 0.09450999999999514
0.1397143 0.09192000000000097
0.1407143 0.08931
0.1417143 0.08667500000000133
0.1427143 0.08401500000000499
0.1437143 0.08133500000000182
0.1447143 0.07863000000000098
0.1457143 0.07588999999999903
0.1467143 0.07313499999999197
0.1477143 0.07036500000000148
0.1487143 0.06755500000000819
0.1497143 0.06471999999999554
0.1507143 0.061864999999997755
0.1517143 0.058980000000000574
0.1527143 0.05607499999999658
0.1537143 0.0531499999999966
0.1547143 0.05019499999999724
0.1557143 0.04721500000000019
0.1567143 0.04421000000000546
0.1577143 0.0411800000000022
0.1587143 0.03813000000000297
0.1597143 0.03505000000000435
0.1607143 0.03194999999999891
0.1617143 0.02883499999999919
0.1627143 0.025679999999996678
0.1637143 0.022504999999998186
0.1647143 0.01931500000000542
0.1657143 0.016095000000002427
0.1667143 0.012859999999994317
0.1677143 0.009594999999997661
0.1687143 0.006300000000001617
0.1697143 0.0029950000000021626
0.1707143 -0.0003300000000041117
0.1717143 -0.003684999999998932
0.1727143 -0.007060000000000573
0.1737143 -0.010459999999999896
0.1747143 -0.013884999999996903
0.1757143 -0.017324999999999025
0.1767143 -0.02078999999999883
0.1777143 -0.02428000000000716
0.1787143 -0.027790000000000627
0.1797143 -0.031314999999999205
0.1807143 -0.03486499999999547
0.1817143 -0.038440000000000266
0.1827143 -0.04203500000000103
0.1837143 -0.04565499999999948
0.1847143 -0.04929000000000305
0.1857143 -0.052949999999993454
0.1867143 -0.056635000000003224
0.1877143 -0.060330000000005574
0.1887143 -0.06405499999999646
0.1897143 -0.06780999999999758
0.1907143 -0.07158000000000381
0.1917143 -0.07536500000000432
0.1927143 -0.0791700000000008
0.1937143 -0.08300499999999668
0.1947143 -0.08685999999999937
0.1957143 -0.09073499999999804
0.1967143 -0.09463499999999439
0.1977143 -0.09855499999999756
0.1987143 -0.10249499999999673
0.1997143 -0.10646500000000611
0.2007143 -0.11045500000000062
0.2017143 -0.11446500000000195
0.2027143 -0.11850000000000098
0.2037143 -0.12255999999999768
0.2047143 -0.12664500000000292
0.2057143 -0.13074500000000241
0.2067143 -0.1348750000000013
0.2077143 -0.13902999999999788
0.2087143 -0.14320500000000128
0.2097143 -0.14740500000000237
0.2107143 -0.15163000000000112
0.2117143 -0.15588049999999556
0.2127143 -0.1601525000000017
0.2137143 -0.16444800000000062
0.2147143 -0.1687674999999904
0.2157143 -0.1731099999999967
0.2167143 -0.17747499999999986
0.2177143 -0.18186400000000466
0.2187143 -0.18627650000000232
0.2197143 -0.1907114999999968
0.2207143 -0.19517000000000578
0.2217143 -0.19965199999999678
0.2227143 -0.20415199999999173
0.2237143 -0.2086745000000052
0.2247143 -0.2132260000000058
0.2257143 -0.2177984999999984
0.2267143 -0.22239099999999778
0.2277143 -0.22700700000000085
0.2287143 -0.23164350000000333
0.2297143 -0.2363000000000018
0.2307143 -0.24097950000000048
0.2317143 -0.24568300000000087
0.2327143 -0.2504094999999961
0.2337143 -0.25515599999999816
0.2347143 -0.25992050000000416
0.2357143 -0.26470799999999955
0.2367143 -0.2695189999999987
0.2377143 -0.27434999999999915
0.2387143 -0.27920149999999905
0.2397143 -0.28407400000000177
0.2407143 -0.28896650000000046
0.2417143 -0.29387900000000056
0.2427143 -0.2988145000000009
0.2437143 -0.3037709999999987
0.2447143 -0.308744999999997
0.2457143 -0.3137395000000001
0.2467143 -0.3187539999999992
0.2477143 -0.3237884999999997
0.2487143 -0.32884450000000104
0.2497143 -0.3339170000000015
0.2507143 -0.33901000000000137
0.2517143 -0.34412099999999973
0.2527143 -0.3492490000000007
0.2537143 -0.3543999999999965
0.2547143 -0.35956900000000164
0.2557143 -0.3647525000000031
0.2567143 -0.36995599999999507
0.2577143 -0.37517749999999644
0.2587143 -0.3804165000000038
0.2597143 -0.38567250000000286
0.2607143 -0.3909459999999971
0.2617143 -0.3962369999999972
0.2627143 -0.401542499999999
0.2637143 -0.4068655000000014
0.2647143 -0.41220600000000435
0.2657143 -0.41756150000000153
0.2667143 -0.4229339999999959
0.2677143 -0.42832400000000165
0.2687143 -0.4337260000000028
0.2697143 -0.43914499999999557
0.2707143 -0.4445810000000018
0.2717143 -0.4500325000000003
0.2727143 -0.4555014999999994
0.2737143 -0.4609840000000041
0.2747143 -0.4664819999999957
0.2757143 -0.4719974999999986
0.2767143 -0.4775265000000019
0.2777143 -0.4830740000000017
0.2787143 -0.48863600000000323
0.2797143 -0.49421199999999754
0.2807143 -0.49980599999999586
0.2817143 -0.5054145000000012
0.2827143 -0.5110369999999995
0.2837143 -0.5166744999999975
0.2847143 -0.5223295000000014
0.2857143 -0.5279985000000037
0.2867143 -0.5336825000000001
0.2877143 -0.5393814999999963
0.2887143 -0.5450945000000015
0.2897143 -0.550822000000003
0.2907143 -0.5565640000000008
0.2917143 -0.5623209999999984
0.2927143 -0.5680894999999988
0.2937143 -0.5738719999999974
0.2947143 -0.5796670000000003
0.2957143 -0.5854730000000026
0.2967143 -0.5912935000000011
0.2977143 -0.5971264999999986
0.2987143 -0.6029704999999954
0.2997143 -0.6088260000000004
0.3007143 -0.6146905000000021
0.3017143 -0.6205660000000032
0.3027143 -0.6264539999999976
0.3037143 -0.6323479999999952
0.3047143 -0.6382525000000051
0.3057143 -0.644169500000003
0.3067143 -0.6500924999999985
0.3077143 -0.6560235000000001
0.3087143 -0.6619634999999983
0.3097143 -0.6679124999999982
0.3107143 -0.6738705000000004
0.3117143 -0.6798334999999988
0.3127143 -0.6858054999999992
0.3137143 -0.6917865000000014
0.3147143 -0.6977730000000035
0.3157143 -0.7037654999999978
0.3167143 -0.7097639999999953
0.3177143 -0.7157680000000033
0.3187143 -0.7217775000000002
0.3197143 -0.7277934999999982
0.3207143 -0.7338155000000047
0.3217143 -0.7398430000000001
0.3227143 -0.7458759999999953
0.3237143 -0.751914500000001
0.3247143 -0.7579565000000036
0.3257143 -0.7640049999999992
0.3267143 -0.7700599999999985
0.3277143 -0.7761175000000015
0.3287143 -0.7821800000000008
0.3297143 -0.7882479999999995
0.3307143 -0.7943204999999995
0.3317143 -0.8003979999999985
0.3327143 -0.806480499999999
0.3337143 -0.8125669999999999
0.3347143 -0.8186570000000006
0.3357143 -0.8247530000000013
0.3367143 -0.8308535000000006
0.3377143 -0.8369565000000005
0.3387143 -0.8430650000000003
0.3397143 -0.8491784999999992
0.3407143 -0.8552944999999987
0.3417143 -0.8614134999999998
0.3427143 -0.8675360000000005
0.3437143 -0.8736604999999987
0.3447143 -0.8797884999999992
0.3457143 -0.8859195000000011
0.3467143 -0.8920525000000006
0.3477143 -0.8981880000000008
0.3487143 -0.9043230000000004
0.3497143 -0.9104589999999987
0.3507143 -0.9165959999999983
0.3517143 -0.9227330000000008
0.3527143 -0.9288690000000018
0.3537143 -0.9350024999999991
0.3547143 -0.9411349999999992
0.3557143 -0.9472650000000011
0.3567143 -0.9533920000000001
0.3577143 -0.9595159999999989
0.3587143 -0.965636
0.3597143 -0.9717525000000005
0.3607143 -0.9778634999999998
0.3617143 -0.9839684999999999
0.3627143 -0.9900684999999998
0.3637143 -0.9961619999999998
0.3647143 -1.002249500000001
0.3657143 -1.0083299999999997
0.3667143 -1.0144024999999997
0.3677143 -1.0204680000000006
0.3687143 -1.02652525
0.3697143 -1.0325736499999998
0.3707143 -1.0386138500000002
0.3717143 -1.04464525
0.3727143 -1.050667
0.3737143 -1.0566792999999999
0.3747143 -1.0626823499999998
0.3757143 -1.0686755
0.3767143 -1.0746583
0.3777143 -1.080630875
0.3787143 -1.08659299
0.3797143 -1.0925443249999998
0.3807143 -1.0984847100000001
0.3817143 -1.1044140500000001
0.3827143 -1.1103320499999998
0.3837143 -1.1162382999999996
0.3847143 -1.1221330999999997
0.3857143 -1.1280161
0.3867143 -1.1338867000000004
0.3877143 -1.1397451500000004
0.3887143 -1.1455901999999998
0.3897143 -1.1514234999999995
0.3907143 -1.157244
0.3917143 -1.163049500000001
0.3927143 -1.1688414999999996
0.3937143 -1.1746199999999993
0.3947143 -1.1803845000000006
0.3957143 -1.1861339999999996
0.3967143 -1.1918689999999998
0.3977143 -1.1975879999999999
0.3987143 -1.2032904999999998
0.3997143 -1.2089775000000005
0.4007143 -1.214647000000001
0.4017143 -1.220299999999999
0.4027143 -1.2259360000000004
0.4037143 -1.2315520000000002
0.4047143 -1.2371499999999989
0.4057143 -1.242729
0.4067143 -1.248288
0.4077143 -1.2538280000000002
0.4087143 -1.2593475000000005
0.4097143 -1.2648455000000003
0.4107143 -1.2703214999999985
0.4117143 -1.2757749999999999
0.4127143 -1.2812070000000004
0.4137143 -1.2866160000000006
0.4147143 -1.2920020000000005
0.4157143 -1.2973644999999998
0.4167143 -1.302700499999999
0.4177143 -1.3080119999999984
0.4187143 -1.313300500000003
0.4197143 -1.3185619999999991
0.4207143 -1.3237989999999982
0.4217143 -1.3290090000000023
0.4227143 -1.3341924999999983
0.4237143 -1.3393494999999973
0.4247143 -1.3444775000000035
0.4257143 -1.3495800000000033
0.4267143 -1.3546524999999985
0.4277143 -1.3596984999999964
0.4287143 -1.3647164999999977
0.4297143 -1.3697050000000033
0.4307143 -1.3746670000000005
0.4317143 -1.3795974999999994
0.4327143 -1.384498500000002
0.4337143 -1.3893699999999978
0.4347143 -1.3942100000000002
0.4357143 -1.3990210000000047
0.4367143 -1.4038030000000006
0.4377143 -1.4085529999999993
0.4387143 -1.413270499999998
0.4397143 -1.417956
0.4407143 -1.4226094999999996
0.4417143 -1.427234499999999
0.4427143 -1.4318269999999986
0.4437143 -1.4363844999999968
0.4447143 -1.4409105000000018
0.4457143 -1.445404000000001
0.4467143 -1.4498624999999992
0.4477143 -1.4542890000000004
0.4487143 -1.4586809999999988
0.4497143 -1.4630350000000025
0.4507143 -1.4673539999999996
0.4517143 -1.4716384999999992
0.4527143 -1.4758874999999996
0.4537143 -1.480101499999999
0.4547143 -1.4842774999999984
0.4557143 -1.488411000000005
0.4567143 -1.4925085000000036
0.4577143 -1.4965649999999926
0.4587143 -1.5005799999999956
0.4597143 -1.5045649999999995
0.4607143 -1.5085050000000093
0.4617143 -1.512400000000004
0.4627143 -1.5162599999999975
0.4637143 -1.5200699999999958
0.4647143 -1.523840000000002
0.4657143 -1.527575000000007
0.4667143 -1.5312549999999936
0.4677143 -1.5348949999999988
0.4687143 -1.5384950000000013
0.4697143 -1.5420499999999993
0.4707143 -1.5455600000000034
0.4717143 -1.549015
0.4727143 -1.5524299999999935
0.4737143 -1.5558099999999968
0.4747143 -1.559135000000003
0.4757143 -1.5624100000000032
0.4767143 -1.5656399999999988
0.4777143 -1.5688250000000008
0.4787143 -1.5719600000000074
0.4797143 -1.5750449999999967
0.4807143 -1.5780849999999926
0.4817143 -1.5810800000000056
0.4827143 -1.5840250000000013
0.4837143 -1.5869149999999894
0.4847143 -1.5897550000000038
0.4857143 -1.5925450000000012
0.4867143 -1.5952800000000014
0.4877143 -1.5979650000000063
0.4887143 -1.6006049999999958
0.4897143 -1.6031899999999992
0.4907143 -1.605724999999996
0.4917143 -1.6082049999999963
0.4927143 -1.6106299999999991
0.4937143 -1.613000000000005
0.4947143 -1.615315000000003
0.4957143 -1.6175749999999929
0.4967143 -1.6197849999999985
0.4977143 -1.621940000000007
0.4987143 -1.6240400000000075
0.4997143 -1.626085
0.5007143 -1.6280649999999923
0.5017143 -1.6300000000000017
0.5027143 -1.6318850000000047
0.5037143 -1.6337049999999964
0.5047143 -1.6354650000000006
0.5057143 -1.637174999999998
0.5067143 -1.6388299999999987
0.5077143 -1.6404250000000005
0.5087143 -1.6419699999999962
0.5097143 -1.6434500000000019
0.5107143 -1.6448650000000076
0.5117143 -1.6462349999999977
0.5127143 -1.6475449999999998
0.5137143 -1.6487950000000033
0.5147143 -1.649984999999997
0.5157143 -1.6511049999999885
0.5167143 -1.6521749999999957
0.5177143 -1.6531900000000057
0.5187143 -1.6541350000000028
0.5197143 -1.6550200000000008
0.5207143 -1.6558450000000002
0.5217143 -1.6566150000000026
0.5227143 -1.6573100000000012
0.5237143 -1.657939999999999
0.5247143 -1.658515
0.5257143 -1.6590199999999988
0.5267143 -1.6594649999999989
0.5277143 -1.6598399999999964
0.5287143 -1.660149999999994
0.5297143 -1.6603950000000125
0.5307143 -1.660570000000007
0.5317143 -1.6606800000000013
0.5327143 -1.660724999999995
0.5337143 -1.6606949999999847
0.5347143 -1.6605949999999938
0.5357143 -1.660435000000004
0.5367143 -1.660200000000011
0.5377143 -1.659885000000012
0.5387143 -1.6595099999999925
0.5397143 -1.659069999999994
0.5407143 -1.6585450000000102
0.5417143 -1.6579600000000059
0.5427143 -1.657315000000003
0.5437143 -1.6565799999999908
0.5447143 -1.6557749999999982
0.5457143 -1.6549000000000031
0.5467143 -1.6539450000000029
0.5477143 -1.652925000000002
0.5487143 -1.6518299999999972
0.5497143 -1.650654999999987
0.5507143 -1.6494049999999945
0.5517143 -1.6480900000000014
0.5527143 -1.646710000000008
0.5537143 -1.6452500000000085
0.5547143 -1.6437149999999838
0.5557143 -1.6420949999999952
0.5567143 -1.6404050000000046
0.5577143 -1.6386400000000096
0.5587143 -1.6368000000000111
0.5597143 -1.6348899999999884
0.5607143 -1.6328999999999823
0.5617143 -1.6308299999999918
0.5627143 -1.6286850000000193
0.5637143 -1.6264700000000014
0.5647143 -1.624180000000001
0.5657143 -1.621805000000015
0.5667143 -1.61934999999998
0.5677143 -1.6168249999999866
0.5687143 -1.614225000000011
0.5697143 -1.6115500000000091
0.5707143 -1.6087900000000006
0.5717143 -1.6059599999999896
0.5727143 -1.6030499999999948
0.5737143 -1.600060000000016
0.5747143 -1.5970000000000133
0.5757143 -1.5938500000000015
0.5767143 -1.5906249999999862
0.5777143 -1.5873349999999917
0.5787143 -1.5839600000000116
0.5797143 -1.5805050000000047
0.5807143 -1.5769749999999934
0.5817143 -1.5733649999999983
0.5827143 -1.5696749999999977
0.5837143 -1.5659099999999933
0.5847143 -1.5620700000000065
0.5857143 -1.5581499999999926
0.5867143 -1.554144999999993
0.5877143 -1.5500600000000093
0.5887143 -1.5459050000000019
0.5897143 -1.541665000000009
0.5907143 -1.5373449999999886
0.5917143 -1.5329449999999845
0.5927143 -1.5284600000000161
0.5937143 -1.523910000000004
0.5947143 -1.5192799999999866
0.5957143 -1.514565000000005
0.5967143 -1.5097650000000162
0.5977143 -1.5048749999999966
0.5987143 -1.499909999999995
0.5997143 -1.4948550000000058
0.6007143 -1.4897199999999895
0.6017143 -1.4845199999999943
0.6027143 -1.4792200000000084
0.6037143 -1.4738399999999954
0.6047143 -1.4683799999999982
0.6057143 -1.4628250000000123
0.6067143 -1.4571950000000005
0.6077143 -1.4514800000000032
0.6087143 -1.4456799999999987
0.6097143 -1.4397999999999884
0.6107143 -1.4338399999999945
0.6117143 -1.4277899999999912
0.6127143 -1.4216550000000026
0.6137143 -1.4154350000000067
0.6147143 -1.409135000000005
0.6157143 -1.4027599999999993
0.6167143 -1.396285000000003
0.6177143 -1.3897300000000012
0.6187143 -1.383094999999994
0.6197143 -1.3763649999999974
0.6207143 -1.369559999999997
0.6217143 -1.3626650000000093
0.6227143 -1.3556899999999945
0.6237143 -1.3486349999999956
0.6247143 -1.3414900000000094
0.6257143 -1.3342599999999942
0.6267143 -1.3269449999999934
0.6277143 -1.3195550000000105
0.6287143 -1.3120700000000167
0.6297143 -1.3045049999999958
0.6307143 -1.2968549999999892
0.6317143 -1.2891149999999951
0.6327143 -1.281289999999994
0.6337143 -1.2733850000000089
0.6347143 -1.265400000000018
0.6357143 -1.2573199999999949
0.6367143 -1.2491599999999878
0.6377143 -1.240919999999997
0.6387143 -1.2325849999999952
0.6397143 -1.224165000000008
0.6407143 -1.215665000000015
0.6417143 -1.2070749999999915
0.6427143 -1.198404999999984
0.6437143 -1.189660000000016
0.6447143 -1.1808099999999904
0.6457143 -1.1718799999999812
0.6467143 -1.1628750000000112
0.6477143 -1.153770000000007
0.6487143 -1.1445950000000225
0.6497143 -1.1353549999999941
0.6507143 -1.1260149999999751
0.6517143 -1.116585000000012
0.6527143 -1.107085000000025
0.6537143 -1.0974899999999839
0.6547143 -1.087809999999979
0.6557143 -1.0780550000000135
0.6567143 -1.068200000000014
0.6577143 -1.058260000000007
0.6587143 -1.0482750000000065
0.6597143 -1.0381949999999953
0.6607143 -1.0280199999999733
0.6617143 -1.0177699999999907
0.6627143 -1.007430000000021
0.6637143 -0.9970050000000005
0.6647143 -0.9865049999999761
0.6657143 -0.9759350000000145
0.6667143 -0.965269999999999
0.6677143 -0.9545099999999727
0.6687143 -0.9436850000000326
0.6697143 -0.9327900000000253
0.6707143 -0.921799999999964
0.6717143 -0.9107400000000089
0.6727143 -0.8996100000000298
0.6737143 -0.8883899999999768
0.6747143 -0.8770749999999997
0.6757143 -0.8656850000000188
0.6767143 -0.854229999999994
0.6777143 -0.8426849999999819
0.6787143 -0.8310450000000025
0.6797143 -0.8193300000000191
0.6807143 -0.807549999999992
0.6817143 -0.7956999999999843
0.6827143 -0.7837550000000092
0.6837143 -0.7717149999999802
0.6847143 -0.7596300000000007
0.6857143 -0.747460000000014
0.6867143 -0.7351899999999932
0.6877143 -0.7228450000000118
0.6887143 -0.7104349999999867
0.6897143 -0.697954999999981
0.6907143 -0.6853850000000314
0.6917143 -0.6727400000000345
0.6927143 -0.6600249999999703
0.6937143 -0.6472249999999856
0.6947143 -0.6343250000000102
0.6957143 -0.621355000000011
0.6967143 -0.608340000000018
0.6977143 -0.595229999999971
0.6987143 -0.58202999999998
0.6997143 -0.5687849999999952
0.7007143 -0.5554400000000199
0.7017143 -0.5420300000000007
0.7027143 -0.5285500000000009
0.7037143 -0.5149750000000338
0.7047143 -0.5013549999999863
0.7057143 -0.48765999999997833
0.7067143 -0.4738800000000064
0.7077143 -0.4600300000000106
0.7087143 -0.4461049999999675
0.7097143 -0.4321099999999873
0.7107143 -0.4180450000000266
0.7117143 -0.403915000000022
0.7127143 -0.3897100000000136
0.7137143 -0.37544000000000466
0.7147143 -0.3610999999999719
0.7157143 -0.34668499999997854
0.7167143 -0.33222499999999155
0.7177143 -0.3176949999999807
0.7187143 -0.30310000000001275
0.7197143 -0.2884550000000277
0.7207143 -0.27374000000001886
0.7217143 -0.25895499999998606
0.7227143 -0.2440999999999728
0.7237143 -0.22919499999998588
0.7247143 -0.21422499999999844
0.7257143 -0.19919000000001053
0.7267143 -0.18410000000002558
0.7277143 -0.16894000000001672
0.7287143 -0.15373499999997084
0.7297143 -0.13846500000001122
0.7307143 -0.12314500000003455
0.7317143 -0.10775499999999064
0.7327143 -0.09229499999996622
0.7337143 -0.0767850000000115
0.7347143 -0.06121000000001292
0.7357143 -0.045589999999977315
0.7367143 -0.029920000000011396
0.7377143 -0.014180000000021606
0.7387143 0.0016299999999920545
0.7397143 0.017484999999999376
0.7407143 0.03341000000003057
0.7417143 0.04941000000002228
0.7427143 0.06544999999998427
0.7437143 0.08153499999998329
0.7447143 0.09766999999999935
0.7457143 0.11388000000001931
0.7467143 0.13015499999999638
0.7477143 0.1464699999999871
0.7487143 0.1628650000000051
0.7497143 0.17930500000001676
0.7507143 0.19578499999999865
0.7517143 0.21231999999997767
0.7527143 0.22889500000001367
0.7537143 0.24554000000003018
0.7547143 0.26224000000000036
0.7557143 0.27899999999999103
0.7567143 0.2958099999999988
0.7577143 0.31264499999999334
0.7587143 0.3295499999999684
0.7597143 0.3464999999999805
0.7607143 0.3634700000000428
0.7617143 0.38051500000002225
0.7627143 0.3976049999999953
0.7637143 0.41471999999999865
0.7647143 0.4318799999999956
0.7657143 0.44908499999998625
0.7667143 0.4663349999999705
0.7677143 0.48363500000001525
0.7687143 0.5009600000000034
0.7697143 0.5183250000000053
0.7707143 0.5357400000000241
0.7717143 0.5531850000000098
0.7727143 0.570644999999979
0.7737143 0.5881299999999784
0.7747143 0.6056649999999948
0.7757143 0.6232399999999815
0.7767143 0.6408399999999984
0.7777143 0.6584700000000255
0.7787143 0.676140000000023
0.7797143 0.6938350000000072
0.7807143 0.7115549999999783
0.7817143 0.7293150000000064
0.7827143 0.7471100000000248
0.7837143 0.7649199999999832
0.7847143 0.7827499999999918
0.7857143 0.8006100000000106
0.7867143 0.8184950000000163
0.7877143 0.8363999999999854
0.7887143 0.8543249999999614
0.7897143 0.8722750000000109
0.7907143 0.8902750000000341
0.7917143 0.9082949999999774
0.7927143 0.9263150000000074
0.7937143 0.9443650000000043
0.7947143 0.9624299999999846
0.7957143 0.9805199999999952
0.7967143 0.9986349999999925
0.7977143 1.0167699999999966
0.7987143 1.0349299999999877
0.7997143 1.053090000000022
0.8007143 1.071275
0.8017143 1.089485000000008
0.8027143 1.107695000000016
0.8037143 1.1259249999999876
0.8047143 1.1441750000000095
0.8057143 1.1624300000000112
0.8067143 1.1807099999999997
0.8077143 1.1990049999999717
0.8087143 1.2173050000000105
0.8097143 1.2356100000000294
0.8107143 1.2539349999999683
0.8117143 1.2722599999999937
0.8127143 1.290579999999996
0.8137143 1.308924999999985
0.8147143 1.3272749999999975
0.8157143 1.34562000000003
0.8167143 1.3639900000000058
0.8177143 1.3823649999999619
0.8187143 1.4007099999999943
0.8197143 1.4190800000000134
0.8207143 1.4374500000000328
0.8217143 1.455795000000022
0.8227143 1.4741549999999943
0.8237143 1.4925249999999919
0.8247143 1.510884999999986
0.8257143 1.529229999999997
0.8267143 1.5475800000000093
0.8277143 1.5659149999999948
0.8287143 1.584234999999997
0.8297143 1.6025650000000027
0.8307143 1.6208750000000014
0.8317143 1.639174999999997
0.8327143 1.6574649999999889
0.8337143 1.6757399999999973
0.8347143 1.6940050000000026
0.8357143 1.7122600000000043
0.8367143 1.7304899999999976
0.8377143 1.7487049999999857
0.8387143 1.7669150000000153
0.8397143 1.7850900000000118
0.8407143 1.803249999999981
0.8417143 1.8213999999999904
0.8427143 1.8395250000000127
0.8437143 1.8576300000000066
0.8447143 1.8757099999999922
0.8457143 1.893774999999994
0.8467143 1.911820000000011
0.8477143 1.9298250000000141
0.8487143 1.9477999999999858
0.8497143 1.9657549999999933
0.8507143 1.983695000000018
0.8517143 2.0016000000000087
0.8527143 2.0194699999999877
0.8537143 2.037299999999996
0.8547143 2.0550999999999946
0.8557143 2.072879999999986
0.8567143 2.0906350000000127
0.8577143 2.1083550000000053
0.8587143 2.126020000000001
0.8597143 2.14366000000001
0.8607143 2.161264999999985
0.8617143 2.1788249999999882
0.8627143 2.1963600000000048
0.8637143 2.2138500000000056
0.8647143 2.2312999999999934
0.8657143 2.248700000000007
0.8667143 2.2660700000000107
0.8677143 2.2834049999999806
0.8687143 2.300679999999995
0.8697143 2.317910000000016
0.8707143 2.335105000000003
0.8717143 2.3522549999999964
0.8727143 2.3693549999999948
0.8737143 2.3864099999999993
0.8747143 2.403405000000005
0.8757143 2.4203549999999954
0.8767143 2.437259999999992
0.8777143 2.4541149999999936
0.8787143 2.4709150000000197
0.8797143 2.4876550000000037
0.8807143 2.504349999999994
0.8817143 2.5209850000000067
0.8827143 2.537549999999996
0.8837143 2.5540599999999882
0.8847143 2.570520000000007
0.8857143 2.586925000000006
0.8867143 2.603255000000002
0.8877143 2.6195199999999974
0.8887143 2.635724999999994
0.8897143 2.6518700000000135
0.8907143 2.667949999999989
0.8917143 2.683964999999986
0.8927143 2.6999150000000043
0.8937143 2.7157850000000163
0.8947143 2.7315950000000084
0.8957143 2.7473299999999963
0.8967143 2.7630000000000057
0.8977143 2.778604999999993
0.8987143 2.794119999999993
0.8997143 2.8095649999999903
0.9007143 2.8249449999999876
0.9017143 2.840245000000001
0.9027143 2.855455000000005
0.9037143 2.8706000000000085
0.9047143 2.8856700000000086
0.9057143 2.900655000000001
0.9067143 2.9155649999999897
0.9077143 2.930389999999993
0.9087143 2.94513000000001
0.9097143 2.959790000000011
0.9107143 2.974364999999994
0.9117143 2.988854999999991
0.9127143 3.003255000000001
0.9137143 3.0175700000000036
0.9147143 3.0318050000000007
0.9157143 3.045944999999998
0.9167143 3.0599949999999967
0.9177143 3.0739549999999976
0.9187143 3.0878150000000075
0.9197143 3.101595000000001
0.9207143 3.115279999999995
0.9217143 3.128865000000009
0.9227143 3.142360000000003
0.9237143 3.155749999999993
0.9247143 3.1690449999999952
0.9257143 3.182249999999999
0.9267143 3.195349999999999
0.9277143 3.2083450000000067
0.9287143 3.2212450000000037
0.9297143 3.2340399999999976
0.9307143 3.2467350000000015
0.9317143 3.259319999999999
0.9327143 3.2718049999999956
0.9337143 3.2841900000000015
0.9347143 3.296454999999999
0.9357143 3.3086149999999934
0.9367143 3.3206700000000056
0.9377143 3.332615000000002
0.9387143 3.344449999999994
0.9397143 3.3561734999999975
0.9407143 3.367786000000005
0.9417143 3.3792835000000014
0.9427143 3.3906629999999973
0.9437143 3.4019294999999996
0.9447143 3.413078999999999
0.9457143 3.424109000000003
0.9467143 3.4350229999999997
0.9477143 3.4458179999999996
0.9487143 3.456490500000002
0.9497143 3.4670405
0.9507143 3.4774679999999996
0.9517143 3.487773999999997
0.9527143 3.4979545000000023
0.9537143 3.508007000000004
0.9547143 3.5179329999999993
0.9557143 3.527731999999997
0.9567143 3.537402999999998
0.9577143 3.546943500000002
0.9587143 3.556353000000001
0.9597143 3.565630999999999
0.9607143 3.574776999999999
0.9617143 3.5837894999999986
0.9627143 3.592667
0.9637143 3.601410000000001
0.9647143 3.610016500000001
0.9657143 3.618486
0.9667143 3.6268186
0.9677143 3.6350124000000004
0.9687143 3.6430669
0.9697143 3.6509820499999996
0.9707143 3.658757
0.9717143 3.6663915500000006
0.9727143 3.6738844999999998
0.9737143 3.681234999999999
0.9747143 3.6884439999999996
0.9757143 3.6955100000000005
0.9767143 3.702432
0.9777143 3.709211499999999
0.9787143 3.7158474999999997
0.9797143 3.7223379999999993
0.9807143 3.7286825000000015
0.9817143 3.7348830000000026
0.9827143 3.740937999999999
0.9837143 3.746844499999998
0.9847143 3.7526070000000007
0.9857143 3.758224
0.9867143 3.76369
0.9877143 3.7690069999999993
0.9887143 3.7741789999999975
0.9897143 3.7792024999999985
0.9907143 3.784076999999999
0.9917143 3.788800500000001
0.9927143 3.793373000000004
0.9937143 3.797794
0.9947143 3.802059499999994
0.9957143 3.8061770000000004
0.9967143 3.8101450000000066
0.9977143 3.813955000000005
0.9987143 3.817604999999992
0.9997143 3.821099999999991
1.000714 3.8244400000000027
1.001714 3.827625000000004
1.002714 3.8306500000000057
1.003714 3.8335149999999962
1.004714 3.836224999999999
1.005714 3.8387650000000084
1.006714 3.8411449999999956
1.007714 3.8433649999999937
1.008714 3.8454200000000007
1.009714 3.847310000000006
1.010714 3.849034999999998
1.011714 3.850589999999997
1.012714 3.851970000000001
1.013714 3.853194999999996
1.014714 3.8542499999999977
1.015714 3.855135000000007
1.016714 3.8558500000000016
1.017714 3.856390000000001
1.018714 3.8567600000000084
1.019714 3.8569549999999877
1.020714 3.856984999999998
1.021714 3.856840000000003
1.022714 3.8565250000000035
1.023714 3.856040000000012
1.024714 3.8553750000000018
1.025714 3.8545450000000008
1.026714 3.8535449999999853
1.027714 3.8523549999999913
1.028714 3.850995000000004
1.029714 3.8494700000000046
1.030714 3.847770000000011
1.031714 3.845900000000002
1.032714 3.843844999999995
1.033714 3.8416099999999918
1.034714 3.8392149999999994
1.035714 3.8366450000000114
1.036714 3.8338950000000067
1.037714 3.830969999999985
1.038714 3.8278749999999917
1.039714 3.8246150000000076
1.040714 3.8211700000000035
1.041714 3.8175500000000056
1.042714 3.8137549999999907
1.043714 3.8097749999999992
1.044714 3.8056299999999954
1.045714 3.8013099999999964
1.046714 3.7968050000000004
1.047714 3.792134999999991
1.048714 3.787280000000005
1.049714 3.782250000000002
1.050714 3.7770500000000076
1.051714 3.7716600000000127
1.052714 3.7660899999999997
1.053714 3.7603549999999957
1.054714 3.7544449999999965
1.055714 3.7483399999999967
1.056714 3.742049999999998
1.057714 3.7355949999999876
1.058714 3.7289499999999984
1.059714 3.722110000000008
1.060714 3.7151000000000023
1.061714 3.707920000000004
1.062714 3.700555000000008
1.063714 3.692985000000007
1.064714 3.6852399999999896
1.065714 3.6773149999999974
1.066714 3.669205000000008
1.067714 3.660915
1.068714 3.652434999999992
1.069714 3.643774999999988
1.070714 3.6349300000000078
1.071714 3.625894999999984
1.072714 3.616665000000002
1.073714 3.6072450000000207
1.074714 3.5976499999999803
1.075714 3.5878999999999945
1.076714 3.5779550000000078
1.077714 3.5677999999999925
1.078714 3.5574650000000028
1.079714 3.5469650000000215
1.080714 3.536279999999999
1.081714 3.525384999999992
1.082714 3.514320000000013
1.083714 3.503075000000017
1.084714 3.491644999999979
1.085714 3.4800499999999928
1.086714 3.4682700000000093
1.087714 3.4563000000000037
1.088714 3.4441499999999805
1.089714 3.4318099999999796
1.090714 3.419300000000007
1.091714 3.406614999999996
1.092714 3.3937400000000078
1.093714 3.380700000000028
1.094714 3.3674799999999867
1.095714 3.3540649999999874
1.096714 3.3404900000000204
1.097714 3.3267549999999986
1.098714 3.312829999999999
1.099714 3.2987200000000017
1.100714 3.2844250000000055
1.101714 3.2699649999999756
1.102714 3.255344999999977
1.103714 3.240540000000024
1.104714 3.2255450000000065
1.105714 3.2103849999999974
1.106714 3.1950399999999908
1.107714 3.179535000000016
1.108714 3.1638650000000066
1.109714 3.1480099999999998
1.110714 3.131990000000001
1.111714 3.115784999999961
1.112714 3.0994199999999967
1.113714 3.082865000000011
1.114714 3.066144999999991
1.115714 3.0492650000000023
1.116714 3.032200000000016
1.117714 3.0149699999999955
1.118714 2.997580000000007
1.119714 2.9800250000000266
1.120714 2.962279999999982
1.121714 2.9443499999999827
1.122714 2.9262649999999955
1.123714 2.908034999999981
1.124714 2.889610000000008
1.125714 2.871035000000027
1.126714 2.852295000000012
1.127714 2.833359999999995
1.128714 2.8142950000000204
1.129714 2.7950650000000117
1.130714 2.775640000000001
1.131714 2.756060000000003
1.132714 2.7363199999999934
1.133714 2.7164099999999696
1.134714 2.696345000000001
1.135714 2.676110000000018
1.136714 2.655734999999987
1.137714 2.6351999999999887
1.138714 2.614475000000012
1.139714 2.5936199999999907
1.140714 2.572594999999999
1.141714 2.5514050000000155
1.142714 2.530074999999984
1.143714 2.508584999999985
1.144714 2.486935000000018
1.145714 2.4651200000000166
1.146714 2.4431649999999676
1.147714 2.4210399999999908
1.148714 2.3987800000000328
1.149714 2.376385000000007
1.150714 2.353804999999983
1.151714 2.3310800000000182
1.152714 2.3082350000000127
1.153714 2.285229999999996
1.154714 2.262064999999968
1.155714 2.2387599999999788
1.156714 2.2153150000000283
1.157714 2.1917299999999873
1.158714 2.168000000000005
1.159714 2.1441350000000416
1.160714 2.1201349999999675
1.161714 2.0959649999999654
1.162714 2.071655000000002
1.163714 2.0472350000000015
1.164714 2.022670000000016
1.165714 1.9979650000000269
1.166714 1.97315
1.167714 1.9481899999999885
1.168714 1.9230849999999928
1.169714 1.8978700000000028
1.170714 1.8725199999999886
1.171714 1.84702499999999
1.172714 1.821410000000037
1.173714 1.7956800000000235
1.174714 1.7698149999999853
1.175714 1.7438349999999732
1.176714 1.7177299999999833
1.177714 1.6915149999999994
1.178714 1.665184999999998
1.179714 1.6387049999999885
1.180714 1.6121150000000286
1.181714 1.5854150000000309
1.182714 1.5585949999999924
1.183714 1.5316549999999998
1.184714 1.5045950000000097
1.185714 1.4774499999999686
1.186714 1.450189999999997
1.187714 1.4228050000000043
1.188714 1.3953049999999942
1.189714 1.3676900000000098
1.190714 1.3399849999999949
1.191714 1.3121899999999926
1.192714 1.2842749999999927
1.193714 1.2562350000000153
1.194714 1.2281099999999872
1.195714 1.199869999999985
1.196714 1.171535000000015
1.197714 1.143105000000035
1.198714 1.1145800000000003
1.199714 1.0859699999999588
1.200714 1.0572400000000062
1.201714 1.0284149999999996
1.202714 0.9995200000000124
1.203714 0.9705300000000145
1.204714 0.9414249999999992
1.205714 0.9122299999999965
1.206714 0.8829649999999699
1.207714 0.8536250000000263
1.208714 0.8241950000000084
1.209714 0.7946750000000034
1.210714 0.7650599999999875
1.211714 0.7353499999999611
1.212714 0.7055700000000408
1.213714 0.6757200000000099
1.214714 0.6457999999999985
1.215714 0.61581500000003
1.216714 0.585734999999964
1.217714 0.555554999999994
1.218714 0.5253350000000104
1.219714 0.49504500000000295
1.220714 0.46466000000002816
1.221714 0.43422999999997297
1.222714 0.40374999999998745
1.223714 0.37320500000000145
1.224714 0.3425650000000047
1.225714 0.31187499999999097
1.226714 0.281145000000007
1.227714 0.250340000000019
1.228714 0.21946499999996386
1.229714 0.18854500000000177
1.230714 0.15760000000000945
1.231714 0.1265900000000167
1.232714 0.09553499999998688
1.233714 0.06442499999996
1.234714 0.033270000000026195
1.235714 0.002075000000035382
1.236714 -0.02917499999999587
1.237714 -0.060445000000033944
1.238714 -0.0917349999999921
1.239714 -0.12307499999996731
1.240714 -0.1544600000000229
1.241714 -0.18586499999999861
1.242714 -0.21732500000001473
1.243714 -0.2488050000000377
1.244714 -0.28027999999999387
1.245714 -0.31180499999996714
1.246714 -0.34335499999997054
1.247714 -0.37490500000001736
1.248714 -0.4065000000000145
1.249714 -0.43811999999999846
1.250714 -0.46973500000000235
1.251714 -0.5013749999999931
1.252714 -0.5330449999999941
1.253714 -0.5647100000000151
1.254714 -0.5963700000000127
1.255714 -0.6280599999999772
1.256714 -0.659749999999985
1.257714 -0.6914350000000128
1.258714 -0.7231500000000075
1.259714 -0.7548599999999788
1.260714 -0.7865699999999933
1.261714 -0.8182850000000315
1.262714 -0.8499950000000027
1.263714 -0.881704999999974
1.264714 -0.9133950000000252
1.265714 -0.945085000000033
1.266714 -0.9767949999999609
1.267714 -1.0084799999999887
1.268714 -1.0401450000000096
1.269714 -1.0718150000000106
1.270714 -1.1034550000000014
1.271714 -1.135069999999962
1.272714 -1.1666899999999893
1.273714 -1.1982900000000098
1.274714 -1.2298600000000202
1.275714 -1.261425000000007
1.276714 -1.2929799999999905
1.277714 -1.3244850000000001
1.278714 -1.3559550000000198
1.279714 -1.3874100000000125
1.280714 -1.4188499999999784
1.281714 -1.4502349999999906
1.282714 -1.4815700000000294
1.283714 -1.5128850000000176
1.284714 -1.5441799999999992
1.285714 -1.5754249999999637
1.286714 -1.6066249999999778
1.287714 -1.6377799999999985
1.288714 -1.668880000000022
1.289714 -1.6999400000000318
1.290714 -1.7309599999999845
1.291714 -1.7619249999999838
1.292714 -1.7928200000000023
1.293714 -1.823669999999984
1.294714 -1.854445000000005
1.295714 -1.8851600000000055
1.296714 -1.915824999999989
1.297714 -1.9464399999999988
1.298714 -1.9769900000000082
1.299714 -2.007465000000014
1.300714 -2.0378749999999757
1.301714 -2.0681900000000133
1.302714 -2.0984300000000036
1.303714 -2.1286299999999803
1.304714 -2.15876000000002
1.305714 -2.1887950000000056
1.306714 -2.2187349999999806
1.307714 -2.248605000000018
1.308714 -2.278410000000012
1.309714 -2.3081199999999953
1.310714 -2.337739999999991
1.311714 -2.367259999999996
1.312714 -2.3966849999999904
1.313714 -2.4260500000000076
1.314714 -2.4553150000000343
1.315714 -2.4844899999999868
1.316714 -2.513569999999972
1.317714 -2.542534999999983
1.318714 -2.5714300000000136
1.319714 -2.600230000000033
1.320714 -2.628914999999992
1.321714 -2.657479999999997
1.322714 -2.685955000000014
1.323714 -2.714340000000001
1.324714 -2.74260499999999
1.325714 -2.7707550000000047
1.326714 -2.7987900000000026
1.327714 -2.8267249999999655
1.328714 -2.8545500000000215
1.329714 -2.8822600000000165
1.330714 -2.909844999999991
1.331714 -2.937320000000014
1.332714 -2.9646799999999764
1.333714 -2.9918949999999978
1.334714 -3.019000000000025
1.335714 -3.045984999999968
1.336714 -3.0728299999999935
1.337714 -3.099560000000001
1.338714 -3.126144999999981
1.339714 -3.1525950000000234
1.340714 -3.1789300000000047
1.341714 -3.2051249999999825
1.342714 -3.231179999999998
1.343714 -3.257065
1.344714 -3.2828150000000202
1.345714 -3.308455000000003
1.346714 -3.333924999999972
1.347714 -3.359235000000016
1.348714 -3.3844050000000117
1.349714 -3.409429999999981
1.350714 -3.434300000000005
1.351714 -3.459004999999994
1.352714 -3.4835649999999987
1.353714 -3.5079650000000364
1.354714 -3.532205000000019
1.355714 -3.556299999999974
1.356714 -3.580209999999974
1.357714 -3.6039649999999868
1.358714 -3.6275499999999843
1.359714 -3.6509700000000347
1.360714 -3.67423000000003
1.361714 -3.697304999999984
1.362714 -3.72021499999999
1.363714 -3.742960000000005
1.364714 -3.765525000000002
1.365714 -3.7878999999999774
1.366714 -3.810110000000005
1.367714 -3.832135000000035
1.368714 -3.8540000000000103
1.369714 -3.875674999999964
1.370714 -3.897164999999963
1.371714 -3.9184700000000072
1.372714 -3.9395850000000303
1.373714 -3.9605450000000215
1.374714 -3.9812900000000053
1.375714 -4.0018449999999675
1.376714 -4.022219999999998
1.377714 -4.04238000000002
1.378714 -4.062355000000002
1.379714 -4.082150000000008
1.380714 -4.101754999999993
1.381714 -4.1211749999999805
1.382714 -4.140380000000002
1.383714 -4.159380000000019
1.384714 -4.178194999999995
1.385714 -4.196795000000007
1.386714 -4.215190000000012
1.387714 -4.233384999999994
1.388714 -4.251369999999991
1.389714 -4.269159999999985
1.390714 -4.2867399999999956
1.391714 -4.304104999999997
1.392714 -4.321274999999997
1.393714 -4.338230000000012
1.394714 -4.354969999999995
1.395714 -4.371499999999994
1.396714 -4.38782500000001
1.397714 -4.403934999999995
1.398714 -4.4198099999999885
1.399714 -4.435479999999998
1.400714 -4.45094
1.401714 -4.4661700000000115
1.402714 -4.481175000000011
1.403714 -4.495970000000003
1.404714 -4.510549999999988
1.405714 -4.524889999999999
1.406714 -4.53901
1.407714 -4.552909999999991
1.408714 -4.566575000000011
1.409714 -4.580025000000001
1.410714 -4.593234999999995
1.411714 -4.606214999999998
1.412714 -4.618979999999992
1.413714 -4.631490000000008
1.414714 -4.643770000000011
1.415714 -4.655819999999999
1.416714 -4.667639999999997
1.417714 -4.679219999999999
1.418714 -4.690555000000005
1.419714 -4.701654999999995
1.420714 -4.7125199999999925
1.421714 -4.723144999999994
1.422714 -4.733514999999996
1.423714 -4.7436450000000026
1.424714 -4.753539999999994
1.425714 -4.763204999999994
1.426714 -4.772610000000014
1.427714 -4.781770000000015
1.428714 -4.790684999999997
1.429714 -4.799359999999985
1.430714 -4.807800000000001
1.431714 -4.815975000000013
1.432714 -4.8239049999999954
1.433714 -4.831589999999992
1.434714 -4.839030000000004
1.435714 -4.846220000000005
1.436714 -4.853154999999996
1.437714 -4.859850000000002
1.438714 -4.866294999999999
1.439714 -4.872484999999995
1.440714 -4.878430000000006
1.441714 -4.8841249999999965
1.442714 -4.889569999999999
1.443714 -4.8947600000000016
1.444714 -4.899699999999995
1.445714 -4.904384999999999
1.446714 -4.908815000000002
1.447714 -4.913000000000009
1.448714 -4.9169250000000035
1.449714 -4.920600499999997
1.450714 -4.924023499999997
1.451714 -4.927182499999999
1.452714 -4.930089999999999
1.453714 -4.932741499999996
1.454714 -4.9351365000000005
1.455714 -4.937275500000002
1.456714 -4.939159
1.457714 -4.940782500000002
1.458714 -4.942147500000002
1.459714 -4.9432564999999995
1.460714 -4.9441049999999995
1.461714 -4.944694499999999
1.462714 -4.945024499999998
1.463714 -4.9450959999999995
1.464714 -4.944907500000002
1.465714 -4.9444585
1.466714 -4.943748999999999
1.467714 -4.94277895
1.468714 -4.941548700000001
1.469714 -4.94005792
1.470714 -4.938306300000001
1.471714 -4.93629363
1.472714 -4.9340209999999995
1.473714 -4.9314875
1.474714 -4.9286925
1.475714 -4.925638
1.476714 -4.922322499999998
1.477714 -4.918745
1.478714 -4.914907500000002
1.479714 -4.910811499999999
1.480714 -4.906455
1.481714 -4.9018359999999985
1.482714 -4.8969580000000015
1.483714 -4.891821500000002
1.484714 -4.886425499999998
1.485714 -4.880767500000001
1.486714 -4.874848000000002
1.487714 -4.868671999999998
1.488714 -4.8622369999999995
1.489714 -4.855543499999998
1.490714 -4.848585499999997
1.491714 -4.841369000000003
1.492714 -4.8339
1.493714 -4.826164999999997
1.494714 -4.818180000000006
1.495714 -4.8099400000000045
1.496714 -4.801434999999999
1.497714 -4.792684999999997
1.498714 -4.783674999999992
1.499714 -4.774404999999997
1.500714 -4.764885000000003
1.501714 -4.75511000000001
1.502714 -4.745075000000003
1.503714 -4.734784999999995
1.504714 -4.724254999999993
1.505714 -4.713470000000002
1.506714 -4.702435000000001
1.507714 -4.691145
1.508714 -4.679610000000002
1.509714 -4.667829999999997
1.510714 -4.655799999999992
1.511714 -4.643525000000002
1.512714 -4.630990000000011
1.513714 -4.618229999999997
1.514714 -4.605229999999987
1.515714 -4.591964999999996
1.516714 -4.578465000000011
1.517714 -4.564725000000009
1.518714 -4.550739999999989
1.519714 -4.536519999999997
1.520714 -4.5220600000000095
1.521714 -4.507369999999987
1.522714 -4.492434999999991
1.523714 -4.477250000000017
1.524714 -4.461840000000009
1.525714 -4.446194999999987
1.526714 -4.430309999999991
1.527714 -4.414190000000002
1.528714 -4.397835000000019
1.529714 -4.381239999999998
1.530714 -4.364419999999987
1.531714 -4.347380000000009
1.532714 -4.330095000000013
1.533714 -4.31257
1.534714 -4.294824999999999
1.535714 -4.276855000000007
1.536714 -4.258659999999983
1.537714 -4.240244999999991
1.538714 -4.221595000000007
1.539714 -4.202710000000007
1.540714 -4.183604999999997
1.541714 -4.16428
1.542714 -4.144720000000008
1.543714 -4.12495499999999
1.544714 -4.104970000000006
1.545714 -4.0847550000000075
1.546714 -4.064334999999983
1.547714 -4.043699999999994
1.548714 -4.022840000000015
1.549714 -4.001765000000005
1.550714 -3.980479999999989
1.551714 -3.958979999999987
1.552714 -3.937285000000005
1.553714 -3.915375000000014
1.554714 -3.8932549999999955
1.555714 -3.8709249999999917
1.556714 -3.8483999999999874
1.557714 -3.825689999999984
1.558714 -3.802750000000011
1.559714 -3.7796100000000132
1.560714 -3.7562799999999936
1.561714 -3.7327599999999963
1.562714 -3.7090400000000177
1.563714 -3.685130000000017
1.564714 -3.661029999999996
1.565714 -3.636744999999976
1.566714 -3.6122750000000017
1.567714 -3.587594999999999
1.568714 -3.5627500000000047
1.569714 -3.537720000000013
1.570714 -3.5125049999999796
1.571714 -3.4871300000000223
1.572714 -3.461565
1.573714 -3.4358099999999987
1.574714 -3.409900000000011
1.575714 -3.3838199999999645
1.576714 -3.3575799999999933
1.577714 -3.3311550000000247
1.578714 -3.304565000000021
1.579714 -3.277835000000014
1.580714 -3.2509199999999643
1.581714 -3.2238449999999905
1.582714 -3.1966000000000023
1.583714 -3.1691950000000033
1.584714 -3.1416300000000357
1.585714 -3.1139249999999774
1.586714 -3.0860800000000013
1.587714 -3.058045000000004
1.588714 -3.029870000000002
1.589714 -3.0015600000000195
1.590714 -2.9730849999999585
1.591714 -2.9444699999999804
1.592714 -2.915715000000041
1.593714 -2.8867950000000238
1.594714 -2.857739999999982
1.595714 -2.828544999999979
1.596714 -2.799204999999992
1.597714 -2.7697299999999805
1.598714 -2.7401150000000083
1.599714 -2.710355000000008
1.600714 -2.680465000000007
1.601714 -2.6504300000000214
1.602714 -2.620250000000008
1.603714 -2.5899600000000005
1.604714 -2.5595549999999756
1.605714 -2.5290299999999966
1.606714 -2.498345000000006
1.607714 -2.4675399999999748
1.608714 -2.4366400000000192
1.609714 -2.40560500000004
1.610714 -2.374429999999969
1.611714 -2.3431649999999977
1.612714 -2.3117999999999923
1.613714 -2.2802949999999824
1.614714 -2.248675000000042
1.615714 -2.216964999999984
1.616714 -2.185164999999982
1.617714 -2.1532400000000025
1.618714 -2.1212249999999924
1.619714 -2.0891199999999945
1.620714 -2.0568949999999995
1.621714 -2.0246050000000038
1.622714 -1.9922199999999977
1.623714 -1.9597350000000007
1.624714 -1.927185000000003
1.625714 -1.8945450000000184
1.626714 -1.8618049999999993
1.627714 -1.82899999999998
1.628714 -1.7961250000000235
1.629714 -1.7631799999999995
1.630714 -1.7301649999999953
1.631714 -1.6970550000000237
1.632714 -1.6638799999999647
1.633714 -1.6306499999999957
1.634714 -1.597380000000013
1.635714 -1.564040000000006
1.636714 -1.530630000000019
1.637714 -1.4971500000000078
1.638714 -1.4636199999999797
1.639714 -1.4300450000000013
1.640714 -1.396399999999999
1.641714 -1.3627099999999597
1.642714 -1.3289750000000136
1.643714 -1.2951900000000067
1.644714 -1.2613800000000133
1.645714 -1.2275300000000062
1.646714 -1.1936099999999752
1.647714 -1.1596600000000206
1.648714 -1.125690000000016
1.649714 -1.0916749999999742
1.650714 -1.057630000000009
1.651714 -1.023570000000017
1.652714 -0.9894599999999646
1.653714 -0.9553250000000121
1.654714 -0.9211750000000327
1.655714 -0.8869949999999998
1.656714 -0.852785
1.657714 -0.8185599999999734
1.658714 -0.7843399999999702
1.659714 -0.7500900000000001
1.660714 -0.7158100000000198
1.661714 -0.6815399999999996
1.662714 -0.6472500000000159
1.663714 -0.6129500000000287
1.664714 -0.5786749999999851
1.665714 -0.544379999999978
1.666714 -0.5100650000000074
1.667714 -0.47577000000000036
1.668714 -0.4414899999999767
1.669714 -0.40719500000001296
1.670714 -0.37290500000002924
1.671714 -0.33864999999999246
1.672714 -0.304399999999979
1.673714 -0.27015499999998893
1.674714 -0.23593000000000572
1.675714 -0.2017250000000293
1.676714 -0.1675449999999964
1.677714 -0.13336499999996343
1.678714 -0.0992300000000109
1.679714 -0.06512500000002523
1.680714 -0.03103499999997962
1.681714 0.0030050000000055727
1.682714 0.037020000000003925
1.683714 0.07099000000000862
1.684714 0.10490999999999626
1.685714 0.13881500000000047
1.686714 0.1726699999999876
1.687714 0.20645000000001426
1.688714 0.24018500000000387
1.689714 0.2738799999999798
1.690714 0.3075249999999821
1.691714 0.34112000000001075
1.692714 0.3746700000000023
1.693714 0.40814999999997
1.694714 0.4415399999999937
1.695714 0.4748800000000004
1.696714 0.5081750000000135
1.697714 0.5413800000000392
1.698714 0.5745100000000176
1.699714 0.607594999999959
1.700714 0.6406100000000068
1.701714 0.6735300000000003
1.702714 0.7063649999999866
1.703714 0.7391250000000124
1.704714 0.7718099999999908
1.705714 0.8044300000000122
1.706714 0.8369550000000229
1.707714 0.8693900000000029
1.708714 0.9017550000000023
1.709714 0.9340200000000111
1.710714 0.9661999999999692
1.711714 0.9982849999999599
1.712714 1.0302750000000267
1.713714 1.0621500000000326
1.714714 1.0939299999999843
1.715714 1.125644999999979
1.716714 1.1572400000000194
1.717714 1.188715000000019
1.718714 1.220099999999988
1.719714 1.2513949999999694
1.720714 1.2825749999999767
1.721714 1.3136300000000065
1.722714 1.3445950000000058
1.723714 1.3754500000000107
1.724714 1.4061799999999947
1.725714 1.4367950000000045
1.726714 1.4672750000000334
1.727714 1.4976400000000014
1.728714 1.527879999999992
1.729714 1.5579850000000013
1.730714 1.5879749999999933
1.731714 1.6178449999999875
1.732714 1.647580000000001
1.733714 1.6771750000000099
1.734714 1.7066249999999912
1.735714 1.7359350000000113
1.736714 1.7651149999999873
1.737714 1.7941699999999856
1.738714 1.823085000000023
1.739714 1.8518449999999858
1.740714 1.8804349999999772
1.741714 1.9088850000000077
1.742714 1.937195000000034
1.743714 1.9653450000000054
1.744714 1.993359999999996
1.745714 2.0212050000000157
1.746714 2.0488850000000003
1.747714 2.076430000000004
1.748714 2.1038099999999735
1.749714 2.131024999999995
1.750714 2.1580850000000282
1.751714 2.184979999999984
1.752714 2.2117049999999683
1.753714 2.2382449999999983
1.754714 2.2646250000000165
1.755714 2.2908700000000106
1.756714 2.3169249999999835
1.757714 2.3427849999999983
1.758714 2.3684900000000253
1.759714 2.3940349999999975
1.760714 2.419389999999992
1.761714 2.444559999999988
1.762714 2.469564999999993
1.763714 2.494385
1.764714 2.519020000000009
1.765714 2.5434649999999963
1.766714 2.567724999999986
1.767714 2.591800000000021
1.768714 2.6157100000000213
1.769714 2.639440000000003
1.770714 2.662954999999977
1.771714 2.6862799999999734
1.772714 2.709405000000031
1.773714 2.732340000000024
1.774714 2.755084999999996
1.775714 2.7776450000000126
1.776714 2.800019999999988
1.777714 2.822164999999972
1.778714 2.844119999999978
1.779714 2.8658900000000287
1.780714 2.8874500000000083
1.781714 2.90879999999996
1.782714 2.9299400000000126
1.783714 2.9508950000000245
1.784714 2.971640000000008
1.785714 2.9921499999999766
1.786714 3.0124799999999703
1.787714 3.0326000000000226
1.788714 3.052480000000036
1.789714 3.0721750000000085
1.790714 3.091664999999976
1.791714 3.1109199999999717
1.792714 3.129965000000026
1.793714 3.1488000000000085
1.794714 3.167429999999986
1.795714 3.185824999999993
1.796714 3.2039800000000036
1.797714 3.2219549999999963
1.798714 3.2396999999999982
1.799714 3.2572100000000277
1.800714 3.2745050000000053
1.801714 3.2915699999999917
1.802714 3.3084100000000096
1.803714 3.3250350000000193
1.804714 3.3414449999999776
1.805714 3.3576
1.806714 3.3735300000000112
1.807714 3.3892499999999943
1.808714 3.404749999999989
1.809714 3.4200249999999723
1.810714 3.43504500000002
1.811714 3.449850000000016
1.812714 3.464424999999977
1.813714 3.478759999999987
1.814714 3.492870000000006
1.815714 3.506740000000009
1.816714 3.5203749999999965
1.817714 3.5337749999999906
1.818714 3.546954999999997
1.819714 3.5599000000000087
1.820714 3.5726100000000067
1.821714 3.58508999999999
1.822714 3.597324999999999
1.823714 3.609330000000016
1.824714 3.6210999999999967
1.825714 3.6326250000000018
1.826714 3.643914999999992
1.827714 3.654974999999991
1.828714 3.6658049999999975
1.829714 3.676395000000009
1.830714 3.6867550000000073
1.831714 3.6968749999999893
1.832714 3.706744999999994
1.833714 3.716385000000007
1.834714 3.7257900000000044
1.835714 3.734949999999984
1.836714 3.7438849999999952
1.837714 3.7525800000000116
1.838714 3.7610300000000088
1.839714 3.769234999999988
1.840714 3.777199999999994
1.841714 3.784930000000006
1.842714 3.792425000000003
1.843714 3.79969500000001
1.844714 3.806709999999995
1.845714 3.8134849999999854
1.846714 3.8200200000000017
1.847714 3.82630500000002
1.848714 3.832355000000002
1.849714 3.8381749999999917
1.850714 3.843755000000008
1.851714 3.8490900000000057
1.852714 3.854175000000005
1.853714 3.8590149999999857
1.854714 3.8636249999999963
1.855714 3.8680050000000152
1.856714 3.872139999999994
1.857714 3.8760249999999963
1.858714 3.8796650000000015
1.859714 3.8830649999999904
1.860714 3.8862350000000085
1.861714 3.889160000000009
1.862714 3.891834999999989
1.863714 3.8942749999999964
1.864714 3.8964850000000024
1.865714 3.89845
1.866714 3.9001700000000006
1.867714 3.901649999999996
1.868714 3.902894999999998
1.869714 3.9038950000000026
1.870714 3.9046550000000013
1.871714 3.9051849999999977
1.872714 3.905464999999996
1.873714 3.90551
1.874714 3.905320000000001
1.875714 3.904890000000006
1.876714 3.9042299999999974
1.877714 3.903324999999993
1.878714 3.9021900000000067
1.879714 3.9008200000000057
1.880714 3.8992150000000003
1.881714 3.897375000000002
1.882714 3.895299999999999
1.883714 3.892999999999995
1.884714 3.8904649999999985
1.885714 3.8877050000000004
1.886714 3.884720000000002
1.887714 3.881499999999999
1.888714 3.8780480000000015
1.889714 3.874375999999999
1.890714 3.8704779999999945
1.891714 3.8663535000000007
1.892714 3.8620055
1.893714 3.8574335
1.894714 3.852639500000004
1.895714 3.847622499999998
1.896714 3.8423869999999987
1.897714 3.8369295000000028
1.898714 3.8312514999999983
1.899714 3.8253549999999996
1.900714 3.8192405
1.901714 3.8129074999999997
1.902714 3.8063574999999994
1.903714 3.7995924999999993
1.904714 3.7926090000000023
1.905714 3.7854100000000015
1.906714 3.777998499999999
1.907714 3.7703734999999976
1.908714 3.762534
1.909714 3.7544815000000016
1.910714 3.7462169999999997
1.911714 3.7377415
1.912714 3.7290550999999996
1.913714 3.7201583999999994
1.914714 3.7110527950000005
1.915714 3.7017389500000006
1.916714 3.692217305
1.917714 3.6824886500000003
1.918714 3.6725543
1.919714 3.6624145000000006
1.920714 3.65207
1.921714 3.641523
1.922714 3.630773500000001
1.923714 3.6198225
1.924714 3.608670999999999
1.925714 3.597320499999998
1.926714 3.585772500000001
1.927714 3.5740275000000015
1.928714 3.562088999999998
1.929714 3.5499559999999963
1.930714 3.5376259999999986
1.931714 3.525105500000003
1.932714 3.512396000000004
1.933714 3.499496999999997
1.934714 3.4864114999999987
1.935714 3.4731405000000035
1.936714 3.459686
1.937714 3.446047499999999
1.938714 3.4322295
1.939714 3.418230499999998
1.940714 3.4040510000000017
1.941714 3.3896970000000026
1.942714 3.3751649999999946
1.943714 3.360460499999998
1.944714 3.345583500000007
1.945714 3.3305349999999976
1.946714 3.3153249999999934
1.947714 3.299940000000005
1.948714 3.284385000000003
1.949714 3.2686699999999997
1.950714 3.252785000000004
1.951714 3.2367449999999987
1.952714 3.220544999999993
1.953714 3.204179999999996
1.954714 3.1876600000000006
1.955714 3.170985000000006
1.956714 3.1541600000000045
1.957714 3.1371799999999928
1.958714 3.1200400000000026
1.959714 3.102750000000005
1.960714 3.0853249999999934
1.961714 3.0677499999999958
1.962714 3.0500250000000015
1.963714 3.0321600000000024
1.964714 3.014149999999997
1.965714 2.995999999999999
1.966714 2.977710000000007
1.967714 2.9592799999999997
1.968714 2.940715000000001
1.969714 2.922014999999999
1.970714 2.903174999999993
1.971714 2.884204999999997
1.972714 2.865105
1.973714 2.8458750000000017
1.974714 2.8265100000000007
1.975714 2.8070200000000005
1.976714 2.7874050000000015
1.977714 2.767660000000012
1.978714 2.747795000000003
1.979714 2.727809999999997
1.980714 2.707704999999993
1.981714 2.6874699999999887
1.982714 2.6671200000000095
1.983714 2.6466550000000133
1.984714 2.6260749999999993
1.985714 2.605374999999988
1.986714 2.584560000000002
1.987714 2.5636500000000058
1.988714 2.5426249999999917
1.989714 2.5214900000000053
1.990714 2.5002550000000068
1.991714 2.478909999999992
1.992714 2.4574699999999883
1.993714 2.4359349999999957
1.994714 2.4142900000000087
1.995714 2.392555000000013
1.996714 2.370724999999985
1.997714 2.348804999999991
1.998714 2.32679500000001
1.999714 2.3046899999999964
2.000714 2.2825100000000003
2.001714 2.260234999999994
2.002714 2.237875000000002
2.003714 2.2154450000000074
2.004714 2.1929250000000042
2.005714 2.170329999999997
2.006714 2.147664999999988
2.007714 2.1249299999999978
2.008714 2.1021100000000006
2.009714 2.0792200000000016
2.010714 2.056270000000003
2.011714 2.0332399999999993
2.012714 2.0101549999999984
2.013714 1.9869999999999957
2.014714 1.963775000000012
2.015714 1.9404950000000099
2.016714 1.9171499999999855
2.017714 1.8937500000000071
2.018714 1.8703050000000139
2.019714 1.8467999999999998
2.020714 1.8232399999999889
2.021714 1.7996299999999827
2.022714 1.775959999999999
2.023714 1.752250000000002
2.024714 1.7284900000000096
2.025714 1.7046800000000002
2.026714 1.6808400000000019
2.027714 1.6569500000000084
2.028714 1.6330149999999999
2.029714 1.6090500000000025
2.030714 1.5850399999999896
2.031714 1.5609850000000052
2.032714 1.536905000000012
2.033714 1.512794999999987
2.034714 1.4886499999999934
2.035714 1.4644700000000093
2.036714 1.4402649999999952
2.037714 1.416039999999996
2.038714 1.3917950000000117
2.039714 1.3675199999999954
2.040714 1.343219999999992
2.041714 1.3189050000000055
2.042714 1.2945649999999889
2.043714 1.2702099999999887
2.044714 1.245840000000005
2.045714 1.2214500000000146
2.046714 1.197049999999999
2.047714 1.172650000000005
2.048714 1.148240000000008
2.049714 1.1238199999999854
2.050714 1.099390000000003
2.051714 1.0749549999999972
2.052714 1.0505199999999915
2.053714 1.0260950000000106
2.054714 1.00167500000001
2.055714 0.977249999999986
2.056714 0.952834999999987
2.057714 0.9284350000000148
2.058714 0.9040349999999993
2.059714 0.879644999999987
2.060714 0.8552800000000051
2.061714 0.8309250000000049
2.062714 0.8065850000000099
2.063714 0.7822649999999999
2.064714 0.7579699999999985
2.065714 0.7336950000000039
2.066714 0.7094449999999961
2.067714 0.6852199999999968
2.068714 0.6610299999999878
2.069714 0.6368750000000124
2.070714 0.6127400000000005
2.071714 0.5886299999999971
2.072714 0.5645550000000057
2.073714 0.5405299999999879
2.074714 0.516535000000002
2.075714 0.49257500000000637
2.076714 0.4686650000000061
2.077714 0.44478999999999613
2.078714 0.42096000000000144
2.079714 0.3971699999999988
2.080714 0.37342499999998974
2.081714 0.34972499999999607
2.082714 0.32606499999999433
2.083714 0.30246000000001133
2.084714 0.2788949999999986
2.085714 0.25538000000000294
2.086714 0.2319250000000061
2.087714 0.20851000000000117
2.088714 0.18514500000001327
2.089714 0.16185499999998593
2.090714 0.13861499999999732
2.091714 0.11542500000000407
2.092714 0.09229499999998791
2.093714 0.06922999999999391
2.094714 0.0462300000000004
2.095714 0.023285000000003962
2.096714 0.00041000000000970815
2.097714 -0.022409999999987475
2.098714 -0.045160000000004155
2.099714 -0.06783500000001694
2.100714 -0.09044500000000757
2.101714 -0.11296999999999088
2.102714 -0.13542499999999372
2.103714 -0.15781499999999604
2.104714 -0.1801299999999945
2.105714 -0.20236500000000904
2.106714 -0.22451499999999458
2.107714 -0.24660000000000132
2.108714 -0.2686050000000025
2.109714 -0.2905149999999929
2.110714 -0.3123449999999995
2.111714 -0.33408999999999867
2.112714 -0.3557400000000089
2.113714 -0.3773099999999918
2.114714 -0.3988049999999925
2.115714 -0.4202050000000042
2.116714 -0.4414950000000001
2.117714 -0.46269000000000693
2.118714 -0.48381000000000984
2.119714 -0.5048350000000021
2.120714 -0.5257650000000053
2.121714 -0.5465949999999961
2.122714 -0.5673149999999927
2.123714 -0.587945000000002
2.124714 -0.6084800000000007
2.125714 -0.6289100000000069
2.126714 -0.6492349999999989
2.127714 -0.6694699999999819
2.128714 -0.6895899999999908
2.129714 -0.7095950000000039
2.130714 -0.7295050000000062
2.131714 -0.7492950000000109
2.132714 -0.768990000000005
2.133714 -0.7885750000000049
2.134714 -0.8080400000000073
2.135714 -0.8273999999999955
2.136714 -0.8466399999999862
2.137714 -0.8657700000000044
2.138714 -0.8847800000000035
2.139714 -0.9036749999999849
2.140714 -0.9224549999999921
2.141714 -0.9411100000000002
2.142714 -0.9596550000000141
2.143714 -0.9780850000000105
2.144714 -0.9963999999999893
2.145714 -1.0145949999999924
2.146714 -1.0326749999999993
2.147714 -1.0506250000000055
2.148714 -1.0684450000000107
2.149714 -1.0861550000000002
2.150714 -1.1037349999999886
2.151714 -1.1211849999999977
2.152714 -1.1385200000000109
2.153714 -1.1557400000000067
2.154714 -1.1728249999999998
2.155714 -1.1897849999999937
2.156714 -1.206619999999988
2.157714 -1.223315
2.158714 -1.239895000000016
2.159714 -1.2563450000000094
2.160714 -1.2726549999999983
2.161714 -1.2888449999999898
2.162714 -1.304909999999982
2.163714 -1.3208349999999915
2.164714 -1.3366200000000183
2.165714 -1.3522800000000026
2.166714 -1.3677999999999824
2.167714 -1.3831800000000012
2.168714 -1.3984250000000173
2.169714 -1.413535000000009
2.170714 -1.4285099999999984
2.171714 -1.4433549999999864
2.172714 -1.4580549999999903
2.173714 -1.472605000000008
2.174714 -1.4870200000000011
2.175714 -1.5012949999999903
2.176714 -1.515415000000013
2.177714 -1.529390000000008
2.178714 -1.5432349999999806
2.179714 -1.5569300000000101
2.180714 -1.5704800000000119
2.181714 -1.5838749999999828
2.182714 -1.5971249999999908
2.183714 -1.610235000000016
2.184714 -1.623200000000014
2.185714 -1.6360199999999836
2.186714 -1.6486849999999873
2.187714 -1.6612000000000051
2.188714 -1.6735749999999965
2.189714 -1.685800000000002
2.190714 -1.6978699999999978
2.191714 -1.7098000000000113
2.192714 -1.7215850000000186
2.193714 -1.7332149999999946
2.194714 -1.7446949999999843
2.195714 -1.7560199999999866
2.196714 -1.7671950000000027
2.197714 -1.7782350000000158
2.198714 -1.7891199999999983
2.199714 -1.7998499999999924
2.200714 -1.8104300000000006
2.201714 -1.820865000000003
2.202714 -1.8311549999999992
2.203714 -1.8412949999999877
2.204714 -1.8512700000000062
2.205714 -1.8610950000000175
2.206714 -1.870785000000004
2.207714 -1.880315000000001
2.208714 -1.8896999999999924
2.209714 -1.8989349999999974
2.210714 -1.9080000000000092
2.211714 -1.916914999999992
2.212714 -1.9256949999999935
2.213714 -1.9343250000000094
2.214714 -1.94278500000001
2.215714 -1.9510950000000034
2.216714 -1.9592599999999905
2.217714 -1.9672699999999896
2.218714 -1.9751250000000011
2.219714 -1.9828300000000048
2.220714 -1.9903900000000023
2.221714 -1.9977899999999889
2.222714 -2.005039999999989
2.223714 -2.0121350000000016
2.224714 -2.0190750000000044
2.225714 -2.025859999999998
2.226714 -2.0324950000000057
2.227714 -2.0389800000000053
2.228714 -2.0453099999999953
2.229714 -2.051495000000001
2.230714 -2.0575249999999974
2.231714 -2.063405000000008
2.232714 -2.06913500000001
2.233714 -2.074705000000001
2.234714 -2.080119999999983
2.235714 -2.085389999999991
2.236714 -2.090510000000013
2.237714 -2.0954750000000044
2.238714 -2.100295
2.239714 -2.1049649999999986
2.240714 -2.1094749999999967
2.241714 -2.11384
2.242714 -2.1180549999999956
2.243714 -2.122114999999992
2.244714 -2.126035000000006
2.245714 -2.129795000000009
2.246714 -2.133400000000002
2.247714 -2.136869999999993
2.248714 -2.1401799999999938
2.249714 -2.143345
2.250714 -2.146365
2.251714 -2.1492249999999995
2.252714 -2.1519400000000037
2.253714 -2.154510000000002
2.254714 -2.156925000000001
2.255714 -2.1591950000000057
2.256714 -2.161319999999993
2.257714 -2.1632949999999944
2.258714 -2.165125
2.259714 -2.1668049999999988
2.260714 -2.1683450000000035
2.261714 -2.169740000000002
2.262714 -2.170980000000002
2.263714 -2.1720799999999976
2.264714 -2.1730450000000014
2.265714 -2.1738599999999977
2.266714 -2.1745249999999965
2.267714 -2.1750600000000055
2.268714 -2.1754499999999974
2.269714 -2.1756900000000035
2.270714 -2.1757950000000066
2.271714 -2.175759999999995
2.272714 -2.1755899999999913
2.273714 -2.1752750000000027
2.274714 -2.1748150000000086
2.275714 -2.1742250000000025
2.276714 -2.173499999999994
2.277714 -2.1726349999999917
2.278714 -2.171634999999998
2.279714 -2.170500000000001
2.280714 -2.1692295000000037
2.281714 -2.1678210000000044
2.282714 -2.1662799999999987
2.283714 -2.164608999999997
2.284714 -2.1628045000000027
2.285714 -2.1608665
2.286714 -2.1587969999999967
2.287714 -2.156596500000002
2.288714 -2.154268500000002
2.289714 -2.1518124999999984
2.290714 -2.149224500000001
2.291714 -2.146508999999999
2.292714 -2.143669000000001
2.293714 -2.1407005000000012
2.294714 -2.1376035
2.295714 -2.1343815
2.296714 -2.131037499999999
2.297714 -2.127568499999999
2.298714 -2.1239774999999983
2.299714 -2.1202639999999997
2.300714 -2.1164245
2.301714 -2.1124665000000022
2.302714 -2.1083919999999985
2.303714 -2.1041950000000016
2.304714 -2.0998780000000017
2.305714 -2.095443999999998
2.306714 -2.0908919999999993
2.307714 -2.0862235
2.308714 -2.081437500000001
2.309714 -2.0765349999999994
2.310714 -2.0715174999999983
2.311714 -2.066385000000002
2.312714 -2.0611375000000014
2.313714 -2.0557754999999975
2.314714 -2.0503009999999993
2.315714 -2.0447135000000003
2.316714 -2.0390119999999996
2.317714 -2.0331990000000006
2.318714 -2.0272745000000003
2.319714 -2.0212390000000005
2.320714 -2.0150935000000003
2.321714 -2.0088374999999994
2.322714 -2.0024725
2.323714 -1.9959990500000004
2.324714 -1.9894182999999996
2.325714 -1.98273105
2.326714 -1.97593735
2.327714 -1.9690386049999997
2.328714 -1.9620357000000002
2.329714 -1.954929495
2.330714 -1.9477213
2.331714 -1.94041205
2.332714 -1.9330024000000001
2.333714 -1.9254937499999996
2.334714 -1.9178869500000002
2.335714 -1.9101839999999994
2.336714 -1.9023850000000002
2.337714 -1.8944910000000008
2.338714 -1.8865045
2.339714 -1.8784255
2.340714 -1.8702549999999996
2.341714 -1.8619934999999983
2.342714 -1.853643500000001
2.343714 -1.8452050000000009
2.344714 -1.8366785
2.345714 -1.8280669999999999
2.346714 -1.8193694999999996
2.347714 -1.8105869999999995
2.348714 -1.801721999999999
2.349714 -1.7927740000000019
2.350714 -1.7837444999999996
2.351714 -1.7746339999999985
2.352714 -1.7654430000000019
2.353714 -1.7561730000000015
2.354714 -1.7468235000000012
2.355714 -1.7373954999999977
2.356714 -1.7278914999999995
2.357714 -1.718313000000001
2.358714 -1.7086594999999987
2.359714 -1.6989304999999997
2.360714 -1.6891255000000007
2.361714 -1.6792475000000011
2.362714 -1.6692994999999993
2.363714 -1.6592819999999984
2.364714 -1.6491949999999989
2.365714 -1.6390374999999988
2.366714 -1.6288100000000023
2.367714 -1.618516500000004
2.368714 -1.6081554999999987
2.369714 -1.5977305000000002
2.370714 -1.5872414999999966
2.371714 -1.5766879999999965
2.372714 -1.5660745000000027
2.373714 -1.555399000000002
2.374714 -1.5446625000000012
2.375714 -1.5338649999999998
2.376714 -1.5230119999999983
2.377714 -1.5121014999999987
2.378714 -1.5011350000000006
2.379714 -1.490113000000002
2.380714 -1.4790360000000011
2.381714 -1.4679100000000005
2.382714 -1.4567284999999996
2.383714 -1.4454939999999992
2.384714 -1.4342134999999983
2.385714 -1.4228834999999944
2.386714 -1.4115000000000038
2.387714 -1.4000725000000045
2.388714 -1.3886049999999972
2.389714 -1.3770800000000027
2.390714 -1.3655100000000038
2.391714 -1.353904999999993
2.392714 -1.3422499999999975
2.393714 -1.3305500000000086
2.394714 -1.318809999999995
2.395714 -1.3070300000000001
2.396714 -1.295205000000001
2.397714 -1.283339999999999
2.398714 -1.2714350000000052
2.399714 -1.2594899999999976
2.400714 -1.2475099999999997
2.401714 -1.2355000000000025
2.402714 -1.2234500000000026
2.403714 -1.2113599999999998
2.404714 -1.1992349999999958
2.405714 -1.1870799999999926
2.406714 -1.1748950000000007
2.407714 -1.162675000000008
2.408714 -1.150424999999994
2.409714 -1.1381449999999915
2.410714 -1.1258400000000022
2.411714 -1.1135050000000024
2.412714 -1.1011450000000051
2.413714 -1.0887599999999993
2.414714 -1.0763449999999941
2.415714 -1.063905000000002
2.416714 -1.0514500000000049
2.417714 -1.0389699999999993
2.418714 -1.026464999999996
2.419714 -1.0139449999999983
2.420714 -1.0014050000000048
2.421714 -0.9888500000000059
2.422714 -0.9762750000000004
2.423714 -0.9636799999999989
2.424714 -0.9510749999999939
2.425714 -0.9384549999999946
2.426714 -0.9258149999999995
2.427714 -0.9131599999999992
2.428714 -0.9004950000000064
2.429714 -0.887825000000001
2.430714 -0.8751349999999994
2.431714 -0.8624350000000055
2.432714 -0.8497299999999991
2.433714 -0.837015
2.434714 -0.8242949999999992
2.435714 -0.811564999999995
2.436714 -0.7988299999999998
2.437714 -0.7860950000000049
2.438714 -0.7733549999999972
2.439714 -0.7606049999999971
2.440714 -0.7478549999999969
2.441714 -0.7351099999999985
2.442714 -0.7223700000000017
2.443714 -0.7096250000000032
2.444714 -0.6968850000000064
2.445714 -0.6841500000000006
2.446714 -0.6714149999999947
2.447714 -0.6586850000000013
2.448714 -0.6459650000000006
2.449714 -0.6332500000000014
2.450714 -0.6205450000000058
2.451714 -0.6078549999999935
2.452714 -0.5951649999999922
2.453714 -0.5824900000000067
2.454714 -0.5698250000000029
2.455714 -0.5571649999999901
2.456714 -0.5445299999999966
2.457714 -0.5319050000000065
2.458714 -0.5192850000000073
2.459714 -0.5066849999999933
2.460714 -0.49409499999999346
2.461714 -0.4815250000000004
2.462714 -0.4689700000000017
2.463714 -0.4564300000000081
2.464714 -0.44390999999999964
2.465714 -0.43140499999999626
2.466714 -0.41891999999999974
2.467714 -0.4064449999999957
2.468714 -0.39399500000000026
2.469714 -0.3815700000000025
2.470714 -0.36915999999999904
2.471714 -0.35677000000000236
2.472714 -0.34440000000000165
2.473714 -0.33206000000000035
2.474714 -0.31973500000000415
2.475714 -0.3074349999999948
2.476714 -0.2951649999999957
2.477714 -0.28291500000000336
2.478714 -0.27069499999999963
2.479714 -0.2584950000000027
2.480714 -0.24632500000000512
2.481714 -0.23418999999999784
2.482714 -0.22207999999999906
2.483714 -0.2099999999999997
2.484714 -0.19795999999999225
2.485714 -0.1859450000000042
2.486714 -0.1739650000000064
2.487714 -0.16201999999999883
2.488714 -0.1501100000000032
2.489714 -0.13823999999999953
2.490714 -0.12639999999999527
2.491714 -0.11459500000000292
2.492714 -0.1028399999999951
2.493714 -0.09112500000000093
2.494714 -0.07944000000000614
2.495714 -0.06779999999999417
2.496714 -0.05619999999999584
2.497714 -0.044640000000000304
2.498714 -0.033124999999998433
2.499714 -0.021655000000001066
2.500714 -0.010230000000008201
2.501714 0.001160000000005254
2.502714 0.012505000000003364
2.503714 0.023799999999995266
2.504714 0.03505999999999691
2.505714 0.0462700000000032
2.506714 0.05743000000000328
2.507714 0.06855500000000225
2.508714 0.07963499999999674
2.509714 0.09066499999999586
2.510714 0.10165000000000131
2.511714 0.11258500000000055
2.512714 0.12347500000000614
2.513714 0.13431999999999636
2.514714 0.14511499999999125
2.515714 0.1558650000000033
2.516714 0.16656500000000912
2.517714 0.17720999999999623
2.518714 0.1878100000000005
2.519714 0.19837000000000196
2.520714 0.2088699999999938
2.521714 0.21931499999999943
2.522714 0.22971500000000056
2.523714 0.2400600000000046
2.524714 0.25035000000000074
2.525714 0.26059000000000154
2.526714 0.2707749999999944
2.527714 0.2808999999999993
2.528714 0.29097500000000887
2.529714 0.3009949999999996
2.530714 0.31095999999999335
2.531714 0.3208649999999992
2.532714 0.33070500000000447
2.533714 0.3404949999999928
2.534714 0.35022999999999477
2.535714 0.35990000000000716
2.536714 0.36950500000000824
2.537714 0.3790599999999923
2.538714 0.3885499999999975
2.539714 0.39797000000000055
2.540714 0.4073349999999957
2.541714 0.41664500000000454
2.542714 0.4258900000000021
2.543714 0.4350649999999975
2.544714 0.44418499999999583
2.545714 0.4532350000000028
2.546714 0.4622200000000093
2.547714 0.47114000000000444
2.548714 0.4799899999999974
2.549714 0.4887849999999933
2.550714 0.4975200000000013
2.551714 0.5061800000000054
2.552714 0.5147749999999981
2.553714 0.5233099999999922
2.554714 0.5317749999999948
2.555714 0.540170000000006
2.556714 0.5484950000000043
2.557714 0.5567599999999929
2.558714 0.5649650000000045
2.559714 0.5730950000000014
2.560714 0.581154999999996
2.561714 0.5891600000000043
2.562714 0.5970949999999997
2.563714 0.6049600000000038
2.564714 0.6127599999999965
2.565714 0.6204849999999962
2.566714 0.6281549999999987
2.567714 0.6357499999999974
2.568714 0.6432750000000048
2.569714 0.6507400000000025
2.570714 0.6581299999999963
2.571714 0.6654550000000006
2.572714 0.6727100000000026
2.573714 0.6799000000000042
2.574714 0.6870200000000035
2.575714 0.6940749999999914
2.576714 0.701059999999999
2.577714 0.7079700000000027
2.578714 0.7148199999999967
2.579714 0.721589999999996
2.580714 0.7282850000000021
2.581714 0.7349250000000004
2.582714 0.7414899999999949
2.583714 0.747980000000007
2.584714 0.7544050000000079
2.585714 0.7607499999999924
2.586714 0.7670249999999963
2.587714 0.7732300000000089
2.588714 0.7793649999999975
2.589714 0.7854249999999933
2.590714 0.7914149999999975
2.591714 0.7973349999999997
2.592714 0.8031700000000053
2.593714 0.8089399999999997
2.594714 0.8146400000000028
2.595714 0.8202600000000001
2.596714 0.8258049999999937
2.597714 0.8312800000000067
2.598714 0.8366750000000032
2.599714 0.8419949999999959
2.600714 0.8472499999999991
2.601714 0.8524299999999981
2.602714 0.8575300000000026
2.603714 0.8625600000000048
2.604714 0.8675199999999941
2.605714 0.8724050000000009
2.606714 0.8772150000000041
2.607714 0.8819450000000015
2.608714 0.8866099999999986
2.609714 0.8911999999999917
2.610714 0.8957150000000027
2.611714 0.9001600000000005
2.612714 0.9045299999999945
2.613714 0.9088299999999971
2.614714 0.9130550000000067
2.615714 0.9172200000000068
2.616714 0.9213099999999921
2.617714 0.9253249999999951
2.618714 0.9292700000000067
2.619714 0.9331400000000036
2.620714 0.9369450000000001
2.621714 0.9406799999999944
2.622714 0.9443449999999974
2.623714 0.9479350000000074
2.624714 0.9514550000000042
2.625714 0.954904999999999
2.626714 0.9582800000000006
2.627714 0.961585
2.628714 0.9648199999999973
2.629714 0.9679850000000032
2.630714 0.9710799999999961
2.631714 0.9740949999999943
2.632714 0.9770349999999993
2.633714 0.9799150000000056
2.634714 0.9827150000000064
2.635714 0.9854380000000003
2.636714 0.9880940000000018
2.637714 0.9906709999999936
2.638714 0.9931739999999941
2.639714 0.9956075000000009
2.640714 0.9979674999999979
2.641714 1.0002489999999997
2.642714 1.002458500000002
2.643714 1.0045944999999994
2.644714 1.0066545000000027
2.645714 1.0086425000000006
2.646714 1.0105579999999958
2.647714 1.0124000000000026
2.648714 1.0141665000000022
2.649714 1.0158604999999987
2.650714 1.0174844999999986
2.651714 1.0190354999999973
2.652714 1.0205115000000031
2.653714 1.021917000000003
2.654714 1.023252500000001
2.655714 1.024515999999999
2.656714 1.0257094999999952
2.657714 1.0268329999999999
2.658714 1.0278860000000045
2.659714 1.0288724999999983
2.660714 1.0297894999999988
2.661714 1.0306365000000024
2.662714 1.0314195000000017
2.663714 1.0321354999999974
2.664714 1.0327844999999956
2.665714 1.033366500000001
2.666714 1.033881500000003
2.667714 1.0343325000000008
2.668714 1.0347194999999996
2.669714 1.035042999999997
2.670714 1.035305000000002
2.671714 1.035502500000004
2.672714 1.0356334999999957
2.673714 1.035703499999998
2.674714 1.0357120000000017
2.675714 1.0356595000000002
2.676714 1.0355434999999973
2.677714 1.035366000000002
2.678714 1.0351275000000009
2.679714 1.034827499999996
2.680714 1.034469000000003
2.681714 1.0340475000000011
2.682714 1.0335645000000013
2.683714 1.033023000000002
2.684714 1.032420499999997
2.685714 1.0317570000000003
2.686714 1.031035499999999
2.687714 1.0302534999999988
2.688714 1.0294110000000014
2.689714 1.0285090000000008
2.690714 1.0275485000000006
2.691714 1.0265284999999997
2.692714 1.025448999999998
2.693714 1.0243095000000002
2.694714 1.023110000000001
2.695714 1.0218529999999986
2.696714 1.020536
2.697714 1.0191595000000004
2.698714 1.017724499999999
2.699714 1.0162314999999988
2.700714 1.0146790000000008
2.701714 1.0130665000000012
2.702714 1.0113960000000002
2.703714 1.0096669999999999
2.704714 1.007880000000001
2.705714 1.0060350000000007
2.706714 1.004131999999999
2.707714 1.00217
2.708714 1.0001499999999994
2.709714 0.9980729999999993
2.710714 0.9959394999999998
2.711714 0.9937494999999997
2.712714 0.9915030000000005
2.713714 0.9892004999999999
2.714714 0.9868439999999997
2.715714 0.9844320000000005
2.716714 0.981965
2.717714 0.9794459999999999
2.718714 0.9768730000000001
2.719714 0.9742479999999996
2.720714 0.9715710000000006
2.721714 0.9688425000000003
2.722714 0.9660644999999998
2.723714 0.9632360000000003
2.724714 0.9603575499999999
2.725714 0.9574306999999999
2.726714 0.9544560999999997
2.727714 0.9514340499999999
2.728714 0.9483645
2.729714 0.9452482000000002
2.730714 0.9420858999999997
2.731714 0.9388778499999998
2.732714 0.9356246
2.733714 0.932326335
2.734714 0.928983435
2.735714 0.9255963150000001
2.736714 0.922165115
2.737714 0.9186901999999999
2.738714 0.9151720500000002
2.739714 0.9116107000000002
2.740714 0.9080063999999999
2.741714 0.9043593499999999
2.742714 0.9006700499999998
2.743714 0.8969389500000005
2.744714 0.8931659999999998
2.745714 0.8893513499999999
2.746714 0.8854963
2.747714 0.8815999999999997
2.748714 0.8776630000000002
2.749714 0.8736869999999999
2.750714 0.8696705000000001
2.751714 0.8656140000000003
2.752714 0.8615189999999998
2.753714 0.8573865
2.754714 0.8532160000000004
2.755714 0.8490074999999992
2.756714 0.8447609999999998
2.757714 0.840478000000001
2.758714 0.8361589999999997
2.759714 0.8318040000000001
2.760714 0.8274130000000004
2.761714 0.8229864999999991
2.762714 0.8185259999999994
2.763714 0.8140295000000014
2.764714 0.8094995000000003
2.765714 0.8049364999999996
2.766714 0.8003379999999998
2.767714 0.7957059999999982
2.768714 0.7910419999999999
2.769714 0.7863460000000022
2.770714 0.7816185
2.771714 0.7768569999999984
2.772714 0.7720634999999998
2.773714 0.7672395000000011
2.774714 0.7623849999999996
2.775714 0.7574984999999986
2.776714 0.7525815000000002
2.777714 0.7476355000000012
2.778714 0.7426585000000013
2.779714 0.7376525000000008
2.780714 0.732618999999999
2.781714 0.7275564999999993
2.782714 0.7224660000000003
2.783714 0.7173494999999994
2.784714 0.7122040000000006
2.785714 0.7070325000000001
2.786714 0.7018359999999991
2.787714 0.6966150000000011
2.788714 0.6913704999999994
2.789714 0.6861010000000002
2.790714 0.6808085000000006
2.791714 0.6754939999999995
2.792714 0.6701580000000003
2.793714 0.6648014999999989
2.794714 0.6594240000000001
2.795714 0.6540285000000029
2.796714 0.6486140000000001
2.797714 0.6431799999999994
2.798714 0.6377319999999977
2.799714 0.6322659999999977
2.800714 0.6267830000000003
2.801714 0.6212855000000013
2.802714 0.6157700000000038
2.803714 0.6102429999999979
2.804714 0.6047019999999992
2.805714 0.599146000000001
2.806714 0.5935784999999997
2.807714 0.5879995000000011
2.808714 0.5824079999999983
2.809714 0.5768030000000005
2.810714 0.5711860000000019
2.811714 0.5655569999999971
2.812714 0.5599199999999972
2.813714 0.5542710000000017
2.814714 0.5486100000000002
2.815714 0.542937999999999
2.816714 0.5372540000000027
2.817714 0.5315609999999987
2.818714 0.5258564999999975
2.819714 0.520143500000003
2.820714 0.5144219999999992
2.821714 0.5086884999999999
2.822714 0.5029435000000032
2.823714 0.4971894999999992
2.824714 0.4914294999999974
2.825714 0.48565850000000155
2.826714 0.4798785000000038
2.827714 0.4740924999999975
2.828714 0.4682954999999972
2.829714 0.4624890000000023
2.830714 0.4566770000000023
2.831714 0.45085600000000037
2.832714 0.44502649999999977
2.833714 0.4391914999999995
2.834714 0.4333499999999981
2.835714 0.4275035000000004
2.836714 0.4216505000000016
2.837714 0.4157914999999997
2.838714 0.4099244999999972
2.839714 0.404051499999997
2.840714 0.3981785000000022
2.841714 0.3922994999999989
2.842714 0.3864144999999979
2.843714 0.38052950000000224
2.844714 0.3746390000000015
2.845714 0.3687455000000019
2.846714 0.36285199999999684
2.847714 0.35695549999999837
2.848714 0.3510589999999999
2.849714 0.3451600000000006
2.850714 0.3392605000000033
2.851714 0.3333639999999994
2.852714 0.32746750000000097
2.853714 0.32157400000000136
2.854714 0.31568350000000056
2.855714 0.30979550000000067
2.856714 0.3039139999999965
2.857714 0.2980379999999974
2.858714 0.2921675000000035
2.859714 0.28630300000000186
2.860714 0.28044449999999793
2.861714 0.27459449999999797
2.862714 0.26875649999999884
2.863714 0.2629269999999983
2.864714 0.2571060000000017
2.865714 0.25129400000000174
2.866714 0.24549349999999914
2.867714 0.2397050000000028
2.868714 0.23392799999999847
2.869714 0.228162499999997
2.870714 0.22240850000000376
2.871714 0.2166665000000005
2.872714 0.21093600000000012
2.873714 0.2052200000000014
2.874714 0.1995155000000001
2.875714 0.19382249999999623
2.876714 0.18814449999999747
2.877714 0.18247800000000153
2.878714 0.17682050000000218
2.879714 0.1711774999999991
2.880714 0.1655454999999954
2.881714 0.1599255000000034
2.882714 0.15431700000000342
2.883714 0.14871749999999997
2.884714 0.14313249999999825
2.885714 0.13755899999999935
2.886714 0.13199500000000042
2.887714 0.12644450000000176
2.888714 0.12090599999999853
2.889714 0.11537649999999729
2.890714 0.10985800000000087
2.891714 0.10435199999999788
2.892714 0.09885999999999857
2.893714 0.09337950000000211
2.894714 0.0879080000000022
2.895714 0.08245099999999858
2.896714 0.07700900000000006
2.897714 0.07157800000000096
2.898714 0.06616149999999812
2.899714 0.06076000000000041
2.900714 0.055370000000000114
2.901714 0.04999750000000036
2.902714 0.044642500000001153
2.903714 0.03930199999999822
2.904714 0.0339760000000024
2.905714 0.028667000000003703
2.906714 0.023378999999996986
2.907714 0.01810849999999624
2.908714 0.012855000000003454
2.909714 0.007622500000002653
2.910714 0.0024099999999978305
2.911714 -0.002782500000000172
2.912714 -0.007954000000000771
2.913714 -0.013105499999999971
2.914714 -0.018233999999998918
2.915714 -0.023341000000002457
2.916714 -0.028425499999998327
2.917714 -0.033486999999999364
2.918714 -0.038527500000003
2.919714 -0.04354199999999668
2.920714 -0.04853350000000095
2.921714 -0.05350200000000496
2.922714 -0.05844349999999761
2.923714 -0.06336199999999541
2.924714 -0.06825449999999954
2.925714 -0.07312300000000198
2.926714 -0.07796600000000331
2.927714 -0.08278300000000012
2.928714 -0.08757349999999982
2.929714 -0.0923380000000004
2.930714 -0.09707599999999846
2.931714 -0.10178450000000056
2.932714 -0.10647050000000038
2.933714 -0.1111299999999977
2.934714 -0.11576049999999705
2.935714 -0.12036200000000384
2.936714 -0.12493400000000385
2.937714 -0.12947999999999932
2.938714 -0.13399999999999568
2.939714 -0.13849049999999608
2.940714 -0.1429520000000039
2.941714 -0.1473875000000018
2.942714 -0.1517970000000006
2.943714 -0.156176999999998
2.944714 -0.16052799999999745
2.945714 -0.16485300000000322
2.946714 -0.16914850000000217
2.947714 -0.17341499999999774
2.948714 -0.17765849999999847
2.949714 -0.1818760000000001
2.950714 -0.1860634999999969
2.951714 -0.19022249999999918
2.952714 -0.19435550000000235
2.953714 -0.19846200000000297
2.954714 -0.20254200000000108
2.955714 -0.20659949999999694
2.956714 -0.21062749999999683
2.957714 -0.21462600000000076
2.958714 -0.2186020000000024
2.959714 -0.22255100000000355
2.960714 -0.2264714999999993
2.961714 -0.23036549999999795
2.962714 -0.23423350000000293
2.963714 -0.2380754999999979
2.964714 -0.24188749999999895
2.965714 -0.24567100000000003
2.966714 -0.24942849999999658
2.967714 -0.25315999999999944
2.968714 -0.2568620000000009
2.969714 -0.2605315000000022
2.970714 -0.2641725000000034
2.971714 -0.2677845000000013
2.972714 -0.27136699999999786
2.973714 -0.2749204999999964
2.974714 -0.2784419999999981
2.975714 -0.281931500000003
2.976714 -0.28539200000000453
2.977714 -0.28882049999999837
2.978714 -0.2922145
2.979714 -0.2955760000000014
2.980714 -0.29890749999999794
2.981714 -0.30220799999999914
2.982714 -0.3054739999999972
2.983714 -0.30870750000000047
2.984714 -0.3119085000000035
2.985714 -0.315074999999998
2.986714 -0.3182099999999991
2.987714 -0.321312000000002
2.988714 -0.32437950000000176
2.989714 -0.32741550000000275
2.990714 -0.3304185
2.991714 -0.33338699999999966
2.992714 -0.3363209999999962
2.993714 -0.3392199999999971
2.994714 -0.3420865000000031
2.995714 -0.3449210000000015
2.996714 -0.3477209999999968
2.997714 -0.35048549999999845
2.998714 -0.3532155000000024
2.999714 -0.3559140000000021
3.000714 -0.3585769999999973
3.001714 -0.3612044999999988
3.002714 -0.3638005000000015
3.003714 -0.36636200000000113
3.004714 -0.3688910000000005
3.005714 -0.3713854999999968
3.006714 -0.37384499999999743
3.007714 -0.3762714999999998
3.008714 -0.3786640000000025
3.009714 -0.3810215000000041
3.010714 -0.38334699999999805
3.011714 -0.3856405000000006
3.012714 -0.3878985000000041
3.013714 -0.3901249999999979
3.014714 -0.39231950000000027
3.015714 -0.3944794999999996
3.016714 -0.39660699999999866
3.017714 -0.3987050000000018
3.018714 -0.4007684999999964
3.019714 -0.40279949999999615
3.020714 -0.40480200000000144
3.021714 -0.4067700000000035
3.022714 -0.40870800000000085
3.023714 -0.4106139999999959
3.024714 -0.41248849999999765
3.025714 -0.4143340000000014
3.026714 -0.41614700000000493
3.027714 -0.4179309999999996
3.028714 -0.4196859999999964
3.029714 -0.42140900000000164
3.030714 -0.42309999999999937
3.031714 -0.4247615000000011
3.032714 -0.42639450000000284
3.033714 -0.4279949999999989
3.034714 -0.42956349999999816
3.035714 -0.43110349999999753
3.036714 -0.4326140000000009
3.037714 -0.434092500000002
3.038714 -0.43553900000000084
3.039714 -0.43695599999999835
3.040714 -0.43834149999999694
3.041714 -0.43969199999999997
3.042714 -0.4410100000000027
3.043714 -0.44229950000000007
3.044714 -0.44355700000000065
3.045714 -0.4447795000000001
3.046714 -0.4459669999999985
3.047714 -0.4471220000000021
3.048714 -0.4482454999999987
3.049714 -0.44933399999999957
3.050714 -0.4503875000000021
3.051714 -0.451408000000001
3.052714 -0.45239450000000025
3.053714 -0.4533459999999983
3.054714 -0.4542640000000002
3.055714 -0.45514900000000114
3.056714 -0.45599899999999827
3.057714 -0.456813499999999
3.058714 -0.45759500000000153
3.059714 -0.45834449999999904
3.060714 -0.4590589999999982
3.061714 -0.4597405000000018
3.062714 -0.46038900000000177
3.063714 -0.4610044999999981
3.064714 -0.4615884999999983
3.065714 -0.4621395000000002
3.066714 -0.4626590000000007
3.067714 -0.4631485000000017
3.068714 -0.4636065000000012
3.069714 -0.4640329999999992
3.070714 -0.46443049999999925
3.071714 -0.4647979999999999
3.072714 -0.46513599999999916
3.073714 -0.46544449999999965
3.074714 -0.46572500000000105
3.075714 -0.4659784999999991
3.076714 -0.46620449999999863
3.077714 -0.4664020000000009
3.078714 -0.4665735000000015
3.079714 -0.4667195000000008
3.080714 -0.4668384999999996
3.081714 -0.46693149999999933
3.082714 -0.4669985
3.083714 -0.4670419999999996
3.084714 -0.4670600000000009
3.085714 -0.46705250000000104
3.086714 -0.4670214999999975
3.087714 -0.46696549999999903
3.088714 -0.46688400000000213
3.089714 -0.4667800000000003
3.090714 -0.46665199999999946
3.091714 -0.46649949999999896
3.092714 -0.46632350000000017
3.093714 -0.466122500000001
3.094714 -0.46589849999999894
3.095714 -0.46564999999999984
3.096714 -0.4653759999999996
3.097714 -0.46507899999999924
3.098714 -0.46475750000000177
3.099714 -0.4644115000000006
3.100714 -0.4640404999999991
3.101714 -0.46364349999999976
3.102714 -0.4632215
3.103714 -0.46277400000000063
3.104714 -0.4623014999999994
3.105714 -0.46180249999999967
3.106714 -0.4612765000000008
3.107714 -0.4607250000000009
3.108714 -0.4601474999999991
3.109714 -0.4595429999999995
3.110714 -0.45891100000000007
3.111714 -0.45825149999999926
3.112714 -0.4575650000000008
3.113714 -0.4568525000000004
3.114714 -0.4561125000000001
3.115714 -0.4553445000000006
3.116714 -0.4545494999999992
3.117714 -0.45372699999999927
3.118714 -0.45287800000000084
3.119714 -0.45200249999999986
3.120714 -0.4510999999999998
3.121714 -0.45017050000000053
3.122714 -0.4492145
3.123714 -0.4482325000000005
3.124714 -0.4472249999999998
3.125714 -0.44619250000000005
3.126714 -0.4451339999999999
3.127714 -0.4440504999999993
3.128714 -0.4429429999999997
3.129714 -0.44181149999999986
3.130714 -0.44065600000000027
3.131714 -0.4394775500000003
3.132714 -0.43827689999999964
3.133714 -0.43705369999999966
3.134714 -0.4358087500000004
3.135714 -0.43454275000000053
3.136714 -0.4332563499999996
3.137714 -0.43194994999999997
3.138714 -0.43062395000000003
3.139714 -0.42927894999999955
3.140714 -0.4279156000000001
3.141714 -0.4265344500000003
3.142714 -0.42513599999999985
3.143714 -0.4237206499999998
3.144714 -0.42228915
3.145714 -0.42084159999999987
3.146714 -0.4193783500000002
3.147714 -0.4179000500000001
3.148714 -0.4164068999999999
3.149714 -0.41489905
3.150714 -0.4133769
3.151714 -0.41184049999999994
3.152714 -0.41029001
3.153714 -0.40872558
3.154714 -0.4071471649999999
3.155714 -0.405554815
3.156714 -0.40394845999999995
3.157714 -0.402328105
3.158714 -0.40069361499999995
3.159714 -0.3990448000000001
3.160714 -0.39738150000000005
3.161714 -0.3957036
3.162714 -0.3940108499999999
3.163714 -0.39230305
3.164714 -0.3905799500000001
3.165714 -0.3888413500000002
3.166714 -0.38708695000000004
3.167714 -0.3853163499999999
3.168714 -0.3835295499999998
3.169714 -0.38172620000000007
3.170714 -0.3799059499999998
3.171714 -0.3780686000000001
3.172714 -0.37621395
3.173714 -0.3743418499999996
3.174714 -0.3724519
3.175714 -0.37054415000000035
3.176714 -0.3686185500000002
3.177714 -0.36667479999999947
3.178714 -0.3647132000000002
3.179714 -0.3627334000000005
3.180714 -0.36073580000000005
3.181714 -0.3587201499999999
3.182714 -0.35668674999999955
3.183714 -0.3546360000000001
3.184714 -0.35256800000000044
3.185714 -0.35048349999999967
3.186714 -0.3483819999999997
3.187714 -0.3462644999999999
3.188714 -0.3441319999999998
3.189714 -0.3419840000000007
3.190714 -0.33982199999999985
3.191714 -0.3376465000000002
3.192714 -0.3354570000000008
3.193714 -0.33325549999999926
3.194714 -0.33104249999999896
3.195714 -0.3288179999999999
3.196714 -0.32658300000000073
3.197714 -0.32433850000000025
3.198714 -0.32208549999999986
3.199714 -0.31982399999999955
3.200714 -0.3175545
3.201714 -0.315278
3.202714 -0.3129950000000002
3.203714 -0.31070700000000007
3.204714 -0.30841350000000023
3.205714 -0.30611399999999994
3.206714 -0.30381049999999943
3.207714 -0.3015029999999999
3.208714 -0.2991915000000002
3.209714 -0.2968765000000009
3.210714 -0.29455799999999926
3.211714 -0.2922355000000001
3.212714 -0.28990950000000004
3.213714 -0.28758049999999974
3.214714 -0.2852479999999999
3.215714 -0.2829119999999991
3.216714 -0.28057150000000003
3.217714 -0.27822700000000067
3.218714 -0.27587800000000035
3.219714 -0.27352499999999974
3.220714 -0.2711670000000001
3.221714 -0.26880300000000007
3.222714 -0.26643399999999967
3.223714 -0.2640580000000002
3.224714 -0.2616755000000009
3.225714 -0.25928599999999974
3.226714 -0.25688900000000015
3.227714 -0.254485
3.228714 -0.2520724999999986
3.229714 -0.24965150000000133
3.230714 -0.24722150000000076
3.231714 -0.2447810000000001
3.232714 -0.24233150000000017
3.233714 -0.239873499999999
3.234714 -0.23740699999999926
3.235714 -0.23493049999999882
3.236714 -0.23244200000000023
3.237714 -0.22994500000000037
3.238714 -0.22743949999999924
3.239714 -0.22492349999999944
3.240714 -0.2223970000000009
3.241714 -0.21986200000000108
3.242714 -0.21731950000000144
3.243714 -0.21476850000000056
3.244714 -0.21220899999999837
3.245714 -0.20964249999999973
3.246714 -0.2070695
3.247714 -0.20449049999999983
3.248714 -0.20190650000000065
3.249714 -0.19931600000000038
3.250714 -0.19672149999999977
3.251714 -0.19412400000000038
3.252714 -0.19152349999999937
3.253714 -0.18892050000000024
3.254714 -0.18631550000000097
3.255714 -0.183710499999999
3.256714 -0.18110449999999828
3.257714 -0.178499499999999
3.258714 -0.17589600000000188
3.259714 -0.17329450000000218
3.260714 -0.1706955000000006
3.261714 -0.16809799999999847
3.262714 -0.16550500000000004
3.263714 -0.16291599999999917
3.264714 -0.1603314999999993
3.265714 -0.1577515000000004
3.266714 -0.1551754999999991
3.267714 -0.1526044999999995
3.268714 -0.1500389999999996
3.269714 -0.1474790000000021
3.270714 -0.14492550000000035
3.271714 -0.14237749999999827
3.272714 -0.13983399999999993
3.273714 -0.13729600000000128
3.274714 -0.13476349999999962
3.275714 -0.13223599999999966
3.276714 -0.1297130000000007
3.277714 -0.12719549999999874
3.278714 -0.12468199999999977
3.279714 -0.12217349999999978
3.280714 -0.1196695000000008
3.281714 -0.11716750000000195
3.282714 -0.11466899999999997
3.283714 -0.11217349999999955
3.284714 -0.10968049999999997
3.285714 -0.10718950000000055
3.286714 -0.1046984999999984
3.287714 -0.10220699999999826
3.288714 -0.09971700000000025
3.289714 -0.09722700000000224
3.290714 -0.09473700000000153
3.291714 -0.09224599999999938
3.292714 -0.08975199999999839
3.293714 -0.08725749999999939
3.294714 -0.08476200000000168
3.295714 -0.08226349999999968
3.296714 -0.07976349999999828
3.297714 -0.07726050000000072
3.298714 -0.07475450000000158
3.299714 -0.07224749999999833
3.300714 -0.06973699999999822
3.301714 -0.06722550000000209
3.302714 -0.06471250000000112
3.303714 -0.06219799999999801
3.304714 -0.05968299999999961
3.305714 -0.057168500000001926
3.306714 -0.054653000000000104
3.307714 -0.05213799999999899
3.308714 -0.04962500000000073
3.309714 -0.04711349999999919
3.310714 -0.04460600000000064
3.311714 -0.04210150000000094
3.312714 -0.03960000000000009
3.313714 -0.03710300000000025
3.314714 -0.034612999999999526
3.315714 -0.03213049999999866
3.316714 -0.02965399999999821
3.317714 -0.027186000000001743
3.318714 -0.024726500000001126
3.319714 -0.022275999999999786
3.320714 -0.019837499999999283
3.321714 -0.01740849999999877
3.322714 -0.014989500000001663
3.323714 -0.012583000000000689
3.324714 -0.010187999999999843
3.325714 -0.007805500000000547
3.326714 -0.005436499999998809
3.327714 -0.0030810000000000472
3.328714 -0.0007380000000001274
3.329714 0.0015934999999996655
3.330714 0.003911499999999192
3.331714 0.006215500000000449
3.332714 0.00850600000000144
3.333714 0.010782999999999453
3.334714 0.013046999999997911
3.335714 0.015299500000001666
3.336714 0.017541000000000584
3.337714 0.01977049999999866
3.338714 0.021988000000001322
3.339714 0.024194000000001145
3.340714 0.026389499999999556
3.341714 0.02857550000000069
3.342714 0.030751499999998412
3.343714 0.03291799999999886
3.344714 0.035076000000000745
3.345714 0.037225000000000646
3.346714 0.039365499999999276
3.347714 0.041498000000000056
3.348714 0.04362250000000027
3.349714 0.04574100000000007
3.350714 0.04785250000000074
3.351714 0.04995649999999885
3.352714 0.05205350000000054
3.353714 0.05414350000000037
3.354714 0.05622699999999908
3.355714 0.058305000000000794
3.356714 0.060377500000000084
3.357714 0.062442499999999526
3.358714 0.06449999999999913
3.359714 0.06654999999999887
3.360714 0.06859350000000021
3.361714 0.0706305000000004
3.362714 0.07266200000000089
3.363714 0.07468500000000011
3.364714 0.07670000000000149
3.365714 0.07870849999999902
3.366714 0.08070799999999997
3.367714 0.08269850000000166
3.368714 0.08468049999999937
3.369714 0.08665499999999994
3.370714 0.08862099999999923
3.371714 0.09057700000000055
3.372714 0.09252250000000044
3.373714 0.09445799999999963
3.374714 0.0963819999999987
3.375714 0.09829549999999906
3.376714 0.10019850000000073
3.377714 0.10208999999999956
3.378714 0.10396899999999955
3.379714 0.10583499999999998
3.380714 0.10768850000000157
3.381714 0.10952799999999947
3.382714 0.11135299999999838
3.383714 0.11316400000000175
3.384714 0.11496149999999943
3.385714 0.1167429999999987
3.386714 0.11850950000000098
3.387714 0.12026000000000213
3.388714 0.12199300000000003
3.389714 0.12371149999999896
3.390714 0.12541250000000004
3.391714 0.12709649999999859
3.392714 0.1287640000000007
3.393714 0.13041550000000174
3.394714 0.1320500000000002
3.395714 0.13366699999999812
3.396714 0.13526749999999962
3.397714 0.1368505000000006
3.398714 0.13841649999999903
3.399714 0.13996600000000103
3.400714 0.14150100000000135
3.401714 0.14302049999999855
3.402714 0.14452549999999947
3.403714 0.14601550000000071
3.404714 0.14748950000000083
3.405714 0.14894899999999925
3.406714 0.1503954999999981
3.407714 0.15182900000000013
3.408714 0.15324900000000188
3.409714 0.1546575000000008
3.410714 0.15605500000000033
3.411714 0.15743850000000156
3.412714 0.15881049999999997
3.413714 0.16017299999999837
3.414714 0.1615249999999981
3.415714 0.16286649999999908
3.416714 0.1641979999999994
3.417714 0.16551950000000173
3.418714 0.16683050000000263
3.419714 0.16813299999999956
3.420714 0.1694249999999978
3.421714 0.17070700000000075
3.422714 0.17197900000000027
3.423714 0.1732404999999984
3.424714 0.17449350000000066
3.425714 0.1757345000000021
3.426714 0.1769640000000007
3.427714 0.17818549999999875
3.428714 0.17939449999999793
3.429714 0.18058900000000086
3.430714 0.18177250000000167
3.431714 0.1829439999999989
3.432714 0.18410049999999917
3.433714 0.18524300000000116
3.434714 0.18637100000000148
3.435714 0.18748399999999937
3.436714 0.18858099999999886
3.437714 0.18966099999999853
3.438714 0.19072499999999978
3.439714 0.19177099999999975
3.440714 0.19279799999999978
3.441714 0.19380750000000196
3.442714 0.19479800000000008
3.443714 0.1957679999999988
3.444714 0.1967190000000003
3.445714 0.19765100000000047
3.446714 0.1985610000000004
3.447714 0.19945049999999961
3.448714 0.20032049999999949
3.449714 0.20116850000000053
3.450714 0.20199550000000013
3.451714 0.2028020000000003
3.452714 0.20358750000000034
3.453714 0.20435149999999958
3.454714 0.20509399999999936
3.455714 0.20581550000000037
3.456714 0.20651699999999998
3.457714 0.2071980000000002
3.458714 0.207858500000001
3.459714 0.2084999999999991
3.460714 0.20912149999999988
3.461714 0.20972300000000063
3.462714 0.21030550000000003
3.463714 0.2108705000000003
3.464714 0.21141749999999926
3.465714 0.211946999999999
3.466714 0.2124595000000003
3.467714 0.2129550000000004
3.468714 0.21343449999999936
3.469714 0.21389850000000069
3.470714 0.21434800000000026
3.471714 0.2147834999999989
3.472714 0.2152050000000006
3.473714 0.21561249999999996
3.474714 0.21600699999999978
3.475714 0.21638950000000012
3.476714 0.21675899999999954
3.477714 0.2171160000000001
3.478714 0.2174619999999999
3.479714 0.2177970000000003
3.480714 0.21811950000000052
3.481714 0.21842999999999987
3.482714 0.21873000000000054
3.483714 0.21901800000000032
3.484714 0.21929450000000003
3.485714 0.21955849999999952
3.486714 0.21980999999999884
3.487714 0.22005000000000072
3.488714 0.2202755000000009
3.489714 0.2204864999999994
3.490714 0.22068499999999908
3.491714 0.22086750000000027
3.492714 0.22103450000000116
3.493714 0.22118649999999956
3.494714 0.22132049999999945
3.495714 0.22143700000000016
3.496714 0.2215360000000003
3.497714 0.22161649999999983
3.498714 0.22167700000000004
3.499714 0.2217170000000001
3.500714 0.2217374999999995
3.501714 0.22173700000000016
3.502714 0.22171499999999997
3.503714 0.22167150000000033
3.504714 0.2216050000000004
3.505714 0.2215169999999997
3.506714 0.22140600000000005
3.507714 0.22127250000000018
3.508714 0.2211172499999998
3.509714 0.2209388499999998
3.510714 0.22073869999999995
3.511714 0.22051645000000036
3.512714 0.22027234999999995
3.513714 0.22000714999999982
3.514714 0.21972119999999992
3.515714 0.21941484999999958
3.516714 0.21908855000000033
3.517714 0.21874295000000027
3.518714 0.21837875
3.519714 0.21799639999999978
3.520714 0.21759660000000008
3.521714 0.21717970000000036
3.522714 0.21674644999999954
3.523714 0.21629784999999974
3.524714 0.2158343499999998
3.525714 0.21535635000000025
3.526714 0.21486430000000026
3.527714 0.21435900000000002
3.528714 0.21384075000000002
3.529714 0.2133103499999998
3.530714 0.21276795000000007
3.531714 0.21221384999999998
3.532714 0.21164870000000002
3.533714 0.21107240000000022
3.534714 0.21048544999999996
3.535714 0.2098880999999999
3.536714 0.2092803500000001
3.537714 0.20866209999999985
3.538714 0.20803364999999974
3.539714 0.20739500000000005
3.540714 0.20674575000000006
3.541714 0.20608615000000002
3.542714 0.20541595000000004
3.543714 0.20473479999999997
3.544714 0.20404259999999994
3.545714 0.20333910000000002
3.546714 0.2026238500000001
3.547714 0.20189659999999993
3.548714 0.20115709999999992
3.549714 0.2004047000000001
3.550714 0.19963915000000004
3.551714 0.19886016999999998
3.552714 0.19806714
3.553714 0.197259625
3.554714 0.19643726999999997
3.555714 0.19559961449999996
3.556714 0.19474622000000003
3.557714 0.19387668049999998
3.558714 0.19299056999999997
3.559714 0.19208749499999997
3.560714 0.19116703500000004
3.561714 0.19022886500000005
3.562714 0.18927266499999995
3.563714 0.18829809999999994
3.564714 0.18730490000000002
3.565714 0.18629285
3.566714 0.1852617999999999
3.567714 0.1842116000000001
3.568714 0.18314230000000004
3.569714 0.1820538499999999
3.570714 0.1809462500000001
3.571714 0.17981970000000008
3.572714 0.1786743999999998
3.573714 0.17751075
3.574714 0.17632899999999999
3.575714 0.17512974999999978
3.576714 0.17391340000000013
3.577714 0.1726803
3.578714 0.17143120000000012
3.579714 0.17016700000000023
3.580714 0.16888824999999988
3.581714 0.1675956999999998
3.582714 0.16629040000000014
3.583714 0.16497285
3.584714 0.16364374999999992
3.585714 0.1623040500000002
3.586714 0.16095489999999993
3.587714 0.15959669999999992
3.588714 0.1582300499999998
3.589714 0.1568557999999999
3.590714 0.15547450000000002
3.591714 0.15408695000000006
3.592714 0.15269325000000028
3.593714 0.15129410000000024
3.594714 0.1498901999999999
3.595714 0.14848119999999956
3.596714 0.1470671
3.597714 0.14564865000000018
3.598714 0.14422620000000008
3.599714 0.1427990499999998
3.600714 0.14136715000000016
3.601714 0.1399304999999999
3.602714 0.13848874999999966
3.603714 0.13704190000000016
3.604714 0.13558964999999987
3.605714 0.1341315499999999
3.606714 0.1326669000000004
3.607714 0.13119575000000042
3.608714 0.12971759999999993
3.609714 0.12823144999999958
3.610714 0.12673699999999985
3.611714 0.12523415000000052
3.612714 0.12372220000000024
3.613714 0.12220079999999979
3.614714 0.12066954999999942
3.615714 0.11912779999999963
3.616714 0.11757550000000001
3.617714 0.11601225000000008
3.618714 0.11443770000000059
3.619714 0.11285189999999998
3.620714 0.11125449999999963
3.621714 0.10964485000000011
3.622714 0.10802299999999988
3.623714 0.10639000000000018
3.624714 0.1047450000000003
3.625714 0.10308750000000022
3.626714 0.10141900000000005
3.627714 0.09973849999999972
3.628714 0.09804699999999998
3.629714 0.09634500000000018
3.630714 0.0946319999999996
3.631714 0.09290799999999962
3.632714 0.09117450000000032
3.633714 0.0894320000000004
3.634714 0.08767949999999977
3.635714 0.08591849999999991
3.636714 0.0841500000000002
3.637714 0.08237299999999989
3.638714 0.08058899999999979
3.639714 0.07879899999999991
3.640714 0.07700250000000028
3.641714 0.0752010000000003
3.642714 0.07339399999999992
3.643714 0.07158299999999995
3.644714 0.0697694999999998
3.645714 0.06795200000000005
3.646714 0.06613200000000082
3.647714 0.0643099999999994
3.648714 0.062486499999999896
3.649714 0.06066349999999976
3.650714 0.058839999999998914
3.651714 0.057017500000000845
3.652714 0.055195500000000786
3.653714 0.053375000000000145
3.654714 0.051557499999999715
3.655714 0.04974199999999943
3.656714 0.047929499999999355
3.657714 0.046120500000000196
3.658714 0.04431600000000068
3.659714 0.04251450000000002
3.660714 0.04071599999999956
3.661714 0.03892349999999953
3.662714 0.03713499999999977
3.663714 0.03535000000000094
3.664714 0.03357050000000046
3.665714 0.031795499999999616
3.666714 0.030024500000000412
3.667714 0.028257500000000126
3.668714 0.026494500000000122
3.669714 0.0247355000000004
3.670714 0.022979000000000173
3.671714 0.021224999999999446
3.672714 0.019474999999998997
3.673714 0.0177274999999994
3.674714 0.015980500000000515
3.675714 0.01423500000000106
3.676714 0.012491500000000388
3.677714 0.010748499999999071
3.678714 0.009004999999999756
3.679714 0.007260500000000369
3.680714 0.005515500000000269
3.681714 0.00377050000000017
3.682714 0.0020234999999999307
3.683714 0.0002750000000002642
3.684714 -0.0014755000000008975
3.685714 -0.0032285000000002013
3.686714 -0.004982999999998933
3.687714 -0.006740500000000584
3.688714 -0.00850000000000102
3.689714 -0.010261999999999598
3.690714 -0.012026499999999028
3.691714 -0.013791999999999884
3.692714 -0.01556050000000095
3.693714 -0.01733000000000073
3.694714 -0.019100499999999226
3.695714 -0.020872499999999856
3.696714 -0.02264450000000049
3.697714 -0.024416999999999127
3.698714 -0.026188999999999758
3.699714 -0.02796000000000032
3.700714 -0.029729000000000744
3.701714 -0.03149599999999967
3.702714 -0.0332604999999991
3.703714 -0.03502150000000032
3.704714 -0.03677849999999991
3.705714 -0.03853099999999985
3.706714 -0.04027900000000016
3.707714 -0.042020500000000696
3.708714 -0.04375450000000002
3.709714 -0.04548199999999958
3.710714 -0.047201499999999924
3.711714 -0.04891150000000029
3.712714 -0.05061350000000009
3.713714 -0.052306499999999256
3.714714 -0.0539875000000003
3.715714 -0.05565799999999994
3.716714 -0.05731750000000015
3.717714 -0.0589635000000001
3.718714 -0.06059749999999921
3.719714 -0.062219000000000836
3.720714 -0.06382650000000012
3.721714 -0.06542049999999983
3.722714 -0.06700050000000057
3.723714 -0.06856599999999964
3.724714 -0.07011699999999972
3.725714 -0.0716530000000001
3.726714 -0.07317450000000016
3.727714 -0.07468149999999986
3.728714 -0.07617299999999985
3.729714 -0.07764950000000014
3.730714 -0.0791115000000001
3.731714 -0.08055949999999976
3.732714 -0.08199299999999973
3.733714 -0.08341300000000014
3.734714 -0.08481950000000027
3.735714 -0.08621300000000019
3.736714 -0.08759349999999985
3.737714 -0.08896200000000004
3.738714 -0.09031900000000011
3.739714 -0.09166450000000004
3.740714 -0.09299999999999996
3.741714 -0.09432499999999981
3.742714 -0.09564049999999967
3.743714 -0.09694650000000024
3.744714 -0.09824400000000019
3.745714 -0.09953349999999961
3.746714 -0.10081449999999978
3.747714 -0.10208915000000024
3.748714 -0.10335665000000013
3.749714 -0.10461659999999973
3.750714 -0.10587025000000007
3.751714 -0.10711705000000002
3.752714 -0.10835685000000014
3.753714 -0.10959010000000002
3.754714 -0.11081644999999968
3.755714 -0.11203554999999986
3.756714 -0.1132477500000005
3.757714 -0.11445190000000009
3.758714 -0.1156473499999999
3.759714 -0.11683405000000012
3.760714 -0.11801165000000009
3.761714 -0.11917909999999998
3.762714 -0.12033559999999954
3.763714 -0.12148085000000006
3.764714 -0.12261375000000042
3.765714 -0.12373349999999983
3.766714 -0.12483939999999967
3.767714 -0.12593045000000058
3.768714 -0.1270058500000003
3.769714 -0.12806484999999984
3.770714 -0.12910674999999996
3.771714 -0.13013085000000005
3.772714 -0.13113680000000016
3.773714 -0.13212339999999964
3.774714 -0.13308999999999976
3.775714 -0.13403624999999988
3.776714 -0.13496174999999958
3.777714 -0.13586610000000046
3.778714 -0.13674905000000007
3.779714 -0.13760999999999987
3.780714 -0.13844875000000026
3.781714 -0.1392654999999998
3.782714 -0.14005979999999993
3.783714 -0.14083180000000006
3.784714 -0.14158160000000014
3.785714 -0.1423095500000001
3.786714 -0.14301549999999988
3.787714 -0.14369980000000013
3.788714 -0.14436299999999996
3.789714 -0.14500524999999984
3.790714 -0.1456268500000002
3.791714 -0.1462282000000002
3.792714 -0.14681004999999983
3.793714 -0.14737269999999997
3.794714 -0.14791639999999992
3.795714 -0.14844189999999974
3.796714 -0.1489498000000001
3.797714 -0.14944035
3.798714 -0.149914
3.799714 -0.15037135000000007
3.800714 -0.15081270000000005
3.801714 -0.15123840000000005
3.802714 -0.15164885
3.803714 -0.15204440000000002
3.804714 -0.15242529999999999
3.805714 -0.15279185
3.806714 -0.1531442
3.807714 -0.1534824999999999
3.808714 -0.15380699999999992
3.809714 -0.15411770000000002
3.810714 -0.15441470000000004
3.811714 -0.15469810000000003
3.812714 -0.15496779999999993
3.813714 -0.155223765
3.814714 -0.155466025
3.815714 -0.15569448999999996
3.816714 -0.15590906000000002
3.817714 -0.15610957
3.818714 -0.15629585499999998
3.819714 -0.15646775699999999
3.820714 -0.156625055
3.821714 -0.156767518
3.822714 -0.156894855
3.823714 -0.15700680999999997
3.824714 -0.15710308999999997
3.825714 -0.15718330500000002
3.826714 -0.15724706
3.827714 -0.157293985
3.828714 -0.15732369999999998
3.829714 -0.15733579999999994
3.830714 -0.15732980000000002
3.831714 -0.15730510000000011
3.832714 -0.15726134999999994
3.833714 -0.15719824999999998
3.834714 -0.15711515
3.835714 -0.15701145
3.836714 -0.15688680000000002
3.837714 -0.1567409499999999
3.838714 -0.15657335000000008
3.839714 -0.15638360000000004
3.840714 -0.15617134999999993
3.841714 -0.15593635000000008
3.842714 -0.15567840000000013
3.843714 -0.15539714999999976
3.844714 -0.1550926499999998
3.845714 -0.15476470000000006
3.846714 -0.15441330000000014
3.847714 -0.15403840000000024
3.848714 -0.15364019999999998
3.849714 -0.15321909999999972
3.850714 -0.15277509999999983
3.851714 -0.15230835000000006
3.852714 -0.1518194000000002
3.853714 -0.1513088499999999
3.854714 -0.15077675000000004
3.855714 -0.15022375
3.856714 -0.14965064999999994
3.857714 -0.14905765000000012
3.858714 -0.14844534999999986
3.859714 -0.14781489999999994
3.860714 -0.14716644999999978
3.861714 -0.14650069999999996
3.862714 -0.14581855000000027
3.863714 -0.14512040000000015
3.864714 -0.14440699999999998
3.865714 -0.14367904999999967
3.866714 -0.14293689999999987
3.867714 -0.14218095000000033
3.868714 -0.1414122500000002
3.869714 -0.14063080000000025
3.870714 -0.13983700000000013
3.871714 -0.13903119999999985
3.872714 -0.13821334999999965
3.873714 -0.13738424999999965
3.874714 -0.13654389999999988
3.875714 -0.13569189999999992
3.876714 -0.13482860000000035
3.877714 -0.13395435000000053
3.878714 -0.1330685500000001
3.879714 -0.13217104999999965
3.880714 -0.13126189999999968
3.881714 -0.13034080000000003
3.882714 -0.12940724999999997
3.883714 -0.12846105000000033
3.884714 -0.12750210000000012
3.885714 -0.1265299499999998
3.886714 -0.12554410000000005
3.887714 -0.12454440000000003
3.888714 -0.12353060000000013
3.889714 -0.12250149999999968
3.890714 -0.12145799999999987
3.891714 -0.12039950000000037
3.892714 -0.11932499999999975
3.893714 -0.11823450000000002
3.894714 -0.11712849999999991
3.895714 -0.11600650000000003
3.896714 -0.1148675000000003
3.897714 -0.11371249999999947
3.898714 -0.11254150000000022
3.899714 -0.11135350000000045
3.900714 -0.11014849999999951
3.901714 -0.10892750000000015
3.902714 -0.10769050000000034
3.903714 -0.1064369999999994
3.904714 -0.10516750000000004
3.905714 -0.10388200000000024
3.906714 -0.10258100000000003
3.907714 -0.10126449999999941
3.908714 -0.09993249999999973
3.909714 -0.09858600000000109
3.910714 -0.09722349999999996
3.911714 -0.09584749999999993
3.912714 -0.09445799999999963
3.913714 -0.09305349999999964
3.914714 -0.09163550000000073
3.915714 -0.09020449999999955
3.916714 -0.08876050000000019
3.917714 -0.0873034999999999
3.918714 -0.08583450000000013
3.919714 -0.08435400000000025
3.920714 -0.0828614999999995
3.921714 -0.08135649999999994
3.922714 -0.07984200000000038
3.923714 -0.07831650000000005
3.924714 -0.0767794999999996
3.925714 -0.07523400000000058
3.926714 -0.07367849999999951
3.927714 -0.0721134999999998
3.928714 -0.07053950000000082
3.929714 -0.06895700000000057
3.930714 -0.06736649999999976
3.931714 -0.06576849999999909
3.932714 -0.0641625000000006
3.933714 -0.06254900000000088
3.934714 -0.060928999999998686
3.935714 -0.05930199999999871
3.936714 -0.057669000000001025
3.937714 -0.056030000000000205
3.938714 -0.054384499999999614
3.939714 -0.05273299999999996
3.940714 -0.051077000000000664
3.941714 -0.04941650000000038
3.942714 -0.04774999999999967
3.943714 -0.04607849999999997
3.944714 -0.04440299999999999
3.945714 -0.0427220000000003
3.946714 -0.04103700000000033
3.947714 -0.039348000000000084
3.948714 -0.037652999999999416
3.949714 -0.03595449999999918
3.950714 -0.03425249999999938
3.951714 -0.032545000000001226
3.952714 -0.030832500000000013
3.953714 -0.029115999999999875
3.954714 -0.02739550000000081
3.955714 -0.025669499999999332
3.956714 -0.02393950000000028
3.957714 -0.022204000000000168
3.958714 -0.020463499999999708
3.959714 -0.01871900000000032
3.960714 -0.016967999999999803
3.961714 -0.015212499999999645
3.962714 -0.013452000000000495
3.963714 -0.011686000000000281
3.964714 -0.009914999999999717
3.965714 -0.00813800000000009
3.966714 -0.006355499999999401
3.967714 -0.004567999999999716
3.968714 -0.002775000000000325
3.969714 -0.0009770000000005837
3.970714 0.0008259999999995072
3.971714 0.0026340000000013033
3.972714 0.0044470000000007386
3.973714 0.006264999999999169
3.974714 0.008086999999999234
3.975714 0.00991350000000029
3.976714 0.011744000000000272
3.977714 0.013578500000000535
3.978714 0.015416500000000364
3.979714 0.01725799999999976
3.980714 0.019102499999999367
3.981714 0.02094799999999904
3.982714 0.022796000000000927
3.983714 0.02464750000000102
3.984714 0.02649999999999983
3.985714 0.028351999999999284
3.986714 0.030205000000000162
3.987714 0.03205950000000047
3.988714 0.033912999999999346
3.989714 0.03576500000000016
3.990714 0.037616500000000254
3.991714 0.03946700000000028
3.992714 0.04131599999999952
3.993714 0.0431614999999992
3.994714 0.04500450000000073
3.995714 0.04684500000000006
3.996714 0.048680999999999745
3.997714 0.05051300000000051
3.998714 0.05234150000000035
3.999714 0.05416449999999913
4.000714 0.055981500000000205
4.001714 0.05779350000000092
4.002714 0.05960049999999994
4.003714 0.06140149999999989
4.004714 0.06319449999999928
4.005714 0.06498199999999897
4.006714 0.06676349999999959
4.007714 0.06853750000000036
4.008714 0.07030450000000064
4.009714 0.0720655000000005
4.010714 0.07381900000000052
4.011714 0.07556499999999934
4.012714 0.07730499999999908
4.013714 0.07903750000000034
4.014714 0.08076299999999975
4.015714 0.0824825000000001
4.016714 0.08419550000000067
4.017715 0.08590100000000005
4.018714 0.08760150000000042
4.019714 0.08929649999999972
4.020714 0.09098449999999991
4.021714 0.09266649999999967
4.022714 0.09434299999999972
4.023714 0.09601350000000071
4.024714 0.09767899999999997
4.025714 0.09933950000000026
4.026714 0.1009944999999995
4.027714 0.10264499999999908
4.028714 0.10428950000000096
4.029714 0.10592900000000047
4.030715 0.1075634999999996
4.031714 0.1091925000000004
4.032714 0.11081650000000016
4.033714 0.11243399999999948
4.034714 0.11404599999999974
4.035714 0.11565200000000028
4.036714 0.1172514999999997
4.037714 0.11884399999999998
4.038714 0.12042950000000043
4.039714 0.12200849999999977
4.040714 0.12357849999999981
4.041714 0.1251405
4.042714 0.12669400000000025
4.043715 0.12823799999999982
4.044714 0.12977299999999947
4.045714 0.13129800000000044
4.046714 0.13281199999999996
4.047714 0.1343157499999998
4.048714 0.13580850000000022
4.049714 0.1372889500000003
4.050714 0.1387576499999999
4.051714 0.1402138999999998
4.052714 0.1416574000000005
4.053714 0.14308790000000027
4.054714 0.14450524999999975
4.055714 0.14590874999999967
4.056714 0.14729814999999968
4.057714 0.14867329999999976
4.058714 0.15003385000000052
4.059714 0.1513799500000001
4.060714 0.1527107499999998
4.061714 0.1540261999999999
4.062714 0.15532639999999992
4.063715 0.15661060000000016
4.064714 0.15787879999999996
4.065714 0.159131
4.066714 0.16036685000000034
4.067714 0.16158594999999984
4.068714 0.1627886499999998
4.069714 0.16397500000000007
4.070714 0.16514419999999974
4.071714 0.16629635000000045
4.072714 0.16743165000000004
4.073714 0.1685499499999998
4.074714 0.16965109999999997
4.075714 0.17073525
4.076715 0.17180230000000024
4.077714 0.17285235
4.078714 0.17388554999999994
4.079714 0.17490185000000003
4.080714 0.17590155000000002
4.081714 0.17688455000000003
4.082714 0.1778511499999998
4.083714 0.17880154999999995
4.084714 0.17973579999999992
4.085714 0.18065419999999988
4.086714 0.18155715000000022
4.087714 0.18244480000000002
4.088714 0.18331740000000002
4.089714 0.18417524999999998
4.090714 0.18501839999999992
4.091714 0.18584725000000007
4.092714 0.18666204999999994
4.093714 0.18746305000000008
4.094714 0.18825049999999996
4.095714 0.18902444999999993
4.096714 0.1897851
4.097714 0.19053259999999997
4.098714 0.19126700000000008
4.099714 0.19198825000000005
4.100714 0.19269649999999997
4.101714 0.19339156
4.102714 0.194073245
4.103714 0.194741485
4.104714 0.19539599000000002
4.105714 0.19603650450000001
4.106714 0.19666269000000003
4.107714 0.19727415049999997
4.108714 0.19787048499999996
4.109715 0.19845127499999998
4.110714 0.19901606500000005
4.111714 0.19956427499999999
4.112714 0.20009547499999994
4.113714 0.20060915000000012
4.114714 0.20110484999999997
4.115714 0.20158204999999996
4.116714 0.2020403
4.117714 0.2024792499999999
4.118714 0.20289835
4.119714 0.20329720000000004
4.120714 0.20367544999999992
4.121714 0.2040330499999998
4.122715 0.20436945000000017
4.123714 0.2046845000000002
4.124714 0.20497829999999986
4.125714 0.20525054999999992
4.126714 0.20550119999999994
4.127714 0.20573010000000008
4.128714 0.2059372500000001
4.129714 0.20612295000000005
4.130714 0.20628724999999984
4.131714 0.20643019999999987
4.132714 0.2065519000000001
4.133714 0.20665265000000005
4.134714 0.20673264999999988
4.135714 0.20679220000000012
4.136714 0.20683150000000028
4.137714 0.2068510999999999
4.138714 0.2068510999999999
4.139714 0.2068314499999998
4.140714 0.20679324999999998
4.141714 0.2067365000000004
4.142715 0.20666119999999977
4.143714 0.20656774999999983
4.144714 0.20645675000000016
4.145714 0.20632864999999972
4.146714 0.2061832000000002
4.147714 0.20602060000000005
4.148714 0.20584154999999993
4.149714 0.20564654999999987
4.150714 0.20543524999999985
4.151714 0.20520750000000051
4.152714 0.20496405000000026
4.153714 0.20470504999999975
4.154714 0.2044300500000001
4.155715 0.2041392999999998
4.156714 0.20383354999999975
4.157714 0.20351200000000047
4.158714 0.2031755
4.159714 0.20282349999999977
4.160714 0.2024559999999998
4.161714 0.20207350000000013
4.162714 0.20167500000000008
4.163714 0.2012619999999996
4.164714 0.20083300000000012
4.165714 0.2003890000000002
4.166714 0.19992949999999926
4.167714 0.19945400000000055
4.168715 0.1989635000000008
4.169714 0.19845699999999994
4.170714 0.19793449999999926
4.171714 0.19739599999999885
4.172714 0.19684200000000077
4.173714 0.19627250000000093
4.174714 0.1956864999999992
4.175714 0.1950829999999997
4.176714 0.19446300000000105
4.177714 0.19382650000000057
4.178714 0.1931729999999989
4.179714 0.1925014999999987
4.180714 0.1918125000000006
4.181714 0.19110600000000066
4.182714 0.1903810000000001
4.183714 0.1896379999999996
4.184714 0.1888764999999999
4.185714 0.18809600000000015
4.186714 0.18729699999999982
4.187714 0.18647950000000024
4.188715 0.18564249999999996
4.189714 0.18478649999999971
4.190714 0.18391150000000087
4.191714 0.18301750000000067
4.192714 0.18210399999999977
4.193714 0.18117199999999964
4.194714 0.18022199999999958
4.195714 0.17925250000000018
4.196714 0.17826550000000024
4.197714 0.17726049999999907
4.198714 0.17623749999999933
4.199714 0.1751970000000004
4.200714 0.17413900000000093
4.201715 0.17306449999999965
4.202714 0.1719739999999999
4.203714 0.17086700000000107
4.204714 0.16974449999999913
4.205714 0.16860749999999955
4.206714 0.16745500000000094
4.207714 0.16628849999999995
4.208714 0.16510750000000002
4.209714 0.16391350000000052
4.210714 0.16270599999999938
4.211714 0.1614845
4.212714 0.16025199999999984
4.213714 0.15900749999999883
4.214714 0.1577499999999996
4.215714 0.15648200000000037
4.216714 0.15520200000000026
4.217714 0.15391050000000003
4.218714 0.1526090000000005
4.219714 0.15129700000000088
4.220714 0.14997400000000047
4.221714 0.14864099999999938
4.222714 0.14729899999999901
4.223714 0.14594649999999995
4.224714 0.14458450000000087
4.225714 0.14321249999999977
4.226714 0.1418314999999994
4.227714 0.14044100000000037
4.228714 0.13904150000000073
4.229714 0.13763300000000045
4.230714 0.13621449999999946
4.231714 0.1347869999999992
4.232714 0.13335000000000033
4.233714 0.13190350000000012
4.234715 0.13044799999999926
4.235714 0.12898250000000042
4.236714 0.1275079999999996
4.237714 0.12602400000000014
4.238714 0.12452950000000197
4.239714 0.12302549999999976
4.240714 0.12151149999999955
4.241714 0.11998649999999994
4.242714 0.1184509999999989
4.243714 0.1169054999999999
4.244714 0.11535000000000017
4.245714 0.11378300000000033
4.246714 0.11220399999999965
4.247715 0.11061500000000098
4.248714 0.10901449999999946
4.249714 0.10740199999999982
4.250714 0.10577800000000005
4.251714 0.10414199999999946
4.252714 0.10249600000000085
4.253714 0.10083900000000014
4.254714 0.09916849999999915
4.255714 0.09748600000000003
4.256714 0.09579400000000093
4.257714 0.09408999999999829
4.258714 0.0923740000000002
4.259714 0.09064800000000144
4.260714 0.08891199999999926
4.261714 0.08716599999999909
4.262714 0.08540850000000151
4.263714 0.08364150000000123
4.264714 0.08186599999999966
4.265714 0.08008099999999813
4.266714 0.07828799999999873
4.267715 0.07648600000000007
4.268714 0.07467750000000027
4.269714 0.07286300000000005
4.270714 0.07104099999999999
4.271714 0.06921350000000022
4.272714 0.06737949999999931
4.273714 0.06554150000000084
4.274714 0.06369950000000209
4.275714 0.061852999999999624
4.276714 0.06000499999999774
4.277714 0.05815399999999971
4.278714 0.05630000000000012
4.279714 0.0544445000000011
4.280715 0.05258749999999994
4.281714 0.0507309999999995
4.282714 0.04887400000000105
4.283714 0.04701550000000047
4.284714 0.04515750000000059
4.285714 0.043301000000000145
4.286714 0.04144249999999956
4.287714 0.039583999999998974
4.288714 0.03772750000000124
4.289714 0.03587050000000008
4.290714 0.03401349999999893
4.291714 0.0321579999999999
4.292714 0.030302999999998886
4.293715 0.02844600000000044
4.294714 0.026587499999999854
4.295714 0.02472949999999998
4.296714 0.022871500000000107
4.297714 0.02101049999999867
4.298714 0.019147499999999804
4.299714 0.01728300000000151
4.300714 0.015417500000001787
4.301714 0.013551000000000642
4.302714 0.011680999999999931
4.303714 0.009808000000000365
4.304714 0.00793349999999866
4.305714 0.006056499999998813
4.306714 0.004175000000000684
4.307714 0.002292000000000418
4.308714 0.0004075000000007241
4.309714 -0.001481499999999962
4.310714 -0.0033730000000015007
4.311714 -0.005266500000000469
4.312714 -0.007162500000000289
4.313715 -0.009061499999998964
4.314714 -0.010963499999999205
4.315714 -0.01286650000000087
4.316714 -0.014771499999999965
4.317714 -0.0166780000000012
4.318714 -0.01858599999999915
4.319714 -0.02049499999999852
4.320714 -0.022405500000000036
4.321714 -0.02431649999999955
4.322714 -0.026227000000001062
4.323714 -0.028139000000002003
4.324714 -0.030049500000000805
4.325714 -0.03195899999999818
4.326715 -0.03386799999999755
4.327714 -0.03577550000000021
4.328714 -0.03768250000000216
4.329714 -0.03958600000000183
4.330714 -0.04148599999999922
4.331714 -0.04338499999999789
4.332714 -0.04527950000000099
4.333714 -0.04717000000000111
4.334714 -0.04905599999999752
4.335714 -0.050937500000001065
4.336714 -0.052815000000001625
4.337714 -0.05468599999999835
4.338714 -0.056551500000000775
4.339714 -0.05841150000000079
4.340714 -0.06026399999999824
4.341714 -0.06210899999999856
4.342714 -0.06394699999999974
4.343714 -0.06577750000000109
4.344714 -0.06759900000000044
4.345714 -0.06941249999999922
4.346714 -0.0712190000000016
4.347714 -0.07301600000000127
4.348714 -0.07480399999999895
4.349714 -0.07658199999999865
4.350714 -0.0783520000000005
4.351714 -0.08011150000000093
4.352714 -0.08185999999999925
4.353714 -0.0836004999999997
4.354714 -0.08533099999999948
4.355714 -0.08705249999999996
4.356714 -0.08876399999999975
4.357714 -0.09046500000000084
4.358714 -0.09215699999999993
4.359715 -0.09383949999999905
4.360714 -0.09551150000000218
4.361714 -0.09717600000000004
4.362714 -0.09883250000000005
4.363714 -0.10047850000000134
4.364714 -0.10211649999999937
4.365714 -0.10374599999999885
4.366714 -0.10536750000000047
4.367714 -0.10698299999999897
4.368714 -0.10859049999999962
4.369714 -0.11019150000000184
4.370714 -0.1117849999999988
4.371714 -0.11337099999999861
4.372715 -0.11495150000000144
4.373714 -0.11652600000000113
4.374714 -0.11809299999999825
4.375714 -0.11965299999999897
4.376714 -0.1212090000000021
4.377714 -0.1227580000000007
4.378714 -0.12429949999999806
4.379714 -0.12583549999999982
4.380714 -0.12736500000000042
4.381714 -0.12888699999999984
4.382714 -0.13040100000000004
4.383714 -0.13190799999999975
4.384714 -0.13340700000000025
4.385714 -0.13489700000000016
4.386714 -0.1363785000000001
4.387714 -0.13785000000000072
4.388714 -0.139312
4.389714 -0.1407634999999992
4.390714 -0.14220349999999965
4.391714 -0.14363199999999998
4.392715 -0.1450480000000001
4.393714 -0.14645200000000075
4.394714 -0.14784349999999982
4.395714 -0.14922049999999992
4.396714 -0.15058350000000043
4.397714 -0.1519335
4.398714 -0.15326849999999986
4.399714 -0.15458799999999934
4.400714 -0.15589299999999984
4.401714 -0.15718249999999992
4.402714 -0.15845649999999958
4.403714 -0.15971500000000022
4.404714 -0.16095800000000043
4.405715 -0.16218550000000023
4.406714 -0.16339749999999964
4.407714 -0.164594
4.408714 -0.16577399999999987
4.409714 -0.1669394999999994
4.410714 -0.16809000000000063
4.411714 -0.16922399999999999
4.412714 -0.17034399999999972
4.413714 -0.17144950000000048
4.414714 -0.17253900000000014
4.415714 -0.17361450000000017
4.416714 -0.1746764999999999
4.417714 -0.17572399999999933
4.418715 -0.17675699999999975
4.419714 -0.17777600000000057
4.420714 -0.17878249999999984
4.421714 -0.17977599999999955
4.422714 -0.18075600000000033
4.423714 -0.18172300000000022
4.424714 -0.1826774999999999
4.425714 -0.18361950000000074
4.426714 -0.1845485000000007
4.427714 -0.18546649999999987
4.428714 -0.18637249999999952
4.429714 -0.18726499999999896
4.430714 -0.1881459999999996
4.431714 -0.18901550000000011
4.432714 -0.18987250000000044
4.433714 -0.19071800000000064
4.434714 -0.19155199999999933
4.435714 -0.19237399999999993
4.436714 -0.19318400000000102
4.437714 -0.1939814999999992
4.438715 -0.19476699999999927
4.439714 -0.1955405000000012
4.440714 -0.1963010000000009
4.441714 -0.197048999999999
4.442714 -0.1977839999999989
4.443714 -0.19850600000000063
4.444714 -0.19921500000000006
4.445714 -0.19991049999999927
4.446714 -0.2005925000000009
4.447714 -0.20126000000000085
4.448714 -0.20191349999999977
4.449714 -0.20255299999999982
4.450714 -0.20317799999999947
4.451715 -0.2037875000000001
4.452714 -0.2043820000000004
4.453714 -0.20496099999999956
4.454714 -0.2055234999999996
4.455714 -0.2060704999999999
4.456714 -0.2066015000000005
4.457714 -0.20711600000000055
4.458714 -0.20761299999999938
4.459714 -0.20809349999999982
4.460714 -0.20855680000000051
4.461714 -0.20900190000000007
4.462714 -0.20942934999999968
4.463714 -0.20983895000000014
4.464714 -0.21023080000000036
4.465714 -0.2106040499999997
4.466714 -0.21095909999999995
4.467714 -0.21129600000000023
4.468714 -0.21161435000000006
4.469714 -0.21191444999999967
4.470714 -0.21219599999999947
4.471714 -0.2124594499999998
4.472714 -0.21270500000000053
4.473714 -0.21293235000000008
4.474714 -0.2131414999999999
4.475714 -0.21333325000000009
4.476714 -0.2135078999999995
4.477714 -0.2136650500000004
4.478714 -0.21380510000000014
4.479714 -0.21392859999999966
4.480714 -0.21403575000000008
4.481714 -0.21412690000000012
4.482714 -0.2142024
4.483714 -0.2142621999999999
4.484715 -0.21430694999999997
4.485714 -0.21433700000000017
4.486714 -0.2143524500000001
4.487714 -0.21435389999999974
4.488714 -0.2143413500000001
4.489714 -0.2143151500000001
4.490714 -0.21427565
4.491714 -0.21422290000000008
4.492714 -0.21415745
4.493714 -0.21407935000000003
4.494714 -0.2139887499999999
4.495714 -0.21388595000000002
4.496714 -0.2137711
4.497715 -0.21364429999999995
4.498714 -0.2135057999999999
4.499714 -0.21335565
4.500714 -0.21319380000000004
4.501714 -0.2130205999999999
4.502714 -0.21283600499999994
4.503714 -0.212639925
4.504714 -0.21243247500000004
4.505714 -0.21221363999999998
4.506714 -0.21198335
4.507714 -0.21174151000000002
4.508714 -0.211488
4.509714 -0.211222675
4.510714 -0.21094536
4.511714 -0.21065581999999997
4.512714 -0.21035380999999997
4.513714 -0.21003912999999996
4.514714 -0.2097113499999999
4.515714 -0.20937020000000003
4.516714 -0.20901535000000002
4.517715 -0.20864629999999998
4.518714 -0.20826265
4.519714 -0.20786400000000002
4.520714 -0.20745
4.521714 -0.20702019999999996
4.522714 -0.2065739999999999
4.523714 -0.20611120000000008
4.524714 -0.20563145000000024
4.525714 -0.2051342
4.526714 -0.20461939999999978
4.527714 -0.20408659999999998
4.528714 -0.20353565000000018
4.529714 -0.20296665
4.530715 -0.20237929999999998
4.531714 -0.20177339999999988
4.532714 -0.2011493
4.533714 -0.20050719999999989
4.534714 -0.19984724999999992
4.535714 -0.1991697000000002
4.536714 -0.19847485000000006
4.537714 -0.19776304999999994
4.538714 -0.19703494999999954
4.539714 -0.19629115000000028
4.540714 -0.19553190000000034
4.541714 -0.19475774999999965
4.542714 -0.19396975000000008
4.543715 -0.1931686999999998
4.544714 -0.19235449999999993
4.545714 -0.1915283000000005
4.546714 -0.19069085000000002
4.547714 -0.18984244999999988
4.548714 -0.18898389999999968
4.549714 -0.18811589999999995
4.550714 -0.18723914999999994
4.551714 -0.1863539999999996
4.552714 -0.1854608500000001
4.553714 -0.18455975000000047
4.554714 -0.18365174999999997
4.555714 -0.18273715000000007
4.556714 -0.1818156000000002
4.557714 -0.18088750000000006
4.558714 -0.17995290000000014
4.559714 -0.17901249999999966
4.560714 -0.17806549999999982
4.561714 -0.17711150000000017
4.562714 -0.17615200000000014
4.563715 -0.1751854999999996
4.564714 -0.1742114999999999
4.565714 -0.1732305000000004
4.566714 -0.17224200000000037
4.567714 -0.17124549999999977
4.568714 -0.17024049999999996
4.569714 -0.16922650000000017
4.570714 -0.16820300000000038
4.571714 -0.16716999999999996
4.572714 -0.16612749999999954
4.573714 -0.16507499999999978
4.574714 -0.16401099999999988
4.575714 -0.16293549999999984
4.576715 -0.1618484999999997
4.577714 -0.16074950000000007
4.578714 -0.1596384999999996
4.579714 -0.15851449999999956
4.580714 -0.1573780000000007
4.581714 -0.156229500000001
4.582714 -0.1550674999999997
4.583714 -0.15389199999999945
4.584714 -0.15270400000000037
4.585714 -0.15150300000000036
4.586714 -0.1502885000000001
4.587714 -0.14906100000000028
4.588714 -0.14782149999999966
4.589714 -0.14656950000000016
4.590714 -0.1453034999999997
4.591714 -0.14402499999999901
4.592714 -0.14273550000000026
4.593714 -0.14143400000000073
4.594714 -0.14012050000000031
4.595714 -0.13879599999999911
4.596714 -0.1374604999999999
4.597714 -0.1361145000000006
4.598714 -0.1347579999999999
4.599714 -0.13339149999999986
4.600714 -0.13201600000000052
4.601714 -0.13063250000000065
4.602714 -0.12924000000000013
4.603714 -0.1278389999999997
4.604714 -0.1264309999999988
4.605714 -0.12501549999999936
4.606714 -0.12359450000000026
4.607714 -0.122167
4.608714 -0.12073400000000005
4.609715 -0.11929750000000051
4.610714 -0.11785600000000064
4.611714 -0.11641099999999986
4.612714 -0.11496399999999891
4.613714 -0.11351349999999977
4.614714 -0.11206050000000113
4.615714 -0.11060700000000041
4.616714 -0.1091519999999989
4.617714 -0.10769600000000006
4.618714 -0.10623950000000049
4.619714 -0.10478399999999963
4.620714 -0.10332899999999949
4.621714 -0.1018735
4.622715 -0.10041900000000058
4.623714 -0.09896600000000057
4.624714 -0.09751400000000064
4.625714 -0.09606250000000006
4.626714 -0.09461199999999956
4.627714 -0.09316249999999912
4.628714 -0.0917134999999994
4.629714 -0.0902650000000004
4.630714 -0.08881700000000074
4.631714 -0.08736799999999967
4.632714 -0.08591899999999995
4.633714 -0.08446900000000016
4.634714 -0.08301649999999951
4.635714 -0.08156200000000008
4.636714 -0.0801049999999998
4.637714 -0.07864599999999938
4.638714 -0.07718300000000004
4.639714 -0.07571500000000034
4.640714 -0.0742420000000003
4.641714 -0.07276450000000062
4.642715 -0.07128200000000058
4.643714 -0.06979250000000006
4.644714 -0.06829649999999976
4.645714 -0.06679399999999969
4.646714 -0.06528449999999912
4.647714 -0.06376799999999942
4.648714 -0.06224400000000123
4.649714 -0.06071350000000055
4.650714 -0.05917550000000002
4.651714 -0.05762999999999965
4.652714 -0.056077999999999496
4.653714 -0.05451850000000086
4.654714 -0.0529534999999998
4.655715 -0.05138299999999903
4.656714 -0.04980550000000048
4.657714 -0.04822300000000023
4.658714 -0.04663599999999899
4.659714 -0.04504449999999946
4.660714 -0.043450000000001085
4.661714 -0.041852000000000424
4.662714 -0.04025149999999891
4.663714 -0.03864950000000069
4.664714 -0.03704600000000032
4.665714 -0.03544149999999989
4.666714 -0.033838500000000236
4.667714 -0.0322364999999993
4.668715 -0.030634499999999714
4.669714 -0.029035500000000342
4.670714 -0.027439000000000466
4.671714 -0.02584600000000016
4.672714 -0.0242580000000002
4.673714 -0.022673999999999167
4.674714 -0.021095499999999195
4.675714 -0.019522500000000286
4.676714 -0.017954500000000373
4.677714 -0.016394000000000304
4.678714 -0.014841000000000083
4.679714 -0.01329449999999964
4.680714 -0.011755999999999756
4.681714 -0.010224500000000362
4.682714 -0.008699500000000745
4.683714 -0.007183500000000403
4.684714 -0.0056754999999992645
4.685714 -0.0041749999999993286
4.686714 -0.0026824999999999527
4.687714 -0.0011975000000004235
4.688715 0.0002799999999992587
4.689714 0.0017504999999998065
4.690714 0.003214500000000577
4.691714 0.004671500000000858
4.692714 0.006121499999999294
4.693714 0.007565999999999379
4.694714 0.009004500000000398
4.695714 0.010437500000000356
4.696714 0.011866000000000675
4.697714 0.013289499999999291
4.698714 0.014708999999998982
4.699714 0.01612500000000046
4.700714 0.017537000000000302
4.701715 0.018946499999999294
4.702714 0.020353000000000787
4.703714 0.021757500000000783
4.704714 0.023159999999999285
4.705714 0.024561500000000427
4.706714 0.0259624999999995
4.707714 0.02736149999999979
4.708714 0.02876100000000079
4.709714 0.030159999999999725
4.710714 0.0315584999999993
4.711714 0.03295849999999966
4.712714 0.03435850000000002
4.713714 0.03575850000000038
4.714714 0.03715850000000074
4.715714 0.038559000000000454
4.716714 0.03996050000000024
4.717714 0.041361499999999315
4.718714 0.04276199999999903
4.719714 0.04416200000000075
4.720714 0.04556150000000039
4.721714 0.046958999999999904
4.722714 0.04835499999999998
4.723714 0.04974949999999928
4.724714 0.05113999999999965
4.725714 0.052526000000000385
4.726714 0.05390750000000013
4.727714 0.05528499999999959
4.728714 0.05665649999999999
4.729714 0.05802050000000054
4.730714 0.0593775000000006
4.731714 0.06072650000000011
4.732714 0.06206699999999969
4.733714 0.06339699999999922
4.734715 0.06471650000000004
4.735714 0.06602550000000082
4.736714 0.0673230000000001
4.737714 0.0686084999999999
4.738714 0.06988149999999951
4.739714 0.07114000000000013
4.740714 0.07238549999999985
4.741714 0.0736174999999993
4.742714 0.07483400000000105
4.743714 0.07603650000000046
4.744714 0.07722449999999956
4.745714 0.07839799999999965
4.746714 0.07955599999999935
4.747715 0.08069999999999941
4.748714 0.0818295000000005
4.749714 0.08294300000000047
4.750714 0.08404300000000017
4.751714 0.08512900000000025
4.752714 0.08620199999999942
4.753714 0.08726149999999967
4.754714 0.08830750000000102
4.755714 0.08934150000000017
4.756714 0.09036299999999912
4.757714 0.09137350000000001
4.758714 0.0923740000000002
4.759714 0.09336400000000035
4.760714 0.09434299999999972
4.761714 0.09531349999999916
4.762714 0.09627550000000006
4.763714 0.09722900000000104
4.764714 0.09817600000000086
4.765714 0.09911500000000015
4.766714 0.10004649999999958
4.767715 0.1009724999999993
4.768714 0.10189350000000003
4.769714 0.10280850000000034
4.770714 0.10371850000000032
4.771714 0.10462399999999927
4.772714 0.1055239999999999
4.773714 0.10642050000000094
4.774714 0.10731249999999966
4.775714 0.10820000000000007
4.776714 0.10908399999999957
4.777714 0.10996349999999944
4.778714 0.11083900000000038
4.779714 0.11171000000000032
4.780715 0.11257599999999991
4.781714 0.1134364999999998
4.782714 0.11429250000000006
4.783714 0.11514349999999995
4.784714 0.11598750000000073
4.785714 0.11682500000000035
4.786714 0.1176554999999995
4.787714 0.11847799999999944
4.788714 0.11929299999999952
4.789714 0.1200994999999997
4.790714 0.12089500000000046
4.791714 0.12168050000000052
4.792714 0.12245649999999926
4.793715 0.1232209999999992
4.794714 0.12397200000000023
4.795714 0.12471050000000107
4.796714 0.1254355000000003
4.797714 0.1261454999999998
4.798714 0.12684100000000037
4.799714 0.12752199999999922
4.800714 0.12818699999999966
4.801714 0.1288345000000009
4.802714 0.12946550000000032
4.803714 0.1300794999999999
4.804714 0.13067549999999958
4.805714 0.13125349999999936
4.806714 0.13181350000000058
4.807714 0.13235599999999992
4.808714 0.13287999999999997
4.809714 0.13338600000000014
4.810714 0.13387399999999905
4.811714 0.13434450000000012
4.812714 0.13479900000000006
4.813715 0.1352355000000001
4.814714 0.1356550000000003
4.815714 0.13605949999999947
4.816714 0.13644949999999964
4.817714 0.13682500000000083
4.818714 0.13718700000000042
4.819714 0.13753649999999978
4.820714 0.13787350000000034
4.821714 0.13820000000000013
4.822714 0.13851649999999993
4.823714 0.13882299999999967
4.824714 0.13912099999999952
4.825714 0.1394120000000002
4.826715 0.13969600000000043
4.827714 0.13997300000000015
4.828714 0.14024400000000015
4.829714 0.14050999999999977
4.830714 0.14077149999999977
4.831714 0.1410280000000001
4.832714 0.14127950000000009
4.833714 0.14152739999999953
4.834714 0.14177145000000013
4.835714 0.14201070000000027
4.836714 0.14224569999999975
4.837714 0.14247599999999977
4.838714 0.14270119999999978
4.839714 0.14292125000000006
4.840714 0.14313590000000026
4.841714 0.14334400000000017
4.842714 0.14354515000000007
4.843714 0.14373945000000024
4.844714 0.14392574999999985
4.845714 0.1441032500000001
4.846714 0.1442713000000001
4.847714 0.14442959999999982
4.848714 0.1445776499999998
4.849714 0.14471440000000022
4.850714 0.1448396
4.851714 0.14495234999999945
4.852714 0.1450519999999997
4.853714 0.14513830000000047
4.854714 0.1452107000000005
4.855714 0.14526849999999994
4.856714 0.14531139999999998
4.857714 0.1453393999999999
4.858714 0.1453517999999998
4.859715 0.14534819999999996
4.860714 0.1453285499999999
4.861714 0.14529265
4.862714 0.14524030000000016
4.863714 0.14517155000000007
4.864714 0.14508640000000014
4.865714 0.14498474999999975
4.866714 0.14486664999999968
4.867714 0.14473245000000026
4.868714 0.1445824000000001
4.869714 0.14441644999999984
4.870714 0.14423495
4.871714 0.14403834999999987
4.872715 0.14382694999999993
4.873714 0.14360120000000007
4.874714 0.14336145000000022
4.875714 0.14310824999999994
4.876714 0.14284214999999967
4.877714 0.14256365000000018
4.878714 0.14227315000000018
4.879714 0.14197119999999988
4.880714 0.14165874999999983
4.881714 0.1413360500000001
4.882714 0.1410036000000002
4.883714 0.14066214999999999
4.884714 0.14031219999999986
4.885714 0.13995425000000003
4.886714 0.13958895000000007
4.887714 0.1392167999999999
4.888714 0.1388381999999999
4.889714 0.1384537500000001
4.890714 0.13806385000000002
4.891714 0.1376687499999999
4.892715 0.13726895
4.893714 0.13686480000000004
4.894714 0.13645644999999998
4.895714 0.13604420000000003
4.896714 0.13562810500000005
4.897714 0.13520836
4.898714 0.13478504499999996
4.899714 0.134358085
4.900714 0.1339274
4.901714 0.13349288999999998
4.902714 0.13305437299999998
4.903714 0.13261156999999998
4.904714 0.132164187
4.905715 0.131711855
4.906714 0.13125416
4.907714 0.130790645
4.908714 0.13032081499999998
4.909714 0.12984415000000005
4.910714 0.12936008999999996
4.911714 0.12886804499999993
4.912714 0.1283673750000001
4.913714 0.12785750000000007
4.914714 0.12733794999999992
4.915714 0.12680819999999995
4.916714 0.12626749999999998
4.917714 0.12571535
4.918715 0.1251514500000001
4.919714 0.1245754
4.920714 0.12398669999999995
4.921714 0.12338504999999998
4.922714 0.12277029999999998
4.923714 0.12214230000000012
4.924714 0.12150095000000004
4.925714 0.12084609999999986
4.926714 0.12017799999999995
4.927714 0.1194967000000001
4.928714 0.11880230000000007
4.929714 0.11809500000000009
4.930714 0.11737520000000008
4.931714 0.11664339999999992
4.932714 0.11589979999999982
4.933714 0.11514494999999993
4.934714 0.11437934999999996
4.935714 0.11360355000000011
4.936714 0.11281789999999997
4.937714 0.11202299999999986
4.938715 0.11121975000000024
4.939714 0.11040865000000015
4.940714 0.10959009999999968
4.941714 0.10876465
4.942714 0.10793320000000026
4.943714 0.10709610000000006
4.944714 0.10625389999999986
4.945714 0.10540749999999989
4.946714 0.10455734999999997
4.947714 0.10370390000000004
4.948714 0.1028478000000002
4.949714 0.10198959999999993
4.950714 0.10112964999999988
4.951715 0.10026835000000013
4.952714 0.09940614999999992
4.953714 0.09854339999999988
4.954714 0.09768060000000002
4.955714 0.09681804999999985
4.956714 0.09595590000000014
4.957714 0.09509440000000018
4.958714 0.0942334499999997
4.959714 0.09337309999999989
4.960714 0.09251345000000001
4.961714 0.09165450000000001
4.962714 0.09079630000000043
4.963714 0.08993849999999992
4.964714 0.08908029999999964
4.965714 0.08822210000000005
4.966714 0.08736315000000007
4.967714 0.08650309999999975
4.968714 0.08564165000000026
4.969714 0.08477800000000009
4.970714 0.08391179999999994
4.971714 0.08304234999999989
4.972714 0.08216919999999973
4.973714 0.08129170000000001
4.974714 0.0804095499999999
4.975714 0.07952185000000028
4.976714 0.07862835000000011
4.977714 0.07772870000000012
4.978714 0.07682210000000013
4.979714 0.07590824999999997
4.980714 0.07498674999999988
4.981714 0.07405724999999991
4.982714 0.07311975000000005
4.983714 0.07217384999999989
4.984715 0.07121959999999987
4.985714 0.07025700000000003
4.986714 0.06928605000000035
4.987714 0.06830705000000029
4.988714 0.06732004999999969
4.989714 0.06632544999999963
4.990714 0.0653235500000003
4.991714 0.06431475000000006
4.992714 0.06329939999999956
4.993714 0.062278200000000096
4.994714 0.0612519
4.995714 0.0602208999999997
4.996714 0.05918590000000048
4.997715 0.058147300000000054
4.998714 0.057106099999999854
4.999714 0.056063400000000235
5.000714 0.05501934999999991
5.001714 0.053974899999999826
5.002714 0.0529307499999999
5.003714 0.05188775000000012
5.004714 0.050846199999999966
5.005714 0.049806849999999826
5.006714 0.04877040000000031
5.007714 0.04773685000000004
5.008714 0.04670730000000005
5.009714 0.045682100000000295
5.010714 0.0446612500000001
5.011714 0.043644999999999816
5.012714 0.04263304999999997
5.013714 0.04162650000000023
5.014714 0.04062550000000001
5.015714 0.03962900000000009
5.016714 0.03863799999999988
5.017715 0.03765149999999999
5.018714 0.03666999999999977
5.019714 0.035692999999999864
5.020714 0.03472000000000024
5.021714 0.03375150000000025
5.022714 0.03278599999999979
5.023714 0.03182399999999958
5.024714 0.03086550000000029
5.025714 0.029909499999999818
5.026714 0.02895549999999949
5.027714 0.02800299999999994
5.028714 0.027052500000000534
5.029714 0.026103000000000518
5.030715 0.025153499999999825
5.031714 0.02420499999999988
5.032714 0.023255999999999902
5.033714 0.02230699999999992
5.034714 0.02135799999999994
5.035714 0.02040699999999982
5.036714 0.01945500000000031
5.037714 0.01850150000000001
5.038714 0.01754649999999961
5.039714 0.016590000000000462
5.040714 0.01563100000000046
5.041714 0.014669999999999642
5.042714 0.013706999999999359
5.043715 0.012741500000000258
5.044714 0.011774000000000338
5.045714 0.010804499999999601
5.046714 0.009832500000000046
5.047714 0.008858500000000349
5.048714 0.007882499999999836
5.049714 0.006904999999999894
5.050714 0.005926499999999883
5.051714 0.004946499999999767
5.052714 0.003965500000000259
5.053714 0.002984000000000038
5.054714 0.002002499999999817
5.055714 0.0010215000000003086
5.056714 4.150000000019264e-05
5.057714 -0.0009369999999998184
5.058714 -0.0019139999999997245
5.059714 -0.0028880000000000984
5.060714 -0.0038595000000002976
5.061714 -0.004827500000000252
5.062714 -0.005789999999999821
5.063715 -0.006747999999999753
5.064714 -0.007700499999999978
5.065714 -0.008646500000000426
5.066714 -0.009586000000000419
5.067714 -0.010518499999999924
5.068714 -0.01144249999999951
5.069714 -0.012358499999999892
5.070714 -0.013266000000000357
5.071714 -0.014164500000000193
5.072714 -0.015054000000000076
5.073714 -0.015933999999999972
5.074714 -0.016803999999999847
5.075714 -0.017664499999999736
5.076715 -0.018515500000000313
5.077714 -0.019356000000000158
5.078714 -0.020187000000000014
5.079714 -0.02100899999999992
5.080714 -0.021821999999999873
5.081714 -0.022625999999999875
5.082714 -0.023420999999999925
5.083714 -0.024207500000000055
5.084714 -0.024986499999999662
5.085714 -0.0257580000000001
5.086714 -0.02652250000000005
5.087714 -0.02728050000000022
5.088714 -0.028032499999999974
5.089714 -0.02877849999999998
5.090714 -0.029520000000000355
5.091714 -0.03025749999999977
5.092714 -0.03099000000000019
5.093714 -0.03171850000000033
5.094714 -0.03244449999999962
5.095714 -0.03316849999999944
5.096714 -0.033889999999999774
5.097714 -0.03460949999999996
5.098714 -0.03532800000000008
5.099714 -0.036044500000000056
5.100714 -0.036759999999999966
5.101714 -0.03747450000000048
5.102714 -0.038187700000000095
5.103714 -0.03890089999999971
5.104714 -0.03961285000000025
5.105714 -0.04032375000000024
5.106714 -0.04103350000000009
5.107714 -0.04174179999999963
5.108714 -0.04244864999999954
5.109715 -0.04315334999999992
5.110714 -0.04385550000000031
5.111714 -0.0445546500000005
5.112714 -0.04525059999999992
5.113714 -0.04594259999999954
5.114714 -0.04662980000000005
5.115714 -0.04731224999999988
5.116714 -0.04798930000000028
5.117714 -0.04866015000000039
5.118714 -0.04932444999999956
5.119714 -0.049981499999999915
5.120714 -0.050631199999999835
5.121714 -0.051272949999999665
5.122715 -0.05190595000000058
5.123714 -0.05252985000000058
5.124714 -0.05314434999999952
5.125714 -0.053749300000000035
5.126714 -0.05434485000000015
5.127714 -0.05493019999999971
5.128714 -0.055505000000000075
5.129714 -0.05606965000000034
5.130714 -0.05662370000000026
5.131714 -0.0571668499999997
5.132714 -0.057699799999999926
5.133714 -0.05822220000000028
5.134714 -0.058734049999999434
5.135714 -0.05923574999999983
5.136714 -0.05972690000000038
5.137714 -0.06020819999999962
5.138714 -0.06067965000000028
5.139714 -0.06114130000000012
5.140714 -0.06159319999999961
5.141714 -0.06203589999999995
5.142715 -0.06246989999999982
5.143714 -0.06289484999999993
5.144714 -0.06331134999999993
5.145714 -0.06371990000000052
5.146714 -0.06412050000000036
5.147714 -0.06451304999999984
5.148714 -0.06489825000000023
5.149714 -0.06527659999999952
5.150714 -0.06564769999999999
5.151714 -0.06601185000000047
5.152714 -0.06636984999999976
5.153714 -0.06672159999999963
5.154714 -0.06706684999999973
5.155715 -0.06740629999999996
5.156714 -0.06774025000000049
5.157714 -0.06806840000000047
5.158714 -0.06839109999999987
5.159714 -0.0687087
5.160714 -0.06902079999999974
5.161714 -0.06932750000000006
5.162714 -0.06962910000000042
5.163714 -0.06992524999999952
5.164714 -0.07021630000000002
5.165714 -0.07050255000000005
5.166714 -0.07078374999999994
5.167714 -0.07105990000000036
5.168715 -0.07133059999999951
5.169714 -0.07159599999999984
5.170714 -0.0718562500000001
5.171714 -0.0721110999999999
5.172714 -0.07236030000000025
5.173714 -0.07260385000000015
5.174714 -0.07284179999999972
5.175714 -0.07307374999999988
5.176714 -0.07329965000000016
5.177714 -0.07351935000000015
5.178714 -0.07373255000000004
5.179714 -0.07393899999999977
5.180714 -0.07413874999999985
5.181714 -0.07433154999999993
5.182714 -0.07451705000000003
5.183714 -0.07469515000000021
5.184714 -0.07486564999999994
5.185714 -0.07502804999999985
5.186714 -0.07518225
5.187714 -0.07532834999999999
5.188715 -0.07546590000000025
5.189714 -0.07559465000000012
5.190714 -0.07571469999999984
5.191714 -0.07582569999999982
5.192714 -0.07592749999999995
5.193714 -0.07602010000000027
5.194714 -0.07610325000000005
5.195714 -0.07617689999999985
5.196714 -0.07624114999999995
5.197714 -0.07629590000000004
5.198714 -0.07634115000000016
5.199714 -0.07637714999999998
5.200714 -0.07640389999999982
5.201715 -0.07642174999999997
5.202714 -0.07643070000000013
5.203714 -0.07643064999999999
5.204714 -0.07642225000000001
5.205714 -0.07640574999999987
5.206714 -0.07638139999999993
5.207714 -0.07634955000000014
5.208714 -0.07631040000000004
5.209714 -0.07626439999999987
5.210714 -0.0762119499999999
5.211714 -0.07615345000000004
5.212714 -0.0760892500000001
5.213714 -0.07601965000000004
5.214714 -0.07594495000000004
5.215714 -0.07586570000000006
5.216714 -0.07578204999999992
5.217714 -0.07569424999999991
5.218714 -0.07560265
5.219714 -0.07550740000000011
5.220714 -0.07540874999999993
5.221714 -0.07530669999999993
5.222714 -0.07520155000000013
5.223714 -0.07509334999999998
5.224714 -0.0749821
5.225714 -0.07486795000000007
5.226714 -0.07475084999999991
5.227714 -0.07463080000000001
5.228714 -0.07450770000000011
5.229714 -0.07438164999999997
5.230714 -0.07425259999999996
5.231714 -0.07412049999999992
5.232714 -0.07398524999999996
5.233714 -0.07384675
5.234715 -0.07370495000000003
5.235714 -0.07355980000000006
5.236714 -0.07341115000000001
5.237714 -0.07325887999999996
5.238714 -0.07310299999999999
5.239714 -0.07294329000000005
5.240714 -0.07277958500000001
5.241714 -0.07261182999999996
5.242714 -0.072439825
5.243714 -0.07226337999999999
5.244714 -0.07208233999999997
5.245714 -0.07189651000000002
5.246714 -0.07170570000000001
5.247715 -0.07150967999999999
5.248714 -0.07130826
5.249714 -0.071101245
5.250714 -0.07088840950000001
5.251714 -0.07066957049999999
5.252714 -0.07044455949999999
5.253714 -0.0702131995
5.254714 -0.06997533600000001
5.255714 -0.06973086499999999
5.256714 -0.0694797
5.257714 -0.06922177
5.258714 -0.06895701500000001
5.259714 -0.06868545000000002
5.260714 -0.06840714499999999
5.261714 -0.06812212999999996
5.262714 -0.06783054499999995
5.263714 -0.06753248000000003
5.264714 -0.06722812000000007
5.265714 -0.06691770999999998
5.266714 -0.06660141
5.267715 -0.06627956
5.268714 -0.0659524
5.269714 -0.06562020000000003
5.270714 -0.06528334999999999
5.271714 -0.06494224999999999
5.272714 -0.06459714999999998
5.273714 -0.06424835000000001
5.274714 -0.06389645000000005
5.275714 -0.06354160000000003
5.276714 -0.06318414999999998
5.277714 -0.06282459999999992
5.278714 -0.062463249999999956
5.279714 -0.06210040000000006
5.280715 -0.06173614999999999
5.281714 -0.06137090000000001
5.282714 -0.061004999999999934
5.283714 -0.06063855000000001
5.284714 -0.06027155000000009
5.285714 -0.05990429999999999
5.286714 -0.059536899999999955
5.287714 -0.05916929999999989
5.288714 -0.058801449999999984
5.289714 -0.05843344999999999
5.290714 -0.05806525000000011
5.291714 -0.057696550000000034
5.292714 -0.05732734999999992
5.293715 -0.05695755000000001
5.294714 -0.056586950000000066
5.295714 -0.05621524999999995
5.296714 -0.05584234999999988
5.297714 -0.055468150000000105
5.298714 -0.05509254999999998
5.299714 -0.05471519999999991
5.300714 -0.05433594999999998
5.301714 -0.05395485000000015
5.302714 -0.053571750000000015
5.303714 -0.05318674999999985
5.304714 -0.05279945000000007
5.305714 -0.05240994999999992
5.306714 -0.05201854999999991
5.307714 -0.05162495000000023
5.308714 -0.05122929999999993
5.309714 -0.05083185000000005
5.310714 -0.050432600000000244
5.311714 -0.05003164999999977
5.312714 -0.049629299999999814
5.313715 -0.0492257000000001
5.314714 -0.04882075000000003
5.315714 -0.04841475000000009
5.316714 -0.04800785000000002
5.317714 -0.04760004999999982
5.318714 -0.047191700000000114
5.319714 -0.04678254999999989
5.320714 -0.04637294999999977
5.321714 -0.0459631500000001
5.322714 -0.04555275000000012
5.323714 -0.04514204999999999
5.324714 -0.04473114999999997
5.325714 -0.0443198500000002
5.326715 -0.04390820000000013
5.327714 -0.04349639999999999
5.328714 -0.04308439999999997
5.329714 -0.04267224999999987
5.330714 -0.04225970000000001
5.331714 -0.04184690000000013
5.332714 -0.04143399999999998
5.333714 -0.04102094999999975
5.334714 -0.040607850000000056
5.335714 -0.04019460000000029
5.336714 -0.03978130000000004
5.337714 -0.039368199999999666
5.338714 -0.03895529999999985
5.339714 -0.038542750000000334
5.340714 -0.03813074999999998
5.341714 -0.03771944999999986
5.342714 -0.037308949999999945
5.343714 -0.03689930000000002
5.344714 -0.03649090000000018
5.345714 -0.036083649999999814
5.346714 -0.03567784999999975
5.347714 -0.03527385000000029
5.348714 -0.03487165000000007
5.349714 -0.03447129999999991
5.350714 -0.034072950000000234
5.351714 -0.0336767999999999
5.352714 -0.03328294999999986
5.353714 -0.03289150000000005
5.354714 -0.032502249999999934
5.355714 -0.0321153499999999
5.356714 -0.03173085000000011
5.357714 -0.031348649999999936
5.358714 -0.030969000000000076
5.359715 -0.03059175000000011
5.360714 -0.030216699999999826
5.361714 -0.0298438000000001
5.362714 -0.029473100000000054
5.363714 -0.029104749999999763
5.364714 -0.028738399999999952
5.365714 -0.028374050000000282
5.366714 -0.02801205000000003
5.367714 -0.027652099999999718
5.368714 -0.02729410000000009
5.369714 -0.026938300000000134
5.370714 -0.02658475
5.371714 -0.026233299999999942
5.372715 -0.025884199999999986
5.373714 -0.02553770000000014
5.374714 -0.025193749999999928
5.375714 -0.024852499999999778
5.376714 -0.02451414999999989
5.377714 -0.02417870000000028
5.378714 -0.023846200000000057
5.379714 -0.0235170000000002
5.380714 -0.023191199999999974
5.381714 -0.022868699999999777
5.382714 -0.02255004999999978
5.383714 -0.022234949999999826
5.384714 -0.021923549999999997
5.385714 -0.02161614999999977
5.386714 -0.021312350000000067
5.387714 -0.021012250000000485
5.388714 -0.02071610000000003
5.389714 -0.020423949999999854
5.390714 -0.02013550000000048
5.391714 -0.01985065000000027
5.392715 -0.019569049999999952
5.393714 -0.019291099999999953
5.394714 -0.019016799999999605
5.395714 -0.018745399999999864
5.396714 -0.018476949999999853
5.397714 -0.018211399999999777
5.398714 -0.01794865000000003
5.399714 -0.017688899999999817
5.400714 -0.0174314000000001
5.401714 -0.01717600000000012
5.402714 -0.01692280000000016
5.403714 -0.016671800000000223
5.404714 -0.01642290000000002
5.405715 -0.016175899999999684
5.406714 -0.015931100000000042
5.407714 -0.015688050000000182
5.408714 -0.015446849999999708
5.409714 -0.015207450000000173
5.410714 -0.014970300000000455
5.411714 -0.014735649999999559
5.412714 -0.014503149999999557
5.413714 -0.014273250000000008
5.414714 -0.014046250000000392
5.415714 -0.013822150000000028
5.416714 -0.013601299999999554
5.417714 -0.013384100000000081
5.418715 -0.013170550000000253
5.419714 -0.01296065000000007
5.420714 -0.012755149999999925
5.421714 -0.012554349999999973
5.422714 -0.012358200000000413
5.423714 -0.012167199999999927
5.424714 -0.01198129999999939
5.425714 -0.011800850000000116
5.426714 -0.01162590000000055
5.427714 -0.01145640000000021
5.428714 -0.011292649999999937
5.429714 -0.01113509999999996
5.430714 -0.010983800000000083
5.431714 -0.010837899999999633
5.432714 -0.010697849999999526
5.433714 -0.010564350000000352
5.434714 -0.010436599999999886
5.435714 -0.010314400000000282
5.436714 -0.010198000000000542
5.437714 -0.010086999999999553
5.438715 -0.009981499999999626
5.439714 -0.009881500000000085
5.440714 -0.009786550000000015
5.441714 -0.009697000000000053
5.442714 -0.00961265000000032
5.443714 -0.009532599999999666
5.444714 -0.009457249999999882
5.445714 -0.009386750000000372
5.446714 -0.009320500000000143
5.447714 -0.009258999999999906
5.448714 -0.009201899999999706
5.449714 -0.009148799999999787
5.450714 -0.009099700000000146
5.451715 -0.009054550000000309
5.452714 -0.009013449999999873
5.453714 -0.00897599999999976
5.454714 -0.008942500000000127
5.455714 -0.008913049999999896
5.456714 -0.008886900000000031
5.457714 -0.008863900000000455
5.458714 -0.008844650000000126
5.459714 -0.008829050000000118
5.460714 -0.008816599999999722
5.461714 -0.008807149999999535
5.462714 -0.008801000000000392
5.463714 -0.008798100000000461
5.464714 -0.008797749999999827
5.465714 -0.00880025
5.466714 -0.008805699999999908
5.467714 -0.008814099999999547
5.468714 -0.008825399999999796
5.469714 -0.008839200000000219
5.470714 -0.00885630000000033
5.471714 -0.008876299999999697
5.472714 -0.008898849999999715
5.473714 -0.008924700000000101
5.474714 -0.008953800000000374
5.475714 -0.008986200000000338
5.476714 -0.009022199999999468
5.477714 -0.009062199999999555
5.478714 -0.009106199999999924
5.479714 -0.00915425000000037
5.480714 -0.009207000000000333
5.481714 -0.009264449999999813
5.482714 -0.009326349999999806
5.483714 -0.009393649999999906
5.484715 -0.009466350000000113
5.485714 -0.00954420000000007
5.486714 -0.00962790000000037
5.487714 -0.009717450000000332
5.488714 -0.009813099999999637
5.489714 -0.009914549999999482
5.490714 -0.010021550000000191
5.491714 -0.010134700000000043
5.492714 -0.010253649999999758
5.493714 -0.010378050000000059
5.494714 -0.010507950000000066
5.495714 -0.01064325000000018
5.496714 -0.010783650000000243
5.497715 -0.010928899999999901
5.498714 -0.011078750000000153
5.499714 -0.011232600000000006
5.500714 -0.01139014999999998
5.501714 -0.011551299999999803
5.502714 -0.01171574999999999
5.503714 -0.011882750000000154
5.504714 -0.012052249999999813
5.505714 -0.012223950000000169
5.506714 -0.01239749999999991
5.507714 -0.012572499999999955
5.508714 -0.012748199999999913
5.509714 -0.01292500000000022
5.510714 -0.013102550000000239
5.511714 -0.013280449999999538
5.512714 -0.013458349999999515
5.513714 -0.013636250000000169
5.514714 -0.013814150000000146
5.515714 -0.013991650000000366
5.516714 -0.014169200000000387
5.517715 -0.014346399999999771
5.518714 -0.0145231499999996
5.519714 -0.014699949999999906
5.520714 -0.014876800000000013
5.521714 -0.01505360000000032
5.522714 -0.015230399999999948
5.523714 -0.015407549999999534
5.524714 -0.015585100000000232
5.525714 -0.015763399999999966
5.526714 -0.015942349999999814
5.527714 -0.01612205000000005
5.528714 -0.016303250000000394
5.529714 -0.01648625000000032
5.530715 -0.016670650000000075
5.531714 -0.016856549999999932
5.532714 -0.017044299999999853
5.533714 -0.017233850000000037
5.534714 -0.017425949999999513
5.535714 -0.017620150000000088
5.536714 -0.017816600000000484
5.537714 -0.01801530000000002
5.538714 -0.01821609999999997
5.539714 -0.018419449999999896
5.540714 -0.018624999999999843
5.541714 -0.018832700000000008
5.542714 -0.01904264999999999
5.543715 -0.019254400000000234
5.544714 -0.01946790000000026
5.545714 -0.01968364999999943
5.546714 -0.01990084999999958
5.547714 -0.020119450000000236
5.548714 -0.02033955000000032
5.549714 -0.02056114999999983
5.550714 -0.020783799999999887
5.551714 -0.02100714999999986
5.552714 -0.021231950000000135
5.553714 -0.021457500000000126
5.554714 -0.02168344999999987
5.555714 -0.021909750000000252
5.556714 -0.02213674999999987
5.557714 -0.02236410000000012
5.558714 -0.02259145000000037
5.559714 -0.022819199999999703
5.560714 -0.023046599999999754
5.561714 -0.023273999999999805
5.562714 -0.023501350000000056
5.563715 -0.02372835000000035
5.564714 -0.02395500000000001
5.565714 -0.024180899999999957
5.566714 -0.024406499999999748
5.567714 -0.024631300000000023
5.568714 -0.02485499999999995
5.569714 -0.025078049999999765
5.570714 -0.02529999999999991
5.571714 -0.02552040000000015
5.572714 -0.02573940000000056
5.573714 -0.025956999999999793
5.574714 -0.026172699999999837
5.575714 -0.026386250000000343
5.576715 -0.026597649999999952
5.577714 -0.026806799999999745
5.578714 -0.027013799999999994
5.579714 -0.027217950000000116
5.580714 -0.027419100000000023
5.581714 -0.027617699999999957
5.582714 -0.027813050000000002
5.583714 -0.028004800000000205
5.584714 -0.028193250000000038
5.585714 -0.028378400000000182
5.586714 -0.028559949999999803
5.587714 -0.02873784999999978
5.588714 -0.028912100000000114
5.589714 -0.02908274999999992
5.590714 -0.029249750000000085
5.591714 -0.029413050000000125
5.592714 -0.02957274999999964
5.593714 -0.029729199999999945
5.594714 -0.029882350000000564
5.595714 -0.030032249999999937
5.596714 -0.030179249999999377
5.597714 -0.030323249999999965
5.598714 -0.030464750000000377
5.599714 -0.03060415000000037
5.600714 -0.030740949999999913
5.601714 -0.030875549999999433
5.602714 -0.031008650000000207
5.603714 -0.031140000000000518
5.604714 -0.03126954999999989
5.605714 -0.03139789999999999
5.606714 -0.031525250000000025
5.607714 -0.03165189999999946
5.608714 -0.031777400000000115
5.609715 -0.03190165000000034
5.610714 -0.03202585000000008
5.611714 -0.03214949999999999
5.612714 -0.03227249999999978
5.613714 -0.03239450000000019
5.614714 -0.03251599999999988
5.615714 -0.0326364999999995
5.616714 -0.03275649999999976
5.617714 -0.03287549999999995
5.618714 -0.03299300000000004
5.619714 -0.0331100000000001
5.620714 -0.033225000000000005
5.621714 -0.03333850000000049
5.622715 -0.033449500000000125
5.623714 -0.03355799999999959
5.624714 -0.033664500000000264
5.625714 -0.03376750000000001
5.626714 -0.033867000000000196
5.627714 -0.03396350000000017
5.628714 -0.03405549999999983
5.629714 -0.034142999999999854
5.630714 -0.03422599999999956
5.631714 -0.03430400000000027
5.632714 -0.034376999999999956
5.633714 -0.03444349999999987
5.634714 -0.03450450000000007
5.635714 -0.03455899999999982
5.636714 -0.034607000000000464
5.637714 -0.03464900000000001
5.638714 -0.034683499999999715
5.639714 -0.03471100000000028
5.640714 -0.034731500000000366
5.641714 -0.034744499999999914
5.642715 -0.03475049999999966
5.643714 -0.034748500000000196
5.644714 -0.034739000000000214
5.645714 -0.03472299999999977
5.646714 -0.03469850000000009
5.647714 -0.034666499999999885
5.648714 -0.03462749999999987
5.649714 -0.034580499999999965
5.650714 -0.034526000000000216
5.651714 -0.034465000000000016
5.652714 -0.034397000000000004
5.653714 -0.03432100000000011
5.654714 -0.034238499999999755
5.655715 -0.03414999999999967
5.656714 -0.03405449999999976
5.657714 -0.033953000000000115
5.658714 -0.03384550000000005
5.659714 -0.033732500000000276
5.660714 -0.03361450000000015
5.661714 -0.033490999999999646
5.662714 -0.03336250000000014
5.663714 -0.033230000000000356
5.664714 -0.03309399999999965
5.665714 -0.03295450000000006
5.666714 -0.03281150000000022
5.667714 -0.03266500000000014
5.668715 -0.03251599999999988
5.669714 -0.03236549999999951
5.670714 -0.032213000000000366
5.671714 -0.032058000000000364
5.672714 -0.031901499999999576
5.673714 -0.03174400000000008
5.674714 -0.0315849999999998
5.675714 -0.031424000000000056
5.676714 -0.031262500000000276
5.677714 -0.031099499999999718
5.678714 -0.03093499999999973
5.679714 -0.030769499999999672
5.680714 -0.030600500000000048
5.681714 -0.030429500000000283
5.682714 -0.030256500000000377
5.683714 -0.030080500000000263
5.684714 -0.02990149999999994
5.685714 -0.029718499999999332
5.686714 -0.029531000000000446
5.687714 -0.029338000000000496
5.688715 -0.029139999999998844
5.689714 -0.02893650000000019
5.690714 -0.028727000000001123
5.691714 -0.028509999999999494
5.692714 -0.02828500000000002
5.693714 -0.028052500000000695
5.694714 -0.027810999999999385
5.695714 -0.027560500000000158
5.696714 -0.0273010000000003
5.697714 -0.02703099999999903
5.698714 -0.026750500000000413
5.699714 -0.026459999999999744
5.700714 -0.026157999999998946
5.701715 -0.02584500000000009
5.702714 -0.025521000000000463
5.703714 -0.025186500000000778
5.704714 -0.024840499999999613
5.705714 -0.024481999999999608
5.706714 -0.024113000000000898
5.707714 -0.02373350000000078
5.708714 -0.023342999999999888
5.709714 -0.022941499999999584
5.710714 -0.022530499999999294
5.711714 -0.022110499999999728
5.712714 -0.021680000000000105
5.713714 -0.021240499999999853
5.714714 -0.020792499999999683
5.715714 -0.02033650000000031
5.716714 -0.019873000000001088
5.717714 -0.01940199999999931
5.718714 -0.018924999999999824
5.719714 -0.018441500000000558
5.720714 -0.017952500000000232
5.721714 -0.017458499999999554
5.722714 -0.01696099999999931
5.723714 -0.016459000000000786
5.724714 -0.01595249999999991
5.725714 -0.015443499999999541
5.726714 -0.014931500000000316
5.727714 -0.014417000000000239
5.728714 -0.013900999999999377
5.729714 -0.013382999999999732
5.730714 -0.01286250000000059
5.731714 -0.012340500000000665
5.732714 -0.011817499999999315
5.733714 -0.011293999999999964
5.734715 -0.010769000000001184
5.735714 -0.010242999999999624
5.736714 -0.009715499999999992
5.737714 -0.009187499999999647
5.738714 -0.008658499999999233
5.739714 -0.008128000000000746
5.740714 -0.007596000000000122
5.741714 -0.007061999999999357
5.742714 -0.0065265000000005215
5.743714 -0.005988500000000832
5.744714 -0.005448499999999648
5.745714 -0.00490549999999961
5.746714 -0.0043590000000000035
5.747715 -0.003808999999999475
5.748714 -0.003255000000000022
5.749714 -0.002697499999999647
5.750714 -0.002135000000000277
5.751714 -0.0015665000000004872
5.752714 -0.0009924999999996352
5.753714 -0.00041249999999971865
5.754714 0.00017399999999997496
5.755714 0.0007679999999995156
5.756714 0.0013685000000001886
5.757714 0.0019774999999994233
5.758714 0.0025954999999992876
5.759714 0.003221500000001067
5.760714 0.003857500000000835
5.761714 0.004503499999999948
5.762714 0.005158499999999689
5.763714 0.0058235000000001315
5.764714 0.00649900000000063
5.765714 0.007185499999999187
5.766714 0.00788299999999987
5.767715 0.00859000000000054
5.768714 0.009307999999999268
5.769714 0.010036499999999409
5.770714 0.010774500000000891
5.771714 0.011522500000000362
5.772714 0.012279499999999109
5.773714 0.01304549999999984
5.774714 0.013821499999999915
5.775714 0.01460450000000048
5.776714 0.015393500000000108
5.777714 0.0161905000000003
5.778714 0.016993000000000195
5.779714 0.017800499999999084
5.780715 0.018612500000000323
5.781714 0.019427500000000417
5.782714 0.020246499999999435
5.783714 0.021066999999999236
5.784714 0.02188899999999982
5.785714 0.022712000000000468
5.786714 0.02353450000000041
5.787714 0.024357499999999706
5.788714 0.025179999999999647
5.789714 0.0260005000000008
5.790714 0.02682000000000053
5.791714 0.027636999999999412
5.792714 0.028451999999999502
5.793715 0.0292645000000001
5.794714 0.030074000000000486
5.795714 0.0308825000000008
5.796714 0.03168699999999948
5.797714 0.03248849999999931
5.798714 0.03328750000000099
5.799714 0.03408400000000047
5.800714 0.03487899999999916
5.801714 0.03567149999999972
5.802714 0.036462000000000126
5.803714 0.0372505000000004
5.804714 0.0380380000000006
5.805714 0.03882500000000009
5.806714 0.03961150000000022
5.807714 0.040397999999999
5.808714 0.041183999999999776
5.809714 0.04197100000000062
5.810714 0.042759499999999534
5.811714 0.04354799999999981
5.812714 0.04433899999999957
5.813715 0.045132999999999555
5.814714 0.045928500000000316
5.815714 0.046727500000000644
5.816714 0.04752949999999983
5.817714 0.04833549999999997
5.818714 0.04914550000000039
5.819714 0.049959999999999775
5.820714 0.05077900000000014
5.821714 0.051602500000000155
5.822714 0.052431499999999874
5.823714 0.053265999999999966
5.824714 0.054105499999999744
5.825714 0.05495049999999991
5.826715 0.05580150000000048
5.827714 0.05665700000000002
5.828714 0.05751849999999997
5.829714 0.05838549999999964
5.830714 0.05925749999999966
5.831714 0.06013500000000006
5.832714 0.061016500000000064
5.833714 0.061902500000000374
5.834714 0.06279349999999968
5.835714 0.06368849999999995
5.836714 0.06458700000000046
5.837714 0.0654879999999998
5.838714 0.06639200000000002
5.839714 0.06729849999999973
5.840714 0.06820599999999953
5.841714 0.06911450000000006
5.842714 0.07002399999999999
5.843714 0.07093300000000057
5.844714 0.07184100000000039
5.845714 0.0727484999999995
5.846714 0.07365399999999982
5.847714 0.0745559999999999
5.848714 0.07545499999999977
5.849714 0.07635000000000004
5.850714 0.07724049999999999
5.851714 0.07812605000000007
5.852714 0.07900590000000057
5.853714 0.07988020000000019
5.854714 0.08074784999999998
5.855714 0.08160860000000023
5.856714 0.08246169999999986
5.857714 0.08330749999999953
5.858714 0.0841461000000002
5.859715 0.0849766500000005
5.860714 0.08579954999999952
5.861714 0.08661445000000001
5.862714 0.08742134999999994
5.863714 0.08822099999999972
5.864714 0.08901335000000017
5.865714 0.08979840000000001
5.866714 0.09057695000000006
5.867714 0.09134929999999981
5.868714 0.09211505000000018
5.869714 0.09287540000000045
5.870714 0.09363139999999981
5.871714 0.09438264999999985
5.872715 0.09512990000000028
5.873714 0.09587419999999963
5.874714 0.09661559999999972
5.875714 0.09735485000000027
5.876714 0.09809264999999985
5.877714 0.09882934999999975
5.878714 0.0995656499999999
5.879714 0.10030160000000009
5.880714 0.10103795000000002
5.881714 0.1017749999999999
5.882714 0.10251280000000013
5.883714 0.10325205000000001
5.884714 0.10399270000000038
5.885714 0.10473520000000017
5.886714 0.10547954999999998
5.887714 0.10622535000000011
5.888714 0.10697259999999988
5.889714 0.10772164999999989
5.890714 0.1084724999999995
5.891714 0.10922484999999987
5.892715 0.10997810000000038
5.893714 0.11073190000000008
5.894714 0.11148624999999993
5.895714 0.11224054999999997
5.896714 0.11299450000000005
5.897714 0.11374780000000004
5.898714 0.11449959999999991
5.899714 0.11524950000000025
5.900714 0.11599709999999996
5.901714 0.11674165
5.902714 0.11748270000000016
5.903714 0.11821959999999992
5.904714 0.11895154999999984
5.905715 0.11967819999999992
5.906714 0.12039874999999998
5.907714 0.12111250000000011
5.908714 0.12181915000000014
5.909714 0.12251770000000001
5.910714 0.12320759999999989
5.911714 0.12388859999999977
5.912714 0.12456005000000019
5.913714 0.1252214500000001
5.914714 0.12587225000000002
5.915714 0.12651194999999993
5.916714 0.12714044999999982
5.917714 0.12775730000000024
5.918715 0.12836225000000004
5.919714 0.1289553499999998
5.920714 0.12953625000000002
5.921714 0.13010490000000005
5.922714 0.13066144999999998
5.923714 0.1312059
5.924714 0.13173839999999998
5.925714 0.13225919999999997
5.926714 0.13276839999999987
5.927714 0.13326644999999995
5.928714 0.13375360000000006
5.929714 0.1342302000000001
5.930714 0.1346969
5.931714 0.13515399999999997
5.932714 0.135602
5.933714 0.13604140999999995
5.934714 0.13647281000000006
5.935714 0.136896735
5.936714 0.13731368999999996
5.937714 0.13772428000000003
5.938715 0.13812904
5.939714 0.138528515
5.940714 0.138923246615
5.941714 0.139313745
5.942714 0.13970050338499998
5.943714 0.14008397
5.944714 0.1404646
5.945714 0.14084275999999996
5.946714 0.14121874499999998
5.947714 0.14159291000000002
5.948714 0.14196546500000007
5.949714 0.14233657499999994
5.950714 0.14270629999999998
5.951715 0.14307465000000003
5.952714 0.14344164999999995
5.953714 0.14380720000000008
5.954714 0.14417110000000002
5.955714 0.14453314999999992
5.956714 0.14489299999999994
5.957714 0.14525004999999996
5.958714 0.14560410000000015
5.959714 0.1459546000000001
5.960714 0.14630105
5.961714 0.14664275000000004
5.962714 0.14697894999999986
5.963714 0.14730939999999978
5.964714 0.14763320000000024
5.965714 0.14794935000000006
5.966714 0.14825744999999987
5.967714 0.14855705000000008
5.968714 0.14884734999999985
5.969714 0.14912764999999994
5.970714 0.14939745
5.971714 0.14965610000000018
5.972714 0.14990305000000007
5.973714 0.15013809999999966
5.974714 0.1503608000000002
5.975714 0.15057065000000028
5.976714 0.15076744999999994
5.977714 0.15095100000000003
5.978714 0.15112129999999988
5.979714 0.15127809999999983
5.980714 0.15142140000000012
5.981714 0.15155130000000017
5.982714 0.15166789999999977
5.983714 0.15177120000000002
5.984715 0.1518612000000002
5.985714 0.15193869999999954
5.986714 0.1520038500000001
5.987714 0.1520570000000005
5.988714 0.15209809999999957
5.989714 0.1521275
5.990714 0.15214645000000018
5.991714 0.1521548499999998
5.992714 0.1521526499999998
5.993714 0.15214100000000028
5.994714 0.15212060000000047
5.995714 0.15209149999999952
5.996714 0.1520540999999999
5.997715 0.1520093500000005
5.998714 0.15195759999999991
5.999714 0.15189904999999942
6.000714 0.15183434999999976
6.001714 0.1517641000000006
6.002714 0.15168879999999996
6.003714 0.15160840000000003
6.004714 0.15152365000000054
6.005714 0.15143524999999936
6.006714 0.15134279999999947
6.007714 0.15124715000000016
6.008714 0.15114835000000057
6.009714 0.15104595000000046
6.010714 0.1509409999999997
6.011714 0.15083349999999962
6.012714 0.150723
6.013714 0.1506095000000002
6.014714 0.15049300000000018
6.015714 0.15037349999999997
6.016714 0.15025050000000018
6.017715 0.15012400000000012
6.018714 0.14999449999999986
6.019714 0.14985999999999994
6.020714 0.14972099999999972
6.021714 0.1495769999999998
6.022714 0.14942750000000019
6.023714 0.14927250000000017
6.024714 0.14911050000000037
6.025714 0.14894100000000002
6.026714 0.14876499999999993
6.027714 0.14858099999999924
6.028714 0.14838699999999921
6.029714 0.14818450000000064
6.030715 0.14797200000000002
6.031714 0.14774899999999933
6.032714 0.14751600000000065
6.033714 0.14727050000000041
6.034714 0.14701249999999996
6.035714 0.14674300000000076
6.036714 0.14645999999999995
6.037714 0.14616399999999957
6.038714 0.14585399999999957
6.039714 0.14552899999999985
6.040714 0.14519100000000063
6.041714 0.14483849999999968
6.042714 0.1444704999999997
6.043715 0.14408850000000006
6.044714 0.1436914999999994
6.045714 0.1432795000000004
6.046714 0.14285400000000112
6.047714 0.14241449999999953
6.048714 0.1419604999999989
6.049714 0.14149350000000013
6.050714 0.14101399999999978
6.051714 0.14052200000000062
6.052714 0.14001900000000067
6.053714 0.13950549999999928
6.054714 0.13898099999999988
6.055714 0.13844749999999983
6.056714 0.13790549999999985
6.057714 0.13735550000000069
6.058714 0.13680000000000045
6.059714 0.13623749999999973
6.060714 0.13566899999999993
6.061714 0.13509649999999987
6.062714 0.13451999999999953
6.063715 0.13394050000000032
6.064714 0.13335950000000033
6.065714 0.1327765000000002
6.066714 0.13219049999999988
6.067714 0.1316030000000001
6.068714 0.13101499999999963
6.069714 0.13042649999999978
6.070714 0.12983750000000058
6.071714 0.12924799999999934
6.072714 0.12865749999999937
6.073714 0.12806650000000003
6.074714 0.12747450000000063
6.075714 0.1268814999999998
6.076715 0.12628799999999962
6.077714 0.12569250000000065
6.078714 0.12509450000000083
6.079714 0.12449449999999951
6.080714 0.12389149999999935
6.081714 0.12328600000000103
6.082714 0.12267649999999973
6.083714 0.12206199999999943
6.084714 0.12144350000000022
6.085714 0.12081999999999929
6.086714 0.120191
6.087714 0.11955500000000024
6.088714 0.11891300000000005
6.089714 0.11826400000000073
6.090714 0.1176069999999995
6.091714 0.11694249999999975
6.092714 0.11626850000000005
6.093714 0.11558500000000034
6.094714 0.11489300000000072
6.095714 0.11419149999999977
6.096714 0.11348050000000018
6.097714 0.1127584999999998
6.098714 0.1120265000000001
6.099714 0.11128400000000034
6.100714 0.11052949999999973
6.101714 0.10976549999999914
6.102714 0.10899099999999984
6.103714 0.10820500000000043
6.104714 0.10740749999999953
6.105714 0.10660049999999999
6.106714 0.10578250000000106
6.107714 0.10495349999999996
6.108714 0.10411549999999963
6.109715 0.10326649999999986
6.110714 0.10240800000000012
6.111714 0.10154200000000052
6.112714 0.10066649999999958
6.113714 0.09978250000000008
6.114714 0.09889050000000002
6.115714 0.09799100000000012
6.116714 0.09708600000000052
6.117714 0.09617449999999977
6.118714 0.09525750000000067
6.119714 0.09433649999999859
6.120714 0.09341049999999751
6.121714 0.0924800000000022
6.122715 0.09154750000000135
6.123714 0.09061199999999892
6.124714 0.08967449999999907
6.125714 0.08873749999999993
6.126714 0.08780050000000078
6.127714 0.08686199999999951
6.128714 0.08592350000000094
6.129714 0.08498750000000052
6.130714 0.08405299999999952
6.131714 0.08311899999999924
6.132714 0.08218649999999837
6.133714 0.08125650000000108
6.134714 0.08032949999999993
6.135714 0.0794040000000009
6.136714 0.07848000000000133
6.137714 0.07755899999999788
6.138714 0.07664050000000071
6.139714 0.07572350000000026
6.140714 0.07480700000000051
6.141714 0.07389200000000021
6.142715 0.07297799999999861
6.143714 0.07206250000000029
6.144714 0.07114699999999927
6.145714 0.07023199999999896
6.146714 0.06931500000000121
6.147714 0.06839549999999991
6.148714 0.06747299999999976
6.149714 0.06654850000000216
6.150714 0.06562049999999958
6.151714 0.0646864999999993
6.152714 0.06374750000000001
6.153714 0.06280450000000046
6.154714 0.06185600000000119
6.155715 0.06090099999999808
6.156714 0.05993899999999855
6.157714 0.05897050000000059
6.158714 0.057993999999999366
6.159714 0.057010000000001004
6.160714 0.05601900000000079
6.161714 0.055020500000000735
6.162714 0.054014000000000124
6.163714 0.05299949999999895
6.164714 0.05197800000000135
6.165714 0.05094799999999977
6.166714 0.04991149999999977
6.167714 0.04886800000000063
6.168715 0.04781749999999965
6.169714 0.04676099999999825
6.170714 0.04569899999999985
6.171714 0.04463100000000103
6.172714 0.04355649999999837
6.173714 0.042476999999999425
6.174714 0.0413930000000022
6.175714 0.04030450000000127
6.176714 0.039211499999999344
6.177714 0.038117000000000706
6.178714 0.037019999999998505
6.179714 0.03592000000000016
6.180714 0.03481850000000238
6.181714 0.03371549999999976
6.182714 0.03261249999999985
6.183714 0.03150949999999994
6.184714 0.030405999999999316
6.185714 0.029302999999999406
6.186714 0.028201499999998922
6.187714 0.027101500000000573
6.188715 0.026004500000001082
6.189714 0.02490999999999973
6.190714 0.023818499999999947
6.191714 0.022731499999998447
6.192714 0.021647499999998508
6.193714 0.02056750000000156
6.194714 0.019494000000000324
6.195714 0.01842449999999937
6.196714 0.017357500000001976
6.197714 0.016296499999999582
6.198714 0.015241499999997608
6.199714 0.014190999999999336
6.200714 0.013144500000001344
6.201715 0.012103000000002348
6.202714 0.011067000000000347
6.203714 0.010034999999998625
6.204714 0.00900599999999847
6.205714 0.00797999999999988
6.206714 0.006957500000000856
6.207714 0.005936000000000548
6.208714 0.0049170000000010915
6.209714 0.003899999999999065
6.210714 0.0028815000000003213
6.211714 0.0018640000000002925
6.212714 0.0008465000000002637
6.213714 -0.0001719999999984798
6.214714 -0.001191500000001359
6.215714 -0.002214500000001095
6.216714 -0.003241000000000398
6.217714 -0.004269499999999841
6.218714 -0.005302500000000277
6.219714 -0.006340499999999707
6.220714 -0.007381999999998704
6.221714 -0.008428499999999405
6.222714 -0.009479500000001102
6.223714 -0.010534000000002363
6.224714 -0.01159349999999991
6.225714 -0.012658499999999871
6.226714 -0.013729500000000255
6.227714 -0.014805499999999633
6.228714 -0.015884999999998577
6.229714 -0.01697050000000065
6.230714 -0.018059000000001584
6.231714 -0.019149999999997946
6.232714 -0.020245999999998723
6.233714 -0.021345000000001065
6.234715 -0.02244499999999941
6.235714 -0.023546499999999894
6.236714 -0.024649499999999804
6.237714 -0.025752499999999717
6.238714 -0.02685550000000234
6.239714 -0.02795849999999954
6.240714 -0.029060000000000023
6.241714 -0.030158999999999655
6.242714 -0.03125449999999972
6.243714 -0.03234700000000093
6.244714 -0.03343749999999929
6.245714 -0.03452299999999865
6.246714 -0.03560300000000102
6.247715 -0.03667700000000026
6.248714 -0.03774449999999836
6.249714 -0.03880850000000233
6.250714 -0.03986650000000044
6.251714 -0.04091699999999871
6.252714 -0.04196050000000056
6.253714 -0.042996499999999854
6.254714 -0.04402649999999872
6.255714 -0.045049999999999174
6.256714 -0.046065999999999774
6.257714 -0.04707500000000124
6.258714 -0.048078000000002286
6.259714 -0.04907199999999864
6.260714 -0.05005999999999999
6.261714 -0.051042500000001635
6.262714 -0.05201849999999944
6.263714 -0.052989499999998246
6.264714 -0.053952999999999925
6.265714 -0.05491149999999989
6.266714 -0.055865999999999576
6.267715 -0.056815000000002266
6.268714 -0.05775949999999855
6.269714 -0.05870099999999868
6.270714 -0.059639499999999956
6.271714 -0.06057550000000038
6.272714 -0.06150800000000124
6.273714 -0.06243899999999996
6.274714 -0.06336950000000068
6.275714 -0.06429800000000126
6.276714 -0.06522599999999841
6.277714 -0.06615399999999828
6.278714 -0.06708300000000228
6.279714 -0.06801299999999957
6.280715 -0.0689439999999983
6.281714 -0.06987699999999987
6.282714 -0.07081100000000017
6.283714 -0.07174649999999988
6.284714 -0.07268549999999915
6.285714 -0.073627000000002
6.286714 -0.07456950000000084
6.287714 -0.07551549999999926
6.288714 -0.07646449999999924
6.289714 -0.07741499999999865
6.290714 -0.0783665000000022
6.291714 -0.07932100000000188
6.292714 -0.08027699999999828
6.293715 -0.08123300000000011
6.294714 -0.08219099999999936
6.295714 -0.0831484999999979
6.296714 -0.08410550000000115
6.297714 -0.08506150000000028
6.298714 -0.08601650000000068
6.299714 -0.08696950000000093
6.300714 -0.08791800000000019
6.301714 -0.0888629999999999
6.302714 -0.08980450000000004
6.303714 -0.09073949999999903
6.304714 -0.09166949999999904
6.305714 -0.09259400000000205
6.306714 -0.09351099999999979
6.307714 -0.09441999999999968
6.308714 -0.09532149999999973
6.309714 -0.09621449999999986
6.310714 -0.09709850000000071
6.311714 -0.09797349999999957
6.312714 -0.09883850000000045
6.313715 -0.09969450000000071
6.314714 -0.1005404999999989
6.315714 -0.10137749999999918
6.316714 -0.10220500000000082
6.317714 -0.10302150000000034
6.318714 -0.10382899999999923
6.319714 -0.10462850000000026
6.320714 -0.10541849999999998
6.321714 -0.10619999999999977
6.322714 -0.10697350000000033
6.323714 -0.10773849999999964
6.324714 -0.10849700000000052
6.325714 -0.10924949999999962
6.326715 -0.10999499999999961
6.327714 -0.11073499999999988
6.328714 -0.11147050000000051
6.329714 -0.11220100000000079
6.330714 -0.11292699999999871
6.331714 -0.11365049999999986
6.332714 -0.1143705000000001
6.333714 -0.11508650000000002
6.334714 -0.1158014999999999
6.335714 -0.11651600000000042
6.336714 -0.11722850000000079
6.337714 -0.11793849999999896
6.338714 -0.11864949999999992
6.339714 -0.11936100000000023
6.340714 -0.12007099999999975
6.341714 -0.12078100000000062
6.342714 -0.12149100000000015
6.343714 -0.12220149999999903
6.344714 -0.12291350000000005
6.345714 -0.12362600000000042
6.346714 -0.1243380000000001
6.347714 -0.12505050000000045
6.348714 -0.12576250000000014
6.349714 -0.12647499999999917
6.350714 -0.1271874999999995
6.351714 -0.1278990000000012
6.352714 -0.1286090000000007
6.353714 -0.12931749999999945
6.354714 -0.13002499999999947
6.355714 -0.13073
6.356714 -0.13143249999999967
6.357714 -0.1321314999999998
6.358714 -0.13282700000000033
6.359715 -0.13351750000000054
6.360714 -0.13420349999999973
6.361714 -0.13488449999999994
6.362714 -0.13555949999999972
6.363714 -0.1362284999999991
6.364714 -0.13688999999999998
6.365714 -0.137544000000001
6.366714 -0.1381900000000001
6.367714 -0.13882849999999936
6.368714 -0.1394575
6.369714 -0.14007750000000002
6.370714 -0.14068800000000004
6.371714 -0.1412885000000007
6.372715 -0.14188000000000073
6.373714 -0.1424599999999993
6.374714 -0.14302999999999988
6.375714 -0.1435895000000004
6.376714 -0.14413800000000015
6.377714 -0.14467649999999918
6.378714 -0.14520400000000017
6.379714 -0.14572150000000045
6.380714 -0.14622849999999932
6.381714 -0.1467255000000002
6.382714 -0.14721299999999976
6.383714 -0.14769099999999932
6.384714 -0.14816050000000033
6.385714 -0.1486210000000007
6.386714 -0.1490729999999998
6.387714 -0.14951699999999965
6.388714 -0.1499534999999997
6.389714 -0.15038400000000068
6.390714 -0.15080800000000055
6.391714 -0.15122649999999932
6.392715 -0.15164000000000044
6.393714 -0.15204800000000054
6.394714 -0.152451999999999
6.395714 -0.15285299999999993
6.396714 -0.15325100000000066
6.397714 -0.15364449999999907
6.398714 -0.1540354999999993
6.399714 -0.15442550000000085
6.400714 -0.1548125000000008
6.401714 -0.155198
6.402714 -0.15558199999999975
6.403714 -0.15596350000000003
6.404714 -0.15634449999999955
6.405715 -0.15672449999999974
6.406714 -0.15710150000000034
6.407714 -0.15747700000000017
6.408714 -0.15785149999999995
6.409714 -0.15822299999999953
6.410714 -0.15859200000000026
6.411714 -0.15895850000000014
6.412714 -0.15932199999999982
6.413714 -0.15968199999999994
6.414714 -0.16003749999999975
6.415714 -0.16038895000000014
6.416714 -0.16073544999999997
6.417714 -0.16107619999999975
6.418715 -0.16141130000000042
6.419714 -0.16173985000000016
6.420714 -0.16206140000000008
6.421714 -0.16237569999999987
6.422714 -0.16268244999999998
6.423714 -0.16298074999999998
6.424714 -0.16327029999999967
6.425714 -0.1635511500000003
6.426714 -0.1638229
6.427714 -0.16408520000000018
6.428714 -0.16433770000000023
6.429714 -0.1645799999999997
6.430714 -0.16481244999999992
6.431714 -0.1650347000000002
6.432714 -0.16524679999999972
6.433714 -0.16544874999999984
6.434714 -0.16564045000000024
6.435714 -0.16582195000000005
6.436714 -0.16599335000000026
6.437714 -0.16615489999999983
6.438715 -0.16630654999999966
6.439714 -0.16644880000000012
6.440714 -0.16658140000000018
6.441714 -0.16670470000000015
6.442714 -0.16681914999999986
6.443714 -0.16692469999999993
6.444714 -0.16702164999999983
6.445714 -0.16711034999999977
6.446714 -0.16719130000000024
6.447714 -0.1672646500000002
6.448714 -0.16733065000000008
6.449714 -0.1673897500000001
6.450714 -0.16744214999999976
6.451715 -0.1674881999999997
6.452714 -0.16752840000000002
6.453714 -0.16756290000000007
6.454714 -0.16759219999999989
6.455714 -0.16761659999999995
6.456714 -0.16763625000000004
6.457714 -0.16765155000000007
6.458714 -0.16766270000000005
6.459714 -0.16767005000000001
6.460714 -0.16767390000000004
6.461714 -0.1676743500000001
6.462714 -0.16767154999999995
6.463714 -0.16766564999999997
6.464714 -0.1676567
6.465714 -0.16764495000000001
6.466714 -0.1676304500000001
6.467714 -0.16761299999999993
6.468714 -0.16759255
6.469714 -0.16756919499999998
6.470714 -0.16754271999999995
6.471714 -0.16751287
6.472714 -0.167479515
6.473714 -0.16744240999999999
6.474714 -0.167401255
6.475714 -0.1673557255
6.476714 -0.16730546
6.477714 -0.1672500695
6.478714 -0.167189115
6.479714 -0.16712213999999997
6.480714 -0.16704869000000003
6.481714 -0.16696824
6.482714 -0.16688029499999998
6.483714 -0.16678430000000005
6.484715 -0.16667979999999993
6.485714 -0.16656620000000003
6.486714 -0.166443
6.487714 -0.16630974999999992
6.488714 -0.16616595000000006
6.489714 -0.16601125000000005
6.490714 -0.16584515000000002
6.491714 -0.16566734999999996
6.492714 -0.1654776499999999
6.493714 -0.16527574999999992
6.494714 -0.1650615
6.495714 -0.16483475000000025
6.496714 -0.16459560000000006
6.497715 -0.1643440499999999
6.498714 -0.16408030000000012
6.499714 -0.1638045499999998
6.500714 -0.16351714999999994
6.501714 -0.1632184500000002
6.502714 -0.16290869999999988
6.503714 -0.16258854999999978
6.504714 -0.16225855000000006
6.505714 -0.16191935000000018
6.506714 -0.16157140000000003
6.507714 -0.16121539999999987
6.508714 -0.1608521499999999
6.509714 -0.16048195000000018
6.510714 -0.16010560000000001
6.511714 -0.15972399999999984
6.512714 -0.15933749999999988
6.513714 -0.1589463999999997
6.514714 -0.15855144999999998
6.515714 -0.15815350000000006
6.516714 -0.15775225000000012
6.517715 -0.15734840000000042
6.518714 -0.1569423999999998
6.519714 -0.15653384999999986
6.520714 -0.15612309999999993
6.521714 -0.15571025000000027
6.522714 -0.15529550000000003
6.523714 -0.15487894999999957
6.524714 -0.15445985000000045
6.525714 -0.15403820000000004
6.526714 -0.15361404999999945
6.527714 -0.15318655000000003
6.528714 -0.15275580000000005
6.529714 -0.15232145000000022
6.530715 -0.15188305000000032
6.531714 -0.1514402999999995
6.532714 -0.1509924999999999
6.533714 -0.15053960000000033
6.534714 -0.15008120000000036
6.535714 -0.14961660000000013
6.536714 -0.14914584999999939
6.537714 -0.14866854999999976
6.538714 -0.14818385000000053
6.539714 -0.14769230000000025
6.540714 -0.1471924999999997
6.541714 -0.14668500000000012
6.542714 -0.14616999999999997
6.543715 -0.14564549999999987
6.544714 -0.1451129999999999
6.545714 -0.144572
6.546714 -0.14402200000000015
6.547714 -0.14346349999999972
6.548714 -0.1428949999999999
6.549714 -0.14231800000000022
6.550714 -0.14173199999999989
6.551714 -0.14113650000000022
6.552714 -0.14053149999999992
6.553714 -0.13991750000000033
6.554714 -0.13929400000000008
6.555714 -0.13866149999999988
6.556714 -0.13802049999999977
6.557714 -0.1373689999999996
6.558714 -0.1367095000000002
6.559714 -0.13604149999999957
6.560714 -0.13536500000000035
6.561714 -0.1346795000000005
6.562714 -0.13398500000000002
6.563715 -0.1332839999999998
6.564714 -0.13257449999999962
6.565714 -0.13185700000000025
6.566714 -0.13113350000000046
6.567714 -0.1304020000000001
6.568714 -0.12966399999999997
6.569714 -0.12892050000000013
6.570714 -0.1281709999999999
6.571714 -0.12741599999999992
6.572714 -0.12665550000000025
6.573714 -0.1258899999999989
6.574714 -0.12512049999999994
6.575714 -0.12434700000000072
6.576715 -0.12356949999999987
6.577714 -0.12278900000000015
6.578714 -0.12200550000000022
6.579714 -0.12121949999999945
6.580714 -0.12043099999999919
6.581714 -0.11964000000000076
6.582714 -0.11884750000000022
6.583714 -0.1180539999999996
6.584714 -0.11725850000000018
6.585714 -0.11646199999999936
6.586714 -0.11566400000000046
6.587714 -0.11486400000000005
6.588714 -0.11406299999999958
6.589714 -0.11326050000000104
6.590714 -0.1124555000000003
6.591714 -0.11164849999999941
6.592714 -0.11083999999999909
6.593714 -0.11002800000000056
6.594714 -0.10921200000000039
6.595714 -0.10839300000000003
6.596714 -0.10757000000000073
6.597714 -0.10674149999999902
6.598714 -0.10590899999999974
6.599714 -0.10507100000000075
6.600714 -0.1042254999999992
6.601714 -0.10337449999999929
6.602714 -0.10251700000000097
6.603714 -0.10165150000000073
6.604714 -0.10077949999999936
6.605714 -0.09989899999999943
6.606714 -0.09901050000000028
6.607714 -0.0981140000000006
6.608714 -0.09720899999999963
6.609715 -0.09629599999999947
6.610714 -0.09537450000000072
6.611714 -0.09444500000000007
6.612714 -0.09350699999999951
6.613714 -0.09256150000000045
6.614714 -0.09160950000000026
6.615714 -0.09065049999999958
6.616714 -0.08968399999999906
6.617714 -0.08871149999999946
6.618714 -0.08773350000000016
6.619714 -0.08675000000000116
6.620714 -0.08576100000000109
6.621714 -0.08476750000000004
6.622715 -0.0837704999999994
6.623714 -0.08276899999999913
6.624714 -0.08176499999999938
6.625714 -0.08075800000000076
6.626714 -0.07974800000000058
6.627714 -0.07873699999999897
6.628714 -0.07772399999999993
6.629714 -0.07670900000000076
6.630714 -0.07569249999999944
6.631714 -0.07467550000000013
6.632714 -0.0736580000000001
6.633714 -0.07263999999999936
6.634714 -0.07162150000000062
6.635714 -0.07060300000000051
6.636714 -0.06958450000000042
6.637714 -0.06856600000000032
6.638714 -0.06754699999999951
6.639714 -0.06652800000000005
6.640714 -0.0655099999999993
6.641714 -0.06449199999999992
6.642715 -0.06347450000000125
6.643714 -0.06245699999999987
6.644714 -0.061438999999999126
6.645714 -0.060421499999999094
6.646714 -0.05940449999999978
6.647714 -0.05838750000000047
6.648714 -0.05736950000000108
6.649714 -0.056350999999999624
6.650714 -0.05533249999999953
6.651714 -0.05431350000000007
6.652714 -0.0532939999999999
6.653714 -0.052273500000001014
6.654714 -0.051251000000000636
6.655715 -0.050227999999999544
6.656714 -0.04920399999999974
6.657714 -0.04817699999999973
6.658714 -0.04714799999999957
6.659714 -0.04611700000000063
6.660714 -0.04508349999999948
6.661714 -0.04404650000000012
6.662714 -0.04300650000000055
6.663714 -0.0419629999999987
6.664714 -0.04091550000000064
6.665714 -0.0398645000000003
6.666714 -0.038809499999999685
6.667714 -0.03774950000000007
6.668715 -0.036684500000000106
6.669714 -0.03561549999999986
6.670714 -0.03454249999999934
6.671714 -0.03346449999999982
6.672714 -0.0323810000000006
6.673714 -0.031293000000000376
6.674714 -0.03020049999999917
6.675714 -0.029102499999999608
6.676714 -0.02800050000000112
6.677714 -0.02689500000000036
6.678714 -0.025784499999999246
6.679714 -0.02467100000000063
6.680714 -0.023554500000000454
6.681714 -0.022435000000000066
6.682714 -0.021313499999999538
6.683714 -0.020190000000000225
6.684714 -0.019064500000000772
6.685714 -0.017937999999999895
6.686714 -0.01681199999999973
6.687714 -0.015685499999998853
6.688715 -0.01455899999999933
6.689714 -0.013434499999999946
6.690714 -0.012311000000000634
6.691714 -0.01118900000000075
6.692714 -0.010069999999999718
6.693714 -0.008953499999999542
6.694714 -0.007840500000000285
6.695714 -0.006731000000000597
6.696714 -0.00562499999999912
6.697714 -0.004522999999999279
6.698714 -0.0034250000000010726
6.699714 -0.0023305000000010782
6.700714 -0.0012404999999993658
6.701715 -0.00015500000000000106
6.702714 0.0009269999999997965
6.703714 0.002004499999999957
6.704714 0.00307850000000055
6.705714 0.00414900000000022
6.706714 0.005215499999999611
6.707714 0.006279000000000147
6.708714 0.007339999999999831
6.709714 0.00839800000000066
6.710714 0.009453500000000637
6.711714 0.010506999999999118
6.712714 0.011558499999998816
6.713714 0.01260850000000044
6.714714 0.013657000000001283
6.715714 0.014705000000000057
6.716714 0.015751000000000046
6.717714 0.01679550000000061
6.718714 0.017840499999999173
6.719714 0.018884999999999735
6.720714 0.019928500000000227
6.721714 0.020971500000000007
6.722714 0.02201400000000043
6.723714 0.02305600000000014
6.724714 0.02409799999999985
6.725714 0.025138999999999488
6.726714 0.026179499999999772
6.727714 0.027220000000000053
6.728714 0.028260500000000337
6.729714 0.029300499999999906
6.730714 0.03033949999999941
6.731714 0.03137750000000019
6.732714 0.03241600000000033
6.733714 0.033453500000000407
6.734715 0.03449000000000041
6.735714 0.03552699999999977
6.736714 0.036562499999999706
6.737714 0.03759699999999957
6.738714 0.03863100000000007
6.739714 0.03966449999999987
6.740714 0.04069650000000023
6.741714 0.04172750000000053
6.742714 0.04275700000000004
6.743714 0.043784499999999414
6.744714 0.04481049999999936
6.745714 0.045833999999999805
6.746714 0.046854999999999404
6.747715 0.04787350000000085
6.748714 0.0488895000000001
6.749714 0.04990149999999907
6.750714 0.05091000000000118
6.751714 0.05191400000000094
6.752714 0.05291249999999964
6.753714 0.05390750000000013
6.754714 0.054896500000000195
6.755714 0.055879499999999846
6.756714 0.056856499999999074
6.757714 0.05782699999999988
6.758714 0.05879150000000027
6.759714 0.05974900000000016
6.760714 0.06069900000000021
6.761714 0.06164049999999899
6.762714 0.06257449999999928
6.763714 0.06350150000000043
6.764714 0.06442000000000031
6.765714 0.06532949999999955
6.766714 0.06623050000000025
6.767715 0.06712500000000116
6.768714 0.06801099999999945
6.769714 0.06888799999999981
6.770714 0.06975750000000032
6.771714 0.07061900000000028
6.772714 0.07147349999999975
6.773714 0.07232049999999937
6.774714 0.07316050000000121
6.775714 0.07399449999999992
6.776714 0.07482249999999957
6.777714 0.07564450000000016
6.778714 0.07646150000000039
6.779714 0.07727450000000034
6.780715 0.07808249999999994
6.781714 0.07888649999999926
6.782714 0.07968699999999902
6.783714 0.08048449999999992
6.784714 0.08128000000000069
6.785714 0.08207300000000059
6.786714 0.08286349999999965
6.787714 0.08365299999999999
6.788714 0.0844405000000002
6.789714 0.08522600000000026
6.790714 0.08601050000000025
6.791714 0.08679349999999945
6.792714 0.08757499999999924
6.793715 0.08835399999999953
6.794714 0.08913100000000103
6.795714 0.08990650000000039
6.796714 0.09067899999999954
6.797714 0.09144749999999977
6.798714 0.09221399999999987
6.799714 0.09297650000000102
6.800714 0.09373449999999985
6.801714 0.09448849999999973
6.802714 0.09523650000000056
6.803714 0.09597949999999968
6.804714 0.09671649999999973
6.805714 0.09744700000000002
6.806714 0.09817000000000044
6.807714 0.09888600000000039
6.808714 0.09959499999999985
6.809714 0.10029549999999937
6.810714 0.1009879999999997
6.811714 0.10167200000000014
6.812714 0.1023464999999992
6.813715 0.10301249999999972
6.814714 0.10366950000000096
6.815714 0.10431650000000013
6.816714 0.1049549999999994
6.817714 0.10558450000000075
6.818714 0.10620400000000005
6.819714 0.10681399999999935
6.820714 0.10741500000000072
6.821714 0.10800700000000013
6.822714 0.10859099999999897
6.823714 0.10916499999999983
6.824714 0.10973000000000005
6.825714 0.11028750000000043
6.826715 0.11083700000000024
6.827714 0.11137800000000013
6.828714 0.11191150000000019
6.829714 0.11243799999999975
6.830714 0.11295599999999939
6.831714 0.11346749999999925
6.832714 0.11397300000000007
6.833714 0.11447150000000038
6.834714 0.11496400000000027
6.835714 0.11545049999999975
6.836714 0.1159305000000008
6.837714 0.11640550000000015
6.838714 0.11687599999999986
6.839714 0.11734099999999986
6.840714 0.11780050000000016
6.841714 0.1182555000000008
6.842714 0.11870599999999913
6.843714 0.11915099999999909
6.844714 0.11959200000000011
6.845714 0.12002950000000023
6.846714 0.12046150000000064
6.847714 0.1208885000000007
6.848714 0.12131199999999984
6.849714 0.12173099999999931
6.850714 0.12214549999999917
6.851714 0.12255600000000012
6.852714 0.12296150000000071
6.853714 0.12336250000000029
6.854714 0.12375849999999952
6.855714 0.12414899999999975
6.856714 0.12453500000000031
6.857714 0.12491549999999983
6.858714 0.1252905000000003
6.859715 0.1256600000000004
6.860714 0.12602299999999939
6.861714 0.12637999999999996
6.862714 0.12673050000000008
6.863714 0.12707449999999976
6.864714 0.1274115000000003
6.865714 0.12774100000000033
6.866714 0.1280629999999998
6.867714 0.12837700000000007
6.868714 0.1286829999999998
6.869714 0.1289804999999996
6.870714 0.1292685000000001
6.871714 0.12954749999999998
6.872715 0.1298179999999999
6.873714 0.13007845000000004
6.874714 0.13032865000000046
6.875714 0.13056924999999994
6.876714 0.13079950000000012
6.877714 0.13101925000000025
6.878714 0.1312287999999998
6.879714 0.13142745000000022
6.880714 0.13161555000000008
6.881714 0.1317933999999996
6.882714 0.13196039999999976
6.883714 0.13211685000000006
6.884714 0.13226270000000004
6.885714 0.1323983999999999
6.886714 0.13252430000000032
6.887714 0.1326403500000001
6.888714 0.1327469499999997
6.889714 0.13284444999999973
6.890714 0.1329328500000002
6.891714 0.13301250000000045
6.892715 0.1330841500000001
6.893714 0.13314749999999972
6.894714 0.13320314999999963
6.895714 0.13325189999999998
6.896714 0.13329335000000037
6.897714 0.1333278999999999
6.898714 0.13335629999999954
6.899714 0.13337810000000055
6.900714 0.13339380000000015
6.901714 0.13340400000000005
6.902714 0.13340809999999995
6.903714 0.13340664999999963
6.904714 0.1333997999999999
6.905715 0.13338739999999996
6.906714 0.13336975
6.907714 0.13334665000000018
6.908714 0.13331829999999995
6.909714 0.1332846499999999
6.910714 0.13324550000000016
6.911714 0.13320094999999993
6.912714 0.1331510999999999
6.913714 0.13309585000000013
6.914714 0.1330350999999999
6.915714 0.13296885000000003
6.916714 0.1328968000000003
6.917714 0.13281914999999986
6.918715 0.1327356499999998
6.919714 0.13264630000000005
6.920714 0.13255105000000014
6.921714 0.1324495499999998
6.922714 0.13234184999999987
6.923714 0.13222780000000023
6.924714 0.13210735000000007
6.925714 0.1319802499999999
6.926714 0.13184629999999997
6.927714 0.13170545000000003
6.928714 0.13155749999999997
6.929714 0.13140224999999994
6.930714 0.1312396
6.931714 0.1310694500000001
6.932714 0.13089165000000005
6.933714 0.13070594999999988
6.934714 0.13051225000000002
6.935714 0.13031050000000013
6.936714 0.13010049999999984
6.937714 0.1298821499999999
6.938715 0.12965555000000004
6.939714 0.12942050000000005
6.940714 0.12917685000000007
6.941714 0.12892471499999994
6.942714 0.128664025
6.943714 0.12839477500000004
6.944714 0.12811696999999997
6.945714 0.127830595
6.946714 0.12753575
6.947714 0.12723248
6.948714 0.126920845
6.949714 0.12660095
6.950714 0.12627290500000002
6.951715 0.12593685
6.952714 0.12559293
6.953714 0.12524129499999997
6.954714 0.12488214999999997
6.955714 0.124515715
6.956714 0.12414218500000004
6.957714 0.12376182499999996
6.958714 0.12337483999999999
6.959714 0.12298145
6.960714 0.12258199999999998
6.961714 0.12217675
6.962714 0.12176584999999993
6.963714 0.12134969999999996
6.964714 0.12092845000000015
6.965714 0.12050219999999996
6.966714 0.12007140000000001
6.967714 0.11963605000000013
6.968714 0.11919624999999988
6.969714 0.11875234999999994
6.970714 0.11830429999999997
6.971714 0.11785205000000001
6.972714 0.1173958000000001
6.973714 0.11693554999999993
6.974714 0.1164711000000001
6.975714 0.11600239999999998
6.976714 0.11552929999999997
6.977714 0.11505180000000012
6.978714 0.1145697499999998
6.979714 0.11408284999999989
6.980714 0.11359100000000011
6.981714 0.11309405000000004
6.982714 0.11259159999999992
6.983714 0.11208355000000016
6.984715 0.11156990000000008
6.985714 0.11105039999999998
6.986714 0.11052469999999993
6.987714 0.10999264999999986
6.988714 0.10945444999999995
6.989714 0.10890980000000006
6.990714 0.1083584500000002
6.991714 0.10780039999999998
6.992714 0.10723579999999985
6.993714 0.10666465000000015
6.994714 0.10608690000000005
6.995714 0.10550249999999976
6.996714 0.10491150000000009
6.997715 0.10431395000000017
6.998714 0.10370984999999999
6.999714 0.10309954999999985
7.000714 0.10248294999999981
7.001714 0.10186015000000015
7.002714 0.1012311500000002
7.003714 0.10059609999999969
7.004714 0.09995489999999967
7.005714 0.09930775000000043
7.006714 0.09865475000000014
7.007714 0.0979958499999997
7.008714 0.09733119999999991
7.009714 0.09666040000000028
7.010714 0.09598334999999987
7.011714 0.09530049999999961
7.012714 0.09461215000000031
7.013714 0.09391770000000031
7.014714 0.09321705000000002
7.015714 0.09251049999999959
7.016714 0.09179784999999982
7.017715 0.09107935000000038
7.018714 0.09035499999999992
7.019714 0.08962449999999964
7.020714 0.08888820000000017
7.021714 0.08814605000000035
7.022714 0.08739844999999997
7.023714 0.08664539999999966
7.024714 0.08588685000000033
7.025714 0.08512285000000043
7.026714 0.08435379999999969
7.027714 0.08358005000000011
7.028714 0.08280150000000006
7.029714 0.08201820000000001
7.030715 0.08123060000000021
7.031714 0.08043899999999944
7.032714 0.07964339999999977
7.033714 0.07884444999999991
7.034714 0.07804190000000022
7.035714 0.07723574999999999
7.036714 0.07642665000000005
7.037714 0.0756143000000002
7.038714 0.07479904999999976
7.039714 0.07398159999999997
7.040714 0.07316119999999977
7.041714 0.07233830000000008
7.042714 0.07151285000000039
7.043715 0.07068480000000027
7.044714 0.06985464999999973
7.045714 0.06902194999999989
7.046714 0.06818659999999979
7.047714 0.06734880000000001
7.048714 0.06650900000000008
7.049714 0.06566580000000018
7.050714 0.0648200000000005
7.051714 0.06397149999999943
7.052714 0.06311949999999945
7.053714 0.06226450000000063
7.054714 0.0614060000000002
7.055714 0.06054449999999957
7.056714 0.059679
7.057714 0.05880950000000017
7.058714 0.05793600000000004
7.059714 0.05705849999999965
7.060714 0.05617650000000029
7.061714 0.05529000000000061
7.062714 0.05440000000000002
7.063715 0.05350449999999971
7.064714 0.052604499999999776
7.065714 0.0517000000000002
7.066714 0.05079099999999963
7.067714 0.049878499999999486
7.068714 0.04896050000000032
7.069714 0.0480385000000002
7.070714 0.04711299999999983
7.071714 0.046183499999999864
7.072714 0.04525000000000029
7.073714 0.04431300000000047
7.074714 0.04337249999999973
7.075714 0.04242899999999945
7.076715 0.041482500000000325
7.077714 0.04053300000000031
7.078714 0.03958149999999948
7.079714 0.03862749999999983
7.080714 0.037670999999999996
7.081714 0.036711999999999995
7.082714 0.03575100000000053
7.083714 0.03478800000000025
7.084714 0.033822999999999825
7.085714 0.03285599999999994
7.086714 0.03188749999999996
7.087714 0.030916999999999827
7.088714 0.0299440000000002
7.089714 0.028969999999999826
7.090714 0.02799399999999999
7.091714 0.027015000000000622
7.092714 0.02603499999999983
7.093714 0.025052999999999572
7.094714 0.024067999999999784
7.095714 0.02308149999999989
7.096714 0.022093999999999926
7.097714 0.021104000000000466
7.098714 0.02011200000000019
7.099714 0.019117499999999735
7.100714 0.018121499999999856
7.101714 0.017124999999999942
7.102714 0.01612600000000053
7.103714 0.015124999999999621
7.104714 0.014123
7.105714 0.013121000000000379
7.106714 0.01211699999999926
7.107714 0.011111000000000714
7.108714 0.0101045000000001
7.109715 0.009096999999999415
7.110714 0.008089000000000728
7.111714 0.007080499999999974
7.112714 0.00607099999999915
7.113714 0.005062000000000393
7.114714 0.004052000000000212
7.115714 0.0030409999999999595
7.116714 0.0020315000000004904
7.117714 0.001020999999999596
7.118714 9.9999999993443e-06
7.119714 -0.0010005000000001948
7.120714 -0.002011999999999804
7.121714 -0.0030230000000000556
7.122715 -0.004033499999999595
7.123714 -0.005044499999999846
7.124714 -0.006056000000000811
7.125714 -0.007066999999999707
7.126714 -0.008078499999999315
7.127714 -0.00909000000000028
7.128714 -0.010101000000000533
7.129714 -0.011113500000000212
7.130714 -0.01212599999999989
7.131714 -0.013138000000000212
7.132714 -0.014150999999999248
7.133714 -0.015164499999998998
7.134714 -0.016178500000000814
7.135714 -0.01719249999999992
7.136714 -0.018206499999999706
7.137714 -0.019222500000000305
7.138714 -0.02023850000000023
7.139714 -0.02125500000000019
7.140714 -0.022272999999999574
7.141714 -0.023291000000000315
7.142715 -0.024309999999999773
7.143714 -0.025329999999999978
7.144714 -0.026350500000000214
7.145714 -0.027371999999999844
7.146714 -0.028394500000000225
7.147714 -0.029417999999999996
7.148714 -0.030441999999999803
7.149714 -0.03146649999999964
7.150714 -0.03249200000000023
7.151714 -0.03351850000000021
7.152714 -0.03454549999999955
7.153714 -0.03557300000000028
7.154714 -0.03660050000000033
7.155715 -0.0376279999999997
7.156714 -0.03865599999999979
7.157714 -0.03968399999999987
7.158714 -0.040710999999999886
7.159714 -0.04173799999999991
7.160714 -0.042764500000000566
7.161714 -0.043789000000000404
7.162714 -0.044812999999999534
7.163714 -0.045835999999999946
7.164714 -0.04685650000000018
7.165714 -0.04787550000000032
7.166714 -0.04889200000000027
7.167714 -0.049905999999999374
7.168715 -0.0509179999999997
7.169714 -0.05192650000000045
7.170714 -0.052932500000000354
7.171714 -0.05393500000000002
7.172714 -0.05493349999999939
7.173714 -0.05592849999999988
7.174714 -0.05691950000000009
7.175714 -0.057907500000000084
7.176714 -0.05889100000000044
7.177714 -0.05986999999999981
7.178714 -0.06084499999999959
7.179714 -0.06181549999999971
7.180714 -0.06278150000000021
7.181714 -0.06374300000000038
7.182714 -0.06470050000000029
7.183714 -0.06565349999999985
7.184714 -0.06660249999999984
7.185714 -0.06754650000000015
7.186714 -0.06848689999999993
7.187714 -0.06942374999999967
7.188715 -0.07035635000000012
7.189714 -0.07128545000000035
7.190714 -0.07221095000000004
7.191714 -0.07313359999999959
7.192714 -0.07405324999999963
7.193714 -0.07497035000000035
7.194714 -0.07588500000000004
7.195714 -0.07679700000000014
7.196714 -0.07770685000000002
7.197714 -0.07861489999999964
7.198714 -0.07952109999999987
7.199714 -0.08042555000000033
7.200714 -0.08132850000000001
7.201715 -0.08222994999999958
7.202714 -0.08313
7.203714 -0.0840286000000001
7.204714 -0.08492530000000036
7.205714 -0.08582064999999992
7.206714 -0.08671415000000007
7.207714 -0.08760540000000042
7.208714 -0.08849494999999942
7.209714 -0.08938224999999997
7.210714 -0.09026695000000005
7.211714 -0.09114884999999981
7.212714 -0.09202780000000052
7.213714 -0.09290339999999969
7.214714 -0.09377544999999951
7.215714 -0.09464385000000036
7.216714 -0.09550820000000046
7.217714 -0.0963682500000001
7.218714 -0.09722354999999977
7.219714 -0.09807410000000011
7.220714 -0.09891989999999978
7.221714 -0.09976064999999998
7.222714 -0.10059595000000028
7.223714 -0.10142574999999951
7.224714 -0.10224974999999954
7.225714 -0.10306795000000041
7.226714 -0.10388030000000024
7.227714 -0.1046864499999998
7.228714 -0.10548645000000019
7.229714 -0.10628030000000008
7.230714 -0.10706789999999988
7.231714 -0.10784914999999999
7.232714 -0.1086239
7.233714 -0.10939199999999978
7.234715 -0.11015360000000013
7.235714 -0.11090870000000004
7.236714 -0.11165725000000003
7.237714 -0.11239900000000007
7.238714 -0.113134
7.239714 -0.11386235000000004
7.240714 -0.11458399999999978
7.241714 -0.11529884999999991
7.242714 -0.11600694999999991
7.243714 -0.11670799999999996
7.244714 -0.11740210000000001
7.245714 -0.11808950000000004
7.246714 -0.11876985000000014
7.247715 -0.11944305
7.248714 -0.12010915000000011
7.249714 -0.12076800000000007
7.250714 -0.12141969999999978
7.251714 -0.12206434999999989
7.252714 -0.12270175000000014
7.253714 -0.12333185000000012
7.254714 -0.1239546999999999
7.255714 -0.1245703999999998
7.256714 -0.12517890000000004
7.257714 -0.12578030000000015
7.258714 -0.12637465
7.259714 -0.12696209999999997
7.260714 -0.12754274999999998
7.261714 -0.12811660000000008
7.262714 -0.12868384999999996
7.263714 -0.12924454999999993
7.264714 -0.1297990000000001
7.265714 -0.13034725000000003
7.266714 -0.13088929999999993
7.267715 -0.13142534999999997
7.268714 -0.13195555
7.269714 -0.13248005000000002
7.270714 -0.13299875
7.271714 -0.13351165000000004
7.272714 -0.13401900000000005
7.273714 -0.13452070000000002
7.274714 -0.135016645
7.275714 -0.13550684499999996
7.276714 -0.13599119499999998
7.277714 -0.13646958
7.278714 -0.13694186249999998
7.279714 -0.1374078895
7.280715 -0.1378674825
7.281714 -0.1383204205
7.282714 -0.13876648
7.283714 -0.13920542
7.284714 -0.13963696999999994
7.285714 -0.140060865
7.286714 -0.14047686500000003
7.287714 -0.14088458
7.288714 -0.14128374999999993
7.289714 -0.14167414999999997
7.290714 -0.14205540000000003
7.291714 -0.14242724999999998
7.292714 -0.14278939999999987
7.293715 -0.1431416
7.294714 -0.14348370000000016
7.295714 -0.1438152500000001
7.296714 -0.14413600000000001
7.297714 -0.14444595000000005
7.298714 -0.14474489999999998
7.299714 -0.14503264999999993
7.300714 -0.14530915
7.301714 -0.14557425
7.302714 -0.14582799999999996
7.303714 -0.14607050000000013
7.304714 -0.14630150000000006
7.305714 -0.14652124999999983
7.306714 -0.1467298500000001
7.307714 -0.14692719999999998
7.308714 -0.1471136999999998
7.309714 -0.1472894000000001
7.310714 -0.1474541999999999
7.311714 -0.14760865000000006
7.312714 -0.1477528500000002
7.313715 -0.1478867499999998
7.314714 -0.14801065000000008
7.315714 -0.1481246499999999
7.316714 -0.14822889999999975
7.317714 -0.1483235000000002
7.318714 -0.1484088000000002
7.319714 -0.14848484999999992
7.320714 -0.14855155000000003
7.321714 -0.1486092500000002
7.322714 -0.14865785000000015
7.323714 -0.1486972499999996
7.324714 -0.14872784999999997
7.325714 -0.14874970000000007
7.326715 -0.14876274999999942
7.327714 -0.1487667500000004
7.328714 -0.1487620500000002
7.329714 -0.14874894999999969
7.330714 -0.14872715000000006
7.331714 -0.1486969500000001
7.332714 -0.14865799999999987
7.333714 -0.1486103499999999
7.334714 -0.14855465000000018
7.335714 -0.14849029999999983
7.336714 -0.14841719999999983
7.337714 -0.1483360000000004
7.338714 -0.14824615000000027
7.339714 -0.14814759999999969
7.340714 -0.14804065000000013
7.341714 -0.1479249500000003
7.342714 -0.14780055
7.343714 -0.14766740000000012
7.344714 -0.14752509999999952
7.345714 -0.14737379999999964
7.346714 -0.1472133500000004
7.347714 -0.1470434500000003
7.348714 -0.1468636999999996
7.349714 -0.1466740999999996
7.350714 -0.14647500000000033
7.351714 -0.14626549999999988
7.352714 -0.14604500000000006
7.353714 -0.14581450000000018
7.354714 -0.14557299999999956
7.355714 -0.14532000000000014
7.356714 -0.145056
7.357714 -0.1447804999999997
7.358714 -0.14449300000000057
7.359715 -0.14419349999999997
7.360714 -0.14388199999999984
7.361714 -0.14355800000000024
7.362714 -0.14322149999999972
7.363714 -0.14287199999999967
7.364714 -0.14250950000000073
7.365714 -0.14213450000000025
7.366714 -0.14174649999999886
7.367714 -0.14134550000000062
7.368714 -0.14093100000000075
7.369714 -0.1405029999999993
7.370714 -0.14006299999999966
7.371714 -0.1396094999999998
7.372715 -0.13914249999999964
7.373714 -0.13866249999999997
7.374714 -0.13817050000000078
7.375714 -0.13766600000000004
7.376714 -0.13714849999999976
7.377714 -0.1366195000000007
7.378714 -0.1360780000000001
7.379714 -0.13552499999999934
7.380714 -0.1349609999999992
7.381714 -0.13438550000000027
7.382714 -0.13379900000000056
7.383714 -0.1332019999999995
7.384714 -0.13259500000000038
7.385714 -0.13197750000000122
7.386714 -0.13134899999999994
7.387714 -0.1307114999999994
7.388714 -0.13006599999999965
7.389714 -0.12941050000000054
7.390714 -0.1287449999999994
7.391714 -0.12807049999999898
7.392715 -0.12738749999999996
7.393714 -0.12669650000000043
7.394714 -0.12599550000000015
7.395714 -0.125286
7.396714 -0.12456899999999999
7.397714 -0.12384249999999998
7.398714 -0.12310750000000008
7.399714 -0.12236400000000024
7.400714 -0.12161200000000048
7.401714 -0.1208510000000001
7.402714 -0.12008100000000044
7.403714 -0.11930149999999945
7.404714 -0.11851299999999917
7.405715 -0.11771500000000026
7.406714 -0.11690649999999995
7.407714 -0.11608849999999965
7.408714 -0.11526100000000072
7.409714 -0.11442349999999973
7.410714 -0.11357499999999933
7.411714 -0.11271600000000023
7.412714 -0.11184600000000033
7.413714 -0.1109649999999997
7.414714 -0.11007199999999957
7.415714 -0.10916750000000068
7.416714 -0.10825250000000036
7.417714 -0.10732499999999985
7.418715 -0.1063850000000005
7.419714 -0.1054330000000003
7.420714 -0.10446849999999992
7.421714 -0.10349149999999935
7.422714 -0.10250249999999927
7.423714 -0.10150100000000037
7.424714 -0.10048650000000053
7.425714 -0.09945950000000052
7.426714 -0.09842049999999966
7.427714 -0.09736849999999928
7.428714 -0.09630350000000067
7.429714 -0.0952260000000005
7.430714 -0.09413699999999886
7.431714 -0.09303500000000037
7.432714 -0.09192050000000034
7.433714 -0.09079499999999953
7.434714 -0.08965750000000058
7.435714 -0.08850850000000017
7.436714 -0.08734849999999898
7.437714 -0.08617749999999974
7.438715 -0.08499550000000107
7.439714 -0.08380450000000042
7.440714 -0.08260399999999979
7.441714 -0.08139349999999981
7.442714 -0.08017499999999927
7.443714 -0.07894849999999953
7.444714 -0.07771400000000059
7.445714 -0.07647200000000044
7.446714 -0.0752229999999998
7.447714 -0.0739680000000001
7.448714 -0.07270750000000069
7.449714 -0.07144050000000016
7.450714 -0.07016849999999926
7.451715 -0.06889149999999937
7.452714 -0.06760950000000049
7.453714 -0.06632349999999998
7.454714 -0.06503199999999976
7.455714 -0.06373650000000061
7.456714 -0.062436999999999826
7.457714 -0.06113250000000005
7.458714 -0.05982399999999999
7.459714 -0.05850999999999887
7.460714 -0.057190499999999395
7.461714 -0.055867000000001
7.462714 -0.05453800000000019
7.463714 -0.05320399999999902
7.464714 -0.05186300000000008
7.465714 -0.05051600000000072
7.466714 -0.049164000000001006
7.467714 -0.04780399999999938
7.468714 -0.04643649999999926
7.469714 -0.04506200000000001
7.470714 -0.04368050000000027
7.471714 -0.04229099999999997
7.472714 -0.04089299999999975
7.473714 -0.03948700000000032
7.474714 -0.038073000000000336
7.475714 -0.03665050000000044
7.476714 -0.03521899999999991
7.477714 -0.03377950000000017
7.478714 -0.03233150000000052
7.479714 -0.030874999999999597
7.480714 -0.0294094999999994
7.481714 -0.027936
7.482714 -0.026453999999999325
7.483714 -0.024963500000000086
7.484715 -0.023465500000001003
7.485714 -0.021959500000000007
7.486714 -0.020446499999999874
7.487714 -0.018924999999999824
7.488714 -0.017395999999999925
7.489714 -0.01586099999999961
7.490714 -0.014319000000000158
7.491714 -0.01277050000000093
7.492714 -0.011216499999999286
7.493714 -0.00965649999999993
7.494714 -0.008091000000000868
7.495714 -0.006519999999999389
7.496714 -0.004944499999999627
7.497715 -0.0033655000000002984
7.498714 -0.0017805000000005499
7.499714 -0.00019099999999980894
7.500714 0.001400500000001072
7.501714 0.002995999999999522
7.502714 0.004595499999999607
7.503714 0.006197500000000545
7.504714 0.007802500000000337
7.505714 0.009410999999999697
7.506714 0.011021999999999909
7.507714 0.012634499999999549
7.508714 0.014248999999999328
7.509714 0.01586599999999996
7.510714 0.017485000000000733
7.511714 0.01910550000000093
7.512714 0.020726999999999843
7.513714 0.02234999999999954
7.514714 0.023974999999999375
7.515714 0.025601499999999996
7.516714 0.027228000000000613
7.517715 0.028855499999999947
7.518714 0.030483999999999352
7.519714 0.03211250000000011
7.520714 0.03374150000000022
7.521714 0.03537150000000041
7.522714 0.037001500000000596
7.523714 0.03863149999999943
7.524714 0.040262000000000325
7.525714 0.04189249999999987
7.526714 0.04352399999999949
7.527714 0.04515550000000045
7.528714 0.046786499999999356
7.529714 0.04841800000000032
7.530715 0.050049499999999934
7.531714 0.05168099999999955
7.532714 0.05331350000000059
7.533714 0.0549474999999997
7.534714 0.05658250000000023
7.535714 0.05821750000000077
7.536714 0.05985399999999938
7.537714 0.06149200000000012
7.538714 0.063132000000001
7.539714 0.06477349999999997
7.540714 0.06641649999999971
7.541714 0.06806249999999965
7.542714 0.06970999999999904
7.543715 0.07135949999999991
7.544714 0.07301250000000034
7.545714 0.07466749999999957
7.546714 0.07632400000000093
7.547714 0.07798349999999979
7.548714 0.07964549999999951
7.549714 0.081309
7.550714 0.08297399999999992
7.551714 0.08464200000000006
7.552714 0.08631100000000026
7.553714 0.08798000000000047
7.554714 0.08964999999999938
7.555714 0.09131999999999967
7.556714 0.09298899999999986
7.557714 0.09465800000000008
7.558714 0.0963260000000002
7.559714 0.09799100000000012
7.560714 0.09965499999999997
7.561714 0.10131650000000034
7.562714 0.10297349999999969
7.563715 0.1046275000000002
7.564714 0.10627700000000108
7.565714 0.10792099999999955
7.566714 0.10956099999999906
7.567714 0.11119499999999952
7.568714 0.11282300000000094
7.569714 0.11444600000000062
7.570714 0.11606099999999978
7.571714 0.11766850000000041
7.572714 0.11927049999999999
7.573714 0.12086499999999974
7.574714 0.12245050000000018
7.575714 0.12402849999999944
7.576715 0.12559899999999885
7.577714 0.12716150000000043
7.578714 0.128715
7.579714 0.13025899999999957
7.580714 0.1317955000000007
7.581714 0.1333235000000005
7.582714 0.13484200000000035
7.583714 0.13635200000000028
7.584714 0.13785399999999964
7.585714 0.13934749999999907
7.586714 0.14083249999999997
7.587714 0.14230900000000093
7.588714 0.14377799999999935
7.589714 0.14523899999999992
7.590714 0.14669150000000056
7.591714 0.14813649999999998
7.592714 0.1495745000000003
7.593714 0.15100599999999947
7.594714 0.15243049999999952
7.595714 0.15384849999999978
7.596714 0.15525949999999955
7.597714 0.15666450000000026
7.598714 0.1580645000000006
7.599714 0.15945799999999985
7.600714 0.16084550000000003
7.601714 0.16222750000000047
7.602714 0.16360399999999986
7.603714 0.16497599999999962
7.604714 0.1663414999999996
7.605714 0.16770100000000052
7.606714 0.16905700000000048
7.607714 0.17040649999999935
7.608714 0.17175049999999986
7.609715 0.17308849999999995
7.610714 0.17442000000000027
7.611714 0.17574600000000087
7.612714 0.17706550000000035
7.613714 0.17837799999999931
7.614714 0.17968349999999916
7.615714 0.18098150000000052
7.616714 0.18227200000000068
7.617714 0.18355499999999964
7.618714 0.1848289999999993
7.619714 0.1860939999999997
7.620714 0.18734950000000014
7.621714 0.1885954999999999
7.622715 0.18983100000000025
7.623714 0.19105550000000052
7.624714 0.19226950000000007
7.625714 0.19347149999999946
7.626714 0.194661
7.627714 0.1958385000000004
7.628714 0.1970034999999999
7.629714 0.1981544999999998
7.630714 0.19929119999999986
7.631714 0.20041425000000027
7.632714 0.20152289999999998
7.633714 0.2026172499999999
7.634714 0.20369664999999992
7.635714 0.20476105000000025
7.636714 0.20581060000000032
7.637714 0.20684459999999946
7.638714 0.20786360000000026
7.639714 0.20886760000000001
7.640714 0.20985645
7.641714 0.2108303500000001
7.642715 0.21178929999999963
7.643714 0.21273410000000015
7.644714 0.2136643
7.645714 0.2145803500000002
7.646714 0.2154829499999999
7.647714 0.21637205
7.648714 0.21724805000000033
7.649714 0.21811139999999965
7.650714 0.2189621499999999
7.651714 0.2198005000000002
7.652714 0.22062685
7.653714 0.22144174999999983
7.654714 0.22224539999999987
7.655715 0.22303775
7.656714 0.2238192
7.657714 0.2245897
7.658714 0.22534969999999996
7.659714 0.2260991500000001
7.660714 0.22683814999999996
7.661714 0.22756684999999996
7.662714 0.22828500000000013
7.663714 0.22899275
7.664714 0.22968995000000003
7.665714 0.23037654999999985
7.666714 0.2310524
7.667714 0.23171730000000001
7.668715 0.23237119999999992
7.669714 0.2330137500000001
7.670714 0.23364474999999998
7.671714 0.23426409499999998
7.672714 0.23487139500000007
7.673714 0.235466385
7.674714 0.23604877999999999
7.675714 0.2366182655
7.676714 0.237174515
7.677714 0.23771721449999997
7.678714 0.238246015
7.679714 0.23876050000000001
7.680714 0.23926029499999998
7.681714 0.23974513999999994
7.682714 0.24021454999999997
7.683714 0.24066810000000008
7.684714 0.2411055
7.685714 0.24152615
7.686714 0.24192975000000005
7.687714 0.24231604999999995
7.688715 0.24268449999999983
7.689714 0.24303460000000005
7.690714 0.24336640000000015
7.691714 0.24367944999999983
7.692714 0.24397320000000006
7.693714 0.24424775000000007
7.694714 0.2445025500000001
7.695714 0.24473754999999991
7.696714 0.2449527499999999
7.697714 0.24514795000000023
7.698714 0.24532310000000002
7.699714 0.24547824999999976
7.700714 0.24561344999999993
7.701715 0.24572855000000016
7.702714 0.24582364999999962
7.703714 0.24589934999999968
7.704714 0.24595575000000064
7.705714 0.24599285000000012
7.706714 0.24601139999999985
7.707714 0.24601139999999985
7.708714 0.24599285000000012
7.709714 0.2459561000000006
7.710714 0.24590189999999967
7.711714 0.2458309499999999
7.712714 0.24574294999999985
7.713714 0.2456385499999996
7.714714 0.24551845000000042
7.715714 0.2453823999999999
7.716714 0.24523104999999956
7.717714 0.2450653500000003
7.718714 0.24488549999999998
7.719714 0.24469149999999995
7.720714 0.24448350000000033
7.721714 0.24426199999999973
7.722714 0.2440279999999996
7.723714 0.2437805000000006
7.724714 0.24352050000000003
7.725714 0.24324949999999937
7.726714 0.24296500000000046
7.727714 0.24266750000000065
7.728714 0.24235849999999937
7.729714 0.24203699999999925
7.730714 0.24170300000000028
7.731714 0.24135649999999978
7.732714 0.2409975000000004
7.733714 0.24062550000000013
7.734715 0.2402389999999995
7.735714 0.23983899999999997
7.736714 0.23942500000000083
7.737714 0.23899600000000065
7.738714 0.23855199999999938
7.739714 0.23809199999999972
7.740714 0.23761600000000035
7.741714 0.23712250000000037
7.742714 0.23661199999999918
7.743714 0.2360840000000002
7.744714 0.23553799999999997
7.745714 0.2349734999999991
7.746714 0.23438950000000025
7.747715 0.23378750000000018
7.748714 0.23316550000000003
7.749714 0.23252400000000054
7.750714 0.23186349999999972
7.751714 0.2311824999999995
7.752714 0.230482
7.753714 0.2297625000000005
7.754714 0.2290225000000002
7.755714 0.22826299999999924
7.756714 0.2274844999999997
7.757714 0.22668600000000008
7.758714 0.22586899999999985
7.759714 0.22503299999999965
7.760714 0.22417850000000017
7.761714 0.2233070000000009
7.762714 0.22241750000000032
7.763714 0.2215094999999991
7.764714 0.2205844999999995
7.765714 0.2196430000000007
7.766714 0.21868450000000073
7.767715 0.21771050000000033
7.768714 0.21672050000000023
7.769714 0.21571399999999963
7.770714 0.21469249999999931
7.771714 0.21365549999999991
7.772714 0.2126035000000009
7.773714 0.2115374999999995
7.774714 0.21045699999999914
7.775714 0.20936200000000113
7.776714 0.2082525000000001
7.777714 0.20712899999999942
7.778714 0.20599250000000055
7.779714 0.2048420000000007
7.780715 0.20367800000000058
7.781714 0.2025019999999983
7.782714 0.20131100000000032
7.783714 0.20010750000000083
7.784714 0.19889299999999924
7.785714 0.19766299999999992
7.786714 0.19642150000000047
7.787714 0.19516899999999895
7.788714 0.19390299999999983
7.789714 0.19262350000000045
7.790714 0.19133299999999895
7.791714 0.19003050000000202
7.792714 0.18871649999999954
7.793715 0.18739099999999964
7.794714 0.18605350000000162
7.795714 0.18470449999999805
7.796714 0.18334250000000035
7.797714 0.18197050000000195
7.798714 0.1805859999999993
7.799714 0.17919049999999992
7.800714 0.17778399999999844
7.801714 0.1763649999999981
7.802714 0.17493399999999965
7.803714 0.17349200000000176
7.804714 0.17203900000000175
7.805714 0.17057199999999806
7.806714 0.16909299999999897
7.807714 0.167601500000001
7.808714 0.1660970000000008
7.809714 0.16458100000000045
7.810714 0.16305149999999985
7.811714 0.16150849999999897
7.812714 0.15995299999999923
7.813715 0.15838449999999998
7.814714 0.15680250000000043
7.815714 0.15520649999999991
7.816714 0.15359699999999912
7.817714 0.1519745000000015
7.818714 0.15033750000000218
7.819714 0.14868699999999987
7.820714 0.14702399999999874
7.821714 0.14534750000000005
7.822714 0.14365750000000108
7.823714 0.14195399999999914
7.824714 0.14023699999999967
7.825714 0.13850799999999933
7.826715 0.13676749999999885
7.827714 0.13501550000000098
7.828714 0.13325200000000026
7.829714 0.1314765000000014
7.830714 0.12969099999999917
7.831714 0.12789699999999835
7.832714 0.12609250000000155
7.833714 0.12427750000000061
7.834714 0.12245449999999912
7.835714 0.12062249999999836
7.836714 0.11878249999999974
7.837714 0.11693750000000214
7.838714 0.11508549999999997
7.839714 0.11322549999999995
7.840714 0.11136000000000024
7.841714 0.1094885000000001
7.842714 0.10761150000000025
7.843714 0.10572999999999941
7.844714 0.10384250000000086
7.845714 0.1019494999999999
7.846714 0.10005299999999936
7.847714 0.09815099999999913
7.848714 0.09624349999999918
7.849714 0.09433150000000094
7.850714 0.0924135000000023
7.851714 0.09049099999999995
7.852714 0.08856299999999788
7.853714 0.08662900000000083
7.854714 0.08469050000000007
7.855714 0.08274500000000017
7.856714 0.08079349999999985
7.857714 0.07883649999999984
7.858714 0.07687199999999997
7.859715 0.07490299999999911
7.860714 0.07292700000000182
7.861714 0.07094349999999927
7.862714 0.06895449999999971
7.863714 0.06695800000000032
7.864714 0.06495499999999979
7.865714 0.06294700000000027
7.866714 0.0609319999999989
7.867714 0.05890899999999968
7.868714 0.05688050000000075
7.869714 0.05484649999999941
7.870714 0.052805999999999645
7.871714 0.05075850000000075
7.872715 0.04870549999999943
7.873714 0.04664599999999969
7.874714 0.044581000000000245
7.875714 0.04251050000000109
7.876714 0.04043400000000152
7.877714 0.03835299999999824
7.878714 0.03626649999999797
7.879714 0.03417500000000141
7.880714 0.03207950000000187
7.881714 0.02997999999999933
7.882714 0.02787550000000051
7.883714 0.025767000000001407
7.884714 0.023655499999998032
7.885714 0.021541499999999224
7.886714 0.01942400000000085
7.887714 0.017305000000000337
7.888714 0.015185000000001109
7.889714 0.013062000000000316
7.890714 0.010936999999999385
7.891714 0.008812499999999165
7.892715 0.0066884999999996565
7.893714 0.004563499999998724
7.894714 0.002439999999999929
7.895714 0.00031700000000184705
7.896714 -0.0018055000000009435
7.897714 -0.003926000000000884
7.898714 -0.006044999999998686
7.899714 -0.008160499999999632
7.900714 -0.010274000000000437
7.901714 -0.012385500000001104
7.902714 -0.014493499999999491
7.903714 -0.01659899999999974
7.904714 -0.018702000000001842
7.905715 -0.020800500000000242
7.906714 -0.022894499999997653
7.907714 -0.024985999999999627
7.908714 -0.027074000000002037
7.909714 -0.02915900000000017
7.910714 -0.031239999999998026
7.911714 -0.03331799999999974
7.912714 -0.03539299999999988
7.913714 -0.03746549999999917
7.914714 -0.03953650000000175
7.915714 -0.04160249999999991
7.916714 -0.043666999999998644
7.917714 -0.045730500000001374
7.918715 -0.04779150000000054
7.919714 -0.049851999999998994
7.920714 -0.05191250000000016
7.921714 -0.053971999999999895
7.922714 -0.056029499999999496
7.923714 -0.05808650000000109
7.924714 -0.060144500000001405
7.925714 -0.062202499999999
7.926714 -0.06425949999999789
7.927714 -0.06631849999999963
7.928714 -0.06837800000000208
7.929714 -0.07043450000000025
7.930714 -0.07249050000000042
7.931714 -0.07454800000000002
7.932714 -0.07660399999999748
7.933714 -0.0786574999999995
7.934714 -0.08070950000000211
7.935714 -0.08275950000000186
7.936714 -0.08480699999999805
7.937714 -0.0868514999999981
7.938715 -0.08889200000000057
7.939714 -0.09092799999999934
7.940714 -0.09295900000000183
7.941714 -0.0949845000000019
7.942714 -0.09700299999999742
7.943714 -0.09901550000000064
7.944714 -0.10102100000000203
7.945714 -0.10301749999999871
7.946714 -0.10500649999999827
7.947714 -0.10698699999999925
7.948714 -0.10895750000000225
7.949714 -0.11091750000000113
7.950714 -0.11286899999999873
7.951715 -0.11481049999999834
7.952714 -0.11673999999999983
7.953714 -0.1186580000000012
7.954714 -0.12056550000000114
7.955714 -0.12246300000000039
7.956714 -0.12434899999999952
7.957714 -0.1262230000000005
7.958714 -0.12808599999999937
7.959714 -0.1299370000000001
7.960714 -0.131776
7.961714 -0.13360549999999993
7.962714 -0.13542450000000114
7.963714 -0.1372319999999995
7.964714 -0.13902749999999975
7.965714 -0.1408129999999993
7.966714 -0.14258849999999815
7.967714 -0.144353500000001
7.968714 -0.14610850000000042
7.969714 -0.14785349999999917
7.970714 -0.14958800000000194
7.971714 -0.15131200000000056
7.972714 -0.1530264999999992
7.973714 -0.15473049999999913
7.974714 -0.15642600000000054
7.975714 -0.1581110000000005
7.976714 -0.15978699999999849
7.977714 -0.1614534999999992
7.978714 -0.16310950000000118
7.979714 -0.16475850000000133
7.980714 -0.1663970000000001
7.981714 -0.16802500000000015
7.982714 -0.16964449999999892
7.983714 -0.1712539999999997
7.984715 -0.1728549999999992
7.985714 -0.17444699999999946
7.986714 -0.1760300000000004
7.987714 -0.1776045000000001
7.988714 -0.1791690000000018
7.989714 -0.1807235000000001
7.990714 -0.18226899999999913
7.991714 -0.18380500000000086
7.992714 -0.1853314999999999
7.993714 -0.1868495000000004
7.994714 -0.18835699999999947
7.995714 -0.18985449999999782
7.996714 -0.19134200000000093
7.997715 -0.19281899999999988
7.998714 -0.19428400000000073
7.999714 -0.19573750000000142
8.000714 -0.19718099999999875
8.001715 -0.19861199999999993
8.002714 -0.20002950000000083
8.003715 -0.20143349999999874
8.004714 -0.20282449999999985
8.005714 -0.20420250000000137
8.006714 -0.20556449999999904
8.007714 -0.2069120000000005
8.008715 -0.20824550000000094
8.009714 -0.2095614999999995
8.010715 -0.2108609999999989
8.011714 -0.21214399999999922
8.012714 -0.21340950000000034
8.013714 -0.21465800000000027
8.014714 -0.21588899999999966
8.015715 -0.2171020000000005
8.016714 -0.21829650000000067
8.017715 -0.21947199999999958
8.018714 -0.2206289999999992
8.019714 -0.2217670000000002
8.020715 -0.2228865000000006
8.021714 -0.22398750000000037
8.022715 -0.22506950000000017
8.023714 -0.22613299999999933
8.024714 -0.22717849999999998
8.025714 -0.22820599999999933
8.026714 -0.2292165000000002
8.027715 -0.2302100000000013
8.028714 -0.23118549999999977
8.029715 -0.2321449999999998
8.030714 -0.23308899999999944
8.031714 -0.2340175
8.032714 -0.23493150000000024
8.033714 -0.23583049999999942
8.034715 -0.23671499999999962
8.035714 -0.23758699999999966
8.036715 -0.23844550000000075
8.037714 -0.23929100000000095
8.038714 -0.24012499999999967
8.039714 -0.24094600000000016
8.040714 -0.24175499999999983
8.041715 -0.24255349999999948
8.042714 -0.24334099999999964
8.043715 -0.2441159999999997
8.044714 -0.24487950000000092
8.045714 -0.24563250000000075
8.046714 -0.24637349999999972
8.047714 -0.2471034999999993
8.048715 -0.24782149999999936
8.049714 -0.24852600000000052
8.050714 -0.24921950000000095
8.051714 -0.24990099999999915
8.052714 -0.25056799999999974
8.053715 -0.2512210000000007
8.054714 -0.25186099999999934
8.055715 -0.2524869999999998
8.056714 -0.2530975000000012
8.057714 -0.25369300000000017
8.058714 -0.25427249999999935
8.059714 -0.2548360000000001
8.060715 -0.25538249999999973
8.061714 -0.2559114999999995
8.062715 -0.256423
8.063714 -0.25691700000000006
8.064714 -0.2573925000000001
8.065714 -0.25784850000000015
8.066714 -0.2582855000000002
8.067715 -0.2587035000000003
8.068714 -0.2591019999999997
8.069715 -0.25948034999999975
8.070714 -0.2598387999999999
8.071714 -0.2601766
8.072714 -0.26049385000000014
8.073714 -0.2607906999999998
8.074715 -0.26106679999999977
8.075714 -0.26132185000000047
8.076715 -0.2615557500000003
8.077714 -0.2617689499999995
8.078714 -0.2619614000000003
8.079714 -0.26213274999999997
8.080714 -0.26228334999999997
8.081715 -0.2624132000000002
8.082714 -0.2625219999999998
8.083714 -0.2626104000000003
8.084714 -0.26267845000000006
8.085714 -0.2627259499999997
8.086715 -0.2627531999999999
8.087714 -0.26276064999999993
8.088715 -0.26274850000000005
8.089714 -0.26271680000000003
8.090714 -0.26266625000000005
8.091714 -0.26259695000000016
8.092714 -0.2625092499999999
8.093715 -0.26240380000000013
8.094714 -0.2622808500000001
8.095715 -0.26214054999999964
8.096714 -0.2619836499999998
8.097714 -0.2618107000000002
8.098714 -0.261622
8.099714 -0.26141804999999996
8.100715 -0.2611993
8.101714 -0.26096630000000004
8.102715 -0.26071935
8.103714 -0.2604588
8.104714 -0.2601851499999999
8.105714 -0.25989869
8.106714 -0.259599645
8.107715 -0.259288282
8.108714 -0.25896481
8.109715 -0.258629343
8.110714 -0.258281945
8.111714 -0.257922685
8.112714 -0.25755144999999996
8.113714 -0.25716805000000004
8.114715 -0.25677255000000004
8.115714 -0.25636454999999997
8.116714 -0.2559438
8.117714 -0.25551009999999996
8.118714 -0.2550629
8.119715 -0.25460184999999996
8.120714 -0.2541266000000001
8.121715 -0.2536366000000002
8.122714 -0.25313129999999995
8.123714 -0.2526103499999999
8.124714 -0.252073
8.125714 -0.25151874999999985
8.126715 -0.25094724999999984
8.127714 -0.2503579
8.128715 -0.24975035000000004
8.129714 -0.24912420000000024
8.130714 -0.2484790500000001
8.131714 -0.24781439999999993
8.132714 -0.24712969999999965
8.133715 -0.24642539999999968
8.134714 -0.24570110000000037
8.135715 -0.2449564000000006
8.136714 -0.24419129999999964
8.137714 -0.2434058999999999
8.138714 -0.2426008000000002
8.139714 -0.24177569999999982
8.140715 -0.24093060000000005
8.141714 -0.2400658500000002
8.142715 -0.23918185000000003
8.143714 -0.2382792499999996
8.144714 -0.23735810000000018
8.145715 -0.23641880000000007
8.146714 -0.2354620000000001
8.147715 -0.2344881
8.148714 -0.23349799999999957
8.149714 -0.23249100000000028
8.150714 -0.23146899999999995
8.151714 -0.23043199999999991
8.152715 -0.22937950000000012
8.153714 -0.22831350000000009
8.154715 -0.2272344999999998
8.155714 -0.22614149999999994
8.156714 -0.2250355000000005
8.157714 -0.2239184999999996
8.158714 -0.22278899999999918
8.159715 -0.22164750000000064
8.160714 -0.22049500000000066
8.161715 -0.2193314999999999
8.162714 -0.2181579999999998
8.163714 -0.21697499999999972
8.164714 -0.21578149999999957
8.165714 -0.21457800000000007
8.166715 -0.2133660000000007
8.167714 -0.21214449999999996
8.168715 -0.21091399999999993
8.169714 -0.20967499999999997
8.170714 -0.20842650000000004
8.171714 -0.2071689999999995
8.172714 -0.20590349999999974
8.173715 -0.20462950000000005
8.174714 -0.20334700000000047
8.175714 -0.20205550000000025
8.176714 -0.20075550000000011
8.177714 -0.1994465000000007
8.178715 -0.19812799999999994
8.179714 -0.19680099999999928
8.180715 -0.19546399999999922
8.181714 -0.19411750000000058
8.182714 -0.1927615000000006
8.183714 -0.1913954999999999
8.184714 -0.19001899999999916
8.185715 -0.188631499999999
8.186714 -0.18723250000000005
8.187715 -0.18582250000000036
8.188714 -0.18440149999999988
8.189714 -0.1829670000000005
8.190714 -0.18152050000000028
8.191714 -0.18006199999999922
8.192715 -0.1785900000000006
8.193714 -0.17710500000000107
8.194715 -0.17560649999999992
8.195714 -0.17409449999999985
8.196714 -0.17256799999999947
8.197714 -0.17102800000000015
8.198714 -0.16947399999999987
8.199715 -0.1679049999999999
8.200714 -0.16632200000000025
8.201715 -0.16472499999999968
8.202714 -0.1631145000000002
8.203714 -0.16149050000000043
8.204714 -0.15985249999999968
8.205714 -0.1582019999999987
8.206715 -0.15653800000000023
8.207714 -0.15486150000000018
8.208714 -0.15317450000000005
8.209714 -0.1514750000000011
8.210714 -0.14976450000000002
8.211715 -0.14804449999999897
8.212714 -0.14631449999999993
8.213715 -0.1445750000000009
8.214714 -0.1428270000000006
8.215714 -0.14107149999999907
8.216714 -0.13930849999999909
8.217714 -0.13753800000000058
8.218715 -0.13576099999999958
8.219714 -0.13397850000000025
8.220715 -0.13219100000000059
8.221714 -0.1303984999999992
8.222714 -0.12860049999999942
8.223714 -0.12679800000000005
8.224714 -0.1249915000000004
8.225715 -0.12318149999999983
8.226714 -0.12136799999999967
8.227715 -0.11955049999999925
8.228714 -0.11773050000000067
8.229714 -0.11590750000000055
8.230714 -0.11407950000000007
8.231714 -0.11224900000000144
8.232715 -0.11041700000000068
8.233714 -0.10858049999999891
8.234715 -0.10673999999999959
8.235714 -0.1048960000000007
8.236714 -0.10304900000000024
8.237714 -0.10119999999999964
8.238714 -0.09934600000000005
8.239715 -0.09748749999999946
8.240714 -0.09562649999999802
8.241714 -0.09376100000000101
8.242714 -0.09188950000000087
8.243714 -0.09001349999999975
8.244715 -0.08813350000000104
8.245714 -0.08624949999999935
8.246715 -0.08436049999999866
8.247714 -0.08246550000000027
8.248714 -0.08056550000000016
8.249714 -0.07865899999999894
8.250714 -0.07674799999999943
8.251715 -0.07483300000000234
8.252714 -0.07291250000000013
8.253715 -0.07098449999999806
8.254714 -0.06905149999999972
8.255714 -0.06711500000000181
8.256714 -0.06517100000000134
8.257714 -0.06322199999999917
8.258715 -0.06126950000000014
8.259714 -0.059311000000000696
8.260715 -0.05734600000000011
8.261714 -0.05537549999999982
8.262714 -0.053400999999999255
8.263714 -0.05142349999999983
8.264714 -0.0494405000000007
8.265715 -0.04745100000000044
8.266714 -0.04545849999999861
8.267715 -0.04346399999999935
8.268714 -0.0414645000000011
8.269714 -0.039459999999998434
8.270715 -0.03745350000000105
8.271714 -0.035445500000001524
8.272715 -0.03343449999999772
8.273714 -0.03142050000000049
8.274714 -0.029406500000000547
8.275714 -0.027391499999999177
8.276714 -0.025375500000001803
8.277715 -0.02335999999999972
8.278714 -0.02134499999999835
8.279715 -0.019331000000001118
8.280714 -0.01731799999999989
8.281714 -0.01530849999999823
8.282714 -0.013302000000000843
8.283714 -0.011298000000001598
8.284715 -0.009296999999998497
8.285714 -0.007300499999999101
8.286715 -0.005310000000000124
8.287714 -0.003325500000001566
8.288714 -0.0013450000000005775
8.289714 0.0006320000000008437
8.290714 0.00260200000000042
8.291715 0.0045659999999995765
8.292714 0.006523500000000311
8.293715 0.008475000000000626
8.294714 0.01042249999999795
8.295714 0.012363499999999564
8.296714 0.01429700000000133
8.297714 0.01622550000000139
8.298715 0.01814899999999975
8.299714 0.0200669999999984
8.300714 0.021979500000000048
8.301714 0.023887
8.302714 0.025791499999998378
8.303715 0.02769100000000048
8.304714 0.02958550000000087
8.305715 0.0314769999999997
8.306714 0.0333665000000011
8.307714 0.035251999999999506
8.308714 0.03713350000000035
8.309714 0.039013500000001755
8.310715 0.04089049999999889
8.311714 0.042765499999998596
8.312715 0.04463949999999959
8.313714 0.04651050000000173
8.314714 0.04837950000000102
8.315714 0.05024799999999959
8.316714 0.05211499999999874
8.317715 0.05397899999999903
8.318714 0.0558414999999999
8.319715 0.0577009999999992
8.320714 0.05955949999999978
8.321714 0.06141650000000094
8.322714 0.06326999999999983
8.323714 0.06512249999999999
8.324715 0.06697100000000258
8.325714 0.06881600000000018
8.326715 0.07065799999999894
8.327714 0.07249650000000084
8.328714 0.07433150000000045
8.329714 0.07616149999999837
8.330714 0.0779865
8.331715 0.07980600000000193
8.332714 0.08161999999999872
8.333714 0.08342899999999923
8.334714 0.08523100000000061
8.335714 0.08702450000000071
8.336715 0.08881149999999968
8.337714 0.09059149999999952
8.338715 0.09236399999999952
8.339714 0.09412799999999823
8.340714 0.09588249999999968
8.341714 0.09762850000000255
8.342714 0.09936500000000002
8.343715 0.10109099999999879
8.344714 0.10280650000000158
8.345715 0.10451150000000023
8.346714 0.10620549999999947
8.347714 0.10788950000000072
8.348714 0.10956300000000056
8.349714 0.11122300000000014
8.350715 0.11287200000000029
8.351714 0.11451049999999904
8.352715 0.11613699999999966
8.353714 0.11775200000000016
8.354714 0.11935399999999972
8.355714 0.12094549999999925
8.356714 0.1225249999999993
8.357715 0.1240920000000005
8.358714 0.12564800000000093
8.359715 0.12719200000000053
8.360714 0.12872399999999926
8.361714 0.13024549999999932
8.362714 0.13175599999999996
8.363714 0.13325449999999975
8.364715 0.13474250000000085
8.365714 0.13622000000000054
8.366714 0.13768599999999873
8.367714 0.13914149999999958
8.368714 0.14058750000000045
8.369715 0.14202250000000055
8.370714 0.14344700000000057
8.371715 0.14486149999999992
8.372714 0.14626499999999984
8.373714 0.1476589999999998
8.374714 0.14904349999999975
8.375714 0.15041800000000036
8.376715 0.15178250000000026
8.377714 0.15313650000000012
8.378715 0.15448099999999998
8.379714 0.15581599999999984
8.380714 0.1571400000000003
8.381714 0.1584540000000001
8.382714 0.15975899999999923
8.383715 0.16105349999999966
8.384714 0.16233700000000068
8.385715 0.16360949999999957
8.386714 0.16487099999999905
8.387714 0.16612099999999977
8.388714 0.16736000000000106
8.389714 0.1685880000000002
8.390715 0.1698039999999999
8.391714 0.1710080000000001
8.392715 0.1721989999999994
8.393714 0.1733770000000005
8.394714 0.17454250000000004
8.395715 0.17569500000000002
8.396714 0.17683350000000037
8.397715 0.1779589999999998
8.398714 0.17907000000000028
8.399714 0.18016650000000045
8.400714 0.18124999999999966
8.401714 0.1823184999999992
8.402715 0.18337249999999974
8.403714 0.1844115000000006
8.404715 0.1854355000000004
8.405714 0.18644549999999924
8.406714 0.1874404999999997
8.407714 0.1884199999999998
8.408714 0.1893835000000001
8.409715 0.19033250000000007
8.410714 0.19126599999999966
8.411715 0.1921835000000008
8.412714 0.1930859999999996
8.413714 0.19397249999999994
8.414714 0.19484449999999995
8.415714 0.19569999999999949
8.416715 0.19653950000000062
8.417714 0.1973635
8.418715 0.19817100000000024
8.419714 0.1989625000000007
8.420714 0.19973800000000008
8.421714 0.2004974999999997
8.422714 0.20124149999999888
8.423715 0.2019690000000003
8.424714 0.2026805000000006
8.425714 0.20337599999999978
8.426714 0.20405499999999988
8.427714 0.20471899999999957
8.428715 0.20536650000000015
8.429714 0.20599800000000024
8.430715 0.20661349999999992
8.431714 0.20721349999999994
8.432714 0.20779800000000015
8.433714 0.20836599999999988
8.434714 0.2089184999999999
8.435715 0.20945550000000024
8.436714 0.20997680000000024
8.437715 0.2104828500000002
8.438714 0.2109733000000001
8.439714 0.21144804999999983
8.440714 0.21190749999999964
8.441714 0.21235170000000006
8.442715 0.2127806499999998
8.443714 0.2131939499999997
8.444715 0.21359195000000045
8.445714 0.21397499999999992
8.446714 0.21434280000000006
8.447714 0.2146953000000003
8.448714 0.21503254999999982
8.449715 0.21535455
8.450714 0.2156615499999998
8.451715 0.21595369999999997
8.452714 0.2162305500000003
8.453714 0.21649245000000006
8.454714 0.21673934999999978
8.455714 0.21697089999999983
8.456715 0.21718750000000003
8.457714 0.21738905
8.458714 0.2175751500000001
8.459714 0.21774595
8.460714 0.21790164999999992
8.461715 0.2180417
8.462714 0.21816609999999997
8.463715 0.2182750999999998
8.464714 0.21836824999999996
8.465714 0.21844555000000007
8.466714 0.2185068500000001
8.467714 0.2185519
8.468715 0.21858085000000002
8.469714 0.21859344999999997
8.470715 0.21858950000000002
8.471714 0.21856905000000007
8.472714 0.21853189999999995
8.473714 0.21847804999999995
8.474714 0.21840745
8.475715 0.21831984999999995
8.476714 0.21821539999999992
8.477715 0.218094015
8.478714 0.21795563
8.479714 0.21780035499999995
8.480714 0.21762811000000004
8.481714 0.217438909
8.482715 0.21723281
8.483714 0.21700985100000003
8.484715 0.21677007
8.485714 0.21651354499999995
8.486714 0.21624033000000004
8.487714 0.21595052500000003
8.488714 0.21564414999999995
8.489715 0.21532125
8.490714 0.21498200000000006
8.491714 0.21462639999999997
8.492714 0.21425450000000001
8.493714 0.2138664
8.494715 0.21346214999999985
8.495714 0.21304175000000006
8.496715 0.21260529999999997
8.497714 0.2121529499999999
8.498714 0.21168449999999997
8.499714 0.2112000999999999
8.500714 0.21069990000000027
8.501715 0.21018370000000017
8.502714 0.20965164999999977
8.503715 0.20910394999999987
8.504714 0.20854039999999996
8.505714 0.20796105000000015
8.506714 0.2073659000000001
8.507714 0.20675525000000006
8.508715 0.20612915
8.509714 0.20548759999999971
8.510715 0.2048307499999999
8.511714 0.20415860000000027
8.512714 0.20347159999999997
8.513714 0.20276969999999994
8.514714 0.2020530000000001
8.515715 0.2013216999999996
8.516714 0.20057594999999995
8.517715 0.19981565000000015
8.518714 0.19904145000000034
8.519714 0.19825345000000014
8.520715 0.1974512999999995
8.521714 0.1966353
8.522715 0.19580585000000006
8.523714 0.19496330000000028
8.524714 0.19410760000000019
8.525714 0.1932385499999999
8.526714 0.19235595000000022
8.527715 0.19146059999999998
8.528714 0.19055259999999952
8.529715 0.18963149999999984
8.530714 0.1886978000000004
8.531714 0.18775094999999997
8.532714 0.18679149999999972
8.533714 0.18582000000000018
8.534715 0.18483550000000043
8.535714 0.18383849999999982
8.536715 0.18282849999999964
8.537714 0.1818054999999999
8.538714 0.1807705
8.539714 0.17972349999999995
8.540714 0.1786635000000003
8.541715 0.17759000000000044
8.542714 0.1765039999999997
8.543715 0.17540599999999945
8.544714 0.1742945000000003
8.545714 0.173171000000001
8.546714 0.1720344999999994
8.547714 0.17088349999999886
8.548715 0.16972100000000087
8.549714 0.168546
8.550714 0.16735799999999953
8.551714 0.16615700000000092
8.552714 0.1649424999999993
8.553715 0.1637149999999995
8.554714 0.16247500000000084
8.555715 0.16122250000000063
8.556714 0.15995799999999957
8.557714 0.15868149999999906
8.558714 0.15739149999999963
8.559714 0.1560895000000007
8.560715 0.15477650000000098
8.561714 0.15345099999999975
8.562715 0.15211299999999967
8.563714 0.15076400000000018
8.564714 0.14940449999999925
8.565714 0.14803400000000028
8.566714 0.14665150000000046
8.567715 0.1452579999999999
8.568714 0.14385349999999988
8.569715 0.14243849999999983
8.570714 0.14101350000000043
8.571714 0.13957699999999956
8.572714 0.13813049999999932
8.573714 0.13667350000000042
8.574715 0.13520550000000073
8.575714 0.1337269999999996
8.576715 0.1322379999999998
8.577714 0.1307395
8.578714 0.12923050000000014
8.579714 0.1277104999999995
8.580714 0.12618049999999956
8.581715 0.12464100000000096
8.582714 0.12309099999999959
8.583714 0.12153100000000025
8.584714 0.11996250000000097
8.585714 0.11838399999999963
8.586715 0.11679649999999904
8.587714 0.11520049999999987
8.588715 0.11359500000000074
8.589714 0.1119810000000003
8.590714 0.11035950000000004
8.591714 0.10873049999999991
8.592714 0.10709349999999924
8.593715 0.10544900000000008
8.594714 0.10379750000000042
8.595715 0.10213849999999955
8.596714 0.10047349999999965
8.597714 0.09880250000000065
8.598714 0.09712450000000117
8.599714 0.09544099999999928
8.600715 0.09375099999999896
8.601714 0.09205399999999951
8.602715 0.09035100000000099
8.603714 0.08864300000000078
8.604714 0.08692899999999877
8.605714 0.08520800000000035
8.606714 0.0834805000000008
8.607715 0.08174749999999883
8.608714 0.08000799999999979
8.609715 0.07826150000000026
8.610714 0.07650900000000033
8.611714 0.07474949999999989
8.612714 0.07298349999999967
8.613714 0.07121050000000033
8.614715 0.06943099999999984
8.615714 0.06764399999999951
8.616714 0.0658495000000007
8.617714 0.06404950000000081
8.618714 0.062241999999999735
8.619715 0.060427499999999516
8.620714 0.05860649999999952
8.621715 0.056778999999999746
8.622714 0.0549450000000002
8.623714 0.05310500000000023
8.624714 0.051258500000000484
8.625714 0.04940550000000096
8.626715 0.04754799999999909
8.627714 0.04568449999999951
8.628715 0.04381550000000022
8.629714 0.0419424999999993
8.630714 0.04006450000000074
8.631714 0.03818250000000054
8.632714 0.03629699999999943
8.633715 0.03440649999999931
8.634714 0.03251249999999963
8.635715 0.030616000000000455
8.636714 0.028716000000000352
8.637714 0.02681300000000004
8.638714 0.024908500000000305
8.639714 0.023001499999999717
8.640715 0.02109199999999963
8.641714 0.019181000000000115
8.642715 0.017269000000000527
8.643714 0.01535550000000016
8.644714 0.013439999999999654
8.645715 0.01152499999999986
8.646714 0.009610000000000066
8.647715 0.007694000000000201
8.648714 0.005778499999999694
8.649714 0.003864000000000612
8.650714 0.001948500000000105
8.651714 3.3999999999667976e-05
8.652715 -0.001878499999999274
8.653714 -0.0037899999999995012
8.654715 -0.005699000000000232
8.655714 -0.007607000000000891
8.656714 -0.0095125000000007
8.657714 -0.011415499999999653
8.658714 -0.013315999999999112
8.659715 -0.015213000000000358
8.660714 -0.01710800000000011
8.661715 -0.01899899999999958
8.662714 -0.02088650000000084
8.663714 -0.02277000000000046
8.664714 -0.024649499999999804
8.665714 -0.02652549999999958
8.666715 -0.028396500000000366
8.667714 -0.030263499999999513
8.668715 -0.032126999999999094
8.669714 -0.03398600000000039
8.670714 -0.03584050000000069
8.671714 -0.03769050000000001
8.672714 -0.03953550000000033
8.673715 -0.041377500000000435
8.674714 -0.04321549999999891
8.675714 -0.04504900000000046
8.676714 -0.04687900000000108
8.677714 -0.048705999999998785
8.678715 -0.05052999999999899
8.679714 -0.05235050000000098
8.680715 -0.054168000000000056
8.681714 -0.055982499999998915
8.682714 -0.05779500000000035
8.683714 -0.05960550000000029
8.684714 -0.06141349999999937
8.685715 -0.06322000000000039
8.686714 -0.06502549999999997
8.687715 -0.06682899999999943
8.688714 -0.0686305000000001
8.689714 -0.07043000000000062
8.690714 -0.07222850000000107
8.691714 -0.07402500000000002
8.692715 -0.07581799999999941
8.693714 -0.07760949999999937
8.694715 -0.07939900000000055
8.695714 -0.08118500000000081
8.696714 -0.08296799999999951
8.697714 -0.08474699999999928
8.698714 -0.08652100000000004
8.699715 -0.08829049999999983
8.700714 -0.09005549999999997
8.701715 -0.09181400000000034
8.702714 -0.09356650000000029
8.703714 -0.09531299999999981
8.704714 -0.09705199999999949
8.705714 -0.09878400000000002
8.706715 -0.10050750000000065
8.707714 -0.10222300000000072
8.708714 -0.10392999999999952
8.709714 -0.10562799999999904
8.710714 -0.10731649999999994
8.711715 -0.10899500000000012
8.712714 -0.11066449999999968
8.713715 -0.11232350000000055
8.714714 -0.11397199999999999
8.715714 -0.1156105000000001
8.716714 -0.11723850000000015
8.717714 -0.11885500000000007
8.718715 -0.12046050000000057
8.719714 -0.12205600000000037
8.720715 -0.12364000000000006
8.721714 -0.12521249999999962
8.722714 -0.12677399999999975
8.723714 -0.12832450000000048
8.724714 -0.12986400000000042
8.725715 -0.13139199999999887
8.726714 -0.1329095
8.727715 -0.13441550000000102
8.728714 -0.13590949999999982
8.729714 -0.13739349999999928
8.730714 -0.13886599999999996
8.731714 -0.14032749999999988
8.732715 -0.1417794999999998
8.733714 -0.14321950000000028
8.734715 -0.14464799999999922
8.735714 -0.14606699999999956
8.736714 -0.14747500000000047
8.737714 -0.14887249999999996
8.738714 -0.15025949999999944
8.739715 -0.1516360000000002
8.740714 -0.15300250000000024
8.741714 -0.15435900000000094
8.742714 -0.15570550000000094
8.743714 -0.15704199999999888
8.744715 -0.15836849999999886
8.745714 -0.15968550000000017
8.746715 -0.16099350000000087
8.747714 -0.16229200000000024
8.748714 -0.16358199999999967
8.749714 -0.1648619999999998
8.750714 -0.16613249999999988
8.751715 -0.1673950000000008
8.752714 -0.16864800000000035
8.753715 -0.1698919999999993
8.754714 -0.1711270000000003
8.755714 -0.17235300000000067
8.756714 -0.1735694999999997
8.757714 -0.17477650000000014
8.758715 -0.17597449999999992
8.759714 -0.17716199999999963
8.760715 -0.1783395
8.761714 -0.1795069999999997
8.762714 -0.18066349999999995
8.763714 -0.18180900000000014
8.764714 -0.18294250000000015
8.765715 -0.184064
8.766714 -0.1851724999999996
8.767715 -0.18626849999999973
8.768714 -0.1873520000000003
8.769714 -0.1884199999999998
8.770715 -0.18947334999999957
8.771714 -0.19051240000000022
8.772715 -0.19153595000000045
8.773714 -0.19254365000000034
8.774714 -0.19353499999999982
8.775714 -0.19450964999999965
8.776714 -0.19546715000000023
8.777715 -0.19640720000000003
8.778714 -0.19732944999999985
8.779715 -0.19823380000000002
8.780714 -0.19912039999999998
8.781714 -0.19998845000000018
8.782714 -0.2008379000000002
8.783714 -0.20166914999999974
8.784715 -0.20248224999999997
8.785714 -0.20327680000000042
8.786715 -0.20405275000000006
8.787714 -0.20481094999999944
8.788714 -0.20555124999999982
8.789714 -0.20627375000000023
8.790714 -0.2069792
8.791715 -0.20766745000000003
8.792714 -0.20833884999999996
8.793715 -0.20899390000000015
8.794714 -0.20963269999999995
8.795714 -0.2102558999999997
8.796714 -0.21086379999999993
8.797714 -0.21145680000000006
8.798715 -0.2120350499999999
8.799714 -0.21259889999999995
8.800714 -0.21314900000000006
8.801714 -0.21368525
8.802714 -0.21420799999999998
8.803715 -0.21471750000000003
8.804714 -0.21521400000000002
8.805715 -0.21569774999999997
8.806714 -0.2161687000000001
8.807714 -0.21662710000000004
8.808714 -0.21707295
8.809714 -0.21750619999999998
8.810715 -0.21792699999999993
8.811714 -0.21833535000000004
8.812715 -0.21873115
8.813714 -0.21911445000000002
8.814714 -0.21948519500000005
8.815714 -0.21984321999999998
8.816714 -0.220188485
8.817715 -0.22052088999999997
8.818714 -0.22084030600000001
8.819715 -0.22114658499999998
8.820714 -0.221439554
8.821714 -0.22171904999999997
8.822714 -0.22198492
8.823714 -0.22223690499999998
8.824715 -0.22247474
8.825714 -0.22269825000000004
8.826715 -0.22290724999999992
8.827714 -0.22310134999999998
8.828714 -0.22328025
8.829714 -0.22344374999999994
8.830714 -0.22359144999999997
8.831715 -0.22372315000000007
8.832714 -0.22383854999999991
8.833714 -0.22393725000000006
8.834714 -0.2240191000000001
8.835714 -0.22408384999999992
8.836715 -0.2241309500000001
8.837714 -0.2241602499999999
8.838715 -0.2241716999999999
8.839714 -0.22416515
8.840714 -0.22414045000000007
8.841714 -0.2240971000000002
8.842714 -0.2240350999999999
8.843715 -0.22395454999999986
8.844714 -0.22385539999999998
8.845715 -0.22373750000000014
8.846714 -0.2236008999999998
8.847714 -0.22344594999999962
8.848714 -0.22327220000000034
8.849714 -0.2230801000000002
8.850715 -0.2228702499999998
8.851714 -0.22264214999999982
8.852715 -0.22239615000000024
8.853714 -0.2221328000000002
8.854714 -0.22185235000000003
8.855714 -0.22155509999999987
8.856714 -0.22124150000000006
8.857715 -0.22091225000000037
8.858714 -0.22056734999999958
8.859715 -0.22020720000000008
8.860714 -0.21983290000000014
8.861714 -0.21944434999999962
8.862714 -0.21904234999999997
8.863714 -0.21862745000000033
8.864715 -0.21819930000000015
8.865714 -0.2177594999999997
8.866714 -0.217308
8.867714 -0.2168445000000001
8.868714 -0.21637050000000013
8.869715 -0.2158860000000001
8.870714 -0.21539100000000005
8.871715 -0.21488549999999995
8.872714 -0.21436999999999978
8.873714 -0.21384499999999967
8.874714 -0.2133090000000001
8.875714 -0.21276349999999988
8.876715 -0.21220850000000036
8.877714 -0.21164300000000077
8.878715 -0.21106749999999916
8.879714 -0.2104819999999995
8.880714 -0.2098855000000005
8.881714 -0.2092764999999999
8.882714 -0.20865749999999994
8.883715 -0.2080269999999999
8.884714 -0.20738350000000025
8.885715 -0.20672850000000054
8.886714 -0.20605949999999978
8.887714 -0.20537749999999955
8.888714 -0.20468300000000042
8.889714 -0.20397350000000025
8.890715 -0.20324949999999975
8.891714 -0.20251149999999962
8.892715 -0.20175949999999987
8.893714 -0.2009919999999997
8.894714 -0.2002080000000004
8.895715 -0.19940950000000082
8.896714 -0.19859449999999937
8.897715 -0.19776249999999945
8.898714 -0.19691600000000054
8.899714 -0.1960529999999998
8.900714 -0.19517299999999924
8.901714 -0.19427750000000094
8.902715 -0.19336500000000015
8.903714 -0.19243649999999957
8.904715 -0.19149249999999993
8.905714 -0.1905319999999998
8.906714 -0.18955549999999996
8.907714 -0.1885630000000003
8.908714 -0.18755600000000033
8.909715 -0.18653349999999996
8.910714 -0.18549599999999988
8.911715 -0.18444350000000012
8.912714 -0.18337599999999932
8.913714 -0.18229550000000028
8.914714 -0.1812010000000003
8.915714 -0.18009249999999932
8.916715 -0.1789705000000008
8.917714 -0.17783600000000072
8.918715 -0.17668849999999972
8.919714 -0.17552849999999987
8.920714 -0.17435749999999928
8.921714 -0.1731749999999999
8.922714 -0.1719810000000004
8.923715 -0.17077549999999941
8.924714 -0.16956000000000046
8.925714 -0.16833450000000078
8.926714 -0.16709949999999976
8.927714 -0.16585499999999875
8.928715 -0.16460100000000047
8.929714 -0.1633390000000003
8.930715 -0.16206899999999955
8.931714 -0.16079100000000096
8.932714 -0.15950600000000048
8.933714 -0.15821399999999955
8.934714 -0.15691549999999885
8.935715 -0.15561100000000042
8.936714 -0.15430050000000023
8.937715 -0.15298449999999897
8.938714 -0.15166200000000066
8.939714 -0.1503339999999999
8.940714 -0.14900150000000087
8.941714 -0.14766450000000086
8.942715 -0.14632249999999913
8.943714 -0.1449744999999997
8.944715 -0.14362149999999857
8.945714 -0.14226249999999974
8.946714 -0.14089750000000045
8.947714 -0.13952700000000148
8.948714 -0.13814849999999923
8.949715 -0.1367645
8.950714 -0.13537350000000162
8.951715 -0.13397499999999798
8.952714 -0.13256950000000062
8.953714 -0.1311550000000013
8.954714 -0.12973299999999938
8.955714 -0.1283015000000002
8.956715 -0.12685949999999963
8.957714 -0.12540849999999976
8.958714 -0.12394749999999921
8.959714 -0.12247599999999995
8.960714 -0.12099449999999998
8.961715 -0.11950350000000003
8.962714 -0.11800000000000124
8.963715 -0.11648499999999962
8.964714 -0.11496050000000071
8.965714 -0.11342350000000026
8.966714 -0.11187499999999967
8.967714 -0.11031499999999896
8.968715 -0.10874500000000026
8.969714 -0.10716450000000015
8.970715 -0.10557399999999934
8.971714 -0.10397350000000054
8.972714 -0.10236250000000033
8.973714 -0.10074450000000099
8.974714 -0.09911749999999965
8.975715 -0.09748050000000033
8.976714 -0.09583599999999845
8.977715 -0.09418449999999744
8.978714 -0.09252700000000143
8.979714 -0.09086350000000229
8.980714 -0.08919299999999859
8.981714 -0.08751799999999932
8.982715 -0.08584050000000192
8.983714 -0.08415800000000008
8.984715 -0.08247149999999798
8.985714 -0.08078199999999973
8.986714 -0.07908950000000263
8.987714 -0.07739449999999924
8.988714 -0.07569749999999845
8.989715 -0.07400100000000105
8.990714 -0.07230300000000153
8.991714 -0.07060299999999917
8.992714 -0.06890299999999949
8.993714 -0.06720200000000112
8.994715 -0.06550100000000003
8.995714 -0.06379999999999895
8.996715 -0.062098999999997864
8.997714 -0.06039900000000091
8.998714 -0.05869800000000253
8.999714 -0.056996999999998736
9.000714 -0.05529899999999922
9.001715 -0.05360050000000169
9.002714 -0.051900499999999315
9.003715 -0.0502029999999978
9.004714 -0.0485059999999997
9.005714 -0.046809000000001606
9.006714 -0.04511250000000151
9.007714 -0.04341700000000013
9.008715 -0.04172149999999875
9.009714 -0.04002650000000079
9.010715 -0.038332999999999555
9.011714 -0.03663749999999817
9.012714 -0.0349419999999995
9.013714 -0.03324800000000026
9.014714 -0.0315530000000023
9.015715 -0.0298564999999995
9.016714 -0.028159499999998693
9.017715 -0.026461000000001168
9.018714 -0.02476149999999951
9.019714 -0.02306200000000056
9.020715 -0.021359000000002043
9.021714 -0.01965499999999939
9.022715 -0.017949999999998023
9.023714 -0.0162414999999998
9.024714 -0.014530000000000012
9.025714 -0.01281599999999937
9.026714 -0.0111000000000013
9.027715 -0.009380000000000239
9.028714 -0.007657499999998325
9.029715 -0.0059329999999989825
9.030714 -0.004204000000001358
9.031714 -0.0024710000000007426
9.032714 -0.0007365000000007001
9.033714 0.0010014999999989095
9.034715 0.002742000000002082
9.035714 0.004483500000001259
9.036715 0.0062279999999992905
9.037714 0.007975499999998886
9.038714 0.009724999999998624
9.039714 0.01147450000000107
9.040714 0.013223500000000095
9.041715 0.014972499999999118
9.042714 0.016721500000000854
9.043715 0.01846900000000045
9.044714 0.020213999999999194
9.045714 0.02195749999999851
9.046714 0.023698000000001683
9.047714 0.025432500000001725
9.048715 0.027162499999998063
9.049714 0.028889999999998972
9.050714 0.03061150000000217
9.051714 0.032325500000000104
9.052714 0.03403399999999833
9.053715 0.03573499999999941
9.054714 0.037429000000001364
9.055715 0.03911550000000076
9.056714 0.04079450000000031
9.057714 0.042467000000001434
9.058714 0.044130499999997866
9.059714 0.04578449999999973
9.060715 0.04743200000000046
9.061714 0.04907199999999864
9.062715 0.05070300000000025
9.063714 0.05232750000000073
9.064714 0.05394550000000008
9.065714 0.05555599999999958
9.066714 0.057160000000000655
9.067715 0.05875649999999917
9.068714 0.06034649999999927
9.069715 0.061931500000000375
9.070714 0.06351050000000105
9.071714 0.06508500000000075
9.072714 0.06665350000000002
9.073714 0.06821649999999958
9.074715 0.06977499999999816
9.075714 0.07133050000000059
9.076715 0.07288200000000003
9.077714 0.07442850000000047
9.078714 0.07597100000000064
9.079714 0.07751099999999994
9.080714 0.07904749999999969
9.081715 0.08057949999999844
9.082714 0.08210900000000176
9.083714 0.08363600000000151
9.084714 0.085159499999999
9.085714 0.08668000000000033
9.086715 0.0881975000000001
9.087714 0.08971249999999902
9.088715 0.09122350000000036
9.089714 0.09273049999999872
9.090714 0.09423499999999893
9.091714 0.09573550000000158
9.092714 0.09723150000000053
9.093715 0.09872299999999848
9.094714 0.10021049999999886
9.095715 0.10169200000000153
9.096714 0.1031685000000025
9.097714 0.10464100000000048
9.098714 0.10610849999999947
9.099714 0.10756950000000003
9.100715 0.10902299999999802
9.101714 0.11046949999999961
9.102715 0.11191000000000076
9.103714 0.11334350000000008
9.104714 0.11476949999999955
9.105714 0.11618649999999973
9.106714 0.11759550000000209
9.107715 0.11899549999999973
9.108714 0.1203864999999981
9.109715 0.12176900000000063
9.110714 0.1231394999999996
9.111714 0.12450049999999858
9.112714 0.12585100000000157
9.113714 0.12719100000000044
9.114715 0.1285194999999992
9.115714 0.12983650000000052
9.116714 0.13114350000000116
9.117714 0.1324369999999988
9.118714 0.13371899999999906
9.119715 0.13498950000000187
9.120714 0.13624800000000115
9.121715 0.13749500000000028
9.122714 0.13872899999999988
9.123714 0.13995149999999934
9.124714 0.1411639999999981
9.125714 0.14236449999999873
9.126715 0.14355300000000124
9.127714 0.14473200000000103
9.128715 0.14590000000000006
9.129714 0.14705799999999977
9.130714 0.14820649999999946
9.131714 0.1493459999999999
9.132714 0.15047700000000042
9.133715 0.15159900000000032
9.134714 0.15271299999999963
9.135715 0.15382049999999917
9.136714 0.15492050000000024
9.137714 0.1560130000000001
9.138714 0.1571004999999996
9.139714 0.15818150000000067
9.140715 0.15925649999999997
9.141714 0.16032650000000032
9.142715 0.1613910000000009
9.143714 0.1624504999999998
9.144714 0.16350399999999965
9.145715 0.16455299999999984
9.146714 0.1655969999999997
9.147715 0.16663549999999983
9.148714 0.16766850000000028
9.149714 0.16869599999999965
9.150714 0.1697179999999993
9.151714 0.17073299999999986
9.152715 0.17174199999999995
9.153714 0.17274450000000027
9.154715 0.17373900000000006
9.155714 0.174726
9.156714 0.17570600000000078
9.157714 0.17667650000000024
9.158714 0.17763700000000035
9.159715 0.17858900000000053
9.160714 0.17953100000000002
9.161715 0.1804614999999994
9.162714 0.18138150000000006
9.163714 0.18229000000000056
9.164714 0.18318649999999892
9.165714 0.18407149999999983
9.166715 0.18494400000000058
9.167714 0.18580349999999904
9.168715 0.18664949999999994
9.169714 0.1874825000000013
9.170714 0.1883025000000004
9.171714 0.18910849999999985
9.172714 0.18990099999999904
9.173715 0.19067949999999997
9.174714 0.19144350000000054
9.175714 0.19219399999999953
9.176714 0.1929309999999996
9.177714 0.19365400000000002
9.178715 0.1943635000000002
9.179714 0.19505899999999937
9.180715 0.19574099999999967
9.181714 0.19641050000000107
9.182714 0.1970665000000009
9.183714 0.19770999999999916
9.184714 0.19834049999999923
9.185715 0.19895850000000043
9.186714 0.19956600000000024
9.187715 0.2001605000000005
9.188714 0.20074250000000055
9.189714 0.2013139999999992
9.190714 0.2018744999999998
9.191714 0.2024245000000003
9.192715 0.20296299999999937
9.193714 0.2034909999999997
9.194715 0.2040090000000007
9.195714 0.20451700000000034
9.196714 0.205016
9.197714 0.20550449999999962
9.198714 0.2059834999999999
9.199715 0.2064535000000003
9.200714 0.20691399999999996
9.201715 0.2073649999999997
9.202714 0.20780650000000006
9.203714 0.20823950000000052
9.204714 0.20866399999999974
9.205714 0.20907944999999983
9.206715 0.20948570000000016
9.207714 0.20988299999999965
9.208714 0.21027154999999953
9.209714 0.21065135000000046
9.210714 0.21102240000000047
9.211715 0.21138475
9.212714 0.21173799999999998
9.213715 0.21208214999999972
9.214714 0.21241724999999972
9.215714 0.21274279999999993
9.216714 0.2130593000000004
9.217714 0.2133667500000004
9.218715 0.21366469999999976
9.219714 0.2139524499999999
9.220715 0.2142303999999999
9.221714 0.21449815
9.222714 0.21475530000000043
9.223714 0.2150023499999999
9.224714 0.2152381499999996
9.225715 0.21546254999999978
9.226714 0.21567574999999997
9.227715 0.21587730000000033
9.228714 0.21606700000000026
9.229714 0.21624454999999992
9.230714 0.21640969999999968
9.231714 0.21656234999999996
9.232715 0.21670240000000004
9.233714 0.2168296999999999
9.234715 0.21694415
9.235714 0.21704565
9.236714 0.21713405000000013
9.237714 0.21720955
9.238714 0.21727225000000003
9.239715 0.21732210000000005
9.240714 0.21735914999999992
9.241714 0.21738350000000004
9.242714 0.21739545000000002
9.243714 0.2173950999999999
9.244715 0.21738260000000006
9.245714 0.21735825000000006
9.246715 0.21732224999999997
9.247714 0.21727491999999998
9.248714 0.21721649999999998
9.249714 0.21714724999999999
9.250714 0.21706745499999996
9.251715 0.21697742299999997
9.252714 0.21687743999999998
9.253715 0.216767817
9.254714 0.21664884
9.255714 0.2165208
9.256714 0.21638397999999992
9.257714 0.21623859
9.258715 0.21608483499999998
9.259714 0.21592305000000003
9.260715 0.21575335000000007
9.261714 0.2155757999999999
9.262714 0.21539059999999996
9.263714 0.2151979
9.264714 0.21499774999999996
9.265715 0.21479000000000004
9.266714 0.21457489999999993
9.267715 0.21435235000000016
9.268714 0.2141221500000001
9.269714 0.21388439999999975
9.270715 0.21363885000000005
9.271714 0.21338530000000017
9.272715 0.21312369999999986
9.273714 0.21285379999999987
9.274714 0.21257549999999995
9.275714 0.21228860000000013
9.276714 0.21199264999999987
9.277715 0.21168759999999975
9.278714 0.21137350000000021
9.279715 0.2110499
9.280714 0.21071625
9.281714 0.21037284999999994
9.282714 0.21001979999999984
9.283714 0.20965635
9.284715 0.20928235000000026
9.285714 0.20889785000000044
9.286715 0.2085023999999997
9.287714 0.20809599999999998
9.288714 0.20767875000000027
9.289714 0.20725060000000003
9.290714 0.2068110999999998
9.291715 0.20636029999999997
9.292714 0.20589869999999996
9.293715 0.20542539999999992
9.294714 0.20494045000000036
9.295714 0.20444384999999987
9.296714 0.2039355999999999
9.297714 0.20341615
9.298715 0.20288534999999994
9.299714 0.20234284999999996
9.300714 0.2017887500000002
9.301714 0.2012230000000003
9.302714 0.20064549999999987
9.303715 0.20005700000000007
9.304714 0.1994575000000001
9.305715 0.1988464999999994
9.306714 0.19822449999999991
9.307714 0.19759200000000038
9.308714 0.19694850000000008
9.309714 0.1962949999999998
9.310715 0.19563149999999946
9.311714 0.19495700000000038
9.312715 0.19427299999999995
9.313714 0.19358049999999963
9.314714 0.19287900000000002
9.315714 0.1921690000000005
9.316714 0.19145000000000034
9.317715 0.19072299999999964
9.318714 0.1899895000000005
9.319715 0.18924850000000015
9.320714 0.18850100000000003
9.321714 0.1877474999999995
9.322714 0.1869874999999992
9.323714 0.18622200000000053
9.324715 0.1854519999999995
9.325714 0.1846769999999995
9.326715 0.1838970000000005
9.327714 0.18311250000000054
9.328714 0.1823244999999996
9.329714 0.18153249999999976
9.330714 0.18073550000000094
9.331715 0.17993450000000047
9.332714 0.179128999999999
9.333714 0.1783195
9.334714 0.1775065
9.335714 0.176687999999999
9.336715 0.175864000000001
9.337714 0.17503550000000065
9.338715 0.17420099999999986
9.339714 0.17336099999999938
9.340714 0.1725144999999991
9.341714 0.17166050000000035
9.342714 0.17080000000000045
9.343715 0.1699325000000001
9.344714 0.16905700000000048
9.345715 0.16817350000000036
9.346714 0.1672809999999996
9.347714 0.16637949999999954
9.348714 0.16546949999999958
9.349714 0.16455050000000035
9.350715 0.16362199999999977
9.351714 0.16268349999999984
9.352715 0.16173600000000066
9.353714 0.16077800000000003
9.354714 0.15981100000000015
9.355714 0.15883499999999964
9.356714 0.15784850000000042
9.357715 0.15685200000000052
9.358714 0.15584699999999932
9.359715 0.15483400000000028
9.360714 0.15381100000000056
9.361714 0.15277899999999883
9.362714 0.15173949999999997
9.363714 0.1506915000000012
9.364715 0.14963599999999988
9.365714 0.14857300000000004
9.366714 0.14750299999999972
9.367714 0.1464274999999997
9.368714 0.1453454999999999
9.369715 0.1442574999999997
9.370714 0.14316399999999976
9.371715 0.1420660000000002
9.372714 0.14096349999999966
9.373714 0.13985700000000018
9.374714 0.13874600000000104
9.375714 0.13763099999999895
9.376715 0.13651299999999936
9.377714 0.1353920000000009
9.378715 0.1342685000000002
9.379714 0.13314199999999934
9.380714 0.1320124999999996
9.381714 0.13088100000000108
9.382714 0.12974800000000042
9.383715 0.12861199999999956
9.384714 0.12747399999999992
9.385715 0.12633499999999884
9.386714 0.12519350000000098
9.387714 0.12405049999999963
9.388714 0.1229054999999995
9.389714 0.12175899999999992
9.390715 0.12061099999999822
9.391714 0.1194610000000018
9.392715 0.11830950000000053
9.393714 0.11715599999999912
9.394714 0.11600100000000099
9.395715 0.11484349999999931
9.396714 0.1136849999999989
9.397715 0.11252450000000105
9.398714 0.11136000000000024
9.399714 0.11019399999999999
9.400714 0.10902450000000016
9.401714 0.10785000000000135
9.402715 0.1066745000000011
9.403714 0.10549449999999988
9.404715 0.10430800000000022
9.405714 0.10311749999999757
9.406714 0.10192300000000007
9.407714 0.10072250000000216
9.408714 0.0995164999999991
9.409715 0.09830400000000034
9.410714 0.09708300000000031
9.411715 0.09585649999999785
9.412714 0.09462200000000026
9.413714 0.09338100000000153
9.414714 0.09213299999999826
9.415714 0.09087550000000041
9.416715 0.08961200000000215
9.417714 0.0883399999999999
9.418715 0.08706099999999853
9.419714 0.08577650000000014
9.420714 0.08448250000000178
9.421714 0.08318149999999885
9.422714 0.08187649999999837
9.423715 0.08056550000000016
9.424714 0.07924699999999942
9.425714 0.07792400000000037
9.426714 0.07659850000000049
9.427714 0.07526799999999889
9.428715 0.07393499999999915
9.429714 0.07259950000000127
9.430715 0.07126100000000182
9.431714 0.06992049999999952
9.432714 0.06857850000000051
9.433714 0.06723899999999965
9.434714 0.06589850000000005
9.435715 0.06455650000000104
9.436714 0.06321649999999947
9.437715 0.06187749999999931
9.438714 0.06054049999999929
9.439714 0.059204500000000694
9.440714 0.05787150000000096
9.441714 0.05654150000000008
9.442715 0.05521099999999848
9.443714 0.05388449999999988
9.444715 0.05256049999999941
9.445714 0.05123550000000023
9.446714 0.04991450000000133
9.447714 0.04859649999999858
9.448714 0.04727749999999982
9.449715 0.0459605000000012
9.450714 0.04464550000000001
9.451715 0.043329999999998106
9.452714 0.04201400000000092
9.453714 0.040698500000001726
9.454714 0.0393819999999984
9.455714 0.038063500000000354
9.456715 0.0367449999999996
9.457714 0.03542499999999941
9.458714 0.03410250000000108
9.459714 0.03277850000000062
9.460714 0.031452500000000015
9.461715 0.030122499999999136
9.462714 0.028789499999999395
9.463715 0.02745500000000023
9.464714 0.026117499999999502
9.465714 0.02477599999999849
9.466714 0.023431500000001337
9.467714 0.022083999999999906
9.468715 0.020734000000000335
9.469714 0.019380500000001195
9.470715 0.01802400000000049
9.471714 0.016666000000000358
9.472714 0.015305499999999375
9.473714 0.013942500000000248
9.474714 0.012577000000000269
9.475715 0.011210499999998865
9.476714 0.009842999999998747
9.477715 0.008473500000001199
9.478714 0.007102999999999515
9.479714 0.0057334999999992566
9.480714 0.0043640000000017085
9.481714 0.002993500000000025
9.482715 0.001622500000000339
9.483714 0.0002530000000000804
9.484715 -0.0011145000000000382
9.485714 -0.0024809999999987316
9.486714 -0.0038460000000007082
9.487714 -0.005209500000000547
9.488714 -0.006569000000000106
9.489715 -0.007925000000000099
9.490714 -0.009279500000000662
9.491714 -0.010630000000000948
9.492714 -0.011976499999998242
9.493714 -0.01331949999999868
9.494715 -0.014658000000000834
9.495714 -0.0159925
9.496715 -0.017322500000000882
9.497714 -0.018647000000002058
9.498714 -0.019965500000000105
9.499714 -0.021278999999999156
9.500714 -0.02258899999999864
9.501715 -0.023893000000000417
9.502714 -0.02519050000000106
9.503715 -0.026484499999999425
9.504714 -0.027773999999999507
9.505714 -0.02905700000000117
9.506714 -0.030335000000001125
9.507714 -0.03160850000000009
9.508715 -0.03287700000000006
9.509714 -0.03414149999999975
9.510715 -0.035401999999999156
9.511714 -0.03665800000000029
9.512714 -0.03790899999999971
9.513714 -0.03915749999999828
9.514714 -0.04040500000000084
9.515715 -0.041647500000001704
9.516714 -0.042887499999999
9.517715 -0.044127499999999015
9.518714 -0.04536399999999945
9.519714 -0.04659949999999847
9.520715 -0.0478350000000002
9.521714 -0.049067500000000354
9.522715 -0.05030000000000052
9.523714 -0.05153300000000139
9.524714 -0.05276549999999884
9.525714 -0.05399749999999829
9.526714 -0.05522900000000245
9.527715 -0.056460000000000475
9.528714 -0.057690999999998493
9.529715 -0.05892200000000194
9.530714 -0.06015150000000054
9.531714 -0.06137999999999771
9.532714 -0.0626085000000003
9.533714 -0.06383500000000004
9.534715 -0.06506000000000035
9.535714 -0.06628400000000195
9.536715 -0.0675064999999987
9.537714 -0.06872599999999932
9.538714 -0.06994200000000035
9.539714 -0.07115599999999854
9.540714 -0.07236700000000058
9.541715 -0.07357450000000036
9.542714 -0.07477650000000041
9.543715 -0.07597399999999949
9.544714 -0.07716700000000028
9.545714 -0.07835600000000079
9.546714 -0.0795409999999983
9.547714 -0.0807195000000001
9.548715 -0.0818924999999995
9.549714 -0.08305950000000116
9.550714 -0.08421900000000028
9.551714 -0.0853729999999997
9.552714 -0.0865214999999994
9.553715 -0.08766249999999927
9.554714 -0.08879700000000071
9.555715 -0.089925000000001
9.556714 -0.09104399999999932
9.557714 -0.09215550000000051
9.558714 -0.09326199999999998
9.559714 -0.09435899999999948
9.560715 -0.09544899999999984
9.561714 -0.09653199999999836
9.562715 -0.0976055000000023
9.563714 -0.09867350000000111
9.564714 -0.09973299999999866
9.565714 -0.10078349999999964
9.566714 -0.10182700000000149
9.567715 -0.10286300000000079
9.568714 -0.10389199999999822
9.569715 -0.10491349999999854
9.570714 -0.1059275000000017
9.571714 -0.10693350000000161
9.572714 -0.10793149999999824
9.573714 -0.10892249999999845
9.574715 -0.10990649999999952
9.575714 -0.11088400000000218
9.576715 -0.11185450000000027
9.577714 -0.11281849999999995
9.578714 -0.11377550000000049
9.579714 -0.11472699999999861
9.580714 -0.11567350000000044
9.581715 -0.11661350000000115
9.582714 -0.11754749999999872
9.583714 -0.1184754999999986
9.584714 -0.11939900000000152
9.585714 -0.12031750000000005
9.586715 -0.12123150000000028
9.587714 -0.12214100000000089
9.588715 -0.12304499999999909
9.589714 -0.1239449999999997
9.590714 -0.12484100000000004
9.591714 -0.1257324999999994
9.592714 -0.12661950000000044
9.593715 -0.1275030000000006
9.594714 -0.12838250000000045
9.595715 -0.12925649999999925
9.596714 -0.13012649999999915
9.597714 -0.1309930000000008
9.598714 -0.13185350000000068
9.599714 -0.1327094999999996
9.600715 -0.13356149999999956
9.601714 -0.1344065000000004
9.602715 -0.13524649999999952
9.603714 -0.13608149999999966
9.604714 -0.13690950000000066
9.605714 -0.13773200000000058
9.606714 -0.13854699999999934
9.607715 -0.13935399999999887
9.608714 -0.1401550000000007
9.609715 -0.14094849999999995
9.610714 -0.14173349999999932
9.611714 -0.14251050000000082
9.612714 -0.14327900000000104
9.613714 -0.1440384999999993
9.614715 -0.14478949999999896
9.615714 -0.145531
9.616714 -0.14626250000000035
9.617714 -0.1469850000000001
9.618714 -0.14769850000000054
9.619715 -0.1484015000000009
9.620714 -0.1490939999999999
9.621715 -0.14977600000000016
9.622714 -0.1504484999999991
9.623714 -0.1511109999999987
9.624714 -0.15176200000000087
9.625714 -0.15240250000000027
9.626715 -0.15303349999999968
9.627714 -0.1536540000000004
9.628715 -0.15426250000000027
9.629714 -0.15486150000000018
9.630714 -0.15545049999999935
9.631714 -0.15602849999999913
9.632714 -0.15659650000000092
9.633715 -0.15715500000000002
9.634714 -0.15770299999999907
9.635715 -0.15824000000000002
9.636714 -0.15876800000000035
9.637714 -0.159286
9.638714 -0.15979500000000038
9.639714 -0.16029550000000084
9.640715 -0.1607854999999999
9.641714 -0.16126700000000035
9.642715 -0.1617405000000003
9.643714 -0.16220449999999886
9.644714 -0.1626594999999995
9.645715 -0.16310750000000104
9.646714 -0.16354699999999994
9.647715 -0.1639779999999989
9.648714 -0.16440249999999948
9.649714 -0.16481850000000012
9.650714 -0.1652270000000009
9.651714 -0.1656280000000005
9.652715 -0.16602099999999953
9.653714 -0.1664085000000002
9.654715 -0.1667884999999997
9.655714 -0.16716049999999996
9.656714 -0.16752649999999983
9.657714 -0.1678854999999992
9.658714 -0.16823700000000005
9.659715 -0.16858200000000115
9.660714 -0.16891950000000105
9.661715 -0.16924949999999975
9.662714 -0.16957349999999935
9.663714 -0.16988999999999915
9.664714 -0.17019849999999973
9.665714 -0.17049950000000044
9.666715 -0.17079250000000062
9.667714 -0.1710785000000003
9.668715 -0.1713564999999994
9.669714 -0.17162499999999992
9.670714 -0.1718855000000005
9.671714 -0.17213749999999983
9.672714 -0.17237999999999987
9.673715 -0.17261349999999992
9.674714 -0.1728375
9.675714 -0.17305150000000008
9.676714 -0.17325550000000012
9.677714 -0.1734490000000001
9.678715 -0.17363285000000003
9.679714 -0.17380615000000008
9.680715 -0.1739681499999999
9.681714 -0.1741194499999998
9.682714 -0.17425954999999968
9.683714 -0.17438835000000003
9.684714 -0.1745058500000001
9.685715 -0.17461204999999994
9.686714 -0.17470665000000007
9.687715 -0.17478959999999996
9.688714 -0.17486089999999968
9.689714 -0.17492095000000027
9.690714 -0.17496965000000017
9.691714 -0.17500679999999944
9.692715 -0.17503264999999982
9.693714 -0.1750475500000006
9.694715 -0.1750515500000002
9.695714 -0.17504459999999952
9.696714 -0.17502680000000018
9.697714 -0.17499880000000023
9.698714 -0.17496054999999994
9.699715 -0.17491220000000002
9.700714 -0.17485420000000002
9.701715 -0.17478670000000004
9.702714 -0.17471010000000015
9.703714 -0.17462440000000007
9.704714 -0.17452984999999976
9.705714 -0.1744268999999998
9.706715 -0.1743157500000001
9.707714 -0.17419645000000009
9.708714 -0.17406929999999993
9.709714 -0.1739346499999999
9.710714 -0.17379279999999991
9.711715 -0.17364350000000017
9.712714 -0.17348700000000006
9.713715 -0.17332384999999975
9.714714 -0.17315380000000025
9.715714 -0.17297695000000013
9.716714 -0.1727937999999998
9.717714 -0.17260419999999999
9.718715 -0.17240800000000014
9.719714 -0.1722054499999999
9.720715 -0.17199654999999994
9.721714 -0.17178125
9.722714 -0.17155955000000003
9.723714 -0.17133145000000008
9.724714 -0.17109685
9.725715 -0.17085574999999997
9.726714 -0.17060799999999998
9.727715 -0.17035345
9.728714 -0.17009204999999994
9.729714 -0.16982359000000002
9.730714 -0.16954794499999998
9.731714 -0.16926498999999998
9.732715 -0.16897456500000002
9.733714 -0.16867647000000002
9.734715 -0.16837054999999998
9.735714 -0.1680566785
9.736714 -0.16773468
9.737714 -0.1674044065
9.738714 -0.16706572999999997
9.739715 -0.16671853999999997
9.740714 -0.16636274999999998
9.741714 -0.16599822500000005
9.742714 -0.16562493
9.743714 -0.16524279999999997
9.744715 -0.16485170000000002
9.745714 -0.16445169999999998
9.746715 -0.16404285
9.747714 -0.16362499999999996
9.748714 -0.16319815
9.749714 -0.16276244999999998
9.750714 -0.1623178999999999
9.751715 -0.16186460000000008
9.752714 -0.1614025
9.753715 -0.16093160000000004
9.754714 -0.1604521000000002
9.755714 -0.1599641999999999
9.756714 -0.1594678999999999
9.757714 -0.15896329999999995
9.758715 -0.15845070000000006
9.759714 -0.15792995000000024
9.760715 -0.1574013499999999
9.761714 -0.15686509999999998
9.762714 -0.15632105000000007
9.763714 -0.15576969999999987
9.764714 -0.1552112499999999
9.765715 -0.1546455500000001
9.766714 -0.15407294999999976
9.767715 -0.15349359999999995
9.768714 -0.15290755000000017
9.769714 -0.15231509999999984
9.770715 -0.15171644999999992
9.771714 -0.15111144999999992
9.772715 -0.15050025
9.773714 -0.14988330000000002
9.774714 -0.1492602999999998
9.775714 -0.14863160000000034
9.776714 -0.14799735000000036
9.777715 -0.14735704999999946
9.778714 -0.1467109500000001
9.779715 -0.14605940000000012
9.780714 -0.14540269999999972
9.781714 -0.14474065000000036
9.782714 -0.14407309999999993
9.783714 -0.14340000000000003
9.784715 -0.1427215
9.785714 -0.1420379999999996
9.786715 -0.14134930000000034
9.787714 -0.14065550000000046
9.788714 -0.13995669999999957
9.789714 -0.1392527499999996
9.790714 -0.13854405000000028
9.791715 -0.1378306500000001
9.792714 -0.13711249999999994
9.793715 -0.13638965000000025
9.794714 -0.13566169999999997
9.795714 -0.13492934999999961
9.796714 -0.13419270000000022
9.797714 -0.13345125000000033
9.798715 -0.13270509999999952
9.799714 -0.1319545999999999
9.800714 -0.1311997000000002
9.801714 -0.1304396999999999
9.802714 -0.12967530000000022
9.803715 -0.12890610000000008
9.804714 -0.12813249999999993
9.805715 -0.12735399999999966
9.806714 -0.12657049999999975
9.807714 -0.12578250000000016
9.808714 -0.12498950000000025
9.809714 -0.12419099999999997
9.810715 -0.12338699999999997
9.811714 -0.1225780000000003
9.812715 -0.12176350000000025
9.813714 -0.12094399999999983
9.814714 -0.12011849999999967
9.815714 -0.11928749999999982
9.816714 -0.11845150000000029
9.817715 -0.11760900000000031
9.818714 -0.11675999999999986
9.819715 -0.11590599999999976
9.820714 -0.11504599999999993
9.821714 -0.11417950000000027
9.822714 -0.11330799999999962
9.823714 -0.1124304999999999
9.824715 -0.11154750000000047
9.825714 -0.11065899999999998
9.826715 -0.10976450000000043
9.827714 -0.10886449999999981
9.828714 -0.10795999999999954
9.829714 -0.10705050000000031
9.830714 -0.10613650000000005
9.831715 -0.10521849999999955
9.832714 -0.10429550000000001
9.833714 -0.10336950000000028
9.834714 -0.10243999999999964
9.835714 -0.10150650000000008
9.836715 -0.1005714999999997
9.837714 -0.09963499999999993
9.838715 -0.09869549999999994
9.839714 -0.09775450000000052
9.840714 -0.09681250000000104
9.841714 -0.09586949999999876
9.842714 -0.09492599999999984
9.843715 -0.09398200000000022
9.844714 -0.09303849999999994
9.845715 -0.09209500000000102
9.846714 -0.0911514999999994
9.847714 -0.0902094999999999
9.848714 -0.08926799999999976
9.849714 -0.08832649999999964
9.850715 -0.08738650000000028
9.851714 -0.08644700000000029
9.852715 -0.08550850000000038
9.853714 -0.08457149999999987
9.854714 -0.08363400000000001
9.855714 -0.08269699999999952
9.856714 -0.08176100000000046
9.857715 -0.08082399999999995
9.858714 -0.07988749999999882
9.859715 -0.07895149999999974
9.860714 -0.07801450000000061
9.861714 -0.07707650000000003
9.862714 -0.07613700000000005
9.863714 -0.07519649999999999
9.864715 -0.07425399999999978
9.865714 -0.07330950000000079
9.866714 -0.07236400000000039
9.867714 -0.07141649999999983
9.868714 -0.07046599999999906
9.869715 -0.06951349999999952
9.870714 -0.06855900000000119
9.871715 -0.06760200000000065
9.872714 -0.0666419999999999
9.873714 -0.06568049999999971
9.874714 -0.06471750000000011
9.875714 -0.06375199999999966
9.876715 -0.06278449999999906
9.877714 -0.06181450000000032
9.878715 -0.060843500000000154
9.879714 -0.059871499999999925
9.880714 -0.05889849999999962
9.881714 -0.057923999999999885
9.882714 -0.05694850000000009
9.883715 -0.055973000000000286
9.884714 -0.05499700000000113
9.885715 -0.0540204999999999
9.886714 -0.053044499999999384
9.887714 -0.05206899999999959
9.888714 -0.051093499999999785
9.889714 -0.05011799999999998
9.890715 -0.049143000000000894
9.891714 -0.04816949999999988
9.892715 -0.04719649999999957
9.893714 -0.04622399999999998
9.894714 -0.045252499999999106
9.895715 -0.04428300000000108
9.896714 -0.043314500000000415
9.897715 -0.04234749999999918
9.898714 -0.04138300000000014
9.899714 -0.040419499999999824
9.900714 -0.03945750000000029
9.901714 -0.03849850000000097
9.902715 -0.03754150000000043
9.903714 -0.0365875000000001
9.904715 -0.035636999999999336
9.905714 -0.03468849999999871
9.906714 -0.033742999999999655
9.907714 -0.03280150000000087
9.908714 -0.03186350000000031
9.909715 -0.03092899999999931
9.910714 -0.02999900000000066
9.911715 -0.02907200000000086
9.912714 -0.02814899999999999
9.913714 -0.027230999999999467
9.914714 -0.026317499999999938
9.915714 -0.025408500000000046
9.916715 -0.02450399999999979
9.917714 -0.023604000000000527
9.918715 -0.02270800000000019
9.919714 -0.02181649999999949
9.920714 -0.020929999999999137
9.921714 -0.02004750000000042
9.922714 -0.019169499999999985
9.923715 -0.018295499999999833
9.924714 -0.01742549999999996
9.925714 -0.01655999999999972
9.926714 -0.015698000000000406
9.927714 -0.014839500000000656
9.928715 -0.013983999999999764
9.929714 -0.013129999999999652
9.930715 -0.012279500000000464
9.931714 -0.011431499999999418
9.932714 -0.01058400000000044
9.933714 -0.009739500000000316
9.934714 -0.00889649999999962
9.935715 -0.008054500000000348
9.936714 -0.007213499999999791
9.937715 -0.006372499999999235
9.938714 -0.005531999999999391
9.939714 -0.004692000000000259
9.940714 -0.0038525000000004853
9.941714 -0.0030140000000007812
9.942715 -0.002175499999999722
9.943714 -0.0013370000000000179
9.944715 -0.0004999999999997411
9.945714 0.00033700000000053566
9.946714 0.0011729999999993872
9.947714 0.0020065000000000967
9.948714 0.002838999999999381
9.949715 0.0036700000000005934
9.950714 0.0044980000000002405
9.951715 0.005322999999999678
9.952714 0.006145500000000973
9.953714 0.006964499999999991
9.954714 0.007779499999998728
9.955714 0.008589999999999185
9.956715 0.009396000000000003
9.957714 0.010196500000001114
9.958714 0.01099200000000052
9.959714 0.011781999999998865
9.960714 0.0125659999999995
9.961715 0.01334500000000114
9.962714 0.014117000000000936
9.963715 0.014881999999998886
9.964714 0.015640999999999128
9.965714 0.016393000000000234
9.966714 0.01713800000000085
9.967714 0.017875999999999625
9.968715 0.018607499999999975
9.969714 0.019331500000000477
9.970715 0.020048999999999848
9.971714 0.020759000000000728
9.972714 0.021461500000000404
9.973714 0.02215849999999902
9.974714 0.022847499999999785
9.975715 0.02352950000000006
9.976714 0.024205499999999915
9.977715 0.02487450000000064
9.978714 0.025536499999999514
9.979714 0.026192499999999327
9.980714 0.026843000000000786
9.981714 0.02748750000000047
9.982715 0.028124499999998956
9.983714 0.0287564999999998
9.984715 0.029384000000001007
9.985714 0.030005500000000435
9.986714 0.030620999999999447
9.987714 0.031232000000000176
9.988714 0.03183900000000063
9.989715 0.03244050000000002
9.990714 0.033037999999999124
9.991714 0.03363099999999995
9.992714 0.03422000000000049
9.993714 0.034805999999999476
9.994715 0.035387500000000176
9.995714 0.035966000000000664
9.996715 0.03654100000000023
9.997714 0.03711299999999959
9.998714 0.037682499999999446
9.999714 0.038248000000000386
10.00071 0.038811499999999825
10.00171 0.03937249999999977
10.00271 0.0399304999999995
10.00371 0.04048549999999902
10.00471 0.041038500000001116
10.00571 0.041589500000000355
10.00671 0.042137000000000036
10.00771 0.04268150000000086
10.00871 0.04322349999999947
10.00971 0.04376299999999994
10.01071 0.04429850000000013
10.01171 0.04483000000000004
10.01271 0.04535800000000039
10.01371 0.04588299999999917
10.01471 0.0464024999999996
10.01571 0.04691750000000038
10.01671 0.04742749999999947
10.01771 0.04793149999999949
10.01871 0.04843099999999988
10.01971 0.04892449999999984
10.02071 0.04941100000000067
10.02171 0.04989050000000101
10.02271 0.050362999999999505
10.02371 0.05082750000000015
10.02471 0.05128550000000102
10.02571 0.05173499999999926
10.02671 0.05217499999999887
10.02771 0.05260649999999992
10.02871 0.0530300000000004
10.02971 0.05344499999999962
10.03071 0.053850999999999566
10.03171 0.05424750000000087
10.03271 0.05463450000000084
10.03371 0.05501250000000018
10.03471 0.05538150000000024
10.03571 0.055741999999999035
10.03671 0.05609399999999926
10.03771 0.05643650000000086
10.03871 0.056771499999999905
10.03971 0.05709849999999974
10.04071 0.0574165000000003
10.04171 0.05772850000000044
10.04271 0.058033999999999454
10.04371 0.05833149999999926
10.04471 0.05862250000000064
10.04571 0.05890850000000032
10.04671 0.05918800000000022
10.04771 0.05946349999999984
10.04871 0.05973449999999983
10.04971 0.059999499999999394
10.05071 0.060260999999999385
10.05171 0.06051850000000046
10.05271 0.060772999999999966
10.05371 0.06102499999999998
10.05471 0.06127300000000106
10.05571 0.061518000000000586
10.05671 0.06176099999999997
10.05771 0.06200149999999985
10.05871 0.062238999999999524
10.05971 0.06247350000000034
10.06071 0.06270699999999974
10.06171 0.062938499999999
10.06271 0.06316700000000075
10.06371 0.063393500000001
10.06471 0.0636169999999997
10.06571 0.06383899999999897
10.06671 0.06405999999999952
10.06771 0.06427799999999986
10.06871 0.06449400000000007
10.06971 0.06470800000000013
10.07071 0.06491899999999998
10.07171 0.06512800000000105
10.07271 0.0653344999999999
10.07371 0.06553899999999999
10.07471 0.06574049999999985
10.07571 0.06593899999999951
10.07671 0.06613550000000037
10.07771 0.06632850000000033
10.07871 0.0665180000000007
10.07971 0.06670449999999953
10.08071 0.06688650000000006
10.08171 0.06706499999999967
10.08271 0.06723999999999972
10.08371 0.06741000000000076
10.08471 0.06757400000000004
10.08571 0.06773249999999961
10.08671 0.06788649999999954
10.08771 0.06803350000000034
10.08871 0.06817500000000007
10.08971 0.06831049999999939
10.09071 0.0684379999999995
10.09171 0.06855899999999983
10.09271 0.06867350000000039
10.09371 0.06878050000000109
10.09471 0.06887949999999989
10.09571 0.06897099999999884
10.09671 0.0690555
10.09771 0.06913200000000061
10.09871 0.06920150000000073
10.09971 0.06926400000000035
10.10071 0.06931849999999942
10.10171 0.06936699999999943
10.10271 0.0694085000000003
10.10371 0.069443
10.10471 0.06947250000000003
10.10571 0.06949550000000028
10.10671 0.06951299999999948
10.10771 0.06952599999999971
10.10871 0.06953400000000028
10.10971 0.06953799999999986
10.11071 0.0695384999999999
10.11171 0.06953600000000042
10.11271 0.06953100000000006
10.11371 0.06952350000000021
10.11471 0.06951350000000019
10.11571 0.06950299999999945
10.11671 0.06949200000000004
10.11771 0.06947999999999988
10.11871 0.06946799999999972
10.11971 0.06945600000000024
10.12071 0.06944550000000019
10.12171 0.06943550000000015
10.12271 0.06942599999999949
10.12371 0.06941849999999965
10.12471 0.06941200000000054
10.12571 0.06940700000000019
10.12671 0.06940399999999998
10.12771 0.06940149999999981
10.12871 0.0693999999999997
10.12971 0.06940000000000039
10.13071 0.06940099999999977
10.13171 0.06940249999999988
10.13271 0.06940399999999998
10.13371 0.0694054500000003
10.13471 0.06940675000000052
10.13571 0.06940755000000004
10.13671 0.06940679999999963
10.13771 0.06940464999999943
10.13871 0.06940100000000046
10.13971 0.06939515000000011
10.14071 0.0693867999999996
10.14171 0.06937554999999983
10.14271 0.06936135000000032
10.14371 0.06934385000000046
10.14471 0.06932275000000006
10.14571 0.06929844999999958
10.14671 0.06927039999999986
10.14771 0.06923835000000052
10.14871 0.06920200000000008
10.14971 0.069162
10.15071 0.06911794999999983
10.15171 0.06906990000000006
10.15271 0.06901830000000024
10.15371 0.06896264999999968
10.15471 0.0689029499999997
10.15571 0.06883964999999988
10.15671 0.06877310000000017
10.15771 0.06870285000000033
10.15871 0.06862934999999994
10.15971 0.06855264999999945
10.16071 0.06847225000000019
10.16171 0.06838890000000053
10.16271 0.06830304999999934
10.16371 0.0682138999999998
10.16471 0.06812185000000034
10.16571 0.06802730000000004
10.16671 0.0679298
10.16771 0.06782940000000001
10.16871 0.06772645000000006
10.16971 0.06762130000000009
10.17071 0.06751360000000015
10.17171 0.06740334999999956
10.17271 0.06729095000000009
10.17371 0.06717640000000041
10.17471 0.06705959999999957
10.17571 0.06694095
10.17671 0.06682059999999979
10.17771 0.06669875000000013
10.17871 0.06657575000000034
10.17971 0.06645164999999952
10.18071 0.06632650000000019
10.18171 0.06620105000000001
10.18271 0.06607555000000004
10.18371 0.06595000000000027
10.18471 0.06582484999999957
10.18571 0.06570044999999997
10.18671 0.06557710000000021
10.18771 0.06545485000000013
10.18871 0.06533445000000011
10.18971 0.0652162500000001
10.19071 0.06510019999999998
10.19171 0.06498649999999963
10.19271 0.0648753499999999
10.19371 0.06476710000000012
10.19471 0.06466180000000009
10.19571 0.06455939999999996
10.19671 0.06446004999999987
10.19771 0.06436365000000016
10.19871 0.06427034999999993
10.19971 0.06417994999999999
10.20071 0.06409230000000023
10.20171 0.06400734999999984
10.20271 0.06392455000000001
10.20371 0.06384380000000012
10.20471 0.06376505000000003
10.20571 0.06368755000000002
10.20671 0.0636111499999997
10.20771 0.06353564999999983
10.20871 0.06346035000000019
10.20971 0.0633850500000002
10.21071 0.06330920000000005
10.21171 0.06323244999999976
10.21271 0.06315459999999981
10.21371 0.06307510000000001
10.21471 0.06299360000000007
10.21571 0.0629099000000001
10.21671 0.06282369999999997
10.21771 0.06273474999999998
10.21871 0.06264309999999995
10.21971 0.06254849999999983
10.22071 0.06245100000000012
10.22171 0.06235045000000007
10.22271 0.06224690000000015
10.22371 0.06214065000000016
10.22471 0.06203189999999967
10.22571 0.06192074999999996
10.22671 0.06180745000000003
10.22771 0.06169249999999992
10.22871 0.06157605000000004
10.22971 0.06145839999999987
10.23071 0.06133995000000019
10.23171 0.06122115000000021
10.23271 0.061102400000000036
10.23371 0.06098399999999982
10.23471 0.06086629999999985
10.23571 0.06074970000000023
10.23671 0.06063440000000016
10.23771 0.060520849999999876
10.23871 0.060409149999999995
10.23971 0.06029959999999999
10.24071 0.060192649999999924
10.24171 0.060088200000000036
10.24271 0.059986449999999865
10.24371 0.05988759999999996
10.24471 0.059791800000000075
10.24571 0.05969914999999996
10.24671 0.05960964999999997
10.24771 0.05952349999999997
10.24871 0.05944085000000005
10.24971 0.05936155000000013
10.25071 0.05928569999999997
10.25171 0.059213499999999974
10.25271 0.059144899999999986
10.25371 0.05907985000000004
10.25471 0.05901845000000008
10.25571 0.058960799999999876
10.25671 0.05890669999999989
10.25771 0.058856250000000054
10.25871 0.058809499999999994
10.25971 0.058766150000000086
10.26071 0.058726350000000045
10.26171 0.05868999999999994
10.26271 0.05865684999999993
10.26371 0.058626899999999996
10.26471 0.05859990000000006
10.26571 0.05857569999999994
10.26671 0.05855404999999997
10.26771 0.05853470000000004
10.26871 0.05851750000000007
10.26971 0.05850204999999997
10.27071 0.05848804999999993
10.27171 0.058475200000000026
10.27271 0.05846325
10.27371 0.05845188499999997
10.27471 0.05844065000000002
10.27571 0.05842926000000008
10.27671 0.05841743499999997
10.27771 0.058404859999999954
10.27871 0.05839122000000002
10.27971 0.058376279999999996
10.28071 0.05835980000000002
10.28171 0.05834154000000001
10.28271 0.058321345000000004
10.28371 0.05829911000000001
10.28471 0.058274749999999986
10.28571 0.058248224999999994
10.28671 0.05821955
10.28771 0.058188795
10.28871 0.05815606999999999
10.28971 0.05812153699999999
10.29071 0.058085406975
10.29171 0.058047928000000006
10.29271 0.058009383025
10.29371 0.05797009
10.29471 0.05793041500000001
10.29571 0.057890714999999995
10.29671 0.057851379999999994
10.29771 0.057812795
10.29871 0.057775364999999974
10.29971 0.057739475
10.30071 0.05770548500000003
10.30171 0.05767376499999999
10.30271 0.05764463999999998
10.30371 0.05761842000000004
10.30471 0.05759538499999998
10.30571 0.05757576999999999
10.30671 0.057559739999999984
10.30771 0.057547410000000035
10.30871 0.057538930000000016
10.30971 0.05753443999999995
10.31071 0.05753390000000003
10.31171 0.05753719999999997
10.31271 0.05754435000000003
10.31371 0.05755535000000003
10.31471 0.05756999999999994
10.31571 0.05758819999999998
10.31671 0.057609649999999984
10.31771 0.05763415
10.31871 0.05766160000000009
10.31971 0.057691699999999936
10.32071 0.05772414999999987
10.32171 0.05775875000000001
10.32271 0.057795299999999994
10.32371 0.05783349999999999
10.32471 0.05787300000000005
10.32571 0.05791360000000011
10.32671 0.0579551500000001
10.32771 0.057997299999999904
10.32871 0.05803984999999996
10.32971 0.058082700000000015
10.33071 0.05812565
10.33171 0.05816845000000008
10.33271 0.05821095000000001
10.33371 0.05825294999999989
10.33471 0.058294399999999955
10.33571 0.05833520000000005
10.33671 0.058375199999999974
10.33771 0.058414300000000106
10.33871 0.058452300000000054
10.33971 0.058489149999999844
10.34071 0.058524800000000037
10.34171 0.05855925000000012
10.34271 0.058592300000000014
10.34371 0.058623750000000044
10.34471 0.058653850000000056
10.34571 0.058682249999999735
10.34671 0.05870880000000003
10.34771 0.058733700000000146
10.34871 0.058756999999999886
10.34971 0.05877844999999989
10.35071 0.058797900000000104
10.35171 0.05881560000000019
10.35271 0.058831599999999956
10.35371 0.05884594999999987
10.35471 0.05885864999999995
10.35571 0.05887009999999993
10.35671 0.05888054999999985
10.35771 0.058889800000000166
10.35871 0.058898300000000084
10.35971 0.058906700000000055
10.36071 0.05891490000000016
10.36171 0.05892324999999999
10.36271 0.05893249999999996
10.36371 0.05894269999999986
10.36471 0.058954199999999984
10.36571 0.058967449999999894
10.36671 0.05898274999999975
10.36771 0.05900040000000004
10.36871 0.059020700000000245
10.36971 0.05904420000000019
10.37071 0.059070799999999944
10.37171 0.059100599999999795
10.37271 0.05913389999999989
10.37371 0.059170650000000095
10.37471 0.05921079999999992
10.37571 0.059254299999999906
10.37671 0.059301100000000266
10.37771 0.059350900000000165
10.37871 0.05940359999999998
10.37971 0.059458950000000066
10.38071 0.05951645000000002
10.38171 0.059575699999999766
10.38271 0.059636299999999864
10.38371 0.05969795000000018
10.38471 0.05976034999999987
10.38571 0.0598227499999999
10.38671 0.05988475000000017
10.38771 0.05994625000000006
10.38871 0.06000645000000008
10.38971 0.06006505000000005
10.39071 0.060121599999999734
10.39171 0.0601758
10.39271 0.06022730000000021
10.39371 0.0602756499999998
10.39471 0.060320950000000054
10.39571 0.060363000000000416
10.39671 0.060401400000000126
10.39771 0.060435949999999634
10.39871 0.06046684999999949
10.39971 0.06049374999999974
10.40071 0.060516650000000394
10.40171 0.06053635000000028
10.40271 0.060552350000000046
10.40371 0.06056429999999973
10.40471 0.060573099999999803
10.40571 0.06057855000000039
10.40671 0.06058069999999993
10.40771 0.06058034999999998
10.40871 0.060577050000000285
10.40971 0.06057089999999979
10.41071 0.060562549999999944
10.41171 0.060551950000000285
10.41271 0.06053924999999954
10.41371 0.060524700000000084
10.41471 0.06050830000000056
10.41571 0.06048974999999946
10.41671 0.06046939999999946
10.41771 0.06044760000000052
10.41871 0.060424300000000104
10.41971 0.06039914999999963
10.42071 0.06037225000000005
10.42171 0.06034390000000017
10.42271 0.06031364999999975
10.42371 0.060282049999999976
10.42471 0.06024895000000011
10.42571 0.06021400000000016
10.42671 0.06017724999999996
10.42771 0.060138699999999504
10.42871 0.060098700000000095
10.42971 0.06005720000000058
10.43071 0.06001429999999988
10.43171 0.05996989999999976
10.43271 0.05992365000000025
10.43371 0.059876050000000035
10.43471 0.059827300000000354
10.43571 0.059776699999999926
10.43671 0.05972504999999964
10.43771 0.05967229999999967
10.43871 0.05961775000000013
10.43971 0.059562100000000236
10.44071 0.059505349999999985
10.44171 0.05944710000000032
10.44271 0.0593878000000001
10.44371 0.059327100000000056
10.44471 0.05926450000000014
10.44571 0.05920044999999993
10.44671 0.059134999999999896
10.44771 0.0590676999999998
10.44871 0.05899819999999968
10.44971 0.05892650000000022
10.45071 0.05885264999999987
10.45171 0.05877630000000002
10.45271 0.05869700000000042
10.45371 0.058614349999999996
10.45471 0.058528499999999484
10.45571 0.0584390499999998
10.45671 0.05834555000000004
10.45771 0.05824839999999994
10.45871 0.0581469000000003
10.45971 0.05804034999999983
10.46071 0.05792844999999972
10.46171 0.05781204999999998
10.46271 0.057690000000000456
10.46371 0.05756250000000034
10.46471 0.057429499999999856
10.46571 0.05728999999999958
10.46671 0.057144999999999606
10.46771 0.05699350000000052
10.46871 0.056835500000000316
10.46971 0.05667199999999971
10.47071 0.05650250000000006
10.47171 0.056326999999999974
10.47271 0.056145500000000154
10.47371 0.05595799999999991
10.47471 0.05576600000000003
10.47571 0.055568500000000444
10.47671 0.0553654999999998
10.47771 0.05515799999999951
10.47871 0.054946999999999656
10.47971 0.054732000000000204
10.48071 0.054512500000000436
10.48171 0.05429049999999982
10.48271 0.0540659999999997
10.48371 0.05383850000000004
10.48471 0.05360850000000021
10.48571 0.053377500000000314
10.48671 0.05314499999999964
10.48771 0.0529104999999995
10.48871 0.052676000000000035
10.48971 0.0524405000000005
10.49071 0.052204000000000216
10.49171 0.05196749999999994
10.49271 0.05173100000000033
10.49371 0.05149400000000002
10.49471 0.051256999999999706
10.49571 0.05102100000000013
10.49671 0.050783999999999815
10.49771 0.050546999999999495
10.49871 0.05031099999999993
10.49971 0.050074000000000285
10.50071 0.04983649999999994
10.50171 0.04959849999999955
10.50271 0.04936000000000049
10.50371 0.04912150000000007
10.50471 0.04888149999999954
10.50571 0.048639000000000876
10.50671 0.04839500000000007
10.50771 0.04814949999999983
10.50871 0.04790100000000075
10.50971 0.04764899999999938
10.51071 0.04739299999999909
10.51171 0.047134500000000655
10.51271 0.04687100000000052
10.51371 0.04660299999999939
10.51471 0.04633049999999998
10.51571 0.04605150000000079
10.51671 0.045767999999999254
10.51771 0.0454779999999993
10.51871 0.0451810000000002
10.51971 0.04487800000000069
10.52071 0.044568500000000046
10.52171 0.044251499999999555
10.52271 0.043927499999999925
10.52371 0.043596000000000454
10.52471 0.04325750000000049
10.52571 0.042912499999999396
10.52671 0.04255850000000038
10.52771 0.04219749999999952
10.52871 0.0418304999999996
10.52971 0.041455999999999826
10.53071 0.04107549999999964
10.53171 0.040688000000000314
10.53271 0.040293500000000496
10.53371 0.039893499999999624
10.53471 0.03948800000000039
10.53571 0.03907750000000081
10.53671 0.038661499999998815
10.53771 0.03824099999999989
10.53871 0.037817000000000045
10.53971 0.03738850000000057
10.54071 0.0369560000000008
10.54171 0.03652149999999955
10.54271 0.036084500000000144
10.54371 0.03564399999999982
10.54471 0.035203000000000144
10.54571 0.034761000000000396
10.54671 0.03431649999999979
10.54771 0.033870999999999124
10.54871 0.033424999999999094
10.54971 0.03297900000000042
10.55071 0.03253300000000039
10.55171 0.03208649999999964
10.55271 0.0316395000000009
10.55371 0.031192500000000803
10.55471 0.030745999999998705
10.55571 0.03029949999999932
10.55671 0.029853000000001288
10.55771 0.029406500000000547
10.55871 0.02895949999999909
10.55971 0.028511500000000276
10.56071 0.02806300000000075
10.56171 0.02761449999999987
10.56271 0.02716399999999885
10.56371 0.026711999999999753
10.56471 0.02625900000000059
10.56571 0.02580349999999922
10.56671 0.025345000000000346
10.56771 0.024884499999999983
10.56871 0.024420999999999405
10.56971 0.023954000000000617
10.57071 0.023483500000000906
10.57171 0.02300899999999956
10.57271 0.022529999999999935
10.57371 0.022044999999999888
10.57471 0.021556499999998917
10.57571 0.021062500000000952
10.57671 0.02056150000000114
10.57771 0.020056499999999696
10.57871 0.019544999999999826
10.57971 0.0190254999999994
10.58071 0.018500999999999976
10.58171 0.017970500000000136
10.58271 0.017431999999999732
10.58371 0.016887500000000267
10.58471 0.016336000000000312
10.58571 0.01577800000000058
10.58671 0.015212999999999002
10.58771 0.014641999999999714
10.58871 0.014065500000000722
10.58971 0.01348249999999924
10.59071 0.012893500000000049
10.59171 0.012299000000001151
10.59271 0.011700499999999262
10.59371 0.011097499999999092
10.59471 0.01049000000000064
10.59571 0.009877500000000483
10.59671 0.009263000000000186
10.59771 0.008645499999999678
10.59871 0.008024499999999605
10.59971 0.0074025000000008155
10.60071 0.0067785000000005315
10.60171 0.006152499999998753
10.60271 0.005525999999998971
10.60371 0.004899000000001187
10.60471 0.004271499999999981
10.60571 0.003645499999999557
10.60671 0.003019000000001131
10.60771 0.002391999999999282
10.60871 0.0017669999999989278
10.60971 0.001144000000000069
10.61071 0.0005219999999999249
10.61171 -9.899999999879406e-05
10.61271 -0.0007184999999994409
10.61371 -0.0013360000000013032
10.61471 -0.0019519999999996723
10.61571 -0.002565999999999257
10.61671 -0.0031790000000001266
10.61771 -0.0037899999999995012
10.61871 -0.004399500000000804
10.61971 -0.005009000000000751
10.62071 -0.0056169999999999155
10.62171 -0.006224499999999723
10.62271 -0.006831499999998818
10.62371 -0.007438500000000623
10.62471 -0.008045000000000361
10.62571 -0.008652500000000169
10.62671 -0.009261000000000045
10.62771 -0.009870499999999994
10.62871 -0.010482500000000793
10.62971 -0.011095499999998952
10.63071 -0.01171099999999932
10.63171 -0.012331000000000678
10.63271 -0.012952999999999468
10.63371 -0.01357749999999911
10.63471 -0.014206000000000385
10.63571 -0.014839500000000656
10.63671 -0.015476999999999852
10.63771 -0.01611799999999997
10.63871 -0.016764499999999793
10.63971 -0.0174149999999999
10.64071 -0.018070500000000354
10.64171 -0.01873150000000052
10.64271 -0.019397000000000317
10.64371 -0.02006699999999975
10.64471 -0.02074199999999954
10.64571 -0.021421999999999674
10.64671 -0.02210600000000009
10.64771 -0.022794000000000786
10.64871 -0.023487000000000476
10.64971 -0.024182999999999018
10.65071 -0.024882000000000484
10.65171 -0.025585500000000233
10.65271 -0.026290499999999405
10.65371 -0.026997500000000074
10.65471 -0.02770600000000017
10.65571 -0.028415500000000336
10.65671 -0.029125499999999863
10.65771 -0.029836499999999457
10.65871 -0.030546999999999692
10.65971 -0.031255000000000435
10.66071 -0.031962500000000456
10.66171 -0.032667499999999634
10.66271 -0.033369499999999955
10.66371 -0.03406900000000077
10.66471 -0.03476550000000003
10.66571 -0.03545749999999965
10.66671 -0.036145500000000344
10.66771 -0.036829499999999404
10.66871 -0.03750799999999876
10.66971 -0.03818250000000054
10.67071 -0.03885300000000069
10.67171 -0.03951799999999978
10.67271 -0.040177999999999874
10.67371 -0.04083399999999968
10.67471 -0.04148600000000057
10.67571 -0.04213350000000047
10.67671 -0.04277749999999944
10.67771 -0.0434180000000002
10.67871 -0.04405600000000011
10.67971 -0.04469099999999981
10.68071 -0.04532350000000001
10.68171 -0.04595500000000014
10.68271 -0.04658499999999949
10.68371 -0.047214000000000124
10.68471 -0.04784200000000068
10.68571 -0.048470999999999966
10.68671 -0.04910049999999996
10.68771 -0.04972999999999995
10.68871 -0.050360999999999365
10.68971 -0.050994000000000275
10.69071 -0.05162750000000055
10.69171 -0.05226199999999953
10.69271 -0.05289999999999944
10.69371 -0.05353899999999942
10.69471 -0.05417950000000018
10.69571 -0.054822999999999796
10.69671 -0.055467500000000836
10.69771 -0.05611400000000066
10.69871 -0.05676299999999999
10.69971 -0.05741250000000002
10.70071 -0.058063499999999484
10.70171 -0.05871550000000037
10.70271 -0.0593674999999999
10.70371 -0.06002000000000015
10.70471 -0.06067250000000039
10.70571 -0.06132499999999928
10.70671 -0.061976499999999456
10.70771 -0.06262750000000028
10.70871 -0.06327749999999967
10.70971 -0.0639254999999996
10.71071 -0.06457150000000074
10.71171 -0.06521550000000038
10.71271 -0.06585699999999986
10.71371 -0.06649599999999985
10.71471 -0.06713249999999965
10.71571 -0.06776599999999992
10.71671 -0.06839600000000062
10.71771 -0.06902200000000036
10.71871 -0.0696449999999999
10.71971 -0.07026399999999984
10.72071 -0.07087849999999946
10.72171 -0.07148950000000018
10.72271 -0.0720960000000006
10.72371 -0.07269699999999996
10.72471 -0.0732939999999997
10.72571 -0.07388549999999974
10.72671 -0.07447200000000012
10.72771 -0.07505350000000013
10.72871 -0.07562899999999975
10.72971 -0.07619949999999967
10.73071 -0.0767644999999999
10.73171 -0.07732350000000038
10.73271 -0.07787650000000045
10.73371 -0.07842400000000012
10.73471 -0.07896550000000005
10.73571 -0.07950149999999959
10.73671 -0.08003150000000007
10.73771 -0.08055550000000014
10.73871 -0.08107399999999983
10.73971 -0.08158740000000024
10.74071 -0.08209570000000001
10.74171 -0.08259889999999985
10.74271 -0.08309725000000007
10.74371 -0.08359090000000012
10.74471 -0.08408024999999972
10.74571 -0.08456589999999989
10.74671 -0.0850479500000002
10.74771 -0.08552670000000015
10.74871 -0.08600290000000012
10.74971 -0.08647624999999996
10.75071 -0.08694734999999999
10.75171 -0.08741659999999994
10.75271 -0.08788409999999945
10.75371 -0.08835049999999996
10.75471 -0.08881580000000013
10.75571 -0.08928034999999988
10.75671 -0.08974455000000037
10.75771 -0.09020845000000004
10.75871 -0.09067189999999946
10.75971 -0.09113535000000023
10.76071 -0.09159850000000017
10.76171 -0.09206159999999963
10.76271 -0.09252434999999982
10.76371 -0.09298640000000008
10.76471 -0.09344800000000011
10.76571 -0.09390895000000005
10.76671 -0.0943688500000001
10.76771 -0.09482679999999981
10.76871 -0.09528300000000042
10.76971 -0.09573705000000013
10.77071 -0.09618814999999943
10.77171 -0.09663639999999996
10.77271 -0.09708095000000036
10.77371 -0.09752110000000004
10.77471 -0.09795694999999997
10.77571 -0.09838769999999995
10.77671 -0.09881259999999958
10.77771 -0.09923130000000029
10.77871 -0.09964385000000048
10.77971 -0.10004989999999954
10.78071 -0.10044859999999951
10.78171 -0.10083985000000012
10.78271 -0.10122330000000039
10.78371 -0.1015987500000001
10.78471 -0.10196579999999981
10.78571 -0.10232450000000003
10.78671 -0.10267470000000002
10.78771 -0.10301590000000004
10.78871 -0.10334845000000005
10.78971 -0.10367224999999979
10.79071 -0.10398685000000003
10.79171 -0.10429245000000001
10.79271 -0.10458920000000009
10.79371 -0.10487695000000025
10.79471 -0.1051557499999999
10.79571 -0.10542569999999966
10.79671 -0.10568695
10.79771 -0.1059396000000001
10.79871 -0.10618365000000005
10.79971 -0.1064192500000002
10.80071 -0.1066466499999999
10.80171 -0.10686599999999993
10.80271 -0.10707735000000007
10.80371 -0.10728104999999998
10.80471 -0.10747754999999982
10.80571 -0.1076666999999999
10.80671 -0.10784895000000012
10.80771 -0.1080249000000001
10.80871 -0.10819459999999996
10.80971 -0.10835809999999989
10.81071 -0.10851610000000009
10.81171 -0.10866904999999999
10.81271 -0.10881709999999997
10.81371 -0.10896064999999999
10.81471 -0.10910009999999996
10.81571 -0.10923580000000001
10.81671 -0.10936809999999991
10.81771 -0.10949740000000012
10.81871 -0.10962395000000012
10.81971 -0.10974799999999994
10.82071 -0.10986975
10.82171 -0.10998950000000007
10.82271 -0.11010725000000002
10.82371 -0.11022319999999985
10.82471 -0.11033734999999995
10.82571 -0.11044955000000005
10.82671 -0.11055974999999998
10.82771 -0.11066785000000003
10.82871 -0.11077355
10.82971 -0.11087648999999995
10.83071 -0.11097633500000002
10.83171 -0.11107263500000003
10.83271 -0.11116496499999999
10.83371 -0.11125273000000002
10.83471 -0.11133541
10.83571 -0.11141241999999998
10.83671 -0.11148313499999998
10.83771 -0.1115469395
10.83871 -0.11160323449999998
10.83971 -0.11165142049999999
10.84071 -0.11169092050000001
10.84171 -0.1117212
10.84271 -0.11174174499999998
10.84371 -0.11175211499999996
10.84471 -0.11175193499999998
10.84571 -0.11174086000000003
10.84671 -0.11171862500000003
10.84771 -0.11168503999999999
10.84871 -0.111639995
10.84971 -0.1115834
10.85071 -0.11151529999999996
10.85171 -0.1114358
10.85271 -0.11134495000000007
10.85371 -0.11124300000000002
10.85471 -0.11113035000000003
10.85571 -0.11100719999999997
10.85671 -0.11087394999999999
10.85771 -0.1107309
10.85871 -0.1105785499999999
10.85971 -0.11041750000000002
10.86071 -0.11024800000000003
10.86171 -0.11007075
10.86271 -0.10988624999999996
10.86371 -0.10969479999999993
10.86471 -0.109497
10.86571 -0.10929325000000015
10.86671 -0.10908404999999989
10.86771 -0.10886999999999987
10.86871 -0.10865135000000008
10.86971 -0.10842850000000015
10.87071 -0.10820185000000014
10.87171 -0.10797154999999982
10.87271 -0.10773779999999973
10.87371 -0.10750099999999997
10.87471 -0.10726130000000028
10.87571 -0.10701879999999993
10.87671 -0.10677355000000004
10.87771 -0.10652565000000025
10.87871 -0.10627519999999979
10.87971 -0.10602199999999984
10.88071 -0.10576605000000004
10.88171 -0.10550735000000003
10.88271 -0.10524579999999989
10.88371 -0.10498135000000017
10.88471 -0.10471379999999995
10.88571 -0.10444289999999991
10.88671 -0.10416875000000031
10.88771 -0.10389104999999998
10.88871 -0.10360949999999981
10.88971 -0.10332404999999997
10.89071 -0.10303464999999999
10.89171 -0.10274090000000011
10.89271 -0.10244254999999995
10.89371 -0.10213934999999989
10.89471 -0.10183085
10.89571 -0.10151725000000014
10.89671 -0.10119800000000018
10.89771 -0.10087240000000017
10.89871 -0.10054064999999966
10.89971 -0.10020229999999977
10.90071 -0.09985635000000044
10.90171 -0.09950274999999983
10.90271 -0.09914144999999949
10.90371 -0.09877184999999979
10.90471 -0.09839315000000054
10.90571 -0.09800530000000059
10.90671 -0.0976076999999996
10.90771 -0.09720025000000003
10.90871 -0.09678259999999989
10.90971 -0.09635404999999993
10.91071 -0.09591495000000011
10.91171 -0.0954649499999998
10.91271 -0.09500364999999993
10.91371 -0.09453104999999978
10.91471 -0.09404755000000052
10.91571 -0.09355319999999989
10.91671 -0.09304784999999985
10.91771 -0.09253159999999998
10.91871 -0.09200485000000007
10.91971 -0.0914682500000002
10.92071 -0.09092219999999948
10.92171 -0.09036665000000012
10.92271 -0.0898024000000003
10.92371 -0.08923054999999964
10.92471 -0.08865099999999998
10.92571 -0.08806455000000007
10.92671 -0.08747230000000032
10.92771 -0.08687455000000018
10.92871 -0.0862717499999999
10.92971 -0.08566495
10.93071 -0.08505449999999978
10.93171 -0.08444115000000031
10.93271 -0.08382560000000014
10.93371 -0.08320819999999991
10.93471 -0.08258935000000006
10.93571 -0.08196950000000013
10.93671 -0.08134915000000016
10.93771 -0.08072834999999998
10.93871 -0.08010800000000001
10.93971 -0.07948749999999997
10.94071 -0.0788664999999999
10.94171 -0.07824649999999989
10.94271 -0.07762599999999986
10.94371 -0.07700449999999974
10.94471 -0.07638349999999967
10.94571 -0.07576100000000016
10.94671 -0.07513700000000056
10.94771 -0.07451150000000017
10.94871 -0.0738834999999996
10.94971 -0.07325299999999954
10.95071 -0.07261899999999992
10.95171 -0.07198049999999998
10.95271 -0.07133700000000036
10.95371 -0.07068950000000047
10.95471 -0.07003550000000011
10.95571 -0.06937449999999995
10.95671 -0.06870799999999941
10.95771 -0.06803299999999962
10.95871 -0.06734950000000059
10.95971 -0.0666590000000004
10.96071 -0.06595949999999957
10.96171 -0.06525099999999948
10.96271 -0.06453300000000008
10.96371 -0.06380550000000001
10.96471 -0.06306950000000003
10.96571 -0.062324000000000046
10.96671 -0.06156850000000005
10.96771 -0.0608040000000001
10.96871 -0.060031999999999634
10.96971 -0.05924999999999981
10.97071 -0.05845900000000072
10.97171 -0.057660499999999754
10.97271 -0.056854499999998934
10.97371 -0.05604100000000098
10.97471 -0.05522000000000046
10.97571 -0.05439299999999953
10.97671 -0.05355999999999953
10.97771 -0.052721000000000476
10.97871 -0.05187700000000106
10.97971 -0.05102799999999995
10.98071 -0.05017549999999926
10.98171 -0.04932049999999908
10.98271 -0.04846100000000062
10.98371 -0.04759750000000052
10.98471 -0.04673249999999964
10.98571 -0.045866500000000046
10.98671 -0.04499850000000031
10.98771 -0.04412799999999972
10.98871 -0.04325599999999971
10.98971 -0.04238450000000041
10.99071 -0.041511500000000326
10.99171 -0.04063750000000017
10.99271 -0.03976399999999937
10.99371 -0.03888949999999986
10.99471 -0.03801450000000099
10.99571 -0.037140000000000124
10.99671 -0.03626549999999926
10.99771 -0.035390499999999034
10.99871 -0.03451499999999945
10.99971 -0.033639500000001224
11.00071 -0.032764000000000286
11.00171 -0.03188749999999928
11.00271 -0.031011500000000337
11.00371 -0.030135000000000686
11.00471 -0.02925700000000025
11.00571 -0.028378999999999818
11.00671 -0.027500500000000025
11.00771 -0.02662049999999945
11.00871 -0.02573950000000016
11.00971 -0.02485700000000009
11.01071 -0.02397249999999988
11.01171 -0.02308750000000031
11.01271 -0.02219999999999989
11.01371 -0.02130949999999926
11.01471 -0.0204174999999992
11.01571 -0.019523000000000998
11.01671 -0.01862500000000052
11.01771 -0.0177249999999999
11.01871 -0.01682149999999972
11.01971 -0.01591399999999925
11.02071 -0.015003000000000575
11.02171 -0.014087500000000905
11.02271 -0.013169500000000382
11.02371 -0.012246999999998868
11.02471 -0.011319999999999072
11.02571 -0.010389500000001063
11.02671 -0.009453999999999994
11.02771 -0.008515500000000072
11.02871 -0.007573999999999938
11.02971 -0.006627000000000098
11.03071 -0.00567650000000069
11.03171 -0.004723499999999075
11.03271 -0.00376649999999989
11.03371 -0.002806999999999853
11.03471 -0.001844499999999606
11.03571 -0.0008790000000005044
11.03671 8.799999999937981e-05
11.03771 0.0010565000000000466
11.03871 0.0020260000000007833
11.03971 0.0029975000000003046
11.04071 0.003970499999999253
11.04171 0.004943499999999558
11.04271 0.005915499999999791
11.04371 0.0068875000000000255
11.04471 0.007859500000000259
11.04571 0.00882999999999971
11.04671 0.009799500000000447
11.04771 0.010767000000001043
11.04871 0.011732500000000146
11.04971 0.01269549999999975
11.05071 0.013655999999999857
11.05171 0.014613999999999112
11.05271 0.015568500000000155
11.05371 0.01651900000000092
11.05471 0.017466500000000114
11.05571 0.018411499999999817
11.05671 0.01935199999999988
11.05771 0.020289000000000376
11.05871 0.02122249999999995
11.05971 0.022151999999999242
11.06071 0.023078499999999683
11.06171 0.024001500000000554
11.06271 0.02492000000000043
11.06371 0.02583599999999946
11.06471 0.02674949999999899
11.06571 0.027658999999999594
11.06671 0.028566000000000702
11.06771 0.029471000000000316
11.06871 0.0303745000000005
11.06971 0.031275000000000476
11.07071 0.03217349999999895
11.07171 0.03307100000000008
11.07271 0.03396550000000099
11.07371 0.03485899999999912
11.07471 0.03575199999999925
11.07571 0.03664300000000059
11.07671 0.03753300000000051
11.07771 0.038422499999999714
11.07871 0.03931049999999949
11.07971 0.04019750000000056
11.08071 0.041083500000000196
11.08171 0.041968999999999125
11.08271 0.042854000000000045
11.08371 0.0437380000000009
11.08471 0.04462049999999962
11.08571 0.045502500000000334
11.08671 0.04638450000000105
11.08771 0.04726449999999891
11.08871 0.048143499999999416
11.08971 0.04902149999999985
11.09071 0.04989899999999957
11.09171 0.05077599999999993
11.09271 0.05165100000000016
11.09371 0.052524000000000244
11.09471 0.05339600000000026
11.09571 0.054266000000000134
11.09671 0.05513399999999987
11.09771 0.056000500000000175
11.09871 0.056864000000000275
11.09971 0.057724500000000165
11.10071 0.0585824999999992
11.10171 0.05943700000000002
11.10271 0.06028850000000063
11.10371 0.061135999999999614
11.10471 0.06197850000000027
11.10571 0.06281750000000001
11.10671 0.06365099999999936
11.10771 0.06447850000000033
11.10871 0.06530100000000028
11.10971 0.06611749999999979
11.11071 0.06692750000000022
11.11171 0.06773100000000018
11.11271 0.06852699999999962
11.11371 0.06931649999999996
11.11471 0.07009850000000045
11.11571 0.07087249999999971
11.11671 0.0716389999999998
11.11771 0.07239699999999998
11.11871 0.07314700000000027
11.11971 0.07388950000000002
11.12071 0.07462399999999991
11.12171 0.07535050000000058
11.12271 0.07606900000000003
11.12371 0.0767794999999996
11.12471 0.07748249999999998
11.12571 0.07817849999999989
11.12671 0.07886699999999994
11.12771 0.07954850000000017
11.12871 0.08022399999999999
11.12971 0.0808925
11.13071 0.0815549999999996
11.13171 0.08221200000000015
11.13271 0.0828630000000003
11.13371 0.08350939999999983
11.13471 0.08415140000000003
11.13571 0.0847882
11.13671 0.0854207999999998
11.13771 0.08604909999999982
11.13871 0.08667340000000026
11.13971 0.08729405000000039
11.14071 0.08791029999999979
11.14171 0.08852295000000003
11.14271 0.08913194999999995
11.14371 0.08973689999999977
11.14471 0.09033830000000023
11.14571 0.09093564999999995
11.14671 0.09152865000000009
11.14771 0.0921172500000002
11.14871 0.09270150000000008
11.14971 0.09328104999999977
11.15071 0.0938554999999995
11.15171 0.09442484999999995
11.15271 0.09498835000000007
11.15371 0.09554605000000033
11.15471 0.09609755000000028
11.15571 0.09664254999999979
11.15671 0.0971809999999997
11.15771 0.0977117499999999
11.15871 0.09823524999999993
11.15971 0.09875110000000004
11.16071 0.0992586000000003
11.16171 0.09975775000000005
11.16271 0.1002481500000002
11.16371 0.10072945000000012
11.16471 0.10120164999999981
11.16571 0.10166479999999976
11.16671 0.10211804999999995
11.16771 0.10256150000000001
11.16871 0.10299484999999978
11.16971 0.10341794999999983
11.17071 0.10383080000000017
11.17171 0.10423315000000048
11.17271 0.10462534999999999
11.17371 0.10500679999999978
11.17471 0.10537735000000009
11.17571 0.10573730000000006
11.17671 0.10608634999999987
11.17771 0.10642455000000003
11.17871 0.10675194999999996
11.17971 0.10706845000000008
11.18071 0.10737385000000016
11.18171 0.10766834999999975
11.18271 0.10795209999999995
11.18371 0.10822515000000021
11.18471 0.10848745000000005
11.18571 0.10873899999999984
11.18671 0.1089800499999999
11.18771 0.10921045000000017
11.18871 0.10943075000000012
11.18971 0.10964124999999994
11.19071 0.10984185
11.19171 0.11003305000000005
11.19271 0.11021509999999969
11.19371 0.11038809999999995
11.19471 0.11055275
11.19571 0.11070929999999991
11.19671 0.1108579500000002
11.19771 0.1109993000000002
11.19871 0.11113369999999985
11.19971 0.11126154999999993
11.20071 0.11138325000000016
11.20171 0.11149904999999992
11.20271 0.11160929999999986
11.20371 0.11171415000000001
11.20471 0.11181380000000009
11.20571 0.11190849999999997
11.20671 0.11199829999999995
11.20771 0.11208325000000002
11.20871 0.11216325000000002
11.20971 0.11223825000000001
11.21071 0.11230809999999991
11.21171 0.11237255000000004
11.21271 0.1124313000000001
11.21371 0.11248394999999994
11.21471 0.11253015
11.21571 0.11256945000000008
11.21671 0.11260144999999996
11.21771 0.11262554999999996
11.21871 0.11264120000000002
11.21971 0.11264799999999996
11.22071 0.1126454
11.22171 0.11263280500000004
11.22271 0.11260967499999994
11.22371 0.11257561499999998
11.22471 0.112530145
11.22571 0.11247281
11.22671 0.11240321
11.22771 0.11232099999999999
11.22871 0.112225892
11.22971 0.11211765
11.23071 0.111996078
11.23171 0.111861025
11.23271 0.11171241499999998
11.23371 0.11155026
11.23471 0.11137460499999999
11.23571 0.11118552499999995
11.23671 0.11098315999999997
11.23771 0.11076777000000003
11.23871 0.11053957000000006
11.23971 0.11029889000000001
11.24071 0.11004609999999998
11.24171 0.10978154999999998
11.24271 0.10950565
11.24371 0.1092189499999999
11.24471 0.10892180000000005
11.24571 0.10861475000000012
11.24671 0.10829829999999999
11.24771 0.10797284999999987
11.24871 0.10763895
11.24971 0.10729710000000005
11.25071 0.1069477499999999
11.25171 0.10659125000000003
11.25271 0.10622800000000003
11.25371 0.10585835000000003
11.25471 0.10548275000000007
11.25571 0.10510129999999995
11.25671 0.10471439999999992
11.25771 0.10432230000000017
11.25871 0.10392494999999988
11.25971 0.10352249999999981
11.26071 0.10311505000000025
11.26171 0.10270269999999994
11.26271 0.10228539999999975
11.26371 0.1018628500000002
11.26471 0.10143520000000003
11.26571 0.10100250000000005
11.26671 0.10056410000000016
11.26771 0.10012009999999993
11.26871 0.09967025000000003
11.26971 0.09921419999999984
11.27071 0.09875204999999997
11.27171 0.09828310000000018
11.27271 0.09780704999999992
11.27371 0.09732374999999986
11.27471 0.09683279999999987
11.27571 0.09633385000000001
11.27671 0.09582675000000017
11.27771 0.09531105000000015
11.27871 0.09478610000000015
11.27971 0.09425185000000004
11.28071 0.09370794999999989
11.28171 0.09315409999999982
11.28271 0.09259000000000008
11.28371 0.09201520000000005
11.28471 0.09142969999999974
11.28571 0.09083304999999994
11.28671 0.09022495000000018
11.28771 0.08960544999999986
11.28871 0.0889742499999999
11.28971 0.08833099999999995
11.29071 0.0876760000000002
11.29171 0.08700955000000013
11.29271 0.0863310500000001
11.29371 0.08564054999999991
11.29471 0.08493845
11.29571 0.08422469999999986
11.29671 0.08349959999999969
11.29771 0.08276365000000019
11.29871 0.08201680000000018
11.29971 0.0812596999999998
11.30071 0.08049279999999996
11.30171 0.07971650000000041
11.30271 0.0789314499999999
11.30371 0.0781376
11.30471 0.07733614999999996
11.30571 0.07652739999999998
11.30671 0.07571180000000025
11.30771 0.07489000000000022
11.30871 0.07406269999999981
11.30971 0.07323069999999988
11.31071 0.07239394999999997
11.31171 0.0715528499999998
11.31271 0.07070844999999996
11.31371 0.06986119999999998
11.31471 0.06901105000000007
11.31571 0.06815859999999986
11.31671 0.06730404999999992
11.31771 0.06644770000000039
11.31871 0.06558945000000033
11.31971 0.06472984999999956
11.32071 0.06386875000000003
11.32171 0.06300574999999997
11.32271 0.06214104999999992
11.32371 0.061274500000000495
11.32471 0.06040609999999964
11.32571 0.059535899999999885
11.32671 0.05866310000000036
11.32771 0.05778745000000002
11.32871 0.05690929999999951
11.32971 0.05602779999999951
11.33071 0.05514265000000054
11.33171 0.05425390000000037
11.33271 0.053360799999999965
11.33371 0.0524625499999998
11.33471 0.051559599999999456
11.33571 0.05065160000000031
11.33671 0.049737350000000395
11.33771 0.04881729999999993
11.33871 0.047891099999999645
11.33971 0.04695795000000003
11.34071 0.046018250000000156
11.34171 0.045071650000000074
11.34271 0.044117400000000064
11.34371 0.04315549999999946
11.34471 0.04218635000000003
11.34571 0.04120960000000048
11.34671 0.04022514999999985
11.34771 0.03923304999999997
11.34871 0.03823295000000021
11.34971 0.03722569999999988
11.35071 0.036210749999999826
11.35171 0.03518849999999981
11.35271 0.03415950000000033
11.35371 0.033123000000000326
11.35471 0.0320804999999999
11.35571 0.03103199999999974
11.35671 0.0299769999999998
11.35771 0.02891650000000015
11.35871 0.027850500000000115
11.35971 0.0267804999999998
11.36071 0.025706499999999886
11.36171 0.024628000000000334
11.36271 0.02354599999999986
11.36371 0.022460999999999853
11.36471 0.021374000000000382
11.36571 0.02028450000000006
11.36671 0.0191929999999996
11.36771 0.018100999999999777
11.36871 0.017008499999999923
11.36971 0.015915500000000034
11.37071 0.014822500000000145
11.37171 0.01373000000000029
11.37271 0.012638999999999864
11.37371 0.011549499999999541
11.37471 0.010461500000000002
11.37571 0.009375999999999959
11.37671 0.008293000000000092
11.37771 0.007213000000000434
11.37871 0.006136000000000309
11.37971 0.005061999999999715
11.38071 0.003992500000000115
11.38171 0.002927000000000116
11.38271 0.0018644999999996499
11.38371 0.000806500000000176
11.38471 -0.00024749999999969566
11.38571 -0.0012974999999999651
11.38671 -0.0023424999999998846
11.38771 -0.0033845000000002723
11.38871 -0.0044230000000004144
11.38971 -0.0054574999999996
11.39071 -0.00648799999999986
11.39171 -0.007515500000000589
11.39271 -0.008540999999999823
11.39371 -0.009563499999999524
11.39471 -0.010583500000000405
11.39571 -0.011601500000000469
11.39671 -0.01261799999999975
11.39771 -0.013632999999999604
11.39871 -0.014648000000000135
11.39971 -0.01566299999999999
11.40071 -0.016677499999999807
11.40171 -0.017692000000000305
11.40271 -0.018707000000000158
11.40371 -0.019723500000000116
11.40471 -0.02074150000000018
11.40571 -0.021760999999999673
11.40671 -0.022781999999999945
11.40771 -0.02380500000000036
11.40871 -0.024829999999999557
11.40971 -0.025856999999999575
11.41071 -0.02688650000000044
11.41171 -0.02791750000000006
11.41271 -0.028949499999999746
11.41371 -0.029984500000000323
11.41471 -0.031021000000000326
11.41571 -0.03205849999999972
11.41671 -0.03309699999999986
11.41771 -0.03413600000000004
11.41871 -0.03517500000000022
11.41971 -0.03621335000000028
11.42071 -0.03725109999999936
11.42171 -0.038287199999999605
11.42271 -0.039321450000000466
11.42371 -0.040352800000000036
11.42471 -0.04138089999999973
11.42571 -0.042405400000000246
11.42671 -0.04342550000000005
11.42771 -0.044440450000000103
11.42871 -0.04544960000000029
11.42971 -0.04645294999999994
11.43071 -0.04744979999999981
11.43171 -0.04843969999999967
11.43271 -0.049421950000000284
11.43371 -0.05039620000000033
11.43471 -0.05136244999999983
11.43571 -0.05232029999999968
11.43671 -0.05326944999999973
11.43771 -0.054209550000000044
11.43871 -0.05514050000000032
11.43971 -0.056062350000000365
11.44071 -0.05697509999999951
11.44171 -0.05787839999999981
11.44271 -0.058772650000000363
11.44371 -0.05965774999999953
11.44471 -0.06053379999999963
11.44571 -0.061401450000000087
11.44671 -0.06226035000000027
11.44771 -0.06311060000000046
11.44871 -0.06395239999999985
11.44971 -0.06478620000000003
11.45071 -0.06561275000000005
11.45171 -0.06643169999999995
11.45271 -0.06724330000000008
11.45371 -0.068048
11.45471 -0.06884620000000014
11.45571 -0.06963819999999997
11.45671 -0.07042439999999994
11.45771 -0.07120469999999977
11.45871 -0.07197919999999976
11.45971 -0.07274905000000001
11.46071 -0.07351375000000052
11.46171 -0.07427329999999992
11.46271 -0.07502854999999954
11.46371 -0.07577950000000011
11.46471 -0.07652600000000015
11.46571 -0.07726810000000016
11.46671 -0.0780062499999997
11.46771 -0.07874039999999961
11.46871 -0.07947055000000061
11.46971 -0.08019704999999994
11.47071 -0.08091959999999945
11.47171 -0.0816377000000005
11.47271 -0.0823517999999999
11.47371 -0.08306199999999998
11.47471 -0.08376810000000018
11.47571 -0.08446984999999947
11.47671 -0.08516654999999995
11.47771 -0.08585850000000046
11.47871 -0.08654570000000028
11.47971 -0.08722744999999987
11.48071 -0.0879035999999998
11.48171 -0.08857384999999993
11.48271 -0.0892379499999999
11.48371 -0.08989540000000001
11.48471 -0.09054550000000003
11.48571 -0.09118810000000019
11.48671 -0.09182275000000027
11.48771 -0.09244884999999996
11.48871 -0.09306584999999974
11.48971 -0.09367340000000003
11.49071 -0.09427094999999996
11.49171 -0.09485774999999981
11.49271 -0.09543345000000031
11.49371 -0.09599774999999994
11.49471 -0.09654999999999994
11.49571 -0.09708965000000015
11.49671 -0.09761659999999996
11.49771 -0.09813044999999992
11.49871 -0.0986307
11.49971 -0.09911709999999987
11.50071 -0.09958964999999989
11.50171 -0.10004845000000026
11.50271 -0.10049299999999999
11.50371 -0.10092314999999999
11.50471 -0.10133914999999995
11.50571 -0.10174134999999984
11.50671 -0.10212970000000017
11.50771 -0.1025040500000002
11.50871 -0.10286514999999997
11.50971 -0.1032130999999998
11.51071 -0.10354814999999999
11.51171 -0.10387095
11.51271 -0.10418169999999989
11.51371 -0.1044809
11.51471 -0.10476905000000009
11.51571 -0.10504655000000002
11.51671 -0.10531385000000006
11.51771 -0.1055715
11.51871 -0.10581999999999994
11.51971 -0.10605974999999994
11.52071 -0.10629120000000007
11.52171 -0.10651485000000004
11.52271 -0.10673099999999996
11.52371 -0.10693990000000009
11.52471 -0.10714204999999989
11.52571 -0.10733759999999992
11.52671 -0.10752665000000004
11.52771 -0.10770945000000001
11.52871 -0.1078861
11.52971 -0.10805669999999999
11.53071 -0.10822114500000002
11.53171 -0.10837933500000003
11.53271 -0.10853118499999995
11.53371 -0.10867651999999994
11.53471 -0.10881515000000003
11.53571 -0.10894684999999998
11.53671 -0.10907134499999999
11.53771 -0.10918832500000002
11.53871 -0.109297504
11.53971 -0.10939853999999999
11.54071 -0.10949111099999999
11.54171 -0.10957488500000002
11.54271 -0.109649525
11.54371 -0.10971470000000001
11.54471 -0.10977008500000002
11.54571 -0.10981534499999998
11.54671 -0.10985020499999996
11.54771 -0.10987435000000001
11.54871 -0.109887445
11.54971 -0.10988925000000001
11.55071 -0.1098795
11.55171 -0.10985785000000002
11.55271 -0.10982409999999995
11.55371 -0.10977799999999993
11.55471 -0.10971935000000008
11.55571 -0.10964789999999996
11.55671 -0.10956339999999998
11.55771 -0.10946565000000008
11.55871 -0.10935455
11.55971 -0.10922990000000003
11.56071 -0.10909149999999994
11.56171 -0.10893945
11.56271 -0.10877364999999997
11.56371 -0.10859409999999997
11.56471 -0.10840080000000002
11.56571 -0.10819374999999998
11.56671 -0.1079733000000001
11.56771 -0.10773949999999988
11.56871 -0.10749234999999979
11.56971 -0.10723250000000016
11.57071 -0.10696019999999996
11.57171 -0.10667554999999997
11.57271 -0.1063792500000001
11.57371 -0.10607145000000012
11.57471 -0.10575274999999999
11.57571 -0.10542389999999974
11.57671 -0.10508500000000003
11.57771 -0.10473685
11.57871 -0.10437979999999997
11.57971 -0.10401440000000009
11.58071 -0.10364130000000014
11.58171 -0.10326075000000015
11.58271 -0.10287349999999983
11.58371 -0.10247984999999998
11.58471 -0.1020802000000001
11.58571 -0.10167514999999973
11.58671 -0.1012647999999999
11.58771 -0.10084950000000019
11.58871 -0.10042970000000016
11.58971 -0.1000055000000001
11.59071 -0.09957709999999988
11.59171 -0.09914474999999985
11.59271 -0.0987083500000001
11.59371 -0.09826795000000006
11.59471 -0.09782365000000001
11.59571 -0.09737504999999987
11.59671 -0.09692209999999982
11.59771 -0.0964646499999998
11.59871 -0.09600265000000036
11.59971 -0.09553550000000047
11.60071 -0.0950625499999997
11.60171 -0.09458419999999951
11.60271 -0.09409994999999985
11.60371 -0.09360885000000047
11.60471 -0.09311080000000038
11.60571 -0.09260544999999966
11.60671 -0.09209214999999953
11.60771 -0.09157050000000025
11.60871 -0.0910400500000002
11.60971 -0.09050089999999969
11.61071 -0.08995230000000035
11.61171 -0.08939350000000042
11.61271 -0.08882489999999967
11.61371 -0.08824644999999966
11.61471 -0.08765744999999979
11.61571 -0.08705755000000011
11.61671 -0.08644715000000036
11.61771 -0.08582650000000025
11.61871 -0.08519489999999984
11.61971 -0.08455280000000005
11.62071 -0.08390050000000036
11.62171 -0.08323764999999947
11.62271 -0.08256464999999982
11.62371 -0.08188145000000027
11.62471 -0.08118879999999985
11.62571 -0.08048665000000013
11.62671 -0.07977505000000024
11.62771 -0.07905474999999985
11.62871 -0.07832604999999984
11.62971 -0.07758899999999998
11.63071 -0.0768435499999998
11.63171 -0.07609050000000019
11.63271 -0.07533020000000039
11.63371 -0.07456255000000016
11.63471 -0.0737879999999997
11.63571 -0.07300694999999949
11.63671 -0.07221935000000035
11.63771 -0.07142590000000021
11.63871 -0.07062699999999948
11.63971 -0.06982230000000025
11.64071 -0.0690124499999999
11.64171 -0.06819790000000005
11.64271 -0.06737830000000004
11.64371 -0.06655424999999951
11.64471 -0.0657266000000005
11.64571 -0.06489525000000002
11.64671 -0.06406029999999968
11.64771 -0.06322249999999989
11.64871 -0.0623815
11.64971 -0.06153700000000056
11.65071 -0.06069100000000033
11.65171 -0.059842999999999966
11.65271 -0.05899299999999945
11.65371 -0.05814199999999955
11.65471 -0.05728900000000019
11.65571 -0.05643500000000008
11.65671 -0.0555799999999999
11.65771 -0.05472450000000036
11.65871 -0.05386900000000014
11.65971 -0.053011999999999816
11.66071 -0.05215450000000014
11.66171 -0.05129649999999975
11.66271 -0.050437499999999975
11.66371 -0.04957800000000016
11.66471 -0.04871750000000027
11.66571 -0.04785600000000031
11.66671 -0.04699299999999957
11.66771 -0.046128000000000044
11.66871 -0.04526100000000038
11.66971 -0.0443919999999999
11.67071 -0.04352099999999995
11.67171 -0.04264649999999976
11.67271 -0.04176850000000001
11.67371 -0.040887500000000035
11.67471 -0.040002499999999795
11.67571 -0.03911299999999991
11.67671 -0.03821899999999971
11.67771 -0.03732099999999991
11.67871 -0.036418000000000436
11.67971 -0.03550999999999994
11.68071 -0.03459699999999977
11.68171 -0.03367949999999995
11.68271 -0.03275699999999979
11.68371 -0.03182949999999996
11.68471 -0.030897500000000494
11.68571 -0.029961000000000033
11.68671 -0.029019999999999935
11.68771 -0.028075000000000235
11.68871 -0.027125999999999578
11.68971 -0.02617350000000003
11.69071 -0.025218500000000307
11.69171 -0.0242604999999997
11.69271 -0.02330000000000027
11.69371 -0.022338000000000056
11.69471 -0.021375499999999808
11.69571 -0.020411500000000134
11.69671 -0.019446499999999714
11.69771 -0.018482500000000037
11.69871 -0.017518499999999687
11.69971 -0.016555000000000725
11.70071 -0.015593500000000548
11.70171 -0.014633999999999155
11.70271 -0.013676500000000614
11.70371 -0.01272199999999957
11.70471 -0.011770499999998739
11.70571 -0.010821500000000112
11.70671 -0.009876500000000413
11.70771 -0.00893500000000028
11.70871 -0.007996999999999713
11.70971 -0.00706350000000014
11.71071 -0.006134500000000204
11.71171 -0.005208500000000477
11.71271 -0.004287499999999745
11.71371 -0.0033710000000000055
11.71471 -0.0024585000000005458
11.71571 -0.001550499999999368
11.71671 -0.0006460000000004678
11.71771 0.0002544999999995077
11.71871 0.001151499999999916
11.71971 0.0020455000000001145
11.72071 0.002935000000000676
11.72171 0.0038210000000003146
11.72271 0.0047049999999998135
11.72371 0.005585000000000388
11.72471 0.00646250000000011
11.72571 0.007336999999999622
11.72671 0.008208500000000278
11.72771 0.00907699999999937
11.72871 0.009942000000000251
11.72971 0.01080450000000028
11.73071 0.011664999999998812
11.73171 0.012523000000000558
11.73271 0.013377500000000025
11.73371 0.014228999999999284
11.73471 0.01507700000000033
11.73571 0.015922500000000523
11.73671 0.016765500000000544
11.73771 0.017605499999999673
11.73871 0.018442499999999952
11.73971 0.01927650000000002
11.74071 0.02010799999999991
11.74171 0.020936000000000236
11.74271 0.021760999999999673
11.74371 0.022583999999999646
11.74471 0.023403500000000056
11.74571 0.024220500000000287
11.74671 0.02503450000000031
11.74771 0.02584500000000009
11.74871 0.02665399999999976
11.74971 0.027458999999999834
11.75071 0.028260500000000337
11.75171 0.029059499999999988
11.75271 0.029854500000000037
11.75371 0.03064599999999984
11.75471 0.031434499999999435
11.75571 0.03221850000000007
11.75671 0.03299800000000039
11.75771 0.03377350000000043
11.75871 0.03454400000000012
11.75971 0.035308999999999424
11.76071 0.036068499999999705
11.76171 0.03682250000000027
11.76271 0.03757099999999978
11.76371 0.03831300000000019
11.76471 0.03904750000000007
11.76571 0.0397754999999995
11.76671 0.040496000000000434
11.76771 0.041208500000000134
11.76871 0.04191400000000002
11.76971 0.04261099999999999
11.77071 0.04329950000000004
11.77171 0.04398000000000021
11.77271 0.044651499999999754
11.77371 0.045314500000000056
11.77471 0.045968499999999725
11.77571 0.04661300000000009
11.77671 0.047249499999999896
11.77771 0.047876999999999746
11.77871 0.04849450000000025
11.77971 0.04910350000000016
11.78071 0.04970350000000012
11.78171 0.05029450000000013
11.78271 0.050877500000000256
11.78371 0.05145149999999975
11.78471 0.052017000000000015
11.78571 0.05257499999999975
11.78671 0.05312399999999952
11.78771 0.0536650000000001
11.78871 0.054199000000000185
11.78971 0.05472450000000036
11.79071 0.055241999999999965
11.79171 0.0557529999999998
11.79271 0.056256499999999786
11.79371 0.056753150000000044
11.79471 0.057243099999999957
11.79571 0.057725249999999874
11.79671 0.05820074999999993
11.79771 0.05866970000000042
11.79871 0.05913205000000017
11.79971 0.05958789999999946
11.80071 0.0600368499999999
11.80171 0.06047920000000029
11.80271 0.060915050000000213
11.80371 0.061343999999999926
11.80471 0.061765949999999833
11.80571 0.06218105
11.80671 0.06258959999999993
11.80771 0.0629912500000003
11.80871 0.06338560000000004
11.80971 0.06377264999999982
11.81071 0.06415249999999989
11.81171 0.06452539999999996
11.81271 0.06489100000000005
11.81371 0.06524895000000022
11.81471 0.06559965000000023
11.81571 0.06594274999999943
11.81671 0.06627815000000026
11.81771 0.06660630000000024
11.81871 0.06692720000000006
11.81971 0.06724040000000014
11.82071 0.06754594999999963
11.82171 0.06784430000000011
11.82271 0.06813534999999994
11.82371 0.06841909999999979
11.82471 0.06869525000000021
11.82571 0.06896405000000018
11.82671 0.06922564999999978
11.82771 0.06947959999999945
11.82871 0.06972620000000003
11.82971 0.06996560000000024
11.83071 0.07019769999999981
11.83171 0.07042215000000013
11.83271 0.07063865000000037
11.83371 0.07084710000000025
11.83471 0.07104790000000019
11.83571 0.07124074999999938
11.83671 0.07142479999999986
11.83771 0.07160015000000054
11.83871 0.07176715000000003
11.83971 0.07192534999999944
11.84071 0.07207419999999962
11.84171 0.07221355000000049
11.84271 0.07234335000000022
11.84371 0.07246380000000004
11.84471 0.07257439999999991
11.84571 0.07267514999999986
11.84671 0.07276615000000011
11.84771 0.0728469
11.84871 0.07291779999999995
11.84971 0.07297895000000024
11.85071 0.07302989999999994
11.85171 0.07307114999999977
11.85271 0.07310280000000002
11.85371 0.07312485
11.85471 0.07313759999999987
11.85571 0.07314084999999977
11.85671 0.07313520000000033
11.85771 0.07312080000000026
11.85871 0.07309749999999986
11.85971 0.07306575000000001
11.86071 0.07302555000000004
11.86171 0.07297729999999972
11.86271 0.07292109999999997
11.86371 0.0728570500000001
11.86471 0.07278540000000011
11.86571 0.07270610000000018
11.86671 0.07261949999999996
11.86771 0.0725256499999999
11.86871 0.07242469999999974
11.86971 0.07231664999999984
11.87071 0.0722015000000002
11.87171 0.07207944999999999
11.87271 0.0719506999999998
11.87371 0.07181535000000021
11.87471 0.07167325000000016
11.87571 0.07152449999999992
11.87671 0.07136934999999985
11.87771 0.07120760000000005
11.87871 0.07103935000000014
11.87971 0.07086489999999994
11.88071 0.07068410000000003
11.88171 0.07049714999999995
11.88271 0.07030395000000013
11.88371 0.07010439999999991
11.88471 0.06989864999999977
11.88571 0.06968675000000012
11.88671 0.06946869999999997
11.88771 0.06924455000000014
11.88871 0.06901445000000005
11.88971 0.06877819999999978
11.89071 0.06853585000000018
11.89171 0.06828754999999995
11.89271 0.06803315000000004
11.89371 0.06777245000000023
11.89471 0.06750574999999984
11.89571 0.06723314999999981
11.89671 0.06695430000000002
11.89771 0.0666692500000001
11.89871 0.06637789999999995
11.89971 0.06608030000000004
11.90071 0.06577640000000005
11.90171 0.06546589999999985
11.90271 0.06514895000000001
11.90371 0.06482535000000014
11.90471 0.06449490000000002
11.90571 0.06415764999999998
11.90671 0.06381339999999995
11.90771 0.06346209999999997
11.90871 0.06310355000000001
11.90971 0.06273775000000002
11.91071 0.06236459999999994
11.91171 0.06198395000000001
11.91271 0.0615959
[truncated: 302,385 more chars]
