# Supplementary material for: 2D Synthetic dataset of numerical simulations of long-period seismicity in a volcanic edifice and related sensitivity kernels
Source: Data Brief. 2021 Jan 25;34:106673. doi: 10.1016/j.dib.2020.106673 (PMC7841316; doi:10.1016/j.dib.2020.106673)
Supplement: Supplementary Data S1 — Supplementary Raw Research Data. This is open data under the CC BY license http://creativecommons.org/licenses/by/4.0/ [file mmc1.zip › Dataset/OUTPUT_SEISMOGRAMS/9000_3000/vel_X_hetero_10000_3210_SVF1e0Hz.semv]

-1.2 0.0
-1.199 0.0
-1.198 0.0
-1.197 0.0
-1.196 0.0
-1.195 0.0
-1.194 0.0
-1.193 0.0
-1.192 0.0
-1.191 0.0
-1.19 0.0
-1.189 -7.9076075e-33
-1.188 -8.865483e-32
-1.187 -6.4547829249999996e-31
-1.186 -3.59175712e-30
-1.185 -1.6210560099999998e-29
-1.184 -6.139769805e-29
-1.183 -1.9873835899999997e-28
-1.182 -5.521343900000001e-28
-1.181 -1.2966276949999999e-27
-1.18 -2.4201755499999997e-27
-1.179 -2.7234311500000003e-27
-1.178 3.2667976199999995e-27
-1.177 3.3360447150000003e-26
-1.176 1.3643775043e-25
-1.175 4.32074199e-25
-1.174 1.18778029e-24
-1.173 2.958584515e-24
-1.172 6.821180049999999e-24
-1.171 1.47371175e-23
-1.17 3.0067749999999996e-23
-1.169 5.8223569e-23
-1.168 1.073417925e-22
-1.167 1.88722745e-22
-1.166 3.1648971499999997e-22
-1.165 5.055455350000001e-22
-1.164 7.663766150000002e-22
-1.163 1.0946293499999998e-21
-1.162 1.4527392e-21
-1.161 1.7403934e-21
-1.16 1.7505132e-21
-1.159 1.1081314e-21
-1.158 -8.085340499999996e-22
-1.157 -4.961813895e-21
-1.156 -1.275417785e-20
-1.155 -2.6116206004999998e-20
-1.154 -4.7554377e-20
-1.153 -8.0116978e-20
-1.152 -1.2722277499999998e-19
-1.151 -1.92284765e-19
-1.15 -2.780542e-19
-1.149 -3.8561218999999994e-19
-1.148 -5.1295215999999995e-19
-1.147 -6.531319000000002e-19
-1.146 -7.920333999999999e-19
-1.145 -9.058541499999999e-19
-1.144 -9.5856425e-19
-1.143 -8.996955500000002e-19
-1.142 -6.6297135000000025e-19
-1.141 -1.6641779999999955e-19
-1.14 6.852948500000003e-19
-1.139 1.99549245e-18
-1.138 3.8663749e-18
-1.137 6.385557100000001e-18
-1.136 9.6080188e-18
-1.135 1.3533689499999999e-17
-1.134 1.8081538e-17
-1.133 2.3061826500000002e-17
-1.132 2.814905699999999e-17
-1.131 3.2859002e-17
-1.13 3.6534029999999994e-17
-1.129 3.8341440000000004e-17
-1.128 3.7289820000000006e-17
-1.127 3.226795499999999e-17
-1.126 2.2110030000000007e-17
-1.125 5.689339999999998e-18
-1.124 -1.7960070000000006e-17
-1.123 -4.9496865e-17
-1.122 -8.91079605e-17
-1.121 -1.36336923e-16
-1.12 -1.8991965949999997e-16
-1.119 -2.47645517e-16
-1.118 -3.06264185e-16
-1.117 -3.6146042e-16
-1.116 -4.0791715499999995e-16
-1.115 -4.3948655000000005e-16
-1.114 -4.494811000000001e-16
-1.113 -4.310911499999999e-16
-1.112 -3.7792455000000015e-16
-1.111 -2.846516e-16
-1.11 -1.4772619999999998e-16
-1.109 3.386129999999987e-17
-1.108 2.5785850000000004e-16
-1.107 5.181198000000001e-16
-1.106 8.041494000000002e-16
-1.105 1.100902885e-15
-1.104 1.38892625e-15
-1.103 1.6449072650000002e-15
-1.102 1.84269385e-15
-1.101 1.95481035e-15
-1.1 1.95447025e-15
-1.099 1.8180365999999997e-15
-1.098 1.5278369500000001e-15
-1.097 1.0751930000000007e-15
-1.096 4.634534999999996e-16
-1.095 -2.892145000000008e-16
-1.094 -1.1475605e-15
-1.093 -2.05784715e-15
-1.092 -2.9476352499999996e-15
-1.091 -3.727066075e-15
-1.09 -4.291922399999999e-15
-1.089 -4.528664274999999e-15
-1.088 -4.32152185e-15
-1.087 -3.561596e-15
-1.086 -2.1577285000000007e-15
-1.085 -4.872950000000041e-17
-1.084 2.7836660000000005e-15
-1.083 6.3019481e-15
-1.082 1.040108295e-14
-1.081 1.48990354e-14
-1.08 1.953079605e-14
-1.079 2.3947160500000005e-14
-1.078 2.771943e-14
-1.077 3.0351061499999993e-14
-1.076 3.1296895e-14
-1.075 2.9990290000000005e-14
-1.074 2.5878015e-14
-1.073 1.846202999999999e-14
-1.072 7.346709999999999e-15
-1.071 -7.710419999999998e-15
-1.07 -2.6747235000000002e-14
-1.069 -4.954815499999999e-14
-1.068 -7.560144e-14
-1.067 -1.040666735e-13
-1.066 -1.33756445e-13
-1.065 -1.631360365e-13
-1.064 -1.9034441e-13
-1.063 -2.1323905499999998e-13
-1.062 -2.2946637e-13
-1.061 -2.365577050000001e-13
-1.06 -2.320495999999999e-13
-1.059 -2.1362584999999992e-13
-1.058 -1.7927625000000008e-13
-1.057 -1.2746559999999997e-13
-1.056 -5.730575000000003e-14
-1.055 3.127954999999987e-14
-1.054 1.3740660000000005e-13
-1.053 2.5911105000000004e-13
-1.052 3.9326601999999993e-13
-1.051 5.3554884e-13
-1.05 6.8046481e-13
-1.049 8.214353600000001e-13
-1.048 9.509549199999999e-13
-1.047 1.0608176499999998e-12
-1.046 1.1424112999999997e-12
-1.045 1.1870728500000001e-12
-1.044 1.1864944500000003e-12
-1.043 1.1331672999999996e-12
-1.042 1.02084545e-12
-1.041 8.450076500000003e-13
-1.04 6.032961999999996e-13
-1.039 2.959093500000001e-13
-1.038 -7.407749999999968e-14
-1.037 -5.004853500000004e-13
-1.036 -9.739159499999998e-13
-1.035 -1.4817689999999997e-12
-1.034 -2.0084016500000004e-12
-1.033 -2.53543175e-12
-1.032 -3.04218995e-12
-1.031 -3.5063119499999993e-12
-1.03 -3.9044517999999994e-12
-1.029 -4.21309845e-12
-1.028 -4.40946965e-12
-1.027 -4.4724425000000005e-12
-1.026 -4.383490500000001e-12
-1.025 -4.1275944999999996e-12
-1.024 -3.6940684999999986e-12
-1.023 -3.0772865000000005e-12
-1.022 -2.277264999999999e-12
-1.021 -1.3000709999999985e-12
-1.02 -1.5804350000000134e-13
-1.019 1.1301894999999986e-12
-1.018 2.539900000000001e-12
-1.017 4.040650000000001e-12
-1.016 5.596861499999998e-12
-1.015 7.1685459999999995e-12
-1.014 8.71215635e-12
-1.013 1.01815359e-11
-1.012 1.1528911649999998e-11
-1.011 1.2705895100000001e-11
-1.01 1.3664467000000005e-11
-1.009 1.4357903000000002e-11
-1.008 1.4741626499999998e-11
-1.007 1.4773980499999998e-11
-1.006 1.4416942499999998e-11
-1.005 1.3636771e-11
-1.004 1.2404650000000006e-11
-1.003 1.069735e-11
-1.002 8.497989999999998e-12
-1.001 5.796945000000003e-12
-1.0 2.592945000000001e-12
-0.999 -1.1055850000000082e-12
-0.998 -5.278895e-12
-0.997 -9.894045e-12
-0.996 -1.4902774999999998e-11
-0.995 -2.0239224999999995e-11
-0.994 -2.5817645000000005e-11
-0.993 -3.15301705e-11
-0.992 -3.7244997e-11
-0.991 -4.2805118e-11
-0.99 -4.802790800000001e-11
-0.989 -5.2705901499999994e-11
-0.988 -5.660891999999999e-11
-0.987 -5.9487915e-11
-0.986 -6.108080499999999e-11
-0.985 -6.112013000000001e-11
-0.984 -5.934287500000004e-11
-0.983 -5.550217499999998e-11
-0.982 -4.938068499999998e-11
-0.981 -4.080536500000001e-11
-0.98 -2.9662925e-11
-0.979 -1.591535e-11
-0.978 3.8529500000001133e-13
-0.977 1.9083654999999997e-11
-0.976 3.991053999999999e-11
-0.975 6.247596499999999e-11
-0.974 8.626664500000001e-11
-0.973 1.1064879999999999e-10
-0.972 1.3487686999999997e-10
-0.971 1.581084745e-10
-0.97 1.7942582e-10
-0.969 1.978631805e-10
-0.968 2.1243997e-10
-0.967 2.2219823500000004e-10
-0.966 2.2624332499999996e-10
-0.965 2.2378625999999997e-10
-0.964 2.1418594999999996e-10
-0.963 1.9698819999999993e-10
-0.962 1.7196105000000002e-10
-0.961 1.391234500000001e-10
-0.96 9.876455000000002e-11
-0.959 5.1453899999999926e-11
-0.958 -1.9598500000000824e-12
-0.957 -6.036219999999998e-11
-0.956 -1.2239804999999996e-10
-0.955 -1.8650785000000002e-10
-0.954 -2.5097404999999996e-10
-0.953 -3.13975e-10
-0.952 -3.7364504000000003e-10
-0.951 -4.2813722500000003e-10
-0.95 -4.756851899999999e-10
-0.949 -5.1466212e-10
-0.948 -5.436324199999999e-10
-0.947 -5.613942550000001e-10
-0.946 -5.670108e-10
-0.945 -5.598285499999999e-10
-0.944 -5.394817999999999e-10
-0.943 -5.058846499999998e-10
-0.942 -4.5921079999999985e-10
-0.941 -3.9986430000000003e-10
-0.94 -3.2844495e-10
-0.939 -2.4571035000000003e-10
-0.938 -1.5253980000000027e-10
-0.937 -4.9905500000000076e-11
-0.936 6.114795000000019e-11
-0.935 1.7951050000000001e-10
-0.934 3.0399745e-10
-0.933 4.333253e-10
-0.932 5.660715999999999e-10
-0.931 7.006215999999999e-10
-0.93 8.351066500000001e-10
-0.929 9.67337555e-10
-0.928 1.094743345e-09
-0.927 1.2143213449999999e-09
-0.926 1.322606005e-09
-0.925 1.41566785e-09
-0.924 1.4891478500000003e-09
-0.923 1.5383346500000002e-09
-0.922 1.5582872000000004e-09
-0.921 1.5440056999999998e-09
-0.92 1.49064845e-09
-0.919 1.3937880000000004e-09
-0.918 1.2497014999999998e-09
-0.917 1.0556775e-09
-0.916 8.103254999999998e-10
-0.915 5.138754999999994e-10
-0.914 1.6843900000000037e-10
-0.913 -2.217849999999998e-10
-0.912 -6.503750000000005e-10
-0.911 -1.1086444999999996e-09
-0.91 -1.5857055000000001e-09
-0.909 -2.0686484500000002e-09
-0.908 -2.54284225e-09
-0.907 -2.9923482000000006e-09
-0.906 -3.4004438565e-09
-0.905 -3.75024005e-09
-0.904 -4.0253621935e-09
-0.903 -4.2106727999999995e-09
-0.902 -4.292997200000001e-09
-0.901 -4.2618154999999995e-09
-0.9 -4.109886499999999e-09
-0.899 -3.833763000000001e-09
-0.898 -3.4341599999999992e-09
-0.897 -2.9161555000000006e-09
-0.896 -2.289197e-09
-0.895 -1.5669064999999984e-09
-0.894 -7.666920000000005e-10
-0.893 9.084899999999999e-11
-0.892 9.826829999999997e-10
-0.891 1.8842214999999988e-09
-0.89 2.7702990000000003e-09
-0.889 3.6161830000000004e-09
-0.888 4.398563e-09
-0.887 5.096457e-09
-0.886 5.6919945000000005e-09
-0.885 6.171010200000001e-09
-0.884 6.523418499999999e-09
-0.883 6.74334565e-09
-0.882 6.829004e-09
-0.881 6.782325150000001e-09
-0.88 6.608372e-09
-0.879 6.314576499999999e-09
-0.878 5.9098655000000014e-09
-0.877 5.403750500000003e-09
-0.876 4.805456500000001e-09
-0.875 4.123177499999998e-09
-0.874 3.3635259999999965e-09
-0.873 2.531267999999999e-09
-0.872 1.629387499999999e-09
-0.871 6.594985000000005e-10
-0.87 -3.773779999999994e-10
-0.869 -1.479713999999998e-09
-0.868 -2.6440930000000007e-09
-0.867 -3.863652000000005e-09
-0.866 -5.1264859999999985e-09
-0.865 -6.414119499999998e-09
-0.864 -7.700233999999998e-09
-0.863 -8.949822999999999e-09
-0.862 -1.01189053e-08
-0.861 -1.11549676e-08
-0.86 -1.1998221199999999e-08
-0.859 -1.2583751899999999e-08
-0.858 -1.2844564999999999e-08
-0.857 -1.2715474499999999e-08
-0.856 -1.2137710999999996e-08
-0.855 -1.1064044499999998e-08
-0.854 -9.464169000000002e-09
-0.853 -7.330014500000005e-09
-0.852 -4.680633500000001e-09
-0.851 -1.5662219999999984e-09
-0.85 1.929088500000005e-09
-0.849 5.686074000000001e-09
-0.848 9.551271e-09
-0.847 1.3340058499999996e-08
-0.846 1.6842188999999997e-08
-0.845 1.9829766999999998e-08
-0.844 2.2067609600000004e-08
-0.843 2.3325712e-08
-0.842 2.33933639e-08
-0.841 2.2094390999999998e-08
-0.84 1.9302694e-08
-0.839 1.4957285e-08
-0.838 9.075872499999997e-09
-0.837 1.7658900000000019e-09
-0.836 -6.767887999999996e-09
-0.835 -1.6220162000000004e-08
-0.834 -2.6187178500000004e-08
-0.833 -3.61745739e-08
-0.832 -4.5611489500000006e-08
-0.831 -5.3870944100000003e-08
-0.83 -6.029619399999999e-08
-0.829 -6.4232495e-08
-0.828 -6.506319000000002e-08
-0.827 -6.2248775e-08
-0.826 -5.5367209999999996e-08
-0.825 -4.4153385e-08
-0.824 -2.8535614999999968e-08
-0.823 -8.666805000000016e-09
-0.822 1.5052194999999997e-08
-0.821 4.195912000000001e-08
-0.82 7.112875499999999e-08
-0.819 1.0138499000000002e-07
-0.818 1.3132743249999998e-07
-0.817 1.5937323e-07
-0.816 1.8381361249999998e-07
-0.815 2.0288422999999997e-07
-0.814 2.1484733500000004e-07
-0.813 2.1808319e-07
-0.812 2.1118705499999993e-07
-0.811 1.93067455e-07
-0.81 1.6304135000000004e-07
-0.809 1.2092074999999997e-07
-0.808 6.70852999999999e-08
-0.807 2.5361000000001187e-09
-0.806 -7.107464999999995e-08
-0.805 -1.5144220000000008e-07
-0.804 -2.3563909999999995e-07
-0.803 -3.2017937e-07
-0.802 -4.0111714500000005e-07
-0.801 -4.74178715e-07
-0.8 -5.349263999999999e-07
-0.799 -5.78949415e-07
-0.798 -6.02075405e-07
-0.797 -6.005959e-07
-0.796 -5.714952000000001e-07
-0.795 -5.126741e-07
-0.794 -4.2315559999999975e-07
-0.793 -3.0326140000000013e-07
-0.792 -1.547495000000002e-07
-0.791 1.9100500000000317e-08
-0.79 2.1346119999999997e-07
-0.789 4.220004999999999e-07
-0.788 6.3699785e-07
-0.787 8.495354999999998e-07
-0.786 1.0497668100000002e-06
-0.785 1.2272543900000002e-06
-0.784 1.3713719899999997e-06
-0.783 1.47175921e-06
-0.782 1.51881205e-06
-0.781 1.5041933000000002e-06
-0.78 1.4213418999999998e-06
-0.779 1.2659568e-06
-0.778 1.0364341000000002e-06
-0.777 7.342321e-07
-0.776 3.6414000000000003e-07
-0.775 -6.556850000000043e-08
-0.774 -5.431155499999999e-07
-0.773 -1.0533510499999994e-06
-0.772 -1.5780398000000001e-06
-0.771 -2.096312e-06
-0.77 -2.5852712500000006e-06
-0.769 -3.0207490999999995e-06
-0.768 -3.37819335e-06
-0.767 -3.6336605499999994e-06
-0.766 -3.7648845500000002e-06
-0.765 -3.7523823000000004e-06
-0.764 -3.5805579999999993e-06
-0.763 -3.238759499999999e-06
-0.762 -2.722237499999999e-06
-0.761 -2.0329580000000012e-06
-0.76 -1.1802310000000004e-06
-0.759 -1.8110799999999948e-07
-0.758 9.394939999999988e-07
-0.757 2.1489645e-06
-0.756 3.407485000000001e-06
-0.755 4.668847e-06
-0.754 5.8815934e-06
-0.753 6.99046397e-06
-0.752 7.938130049999999e-06
-0.751 8.667167029999998e-06
-0.75 9.122210050000002e-06
-0.749 9.2522445e-06
-0.748 9.012933499999998e-06
-0.747 8.368922499999999e-06
-0.746 7.2960289999999994e-06
-0.745 5.783221000000002e-06
-0.744 3.8343189999999985e-06
-0.743 1.469302500000001e-06
-0.742 -1.2748160000000005e-06
-0.741 -4.3436255000000025e-06
-0.74 -7.665523999999997e-06
-0.739 -1.1152535999999999e-05
-0.738 -1.47017335e-05
-0.737 -1.8197263235e-05
-0.736 -2.15129935e-05
-0.735 -2.4515690765e-05
-0.734 -2.7068679e-05
-0.733 -2.9035904999999995e-05
-0.732 -3.0286301e-05
-0.731 -3.0698325e-05
-0.73 -3.0164539999999985e-05
-0.729 -2.8596120000000007e-05
-0.728 -2.592713500000001e-05
-0.727 -2.2118429999999997e-05
-0.726 -1.716097499999999e-05
-0.725 -1.1078604999999996e-05
-0.724 -3.93001000000001e-06
-0.723 4.190225000000013e-06
-0.722 1.315149e-05
-0.721 2.2787994999999982e-05
-0.72 3.2900694999999995e-05
-0.719 4.3260290000000016e-05
-0.718 5.3611197500000016e-05
-0.717 6.367646599999999e-05
-0.716 7.3163639e-05
-0.715 8.1771319e-05
-0.714 8.91963935e-05
-0.713 9.514170000000001e-05
-0.712 9.9324005e-05
-0.711 0.00010148205999999998
-0.71 0.00010138454499999998
-0.709 9.883773500000002e-05
-0.708 9.369253999999998e-05
-0.707 8.585095e-05
-0.706 7.527156500000005e-05
-0.705 6.197392499999995e-05
-0.704 4.604185499999999e-05
-0.703 2.7625100000000008e-05
-0.702 6.940100000000009e-06
-0.701 -1.5730949999999958e-05
-0.7 -4.0043015000000004e-05
-0.699 -6.559167500000002e-05
-0.698 -9.191856000000002e-05
-0.697 -0.00011851801499999999
-0.696 -0.00014484467
-0.695 -0.00017032227
-0.694 -0.00019435319999999996
-0.693 -0.0002163285655
-0.692 -0.00023563864000000003
-0.691 -0.0002516834845
-0.69 -0.0002638832949999999
-0.689 -0.00027168854000000003
-0.688 -0.0002745892700000001
-0.687 -0.00027212389999999996
-0.686 -0.00026388649999999997
-0.685 -0.0002495332
-0.684 -0.00022878774999999995
-0.683 -0.00020144454999999987
-0.682 -0.0001673710000000001
-0.681 -0.00012650820000000012
-0.68 -7.887029999999994e-05
-0.679 -2.4542349999999923e-05
-0.678 3.632329999999995e-05
-0.677 0.00010351104999999994
-0.676 0.00017674775
-0.675 0.00025570865
-0.674 0.00034002385
-0.673 0.0004292853
-0.672 0.00052305352
-0.671 0.0006208642385
-0.67 0.0007222346050000001
-0.669 0.0008266689615000001
-0.668 0.0009336634750000001
-0.667 0.0010427102999999997
-0.666 0.0011533004499999998
-0.665 0.0012649263000000003
-0.664 0.0013770828000000002
-0.663 0.0014892666499999993
-0.662 0.0016009770499999995
-0.661 0.001711714250000001
-0.66 0.0018209785000000002
-0.659 0.0019282654999999995
-0.658 0.0020330684999999996
-0.657 0.0021348755
-0.656 0.0022331640000000006
-0.655 0.0023274074999999994
-0.654 0.0024170704999999988
-0.653 0.0025016120000000003
-0.652 0.0025804895000000002
-0.651 0.002653158
-0.65 0.0027190820000000003
-0.649 0.0027777375000000008
-0.648 0.002828619500000001
-0.647 0.002871255000000001
-0.646 0.0029052074999999992
-0.645 0.002930096500000001
-0.644 0.0029455945000000008
-0.643 0.002951451999999999
-0.642 0.002947502000000001
-0.641 0.0029336634999999993
-0.64 0.0029099679999999967
-0.639 0.0028765554999999983
-0.638 0.0028336814999999987
-0.637 0.002781723500000002
-0.636 0.0027211880000000033
-0.635 0.0026527065000000005
-0.634 0.0025770364999999997
-0.633 0.0024950565000000004
-0.632 0.0024077564999999993
-0.631 0.0023162329999999987
-0.63 0.0022216795000000017
-0.629 0.0021253694999999965
-0.628 0.0020286449999999965
-0.627 0.001932906500000005
-0.626 0.0018395794999999998
-0.625 0.0017500985000000017
-0.624 0.0016659249999999971
-0.623 0.001588479999999995
-0.622 0.0015191350000000046
-0.621 0.0014592399999999997
-0.62 0.0014100450000000043
-0.619 0.001372714999999999
-0.618 0.0013483349999999909
-0.617 0.001337849999999999
-0.616 0.0013420950000000028
-0.615 0.0013617600000000068
-0.614 0.0013973850000000001
-0.613 0.0014493849999999955
-0.612 0.0015180050000000028
-0.611 0.001603315000000001
-0.61 0.0017052450000000002
-0.609 0.0018235800000000048
-0.608 0.0019579099999999985
-0.607 0.002107689999999995
-0.606 0.002272225000000004
-0.605 0.0024506549999999978
-0.604 0.002641989999999995
-0.603 0.0028451000000000045
-0.602 0.0030587200000000017
-0.601 0.003281479999999993
-0.6 0.003511895000000002
-0.599 0.0037483850000000034
-0.598 0.003989279999999996
-0.597 0.00423284
-0.596 0.0044772900000000036
-0.595 0.004720800000000006
-0.594 0.004961535000000001
-0.593 0.005197654999999995
-0.592 0.0054273399999999914
-0.591 0.005648830000000002
-0.59 0.005860420000000005
-0.589 0.006060500000000003
-0.588 0.006247569999999998
-0.587 0.006420279999999994
-0.586 0.006577420000000008
-0.585 0.0067179499999999925
-0.584 0.006841039999999988
-0.583 0.006946060000000015
-0.582 0.007032610000000001
-0.581 0.007100524999999982
-0.58 0.007149879999999996
-0.579 0.007180975000000011
-0.578 0.007194374999999999
-0.577 0.007190885000000002
-0.576 0.0071715350000000075
-0.575 0.007137554999999989
-0.574 0.007090385000000003
-0.573 0.00703167
-0.572 0.006963174999999992
-0.571 0.006886830000000008
-0.57 0.006804655000000011
-0.569 0.006718754999999991
-0.568 0.006631265000000004
-0.567 0.0065443350000000166
-0.566 0.006460129999999983
-0.565 0.0063807199999999994
-0.564 0.006308140000000017
-0.563 0.0062443050000000125
-0.562 0.006191019999999992
-0.561 0.006149914999999983
-0.56 0.006122470000000018
-0.559 0.00611000500000001
-0.558 0.006113599999999987
-0.557 0.00613415499999999
-0.556 0.006172400000000001
-0.555 0.006228859999999996
-0.554 0.006303799999999985
-0.553 0.006397339999999979
-0.552 0.006509410000000022
-0.551 0.006639765000000007
-0.55 0.006788034999999988
-0.549 0.006953680000000001
-0.548 0.007135990000000008
-0.547 0.007334210000000004
-0.546 0.007547509999999984
-0.545 0.0077749500000000105
-0.544 0.008015579999999984
-0.543 0.00826835499999999
-0.542 0.008532220000000033
-0.541 0.008806179999999997
-0.54 0.00908916999999998
-0.539 0.009380165000000011
-0.538 0.009678204999999997
-0.537 0.00998229499999999
-0.536 0.010291505000000006
-0.535 0.010604935
-0.534 0.01092173500000002
-0.533 0.011241105000000003
-0.532 0.011562244999999971
-0.531 0.011884414999999988
-0.53 0.012206900000000027
-0.529 0.012528970000000021
-0.528 0.012849974999999984
-0.527 0.013169280000000007
-0.526 0.013486240000000016
-0.525 0.013800214999999975
-0.524 0.014110579999999966
-0.523 0.014416720000000027
-0.522 0.014718059999999996
-0.521 0.015014004999999985
-0.52 0.015303929999999988
-0.519 0.015587375000000033
-0.518 0.015863815000000017
-0.517 0.016132709999999925
-0.516 0.01639373500000004
-0.515 0.016646524999999995
-0.514 0.016890769999999975
-0.513 0.017126335000000062
-0.512 0.017353205000000014
-0.511 0.017571434999999958
-0.51 0.017781209999999964
-0.509 0.017982895000000058
-0.508 0.018177070000000056
-0.507 0.01836443999999995
-0.506 0.018545799999999942
-0.505 0.018722250000000037
-0.504 0.018895100000000036
-0.503 0.019065749999999927
-0.502 0.01923565000000002
-0.501 0.019406650000000043
-0.5 0.019580549999999995
-0.499 0.01975914999999997
-0.498 0.01994459999999993
-0.497 0.02013894999999999
-0.496 0.020344150000000064
-0.495 0.020562250000000008
-0.494 0.02079519999999999
-0.493 0.021044850000000073
-0.492 0.02131279999999996
-0.491 0.021600549999999934
-0.49 0.02190945000000001
-0.489 0.02224045000000004
-0.488 0.022594299999999994
-0.487 0.022971450000000018
-0.486 0.023372050000000023
-0.485 0.023795899999999957
-0.484 0.024242499999999962
-0.483 0.024711000000000042
-0.482 0.025200500000000063
-0.481 0.025709499999999927
-0.48 0.02623650000000003
-0.479 0.026779750000000088
-0.478 0.027337099999999875
-0.477 0.027906749999999984
-0.476 0.02848655000000002
-0.475 0.029074449999999884
-0.474 0.029668300000000022
-0.473 0.0302661500000001
-0.472 0.03086625
-0.471 0.03146689999999991
-0.47 0.032066749999999956
-0.469 0.03266475000000012
-0.468 0.033259950000000114
-0.467 0.033851649999999865
-0.466 0.03443984999999988
-0.465 0.03502450000000002
-0.464 0.03560590000000011
-0.463 0.03618484999999998
-0.462 0.036762249999999955
-0.461 0.03733915000000006
-0.46 0.03791710000000004
-0.459 0.03849764999999995
-0.458 0.03908224999999996
-0.457 0.03967285000000004
-0.456 0.04027115000000001
-0.455 0.04087869999999996
-0.454 0.04149725
-0.453 0.04212835000000004
-0.452 0.042773349999999925
-0.451 0.043433350000000016
-0.45 0.04410930000000007
-0.449 0.04480199999999995
-0.448 0.04551174999999996
-0.447 0.04623870000000003
-0.446 0.046982800000000005
-0.445 0.04774364999999997
-0.444 0.04852069999999992
-0.443 0.049313200000000126
-0.442 0.050120050000000096
-0.441 0.05094034999999984
-0.44 0.05177264999999992
-0.439 0.052615700000000085
-0.438 0.05346830000000003
-0.437 0.054328850000000053
-0.436 0.05519629999999996
-0.435 0.05606959999999986
-0.434 0.05694765000000009
-0.433 0.05782950000000005
-0.432 0.05871480000000012
-0.431 0.05960300000000011
-0.43 0.06049374999999974
-0.429 0.061387099999999827
-0.428 0.06228350000000027
-0.427 0.06318329999999998
-0.426 0.06408714999999979
-0.425 0.06499595000000015
-0.424 0.06591035000000015
-0.423 0.06683169999999981
-0.422 0.06776119999999979
-0.421 0.06869975000000018
-0.42 0.06964835000000007
-0.419 0.07060824999999987
-0.418 0.07158050000000012
-0.417 0.07256585000000021
-0.416 0.07356469999999987
-0.415 0.07457749999999971
-0.414 0.07560444999999993
-0.413 0.07664565000000012
-0.412 0.07770085000000028
-0.411 0.07876914999999993
-0.41 0.07984999999999992
-0.409 0.08094250000000011
-0.408 0.08204554999999981
-0.407 0.08315780000000005
-0.406 0.08427795000000021
-0.405 0.08540464999999994
-0.404 0.08653660000000006
-0.403 0.0876725999999999
-0.402 0.08881125
-0.401 0.08995190000000025
-0.4 0.09109389999999983
-0.399 0.09223659999999967
-0.398 0.09337979999999989
-0.397 0.09452415000000025
-0.396 0.09567050000000042
-0.395 0.0968200999999998
-0.394 0.09797404999999941
-0.393 0.09913415000000021
-0.392 0.10030345000000013
-0.391 0.10148399999999987
-0.39 0.10267900000000009
-0.389 0.10389194999999977
-0.388 0.10512560000000008
-0.387 0.10638320000000023
-0.386 0.10766889999999991
-0.385 0.10898620000000005
-0.384 0.11033769999999973
-0.383 0.11172635000000004
-0.382 0.1131553500000004
-0.381 0.11462690000000014
-0.38 0.11614244999999956
-0.379 0.11770314999999952
-0.378 0.11931005000000053
-0.377 0.12096355000000031
-0.376 0.12266249999999944
-0.375 0.1244060999999997
-0.374 0.12619310000000003
-0.373 0.1280205000000002
-0.372 0.12988564999999996
-0.371 0.1317861500000001
-0.37 0.1337175500000001
-0.369 0.13567584999999968
-0.368 0.13765750000000013
-0.367 0.1396580000000005
-0.366 0.1416731000000001
-0.365 0.14369824999999953
-0.364 0.1457298500000003
-0.363 0.14776400000000037
-0.362 0.14979599999999954
-0.361 0.1518244999999998
-0.36 0.1538460000000003
-0.359 0.15585800000000008
-0.358 0.15785949999999985
-0.357 0.15984950000000014
-0.356 0.1618275000000003
-0.355 0.16379299999999952
-0.354 0.16574700000000003
-0.353 0.1676910000000005
-0.352 0.16962649999999968
-0.351 0.17155499999999976
-0.35 0.17347949999999954
-0.349 0.17540299999999992
-0.348 0.17732750000000105
-0.347 0.1792555000000004
-0.346 0.18119199999999966
-0.345 0.18313849999999965
-0.344 0.18509649999999972
-0.343 0.1870710000000003
-0.342 0.1890634999999994
-0.341 0.1910754999999992
-0.34 0.19311000000000125
-0.339 0.19516750000000085
-0.338 0.19724799999999934
-0.337 0.19935400000000034
-0.336 0.20148549999999968
-0.335 0.20364099999999938
-0.334 0.20582
-0.333 0.20802250000000025
-0.332 0.21024750000000003
-0.331 0.21249299999999924
-0.33 0.21475849999999982
-0.329 0.21704250000000105
-0.328 0.21934250000000066
-0.327 0.22165799999999936
-0.326 0.22398799999999972
-0.325 0.22633150000000035
-0.324 0.22868800000000056
-0.323 0.23105650000000022
-0.322 0.2334375000000001
-0.321 0.2358314999999995
-0.32 0.23823849999999983
-0.319 0.24066100000000057
-0.318 0.2430999999999991
-0.317 0.24555699999999886
-0.316 0.2480355000000008
-0.315 0.2505365000000009
-0.314 0.25306350000000016
-0.313 0.25562050000000014
-0.312 0.2582089999999989
-0.311 0.2608315000000001
-0.31 0.26349100000000114
-0.309 0.26619099999999896
-0.308 0.26893299999999964
-0.307 0.27171900000000077
-0.306 0.2745505000000003
-0.305 0.27742700000000026
-0.304 0.28034999999999877
-0.303 0.28331849999999975
-0.302 0.2863330000000012
-0.301 0.28939049999999894
-0.3 0.29248799999999947
-0.299 0.2956245
-0.298 0.29879450000000085
-0.297 0.3019964999999999
-0.296 0.30522649999999957
-0.295 0.30847699999999995
-0.294 0.31174450000000015
-0.293 0.3150245000000019
-0.292 0.3183129999999995
-0.291 0.32160449999999874
-0.29 0.3248944999999985
-0.289 0.32818050000000065
-0.288 0.3314580000000016
-0.287 0.3347219999999995
-0.286 0.3379710000000005
-0.285 0.341204500000001
-0.284 0.34442200000000045
-0.283 0.3476219999999993
-0.282 0.35080299999999826
-0.281 0.3539679999999988
-0.28 0.3571185000000003
-0.279 0.3602559999999996
-0.278 0.3633830000000001
-0.277 0.3665030000000015
-0.276 0.36962049999999935
-0.275 0.3727369999999985
-0.274 0.3758555000000005
-0.273 0.37898150000000236
-0.272 0.3821170000000015
-0.271 0.3852649999999994
-0.27 0.38842699999999836
-0.269 0.3916049999999984
-0.268 0.3948024999999991
-0.267 0.3980180000000012
-0.266 0.40125300000000114
-0.265 0.4045054999999989
-0.264 0.4077749999999993
-0.263 0.41106100000000156
-0.262 0.41435850000000113
-0.261 0.41766599999999876
-0.26 0.42098099999999883
-0.259 0.42429900000000054
-0.258 0.4276169999999996
-0.257 0.43093199999999976
-0.256 0.43423950000000006
-0.255 0.4375349999999995
-0.254 0.4408165000000007
-0.253 0.4440809999999994
-0.252 0.44732600000000006
-0.251 0.4505490000000019
-0.25 0.4537490000000008
-0.249 0.45692599999999944
-0.248 0.4600780000000004
-0.247 0.4632050000000009
-0.246 0.46630699999999836
-0.245 0.469386499999999
-0.244 0.47244550000000024
-0.243 0.4754834999999986
-0.242 0.47850350000000114
-0.241 0.48150700000000185
-0.24 0.4844944999999988
-0.239 0.4874689999999988
-0.238 0.49043150000000074
-0.237 0.49338249999999984
-0.236 0.49632349999999825
-0.235 0.4992560000000035
-0.234 0.5021750000000003
-0.233 0.5050794999999955
-0.232 0.5079724999999986
-0.231 0.5108480000000013
-0.23 0.5137000000000002
-0.229 0.5165289999999988
-0.228 0.5193260000000007
-0.227 0.5220875000000035
-0.226 0.5248114999999989
-0.225 0.5274865000000004
-0.224 0.5301090000000002
-0.223 0.5326729999999952
-0.222 0.5351730000000021
-0.221 0.5376030000000013
-0.22 0.5399544999999998
-0.219 0.5422250000000021
-0.218 0.5444105000000025
-0.217 0.5465055000000013
-0.216 0.548511
-0.215 0.5504204999999974
-0.214 0.5522334999999955
-0.213 0.5539535000000019
-0.212 0.5555750000000008
-0.211 0.5571024999999958
-0.21 0.5585400000000036
-0.209 0.5598880000000003
-0.208 0.5611479999999963
-0.207 0.5623270000000016
-0.206 0.5634300000000014
-0.205 0.5644570000000014
-0.204 0.5654145000000027
-0.203 0.5663079999999995
-0.202 0.5671434999999949
-0.201 0.5679205000000018
-0.2 0.5686425000000008
-0.199 0.5693119999999983
-0.198 0.5699285000000014
-0.197 0.5704989999999986
-0.196 0.5710169999999997
-0.195 0.5714824999999989
-0.194 0.5718964999999981
-0.193 0.572248500000001
-0.192 0.5725335000000007
-0.191 0.5727490000000015
-0.19 0.5728910000000034
-0.189 0.5729494999999972
-0.188 0.5729120000000006
-0.187 0.5727720000000017
-0.186 0.5725219999999978
-0.185 0.5721495000000009
-0.184 0.5716454999999981
-0.183 0.5710054999999967
-0.182 0.5702170000000032
-0.181 0.5692680000000006
-0.18 0.5681534999999978
-0.179 0.5668670000000048
-0.178 0.5654029999999999
-0.177 0.5637524999999975
-0.176 0.5619135000000004
-0.175 0.5598850000000014
-0.174 0.5576610000000032
-0.173 0.5552459999999981
-0.172 0.552638499999998
-0.171 0.5498354999999985
-0.17 0.5468435000000006
-0.169 0.5436649999999997
-0.168 0.5403009999999976
-0.167 0.536756500000001
-0.166 0.5330335000000022
-0.165 0.5291364999999992
-0.164 0.5250739999999963
-0.163 0.5208450000000026
-0.162 0.5164500000000001
-0.161 0.5118929999999998
-0.16 0.5071750000000032
-0.159 0.5022939999999965
-0.158 0.49725099999999733
-0.157 0.4920440000000031
-0.156 0.48666800000000104
-0.155 0.48111849999999845
-0.154 0.4753880000000034
-0.153 0.469473500000001
-0.152 0.4633649999999986
-0.151 0.4570524999999981
-0.15 0.4505275000000011
-0.149 0.44377800000000117
-0.148 0.4367929999999991
-0.147 0.4295640000000016
-0.146 0.4220784999999991
-0.145 0.41432800000000375
-0.144 0.4063009999999965
-0.143 0.3979829999999919
-0.142 0.3893685000000012
-0.141 0.3804515000000049
-0.14 0.3712169999999979
-0.139 0.36166349999999703
-0.138 0.3517750000000012
-0.137 0.3415450000000039
-0.136 0.33098000000000066
-0.135 0.32006499999999743
-0.134 0.3088050000000066
-0.133 0.2971900000000032
-0.132 0.2852149999999962
-0.131 0.27289
-0.13 0.26020500000000035
-0.129 0.24715999999999713
-0.128 0.23376499999999387
-0.127 0.2200049999999962
-0.126 0.20586500000000993
-0.125 0.19137500000000188
-0.124 0.17652499999999033
-0.123 0.16129500000000097
-0.122 0.14571000000000983
-0.121 0.12976000000000262
-0.12 0.11342999999999596
-0.119 0.09672000000000067
-0.118 0.07963999999999845
-0.117 0.06216999999999334
-0.116 0.044305000000005326
-0.115 0.026055000000005293
-0.114 0.007410000000000663
-0.113 -0.011640000000001129
-0.112 -0.03110500000000349
-0.111 -0.05098499999999558
-0.11 -0.07129000000000249
-0.109 -0.09202500000000426
-0.108 -0.11320000000000427
-0.107 -0.13482499999999512
-0.106 -0.156909999999991
-0.105 -0.17946000000000456
-0.104 -0.20247500000000318
-0.103 -0.22597500000000456
-0.102 -0.24997000000000127
-0.101 -0.2744549999999916
-0.1 -0.2994549999999949
-0.098999999 -0.32498000000000377
-0.097999997 -0.3510300000000074
-0.097000003 -0.37762500000000165
-0.096000001 -0.4047699999999992
-0.094999999 -0.43247500000000333
-0.093999997 -0.4607499999999959
-0.093000002 -0.4896059999999979
-0.092 -0.5190605000000045
-0.090999998 -0.5491195000000026
-0.090000004 -0.5797949999999984
-0.089000002 -0.611101999999997
-0.088 -0.6430489999999971
-0.086999997 -0.6756450000000005
-0.086000003 -0.7089050000000016
-0.085000001 -0.7428404999999978
-0.083999999 -0.7774565000000017
-0.082999997 -0.8127655000000009
-0.082000002 -0.848778500000001
-0.081 -0.8855039999999998
-0.079999998 -0.9229495000000002
-0.079000004 -0.9611195000000007
-0.078000002 -1.000021999999996
-0.077 -1.0396614999999954
-0.075999998 -1.0800430000000008
-0.075000003 -1.1211725000000041
-0.074000001 -1.1630535000000024
-0.072999999 -1.2056844999999965
-0.071999997 -1.249068999999999
-0.071000002 -1.2932085000000044
-0.07 -1.3381009999999987
-0.068999998 -1.3837499999999952
-0.068000004 -1.4301535000000014
-0.067000002 -1.4773105000000004
-0.066 -1.5252215000000002
-0.064999998 -1.5738855000000003
-0.064000003 -1.6233039999999994
-0.063000001 -1.6734790000000006
-0.061999999 -1.7244134999999976
-0.061000001 -1.776107999999999
-0.059999999 -1.8285645000000017
-0.059 -1.8817895000000022
-0.057999998 -1.9357889999999978
-0.057 -1.9905710000000003
-0.056000002 -2.0461445
-0.055 -2.1025220000000027
-0.054000001 -2.1597110000000037
-0.052999999 -2.2177264999999986
-0.052000001 -2.2765844999999985
-0.050999999 -2.3362984999999994
-0.050000001 -2.3968855
-0.048999999 -2.4583625000000002
-0.048 -2.5207479999999998
-0.046999998 -2.584062
-0.046 -2.648325
-0.045000002 -2.7135554999999996
-0.044 -2.779772500000001
-0.043000001 -2.846996500000001
-0.041999999 -2.9152459999999984
-0.041000001 -2.984539499999999
-0.039999999 -3.0548944999999996
-0.039000001 -3.1263276000000007
-0.037999999 -3.1988545
-0.037 -3.2724879999999996
-0.035999998 -3.3472414155000005
-0.035 -3.4231261500000008
-0.034000002 -3.5001517344999997
-0.033 -3.5783272499999996
-0.032000002 -3.6576598499999995
-0.030999999 -3.7381555000000004
-0.029999999 -3.819819
-0.028999999 -3.9026555000000003
-0.028000001 -3.986666500000001
-0.027000001 -4.071855499999997
-0.026000001 -4.158225999999999
-0.025 -4.2457790000000015
-0.024 -4.334518000000001
-0.023 -4.424444499999999
-0.022 -4.515559499999999
-0.021 -4.6078695000000005
-0.02 -4.701380499999997
-0.018999999 -4.796096
-0.017999999 -4.8920220000000025
-0.017000001 -4.989164999999999
-0.016000001 -5.087536
-0.015 -5.187143499999999
-0.014 -5.287997000000001
-0.013 -5.390106499999998
-0.012 -5.493492999999999
-0.011 -5.598160000000007
-0.0099999998 -5.704115000000002
-0.0089999996 -5.811394999999994
-0.0080000004 -5.919999999999992
-0.0070000002 -6.029945000000003
-0.0060000001 -6.141255000000003
-0.0049999999 -6.253935000000004
-0.0040000002 -6.3679999999999986
-0.003 -6.483464999999995
-0.0020000001 -6.6003549999999995
-0.001 -6.718675000000005
0.0 -6.838425000000009
0.001 -6.95963
0.0020000001 -7.082304999999993
0.003 -7.206454999999991
0.0040000002 -7.332080000000003
0.0049999999 -7.459195000000005
0.0060000001 -7.587819999999999
0.0070000002 -7.71795000000001
0.0080000004 -7.849594999999993
0.0089999996 -7.982749999999992
0.0099999998 -8.117430000000015
0.011 -8.253649999999997
0.012 -8.391394999999982
0.013 -8.530680000000011
0.014 -8.671520000000008
0.015 -8.813909999999991
0.016000001 -8.957855000000006
0.017000001 -9.103374999999996
0.017999999 -9.250480000000003
0.018999999 -9.399155000000006
0.02 -9.549419999999985
0.021 -9.701304999999998
0.022 -9.854800000000017
0.023 -10.009915000000003
0.024 -10.166664999999982
0.025 -10.325085000000012
0.026000001 -10.485144999999992
0.027000001 -10.646880000000003
0.028000001 -10.810330000000013
0.028999999 -10.97546999999999
0.029999999 -11.14231999999999
0.030999999 -11.31089000000001
0.032000002 -11.481225000000004
0.033 -11.653314999999965
0.034000002 -11.827170000000033
0.035 -12.002815000000016
0.035999998 -12.180229999999995
0.037 -12.359464999999988
0.037999999 -12.54051499999997
0.039000001 -12.723355
0.039999999 -12.908040000000028
0.041000001 -13.094560000000014
0.041999999 -13.282914999999996
0.043000001 -13.473140000000006
0.044 -13.665229999999978
0.045000002 -13.859150000000014
0.046 -14.054935000000013
0.046999998 -14.252614999999984
0.048 -14.452170000000011
0.048999999 -14.653590000000003
0.050000001 -14.856899999999987
0.050999999 -15.062094999999987
0.052000001 -15.269174999999999
0.052999999 -15.478140000000023
0.054000001 -15.688989999999977
0.055 -15.901775000000004
0.056000002 -16.11647000000003
0.057 -16.33301999999998
0.057999998 -16.55151000000002
0.059 -16.771909999999977
0.059999999 -16.994214999999958
0.061000001 -17.218479999999996
0.061999999 -17.44464999999997
0.063000001 -17.67273000000003
0.064000003 -17.902765000000002
0.064999998 -18.134760000000032
0.066 -18.368710000000053
0.067000002 -18.604584999999936
0.068000004 -18.84248999999994
0.068999998 -19.082300000000053
0.07 -19.32405000000005
0.071000002 -19.567850000000007
0.071999997 -19.81359999999998
0.072999999 -20.0614
0.074000001 -20.311150000000033
0.075000003 -20.562949999999944
0.075999998 -20.816749999999928
0.077 -21.072500000000012
0.078000002 -21.33035000000004
0.079000004 -21.59025000000002
0.079999998 -21.852199999999964
0.081 -22.116149999999983
0.082000002 -22.382200000000026
0.082999997 -22.650350000000003
0.083999999 -22.920500000000054
0.085000001 -23.192749999999958
0.086000003 -23.46714999999994
0.086999997 -23.74355
0.088 -24.022049999999993
0.089000002 -24.302750000000042
0.090000004 -24.585449999999994
0.090999998 -24.87030000000003
0.092 -25.157350000000033
0.093000002 -25.446349999999963
0.093999997 -25.737500000000065
0.094999999 -26.03085000000005
0.096000001 -26.326249999999995
0.097000003 -26.623800000000024
0.097999997 -26.923400000000015
0.098999999 -27.225049999999968
0.1 -27.52889999999997
0.101 -27.834849999999918
0.102 -28.142800000000022
0.103 -28.452750000000115
0.104 -28.76469999999985
0.105 -29.07884999999999
0.106 -29.395000000000117
0.107 -29.71309999999991
0.108 -30.03325000000001
0.109 -30.35534999999995
0.11 -30.679449999999886
0.111 -31.0055
0.112 -31.333449999999992
0.113 -31.66334999999999
0.114 -31.995200000000008
0.115 -32.32895000000006
0.116 -32.66465000000014
0.117 -33.002250000000075
0.118 -33.3416999999999
0.119 -33.683049999999945
0.12 -34.02625000000006
0.121 -34.37135000000004
0.122 -34.718499999999985
0.123 -35.067499999999995
0.124 -35.418299999999924
0.125 -35.77094999999992
0.126 -36.1255500000001
0.127 -36.48204999999998
0.128 -36.84049999999987
0.129 -37.2009500000001
0.13 -37.56320000000007
0.131 -37.92734999999992
0.132 -38.29339999999997
0.133 -38.66135000000007
0.134 -39.03125
0.135 -39.403149999999926
0.136 -39.77690000000009
0.137 -40.152400000000036
0.138 -40.52984999999998
0.139 -40.909150000000004
0.14 -41.29034999999989
0.141 -41.67334999999987
0.142 -42.05814999999994
0.143 -42.44485000000006
0.144 -42.8332
0.145 -43.223250000000085
0.146 -43.61494999999999
0.147 -44.00835000000006
0.148 -44.40345000000026
0.149 -44.80014999999997
0.15 -45.19834999999993
0.151 -45.598100000000116
0.152 -45.99934999999986
0.153 -46.402049999999875
0.154 -46.80620000000017
0.155 -47.21170000000011
0.156 -47.61874999999991
0.157 -48.026999999999795
0.158 -48.4366
0.159 -48.8477000000001
0.16 -49.25985000000001
0.161 -49.67319999999997
0.162 -50.087849999999946
0.163 -50.50374999999996
0.164 -50.92099999999995
0.165 -51.33935000000006
0.166 -51.75879999999994
0.167 -52.1793999999999
0.168 -52.60109999999998
0.169 -53.024100000000075
0.17 -53.448050000000016
0.171 -53.873100000000065
0.172 -54.29945000000013
0.173 -54.72675000000004
0.174 -55.154950000000156
0.175 -55.58430000000003
0.176 -56.01479999999999
0.177 -56.446149999999854
0.178 -56.8784499999999
0.179 -57.31195000000001
0.18 -57.746300000000026
0.181 -58.18135000000002
0.182 -58.61724999999991
0.183 -59.054050000000025
0.184 -59.491799999999984
0.185 -59.930249999999916
0.186 -60.36945000000016
0.187 -60.80920000000011
0.188 -61.249700000000004
0.189 -61.690849999999905
0.19 -62.13244999999992
0.191 -62.57459999999999
0.192 -63.01719999999983
0.193 -63.46035000000006
0.194 -63.903800000000146
0.195 -64.34765000000002
0.196 -64.79195
0.197 -65.23634999999993
0.198 -65.68094999999975
0.199 -66.12580000000014
0.2 -66.57055000000022
0.201 -67.01569999999975
0.202 -67.46094999999993
0.203 -67.90575000000034
0.204 -68.3505000000001
0.205 -68.7952999999998
0.206 -69.24010000000021
0.207 -69.68489999999994
0.208 -70.12934999999983
0.209 -70.57339999999995
0.21 -71.01740000000008
0.211 -71.46074999999988
0.212 -71.90369999999987
0.213 -72.3465999999999
0.214 -72.78885000000027
0.215 -73.23030000000035
0.216 -73.67134999999998
0.217 -74.11204999999977
0.218 -74.55194999999998
0.219 -74.99119999999984
0.22 -75.4296999999994
0.221 -75.86740000000009
0.222 -76.30440000000044
0.223 -76.74060000000051
0.224 -77.1760499999996
0.225 -77.61044999999994
0.226 -78.04375000000016
0.227 -78.47584999999962
0.228 -78.90720000000017
0.229 -79.33749999999989
0.23 -79.7662999999997
0.231 -80.19395000000013
0.232 -80.62014999999991
0.233 -81.04520000000032
0.234 -81.46910000000062
0.235 -81.8911999999998
0.236 -82.31179999999976
0.237 -82.73084999999986
0.238 -83.1481000000002
0.239 -83.56350000000012
0.24 -83.97699999999966
0.241 -84.3886000000002
0.242 -84.7984000000003
0.243 -85.20634999999999
0.244 -85.61199999999948
0.245 -86.01545000000016
0.246 -86.41670000000059
0.247 -86.81569999999944
0.248 -87.21229999999954
0.249 -87.60500000000032
0.25 -87.99500000000043
0.251 -88.38499999999985
0.252 -88.77499999999996
0.253 -89.15499999999979
0.254 -89.53499999999961
0.255 -89.91500000000013
0.256 -90.28500000000037
0.257 -90.66000000000004
0.258 -91.02999999999957
0.259 -91.39000000000021
0.26 -91.75500000000031
0.261 -92.11499999999955
0.262 -92.47000000000006
0.263 -92.82500000000054
0.264 -93.17000000000006
0.265 -93.51499999999957
0.266 -93.85999999999977
0.267 -94.20000000000053
0.268 -94.53499999999976
0.269 -94.86999999999968
0.27 -95.195
0.271 -95.51500000000019
0.272 -95.8400000000005
0.273 -96.16
0.274 -96.46999999999919
0.275 -96.77499999999964
0.276 -97.08500000000092
0.277 -97.38499999999983
0.278 -97.67999999999999
0.279 -97.97
0.28 -98.26000000000002
0.281 -98.54499999999989
0.282 -98.81999999999947
0.283 -99.10000000000058
0.284 -99.37000000000002
0.285 -99.63000000000055
0.286 -99.8899999999997
0.287 -100.1449999999987
0.288 -100.39500000000035
0.289 -100.64000000000044
0.29 -100.88000000000041
0.291 -101.11500000000022
0.292 -101.33999999999976
0.293 -101.56499999999929
0.294 -101.77999999999992
0.295 -101.9900000000004
0.296 -102.19999999999952
0.297 -102.39999999999971
0.298 -102.59499999999977
0.299 -102.78000000000091
0.3 -102.96000000000053
0.301 -103.14000000000017
0.302 -103.30500000000076
0.303 -103.4649999999998
0.304 -103.62499999999886
0.305 -103.774999999999
0.306 -103.92000000000039
0.307 -104.05500000000012
0.308 -104.17999999999954
0.309 -104.30500000000036
0.31 -104.42500000000103
0.311 -104.53500000000004
0.312 -104.63500000000015
0.313 -104.72499999999995
0.314 -104.81999999999991
0.315 -104.89999999999944
0.316 -104.97000000000006
0.317 -105.04000000000069
0.318 -105.09999999999964
0.319 -105.15499999999982
0.32 -105.1949999999996
0.321 -105.2300000000006
0.322 -105.26500000000021
0.323 -105.2849999999994
0.324 -105.29999999999984
0.325 -105.30499999999998
0.326 -105.29999999999984
0.327 -105.29499999999969
0.328 -105.27500000000049
0.329 -105.24500000000103
0.33 -105.21500000000017
0.331 -105.17499999999902
0.332 -105.12000000000022
0.333 -105.05999999999986
0.334 -104.98999999999926
0.335 -104.9100000000011
0.336 -104.82500000000006
0.337 -104.73499999999885
0.338 -104.63
0.339 -104.51500000000084
0.34 -104.39000000000003
0.341 -104.25999999999907
0.342 -104.12499999999936
0.343 -103.97000000000045
0.344 -103.81
0.345 -103.64000000000067
0.346 -103.46000000000105
0.347 -103.27499999999989
0.348 -103.07999999999984
0.349 -102.86999999999935
0.35 -102.64999999999995
0.351 -102.42500000000044
0.352 -102.18500000000046
0.353 -101.93500000000022
0.354 -101.67999999999981
0.355 -101.409999999999
0.356 -101.13499999999942
0.357 -100.84500000000078
0.358 -100.54000000000033
0.359 -100.2349999999999
0.36 -99.91499999999903
0.361 -99.58499999999925
0.362 -99.24000000000044
0.363 -98.88500000000133
0.364 -98.5250000000007
0.365 -98.14999999999962
0.366 -97.76499999999966
0.367 -97.36999999999941
0.368 -96.96500000000024
0.369 -96.54500000000066
0.37 -96.10999999999925
0.371 -95.66999999999909
0.372 -95.21499999999989
0.373 -94.75000000000038
0.374 -94.2750000000006
0.375 -93.79000000000055
0.376 -93.29000000000003
0.377 -92.77499999999911
0.378 -92.25499999999943
0.379 -91.7200000000007
0.38 -91.17500000000028
0.381 -90.61499999999944
0.382 -90.03999999999957
0.383 -89.46000000000093
0.384 -88.86500000000048
0.385 -88.25499999999958
0.386 -87.63499999999979
0.387 -87.00499999999973
0.388 -86.3600000000006
0.389 -85.70499999999981
0.39 -85.04000000000012
0.391 -84.35499999999985
0.392 -83.65999999999929
0.393 -82.95000000000108
0.394 -82.23499999999994
0.395 -81.50499999999977
0.396 -80.76000000000056
0.397 -80.00499999999965
0.398 -79.22999999999958
0.399 -78.44999999999935
0.4 -77.66000000000022
0.401 -76.85000000000191
0.402 -76.03000000000054
0.403 -75.19999999999749
0.404 -74.3500000000008
0.405 -73.49000000000106
0.406 -72.61999999999824
0.407 -71.73500000000055
0.408 -70.83999999999979
0.409 -69.9299999999986
0.41 -69.00499999999977
0.411 -68.06500000000048
0.412 -67.11500000000092
0.413 -66.15500000000108
0.414 -65.18000000000079
0.415 -64.19000000000008
0.416 -63.18499999999894
0.417 -62.165000000000134
0.418 -61.13500000000105
0.419 -60.0949999999989
0.42 -59.03499999999895
0.421 -57.96500000000149
0.422 -56.88000000000082
0.423 -55.77999999999972
0.424 -54.66999999999833
0.425 -53.54499999999929
0.426 -52.404999999999816
0.427 -51.24999999999991
0.428 -50.08500000000249
0.429 -48.90499999999909
0.43 -47.70999999999803
0.431 -46.500000000002096
0.432 -45.28000000000032
0.433 -44.04499999999811
0.434 -42.795000000001025
0.435 -41.53000000000073
0.436 -40.25000000000001
0.437 -38.96499999999914
0.438 -37.66000000000047
0.439 -36.34000000000137
0.44 -35.00999999999921
0.441 -33.66499999999939
0.442 -32.30499999999914
0.443 -30.935000000001377
0.444 -29.55000000000041
0.445 -28.144999999998866
0.446 -26.734999999999953
0.447 -25.31000000000061
0.448 -23.870000000000836
0.449 -22.419999999997998
0.45 -20.950000000000134
0.451 -19.470000000001985
0.452 -17.979999999997997
0.453 -16.474999999999127
0.454 -14.955000000002606
0.455 -13.425000000000242
0.456 -11.879999999997448
0.457 -10.31499999999963
0.458 -8.750000000001812
0.459 -7.165000000000643
0.46 -5.564999999999043
0.461 -3.9600000000000746
0.462 -2.335000000000531
0.463 -0.6950000000005563
0.464 0.9549999999997061
0.465 2.615000000000256
0.466 4.290000000001237
0.467 5.9749999999997305
0.468 7.679999999998799
0.469 9.39500000000093
0.47 11.120000000000573
0.471 12.86000000000065
0.472 14.610000000001012
0.473 16.37999999999917
0.474 18.159999999997623
0.475 19.94499999999899
0.476 21.750000000000934
0.477 23.570000000000533
0.478 25.39500000000028
0.479 27.2400000000006
0.48 29.095000000001203
0.481 30.954999999999178
0.482 32.83499999999773
0.483 34.730000000002256
0.484 36.635000000001526
0.485 38.54499999999816
0.486 40.47000000000078
0.487 42.410000000001055
0.488 44.35999999999885
0.489 46.32499999999984
0.49 48.295000000000975
0.491 50.27499999999962
0.492 52.2699999999987
0.493 54.280000000000996
0.494 56.29500000000065
0.495 58.31999999999782
0.496 60.36499999999834
0.497 62.415000000001776
0.498 64.47000000000259
0.499 66.53999999999827
0.5 68.62499999999994
0.501 70.71500000000175
0.502 72.81499999999829
0.503 74.92500000000068
0.504 77.04500000000058
0.505 79.17999999999815
0.506 81.31999999999861
0.507 83.46999999999937
0.508 85.63000000000042
0.509 87.80000000000176
0.51 89.98000000000062
0.511 92.16999999999975
0.512 94.36999999999918
0.513 96.57499999999874
0.514 98.79000000000137
0.515 101.01500000000152
0.516 103.24999999999918
0.517 105.48999999999975
0.518 107.7400000000006
0.519 110.00000000000037
0.52 112.27000000000042
0.521 114.54999999999937
0.522 116.8299999999997
0.523 119.12000000000033
0.524 121.41999999999986
0.525 123.72999999999968
0.526 126.04499999999963
0.527 128.36499999999972
0.528 130.6950000000001
0.529 133.03000000000065
0.53 135.37500000000006
0.531 137.72499999999965
0.532 140.08000000000075
0.533 142.44000000000062
0.534 144.80999999999938
0.535 147.1849999999997
0.536 149.5650000000001
0.537 151.9499999999993
0.538 154.34000000000003
0.539 156.7350000000009
0.54 159.13499999999914
0.541 161.54499999999905
0.542 163.95500000000033
0.543 166.3700000000004
0.544 168.7900000000006
0.545 171.21499999999955
0.546 173.64500000000004
0.547 176.07500000000053
0.548 178.50999999999976
0.549 180.95000000000056
0.55 183.38999999999993
0.551 185.8399999999996
0.552 188.28999999999928
0.553 190.74000000000035
0.554 193.19500000000016
0.555 195.64999999999998
0.556 198.1150000000001
0.557 200.57500000000005
0.558 203.03500000000003
0.559 205.5049999999989
0.56 207.9750000000005
0.561 210.44500000000076
0.562 212.91499999999962
0.563 215.3849999999999
0.564 217.86000000000024
0.565 220.33499999999927
0.566 222.8099999999997
0.567 225.29000000000022
0.568 227.76000000000045
0.569 230.23500000000087
0.57 232.715
0.571 235.18499999999887
0.572 237.6599999999993
0.573 240.13500000000104
0.574 242.61000000000004
0.575 245.0799999999989
0.576 247.55000000000055
0.577 250.0200000000008
0.578 252.47999999999936
0.579 254.94499999999948
0.58 257.410000000001
0.581 259.8700000000009
0.582 262.32499999999936
0.583 264.77499999999907
0.584 267.2250000000001
0.585 269.6700000000003
0.586 272.11499999999984
0.587 274.5499999999998
0.588 276.98000000000025
0.589 279.4100000000001
0.59 281.8349999999997
0.591 284.25499999999994
0.592 286.66500000000053
0.593 289.0695000000005
0.594 291.4705999999996
0.595 293.86839999999967
0.596 296.25780000000003
0.597 298.6409000000002
0.598 301.0176500000003
0.599 303.38759999999974
0.6 305.75054999999946
0.601 308.10650000000004
0.602 310.45490000000046
0.603 312.79585
0.604 315.12939999999986
0.605 317.45509999999973
0.606 319.7727499999997
0.607 322.08225000000016
0.608 324.3832000000002
0.609 326.67554999999993
0.61 328.95935000000003
0.611 331.23400000000004
0.612 333.49934999999977
0.613 335.75519999999995
0.614 338.00125000000014
0.615 340.23755000000006
0.616 342.46365
0.617 344.67915000000005
0.618 346.88390000000015
0.619 349.0778499999999
0.62 351.26059999999984
0.621 353.4316850000001
0.622 355.590995
0.623 357.7383295
0.624 359.87330999999995
0.625 361.9956955
0.626 364.105195
0.627 366.20153999999997
0.628 368.28445000000005
0.629 370.35364999999996
0.63 372.40885000000003
0.631 374.44985
0.632 376.47644999999983
0.633 378.48810000000003
0.634 380.48474999999996
0.635 382.46624999999995
0.636 384.4323
0.637 386.38265000000007
0.638 388.3170000000002
0.639 390.2351499999998
0.64 392.13689999999974
0.641 394.0221000000004
0.642 395.89070000000044
0.643 397.7421499999994
0.644 399.57649999999984
0.645 401.3933500000004
0.646 403.19225000000006
0.647 404.9736999999998
0.648 406.73724999999996
0.649 408.48040000000043
0.65 410.20815
0.651 411.9199999999997
0.652 413.6099999999996
0.653 415.2799999999998
0.654 416.93000000000006
0.655 418.5599999999997
0.656 420.17000000000024
0.657 421.7650000000003
0.658 423.3399999999998
0.659 424.89
0.66 426.4249999999997
0.661 427.93500000000006
0.662 429.4249999999999
0.663 430.89500000000055
0.664 432.3400000000005
0.665 433.77
0.666 435.1750000000002
0.667 436.5599999999997
0.668 437.92
0.669 439.2549999999995
0.67 440.5699999999999
0.671 441.8649999999996
0.672 443.135
0.673 444.3800000000012
0.674 445.6050000000003
0.675 446.80499999999876
0.676 447.9799999999992
0.677 449.13000000000034
0.678 450.2600000000009
0.679 451.36000000000064
0.68 452.43499999999966
0.681 453.48999999999944
0.682 454.51499999999976
0.683 455.5199999999996
0.684 456.4949999999998
0.685 457.4450000000008
0.686 458.3699999999996
0.687 459.2650000000003
0.688 460.14000000000055
0.689 460.9849999999999
0.69 461.80500000000126
0.691 462.594999999999
0.692 463.3599999999988
0.693 464.10000000000065
0.694 464.8099999999988
0.695 465.49499999999904
0.696 466.1450000000011
0.697 466.7749999999998
0.698 467.3800000000005
0.699 467.94500000000016
0.7 468.4899999999992
0.701 469.0100000000003
0.702 469.4950000000003
0.703 469.9549999999997
0.704 470.3850000000009
0.705 470.7850000000013
0.706 471.15499999999815
0.707 471.4999999999997
0.708 471.8150000000004
0.709 472.0950000000001
0.71 472.34999999999917
0.711 472.57500000000005
0.712 472.77000000000015
0.713 472.92999999999915
0.714 473.0650000000002
0.715 473.1750000000007
0.716 473.2449999999999
0.717 473.2900000000012
0.718 473.30500000000166
0.719 473.27999999999815
0.72 473.2299999999995
0.721 473.15500000000014
0.722 473.0399999999996
0.723 472.8950000000009
0.724 472.7200000000015
0.725 472.51499999999834
0.726 472.27499999999975
0.727 472.00000000000017
0.728 471.6999999999999
0.729 471.3650000000014
0.73 470.9999999999992
0.731 470.5999999999988
0.732 470.1650000000002
0.733 469.7050000000008
0.734 469.20500000000027
0.735 468.67499999999893
0.736 468.11499999999955
0.737 467.5199999999991
0.738 466.8900000000003
0.739 466.2300000000008
0.74 465.53999999999763
0.741 464.8050000000015
0.742 464.04999999999916
0.743 463.2599999999987
0.744 462.43500000000546
0.745 461.57500000000294
0.746 460.68499999999955
0.747 459.75999999999794
0.748 458.7999999999981
0.749 457.8150000000003
0.75 456.7900000000013
0.751 455.73500000000155
0.752 454.64000000000055
0.753 453.51499999999874
0.754 452.3599999999961
0.755 451.17000000000075
0.756 449.9450000000015
0.757 448.68499999999864
0.758 447.3950000000004
0.759 446.0699999999984
0.76 444.71500000000106
0.761 443.32499999999993
0.762 441.89499999999765
0.763 440.43500000000006
0.764 438.9399999999988
0.765 437.4099999999992
0.766 435.8500000000043
0.767 434.255
0.768 432.6249999999976
0.769 430.9600000000024
0.77 429.2650000000009
0.771 427.5350000000011
0.772 425.76500000000016
0.773 423.9649999999983
0.774 422.12999999999835
0.775 420.26500000000294
0.776 418.3649999999983
0.777 416.424999999998
0.778 414.4599999999998
0.779 412.45999999999776
0.78 410.4150000000028
0.781 408.34499999999883
0.782 406.2449999999995
0.783 404.1000000000016
0.784 401.9249999999974
0.785 399.72500000000076
0.786 397.49000000000035
0.787 395.2149999999988
0.788 392.9050000000045
0.789 390.5650000000038
0.79 388.19999999999965
0.791 385.7999999999973
0.792 383.3599999999993
0.793 380.885000000003
0.794 378.3849999999978
0.795 375.8499999999998
0.796 373.2800000000036
0.797 370.67999999999546
0.798 368.0450000000002
0.799 365.38000000000403
0.8 362.6849999999959
0.801 359.95500000000067
0.802 357.194999999999
0.803 354.3999999999992
0.804 351.57500000000397
0.805 348.72499999999974
0.806 345.83499999999987
0.807 342.91499999999917
0.808 339.96499999999764
0.809 336.98500000000075
0.81 333.9700000000001
0.811 330.9249999999986
0.812 327.8500000000017
0.813 324.7449999999985
0.814 321.604999999997
0.815 318.43500000000023
0.816 315.23999999999995
0.817 312.01499999999885
0.818 308.7549999999994
0.819 305.46500000000475
0.82 302.15500000000395
0.821 298.79999999999905
0.822 295.41999999999626
0.823 292.015000000001
0.824 288.58000000000493
0.825 285.1149999999969
0.826 281.6149999999962
0.827 278.09000000000304
0.828 274.53500000000355
0.829 270.9499999999976
0.83 267.33999999999924
0.831 263.70000000000005
0.832 260.03
0.833 256.33500000000197
0.834 252.60999999999757
0.835 248.85499999999783
0.836 245.07000000000278
0.837 241.2650000000016
0.838 237.42999999999958
0.839 233.5649999999967
0.84 229.67999999999878
0.841 225.7700000000029
0.842 221.82499999999771
0.843 217.85500000000013
0.844 213.8700000000049
0.845 209.8500000000003
0.846 205.79999999999487
0.847 201.73499999999734
0.848 197.64000000000448
0.849 193.52000000000257
0.85 189.3800000000001
0.851 185.2149999999997
0.852 181.02499999999577
0.853 176.80499999999654
0.854 172.56999999999968
0.855 168.31000000000483
0.856 164.02000000000362
0.857 159.71499999999915
0.858 155.3799999999994
0.859 151.02499999999907
0.86 146.65500000000108
0.861 142.24999999999932
0.862 137.8299999999999
0.863 133.3899999999999
0.864 128.91999999999905
0.865 124.43500000000051
0.866 119.93000000000143
0.867 115.40500000000176
0.868 110.8549999999986
0.869 106.28500000000041
0.87 101.69999999999901
0.871 97.09499999999704
0.872 92.46500000000269
0.873 87.8150000000022
0.874 83.15499999999587
0.875 78.46999999999716
0.876 73.76500000000341
0.877 69.04500000000091
0.878 64.31000000000076
0.879 59.55500000000002
0.88 54.7749999999958
0.881 49.98500000000239
0.882 45.18000000000022
0.883 40.354999999997474
0.884 35.50999999999971
0.885 30.655000000001653
0.886 25.78500000000039
0.887 20.890000000001187
0.888 15.985000000001692
0.889 11.06999999999636
0.89 6.135000000001556
0.891 1.1850000000035443
0.892 -3.7700000000029377
0.893 -8.750000000001812
0.894 -13.740000000000974
0.895 -18.74000000000042
0.896 -23.760000000000446
0.897 -28.78499999999784
0.898 -33.829999999995806
0.899 -38.885000000005164
0.9 -43.94500000000079
0.901 -49.01999999999962
0.902 -54.110000000001655
0.903 -59.20999999999843
0.904 -64.32000000000104
0.905 -69.43500000000103
0.906 -74.56499999999866
0.907 -79.7099999999995
0.908 -84.84999999999742
0.909 -90.00499999999856
0.91 -95.18000000000026
0.911 -100.35500000000197
0.912 -105.54000000000397
0.913 -110.72999999999777
0.914 -115.92999999999742
0.915 -121.14000000000291
0.916 -126.35000000000285
0.917 -131.5749999999949
0.918 -136.8049999999954
0.919 -142.0400000000044
0.92 -147.27999999999963
0.921 -152.5249999999978
0.922 -157.78000000000182
0.923 -163.03500000000025
0.924 -168.29500000000164
0.925 -173.56499999999775
0.926 -178.8299999999965
0.927 -184.10000000000372
0.928 -189.38500000000303
0.929 -194.66499999999942
0.93 -199.93999999999846
0.931 -205.22499999999778
0.932 -210.51500000000001
0.933 -215.80500000000225
0.934 -221.09000000000157
0.935 -226.37500000000088
0.936 -231.6700000000005
0.937 -236.9650000000001
0.938 -242.2499999999994
0.939 -247.5399999999961
0.94 -252.82999999999834
0.941 -258.1150000000032
0.942 -263.40000000000254
0.943 -268.6899999999992
0.944 -273.97499999999854
0.945 -279.24999999999756
0.946 -284.5299999999995
0.947 -289.8050000000041
0.948 -295.0750000000002
0.949 -300.34499999999633
0.95 -305.6100000000006
0.951 -310.8650000000046
0.952 -316.12500000000045
0.953 -321.37499999999596
0.954 -326.61999999999966
0.955 -331.8650000000034
0.956 -337.1000000000013
0.957 -342.32999999999623
0.958 -347.5499999999965
0.959 -352.7649999999993
0.96 -357.9749999999993
0.961 -363.17500000000445
0.962 -368.3700000000012
0.963 -373.56499999999795
0.964 -378.7399999999996
0.965 -383.90500000000105
0.966 -389.0700000000025
0.967 -394.2200000000007
0.968 -399.36500000000154
0.969 -404.49999999999653
0.97 -409.61999999999944
0.971 -414.730000000002
0.972 -419.8349999999961
0.973 -424.92499999999825
0.974 -430.00000000000256
0.975 -435.0700000000041
0.976 -440.12999999999965
0.977 -445.16999999999473
0.978 -450.19499999999766
0.979 -455.2150000000032
0.98 -460.2200000000001
0.981 -465.2099999999992
0.982 -470.1800000000033
0.983 -475.14000000000163
0.984 -480.08499999999674
0.985 -485.01499999999976
0.986 -489.9299999999995
0.987 -494.82999999999606
0.988 -499.7150000000006
0.989 -504.5800000000044
0.99 -509.4299999999996
0.991 -514.2599999999998
0.992 -519.0700000000047
0.993 -523.8699999999984
0.994 -528.6449999999998
0.995 -533.4049999999979
0.996 -538.1499999999983
0.997 -542.8700000000008
0.998 -547.5750000000002
0.999 -552.2550000000015
1.0 -556.9199999999996
1.001 -561.5649999999972
1.002 -566.1850000000023
1.003 -570.7850000000013
1.004 -575.359999999997
1.005 -579.9200000000004
1.006 -584.4599999999978
1.007 -588.9699999999998
1.008 -593.4650000000041
1.009 -597.9349999999994
1.01 -602.3749999999994
1.011 -606.8000000000018
1.012 -611.2000000000006
1.013 -615.5699999999986
1.014 -619.919999999996
1.015 -624.2499999999984
1.016 -628.5550000000028
1.017 -632.8250000000036
1.018 -637.0749999999981
1.019 -641.3049999999976
1.02 -645.4999999999989
1.021 -649.6700000000022
1.022 -653.8200000000049
1.023 -657.9399999999986
1.024 -662.0249999999967
1.025 -666.0899999999997
1.026 -670.1300000000022
1.027 -674.1400000000009
1.028 -678.1149999999986
1.029 -682.0650000000011
1.03 -685.9900000000002
1.031 -689.8749999999981
1.032 -693.740000000001
1.033 -697.5750000000003
1.034 -701.3749999999985
1.035 -705.1450000000015
1.036 -708.8800000000006
1.037 -712.5899999999991
1.038 -716.2699999999994
1.039 -719.9199999999988
1.04 -723.5350000000001
1.041 -727.1100000000002
1.042 -730.6599999999996
1.043 -734.1750000000009
1.044 -737.660000000001
1.045 -741.1100000000004
1.046 -744.5199999999985
1.047 -747.9049999999986
1.048 -751.2550000000007
1.049 -754.5650000000014
1.05 -757.8450000000014
1.051 -761.0900000000004
1.052 -764.2949999999981
1.053 -767.4650000000005
1.054 -770.605000000002
1.055 -773.7049999999996
1.056 -776.7649999999987
1.057 -779.7949999999997
1.058 -782.7899999999998
1.059 -785.74
1.06 -788.6550000000005
1.061 -791.5399999999989
1.062 -794.375
1.063 -797.175
1.064 -799.9449999999991
1.065 -802.6699999999998
1.066 -805.3500000000005
1.067 -808.0000000000003
1.068 -810.6050000000004
1.069 -813.1700000000005
1.07 -815.6999999999998
1.071 -818.184999999999
1.072 -820.6299999999999
1.073 -823.030000000001
1.074 -825.3950000000003
1.075 -827.7149999999997
1.076 -829.9927999999998
1.077 -832.2316500000003
1.078 -834.4244
1.079 -836.5765499999997
1.08 -838.6857999999996
1.081 -840.7520000000002
1.082 -842.77505
1.083 -844.7548499999998
1.084 -846.6912000000001
1.085 -848.5838499999998
1.086 -850.43265
1.087 -852.2372749999998
1.088 -853.99765
1.089 -855.713575
1.09 -857.3849999999999
1.091 -859.01165
1.092 -860.5932500000001
1.093 -862.1296000000001
1.094 -863.6206500000001
1.095 -865.0664499999998
1.096 -866.4662
1.097 -867.8197499999998
1.098 -869.12735
1.099 -870.3878000000005
1.1 -871.603
1.101 -872.7699999999996
1.102 -873.8950000000002
1.103 -874.9699999999992
1.104 -875.99
1.105 -876.9700000000006
1.106 -877.8999999999994
1.107 -878.7849999999999
1.108 -879.6200000000005
1.109 -880.4050000000008
1.11 -881.1399999999998
1.111 -881.8249999999999
1.112 -882.4700000000005
1.113 -883.0599999999994
1.114 -883.5949999999995
1.115 -884.0849999999998
1.116 -884.5300000000015
1.117 -884.9200000000016
1.118 -885.2549999999986
1.119 -885.5449999999987
1.12 -885.7850000000001
1.121 -885.975
1.122 -886.1100000000012
1.123 -886.1950000000007
1.124 -886.234999999999
1.125 -886.2149999999986
1.126 -886.1499999999994
1.127 -886.0300000000015
1.128 -885.8549999999992
1.129 -885.6349999999985
1.13 -885.3600000000016
1.131 -885.0300000000007
1.132 -884.6499999999979
1.133 -884.2249999999997
1.134 -883.7400000000024
1.135 -883.2000000000006
1.136 -882.6100000000004
1.137 -881.9700000000014
1.138 -881.274999999998
1.139 -880.5249999999987
1.14 -879.7300000000007
1.141 -878.8750000000011
1.142 -877.9599999999998
1.143 -877.0
1.144 -875.9899999999988
1.145 -874.9199999999984
1.146 -873.7949999999994
1.147 -872.6200000000016
1.148 -871.3950000000025
1.149 -870.1099999999961
1.15 -868.770000000002
1.151 -867.3800000000009
1.152 -865.9349999999954
1.153 -864.4350000000022
1.154 -862.8799999999991
1.155 -861.2750000000002
1.156 -859.6100000000051
1.157 -857.8949999999974
1.158 -856.1249999999964
1.159 -854.3000000000022
1.16 -852.4250000000011
1.161 -850.4850000000008
1.162 -848.4949999999991
1.163 -846.4549999999961
1.164 -844.3550000000022
1.165 -842.2000000000039
1.166 -839.994999999999
1.167 -837.7299999999977
1.168 -835.4099999999976
1.169 -833.0400000000016
1.17 -830.6100000000038
1.171 -828.1250000000018
1.172 -825.585000000001
1.173 -822.9949999999986
1.174 -820.3499999999975
1.175 -817.6399999999973
1.176 -814.8800000000012
1.177 -812.0700000000037
1.178 -809.1999999999988
1.179 -806.2750000000007
1.18 -803.3000000000012
1.181 -800.2649999999999
1.182 -797.175
1.183 -794.0349999999985
1.184 -790.8350000000008
1.185 -787.5799999999988
1.186 -784.2749999999953
1.187 -780.9149999999986
1.188 -777.4950000000002
1.189 -774.0200000000029
1.19 -770.4950000000043
1.191 -766.9199999999987
1.192 -763.2849999999968
1.193 -759.5950000000018
1.194 -755.8549999999997
1.195 -752.054999999996
1.196 -748.1999999999989
1.197 -744.2950000000003
1.198 -740.3350000000031
1.199 -736.3249999999988
1.2 -732.2600000000012
1.201 -728.1350000000019
1.202 -723.9599999999957
1.203 -719.7300000000017
1.204 -715.4500000000007
1.205 -711.115000000001
1.206 -706.7199999999996
1.207 -702.2699999999992
1.208 -697.7650000000058
1.209 -693.2500000000008
1.21 -688.6500000000018
1.211 -683.9999999999957
1.212 -679.2999999999938
1.213 -674.5000000000001
1.214 -669.6999999999953
1.215 -664.8500000000057
1.216 -659.9000000000021
1.217 -654.9499999999986
1.218 -649.9499999999991
1.219 -644.8499999999968
1.22 -639.7500000000056
1.221 -634.5999999999963
1.222 -629.3499999999951
1.223 -624.1000000000053
1.224 -618.8000000000083
1.225 -613.3500000000014
1.226 -607.9499999999905
1.227 -602.5500000000017
1.228 -597.0000000000031
1.229 -591.3999999999975
1.23 -585.800000000003
1.231 -580.1500000000015
1.232 -574.3999999999971
1.233 -568.6499999999928
1.234 -562.8999999999995
1.235 -557.0000000000075
1.236 -551.1000000000043
1.237 -545.1499999999943
1.238 -539.1499999999994
1.239 -533.0999999999974
1.24 -526.9999999999997
1.241 -520.9000000000019
1.242 -514.7000000000013
1.243 -508.4500000000047
1.244 -502.1999999999971
1.245 -495.89999999999355
1.246 -489.4999999999983
1.247 -483.100000000003
1.248 -476.65000000000066
1.249 -470.15000000000254
1.25 -463.59999999999735
1.251 -456.9999999999963
1.252 -450.40000000000634
1.253 -443.7499999999983
1.254 -436.9999999999985
1.255 -430.2500000000098
1.256 -423.49999999999886
1.257 -416.64999999999617
1.258 -409.7499999999976
1.259 -402.80000000000314
1.26 -395.8499999999976
1.261 -388.899999999992
1.262 -381.8500000000058
1.263 -374.70000000000556
1.264 -367.6000000000013
1.265 -360.49999999999693
1.266 -353.24999999999386
1.267 -346.0000000000019
1.268 -338.80000000000575
1.269 -331.4999999999957
1.27 -324.0999999999938
1.271 -316.7000000000031
1.272 -309.30000000000126
1.273 -301.8999999999994
1.274 -294.4000000000058
1.275 -286.85000000000514
1.276 -279.2999999999934
1.277 -271.6999999999969
1.278 -264.1000000000004
1.279 -256.5000000000039
1.28 -248.80000000000456
1.281 -241.04999999999822
1.282 -233.34999999999883
1.283 -225.5499999999966
1.284 -217.75000000000543
1.285 -209.9500000000032
1.286 -202.04999999999808
1.287 -194.14999999999293
1.288 -186.24999999999892
1.289 -178.300000000009
1.29 -170.300000000001
1.291 -162.35
1.292 -154.29999999999612
1.293 -146.2499999999922
1.294 -138.19999999999942
1.295 -130.05000000000376
1.296 -121.950000000004
1.297 -113.79999999999724
1.298 -105.5999999999946
1.299 -97.40000000000305
1.3 -89.20000000000039
1.301 -80.95000000000185
1.302 -72.70000000000331
1.303 -64.39999999999779
1.304 -56.10000000000337
1.305 -47.799999999997844
1.306 -39.400000000000546
1.307 -31.049999999999134
1.308 -22.699999999997722
1.309 -14.300000000000423
1.31 -5.849999999996136
1.311 2.599999999997049
1.312 10.999999999994348
1.313 19.449999999998635
1.314 27.95000000000991
1.315 36.44999999999898
1.316 44.94999999999916
1.317 53.500000000006324
1.318 61.999999999995396
1.319 70.49999999999557
1.32 79.09999999999862
1.321 87.65000000000578
1.322 96.24999999999773
1.323 104.85000000000078
1.324 113.40000000000794
1.325 121.99999999999989
1.326 130.54999999999595
1.327 139.19999999999487
1.328 147.8500000000049
1.329 156.44999999999686
1.33 165.04999999999993
1.331 173.69999999999885
1.332 182.3499999999978
1.333 190.95000000000084
1.334 199.59999999999977
1.335 208.24999999999872
1.336 216.89999999999765
1.337 225.55000000000769
1.338 234.19999999999553
1.339 242.79999999999856
1.34 251.4500000000086
1.341 260.09999999999644
1.342 268.7499999999954
1.343 277.40000000000543
1.344 285.95000000000147
1.345 294.6000000000004
1.346 303.2499999999994
1.347 311.8499999999913
1.348 320.44999999999436
1.349 329.00000000000153
1.35 337.65000000000043
1.351 346.2500000000035
1.352 354.7500000000037
1.353 363.2999999999997
1.354 371.90000000000276
1.355 380.44999999999885
1.356 388.949999999999
1.357 397.4499999999992
1.358 405.94999999999936
1.359 414.44999999999953
1.36 422.9499999999997
1.361 431.3500000000081
1.362 439.8000000000013
1.363 448.2499999999945
1.364 456.5999999999959
1.365 465.0000000000043
1.366 473.3500000000057
1.367 481.699999999996
1.368 490.04999999999745
1.369 498.350000000003
1.37 506.6000000000015
1.371 514.85
1.372 523.0999999999985
1.373 531.3499999999971
1.374 539.5000000000039
1.375 547.6499999999995
1.376 555.7999999999952
1.377 563.899999999995
1.378 572.0000000000058
1.379 580.0000000000027
1.38 588.0499999999955
1.381 596.0500000000035
1.382 604.0000000000045
1.383 611.9499999999945
1.384 619.8499999999996
1.385 627.7500000000047
1.386 635.5499999999959
1.387 643.3499999999981
1.388 651.1500000000003
1.389 658.8499999999997
1.39 666.549999999999
1.391 674.2000000000025
1.392 681.8499999999949
1.393 689.4500000000025
1.394 697.0000000000032
1.395 704.5499999999927
1.396 712.0000000000015
1.397 719.4000000000034
1.398 726.8000000000052
1.399 734.199999999996
1.4 741.499999999995
1.401 748.7500000000091
1.402 756.0000000000011
1.403 763.1500000000013
1.404 770.3000000000015
1.405 777.3999999999947
1.406 784.3999999999962
1.407 791.4099999999979
1.408 798.3750000000011
1.409 805.2749999999997
1.41 812.1299999999998
1.411 818.930000000001
1.412 825.6800000000009
1.413 832.3799999999992
1.414 839.0249999999987
1.415 845.6200000000024
1.416 852.1649999999992
1.417 858.654999999997
1.418 865.0900000000016
1.419 871.470000000002
1.42 877.7949999999979
1.421 884.0599999999976
1.422 890.2700000000041
1.423 896.4250000000006
1.424 902.5249999999984
1.425 908.5600000000026
1.426 914.5349999999997
1.427 920.4549999999978
1.428 926.3199999999971
1.429 932.120000000003
1.43 937.8550000000041
1.431 943.529999999998
1.432 949.1449999999955
1.433 954.7000000000028
1.434 960.1900000000052
1.435 965.6200000000003
1.436 970.9799999999991
1.437 976.2699999999958
1.438 981.5049999999992
1.439 986.6750000000035
1.44 991.7699999999974
1.441 996.7999999999977
1.442 1001.7700000000017
1.443 1006.6699999999983
1.444 1011.4950000000011
1.445 1016.2549999999992
1.446 1020.9499999999982
1.447 1025.5750000000007
1.448 1030.1249999999984
1.449 1034.6000000000022
1.45 1039.0100000000014
1.451 1043.3499999999985
1.452 1047.6150000000016
1.453 1051.805
1.454 1055.9249999999965
1.455 1059.969999999999
1.456 1063.9300000000019
1.457 1067.825
1.458 1071.6500000000017
1.459 1075.390000000004
1.46 1079.0549999999982
1.461 1082.6449999999986
1.462 1086.1549999999997
1.463 1089.5899999999986
1.464 1092.9450000000006
1.465 1096.2200000000005
1.466 1099.4150000000009
1.467 1102.5350000000017
1.468 1105.5750000000003
1.469 1108.529999999999
1.47 1111.4099999999987
1.471 1114.2049999999988
1.472 1116.920000000002
1.473 1119.56
1.474 1122.1099999999983
1.475 1124.58
1.476 1126.9699999999993
1.477 1129.2700000000016
1.478 1131.4950000000017
1.479 1133.6349999999993
1.48 1135.6900000000003
1.481 1137.6649999999988
1.482 1139.554999999999
1.483 1141.360000000001
1.484 1143.0750000000003
1.485 1144.71
1.486 1146.2599999999989
1.487 1147.7249999999995
1.488 1149.1050000000002
1.489 1150.3999999999999
1.49 1151.6100000000001
1.491 1152.7250000000001
1.492 1153.7599999999993
1.493 1154.7099999999996
1.494 1155.5750000000003
1.495 1156.34805
1.496 1157.0299500000006
1.497 1157.6313500000006
1.498 1158.1422499999996
1.499 1158.5650999999996
1.5 1158.8999999999999
1.501 1159.1467000000002
1.502 1159.3048500000002
1.503 1159.374405
1.504 1159.3554299999998
1.505 1159.247645
1.506 1159.0510700000002
1.507 1158.7655499999998
1.508 1158.3909999999998
1.509 1157.9277000000002
1.51 1157.37525
1.511 1156.7335499999997
1.512 1156.0030499999998
1.513 1155.1849500000003
1.514 1154.2721500000007
1.515 1153.2749999999994
1.516 1152.1899999999996
1.517 1151.015000000001
1.518 1149.7500000000007
1.519 1148.3949999999993
1.52 1146.9549999999995
1.521 1145.4199999999996
1.522 1143.8000000000004
1.523 1142.0899999999997
1.524 1140.2899999999993
1.525 1138.4050000000007
1.526 1136.424999999999
1.527 1134.360000000001
1.528 1132.21
1.529 1129.9649999999995
1.53 1127.6300000000017
1.531 1125.2099999999987
1.532 1122.7049999999988
1.533 1120.110000000002
1.534 1117.4199999999996
1.535 1114.6450000000002
1.536 1111.780000000001
1.537 1108.8299999999995
1.538 1105.7949999999983
1.539 1102.6649999999997
1.54 1099.4500000000019
1.541 1096.1449999999984
1.542 1092.7599999999982
1.543 1089.285000000001
1.544 1085.715000000001
1.545 1082.0699999999988
1.546 1078.3349999999996
1.547 1074.5100000000007
1.548 1070.6049999999993
1.549 1066.6099999999983
1.55 1062.5300000000004
1.551 1058.365
1.552 1054.1149999999998
1.553 1049.7800000000002
1.554 1045.364999999998
1.555 1040.8650000000018
1.556 1036.2750000000033
1.557 1031.605000000002
1.558 1026.8549999999987
1.559 1022.0249999999986
1.56 1017.1099999999989
1.561 1012.1099999999993
1.562 1007.0300000000032
1.563 1001.8699999999992
1.564 996.6299999999983
1.565 991.3100000000007
1.566 985.9100000000009
1.567 980.4299999999987
1.568 974.8749999999973
1.569 969.239999999999
1.57 963.525000000004
1.571 957.730000000001
1.572 951.8649999999961
1.573 945.9200000000001
1.574 939.8950000000017
1.575 933.8000000000013
1.576 927.6249999999985
1.577 921.3799999999994
1.578 915.0600000000007
1.579 908.6649999999973
1.58 902.1900000000027
1.581 895.6500000000034
1.582 889.0399999999964
1.583 882.3499999999983
1.584 875.5950000000013
1.585 868.770000000002
1.586 861.8750000000008
1.587 854.9099999999976
1.588 847.8700000000006
1.589 840.7600000000015
1.59 833.5849999999978
1.591 826.3450000000006
1.592 819.0399999999986
1.593 811.6650000000003
1.594 804.2250000000028
1.595 796.7149999999978
1.596 789.1399999999993
1.597 781.504999999999
1.598 773.8000000000022
1.599 766.0350000000037
1.6 758.2150000000009
1.601 750.3249999999962
1.602 742.3749999999951
1.603 734.3849999999985
1.604 726.2900000000016
1.605 718.1500000000062
1.606 709.9999999999995
1.607 701.750000000001
1.608 693.3999999999995
1.609 685.0499999999981
1.61 676.6999999999967
1.611 668.1999999999965
1.612 659.6500000000005
1.613 651.1000000000045
1.614 642.4500000000055
1.615 633.7999999999955
1.616 625.0499999999937
1.617 616.250000000007
1.618 607.4500000000094
1.619 598.5999999999935
1.62 589.6499999999971
1.621 580.6500000000048
1.622 571.6999999999972
1.623 562.5999999999909
1.624 553.4499999999998
1.625 544.3500000000046
1.626 535.1500000000065
1.627 525.9000000000013
1.628 516.6499999999962
1.629 507.29999999999944
1.63 497.95000000000255
1.631 488.5499999999987
1.632 479.099999999999
1.633 469.64999999999924
1.634 460.14999999999253
1.635 450.5500000000051
1.636 440.95000000000664
1.637 431.39999999999293
1.638 421.7499999999985
1.639 412.05000000000825
1.64 402.2999999999999
1.641 392.54999999999154
1.642 382.79999999999427
1.643 372.9500000000052
1.644 363.1000000000051
1.645 353.30000000000086
1.646 343.4000000000048
1.647 333.4500000000018
1.648 323.4999999999988
1.649 313.54999999999575
1.65 303.5499999999969
1.651 293.5000000000021
1.652 283.5000000000032
1.653 273.4499999999973
1.654 263.3999999999914
1.655 253.30000000000075
1.656 243.15000000000308
1.657 233.05000000000132
1.658 222.90000000000364
1.659 212.74999999999488
1.66 202.55000000000135
1.661 192.35000000000778
1.662 182.19999999999902
1.663 171.99999999999437
1.664 161.80000000000084
1.665 151.5500000000003
1.666 141.24999999999278
1.667 131.04999999999922
1.668 120.80000000000979
1.669 110.54999999999815
1.67 100.29999999999761
1.671 90.0000000000012
1.672 79.75000000000065
1.673 69.45000000000422
1.674 59.19999999999259
1.675 48.89999999999617
1.676 38.599999999999746
1.677 28.34999999999921
1.678 18.099999999998673
1.679 7.80000000000225
1.68 -2.4999999999941735
1.681 -12.74999999999471
1.682 -22.999999999995246
1.683 -33.199999999999896
1.684 -43.50000000000742
1.685 -53.75000000000796
1.686 -63.95000000000151
1.687 -74.14999999999506
1.688 -84.34999999999971
1.689 -94.60000000000024
1.69 -104.7499999999979
1.691 -114.89999999999556
1.692 -125.04999999999322
1.693 -135.20000000000198
1.694 -145.35000000001074
1.695 -155.40000000000555
1.696 -165.4999999999962
1.697 -175.59999999999798
1.698 -185.59999999999687
1.699 -195.5999999999958
1.7 -205.60000000000576
1.701 -215.60000000000468
1.702 -225.5499999999966
1.703 -235.4500000000037
1.704 -245.39999999999563
1.705 -255.24999999999577
1.706 -265.05
1.707 -274.90000000000015
1.708 -284.70000000000437
1.709 -294.49999999999756
1.71 -304.1999999999989
1.711 -313.8500000000044
1.712 -323.4999999999988
1.713 -333.14999999999316
1.714 -342.7500000000028
1.715 -352.3000000000054
1.716 -361.80000000000103
1.717 -371.29999999999666
1.718 -380.74999999999636
1.719 -390.10000000000434
1.72 -399.4999999999971
1.721 -408.7999999999981
1.722 -418.05000000000314
1.723 -427.3500000000041
1.724 -436.5500000000022
1.725 -445.6499999999974
1.726 -454.75000000000375
1.727 -463.8000000000031
1.728 -472.8499999999913
1.729 -481.7999999999989
1.73 -490.6999999999995
1.731 -499.6
1.732 -508.40000000000884
1.733 -517.1499999999995
1.734 -525.8999999999903
1.735 -534.5500000000003
1.736 -543.1500000000034
1.737 -551.7499999999953
1.738 -560.1999999999996
1.739 -568.6500000000038
1.74 -577.0999999999971
1.741 -585.4000000000026
1.742 -593.7000000000081
1.743 -601.9499999999955
1.744 -610.0499999999953
1.745 -618.1499999999951
1.746 -626.2500000000059
1.747 -634.2500000000028
1.748 -642.1499999999969
1.749 -650.0000000000061
1.75 -657.7999999999972
1.751 -665.4999999999967
1.752 -673.2000000000071
1.753 -680.8499999999995
1.754 -688.2999999999972
1.755 -695.800000000002
1.756 -703.2499999999997
1.757 -710.5399999999984
1.758 -717.804999999999
1.759 -725.0099999999981
1.76 -732.1299999999975
1.761 -739.1850000000032
1.762 -746.1700000000016
1.763 -753.0799999999948
1.764 -759.9199999999972
1.765 -766.6850000000003
1.766 -773.3750000000039
1.767 -779.9849999999997
1.768 -786.524999999999
1.769 -792.9950000000018
1.77 -799.3849999999969
1.771 -805.6999999999981
1.772 -811.9350000000026
1.773 -818.0900000000046
1.774 -824.1700000000018
1.775 -830.1749999999996
1.776 -836.0949999999978
1.777 -841.9349999999993
1.778 -847.7049999999986
1.779 -853.3899999999983
1.78 -858.9900000000039
1.781 -864.5100000000017
1.782 -869.9449999999997
1.783 -875.3000000000011
1.784 -880.5699999999971
1.785 -885.7599999999966
1.786 -890.8650000000017
1.787 -895.8850000000018
1.788 -900.8249999999995
1.789 -905.6750000000003
1.79 -910.4349999999982
1.791 -915.1149999999996
1.792 -919.7100000000013
1.793 -924.2099999999975
1.794 -928.6299999999969
1.795 -932.9599999999994
1.796 -937.2000000000046
1.797 -941.3500000000018
1.798 -945.4149999999995
1.799 -949.39
1.8 -953.2749999999978
1.801 -957.0750000000016
1.802 -960.78
1.803 -964.3999999999986
1.804 -967.9250000000028
1.805 -971.3599999999989
1.806 -974.7099999999954
1.807 -977.9599999999998
1.808 -981.1250000000049
1.809 -984.1950000000044
1.81 -987.1749999999956
1.811 -990.0649999999954
1.812 -992.860000000001
1.813 -995.5650000000038
1.814 -998.1750000000011
1.815 -1000.6999999999987
1.816 -1003.1249999999991
1.817 -1005.4549999999996
1.818 -1007.6950000000002
1.819 -1009.8450000000008
1.82 -1011.9000000000018
1.821 -1013.8549999999997
1.822 -1015.7249999999979
1.823 -1017.4949999999989
1.824 -1019.1699999999997
1.825 -1020.755000000001
1.826 -1022.2450000000022
1.827 -1023.6400000000007
1.828 -1024.934999999999
1.829 -1026.1399999999976
1.83 -1027.249999999999
1.831 -1028.2650000000003
1.832 -1029.185000000002
1.833 -1030.0050000000003
1.834 -1030.7349999999992
1.835 -1031.370000000001
1.836 -1031.9099999999996
1.837 -1032.3549999999987
1.838 -1032.7000000000003
1.839 -1032.9600000000007
1.84 -1033.12
1.841 -1033.18
1.842 -1033.1549999999995
1.843 -1033.0300000000002
1.844 -1032.8100000000006
1.845 -1032.5049999999987
1.846 -1032.0999999999997
1.847 -1031.5950000000005
1.848 -1030.9999999999998
1.849 -1030.3149999999996
1.85 -1029.535
1.851 -1028.6600000000008
1.852 -1027.695
1.853 -1026.6369499999996
1.854 -1025.4842999999998
1.855 -1024.2391500000003
1.856 -1022.9021499999998
1.857 -1021.4730999999997
1.858 -1019.9522500000003
1.859 -1018.3399499999998
1.86 -1016.6360999999998
1.861 -1014.8411000000001
1.862 -1012.9553900000001
1.863 -1010.9791700000001
1.864 -1008.9126600000002
1.865 -1006.75613
1.866 -1004.51
1.867 -1002.1745
1.868 -999.7500499999999
1.869 -997.2369500000001
1.87 -994.63555
1.871 -991.9464500000001
1.872 -989.1695999999998
1.873 -986.3065499999998
1.874 -983.35695
1.875 -980.3150000000004
1.876 -977.19
1.877 -973.9849999999993
1.878 -970.6900000000005
1.879 -967.3100000000003
1.88 -963.8449999999993
1.881 -960.2949999999998
1.882 -956.665000000001
1.883 -952.9499999999997
1.884 -949.15
1.885 -945.2700000000009
1.886 -941.3049999999992
1.887 -937.2549999999993
1.888 -933.1249999999999
1.889 -928.9199999999997
1.89 -924.6350000000014
1.891 -920.2650000000008
1.892 -915.8149999999976
1.893 -911.2850000000005
1.894 -906.6750000000011
1.895 -901.9899999999998
1.896 -897.2299999999988
1.897 -892.3949999999985
1.898 -887.4800000000016
1.899 -882.4849999999994
1.9 -877.420000000001
1.901 -872.2800000000003
1.902 -867.0599999999972
1.903 -861.7750000000008
1.904 -856.4150000000021
1.905 -850.980000000001
1.906 -845.4799999999984
1.907 -839.9049999999992
1.908 -834.2600000000007
1.909 -828.5500000000001
1.91 -822.7700000000004
1.911 -816.9199999999987
1.912 -811.0000000000007
1.913 -805.0200000000008
1.914 -798.974999999999
1.915 -792.8600000000007
1.916 -786.6850000000009
1.917 -780.444999999999
1.918 -774.1400000000009
1.919 -767.7749999999983
1.92 -761.3499999999995
1.921 -754.8600000000016
1.922 -748.3099999999965
1.923 -741.7000000000007
1.924 -735.0350000000005
1.925 -728.3099999999987
1.926 -721.5250000000007
1.927 -714.6850000000038
1.928 -707.7900000000026
1.929 -700.839999999997
1.93 -693.8349999999982
1.931 -686.7750000000005
1.932 -679.6599999999986
1.933 -672.4950000000007
1.934 -665.2800000000015
1.935 -658.0099999999977
1.936 -650.6950000000012
1.937 -643.325
1.938 -635.9100000000007
1.939 -628.4449999999997
1.94 -620.9299999999973
1.941 -613.3800000000022
1.942 -605.7800000000002
1.943 -598.1349999999996
1.944 -590.4450000000005
1.945 -582.7099999999974
1.946 -574.9349999999987
1.947 -567.1250000000017
1.948 -559.2750000000035
1.949 -551.3800000000014
1.95 -543.444999999998
1.951 -535.4799999999993
1.952 -527.4800000000024
1.953 -519.4399999999987
1.954 -511.35999999999956
1.955 -503.24999999999955
1.956 -495.1149999999959
1.957 -486.9400000000024
1.958 -478.7350000000023
1.959 -470.5000000000014
1.96 -462.2300000000023
1.961 -453.9349999999997
1.962 -445.6149999999992
1.963 -437.2700000000007
1.964 -428.8950000000013
1.965 -420.4949999999985
1.966 -412.0649999999948
1.967 -403.61499999999603
1.968 -395.1450000000023
1.969 -386.65000000000504
1.97 -378.139999999999
1.971 -369.6049999999951
1.972 -361.0449999999987
1.973 -352.47500000000207
1.974 -343.8850000000049
1.975 -335.2799999999989
1.976 -326.6599999999953
1.977 -318.0200000000022
1.978 -309.37000000000324
1.979 -300.7050000000011
1.98 -292.0350000000016
1.981 -283.3499999999989
1.982 -274.6499999999985
1.983 -265.93999999999784
1.984 -257.2299999999972
1.985 -248.51000000000178
1.986 -239.78000000000054
1.987 -231.0499999999993
1.988 -222.31000000000333
1.989 -213.5649999999989
1.99 -204.82
1.991 -196.08000000000402
1.992 -187.33499999999958
1.993 -178.57999999999487
1.994 -169.83499999999597
1.995 -161.09000000000262
1.996 -152.34500000000372
1.997 -143.60999999999956
1.998 -134.87500000000097
1.999 -126.14499999999973
2.0 -117.41999999999587
2.001 -108.70500000000338
2.002 -100.00000000000009
2.003 -91.29999999999971
2.004 -82.60999999999963
2.005 -73.92999999999984
2.006 -65.26500000000324
2.007 -56.60999999999583
2.008 -47.96499999999981
2.009 -39.34000000000437
2.01 -30.724999999998115
2.011 -22.129999999997985
2.012 -13.550000000001061
2.013 -4.9850000000017936
2.014 3.5549999999995308
2.015 12.07500000000028
2.016 20.580000000003373
2.017 29.07000000000326
2.018 37.524999999999366
2.019 45.96000000000045
2.02 54.37999999999832
2.021 62.77000000000088
2.022 71.13499999999995
2.023 79.47499999999552
2.024 87.7899999999987
2.025 96.07500000000103
2.026 104.33499999999984
2.027 112.56500000000335
2.028 120.76500000000046
2.029 128.9349999999967
2.03 137.07500000000317
2.031 145.18000000000032
2.032 153.25499999999658
2.033 161.3000000000031
2.034 169.30500000000293
2.035 177.27999999999633
2.036 185.2149999999997
2.037 193.11499999999927
2.038 200.98000000000062
2.039 208.80000000000342
2.04 216.58999999999983
2.041 224.33499999999773
2.042 232.0349999999971
2.043 239.69999999999825
2.044 247.3150000000035
2.045 254.89000000000206
2.046 262.42499999999944
2.047 269.9149999999984
2.048 277.3599999999987
2.049 284.7500000000003
2.05 292.1000000000007
2.051 299.4050000000026
2.052 306.65500000000014
2.053 313.85999999999916
2.054 321.01499999999675
2.055 328.1199999999984
2.056 335.1700000000013
2.057 342.1750000000001
2.058 349.1299999999975
2.059 356.0249999999987
2.06 362.87000000000404
2.061 369.66000000000497
2.062 376.39499999999606
2.063 383.07999999999674
2.064 389.71000000000424
2.065 396.27999999999884
2.066 402.79500000000024
2.067 409.24999999999983
2.068 415.6500000000007
2.069 421.99500000000273
2.07 428.2750000000002
2.071 434.4950000000014
2.072 440.6599999999982
2.073 446.7649999999989
2.074 452.8099999999979
2.075 458.7899999999978
2.076 464.70499999999856
2.077 470.57000000000346
2.078 476.3650000000008
2.079 482.0849999999988
2.08 487.75500000000085
2.081 493.35999999999825
2.082 498.8949999999992
2.083 504.3699999999984
2.084 509.7750000000012
2.085 515.110000000002
2.086 520.3799999999981
2.087 525.5850000000006
2.088 530.7250000000041
2.089 535.795
2.09 540.7949999999994
2.091 545.7299999999998
2.092 550.5949999999982
2.093 555.3849999999971
2.094 560.1049999999997
2.095 564.760000000003
2.096 569.3400000000015
2.097 573.849999999998
2.098 578.2950000000009
2.099 582.6649999999988
2.1 586.9550000000002
2.101 591.1800000000022
2.102 595.3299999999995
2.103 599.4050000000028
2.104 603.4150000000016
2.105 607.344999999998
2.106 611.199999999995
2.107 614.9850000000013
2.108 618.690000000005
2.109 622.3199999999985
2.11 625.8849999999982
2.111 629.3700000000013
2.112 632.7699999999991
2.113 636.1000000000005
2.114 639.3599999999999
2.115 642.5449999999998
2.116 645.6499999999976
2.117 648.6799999999987
2.118 651.6350000000032
2.119 654.5049999999997
2.12 657.3099999999998
2.121 660.0350000000005
2.122 662.6799999999988
2.123 665.2550000000007
2.124 667.7500000000003
2.125 670.1649999999976
2.126 672.505000000001
2.127 674.7749999999996
2.128 676.9599999999987
2.129 679.065000000001
2.13 681.0950000000009
2.131 683.0500000000017
2.132 684.9300000000002
2.133 686.7249999999991
2.134 688.4499999999988
2.135 690.0949999999989
2.136 691.6599999999994
2.137 693.1500000000007
2.138 694.5550000000022
2.139 695.889999999999
2.14 697.1499999999992
2.141 698.3299999999998
2.142 699.4300000000009
2.143 700.4500000000024
2.144 701.3949999999991
2.145 702.259999999999
2.146 703.0499999999995
2.147 703.7650000000007
2.148 704.3999999999994
2.149 704.9549999999988
2.15 705.4350000000014
2.151 705.8449999999993
2.152 706.1749999999978
2.153 706.4250000000008
2.154 706.6000000000017
2.155 706.7000000000004
2.156 706.7249999999997
2.157 706.6699999999995
2.158 706.5450000000001
2.159 706.3449999999999
2.16 706.0700000000003
2.161 705.7199999999999
2.162 705.2950000000002
2.163 704.7949999999997
2.164 704.2199999999998
2.165 703.5800000000008
2.166 702.8599999999996
2.167 702.069999999999
2.168 701.2050000000006
2.169 700.2650000000012
2.17 699.2549999999986
2.171 698.1749999999995
2.172 697.0250000000004
2.173 695.7949999999997
2.174 694.4999
2.175 693.1364500000002
2.176 691.6966500000003
2.177 690.1886500000003
2.178 688.6105999999996
2.179 686.9628999999995
2.18 685.2459000000001
2.181 683.4600000000003
2.182 681.6055500000001
2.183 679.6829499999997
2.184 677.6925499999999
2.185 675.6346000000002
2.186 673.50975
2.187 671.31845
2.188 669.0609000000001
2.189 666.7376350000001
2.19 664.3491599999999
2.191 661.895815
2.192 659.37799
2.193 656.7964
2.194 654.1514000000002
2.195 651.4433000000001
2.196 648.6729
2.197 645.8403499999997
2.198 642.9461499999996
2.199 639.9913
2.2 636.9760499999998
2.201 633.9006000000002
2.202 630.7654000000003
2.203 627.5713500000002
2.204 624.3191500000001
2.205 621.00925
2.206 617.6399999999999
2.207 614.2149999999999
2.208 610.7349999999998
2.209 607.1999999999994
2.21 603.6099999999996
2.211 599.9650000000008
2.212 596.2600000000012
2.213 592.5050000000001
2.214 588.704999999999
2.215 584.8449999999991
2.216 580.9300000000003
2.217 576.9700000000003
2.218 572.9600000000002
2.219 568.8999999999999
2.22 564.7899999999997
2.221 560.6299999999994
2.222 556.4250000000006
2.223 552.1750000000005
2.224 547.874999999999
2.225 543.5200000000001
2.226 539.1300000000001
2.227 534.6950000000003
2.228 530.2150000000006
2.229 525.6899999999995
2.23 521.1199999999999
2.231 516.5150000000007
2.232 511.85999999999876
2.233 507.1649999999983
2.234 502.4350000000011
2.235 497.65999999999974
2.236 492.85000000000025
2.237 488.0000000000023
2.238 483.1050000000003
2.239 478.18000000000023
2.24 473.2199999999992
2.241 468.21999999999974
2.242 463.17999999999915
2.243 458.1099999999977
2.244 453.0100000000009
2.245 447.8700000000002
2.246 442.7000000000014
2.247 437.50000000000176
2.248 432.26499999999834
2.249 427.00499999999977
2.25 421.7100000000001
2.251 416.38499999999965
2.252 411.0400000000014
2.253 405.65999999999934
2.254 400.24999999999926
2.255 394.8250000000014
2.256 389.37
2.257 383.8850000000005
2.258 378.3850000000005
2.259 372.85999999999984
2.26 367.30999999999847
2.261 361.73999999999927
2.262 356.1499999999995
2.263 350.53999999999917
2.264 344.91000000000105
2.265 339.25999999999954
2.266 333.59000000000026
2.267 327.90500000000054
2.268 322.21000000000055
2.269 316.4899999999998
2.27 310.7599999999988
2.271 305.0150000000001
2.272 299.2500000000009
2.273 293.4800000000015
2.274 287.6949999999989
2.275 281.8999999999988
2.276 276.09000000000106
2.277 270.2700000000002
2.278 264.44499999999925
2.279 258.60500000000064
2.28 252.75999999999908
2.281 246.9100000000002
2.282 241.04500000000084
2.283 235.1799999999987
2.284 229.30499999999907
2.285 223.42499999999933
2.286 217.55000000000246
2.287 211.66499999999976
2.288 205.77999999999986
2.289 199.8899999999998
2.29 193.99999999999972
2.291 188.11000000000243
2.292 182.2199999999996
2.293 176.3349999999997
2.294 170.44499999999962
2.295 164.55499999999955
2.296 158.67499999999978
2.297 152.8050000000003
2.298 146.93000000000066
2.299 141.0599999999984
2.3 135.19999999999922
2.301 129.34500000000014
2.302 123.49500000000124
2.303 117.65499999999984
2.304 111.82499999999874
2.305 106.00500000000068
2.306 100.19500000000015
2.307 94.3949999999999
2.308 88.60499999999993
2.309 82.82500000000026
2.31 77.06000000000101
2.311 71.30499999999928
2.312 65.56499999999798
2.313 59.83999999999989
2.314 54.130000000002234
2.315 48.43999999999959
2.316 42.765000000000164
2.317 37.10000000000102
2.318 31.45499999999968
2.319 25.82999999999891
2.32 20.224999999998715
2.321 14.640000000001873
2.322 9.069999999999911
2.323 3.5199999999985243
2.324 -2.0049999999993684
2.325 -7.504999999999318
2.326 -12.984999999998692
2.327 -18.445000000000267
2.328 -23.88000000000112
2.329 -29.289999999998486
2.33 -34.67500000000068
2.331 -40.030000000002005
2.332 -45.36499999999999
2.333 -50.68000000000017
2.334 -55.9549999999992
2.335 -61.20499999999751
2.336 -66.4350000000008
2.337 -71.63000000000031
2.338 -76.79499999999895
2.339 -81.93000000000228
2.34 -87.03999999999934
2.341 -92.11999999999831
2.342 -97.16000000000169
2.343 -102.17000000000142
2.344 -107.15500000000044
2.345 -112.09999999999832
2.346 -117.0149999999981
2.347 -121.89999999999979
2.348 -126.74500000000033
2.349 -131.55499999999986
2.35 -136.33500000000132
2.351 -141.08000000000175
2.352 -145.77999999999813
2.353 -150.4499999999992
2.354 -155.08500000000203
2.355 -159.67500000000078
2.356 -164.23499999999868
2.357 -168.7549999999982
2.358 -173.22999999999922
2.359 -177.67500000000214
2.36 -182.08000000000112
2.361 -186.43999999999883
2.362 -190.76000000000093
2.363 -195.0399999999991
2.364 -199.2799999999989
2.365 -203.48000000000033
2.366 -207.63500000000045
2.367 -211.74999999999943
2.368 -215.8199999999999
2.369 -219.85000000000196
2.37 -223.84000000000012
2.371 -227.77999999999966
2.372 -231.68000000000077
2.373 -235.5350000000006
2.374 -239.339999999999
2.375 -243.10999999999913
2.376 -246.8350000000008
2.377 -250.51000000000099
2.378 -254.1399999999999
2.379 -257.7200000000002
2.38 -261.25999999999925
2.381 -264.7549999999998
2.382 -268.19999999999897
2.383 -271.5999999999996
2.384 -274.9550000000017
2.385 -278.2549999999995
2.386 -281.5099999999987
2.387 -284.72499999999957
2.388 -287.8800000000015
2.389 -290.98999999999927
2.39 -294.05999999999875
2.391 -297.0750000000022
2.392 -300.04000000000144
2.393 -302.9549999999992
2.394 -305.8199999999983
2.395 -308.63499999999874
2.396 -311.4050000000007
2.397 -314.1200000000011
2.398 -316.78499999999997
2.399 -319.40500000000037
2.4 -321.9699999999992
2.401 -324.4799999999992
2.402 -326.94500000000073
2.403 -329.36000000000075
2.404 -331.71999999999923
2.405 -334.0349999999992
2.406 -336.2900000000002
2.407 -338.4949999999998
2.408 -340.66000000000093
2.409 -342.76500000000044
2.41 -344.8150000000011
2.411 -346.82000000000045
2.412 -348.7749999999984
2.413 -350.6750000000003
2.414 -352.5200000000006
2.415 -354.3199999999996
2.416 -356.07
2.417 -357.7649999999988
2.418 -359.4099999999989
2.419 -361.0000000000002
2.42 -362.5450000000002
2.421 -364.03500000000145
2.422 -365.47000000000105
2.423 -366.86499999999955
2.424 -368.1999999999991
2.425 -369.4799999999998
2.426 -370.71999999999935
2.427 -371.9
2.428 -373.03000000000196
2.429 -374.10999999999973
2.43 -375.1349999999987
2.431 -376.11500000000046
2.432 -377.0450000000008
2.433 -377.9199999999996
2.434 -378.73499999999945
2.435 -379.5099999999996
2.436 -380.2349999999996
2.437 -380.90000000000066
2.438 -381.5200000000005
2.439 -382.09499999999895
2.44 -382.6099999999999
2.441 -383.0750000000008
2.442 -383.49500000000035
2.443 -383.8649999999999
2.444 -384.17999999999927
2.445 -384.44499999999994
2.446 -384.6650000000007
2.447 -384.83500000000004
2.448 -384.9549999999993
2.449 -385.0199999999998
2.45 -385.04000000000036
2.451 -385.0199999999998
2.452 -384.9450000000004
2.453 -384.81500000000085
2.454 -384.64500000000015
2.455 -384.4299999999995
2.456 -384.1649999999988
2.457 -383.84999999999945
2.458 -383.4900000000002
2.459 -383.08500000000106
2.46 -382.63000000000045
2.461 -382.12999999999994
2.462 -381.5899999999997
2.463 -380.9999999999994
2.464 -380.3600000000004
2.465 -379.68500000000046
2.466 -378.9599999999997
2.467 -378.18999999999977
2.468 -377.37499999999994
2.469 -376.5165000000001
2.47 -375.61995000000013
2.471 -374.6737
2.472 -373.6861000000001
2.473 -372.65604999999965
2.474 -371.58389999999986
2.475 -370.4693000000002
2.476 -369.3126499999998
2.477 -368.11460000000034
2.478 -366.8751500000004
2.479 -365.5949499999998
2.48 -364.27394999999984
2.481 -362.91255
2.482 -361.51110000000006
2.483 -360.06979999999993
2.484 -358.5893999999999
2.485 -357.06985000000003
2.486 -355.5115000000001
2.487 -353.91504999999995
2.488 -352.28059999999977
2.489 -350.60854999999987
2.49 -348.89945
2.491 -347.1535000000001
2.492 -345.37115
2.493 -343.55284999999986
2.494 -341.698995
2.495 -339.81005
2.496 -337.88632329999996
2.497 -335.928305
2.498 -333.93641670000005
2.499 -331.911045
2.5 -329.852665
2.501 -327.7616499999999
2.502 -325.63855
2.503 -323.48375000000004
2.504 -321.29754999999994
2.505 -319.08060000000006
2.506 -316.83335
2.507 -314.55600000000004
2.508 -312.24894999999987
2.509 -309.91299999999984
2.51 -307.5486500000002
2.511 -305.1560500000001
2.512 -302.7356999999998
2.513 -300.2880499999999
2.514 -297.8136500000002
2.515 -295.3130499999998
2.516 -292.78659999999974
2.517 -290.23455000000035
2.518 -287.6575999999999
2.519 -285.05625000000003
2.52 -282.4310500000003
2.521 -279.7823499999998
2.522 -277.11014999999975
2.523 -274.4152999999999
2.524 -271.6984999999998
2.525 -268.96000000000004
2.526 -266.2003000000003
2.527 -263.4197499999998
2.528 -260.6187000000003
2.529 -257.7979000000001
2.53 -254.95639999999972
2.531 -252.10010000000017
2.532 -249.22
2.533 -246.31999999999988
2.534 -243.41000000000017
2.535 -240.47999999999985
2.536 -237.53499999999983
2.537 -234.5699999999999
2.538 -231.5850000000001
2.539 -228.59000000000003
2.54 -225.57999999999953
2.541 -222.5600000000008
2.542 -219.52000000000012
2.543 -216.464999999999
2.544 -213.3999999999997
2.545 -210.31999999999994
2.546 -207.23500000000007
2.547 -204.1350000000011
2.548 -201.02000000000038
2.549 -197.8949999999993
2.55 -194.76499999999953
2.551 -191.62499999999943
2.552 -188.47000000000028
2.553 -185.31000000000103
2.554 -182.14000000000007
2.555 -178.96499999999898
2.556 -175.78500000000054
2.557 -172.5950000000004
2.558 -169.40000000000012
2.559 -166.19999999999968
2.56 -162.99499999999912
2.561 -159.78500000000116
2.562 -156.57000000000033
2.563 -153.3499999999993
2.564 -150.1299999999997
2.565 -146.90499999999994
2.566 -143.68000000000018
2.567 -140.45500000000044
2.568 -137.22500000000053
2.569 -133.9899999999991
2.57 -130.75999999999922
2.571 -127.53500000000085
2.572 -124.3000000000008
2.573 -121.0699999999995
2.574 -117.84499999999976
2.575 -114.61499999999984
2.576 -111.3900000000001
2.577 -108.17000000000047
2.578 -104.94999999999948
2.579 -101.73500000000001
2.58 -98.52000000000055
2.581 -95.30999999999985
2.582 -92.10499999999927
2.583 -88.90500000000023
2.584 -85.7150000000001
2.585 -82.52499999999996
2.586 -79.33999999999996
2.587 -76.16500000000026
2.588 -72.9950000000007
2.589 -69.8299999999999
2.59 -66.67999999999952
2.591 -63.53999999999943
2.592 -60.40000000000073
2.593 -57.274999999999686
2.594 -54.15999999999893
2.595 -51.05000000000109
2.596 -47.955000000000915
2.597 -44.869999999999635
2.598 -41.79500000000003
2.599 -38.73499999999947
2.6 -35.68999999999933
2.601 -32.655000000000875
2.602 -29.629999999999935
2.603 -26.619999999999422
2.604 -23.630000000000873
2.605 -20.64499999999969
2.606 -17.679999999999087
2.607 -14.730000000000299
2.608 -11.790000000000411
2.609 -8.869999999999711
2.61 -5.964999999999443
2.611 -3.0799999999997496
2.612 -0.21000000000048757
2.613 2.6499999999998747
2.614 5.489999999999662
2.615 8.305000000000117
2.616 11.110000000000287
2.617 13.900000000000023
2.618 16.66500000000043
2.619 19.409999999998874
2.62 22.144999999999804
2.621 24.86000000000016
2.622 27.549999999999798
2.623 30.220000000000248
2.624 32.87500000000026
2.625 35.50999999999971
2.626 38.11999999999982
2.627 40.71000000000075
2.628 43.284999999999854
2.629 45.834999999999624
2.63 48.365000000000215
2.631 50.87500000000023
2.632 53.35499999999938
2.633 55.81499999999934
2.634 58.260000000000254
2.635 60.680000000000454
2.636 63.069999999999794
2.637 65.4349999999998
2.638 67.78500000000076
2.639 70.10999999999962
2.64 72.40499999999899
2.641 74.68000000000058
2.642 76.93000000000005
2.643 79.1550000000002
2.644 81.35000000000086
2.645 83.52499999999957
2.646 85.67500000000034
2.647 87.79500000000023
2.648 89.88999999999942
2.649 91.96000000000065
2.65 94.00499999999978
2.651 96.02499999999958
2.652 98.0149999999999
2.653 99.97499999999937
2.654 101.91000000000088
2.655 103.82000000000029
2.656 105.70499999999899
2.657 107.55500000000085
2.658 109.38000000000059
2.659 111.18499999999976
2.66 112.9549999999993
2.661 114.69999999999952
2.662 116.41500000000026
2.663 118.10000000000014
2.664 119.76000000000069
2.665 121.39000000000037
2.666 122.99499999999935
2.667 124.56500000000008
2.668 126.1100000000001
2.669 127.6299999999994
2.67 129.11500000000046
2.671 130.57499999999945
2.672 132.00999999999908
2.673 133.41000000000048
2.674 134.780000000001
2.675 136.12499999999943
2.676 137.43999999999977
2.677 138.72500000000065
2.678 139.97999999999925
2.679 141.20999999999995
2.68 142.41499999999988
2.681 143.58500000000024
2.682 144.7250000000011
2.683 145.83499999999972
2.684 146.919999999999
2.685 147.98000000000033
2.686 149.00500000000065
2.687 150.00000000000014
2.688 150.97000000000028
2.689 151.90999999999954
2.69 152.8149999999992
2.691 153.69999999999965
2.692 154.55500000000066
2.693 155.3700000000005
2.694 156.16499999999976
2.695 156.93499999999972
2.696 157.66499999999988
2.697 158.37000000000003
2.698 159.05000000000015
2.699 159.69499999999996
2.7 160.30999999999963
2.701 160.89999999999992
2.702 161.46000000000006
2.703 161.99000000000007
2.704 162.48999999999984
2.705 162.96500000000034
2.706 163.40999999999994
2.707 163.81999999999994
2.708 164.2050000000006
2.709 164.55999999999972
2.71 164.89209999999977
2.711 165.1954000000004
2.712 165.4658500000003
2.713 165.71020000000004
2.714 165.92704999999972
2.715 166.11664999999985
2.716 166.2786999999999
2.717 166.41359999999966
2.718 166.52159999999972
2.719 166.60279999999997
2.72 166.6572000000005
2.721 166.68510000000038
2.722 166.6865999999996
2.723 166.66205000000002
2.724 166.61175000000014
2.725 166.5354000000001
2.726 166.43330000000037
2.727 166.30549999999965
2.728 166.15239999999974
2.729 165.97434999999982
2.73 165.7706000000002
2.731 165.54185000000055
2.732 165.28814999999946
2.733 165.00949999999972
2.734 164.70645000000033
2.735 164.37860000000012
2.736 164.02639999999988
2.737 163.6499999999999
2.738 163.24945000000014
2.739 162.8249499999998
2.74 162.37685000000008
2.741 161.90525000000025
2.742 161.41014999999993
2.743 160.8920999999999
2.744 160.35119999999978
2.745 159.78775000000007
2.746 159.20194999999998
2.747 158.59399999999974
2.748 157.96440000000015
2.749 157.31340000000003
2.75 156.64100000000008
2.751 155.9475500000001
2.752 155.2336999999999
2.753 154.49945000000008
2.754 153.74494999999996
2.755 152.97074999999995
2.756 152.17700000000002
2.757 151.36395000000002
2.758 150.5319999999999
2.759 149.68124999999998
2.76 148.81195000000008
2.761 147.9244499999999
2.762 147.01904999999994
2.763 146.09580000000008
2.764 145.15495000000004
2.765 144.19684999999998
2.766 143.22164999999998
2.767 142.22962999999996
2.768 141.22093499999997
2.769 140.19576000000004
2.77 139.1544
2.771 138.097045
2.772 137.02393999999998
2.773 135.93529500000002
2.774 134.83134800000002
2.775 133.71236
2.776 132.578562
2.777 131.43021
2.778 130.26758999999998
2.779 129.090995
2.78 127.90067499999999
2.781 126.69693500000001
2.782 125.48009999999998
2.783 124.25047
2.784 123.00835000000005
2.785 121.75405
2.786 120.4878999999999
2.787 119.21025
2.788 117.92134999999999
2.789 116.62159999999994
2.79 115.31135000000006
2.791 113.99089999999997
2.792 112.6605000000001
2.793 111.32050000000007
2.794 109.97134999999984
2.795 108.6132
2.796 107.24635000000006
2.797 105.87115
2.798 104.48785000000005
2.799 103.09684999999999
2.8 101.6984999999998
2.801 100.2928
2.802 98.88015000000007
2.803 97.46124999999995
2.804 96.03595000000006
2.805 94.60449999999994
2.806 93.16745
2.807 91.72500000000014
2.808 90.27760000000009
2.809 88.82529999999986
2.81 87.3683
2.811 85.90725000000022
2.812 84.44225000000006
2.813 82.97374999999968
2.814 81.50209999999991
2.815 80.02740000000001
2.816 78.5499999999998
2.817 77.07015000000018
2.818 75.5883500000002
2.819 74.10475000000012
2.82 72.61969999999978
2.821 71.13329999999979
2.822 69.64600000000029
2.823 68.15790000000015
2.824 66.66924999999996
2.825 65.18069999999973
2.826 63.69204999999989
2.827 62.20360000000029
2.828 60.71570000000005
2.829 59.22854999999977
2.83 57.742399999999996
2.831 56.25730000000002
2.832 54.773500000000055
2.833 53.29140000000023
2.834 51.81114999999979
2.835 50.332949999999656
2.836 48.85700000000007
2.837 47.38345000000025
2.838 45.912700000000015
2.839 44.44494999999993
2.84 42.980349999999916
2.841 41.519099999999874
2.842 40.06159999999995
2.843 38.60835000000021
2.844 37.15940000000029
2.845 35.71489999999976
2.846 34.275449999999694
2.847 32.84124999999999
2.848 31.41254999999982
2.849 29.989500000000486
2.85 28.572600000000005
2.851 27.162599999999703
2.852 25.75930000000004
2.853 24.362649999999654
2.854 22.973500000000175
2.855 21.59215000000006
2.856 20.218600000000002
2.857 18.853350000000436
2.858 17.496599999999862
2.859 16.148750000000156
2.86 14.809500000000087
2.861 13.47919999999947
2.862 12.158599999999991
2.863 10.847700000000266
2.864 9.546049999999834
2.865 8.254099999999848
2.866 6.972250000000097
2.867 5.700449999999913
2.868 4.439100000000473
2.869 3.1881000000004436
2.87 1.9471999999999545
2.871 0.7167499999995164
2.872 -0.5029500000003351
2.873 -1.7121499999994683
2.874 -2.9105500000001228
2.875 -4.097800000000401
2.876 -5.2738999999996095
2.877 -6.438799999999856
2.878 -7.592500000000446
2.879 -8.735049999999966
2.88 -9.866050000000016
2.881 -10.985150000000083
2.882 -12.0922999999995
2.883 -13.187149999999843
2.884 -14.269750000000386
2.885 -15.340000000000492
2.886 -16.397599999999624
2.887 -17.442199999999353
2.888 -18.473700000000427
2.889 -19.492200000000015
2.89 -20.49729999999972
2.891 -21.488600000000442
2.892 -22.4661000000001
2.893 -23.42985000000006
2.894 -24.379050000000042
2.895 -25.31409999999984
2.896 -26.234799999999904
2.897 -27.140599999999832
2.898 -28.031849999999785
2.899 -28.908400000000196
2.9 -29.770100000000088
2.901 -30.61689999999985
2.902 -31.448750000000192
2.903 -32.26530000000026
2.904 -33.06679999999992
2.905 -33.8531999999999
2.906 -34.62415000000003
2.907 -35.37999999999978
2.908 -36.12059999999993
2.909 -36.84570000000026
2.91 -37.55554999999994
2.911 -38.250199999999985
2.912 -38.929500000000125
2.913 -39.593500000000006
2.914 -40.24205000000003
2.915 -40.875199999999836
2.916 -41.49305000000006
2.917 -42.09555000000004
2.918 -42.68269999999977
2.919 -43.254200000000104
2.92 -43.81035000000019
2.921 -44.351050000000086
2.922 -44.87614999999987
2.923 -45.38594999999972
2.924 -45.88030000000007
2.925 -46.35880000000009
2.926 -46.82184999999991
2.927 -47.269499999999866
2.928 -47.70124999999986
2.929 -48.117500000000035
2.93 -48.51815000000009
2.931 -48.90300000000014
2.932 -49.2722000000001
2.933 -49.62574999999997
2.934 -49.96360000000012
2.935 -50.28580000000018
2.936 -50.59224999999986
2.937 -50.88299999999983
2.938 -51.158249999999974
2.939 -51.41775000000008
2.94 -51.6616000000001
2.941 -51.889750000000056
2.942 -52.10229999999989
2.943 -52.29934999999991
2.944 -52.480750000000185
2.945 -52.6467499999999
2.946 -52.797249999999785
2.947 -52.93209999999993
2.948 -53.05165000000014
2.949 -53.156000000000034
2.95 -53.24484999999976
2.951 -53.31840000000025
2.952 -53.37689999999999
2.953 -53.420249999999726
2.954 -53.44860000000007
2.955 -53.462050000000275
2.956 -53.460500000000046
2.957 -53.444100000000006
2.958 -53.41319999999996
2.959 -53.367949999999844
2.96 -53.30820000000007
2.961 -53.23404999999989
2.962 -53.145699999999906
2.963 -53.04344999999995
2.964 -52.92755000000007
2.965 -52.79790000000013
2.966 -52.654750000000014
2.967 -52.49840000000009
2.968 -52.32875000000005
2.969 -52.14614999999988
2.97 -51.950750000000035
2.971 -51.742700000000085
2.972 -51.52219999999992
2.973 -51.289199999999916
2.974 -51.044100000000036
2.975 -50.78700000000005
2.976 -50.51780000000002
2.977 -50.23695000000005
2.978 -49.94444999999997
2.979 -49.64029999999994
2.98 -49.32484999999997
2.981 -48.99810000000004
2.982 -48.66004999999999
2.983 -48.31084999999992
2.984 -47.950700000000055
2.985 -47.579600000000056
2.986 -47.19770000000001
2.987 -46.80504999999991
2.988 -46.40174999999986
2.989 -45.98795000000013
2.99 -45.563750000000155
2.991 -45.12924999999987
2.992 -44.68464999999988
2.993 -44.23000000000014
2.994 -43.76545000000006
2.995 -43.291249999999856
2.996 -42.807299999999934
2.997 -42.31390000000003
2.998 -41.81130000000003
2.999 -41.29955000000008
3.0 -40.77890000000004
3.001 -40.24959999999996
3.002 -39.71180000000001
3.003 -39.16570000000001
3.004 -38.611549999999994
3.005 -38.04960000000001
3.006 -37.480049999999956
3.007 -36.90314999999994
3.008 -36.319100000000056
3.009 -35.728200000000044
3.01 -35.13069999999995
3.011 -34.526825
3.012 -33.916785000000054
3.013 -33.300789999999964
3.014 -32.67912999999996
3.015 -32.05202500000002
3.016 -31.419705000000025
3.017 -30.78235000000002
3.018 -30.14018499999998
3.019 -29.493404999999996
3.02 -28.842175000000008
3.021 -28.18670999999999
3.022 -27.527194999999978
3.023 -26.86378999999998
3.024 -26.196659999999994
3.025 -25.525990000000014
3.026 -24.851944999999994
3.027 -24.174669999999995
3.028 -23.494360000000025
3.029 -22.81115999999998
3.03 -22.12522
3.031 -21.43669500000002
3.032 -20.745744999999978
3.033 -20.052565
3.034 -19.357295000000025
3.035 -18.660105
3.036 -17.96117499999999
3.037 -17.260655000000003
3.038 -16.558739999999993
3.039 -15.855604999999981
3.04 -15.151420000000002
3.041 -14.446360000000006
3.042 -13.740624999999994
3.043 -13.034405000000012
3.044 -12.327885000000018
3.045 -11.621264999999987
3.046 -10.914749999999993
3.047 -10.208555
3.048 -9.50288000000001
3.049 -8.797939999999999
3.05 -8.093969999999995
3.051 -7.391200000000008
3.052 -6.689844999999996
3.053 -5.990139999999992
3.054 -5.292324999999995
3.055 -4.5966499999999995
3.056 -3.9033400000000085
3.057 -3.212635000000006
3.058 -2.5247649999999946
3.059 -1.8399599999999985
3.06 -1.1584600000000018
3.061 -0.48047500000000015
3.062 0.193779999999998
3.063 0.8640850000000043
3.064 1.5302499999999977
3.065 2.192079999999998
3.066 2.8493900000000076
3.067 3.502024999999995
3.068 4.149799999999995
3.069 4.79257
3.07 5.430199999999999
3.071 6.062545000000006
3.072 6.689485000000003
3.073 7.310900000000002
3.074 7.926665000000003
3.075 8.536699999999993
3.076 9.140884999999994
3.077 9.739110000000009
3.078 10.331290000000003
3.079 10.917320000000002
3.08 11.497109999999997
3.081 12.070549999999997
3.082 12.637535000000009
3.083 13.197969999999998
3.084 13.75174499999999
3.085 14.298719999999987
3.086 14.83878499999999
3.087 15.371820000000003
3.088 15.897675000000017
3.089 16.416210000000007
3.09 16.927289999999992
3.091 17.430729999999993
3.092 17.926355000000022
3.093 18.414015
3.094 18.893554999999985
3.095 19.36476000000001
3.096 19.827414999999984
3.097 20.28138500000001
3.098 20.726490000000027
3.099 21.16253499999999
3.1 21.589334999999988
3.101 22.006689999999995
3.102 22.41446999999997
3.103 22.812514999999987
3.104 23.20064
3.105 23.57870999999999
3.106 23.946630000000034
3.107 24.30428500000002
3.108 24.651504999999947
3.109 24.988245000000024
3.11 25.31446500000003
3.111 25.630045000000003
3.112 25.93486500000004
3.113 26.228929999999938
3.114 26.51223999999997
3.115 26.78469500000001
3.116 27.046280000000024
3.117 27.296930000000017
3.118 27.536649999999973
3.119 27.765499999999992
3.12 27.98334999999999
3.121 28.190149999999992
3.122 28.38585000000003
3.123 28.570600000000013
3.124 28.744249999999948
3.125 28.90675000000002
3.126 29.058200000000017
3.127 29.19845000000001
3.128 29.32755000000006
3.129 29.445399999999957
3.13 29.55199999999996
3.131 29.64739999999997
3.132 29.731449999999963
3.133 29.804150000000035
3.134 29.86555000000007
3.135 29.91560000000001
3.136 29.95430000000002
3.137 29.981550000000073
3.138 29.99735
3.139 30.00179999999991
3.14 29.994799999999955
3.141 29.976299999999977
3.142 29.94639999999993
3.143 29.90505000000001
3.144 29.8521500000001
3.145 29.78779999999997
3.146 29.711999999999968
3.147 29.6246
3.148 29.525700000000015
3.149 29.41540000000013
3.15 29.293449999999964
3.151 29.159949999999974
3.152 29.01499999999994
3.153 28.858349999999998
3.154 28.690100000000086
3.155 28.510399999999958
3.156 28.31905000000006
3.157 28.115949999999927
3.158 27.901449999999905
3.159 27.675500000000003
3.16 27.437800000000045
3.161 27.188550000000095
3.162 26.92779999999995
3.163 26.65545000000002
3.164 26.371700000000008
3.165 26.076599999999907
3.166 25.770150000000054
3.167 25.452400000000075
3.168 25.123399999999947
3.169 24.78319999999999
3.17 24.432100000000045
3.171 24.070149999999916
3.172 23.697249999999993
3.173 23.313600000000008
3.174 22.91945
3.175 22.515000000000036
3.176 22.100199999999965
3.177 21.675250000000034
3.178 21.240399999999937
3.179 20.795749999999966
3.18 20.341450000000044
3.181 19.87770000000007
3.182 19.404500000000034
3.183 18.92205000000001
3.184 18.430600000000037
3.185 17.930099999999978
3.186 17.420749999999888
3.187 16.902649999999895
3.188 16.375900000000115
3.189 15.840599999999982
3.19 15.296799999999985
3.191 14.744600000000071
3.192 14.184049999999871
3.193 13.61520000000005
3.194 13.038150000000032
3.195 12.452899999999996
3.196 11.859650000000006
3.197 11.258399999999892
3.198 10.649100000000022
3.199 10.031899999999975
3.2 9.406900000000045
3.201 8.774400000000071
3.202 8.134199999999987
3.203 7.486400000000088
3.204 6.831449999999961
3.205 6.169299999999982
3.206 5.50010000000007
3.207 4.824049999999948
3.208 4.141199999999936
3.209 3.451949999999995
3.21 2.756450000000049
3.211 2.054699999999923
3.212 1.347049999999954
3.213 0.6338500000001301
3.214 -0.0848499999999211
3.215 -0.8087500000000108
3.216 -1.5377000000000445
3.217 -2.2715000000001275
3.218 -3.009950000000018
3.219 -3.752849999999995
3.22 -4.499950000000016
3.221 -5.251099999999988
3.222 -6.006100000000014
3.223 -6.764849999999975
3.224 -7.527149999999976
3.225 -8.292849999999921
3.226 -9.061850000000039
3.227 -9.834050000000031
3.228 -10.609149999999886
3.229 -11.387199999999924
3.23 -12.168100000000022
3.231 -12.951600000000138
3.232 -13.737750000000077
3.233 -14.526399999999912
3.234 -15.31729999999995
3.235 -16.110400000000045
3.236 -16.90565000000005
3.237 -17.702850000000065
3.238 -18.50180000000003
3.239 -19.302499999999945
3.24 -20.10464999999996
3.241 -20.908000000000037
3.242 -21.71250000000003
3.243 -22.518000000000015
3.244 -23.324150000000007
3.245 -24.13064999999999
3.246 -24.937349999999864
3.247 -25.744099999999886
3.248 -26.550500000000092
3.249 -27.356350000000067
3.25 -28.16155000000004
3.251 -28.965649999999897
3.252 -29.768399999999946
3.253 -30.56970000000006
3.254 -31.369300000000027
3.255 -32.16669999999994
3.256 -32.96189999999997
3.257 -33.75475000000003
3.258 -34.54489999999994
3.259 -35.332250000000116
3.26 -36.11650000000001
3.261 -36.89749999999988
3.262 -37.6752000000001
3.263 -38.44940000000008
3.264 -39.21984999999996
3.265 -39.98649999999992
3.266 -40.74925000000004
3.267 -41.507850000000076
3.268 -42.26219999999992
3.269 -43.01219999999998
3.27 -43.757650000000005
3.271 -44.49850000000002
3.272 -45.23459999999993
3.273 -45.96570000000005
3.274 -46.69170000000007
3.275 -47.41249999999989
3.276 -48.127950000000084
3.277 -48.83780000000002
3.278 -49.5419999999999
3.279 -50.24035
3.28 -50.93264999999998
3.281 -51.61885000000005
3.282 -52.298650000000016
3.283 -52.97194999999994
3.284 -53.63859999999998
3.285 -54.298350000000006
3.286 -54.95120000000002
3.287 -55.59695500000002
3.288 -56.23535500000002
3.289 -56.86627499999998
3.29 -57.48960999999997
3.291 -58.10521500000001
3.292 -58.71295000000002
3.293 -59.312674999999984
3.294 -59.904229999999984
3.295 -60.48749500000001
3.296 -61.062350000000045
3.297 -61.62866499999997
3.298 -62.18630499999998
3.299 -62.73513500000001
3.3 -63.27500999999999
3.301 -63.80580500000001
3.302 -64.32738800000001
3.303 -64.83960450000001
3.304 -65.3423045
3.305 -65.83533049999998
3.306 -66.3185225
3.307 -66.791715
3.308 -67.254735
3.309 -67.70739499999999
3.31 -68.14952500000001
3.311 -68.58093
3.312 -69.001435
3.313 -69.41086500000002
3.314 -69.80902999999998
3.315 -70.19578499999997
3.316 -70.57091999999997
3.317 -70.93427500000004
3.318 -71.28578000000002
3.319 -71.62523000000002
3.32 -71.95250000000003
3.321 -72.26759999999993
3.322 -72.57039999999998
3.323 -72.8607
3.324 -73.13859999999997
3.325 -73.40410000000004
3.326 -73.65704999999994
3.327 -73.89744999999996
3.328 -74.12530000000007
3.329 -74.34065
3.33 -74.54369999999997
3.331 -74.7343000000001
3.332 -74.91240000000003
3.333 -75.07819999999984
3.334 -75.23159999999994
3.335 -75.37265000000012
3.336 -75.50150000000012
3.337 -75.61809999999998
3.338 -75.72229999999995
3.339 -75.81419999999999
3.34 -75.89394999999999
3.341 -75.96129999999992
3.342 -76.01610000000005
3.343 -76.05850000000011
3.344 -76.0884
3.345 -76.1056999999999
3.346 -76.11039999999986
3.347 -76.10220000000001
3.348 -76.08115000000015
3.349 -76.04694999999995
3.35 -75.99964999999986
3.351 -75.93915000000013
3.352 -75.86495
3.353 -75.77759999999982
3.354 -75.67665000000022
3.355 -75.56190000000025
3.356 -75.43339999999988
3.357 -75.29094999999992
3.358 -75.13464999999997
3.359 -74.9643500000001
3.36 -74.78019999999988
3.361 -74.58199999999977
3.362 -74.3698000000001
3.363 -74.1439
3.364 -73.90399999999998
3.365 -73.65029999999994
3.366 -73.38279999999988
3.367 -73.10155000000013
3.368 -72.80690000000013
3.369 -72.49860000000004
3.37 -72.17695000000003
3.371 -71.84224999999995
3.372 -71.49429999999991
3.373 -71.1330999999999
3.374 -70.75905000000007
3.375 -70.37240000000028
3.376 -69.97309999999986
3.377 -69.56104999999991
3.378 -69.13635000000001
3.379 -68.69920000000008
3.38 -68.24975000000005
3.381 -67.78779999999998
3.382 -67.31355000000015
3.383 -66.82724999999972
3.384 -66.32859999999991
3.385 -65.8178500000002
3.386 -65.2950499999999
3.387 -64.76009999999977
3.388 -64.21320000000001
3.389 -63.65420000000004
3.39 -63.08309999999984
3.391 -62.50050000000014
3.392 -61.90615000000038
3.393 -61.29964999999973
3.394 -60.6812499999998
3.395 -60.05135000000036
3.396 -59.409800000000125
3.397 -58.75674999999969
3.398 -58.092550000000266
3.399 -57.41679999999999
3.4 -56.72984999999936
3.401 -56.032050000000275
3.402 -55.3231500000001
3.403 -54.60345000000005
3.404 -53.872950000000145
3.405 -53.1319500000002
3.406 -52.38055000000019
3.407 -51.6187499999994
3.408 -50.846849999999776
3.409 -50.06455000000006
3.41 -49.27254999999992
3.411 -48.47085000000001
3.412 -47.65950000000033
3.413 -46.83884999999999
3.414 -46.00884999999971
3.415 -45.169899999999984
3.416 -44.3216500000003
3.417 -43.46445000000046
3.418 -42.5986499999996
3.419 -41.723999999999926
3.42 -40.84115000000041
3.421 -39.949999999999704
3.422 -39.05035000000001
3.423 -38.14285000000028
3.424 -37.227949999999595
3.425 -36.305199999999566
3.426 -35.3746000000002
3.427 -34.43695000000038
3.428 -33.49220000000014
3.429 -32.540049999999624
3.43 -31.58114999999989
3.431 -30.61595
3.432 -29.644399999999987
3.433 -28.666450000000566
3.434 -27.68225000000027
3.435 -26.692099999999634
3.436 -25.696299999999894
3.437 -24.694950000000297
3.438 -23.68800000000018
3.439 -22.675850000000025
3.44 -21.658849999999646
3.441 -20.636949999999764
3.442 -19.6103000000003
3.443 -18.57914999999974
3.444 -17.54349999999946
3.445 -16.50340000000014
3.446 -15.458850000000385
3.447 -14.410549999999828
3.448 -13.358499999999857
3.449 -12.302399999999935
3.45 -11.242549999999907
3.451 -10.179350000000253
3.452 -9.112800000000282
3.453 -8.042899999999992
3.454 -6.970399999999683
3.455 -5.894900000000258
3.456 -4.816450000000305
3.457 -3.7357500000001487
3.458 -2.652399999999999
3.459 -1.56684999999962
3.46 -0.4798000000000302
3.461 0.6087000000001841
3.462 1.6987500000002764
3.463 2.7902499999996055
3.464 3.8828499999997437
3.465 4.975900000000339
3.466 6.069250000000082
3.467 7.162599999999824
3.468 8.256000000000235
3.469 9.349000000000164
3.47 10.440850000000001
3.471 11.531999999999515
3.472 12.622400000000116
3.473 13.71130000000012
3.474 14.79834999999971
3.475 15.8835000000003
3.476 16.966449999999966
3.477 18.046799999999614
3.478 19.12489999999975
3.479 20.200400000000563
3.48 21.272900000000178
3.481 22.342449999999957
3.482 23.408600000000142
3.483 24.471799999999792
3.484 25.531300000000005
3.485 26.587399999999928
3.486 27.640150000000226
3.487 28.688799999999905
3.488 29.733799999999423
3.489 30.77465000000043
3.49 31.81169999999997
3.491 32.844749999999536
3.492 33.87335000000005
3.493 34.897799999999975
3.494 35.91775000000019
3.495 36.93290000000016
3.496 37.94355000000041
3.497 38.94975000000023
3.498 39.9503999999995
3.499 40.94580000000014
3.5 41.93634999999987
3.501 42.921299999999775
3.502 43.90030000000003
3.503 44.873699999999765
3.504 45.841200000000526
3.505 46.801949999999984
3.506 47.756350000000005
3.507 48.704100000000054
3.508 49.64469999999971
3.509 50.57825000000029
3.51 51.504000000000126
3.511 52.42229999999972
3.512 53.333149999999776
3.513 54.235749999999996
3.514 55.12979999999986
3.515 56.01530000000007
3.516 56.8926500000004
3.517 57.76099999999992
3.518 58.62039999999998
3.519 59.47055000000007
3.52 60.31135000000021
3.521 61.14279999999972
3.522 61.96424999999963
3.523 62.7760000000005
3.524 63.57805000000022
3.525 64.3696499999999
3.526 65.15119999999999
3.527 65.92274999999981
3.528 66.68344999999978
3.529 67.43370000000006
3.53 68.1732000000001
3.531 68.90184999999992
3.532 69.6198999999998
3.533 70.32700000000024
3.534 71.02284999999999
3.535 71.7077
3.536 72.38145000000029
3.537 73.04384999999996
3.538 73.69479999999977
3.539 74.33424999999973
3.54 74.96235000000011
3.541 75.57885
3.542 76.18385000000005
3.543 76.77730000000028
3.544 77.35879999999986
3.545 77.92865000000003
3.546 78.48665000000018
3.547 79.03275000000001
3.548 79.56699999999984
3.549 80.0890999999998
3.55 80.5990999999999
3.551 81.09695000000013
3.552 81.58275000000013
3.553 82.05639999999993
3.554 82.51760000000003
3.555 82.96630000000013
3.556 83.40249999999986
3.557 83.82629999999988
3.558 84.23739999999998
3.559 84.63579999999983
3.56 85.02155000000012
3.561 85.39429999999993
3.562 85.75414999999997
3.563 86.10095000000025
3.564 86.43454999999987
3.565 86.75509999999976
3.566 87.06245000000001
3.567 87.3564000000002
3.568 87.63690000000018
3.569 87.90399999999993
3.57 88.15760000000003
3.571 88.39759999999998
3.572 88.62409999999994
3.573 88.83699999999995
3.574 89.03620000000004
3.575 89.22175000000004
3.576 89.39354999999999
3.577 89.55174999999998
3.578 89.69635000000004
3.579 89.82720000000003
3.58 89.94439999999993
3.581 90.04809999999999
3.582 90.13814999999994
3.583 90.21470000000006
3.584 90.27779999999998
3.585 90.32734999999992
3.586 90.36355000000005
3.587 90.3864
3.588 90.39605000000003
3.589 90.39240000000004
3.59 90.3755
3.591 90.34557499999997
3.592 90.30250499999998
3.593 90.24632000000001
3.594 90.17712500000002
3.595 90.09491500000001
3.596 89.99970499999999
3.597 89.89155500000001
3.598 89.770465
3.599 89.63643499999998
3.6 89.489505
3.601 89.3296785
3.602 89.156983
3.603 88.9714365
3.604 88.773047
3.605 88.56183499999999
3.606 88.337865
3.607 88.10116
3.608 87.85174999999998
3.609 87.58970000000001
3.61 87.31508000000004
3.611 87.027975
3.612 86.72838999999998
3.613 86.41646500000006
3.614 86.09228000000003
3.615 85.75594999999997
3.616 85.40754999999999
3.617 85.04725000000003
3.618 84.67514999999995
3.619 84.29134999999995
3.62 83.89600000000006
3.621 83.48920000000003
3.622 83.0711999999999
3.623 82.64199999999995
3.624 82.20190000000002
3.625 81.75095000000006
3.626 81.28935
3.627 80.81729999999988
3.628 80.33464999999997
3.629 79.84180000000003
3.63 79.33895
3.631 78.82614999999998
3.632 78.30344999999998
3.633 77.77100000000009
3.634 77.22905000000016
3.635 76.67765
3.636 76.11694999999987
3.637 75.54694999999997
3.638 74.96780000000001
3.639 74.37980000000005
3.64 73.78289999999988
3.641 73.17704999999994
3.642 72.56255000000003
3.643 71.93945000000014
3.644 71.30780000000024
3.645 70.66784999999986
3.646 70.01964999999998
3.647 69.36305000000004
3.648 68.6984499999998
3.649 68.02584999999993
3.65 67.34525000000012
3.651 66.65700000000018
3.652 65.9611000000001
3.653 65.25754999999988
3.654 64.54659999999973
3.655 63.82839999999994
3.656 63.103050000000096
3.657 62.37065000000014
3.658 61.63139999999997
3.659 60.88539999999989
3.66 60.13290000000011
3.661 59.374049999999855
3.662 58.6086999999999
3.663 57.83720000000005
3.664 57.059900000000155
3.665 56.276850000000145
3.666 55.488199999999956
3.667 54.694149999999844
3.668 53.89485000000006
3.669 53.09060000000011
3.67 52.28149999999994
3.671 51.467700000000164
3.672 50.649399999999964
3.673 49.82704999999983
3.674 49.000449999999844
3.675 48.16984999999988
3.676 47.335950000000274
3.677 46.49850000000011
3.678 45.65769999999997
3.679 44.81394999999999
3.68 43.96739999999975
3.681 43.11819999999987
3.682 42.26675000000013
3.683 41.413100000000156
3.684 40.55724999999996
3.685 39.69969999999996
3.686 38.84060000000009
3.687 37.97990000000001
3.688 37.117849999999954
3.689 36.25470000000012
3.69 35.39044999999984
3.691 34.52544999999994
3.692 33.6597000000001
3.693 32.793149999999976
3.694 31.926100000000122
3.695 31.058700000000105
3.696 30.19104999999987
3.697 29.323249999999717
3.698 28.45505000000012
3.699 27.58705000000007
3.7 26.71929999999989
3.701 25.85145000000011
3.702 24.984049999999744
3.703 24.117199999999784
3.704 23.25100000000052
3.705 22.385600000000146
3.706 21.52100000000004
3.707 20.657150000000236
3.708 19.794349999999877
3.709 18.933000000000145
3.71 18.073249999999568
3.711 17.215349999999408
3.712 16.35885000000059
3.713 15.50425000000008
3.714 14.652299999999563
3.715 13.802200000000154
3.716 12.954700000000068
3.717 12.110199999999793
3.718 11.268650000000047
3.719 10.430050000000135
3.72 9.594849999999822
3.721 8.76340000000031
3.722 7.935250000000449
3.723 7.111199999999817
3.724 6.291649999999594
3.725 5.476150000000013
3.726 4.66480000000033
3.727 3.8583000000001757
3.728 3.0565999999995763
3.729 2.259749999999894
3.73 1.467750000000434
3.731 0.6805999999998091
3.732 -0.10095000000029386
3.733 -0.8772999999996645
3.734 -1.6484499999996904
3.735 -2.413600000000099
3.736 -3.1731999999999596
3.737 -3.9275500000005015
3.738 -4.676350000000495
3.739 -5.419199999999458
3.74 -6.156400000000007
3.741 -6.887700000000191
3.742 -7.6126499999995545
3.743 -8.331599999999995
3.744 -9.04465000000007
3.745 -9.751699999999836
3.746 -10.452400000000168
3.747 -11.146449999999836
3.748 -11.833749999999588
3.749 -12.514750000000575
3.75 -13.189050000000229
3.751 -13.856199999999486
3.752 -14.51670000000016
3.753 -15.170100000000408
3.754 -15.816450000000204
3.755 -16.45539999999973
3.756 -17.086799999999762
3.757 -17.710750000000246
3.758 -18.32729999999977
3.759 -18.935999999999954
3.76 -19.536550000000265
3.761 -20.12964999999964
3.762 -20.71444999999991
3.763 -21.291150000000286
3.764 -21.859850000000016
3.765 -22.420100000000026
3.766 -22.971999999999923
3.767 -23.515500000000078
3.768 -24.05045000000022
3.769 -24.576699999999743
3.77 -25.094299999999997
3.771 -25.603350000000248
3.772 -26.103499999999976
3.773 -26.594649999999927
3.774 -27.077099999999948
3.775 -27.550549999999852
3.776 -28.015099999999933
3.777 -28.470750000000184
3.778 -28.917200000000072
3.779 -29.354549999999897
3.78 -29.782949999999918
3.781 -30.202199999999902
3.782 -30.612400000000132
3.783 -31.013450000000333
3.784 -31.40509999999992
3.785 -31.787699999999763
3.786 -32.161349999999814
3.787 -32.52585000000016
3.788 -32.881100000000174
3.789 -33.227199999999804
3.79 -33.5643
3.791 -33.892500000000034
3.792 -34.21159999999999
3.793 -34.52149999999994
3.794 -34.82235000000014
3.795 -35.11425000000019
3.796 -35.397299999999696
3.797 -35.67150000000005
3.798 -35.93675000000025
3.799 -36.19304999999996
3.8 -36.44044999999985
3.801 -36.679049999999854
3.802 -36.90884999999998
3.803 -37.12974999999993
3.804 -37.341949999999954
3.805 -37.545150000000206
3.806 -37.73939999999996
3.807 -37.92515000000003
3.808 -38.10189999999998
3.809 -38.26969999999978
3.81 -38.4286000000001
3.811 -38.57855000000028
3.812 -38.71954999999996
3.813 -38.85144999999993
3.814 -38.974200000000195
3.815 -39.08779999999973
3.816 -39.19244999999981
3.817 -39.28800000000017
3.818 -39.3743000000002
3.819 -39.45139999999986
3.82 -39.519349999999825
3.821 -39.57820000000007
3.822 -39.62815000000015
3.823 -39.66895000000019
3.824 -39.70059999999984
3.825 -39.72335
3.826 -39.73729999999995
3.827 -39.742499999999986
3.828 -39.73900000000009
3.829 -39.72704999999979
3.83 -39.70675000000007
3.831 -39.67825000000015
3.832 -39.64174999999993
3.833 -39.59704999999987
3.834 -39.54450000000012
3.835 -39.4845500000001
3.836 -39.41709999999987
3.837 -39.342250000000064
3.838 -39.26009999999994
3.839 -39.17085000000007
3.84 -39.07455000000011
3.841 -38.97154999999985
3.842 -38.86189999999998
3.843 -38.74524999999996
3.844 -38.622300000000145
3.845 -38.49289999999991
3.846 -38.356900000000024
3.847 -38.21475000000025
3.848 -38.06609999999974
3.849 -37.911149999999765
3.85 -37.75005000000026
3.851 -37.58280000000017
3.852 -37.40939999999984
3.853 -37.229799999999834
3.854 -37.044099999999915
3.855 -36.85225000000011
3.856 -36.65430000000004
3.857 -36.45039999999999
3.858 -36.24049999999996
3.859 -36.02464999999996
3.86 -35.803000000000054
3.861 -35.5755000000001
3.862 -35.342200000000076
3.863 -35.10329999999989
3.864 -34.85894999999996
3.865 -34.60909999999998
3.866 -34.35390000000003
3.867 -34.09355000000003
3.868 -33.828199999999875
3.869 -33.55800000000003
3.87 -33.28305000000007
3.871 -33.00355000000008
3.872 -32.71960000000001
3.873 -32.431349999999945
3.874 -32.139049999999926
3.875 -31.84274999999993
3.876 -31.54274999999998
3.877 -31.239150000000016
3.878 -30.93200000000001
3.879 -30.62164999999995
3.88 -30.30805000000004
3.881 -29.991250000000086
3.882 -29.671650000000042
3.883 -29.34924999999991
3.884 -29.024050000000035
3.885 -28.6962
3.886 -28.365900000000032
3.887 -28.03325000000009
3.888 -27.698299999999975
3.889 -27.361149999999974
3.89 -27.021849999999887
3.891 -26.68064999999994
3.892 -26.337449999999997
3.893 -25.99235000000002
3.894 -25.645650000000014
3.895 -25.29734999999998
3.896 -24.947500000000073
3.897 -24.596300000000006
3.898 -24.243799999999933
3.899 -23.890100000000142
3.9 -23.535300000000063
3.901 -23.17949999999999
3.902 -22.822899999999994
3.903 -22.465499999999892
3.904 -22.107499999999938
3.905 -21.748950000000015
3.906 -21.389950000000063
3.907 -21.030650000000012
3.908 -20.671149999999976
3.909 -20.311500000000024
3.91 -19.95180000000001
3.911 -19.592250000000003
3.912 -19.232850000000003
3.913 -18.873649999999984
3.914 -18.51489999999999
3.915 -18.156649999999992
3.916 -17.798949999999966
3.917 -17.441950000000002
3.918 -17.085699999999996
3.919 -16.730350000000033
3.92 -16.376050000000035
3.921 -16.02280000000001
3.922 -15.670749999999959
3.923 -15.32009999999995
3.924 -14.970900000000048
3.925 -14.623299999999995
3.926 -14.277449999999975
3.927 -13.933400000000052
3.928 -13.5914
3.929 -13.251549999999945
3.93 -12.913849999999973
3.931 -12.578600000000012
3.932 -12.24595000000007
3.933 -11.91600000000001
3.934 -11.588799999999976
3.935 -11.264600000000009
3.936 -10.943400000000027
3.937 -10.625299999999973
3.938 -10.310549999999976
3.939 -9.999145000000059
3.94 -9.691169999999968
3.941 -9.386704999999989
3.942 -9.085795000000028
3.943 -8.788519999999941
3.944 -8.494920000000002
3.945 -8.205000000000018
3.946 -7.918799999999999
3.947 -7.6363299999999965
3.948 -7.357590000000007
3.949 -7.082569999999985
3.95 -6.811274999999998
3.951 -6.543705000000045
3.952 -6.279859999999952
3.953 -6.019789999999955
3.954 -5.763489999999986
3.955 -5.51091500000005
3.956 -5.262115000000036
3.957 -5.017129999999956
3.958 -4.776004999999979
3.959 -4.538749999999977
3.96 -4.305460000000004
3.961 -4.076215000000001
3.962 -3.8510650000000286
3.963 -3.6301550000000273
3.964 -3.413529999999991
3.965 -3.201235
3.966 -2.9934550000000093
3.967 -2.7903350000000464
3.968 -2.591965000000012
3.969 -2.39843499999998
3.97 -2.2098899999999784
3.971 -2.0264649999999875
3.972 -1.8482549999999758
3.973 -1.6753549999999964
3.974 -1.507860000000017
3.975 -1.345855000000045
3.976 -1.1894850000000214
3.977 -1.0387999999999196
3.978 -0.8938349999999471
3.979 -0.7546950000000309
3.98 -0.6213799999999978
3.981 -0.49393000000003473
3.982 -0.3723400000000751
3.983 -0.2566249999999721
3.984 -0.14678000000000607
3.985 -0.04279499999995662
3.986 0.05537000000001638
3.987 0.14775499999992656
3.988 0.23441499999998783
3.989 0.3153950000000204
3.99 0.39073500000003786
3.991 0.46053999999996764
3.992 0.5248450000000169
3.993 0.5836600000000587
3.994 0.6370700000000139
3.995 0.6852199999999968
3.996 0.7280649999999271
3.997 0.7655899999999515
3.998 0.7979550000000377
3.999 0.8251050000000586
4.0 0.8470850000000079
4.001 0.8638949999999722
4.002 0.8755349999999517
4.003 0.882010000000013
4.004 0.8832700000000089
4.005 0.8793549999999533
4.006 0.8702250000000057
4.007 0.8558850000000596
4.008 0.8362799999999879
4.009 0.8113699999999502
4.01 0.7811500000000533
4.011 0.7456650000000308
4.012 0.7048699999999755
4.013 0.6587199999999807
4.014 0.6072250000000063
4.015 0.5503650000000457
4.016 0.48819499999996563
4.017 0.42072499999998636
4.018 0.34794500000006123
4.019 0.2698550000000167
4.02 0.18649499999995323
4.021 0.09792499999997789
4.022 0.004145000000004007
4.023 -0.09480500000004152
4.024 -0.19888499999997158
4.025 -0.3080349999999392
4.026 -0.42216500000004376
4.027 -0.5412850000000718
4.028 -0.6653399999999831
4.029 -0.7942799999999771
4.03 -0.9280149999999799
4.031 -1.0664599999999844
4.032 -1.2095999999999636
4.033 -1.3573549999999768
4.034 -1.5096300000000569
4.035 -1.66636999999999
4.036 -1.8275350000000226
4.037 -1.99298000000004
4.038 -2.162669999999922
4.039 -2.3365499999999755
4.04 -2.514525000000059
4.041 -2.696505000000012
4.042 -2.8823949999999545
4.043 -3.0721549999999582
4.044 -3.2656849999999906
4.045 -3.462890000000083
4.046 -3.663730000000049
4.047 -3.868129999999971
4.048 -4.0759999999999925
4.049 -4.287249999999996
4.05 -4.501804999999977
4.051 -4.719639999999991
4.052 -4.940640000000024
4.053 -5.164745000000009
4.054 -5.391919999999999
4.055 -5.622044999999999
4.056 -5.855084999999973
4.057 -6.091009999999999
4.058 -6.329730000000001
4.059 -6.5712050000000115
4.06 -6.815375000000008
4.061 -7.062194999999999
4.062 -7.3116499999999975
4.063 -7.563665000000003
4.064 -7.818220000000006
4.065 -8.075289999999978
4.066 -8.334800000000001
4.067 -8.59671000000002
4.068 -8.860999999999981
4.069 -9.127614999999977
4.07 -9.396485000000027
4.071 -9.667569999999987
4.072 -9.940800000000005
4.073 -10.216075000000005
4.074 -10.493349999999992
4.075 -10.772540000000005
4.076 -11.053519999999978
4.077 -11.33617
4.078 -11.620390000000036
4.079 -11.906055000000022
4.08 -12.193014999999995
4.081 -12.481164999999985
4.082 -12.770314999999968
4.083 -13.060330000000006
4.084 -13.351070000000012
4.085 -13.642384999999974
4.086 -13.934125000000016
4.087 -14.226120000000037
4.088 -14.518244999999972
4.089 -14.810389999999979
4.09 -15.102420000000011
4.091 -15.394189999999996
4.092 -15.685614999999997
4.093 -15.976594999999996
4.094 -16.26704000000001
4.095 -16.556855000000002
4.096 -16.845969999999994
4.097 -17.134345000000017
4.098 -17.421905
4.099 -17.70859999999999
4.1 -17.994395
4.101 -18.279259999999997
4.102 -18.563155
4.103 -18.846050000000005
4.104 -19.12792000000001
4.105 -19.40873
4.106 -19.688466499999993
4.107 -19.967102999999994
4.108 -20.244607000000002
4.109 -20.5209505
4.11 -20.7961035
4.111 -21.0700265
4.112 -21.3426805
4.113 -21.614023999999997
4.114 -21.8840025
4.115 -22.152555000000003
4.116 -22.41962
4.117 -22.685120999999995
4.118 -22.94898
4.119 -23.211119999999998
4.12 -23.471435000000014
4.121 -23.729834999999994
4.122 -23.986224999999983
4.123 -24.24046500000001
4.124 -24.492445
4.125 -24.74204999999999
4.126 -24.98915500000001
4.127 -25.23364000000001
4.128 -25.47537499999997
4.129 -25.714235000000002
4.13 -25.950090000000003
4.131 -26.182830000000006
4.132 -26.412335000000013
4.133 -26.638479999999998
4.134 -26.86118
4.135 -27.080344999999994
4.136 -27.295854999999975
4.137 -27.507589999999993
4.138 -27.715505000000007
4.139 -27.919539999999998
4.14 -28.11959
4.141 -28.315604999999994
4.142 -28.507500000000054
4.143 -28.695260000000022
4.144 -28.878824999999974
4.145 -29.058144999999975
4.146 -29.23318999999997
4.147 -29.40390500000001
4.148 -29.57028500000002
4.149 -29.732285000000008
4.15 -29.889920000000007
4.151 -30.043125000000014
4.152 -30.191899999999944
4.153 -30.336300000000005
4.154 -30.47625000000007
4.155 -30.611799999999935
4.156 -30.743000000000002
4.157 -30.869750000000074
4.158 -30.992150000000006
4.159 -31.110149999999997
4.16 -31.223749999999967
4.161 -31.33304999999994
4.162 -31.437949999999976
4.163 -31.53850000000005
4.164 -31.634600000000034
4.165 -31.726349999999965
4.166 -31.813699999999955
4.167 -31.89654999999998
4.168 -31.97505000000003
4.169 -32.048999999999964
4.17 -32.11835000000007
4.171 -32.18309999999999
4.172 -32.24314999999995
4.173 -32.29845000000016
4.174 -32.34889999999997
4.175 -32.39454999999988
4.176 -32.43529999999994
4.177 -32.47095000000009
4.178 -32.50144999999999
4.179 -32.526899999999955
4.18 -32.54715000000005
4.181 -32.56189999999992
4.182 -32.57139999999995
4.183 -32.575650000000145
4.184 -32.57440000000011
4.185 -32.56769999999999
4.186 -32.555499999999995
4.187 -32.53779999999995
4.188 -32.514550000000035
4.189 -32.48574999999993
4.19 -32.451449999999944
4.191 -32.411700000000046
4.192 -32.366550000000046
4.193 -32.31585000000002
4.194 -32.25979999999986
4.195 -32.19845000000006
4.196 -32.131750000000125
4.197 -32.05974999999986
4.198 -31.982549999999897
4.199 -31.90020000000005
4.2 -31.81275000000011
4.201 -31.72030000000003
4.202 -31.62274999999985
4.203 -31.520300000000002
4.204 -31.413050000000077
4.205 -31.300849999999976
4.206 -31.183750000000032
4.207 -31.061949999999953
4.208 -30.93539999999995
4.209 -30.80405000000005
4.21 -30.667900000000063
4.211 -30.526950000000006
4.212 -30.381399999999946
4.213 -30.231099999999955
4.214 -30.075949999999914
4.215 -29.916050000000116
4.216 -29.751400000000043
4.217 -29.58189999999975
4.218 -29.407500000000127
4.219 -29.22845
4.22 -29.044599999999974
4.221 -28.855900000000073
4.222 -28.662599999999816
4.223 -28.464549999999978
4.224 -28.261700000000232
4.225 -28.054050000000245
4.226 -27.841699999999953
4.227 -27.624899999999926
4.228 -27.403599999999834
4.229 -27.17765000000011
4.23 -26.947299999999924
4.231 -26.71259999999995
4.232 -26.47355000000018
4.233 -26.23049999999974
4.234 -25.983149999999828
4.235 -25.7315000000001
4.236 -25.476000000000315
4.237 -25.21650000000021
4.238 -24.952899999999833
4.239 -24.68564999999999
4.24 -24.414650000000037
4.241 -24.139699999999735
4.242 -23.861199999999915
4.243 -23.579200000000203
4.244 -23.29350000000001
4.245 -23.00439999999987
4.246 -22.712000000000078
4.247 -22.416199999999996
4.248 -22.117199999999865
4.249 -21.814950000000056
4.25 -21.50945000000022
4.251 -21.200799999999965
4.252 -20.88919999999987
4.253 -20.574599999999972
4.254 -20.256999999999913
4.255 -19.93659999999994
4.256 -19.613500000000005
4.257 -19.2877000000001
4.258 -18.95930000000018
4.259 -18.628349999999863
4.26 -18.294699999999928
4.261 -17.958500000000292
4.262 -17.61989999999984
4.263 -17.278999999999904
4.264 -16.935900000000085
4.265 -16.590399999999796
4.266 -16.242649999999998
4.267 -15.892800000000262
4.268 -15.540950000000192
4.269 -15.186899999999891
4.27 -14.830750000000004
4.271 -14.472750000000048
4.272 -14.112549999999862
4.273 -13.750449999999983
4.274 -13.386649999999959
4.275 -13.020799999999971
4.276 -12.653099999999917
4.277 -12.283949999999933
4.278 -11.912950000000228
4.279 -11.540050000000136
4.28 -11.165599999999817
4.281 -10.78974999999989
4.282 -10.412400000000058
4.283 -10.033699999999895
4.284 -9.65370000000007
4.285 -9.272400000000236
4.286 -8.890199999999835
4.287 -8.506900000000012
4.288 -8.122649999999995
4.289 -7.737799999999948
4.29 -7.3524000000001895
4.291 -6.966500000000001
4.292 -6.580200000000022
4.293 -6.1936499999998285
4.294 -5.807149999999956
4.295 -5.420849999999977
4.296 -5.034749999999893
4.297 -4.648800000000078
4.298 -4.263200000000078
4.299 -3.878400000000004
4.3 -3.4942999999999085
4.301 -3.111000000000086
4.302 -2.7284500000002154
4.303 -2.346550000000003
4.304 -1.9656499999999577
4.305 -1.5856500000001328
4.306 -1.2068000000000496
4.307 -0.8288999999998131
4.308 -0.4518499999998232
4.309 -0.0759999999998956
4.31 0.29894999999981187
4.311 0.672999999999993
4.312 1.0460500000000068
4.313 1.4179999999999056
4.314 1.789050000000278
4.315 2.159399999999978
4.316 2.5287499999998575
4.317 2.8969499999999955
4.318 3.2644500000001546
4.319 3.631050000000094
4.32 3.9964999999999447
4.321 4.360999999999948
4.322 4.724449999999811
4.323 5.086699999999958
4.324 5.447650000000095
4.325 5.80734999999985
4.326 6.165749999999942
4.327 6.5224500000002354
4.328 6.877450000000035
4.329 7.230599999999768
4.33 7.581699999999886
4.331 7.930750000000042
4.332 8.277750000000236
4.333 8.62240000000028
4.334 8.96435000000001
4.335 9.303899999999961
4.336 9.640899999999869
4.337 9.974849999999993
4.338 10.305799999999962
4.339 10.633999999999991
4.34 10.959250000000184
4.341 11.28129999999998
4.342 11.599999999999804
4.343 11.915699999999822
4.344 12.228250000000108
4.345 12.53750000000005
4.346 12.843499999999967
4.347 13.146350000000155
4.348 13.446099999999891
4.349 13.742599999999952
4.35 14.035950000000282
4.351 14.326149999999844
4.352 14.613199999999674
4.353 14.897050000000148
4.354 15.177750000000199
4.355 15.455299999999825
4.356 15.729650000000095
4.357 16.00090000000026
4.358 16.269099999999952
4.359 16.53395000000002
4.36 16.79549999999974
4.361 17.05359999999989
4.362 17.308250000000122
4.363 17.55974999999993
4.364 17.807599999999923
4.365 18.051800000000103
4.366 18.292500000000047
4.367 18.5295999999998
4.368 18.763000000000112
4.369 18.992300000000157
4.37 19.21785000000009
4.371 19.43964999999992
4.372 19.657399999999797
4.373 19.871249999999993
4.374 20.08120000000016
4.375 20.287000000000084
4.376 20.488700000000083
4.377 20.686550000000025
4.378 20.880449999999968
4.379 21.070249999999984
4.38 21.255949999999732
4.381 21.4377499999998
4.382 21.615600000000207
4.383 21.78940000000032
4.384 21.959300000000056
4.385 22.12524999999979
4.386 22.287299999999842
4.387 22.445449999999866
4.388 22.599449999999994
4.389 22.74940000000017
4.39 22.89544999999997
4.391 23.037550000000113
4.392 23.175599999999964
4.393 23.309549999999888
4.394 23.43915000000002
4.395 23.564649999999883
4.396 23.686150000000115
4.397 23.803150000000286
4.398 23.915799999999972
4.399 24.024199999999816
4.4 24.128149999999916
4.401 24.227799999999856
4.402 24.323149999999973
4.403 24.414250000000248
4.404 24.500850000000117
4.405 24.583199999999792
4.406 24.661249999999995
4.407 24.735000000000035
4.408 24.804749999999924
4.409 24.870200000000168
4.41 24.931700000000063
4.411 24.989249999999956
4.412 25.04289999999999
4.413 25.092699999999972
4.414 25.138700000000046
4.415 25.181099999999933
4.416 25.21985000000001
4.417 25.25505000000004
4.418 25.28679999999998
4.419 25.315050000000035
4.42 25.339800000000018
4.421 25.361099999999908
4.422 25.379000000000023
4.423 25.393549999999998
4.424 25.404649999999883
4.425 25.4121500000001
4.426 25.416150000000076
4.427 25.416550000000036
4.428 25.41330000000001
4.429 25.4064
4.43 25.395749999999882
4.431 25.381299999999857
4.432 25.363100000000067
4.433 25.340950000000106
4.434 25.31479999999999
4.435 25.28484999999997
4.436 25.250800000000023
4.437 25.21274999999993
4.438 25.17084999999995
4.439 25.125050000000122
4.44 25.07540000000006
4.441 25.02184999999997
4.442 24.964549999999946
4.443 24.903649999999907
4.444 24.839200000000005
4.445 24.77130000000001
4.446 24.700100000000017
4.447 24.62565
4.448 24.548150000000025
4.449 24.46779999999999
4.45 24.38465000000004
4.451 24.298800000000124
4.452 24.210299999999872
4.453 24.119299999999892
4.454 24.026050000000055
4.455 23.930599999999988
4.456 23.832799999999946
4.457 23.732950000000113
4.458 23.631100000000117
4.459 23.52719999999999
4.46 23.421199999999924
4.461 23.3131499999999
4.462 23.203150000000033
4.463 23.091100000000033
4.464 22.977149999999988
4.465 22.861100000000008
4.466 22.7428
4.467 22.622350000000083
4.468 22.499800000000057
4.469 22.37514999999992
4.47 22.248199999999954
4.471 22.11890000000001
4.472 21.98734999999995
4.473 21.853550000000034
4.474 21.717450000000028
4.475 21.57909999999999
4.476 21.438549999999985
4.477 21.295800000000007
4.478 21.15100000000007
4.479 21.004099999999934
4.48 20.855249999999963
4.481 20.70450000000003
4.482 20.551900000000035
4.483 20.397700000000015
4.484 20.241849999999996
4.485 20.084549999999957
4.486 19.925899999999938
4.487 19.765949999999993
4.488 19.60479999999999
4.489 19.442600000000017
4.49 19.27945000000002
4.491 19.11539999999998
4.492 18.95050000000004
4.493 18.784850000000063
4.494 18.61859999999996
4.495 18.451649999999976
4.496 18.28410000000004
4.497 18.115999999999964
4.498 17.947299999999945
4.499 17.778200000000048
4.5 17.60870000000001
4.501 17.43863999999996
4.502 17.26818999999999
4.503 17.097405000000062
4.504 16.926230000000043
4.505 16.754679999999958
4.506 16.582849999999954
4.507 16.410740000000025
4.508 16.238400000000066
4.509 16.065874999999977
4.51 15.89315999999995
4.511 15.720350000000046
4.512 15.547500000000039
4.513 15.374649999999948
4.514 15.20185999999996
4.515 15.029194999999998
4.516 14.856690000000002
4.517 14.684414999999998
4.518 14.512405000000017
4.519 14.340740000000004
4.52 14.169464999999995
4.521 13.998595000000014
4.522 13.828210000000002
4.523 13.658355
4.524 13.489019999999998
4.525 13.320239999999995
4.526 13.152069999999979
4.527 12.984524999999984
4.528 12.817605000000004
4.529 12.651295000000019
4.53 12.485634999999991
4.531 12.320629999999994
4.532 12.156275
4.533 11.992595
4.534 11.829565000000002
4.535 11.667209999999999
4.536 11.505585000000027
4.537 11.344700000000001
4.538 11.184554999999971
4.539 11.025205000000016
4.54 10.866715000000006
4.541 10.70915999999999
4.542 10.552585000000004
4.543 10.39703000000002
4.544 10.242614999999992
4.545 10.08945999999998
4.546 9.937620000000004
4.547 9.787190000000011
4.548 9.638280000000016
4.549 9.490989999999988
4.55 9.345415000000003
4.551 9.201629999999998
4.552 9.059719999999984
4.553 8.919765000000005
4.554 8.781835000000004
4.555 8.64596999999999
4.556 8.512210000000001
4.557 8.380560000000015
4.558 8.251039999999996
4.559 8.123649999999989
4.56 7.998360000000004
4.561 7.875159999999994
4.562 7.753995000000005
4.563 7.634805000000018
4.564 7.517555
4.565 7.402189999999995
4.566 7.288634999999999
4.567 7.176839999999997
4.568 7.066759999999994
4.569 6.9583249999999985
4.57 6.851500000000001
4.571 6.7462599999999995
4.572 6.642574999999999
4.573 6.540435000000004
4.574 6.439835000000002
4.575 6.340794999999991
4.576 6.243334999999998
4.577 6.147490000000003
4.578 6.053305
4.579 5.960834999999996
4.58 5.870159999999997
4.581 5.7813300000000085
4.582 5.694430000000007
4.583 5.60955
4.584 5.526758999999998
4.585 5.446144499999996
4.586 5.3677854999999965
4.587 5.291757500000002
4.588 5.2181330000000035
4.589 5.146974500000001
4.59 5.0783335
4.591 5.012255999999997
4.592 4.948774499999997
4.593 4.887915500000002
4.594 4.8296920000000005
4.595 4.774102499999997
4.596 4.721137500000001
4.597 4.670779000000001
4.598 4.622999499999999
4.599 4.577761
4.6 4.535020000000001
4.601 4.494727
4.602 4.45682945
4.603 4.42126955
4.604 4.387990299999999
4.605 4.356936699999999
4.606 4.32805465
4.607 4.30129425
4.608 4.276610599999999
4.609 4.253967
4.61 4.23333
4.611 4.214675
4.612 4.1979845
4.613 4.1832475
4.614 4.170462500000002
4.615 4.15963
4.616 4.150757499999998
4.617 4.143862000000002
4.618 4.1389545000000005
4.619 4.13605
4.62 4.135168499999999
4.621 4.1363264999999965
4.622 4.139542499999998
4.623 4.144827999999999
4.624 4.152191000000004
4.625 4.161635000000002
4.626 4.173160500000001
4.627 4.186763499999997
4.628 4.202428999999997
4.629 4.220147500000001
4.63 4.239900000000004
4.631 4.261659999999997
4.632 4.285394999999992
4.633 4.311070000000009
4.634 4.338670000000009
4.635 4.368154999999992
4.636 4.399484999999996
4.637 4.432635000000004
4.638 4.46757
4.639 4.504274999999995
4.64 4.542709999999993
4.641 4.582845000000009
4.642 4.624680000000006
4.643 4.668190000000001
4.644 4.713364999999999
4.645 4.760184999999995
4.646 4.808649999999997
4.647 4.858754999999997
4.648 4.910475000000004
4.649 4.963815000000001
4.65 5.0187699999999955
4.651 5.075335000000007
4.652 5.133505000000003
4.653 5.1932649999999985
4.654 5.254580000000003
4.655 5.317439999999993
4.656 5.381834999999987
4.657 5.447715000000009
4.658 5.515060000000011
4.659 5.583824999999997
4.66 5.653964999999999
4.661 5.725434999999997
4.662 5.798184999999998
4.663 5.872150000000003
4.664 5.9472749999999905
4.665 6.023504999999986
4.666 6.100765000000008
4.667 6.179025000000002
4.668 6.258210000000009
4.669 6.338265000000007
4.67 6.419140000000004
4.671 6.500795000000006
4.672 6.58319499999998
4.673 6.6662899999999965
4.674 6.750075000000011
4.675 6.8345249999999895
4.676 6.919629999999999
4.677 7.005395000000014
4.678 7.0917999999999894
4.679 7.178864999999994
4.68 7.266625000000018
4.681 7.355074999999996
4.682 7.444234999999999
4.683 7.53412000000001
4.684 7.62473500000001
4.685 7.716124999999993
4.686 7.8083049999999865
4.687 7.901270000000007
4.688 7.995004999999987
4.689 8.089490000000007
4.69 8.184719999999999
4.691 8.280669999999974
4.692 8.377295000000029
4.693 8.474545000000015
4.694 8.57236
4.695 8.67063999999999
4.696 8.769329999999991
4.697 8.868375000000004
4.698 8.96763499999998
4.699 9.06701000000002
4.7 9.166450000000015
4.701 9.265819999999987
4.702 9.36502999999999
4.703 9.464010000000004
4.704 9.562635000000002
4.705 9.66083999999999
4.706 9.758539999999998
4.707 9.85567500000001
4.708 9.952205000000012
4.709 10.048085000000007
4.71 10.14328999999997
4.711 10.237774999999989
4.712 10.331555000000007
4.713 10.424619999999974
4.714 10.51696000000002
4.715 10.60864500000004
4.716 10.69968499999999
4.717 10.790119999999973
4.718 10.879969999999995
4.719 10.969255000000018
4.72 11.058055000000028
4.721 11.146394999999968
4.722 11.234314999999983
4.723 11.321880000000027
4.724 11.409070000000009
4.725 11.495869999999988
4.726 11.582349999999987
4.727 11.668544999999998
4.728 11.754410000000028
4.729 11.839899999999993
4.73 11.925024999999943
4.731 12.00973000000001
4.732 12.093970000000025
4.733 12.17769500000002
4.734 12.260859999999994
4.735 12.343424999999938
4.736 12.425334999999984
4.737 12.50650000000006
4.738 12.58682500000002
4.739 12.666219999999967
4.74 12.744680000000008
4.741 12.822150000000015
4.742 12.898600000000021
4.743 12.973900000000024
4.744 13.047949999999991
4.745 13.120849999999958
4.746 13.192450000000001
4.747 13.262750000000034
4.748 13.331799999999946
4.749 13.399449999999986
4.75 13.465650000000009
4.751 13.530449999999988
4.752 13.593899999999984
4.753 13.65590000000005
4.754 13.716350000000062
4.755 13.775349999999975
4.756 13.832800000000006
4.757 13.88874999999996
4.758 13.94314999999995
4.759 13.995900000000026
4.76 14.047100000000052
4.761 14.096649999999991
4.762 14.14449999999996
4.763 14.190749999999989
4.764 14.235350000000018
4.765 14.278099999999979
4.766 14.319149999999972
4.767 14.358600000000024
4.768 14.39620000000001
4.769 14.432050000000046
4.77 14.46625
4.771 14.498700000000007
4.772 14.529399999999981
4.773 14.558449999999956
4.774 14.58589999999999
4.775 14.611649999999967
4.776 14.635800000000007
4.777 14.65835000000002
4.778 14.679300000000008
4.779 14.698750000000008
4.78 14.716700000000014
4.781 14.733150000000029
4.782 14.74825000000006
4.783 14.762049999999908
4.784 14.774350000000025
4.785 14.78520000000004
4.786 14.794799999999844
4.787 14.803099999999986
4.788 14.810050000000144
4.789 14.815649999999971
4.79 14.819899999999988
4.791 14.822650000000104
4.792 14.824049999999886
4.793 14.824049999999886
4.794 14.822549999999982
4.795 14.819500000000026
4.796 14.814800000000073
4.797 14.808500000000091
4.798 14.800499999999966
4.799 14.790699999999921
4.8 14.77904999999998
4.801 14.765549999999974
4.802 14.750000000000005
4.803 14.732500000000023
4.804 14.712950000000077
4.805 14.69125000000005
4.806 14.667499999999889
4.807 14.641699999999938
4.808 14.613750000000078
4.809 14.583650000000134
4.81 14.551450000000083
4.811 14.517199999999896
4.812 14.480949999999895
4.813 14.442650000000103
4.814 14.4024500000001
4.815 14.360349999999883
4.816 14.316449999999916
4.817 14.270950000000102
4.818 14.223650000000019
4.819 14.17464999999996
4.82 14.124150000000002
4.821 14.072149999999963
4.822 14.018849999999915
4.823 13.964099999999938
4.824 13.907900000000028
4.825 13.850350000000136
4.826 13.79150000000006
4.827 13.731300000000001
4.828 13.669849999999906
4.829 13.607099999999974
4.83 13.54300000000006
4.831 13.477749999999885
4.832 13.411049999999952
4.833 13.342950000000062
4.834 13.273500000000013
4.835 13.20250000000009
4.836 13.130150000000008
4.837 13.056399999999968
4.838 12.981150000000024
4.839 12.904299999999882
4.84 12.825900000000034
4.841 12.74589999999999
4.842 12.66429999999992
4.843 12.581150000000143
4.844 12.496399999999998
4.845 12.409999999999851
4.846 12.321850000000106
4.847 12.232150000000136
4.848 12.14089999999994
4.849 12.048150000000014
4.85 11.953800000000063
4.851 11.857899999999887
4.852 11.760549999999952
4.853 11.661800000000062
4.854 11.56174999999999
4.855 11.460299999999958
4.856 11.357549999999918
4.857 11.253649999999963
4.858 11.148600000000092
4.859 11.042400000000132
4.86 10.935100000000059
4.861 10.826899999999938
4.862 10.71764999999985
4.863 10.60739999999994
4.864 10.496300000000131
4.865 10.384350000000078
4.866 10.271549999999948
4.867 10.157849999999948
4.868 10.043300000000047
4.869 9.927900000000072
4.87 9.811650000000025
4.871 9.694700000000001
4.872 9.576899999999902
4.873 9.45819999999993
4.874 9.338950000000075
4.875 9.218899999999946
4.876 9.097999999999919
4.877 8.976350000000112
4.878 8.853950000000006
4.879 8.730899999999895
4.88 8.607100000000006
4.881 8.482549999999991
4.882 8.357349999999972
4.883 8.231500000000121
4.884 8.105000000000091
4.885 7.97779999999991
4.886 7.849949999999898
4.887 7.72140000000008
4.888 7.59215000000011
4.889 7.462249999999962
4.89 7.331650000000009
4.891 7.200400000000052
4.892 7.068449999999942
4.893 6.93574999999988
4.894 6.802350000000013
4.895 6.668400000000088
4.896 6.533599999999917
4.897 6.398049999999968
4.898 6.261850000000013
4.899 6.12495000000008
4.9 5.987400000000143
4.901 5.849199999999853
4.902 5.710299999999932
4.903 5.570800000000153
4.904 5.430849999999918
4.905 5.290349999999972
4.906 5.149450000000062
4.907 5.008100000000043
4.908 4.866350000000061
4.909 4.724299999999889
4.91 4.582099999999971
4.911 4.4397499999999575
4.912 4.29720000000005
4.913 4.154599999999994
4.914 4.012049999999913
4.915 3.8696500000000995
4.916 3.7274500000000073
4.917 3.5854000000000092
4.918 3.4436500000000274
4.919 3.302300000000008
4.92 3.161299999999978
4.921 3.020649999999937
4.922 2.880450000000007
4.923 2.74079999999996
4.924 2.6015500000000498
4.925 2.4628500000000235
4.926 2.3245999999999336
4.927 2.1867499999999804
4.928 2.0494500000000846
4.929 1.9125000000000045
4.93 1.77584999999994
4.931 1.639600000000012
4.932 1.5036499999999258
4.933 1.3677999999999608
4.934 1.2322000000000375
4.935 1.096850000000156
4.936 0.961449999999954
4.937 0.8259499999999781
4.938 0.690550000000123
4.939 0.5551999999998947
4.94 0.41964999999994507
4.941 0.2840500000000218
4.942 0.14834999999997767
4.943 0.012549999999986183
4.944 -0.12320000000003162
4.945 -0.25909999999997047
4.946 -0.395049999999883
4.947 -0.5310499999999427
4.948 -0.666950000000055
4.949 -0.8026000000001254
4.95 -0.9382000000000488
4.951 -1.0735999999999037
4.952 -1.2086499999999432
4.953 -1.3433499999999932
4.954 -1.4776500000000803
4.955 -1.6114000000001099
4.956 -1.744549999999935
4.957 -1.8771499999998762
4.958 -2.009050000000012
4.959 -2.1402000000000228
4.96 -2.270549999999934
4.961 -2.4001000000000925
4.962 -2.5288499999999785
4.963 -2.6565999999998704
4.964 -2.7834500000000624
4.965 -2.9094500000000076
4.966 -3.034499999999933
4.967 -3.158649999999985
4.968 -3.2819000000001637
4.969 -3.4041999999999755
4.97 -3.5254999999999663
4.971 -3.6460500000000047
4.972 -3.7657499999999704
4.973 -3.8845000000000893
4.974 -4.0026000000000295
4.975 -4.119999999999992
4.976 -4.236499999999907
4.977 -4.352250000000043
4.978 -4.467399999999976
4.979 -4.581849999999929
4.98 -4.695600000000077
4.981 -4.808700000000048
4.982 -4.921150000000013
4.983 -5.032949999999974
4.984 -5.1442500000000235
4.985 -5.254900000000069
4.986 -5.364849999999962
4.987 -5.474299999999946
4.988 -5.5830999999999245
4.989 -5.691250000000071
4.99 -5.798700000000066
4.991 -5.905499999999883
4.992 -6.011700000000015
4.993 -6.117199999999996
4.994 -6.2219500000000245
4.995 -6.326100000000022
4.996 -6.429600000000015
4.997 -6.5321999999999605
4.998 -6.634099999999927
4.999 -6.7353500000000635
5.0 -6.8358000000001
5.001 -6.935349999999916
5.002 -7.034199999999928
5.003 -7.132250000000013
5.004 -7.229349999999905
5.005 -7.325700000000018
5.006 -7.421100000000111
5.007 -7.515500000000036
5.008 -7.609049999999888
5.009 -7.701750000000014
5.01 -7.79350000000012
5.011 -7.884300000000032
5.012 -7.974099999999949
5.013 -8.062749999999951
5.014 -8.150449999999934
5.015 -8.237250000000044
5.016 -8.322950000000038
5.017 -8.40759999999989
5.018 -8.491350000000043
5.019 -8.574150000000003
5.02 -8.655999999999942
5.021 -8.736800000000086
5.022 -8.816700000000012
5.023 -8.895849999999983
5.024 -8.974050000000108
5.025 -9.051499999999935
5.026 -9.128199999999982
5.027 -9.204100000000103
5.028 -9.2792999999999
5.029 -9.353900000000012
5.03 -9.427950000000067
5.031 -9.501349999999944
5.032 -9.574199999999935
5.033 -9.646550000000017
5.034 -9.718350000000042
5.035 -9.789600000000009
5.036 -9.86040000000004
5.037 -9.930799999999934
5.038 -10.00059999999997
5.039 -10.069900000000096
5.04 -10.13874999999994
5.041 -10.207099999999873
5.042 -10.27485000000012
5.043 -10.341900000000043
5.044 -10.408349999999935
5.045 -10.474100000000021
5.046 -10.53919999999993
5.047 -10.603600000000032
5.048 -10.667000000000142
5.049 -10.729550000000005
5.05 -10.791349999999914
5.051 -10.852050000000057
5.052 -10.91184999999998
5.053 -10.970699999999882
5.054 -11.02849999999999
5.055 -11.085350000000076
5.056 -11.141150000000023
5.057 -11.195999999999948
5.058 -11.249850000000054
5.059 -11.302600000000044
5.06 -11.354449999999987
5.061 -11.40554999999998
5.062 -11.455649999999977
5.063 -11.504900000000076
5.064 -11.553450000000021
5.065 -11.601199999999867
5.066 -11.648300000000056
5.067 -11.69480000000004
5.068 -11.74065000000002
5.069 -11.786000000000088
5.07 -11.830949999999847
5.071 -11.87539999999987
5.072 -11.919450000000102
5.073 -11.963300000000093
5.074 -12.006900000000043
5.075 -12.050100000000029
5.076 -12.093049999999973
5.077 -12.135799999999849
5.078 -12.178399999999979
5.079 -12.22090000000016
5.08 -12.263099999999978
5.081 -12.305099999999902
5.082 -12.346950000000078
5.083 -12.38855000000004
5.084 -12.429949999999932
5.085 -12.471250000000051
5.086 -12.51224999999998
5.087 -12.552899999999923
5.088 -12.593349999999967
5.089 -12.633499999999998
5.09 -12.673250000000067
5.091 -12.71264999999997
5.092 -12.751649999999911
5.093 -12.790200000000091
5.094 -12.828400000000107
5.095 -12.866150000000012
5.096 -12.903299999999888
5.097 -12.939899999999879
5.098 -12.975949999999987
5.099 -13.011500000000009
5.1 -13.046500000000147
5.101 -13.080900000000081
5.102 -13.114699999999985
5.103 -13.147950000000005
5.104 -13.180550000000018
5.105 -13.212550000000004
5.106 -13.244049999999902
5.107 -13.274999999999917
5.108 -13.305450000000024
5.109 -13.335300000000098
5.11 -13.364750000000036
5.111 -13.393749999999862
5.112 -13.422249999999956
5.113 -13.450350000000084
5.114 -13.478100000000047
5.115 -13.505549999999996
5.116 -13.532749999999904
5.117 -13.559699999999944
5.118 -13.586400000000115
5.119 -13.612950000000017
5.12 -13.639399999999974
5.121 -13.665850000000018
5.122 -13.69224999999991
5.123 -13.718550000000034
5.124 -13.744900000000044
5.125 -13.771349999999998
5.126 -13.797850000000015
5.127 -13.824449999999977
5.128 -13.851149999999976
5.129 -13.877950000000006
5.13 -13.904800000000012
5.131 -13.931699999999992
5.132 -13.958800000000037
5.133 -13.985949999999972
5.134 -14.012999999999959
5.135 -14.040100000000006
5.136 -14.067149999999993
5.137 -14.094100000000031
5.138 -14.121000000000011
5.139 -14.147700000000011
5.14 -14.174149999999965
5.141 -14.200299999999991
5.142 -14.226250000000038
5.143 -14.251850000000008
5.144 -14.277050000000013
5.145 -14.301849999999968
5.146 -14.32619999999999
5.147 -14.350099999999987
5.148 -14.37354999999996
5.149 -14.396600000000056
5.15 -14.419149999999984
5.151 -14.441200000000002
5.152 -14.462900000000028
5.153 -14.48424999999998
5.154 -14.505149999999995
5.155 -14.525700000000018
5.156 -14.546049999999976
5.157 -14.566249999999926
5.158 -14.586150000000034
5.159 -14.605900000000046
5.16 -14.625700000000034
5.161 -14.645435000000017
5.162 -14.665149999999999
5.163 -14.68499999999996
5.164 -14.704980000000006
5.165 -14.725095000000035
5.166 -14.745394999999931
5.167 -14.765930000000015
5.168 -14.786655000000037
5.169 -14.807609999999919
5.17 -14.828799999999989
5.171 -14.850175000000013
5.172 -14.871775000000007
5.173 -14.893525000000007
5.174 -14.915364999999998
5.175 -14.937320000000001
5.176 -14.959344999999988
5.177 -14.98137000000002
5.178 -15.00335000000001
5.179 -15.025234999999991
5.18 -15.046984999999994
5.181 -15.068545000000016
5.182 -15.089870000000024
5.183 -15.11091499999998
5.184 -15.131664999999986
5.185 -15.152060000000025
5.186 -15.17208
5.187 -15.191709999999972
5.188 -15.210945000000004
5.189 -15.229755
5.19 -15.248125000000018
5.191 -15.26610000000001
5.192 -15.283679999999977
5.193 -15.300840000000019
5.194 -15.31760000000001
5.195 -15.33401499999999
5.196 -15.350085000000005
5.197 -15.36580000000001
5.198 -15.381209999999973
5.199 -15.396344999999995
5.2 -15.411200000000008
5.201 -15.425799999999978
5.202 -15.440175
5.203 -15.454340000000016
5.204 -15.468315000000013
5.205 -15.48210999999999
5.206 -15.495739999999996
5.207 -15.509224999999999
5.208 -15.522574999999996
5.209 -15.53578499999999
5.21 -15.548869999999987
5.211 -15.561855000000014
5.212 -15.574719999999997
5.213 -15.587474999999989
5.214 -15.600130000000012
5.215 -15.61268500000001
5.216 -15.625144999999998
5.217 -15.637509999999995
5.218 -15.649784999999996
5.219 -15.661959999999997
5.22 -15.674038000000005
5.221 -15.686018999999998
5.222 -15.697892999999997
5.223 -15.709654000000004
5.224 -15.7212885
5.225 -15.732783
5.226 -15.74412165
5.227 -15.755283
5.228 -15.766241849999998
5.229 -15.776974000000003
5.23 -15.787445499999997
5.231 -15.797620000000002
5.232 -15.8074575
5.233 -15.816916999999997
5.234 -15.825959000000003
5.235 -15.834525000000003
5.236 -15.842565000000002
5.237 -15.850049999999996
5.238 -15.856924999999997
5.239 -15.86313
5.24 -15.86863
5.241 -15.873405000000002
5.242 -15.87741
5.243 -15.88061000000001
5.244 -15.882984999999994
5.245 -15.88453
5.246 -15.88525500000001
5.247 -15.885149999999996
5.248 -15.884229999999985
5.249 -15.882519999999985
5.25 -15.880050000000011
5.251 -15.87686000000001
5.252 -15.872994999999992
5.253 -15.868479999999993
5.254 -15.863405000000016
5.255 -15.85781500000002
5.256 -15.851739999999964
5.257 -15.845264999999989
5.258 -15.838445000000007
5.259 -15.831319999999986
5.26 -15.823914999999996
5.261 -15.816280000000017
5.262 -15.80843000000003
5.263 -15.800374999999992
5.264 -15.792135000000002
5.265 -15.783710000000012
5.266 -15.775044999999984
5.267 -15.766124999999978
5.268 -15.756955000000017
5.269 -15.747455000000029
5.27 -15.737554999999992
5.271 -15.727220000000003
5.272 -15.716375000000014
5.273 -15.704939999999995
5.274 -15.692829999999985
5.275 -15.67999999999999
5.276 -15.666384999999966
5.277 -15.651854999999998
5.278 -15.63639000000004
5.279 -15.619954999999964
5.28 -15.602450000000001
5.281 -15.583869999999997
5.282 -15.564169999999958
5.283 -15.54326000000007
5.284 -15.521190000000045
5.285 -15.497954999999994
5.286 -15.473550000000019
5.287 -15.44802999999999
5.288 -15.421399999999974
5.289 -15.393644999999943
5.29 -15.364879999999955
5.291 -15.335090000000076
5.292 -15.304400000000062
5.293 -15.27289999999999
5.294 -15.240550000000017
5.295 -15.207399999999943
5.296 -15.17349999999992
5.297 -15.139050000000012
5.298 -15.104000000000074
5.299 -15.068350000000013
5.3 -15.032149999999985
5.301 -14.995350000000016
5.302 -14.95810000000002
5.303 -14.920299999999967
5.304 -14.881949999999941
5.305 -14.843150000000069
5.306 -14.80374999999999
5.307 -14.763749999999968
5.308 -14.723100000000027
5.309 -14.68175000000002
5.31 -14.639600000000003
5.311 -14.596649999999972
5.312 -14.552949999999987
5.313 -14.508299999999984
5.314 -14.462649999999986
5.315 -14.416050000000055
5.316 -14.368399999999982
5.317 -14.319649999999967
5.318 -14.269800000000012
5.319 -14.21885000000003
5.32 -14.166700000000072
5.321 -14.113349999999961
5.322 -14.05884999999994
5.323 -14.0032
5.324 -13.946300000000026
5.325 -13.888300000000022
5.326 -13.829150000000018
5.327 -13.768799999999953
5.328 -13.70744999999998
5.329 -13.64490000000003
5.33 -13.581200000000077
5.331 -13.516449999999985
5.332 -13.450699999999898
5.333 -13.383949999999992
5.334 -13.316149999999944
5.335 -13.247350000000074
5.336 -13.177450000000091
5.337 -13.106549999999938
5.338 -13.034800000000061
5.339 -12.96209999999999
5.34 -12.888299999999978
5.341 -12.81349999999997
5.342 -12.737799999999917
5.343 -12.661050000000069
5.344 -12.583350000000026
5.345 -12.50474999999994
5.346 -12.425050000000084
5.347 -12.344400000000032
5.348 -12.262949999999883
5.349 -12.180399999999967
5.35 -12.096950000000001
5.351 -12.012649999999965
5.352 -11.927450000000055
5.353 -11.841300000000125
5.354 -11.754299999999947
5.355 -11.666500000000017
5.356 -11.57780000000004
5.357 -11.488449999999887
5.358 -11.39829999999998
5.359 -11.307349999999973
5.36 -11.215799999999936
5.361 -11.123550000000094
5.362 -11.03040000000003
5.363 -10.936500000000017
5.364 -10.84199999999997
5.365 -10.746749999999972
5.366 -10.6506000000001
5.367 -10.553649999999957
5.368 -10.45590000000006
5.369 -10.357149999999995
5.37 -10.257449999999912
5.371 -10.1569000000001
5.372 -10.055250000000001
5.373 -9.952400000000013
5.374 -9.848349999999964
5.375 -9.743099999999853
5.376 -9.636650000000024
5.377 -9.528949999999988
5.378 -9.419899999999966
5.379 -9.309500000000137
5.38 -9.197700000000003
5.381 -9.084549999999886
5.382 -8.970049999999958
5.383 -8.854200000000048
5.384 -8.737100000000101
5.385 -8.618749999999945
5.386 -8.499099999999954
5.387 -8.378250000000072
5.388 -8.25645
5.389 -8.133599999999957
5.39 -8.009800000000066
5.391 -7.885150000000104
5.392 -7.759700000000043
5.393 -7.633599999999976
5.394 -7.506849999999905
5.395 -7.3795999999999236
5.396 -7.251900000000005
5.397 -7.123700000000004
5.398 -6.995100000000039
5.399 -6.866150000000085
5.4 -6.736999999999889
5.401 -6.607449999999904
5.402 -6.477600000000076
5.403 -6.347550000000007
5.404 -6.216950000000054
5.405 -6.085899999999992
5.406 -5.954549999999912
5.407 -5.822650000000124
5.408 -5.690099999999982
5.409 -5.556999999999958
5.41 -5.423250000000102
5.411 -5.288699999999973
5.412 -5.153299999999944
5.413 -5.0170999999999895
5.414 -4.8800499999999625
5.415 -4.74185000000002
5.416 -4.602650000000083
5.417 -4.4625999999999
5.418 -4.321549999999896
5.419 -4.179400000000125
5.42 -4.036250000000012
5.421 -3.8920999999999055
5.422 -3.747000000000125
5.423 -3.601150000000046
5.424 -3.454449999999894
5.425 -3.306949999999989
5.426 -3.1586999999999588
5.427 -3.0098500000000707
5.428 -2.8604500000001254
5.429 -2.710499999999949
5.43 -2.560199999999957
5.431 -2.409649999999923
5.432 -2.2586499999999523
5.433 -2.1074000000001134
5.434 -1.95604999999998
5.435 -1.804499999999952
5.436 -1.652800000000003
5.437 -1.5009499999999592
5.438 -1.3489499999999945
5.439 -1.1968000000001089
5.44 -1.0445500000001022
5.441 -0.8921500000000013
5.442 -0.739399999999911
5.443 -0.586449999999926
5.444 -0.43325000000007247
5.445 -0.2796500000000826
5.446 -0.12580000000005087
5.447 0.028400000000143588
5.448 0.18310000000007487
5.449 0.33824999999994276
5.45 0.49384999999992074
5.451 0.6500499999999299
5.452 0.8067999999999964
5.453 0.9639999999999995
5.454 1.1218000000000339
5.455 1.2800500000000048
5.456 1.4385999999999912
5.457 1.5977500000000089
5.458 1.7572999999999894
5.459 1.9171499999999855
5.46 2.0772500000000234
5.461 2.2376000000001035
5.462 2.398150000000078
5.463 2.558699999999879
5.464 2.7193499999999746
5.465 2.8801000000000174
5.466 3.040799999999913
5.467 3.201350000000061
5.468 3.3618000000000885
5.469 3.5221499999999946
5.47 3.6824499999999274
5.471 3.842450000000018
5.472 4.002250000000041
5.473 4.161899999999968
5.474 4.321350000000002
5.475 4.480700000000088
5.476 4.639849999999932
5.477 4.798799999999881
5.478 4.957600000000083
5.479 5.116349999999964
5.48 5.274899999999951
5.481 5.433300000000016
5.482 5.591700000000081
5.483 5.749900000000078
5.484 5.907900000000008
5.485 6.065899999999937
5.486 6.223749999999945
5.487 6.381400000000058
5.488 6.538850000000103
5.489 6.696049999999933
5.49 6.853049999999867
5.491 7.009800000000108
5.492 7.1662000000000114
5.493 7.3222999999999
5.494 7.478100000000119
5.495 7.633350000000108
5.496 7.788149999999987
5.497 7.942549999999902
5.498 8.096549999999855
5.499 8.250050000000071
5.5 8.402950000000082
5.501 8.555399999999985
5.502 8.707399999999948
5.503 8.858949999999977
5.504 9.010000000000094
5.505 9.160549999999954
5.506 9.310799999999974
5.507 9.46065000000003
5.508 9.610149999999921
5.509 9.759349999999973
5.51 9.90815000000006
5.511 10.056800000000052
5.512 10.205249999999978
5.513 10.353400000000061
5.514 10.50140000000005
5.515 10.649299999999917
5.516 10.79699999999989
5.517 10.944449999999994
5.518 11.091600000000083
5.519 11.238449999999983
5.52 11.385050000000014
5.521 11.53120000000011
5.522 11.676799999999973
5.523 11.821999999999875
5.524 11.96660000000009
5.525 12.110250000000114
5.526 12.253099999999865
5.527 12.395099999999887
5.528 12.53599999999997
5.529 12.675850000000086
5.53 12.814500000000137
5.531 12.95189999999998
5.532 13.087899999999866
5.533 13.222449999999997
5.534 13.355700000000114
5.535 13.487600000000077
5.536 13.617999999999963
5.537 13.746949999999917
5.538 13.87455000000006
5.539 14.00080000000005
5.54 14.125649999999906
5.541 14.249299999999874
5.542 14.371800000000102
5.543 14.493150000000066
5.544 14.613599999999982
5.545 14.73305000000008
5.546 14.851599999999957
5.547 14.96934999999991
5.548 15.086400000000054
5.549 15.202800000000021
5.55 15.318649999999934
5.551 15.433999999999934
5.552 15.548750000000075
5.553 15.662949999999986
5.554 15.776749999999936
5.555 15.890150000000094
5.556 16.002999999999936
5.557 16.115299999999984
5.558 16.22695000000002
5.559 16.338099999999976
5.56 16.44855000000004
5.561 16.558150000000033
5.562 16.666999999999984
5.563 16.774900000000002
5.564 16.881800000000027
5.565 16.987600000000022
5.566 17.092199999999956
5.567 17.195600000000002
5.568 17.297649999999976
5.569 17.398299999999995
5.57 17.49740000000005
5.571 17.594999999999935
5.572 17.691100000000006
5.573 17.785549999999994
5.574 17.878399999999953
5.575 17.969650000000062
5.576 18.05925
5.577 18.147199999999934
5.578 18.233550000000022
5.579 18.31840000000003
5.58 18.401750000000046
5.581 18.48355000000001
5.582 18.563899999999958
5.583 18.642850000000035
5.584 18.72050000000002
5.585 18.796749999999957
5.586 18.87169999999997
5.587 18.945355000000042
5.588 19.017730000000025
5.589 19.088899999999963
5.59 19.158794999999966
5.591 19.227435000000042
5.592 19.294815000000035
5.593 19.360939999999925
5.594 19.425715
5.595 19.489180000000026
5.596 19.55129999999996
5.597 19.612025000000003
5.598 19.67135
5.599 19.729230000000005
5.6 19.785665000000016
5.601 19.84061500000002
5.602 19.894100000000023
5.603 19.94608999999997
5.604 19.996589999999973
5.605 20.04562500000002
5.606 20.09316999999999
5.607 20.139244999999985
5.608 20.18387500000002
5.609 20.227089999999993
5.61 20.268909999999984
5.611 20.309375000000017
5.612 20.348490000000016
5.613 20.38625499999999
5.614 20.42271499999998
5.615 20.457899999999988
5.616 20.49180000000001
5.617 20.52441500000001
5.618 20.555789999999995
5.619 20.585895000000008
5.62 20.614700000000006
5.621 20.64221
5.622 20.668409999999998
5.623 20.693264999999993
5.624 20.716734999999996
5.625 20.738795000000017
5.626 20.759425000000004
5.627 20.77855499999999
5.628 20.796144999999992
5.629 20.812175000000003
5.63 20.826575000000005
5.631 20.839314999999992
5.632 20.850361999999997
5.633 20.859678000000002
5.634 20.867233999999996
5.635 20.8730065
5.636 20.876982750000003
5.637 20.879151500000003
5.638 20.87951675
5.639 20.878088999999996
5.64 20.874885499999994
5.641 20.869932000000002
5.642 20.863264000000004
5.643 20.854928
5.644 20.844959999999997
5.645 20.833414999999995
5.646 20.820359999999997
5.647 20.805839999999993
5.648 20.789909999999992
5.649 20.772615000000012
5.65 20.75400000000002
5.651 20.734105
5.652 20.71296499999999
5.653 20.690589999999993
5.654 20.66698000000001
5.655 20.642134999999993
5.656 20.616044999999986
5.657 20.588690000000025
5.658 20.560039999999994
5.659 20.53002499999997
5.66 20.49859500000001
5.661 20.465720000000008
5.662 20.431335000000015
5.663 20.395384999999987
5.664 20.357779999999977
5.665 20.31848000000002
5.666 20.277430000000027
5.667 20.23458999999999
5.668 20.18995499999997
5.669 20.143480000000018
5.67 20.09514499999999
5.671 20.044949999999982
5.672 19.992915
5.673 19.93905500000002
5.674 19.88341000000002
5.675 19.826020000000007
5.676 19.766924999999958
5.677 19.70617999999995
5.678 19.64383000000007
5.679 19.579985000000004
5.68 19.51469999999997
5.681 19.44797500000005
5.682 19.379935000000003
5.683 19.310690000000005
5.684 19.240239999999964
5.685 19.168669999999974
5.686 19.096050000000016
5.687 19.02228499999995
5.688 18.947600000000005
5.689 18.871950000000012
5.69 18.795300000000026
5.691 18.71774999999999
5.692 18.63914999999999
5.693 18.559600000000053
5.694 18.479100000000013
5.695 18.397599999999976
5.696 18.31504999999997
5.697 18.231400000000026
5.698 18.146599999999992
5.699 18.06055000000001
5.7 17.97330000000005
5.701 17.884749999999993
5.702 17.794799999999984
5.703 17.703499999999988
5.704 17.61074999999997
5.705 17.516400000000022
5.706 17.420450000000045
5.707 17.32299999999999
5.708 17.223999999999972
5.709 17.123349999999952
5.71 17.021050000000024
5.711 16.91720000000004
5.712 16.811749999999947
5.713 16.704649999999944
5.714 16.59605000000003
5.715 16.48600000000002
5.716 16.374450000000014
5.717 16.26144999999999
5.718 16.147049999999926
5.719 16.03129999999996
5.72 15.914350000000022
5.721 15.796200000000107
5.722 15.676700000000036
5.723 15.55594999999993
5.724 15.434150000000027
5.725 15.311250000000012
5.726 15.187149999999933
5.727 15.062000000000062
5.728 14.935750000000073
5.729 14.808399999999972
5.73 14.680050000000048
5.731 14.55060000000001
5.732 14.420149999999978
5.733 14.288649999999977
5.734 14.156100000000011
5.735 14.022600000000024
5.736 13.888249999999964
5.737 13.752950000000055
5.738 13.61664999999998
5.739 13.479499999999831
5.74 13.341499999999956
5.741 13.202600000000036
5.742 13.062800000000069
5.743 12.922300000000122
5.744 12.781100000000023
5.745 12.639100000000001
5.746 12.496299999999877
5.747 12.352849999999922
5.748 12.20880000000011
5.749 12.063999999999998
5.75 11.918499999999908
5.751 11.772349999999987
5.752 11.625550000000061
5.753 11.478000000000009
5.754 11.329799999999953
5.755 11.181000000000038
5.756 11.031350000000051
5.757 10.880899999999965
5.758 10.7297499999999
5.759 10.577800000000082
5.76 10.424950000000043
5.761 10.271249999999933
5.762 10.11675000000007
5.763 9.961250000000039
5.764 9.804700000000041
5.765 9.647200000000023
5.766 9.488699999999836
5.767 9.329049999999908
5.768 9.16840000000016
5.769 9.00675000000007
5.77 8.843999999999866
5.771 8.680199999999868
5.772 8.515300000000101
5.773 8.349400000000166
5.774 8.18249999999989
5.775 8.01459999999997
5.776 7.845850000000147
5.777 7.676249999999905
5.778 7.50569999999999
5.779 7.334450000000096
5.78 7.1625999999999985
5.781 6.990200000000016
5.782 6.817200000000002
5.783 6.643699999999905
5.784 6.469799999999845
5.785 6.295549999999969
5.786 6.121050000000052
5.787 5.946199999999971
5.788 5.771100000000022
5.789 5.595850000000152
5.79 5.420499999999988
5.791 5.244949999999929
5.792 5.0691999999999755
5.793 4.893249999999953
5.794 4.717100000000037
5.795 4.5409500000001195
5.796 4.364549999999988
5.797 4.187799999999867
5.798 4.0108500000000245
5.799 3.8335999999999926
5.8 3.6559999999999717
5.801 3.4781000000001088
5.802 3.2999500000000306
5.803 3.1213999999999893
5.804 2.9424499999999854
5.805 2.7630500000000446
5.806 2.5832999999999413
5.807 2.4031999999998486
5.808 2.22270000000014
5.809 2.0419500000000426
5.81 1.8607500000000083
5.811 1.6792499999999586
5.812 1.4975999999999878
5.813 1.3156000000000279
5.814 1.1333999999999997
5.815 0.9510500000000505
5.816 0.768449999999886
5.817 0.585799999999921
5.818 0.40305000000000896
5.819 0.22025000000012313
5.82 0.03745000000006382
5.821 -0.14545000000011632
5.822 -0.32840000000009667
5.823 -0.5111999999999826
5.824 -0.6939999999998683
5.825 -0.8768499999999013
5.826 -1.059650000000134
5.827 -1.2424999999999935
5.828 -1.425199999999932
5.829 -1.607900000000044
5.83 -1.790750000000077
5.831 -1.9735999999999365
5.832 -2.1563999999999957
5.833 -2.3393000000000024
5.834 -2.5222999999999565
5.835 -2.705350000000058
5.836 -2.8886000000000536
5.837 -3.0719999999999708
5.838 -3.255349999999914
5.839 -3.438799999999978
5.84 -3.6223499999999893
5.841 -3.8059499999999744
5.842 -3.9895999999999336
5.843 -4.173150000000119
5.844 -4.356750000000104
5.845 -4.540299999999942
5.846 -4.723650000000059
5.847 -4.90685000000008
5.848 -5.089849999999861
5.849 -5.272699999999894
5.85 -5.455250000000085
5.851 -5.637500000000087
5.852 -5.819449999999899
5.853 -6.00094999999995
5.854 -6.182150000000157
5.855 -6.362900000000081
5.856 -6.543249999999869
5.857 -6.723299999999988
5.858 -6.902800000000049
5.859 -7.081850000000001
5.86 -7.260599999999936
5.861 -7.438799999999988
5.862 -7.61650000000013
5.863 -7.793949999999883
5.864 -7.970949999999872
5.865 -8.147500000000099
5.866 -8.323600000000042
5.867 -8.499250000000048
5.868 -8.674500000000092
5.869 -8.849299999999852
5.87 -9.023699999999996
5.871 -9.197550000000081
5.872 -9.370849999999937
5.873 -9.543650000000056
5.874 -9.715849999999971
5.875 -9.887500000000001
5.876 -10.05855
5.877 -10.228949999999994
5.878 -10.398699999999984
5.879 -10.567649999999873
5.88 -10.735899999999958
5.881 -10.903450000000065
5.882 -11.070150000000098
5.883 -11.236149999999979
5.884 -11.401349999999935
5.885 -11.56569999999999
5.886 -11.729300000000094
5.887 -11.892150000000074
5.888 -12.0542999999999
5.889 -12.2156
5.89 -12.376250000000095
5.891 -12.536250000000013
5.892 -12.695599999999924
5.893 -12.854399999999952
5.894 -13.01259999999995
5.895 -13.170300000000038
5.896 -13.32750000000004
5.897 -13.484249999999934
5.898 -13.640450000000115
5.899 -13.796249999999988
5.9 -13.9516499999999
5.901 -14.106650000000018
5.902 -14.261200000000029
5.903 -14.415199999999981
5.904 -14.568749999999998
5.905 -14.721850000000078
5.906 -14.874450000000072
5.907 -15.026349999999915
5.908 -15.177549999999956
5.909 -15.328149999999962
5.91 -15.478049999999993
5.911 -15.62695000000003
5.912 -15.77499999999999
5.913 -15.922200000000053
5.914 -16.06820000000005
5.915 -16.21309999999994
5.916 -16.356899999999882
5.917 -16.499600000000058
5.918 -16.64100000000005
5.919 -16.781049999999976
5.92 -16.919949999999982
5.921 -17.05754999999998
5.922 -17.193750000000023
5.923 -17.328650000000053
5.924 -17.46229999999996
5.925 -17.594649999999948
5.926 -17.72570000000001
5.927 -17.855450000000065
5.928 -17.98405000000003
5.929 -18.111549999999966
5.93 -18.237850000000012
5.931 -18.36295
5.932 -18.48704999999999
5.933 -18.61014999999999
5.934 -18.732200000000017
5.935 -18.85330000000003
5.936 -18.973399999999955
5.937 -19.09254999999995
5.938 -19.21075000000001
5.939 -19.328050000000026
5.94 -19.44440000000002
5.941 -19.559850000000058
5.942 -19.674399999999956
5.943 -19.787899999999976
5.944 -19.9004
5.945 -20.011899999999947
5.946 -20.122399999999985
5.947 -20.231799999999993
5.948 -20.34010000000006
5.949 -20.447255000000023
5.95 -20.553199999999958
5.951 -20.657994999999982
5.952 -20.761554999999994
5.953 -20.863860000000077
5.954 -20.96491000000006
5.955 -21.064654999999963
5.956 -21.163089999999983
5.957 -21.26022999999998
5.958 -21.35606499999998
5.959 -21.450594999999993
5.96 -21.543800000000008
5.961 -21.63569500000001
5.962 -21.726284999999983
5.963 -21.815575000000027
5.964 -21.903590000000012
5.965 -21.990319999999965
5.966 -22.075770000000006
5.967 -22.159915000000012
5.968 -22.24277499999999
5.969 -22.32435999999999
5.97 -22.40464
5.971 -22.483640000000012
5.972 -22.56134000000001
5.973 -22.637680000000017
5.974 -22.712674999999987
5.975 -22.7863
5.976 -22.858519999999995
5.977 -22.929359999999978
5.978 -22.998765000000006
5.979 -23.066705000000017
5.98 -23.133194999999986
5.981 -23.19819499999999
5.982 -23.26170000000001
5.983 -23.323695000000004
5.984 -23.38418500000001
5.985 -23.44316
5.986 -23.50061999999999
5.987 -23.556584999999995
5.988 -23.61107
5.989 -23.66409000000001
5.99 -23.715645499999997
5.991 -23.765775499999997
5.992 -23.814508999999997
5.993 -23.8618645
5.994 -23.907868500000003
5.995 -23.9525465
5.996 -23.995922000000004
5.997 -24.038016
5.998 -24.078845
5.999 -24.118412500000005
6.0 -24.156725
6.001 -24.19379999999999
6.002 -24.229614999999985
6.003 -24.26416000000001
6.004 -24.297415000000004
6.005 -24.32933499999998
6.006 -24.35990500000002
6.007 -24.389090000000017
6.008 -24.41683499999998
6.009 -24.443084999999996
6.01 -24.467810000000014
6.011 -24.490954999999996
6.012 -24.512454999999974
6.013 -24.532269999999986
6.014 -24.550340000000034
6.015 -24.566635000000016
6.016 -24.581139999999998
6.017 -24.593809999999984
6.018 -24.604615000000003
6.019 -24.613549999999993
6.02 -24.62060499999999
6.021 -24.625800000000005
6.022 -24.629149999999978
6.023 -24.630690000000026
6.024 -24.630435000000002
6.025 -24.628405000000004
6.026 -24.624680000000016
6.027 -24.619324999999943
6.028 -24.612385000000007
6.029 -24.60386500000005
6.03 -24.593854999999976
6.031 -24.582444999999943
6.032 -24.569685000000018
6.033 -24.555624999999996
6.034 -24.540259999999982
6.035 -24.52362500000001
6.036 -24.505800000000026
6.037 -24.48674999999999
6.038 -24.46649999999998
6.039 -24.445100000000057
6.04 -24.42249999999998
6.041 -24.398649999999957
6.042 -24.37360000000005
6.043 -24.347250000000038
6.044 -24.319599999999934
6.045 -24.29069999999997
6.046 -24.260250000000035
6.047 -24.22835
6.048 -24.195050000000005
6.049 -24.160100000000014
6.05 -24.12350000000002
6.051 -24.08534999999998
6.052 -24.04544999999999
6.053 -24.00380000000006
6.054 -23.960400000000003
6.055 -23.915199999999942
6.056 -23.868249999999936
6.057 -23.81940000000006
6.058 -23.76875000000009
6.059 -23.716350000000002
6.06 -23.662099999999935
6.061 -23.605999999999973
6.062 -23.548200000000037
6.063 -23.48869999999996
6.064 -23.427499999999906
6.065 -23.36465000000003
6.066 -23.300200000000125
6.067 -23.234199999999998
6.068 -23.166600000000017
6.069 -23.097449999999984
6.07 -23.02684999999985
6.071 -22.954749999999983
6.072 -22.88130000000013
6.073 -22.80635000000003
6.074 -22.72995
6.075 -22.65215000000001
6.076 -22.572999999999862
6.077 -22.492499999999907
6.078 -22.41050000000005
6.079 -22.32715000000003
6.08 -22.242350000000084
6.081 -22.156050000000057
6.082 -22.068399999999876
6.083 -21.979299999999938
6.084 -21.888700000000092
6.085 -21.79670000000012
6.086 -21.703149999999923
6.087 -21.608149999999966
6.088 -21.51160000000013
6.089 -21.413550000000043
6.09 -21.314049999999853
6.091 -21.21309999999991
6.092 -21.11080000000015
6.093 -21.006900000000023
6.094 -20.901549999999965
6.095 -20.79484999999992
6.096 -20.686649999999972
6.097 -20.577100000000044
6.098 -20.46614999999998
6.099 -20.353900000000085
6.1 -20.240250000000056
6.101 -20.1251999999999
6.102 -20.008849999999903
6.103 -19.891100000000126
6.104 -19.772150000000114
6.105 -19.651849999999943
6.106 -19.53009999999984
6.107 -19.407100000000053
6.108 -19.282650000000157
6.109 -19.156899999999908
6.11 -19.029849999999993
6.111 -18.901300000000003
6.112 -18.77145
6.113 -18.64015000000007
6.114 -18.507349999999885
6.115 -18.37314999999992
6.116 -18.237500000000022
6.117 -18.100400000000022
6.118 -17.961950000000037
6.119 -17.822099999999924
6.12 -17.68069999999993
6.121 -17.537800000000033
6.122 -17.39354999999998
6.123 -17.24800000000009
6.124 -17.10105000000007
6.125 -16.95269999999992
6.126 -16.803100000000075
6.127 -16.6523
6.128 -16.500249999999888
6.129 -16.347050000000035
6.13 -16.192750000000068
6.131 -16.03730000000001
6.132 -15.88070000000004
6.133 -15.723150000000047
6.134 -15.56464999999986
6.135 -15.40509999999988
6.136 -15.244600000000052
6.137 -15.083150000000032
6.138 -14.920750000000163
6.139 -14.757550000000021
6.14 -14.593249999999767
6.141 -14.428049999999985
6.142 -14.261900000000008
6.143 -14.094450000000021
6.144 -13.92605000000019
6.145 -13.756750000000137
6.146 -13.58634999999997
6.147 -13.414549999999844
6.148 -13.241550000000005
6.149 -13.06759999999997
6.15 -12.892299999999954
6.151 -12.715500000000032
6.152 -12.537649999999969
6.153 -12.358650000000166
6.154 -12.178350000000005
6.155 -11.996599999999912
6.156 -11.813449999999865
6.157 -11.629200000000047
6.158 -11.44390000000009
6.159 -11.257450000000043
6.16 -11.069899999999883
6.161 -10.88119999999998
6.162 -10.691400000000309
6.163 -10.50049999999983
6.164 -10.30879999999977
6.165 -10.11640000000008
6.166 -9.923050000000197
6.167 -9.728950000000014
6.168 -9.534149999999853
6.169 -9.338750000000006
6.17 -9.14275000000013
6.171 -8.946299999999797
6.172 -8.749450000000019
6.173 -8.551950000000238
6.174 -8.353950000000026
6.175 -8.1556
6.176 -7.95664999999994
6.177 -7.7571499999998235
6.178 -7.557499999999787
6.179 -7.357300000000039
6.18 -7.156450000000286
6.181 -6.955299999999998
6.182 -6.753599999999999
6.183 -6.551299999999968
6.184 -6.348449999999881
6.185 -6.145050000000082
6.186 -5.940899999999985
6.187 -5.735999999999936
6.188 -5.530399999999908
6.189 -5.324200000000196
6.19 -5.117250000000184
6.191 -4.909349999999979
6.192 -4.700749999999795
6.193 -4.491400000000007
6.194 -4.281299999999918
6.195 -4.070449999999878
6.196 -3.8588000000002594
6.197 -3.6464999999999415
6.198 -3.4334500000000183
6.199 -3.2195500000001958
6.2 -3.0050000000000217
6.201 -2.7898999999997898
6.202 -2.5741499999999
6.203 -2.3578999999999266
6.204 -2.141099999999896
6.205 -1.9237500000001546
6.206 -1.7059999999999298
6.207 -1.4878999999998892
6.208 -1.2694000000000594
6.209 -1.050500000000093
6.21 -0.8311500000000166
6.211 -0.6115000000000981
6.212 -0.39169999999991156
6.213 -0.17154999999990928
6.214 0.04879999999998774
6.215 0.2695000000000475
6.216 0.4904499999999756
6.217 0.7113499999999301
6.218 0.9324499999997793
6.219 1.1535499999999754
6.22 1.3746000000001979
6.221 1.5958999999999417
6.222 1.8173999999999273
6.223 2.038849999999939
6.224 2.2599500000001354
6.225 2.4810500000003315
6.226 2.702149999999834
6.227 2.9230499999997885
6.228 3.14395000000009
6.229 3.3646500000001494
6.23 3.5851999999999413
6.231 3.805599999999812
6.232 4.025749999999814
6.233 4.245699999999922
6.234 4.465500000000108
6.235 4.6851000000000536
6.236 4.904550000000077
6.237 5.123800000000206
6.238 5.3428000000001195
6.239 5.561850000000007
6.24 5.7806999999999995
6.241 5.999400000000072
6.242 6.218099999999796
6.243 6.4365499999999995
6.244 6.655050000000176
6.245 6.8734999999996855
6.246 7.091799999999967
6.247 7.310350000000118
6.248 7.528849999999948
6.249 7.74709999999991
6.25 7.965600000000086
6.251 8.184100000000264
6.252 8.402349999999878
6.253 8.620699999999786
6.254 8.839199999999964
6.255 9.0574999999999
6.256 9.27559999999994
6.257 9.493700000000327
6.258 9.7116500000001
6.259 9.929399999999976
6.26 10.14694999999996
6.261 10.364299999999702
6.262 10.58110000000008
6.263 10.797550000000294
6.264 11.01365
6.265 11.228949999999779
6.266 11.44390000000009
6.267 11.658299999999997
6.268 11.87194999999995
6.269 12.085050000000194
6.27 12.297399999999792
6.271 12.50894999999981
6.272 12.719600000000304
6.273 12.929550000000123
6.274 13.138749999999991
6.275 13.347149999999933
6.276 13.554799999999922
6.277 13.761600000000012
6.278 13.967449999999909
6.279 14.17249999999988
6.28 14.376799999999898
6.281 14.580400000000285
6.282 14.783250000000026
6.283 14.985199999999892
6.284 15.186350000000182
6.285 15.386749999999823
6.286 15.586449999999836
6.287 15.785350000000268
6.288 15.983550000000028
6.289 16.18109999999978
6.29 16.37785000000013
6.291 16.573800000000034
6.292 16.768999999999984
6.293 16.96340000000001
6.294 17.15704999999991
6.295 17.34985000000008
6.296 17.54189999999996
6.297 17.733149999999906
6.298 17.923400000000033
6.299 18.112750000000112
6.3 18.30124999999995
6.301 18.488799999999937
6.302 18.675350000000105
6.303 18.860849999999957
6.304 19.04534999999999
6.305 19.228850000000026
6.306 19.41124999999995
6.307 19.592700000000026
6.308 19.773000000000014
6.309 19.952099999999938
6.31 20.130100000000095
6.311 20.307000000000137
6.312 20.482749999999918
6.313 20.65729999999998
6.314 20.830699999999958
6.315 21.002999999999993
6.316 21.17410000000014
6.317 21.343949999999904
6.318 21.512599999999953
6.319 21.680050000000108
6.32 21.84639999999998
6.321 22.011549999999964
6.322 22.17544999999991
6.323 22.338249999999913
6.324 22.49975000000008
6.325 22.660000000000043
6.326 22.819150000000057
6.327 22.97705000000004
6.328 23.133699999999983
6.329 23.289200000000015
6.33 23.44345000000001
6.331 23.596350000000022
6.332 23.74804999999997
6.333 23.898499999999885
6.334 24.047699999999935
6.335 24.19555
6.336 24.342150000000036
6.337 24.487450000000056
6.338 24.631349999999948
6.339 24.773850000000056
6.34 24.91490000000006
6.341 25.05469999999985
6.342 25.19315000000001
6.343 25.330050000000114
6.344 25.465499999999945
6.345 25.599599999999967
6.346 25.73225000000005
6.347 25.863299999999946
6.348 25.99284999999993
6.349 26.12090000000001
6.35 26.24745000000001
6.351 26.372449999999965
6.352 26.495850000000065
6.353 26.617750000000086
6.354 26.737999999999936
6.355 26.856549999999984
6.356 26.973549999999985
6.357 27.088949999999954
6.358 27.20259999999999
6.359 27.314600000000016
6.36 27.42490000000007
6.361 27.533500000000068
6.362 27.64035000000003
6.363 27.74544999999996
6.364 27.848799999999947
6.365 27.950350000000014
6.366 28.050249999999995
6.367 28.148400000000024
6.368 28.244750000000053
6.369 28.339299999999984
6.37 28.432149999999943
6.371 28.523349999999994
6.372 28.612800000000004
6.373 28.70049999999999
6.374 28.786549999999973
6.375 28.87100000000002
6.376 28.95380000000006
6.377 29.035
6.378 29.11464999999997
6.379 29.19270499999998
6.38 29.26922500000005
6.381 29.344250000000027
6.382 29.41772999999993
6.383 29.489724999999957
6.384 29.560225000000056
6.385 29.629235000000044
6.386 29.696779999999983
6.387 29.76280999999999
6.388 29.827304999999978
6.389 29.890264999999978
6.39 29.95166000000003
6.391 30.011449999999996
6.392 30.069614999999988
6.393 30.12612000000002
6.394 30.180880000000005
6.395 30.233894999999976
6.396 30.28516499999998
6.397 30.334600000000034
6.398 30.382140000000025
6.399 30.42778499999998
6.4 30.471489999999985
6.401 30.51321500000001
6.402 30.552935000000005
6.403 30.59063999999998
6.404 30.626284999999992
6.405 30.659860000000016
6.406 30.691380000000006
6.407 30.720819999999993
6.408 30.74817999999999
6.409 30.7734715
6.41 30.796709500000002
6.411 30.817910499999996
6.412 30.837098
6.413 30.8542965
6.414 30.869534499999997
6.415 30.882846499999992
6.416 30.894263
6.417 30.903815
6.418 30.911545
6.419 30.91748
6.42 30.921654999999994
6.421 30.924100000000003
6.422 30.924834999999995
6.423 30.923894999999995
6.424 30.921294999999997
6.425 30.91703
6.426 30.911144999999983
6.427 30.903634999999984
6.428 30.89448000000001
6.429 30.88368000000001
6.43 30.87125000000002
6.431 30.85716500000001
6.432 30.84139999999999
6.433 30.823959999999985
6.434 30.804820000000007
6.435 30.783960000000004
6.436 30.761350000000014
6.437 30.736995000000018
6.438 30.71085499999995
6.439 30.682890000000018
6.44 30.65313000000002
6.441 30.62151499999997
6.442 30.588035
6.443 30.552780000000013
6.444 30.51565500000004
6.445 30.476649999999943
6.446 30.435749999999963
6.447 30.39290000000005
6.448 30.348300000000023
6.449 30.30179999999995
6.45 30.25334999999995
6.451 30.20310000000003
6.452 30.15100000000005
6.453 30.097000000000023
6.454 30.041150000000016
6.455 29.983500000000003
6.456 29.923949999999948
6.457 29.86249999999994
6.458 29.799299999999985
6.459 29.73435
6.46 29.66755000000003
6.461 29.598899999999993
6.462 29.528449999999957
6.463 29.45624999999997
6.464 29.382300000000033
6.465 29.30659999999998
6.466 29.229199999999956
6.467 29.15010000000013
6.468 29.06935000000013
6.469 28.98694999999996
6.47 28.90284999999999
6.471 28.817100000000025
6.472 28.729699999999887
6.473 28.64084999999999
6.474 28.550450000000037
6.475 28.458449999999893
6.476 28.364850000000065
6.477 28.269700000000014
6.478 28.173150000000007
6.479 28.0751000000001
6.48 27.97554999999993
6.481 27.874399999999916
6.482 27.771849999999944
6.483 27.667850000000044
6.484 27.562199999999965
6.485 27.45509999999996
6.486 27.346500000000052
6.487 27.236350000000087
6.488 27.12470000000005
6.489 27.011400000000013
6.49 26.896599999999893
6.491 26.780199999999926
6.492 26.662050000000015
6.493 26.542400000000022
6.494 26.42110000000003
6.495 26.29794999999997
6.496 26.17315000000009
6.497 26.046750000000007
6.498 25.91859999999998
6.499 25.788700000000002
6.5 25.657099999999883
6.501 25.523849999999936
6.502 25.388850000000048
6.503 25.252250000000124
6.504 25.11405000000001
6.505 24.974149999999923
6.506 24.83260000000001
6.507 24.68955000000002
6.508 24.54499999999995
6.509 24.398850000000028
6.51 24.251400000000096
6.511 24.102550000000033
6.512 23.952300000000015
6.513 23.80079999999996
6.514 23.64804999999987
6.515 23.494200000000014
6.516 23.33910000000012
6.517 23.18294999999991
6.518 23.02564999999996
6.519 22.867200000000093
6.52 22.70789999999998
6.521 22.54749999999993
6.522 22.386100000000052
6.523 22.22370000000001
6.524 22.060150000000057
6.525 21.89559999999993
6.526 21.730199999999908
6.527 21.56365000000014
6.528 21.395999999999916
6.529 21.22724999999992
6.53 21.057400000000158
6.531 20.88639999999996
6.532 20.714100000000098
6.533 20.54070000000012
6.534 20.36614999999971
6.535 20.19029999999998
6.536 20.013200000000218
6.537 19.834950000000017
6.538 19.655349999999835
6.539 19.474350000000044
6.54 19.29199999999992
6.541 19.108299999999815
6.542 18.92335000000002
6.543 18.737300000000108
6.544 18.549900000000218
6.545 18.36100000000007
6.546 18.171049999999784
6.547 17.979949999999757
6.548 17.787500000000094
6.549 17.593800000000048
6.55 17.398949999999914
6.551 17.20320000000025
6.552 17.00635000000013
6.553 16.808299999999942
6.554 16.60939999999986
6.555 16.409549999999925
6.556 16.208700000000174
6.557 16.00720000000007
6.558 15.804750000000118
6.559 15.601299999999998
6.56 15.397349999999795
6.561 15.192699999999961
6.562 14.987049999999961
6.563 14.780799999999928
6.564 14.574100000000131
6.565 14.366799999999957
6.566 14.158699999999858
6.567 13.95010000000002
6.568 13.740900000000153
6.569 13.531149999999881
6.57 13.320899999999872
6.571 13.110050000000179
6.572 12.898800000000001
6.573 12.687050000000088
6.574 12.474700000000144
6.575 12.261799999999795
6.576 12.048549999999977
6.577 11.834700000000128
6.578 11.620299999999876
6.579 11.405499999999833
6.58 11.190200000000052
6.581 10.974149999999975
6.582 10.757499999999865
6.583 10.540550000000259
6.584 10.323000000000276
6.585 10.10465000000002
6.586 9.885800000000028
6.587 9.666199999999737
6.588 9.44599999999976
6.589 9.225300000000047
6.59 9.003850000000035
6.591 8.781799999999992
6.592 8.55904999999997
6.593 8.335549999999998
6.594 8.111449999999992
6.595 7.886600000000035
6.596 7.6610500000001
6.597 7.435150000000002
6.598 7.2086499999998725
6.599 6.981350000000164
6.6 6.753550000000025
6.601 6.525249999999802
6.602 6.296300000000269
6.603 6.06720000000012
6.604 5.837749999999808
6.605 5.607649999999839
6.606 5.377449999999922
6.607 5.146850000000216
6.608 4.9160500000002685
6.609 4.685299999999948
6.61 4.4543499999997325
6.611 4.223399999999863
6.612 3.992400000000021
6.613 3.7614000000001786
6.614 3.5306500000002043
6.615 3.2998499999999096
6.616 3.069049999999962
6.617 2.8387000000001246
6.618 2.608449999999887
6.619 2.3783999999998917
6.62 2.148550000000138
6.621 1.9188999999999319
6.622 1.6894499999999675
6.623 1.4601499999999241
6.624 1.2309999999998018
6.625 1.0019
6.626 0.7730000000000931
6.627 0.5442500000001071
6.628 0.3153500000002002
6.629 0.08644999999994629
6.63 -0.14230000000003962
6.631 -0.37124999999992025
6.632 -0.6001500000001742
6.633 -0.8290500000000811
6.634 -1.0583500000001245
6.635 -1.2878499999997155
6.636 -1.51729999999968
6.637 -1.746800000000312
6.638 -1.9764500000001712
6.639 -2.206449999999846
6.64 -2.4365499999998153
6.641 -2.666600000000158
6.642 -2.8966000000001797
6.643 -3.1265999999998546
6.644 -3.3568500000000916
6.645 -3.586900000000087
6.646 -3.816749999999841
6.647 -4.046599999999942
6.648 -4.276250000000148
6.649 -4.505549999999844
6.65 -4.734649999999993
6.651 -4.963399999999979
6.652 -5.1917499999998284
6.653 -5.419750000000209
6.654 -5.647200000000185
6.655 -5.874049999999784
6.656 -6.100350000000018
6.657 -6.326250000000116
6.658 -6.551649999999784
6.659 -6.776300000000194
6.66 -7.000199999999957
6.661 -7.223349999999767
6.662 -7.4459000000002415
6.663 -7.667949999999937
6.664 -7.889250000000028
6.665 -8.109800000000167
6.666 -8.329749999999928
6.667 -8.548950000000083
6.668 -8.767449999999913
6.669 -8.985599999999927
6.67 -9.202999999999989
6.671 -9.419750000000047
6.672 -9.636000000000019
6.673 -9.851550000000014
6.674 -10.0666499999999
6.675 -10.281250000000048
6.676 -10.495100000000242
6.677 -10.708349999999713
6.678 -10.921249999999716
6.679 -11.133400000000112
6.68 -11.345000000000105
6.681 -11.556000000000067
6.682 -11.766300000000049
6.683 -11.976249999999869
6.684 -12.185450000000083
6.685 -12.393899999999999
6.686 -12.60169999999991
6.687 -12.809000000000085
6.688 -13.015599999999933
6.689 -13.221450000000177
6.69 -13.42655000000012
6.691 -13.630849999999791
6.692 -13.8346000000001
6.693 -14.037600000000108
6.694 -14.239699999999896
6.695 -14.441100000000054
6.696 -14.641899999999833
6.697 -14.841749999999765
6.698 -15.04070000000017
6.699 -15.238849999999957
6.7 -15.436300000000111
6.701 -15.633000000000314
6.702 -15.828749999999975
6.703 -16.023399999999867
6.704 -16.217099999999913
6.705 -16.410099999999982
6.706 -16.602149999999856
6.707 -16.79304999999999
6.708 -16.982850000000006
6.709 -17.17154999999991
6.71 -17.359299999999966
6.711 -17.545899999999932
6.712 -17.731250000000212
6.713 -17.91550000000003
6.714 -18.098549999999783
6.715 -18.28055000000009
6.716 -18.461450000000283
6.717 -18.641000000000144
6.718 -18.819249999999997
6.719 -18.996349999999758
6.72 -19.172349999999756
6.721 -19.34710000000006
6.722 -19.52055000000001
6.723 -19.69285000000022
6.724 -19.863999999999994
6.725 -20.034049999999997
6.726 -20.203000000000234
6.727 -20.370599999999794
6.728 -20.537149999999908
6.729 -20.702750000000172
6.73 -20.867000000000107
6.731 -21.0301999999999
6.732 -21.192449999999848
6.733 -21.353550000000055
6.734 -21.51375000000004
6.735 -21.67279999999994
6.736 -21.83074999999989
6.737 -21.987799999999975
6.738 -22.143649999999994
6.739 -22.298450000000045
6.74 -22.452150000000156
6.741 -22.604600000000058
6.742 -22.755949999999846
6.743 -22.90614999999989
6.744 -23.05510000000007
6.745 -23.202700000000096
6.746 -23.34899999999994
6.747 -23.493949999999973
6.748 -23.63750000000005
6.749 -23.779699999999966
6.75 -23.920350000000006
6.751 -24.05949999999997
6.752 -24.197200000000002
6.753 -24.333250000000035
6.754 -24.467700000000043
6.755 -24.6006
6.756 -24.731899999999932
6.757 -24.861649999999987
6.758 -24.989800000000013
6.759 -25.116499999999935
6.76 -25.241550000000036
6.761 -25.36489999999999
6.762 -25.486849999999983
6.763 -25.607400000000023
6.764 -25.726300000000062
6.765 -25.843700000000027
6.766 -25.959899999999926
6.767 -26.074650000000066
6.768 -26.187849999999983
6.769 -26.29980000000004
6.77 -26.410450000000086
6.771 -26.5197
6.772 -26.62759999999993
6.773 -26.73414999999988
6.774 -26.839449999999964
6.775 -26.94345000000004
6.776 -27.046150000000107
6.777 -27.14750000000002
6.778 -27.247499999999945
6.779 -27.34620000000004
6.78 -27.443549999999966
6.781 -27.539499999999943
6.782 -27.63395000000002
6.783 -27.72690000000001
6.784 -27.818400000000075
6.785 -27.908450000000034
6.786 -27.99694999999994
6.787 -28.083849999999998
6.788 -28.16915000000003
6.789 -28.25279999999989
6.79 -28.334749999999946
6.791 -28.415000000000035
6.792 -28.493649999999924
6.793 -28.57055000000004
6.794 -28.645600000000087
6.795 -28.718949999999992
6.796 -28.790549999999946
6.797 -28.860349999999986
6.798 -28.928400000000074
6.799 -28.994750000000018
6.8 -29.059349999999935
6.801 -29.12215000000001
6.802 -29.183200000000053
6.803 -29.242549999999955
6.804 -29.3003
6.805 -29.356349999999985
6.806 -29.410649999999944
6.807 -29.463299999999986
6.808 -29.514350000000007
6.809 -29.563799999999997
6.81 -29.61165000000005
6.811 -29.657850000000018
6.812 -29.702449999999963
6.813 -29.745550000000005
6.814 -29.787099999999988
6.815 -29.82705500000002
6.816 -29.86549000000005
6.817 -29.90244000000003
6.818 -29.937829999999998
6.819 -29.971729999999937
6.82 -30.004089999999955
6.821 -30.034920000000014
6.822 -30.064260000000047
6.823 -30.09208000000004
6.824 -30.118364999999958
6.825 -30.143139999999967
6.826 -30.166375000000023
6.827 -30.188050000000022
6.828 -30.208169999999985
6.829 -30.226705
6.83 -30.24362999999998
6.831 -30.258949999999995
6.832 -30.27266500000001
6.833 -30.284725000000005
6.834 -30.295110000000015
6.835 -30.30378999999998
6.836 -30.310790000000004
6.837 -30.316085000000008
6.838 -30.319634999999984
6.839 -30.32143000000001
6.84 -30.321475000000003
6.841 -30.319764999999983
6.842 -30.316280000000003
6.843 -30.311025000000008
6.844 -30.303990000000002
6.845 -30.295189499999996
6.846 -30.284623499999995
6.847 -30.272295499999995
6.848 -30.25821525
6.849 -30.242392499999998
6.85 -30.22484425
6.851 -30.205586500000003
6.852 -30.184637
6.853 -30.16200599999999
6.854 -30.137725
6.855 -30.111815000000004
6.856 -30.08430000000001
6.857 -30.05519000000001
6.858 -30.0245
6.859 -29.992284999999985
6.86 -29.958549999999995
6.861 -29.92330500000001
6.862 -29.886575000000022
6.863 -29.848350000000018
6.864 -29.808674999999994
6.865 -29.76755999999996
6.866 -29.724979999999967
6.867 -29.680975000000032
6.868 -29.635519999999993
6.869 -29.588629999999966
6.87 -29.54029500000003
6.871 -29.490465000000032
6.872 -29.439174999999977
6.873 -29.386419999999962
6.874 -29.332144999999997
6.875 -29.276355000000052
6.876 -29.219034999999984
6.877 -29.160129999999953
6.878 -29.099685000000004
6.879 -29.03771000000001
6.88 -28.974100000000046
6.881 -28.908855000000024
6.882 -28.842014999999954
6.883 -28.77364500000002
6.884 -28.70360000000001
6.885 -28.631899999999927
6.886 -28.55870000000003
6.887 -28.48379999999999
6.888 -28.407349999999987
6.889 -28.329350000000016
6.89 -28.249750000000024
6.891 -28.168600000000062
6.892 -28.085899999999963
6.893 -28.001649999999984
6.894 -27.91585000000004
6.895 -27.828699999999944
6.896 -27.73999999999997
6.897 -27.649800000000003
6.898 -27.55819999999999
6.899 -27.46515000000005
6.9 -27.370750000000037
6.901 -27.274999999999956
6.902 -27.17779999999994
6.903 -27.079150000000002
6.904 -26.979350000000053
6.905 -26.878250000000016
6.906 -26.77579999999999
6.907 -26.672099999999926
6.908 -26.566999999999908
6.909 -26.460700000000003
6.91 -26.353300000000157
6.911 -26.244600000000123
6.912 -26.13464999999988
6.913 -26.0235499999999
6.914 -25.91125000000003
6.915 -25.797750000000097
6.916 -25.682999999999957
6.917 -25.567099999999897
6.918 -25.450150000000043
6.919 -25.33190000000001
6.92 -25.212399999999942
6.921 -25.091800000000102
6.922 -24.969900000000077
6.923 -24.84675000000002
6.924 -24.7223999999999
6.925 -24.59679999999992
6.926 -24.469850000000125
6.927 -24.34159999999998
6.928 -24.21204999999999
6.929 -24.08110000000005
6.93 -23.9488999999999
6.931 -23.81529999999996
6.932 -23.680250000000097
6.933 -23.54395000000002
6.934 -23.406299999999963
6.935 -23.26715
6.936 -23.12660000000008
6.937 -22.984749999999977
6.938 -22.841499999999918
6.939 -22.696999999999996
6.94 -22.55115000000009
6.941 -22.403950000000027
6.942 -22.25564999999985
6.943 -22.10609999999998
6.944 -21.955250000000106
6.945 -21.803350000000087
6.946 -21.650449999999903
6.947 -21.496399999999976
6.948 -21.341450000000002
6.949 -21.18564999999996
6.95 -21.028900000000064
6.951 -20.871299999999927
6.952 -20.71299999999998
6.953 -20.554050000000032
6.954 -20.394349999999957
6.955 -20.234099999999998
6.956 -20.07329999999998
6.957 -19.91184999999996
6.958 -19.75000000000015
6.959 -19.587550000000135
6.96 -19.424549999999886
6.961 -19.26114999999985
6.962 -19.097149999999957
6.963 -18.93250000000006
6.964 -18.767300000000102
6.965 -18.601499999999945
6.966 -18.434950000000004
6.967 -18.267700000000087
6.968 -18.099700000000045
6.969 -17.93084999999993
6.97 -17.761149999999912
6.971 -17.590550000000025
6.972 -17.41899999999994
6.973 -17.246400000000065
6.974 -17.072800000000193
6.975 -16.898300000000102
6.976 -16.722649999999923
6.977 -16.54585
6.978 -16.367999999999938
6.979 -16.188999999999787
6.98 -16.00889999999987
6.981 -15.827650000000206
6.982 -15.645450000000006
6.983 -15.462399999999905
6.984 -15.278150000000087
6.985 -15.093000000000051
6.986 -14.90695000000014
6.987 -14.720099999999958
6.988 -14.532549999999796
6.989 -14.34425000000003
6.99 -14.155350000000233
6.991 -13.965900000000032
6.992 -13.775949999999746
6.993 -13.585399999999776
6.994 -13.394450000000017
6.995 -13.203200000000068
6.996 -13.011500000000009
6.997 -12.819450000000135
6.998 -12.627249999999993
6.999 -12.434849999999956
7.0 -12.242250000000023
7.001 -12.049449999999851
7.002 -11.856300000000209
7.003 -11.663100000000245
7.004 -11.469799999999989
7.005 -11.276299999999836
7.006 -11.082750000000058
7.007 -10.888800000000142
7.008 -10.694749999999933
7.009 -10.500699999999725
7.01 -10.306199999999752
7.011 -10.111550000000205
7.012 -9.91670000000007
7.013 -9.72150000000012
7.014 -9.526300000000168
7.015 -9.330749999999707
7.016 -9.134799999999805
7.017 -8.938650000000006
7.018 -8.742150000000045
7.019 -8.54545000000019
7.02 -8.348550000000094
7.021 -8.151299999999834
7.022 -7.953850000000026
7.023 -7.756249999999951
7.024 -7.558250000000085
7.025 -7.360049999999979
7.026 -7.1618999999998465
7.027 -6.963300000000297
7.028 -6.764550000000133
7.029 -6.565649999999701
7.03 -6.3663499999998265
7.031 -6.167000000000325
7.032 -5.967500000000209
7.033 -5.767899999999798
7.034 -5.568049999999866
7.035 -5.367750000000171
7.036 -5.167349999999835
7.037 -4.966949999999845
7.038 -4.766299999999987
7.039 -4.56534999999994
7.04 -4.364350000000266
7.041 -4.1631999999999785
7.042 -3.9616499999999
7.043 -3.7601000000001688
7.044 -3.5586000000000646
7.045 -3.3570499999999863
7.046 -3.1553499999999874
7.047 -2.9536000000000144
7.048 -2.751850000000042
7.049 -2.5501500000000425
7.05 -2.3485999999999647
7.051 -2.147249999999781
7.052 -1.9460999999998396
7.053 -1.745100000000166
7.054 -1.5443000000000402
7.055 -1.3439000000000507
7.056 -1.1438500000002239
7.057 -0.9439999999999449
7.058 -0.7444999999998286
7.059 -0.5455500000001168
7.06 -0.34705000000016806
7.061 -0.1488499999997145
7.062 0.04880000000033469
7.063 0.24604999999990051
7.064 0.4429499999999975
7.065 0.6392500000000634
7.066 0.8351999999999665
7.067 1.030800000000054
7.068 1.2260000000000049
7.069 1.4209999999997143
7.07 1.6155000000000337
7.071 1.8096000000002166
7.072 2.0034499999998374
7.073 2.197149999999884
7.074 2.3907000000000096
7.075 2.5838499999999986
7.076 2.7768500000000667
7.077 2.969649999999893
7.078 3.1619999999999564
7.079 3.3542500000000723
7.08 3.5464999999998414
7.081 3.738500000000089
7.082 3.930150000000174
7.083 4.121500000000069
7.084 4.3123999999998555
7.085 4.502899999999851
7.086 4.69314999999998
7.087 4.8829499999999975
7.088 5.072149999999984
7.089 5.260850000000233
7.09 5.449000000000079
7.091 5.636349999999998
7.092 5.822999999999939
7.093 6.008899999999928
7.094 6.1938500000000705
7.095 6.378099999999886
7.096 6.561550000000124
7.097 6.743849999999926
7.098 6.925500000000071
7.099 7.106200000000021
7.1 7.2858999999998035
7.101 7.464899999999955
7.102 7.643200000000128
7.103 7.820700000000028
7.104 7.997250000000081
7.105 8.17330000000005
7.106 8.348549999999747
7.107 8.523300000000052
7.108 8.697650000000223
7.109 8.87120000000012
7.11 9.044399999999856
7.111 9.217299999999748
7.112 9.389799999999852
7.113 9.561900000000165
7.114 9.733650000000315
7.115 9.905149999999905
7.116 10.076349999999998
7.117 10.247149999999955
7.118 10.417549999999775
7.119 10.587650000000101
7.12 10.757349999999944
7.121 10.926450000000102
7.122 11.095050000000176
7.123 11.263049999999872
7.124 11.430299999999963
7.125 11.596850000000074
7.126 11.762599999999916
7.127 11.927449999999881
7.128 12.09135
7.129 12.2543499999999
7.13 12.416200000000059
7.131 12.576950000000101
7.132 12.736600000000028
7.133 12.895100000000214
7.134 13.052300000000045
7.135 13.208199999999865
7.136 13.362800000000021
7.137 13.516099999999822
7.138 13.668299999999856
7.139 13.819150000000253
7.14 13.968699999999945
7.141 14.116949999999976
7.142 14.264150000000212
7.143 14.410200000000012
7.144 14.555049999999751
7.145 14.699049999999936
7.146 14.841950000000006
7.147 14.983699999999988
7.148 15.124500000000124
7.149 15.264350000000066
7.15 15.403500000000028
7.151 15.54190000000004
7.152 15.679399999999829
7.153 15.8158999999998
7.154 15.951650000000164
7.155 16.086750000000176
7.156 16.220850000000024
7.157 16.354199999999917
7.158 16.486850000000004
7.159 16.61855000000007
7.16 16.749349999999918
7.161 16.879350000000017
7.162 17.00840000000009
7.163 17.136449999999996
7.164 17.26354999999988
7.165 17.3897499999999
7.166 17.514900000000118
7.167 17.639049999999994
7.168 17.76219999999988
7.169 17.88420000000002
7.17 18.005150000000025
7.171 18.12510000000003
7.172 18.244050000000044
7.173 18.361899999999945
7.174 18.478650000000073
7.175 18.59440000000004
7.176 18.709049999999884
7.177 18.82275000000006
7.178 18.93550000000004
7.179 19.04704999999996
7.18 19.157550000000086
7.181 19.267199999999963
7.182 19.375799999999874
7.183 19.483300000000014
7.184 19.589750000000016
7.185 19.6950999999999
7.186 19.79944999999997
7.187 19.90265000000012
7.188 20.004700000000007
7.189 20.105699999999928
7.19 20.20540000000001
7.191 20.30385000000006
7.192 20.401100000000046
7.193 20.497099999999996
7.194 20.591749999999966
7.195 20.685049999999947
7.196 20.777050000000095
7.197 20.867700000000085
7.198 20.95699999999992
7.199 21.044999999999916
7.2 21.13159999999996
7.201 21.216800000000042
7.202 21.30064999999997
7.203 21.38320000000006
7.204 21.464500000000115
7.205 21.54434999999989
7.206 21.623049999999928
7.207 21.70065000000002
7.208 21.776950000000106
7.209 21.85209999999993
7.21 21.926199999999955
7.211 21.999250000000018
7.212 22.07114999999999
7.213 22.141999999999996
7.214 22.211850000000005
7.215 22.280650000000048
7.216 22.348550000000042
7.217 22.415450000000046
7.218 22.481299999999905
7.219 22.54619999999992
7.22 22.61010000000011
7.221 22.672900000000016
7.222 22.73449999999986
7.223 22.795100000000055
7.224 22.854650000000106
7.225 22.912999999999926
7.226 22.970049999999908
7.227 23.025900000000004
7.228 23.080500000000058
7.229 23.133699999999983
7.23 23.185549999999928
7.231 23.23600000000009
7.232 23.285100000000092
7.233 23.33269999999993
7.234 23.37894999999996
7.235 23.42375000000006
7.236 23.467099999999967
7.237 23.50909999999998
7.238 23.549700000000033
7.239 23.588950000000015
7.24 23.62689999999999
7.241 23.66354999999995
7.242 23.699050000000003
7.243 23.73340000000005
7.244 23.766499999999972
7.245 23.798599999999993
7.246 23.82965000000004
7.247 23.85970000000001
7.248 23.888899999999992
7.249 23.917200000000015
7.25 23.94449999999996
7.251 23.97104999999995
7.252 23.99680000000001
7.253 24.021600000000056
7.254 24.04565000000006
7.255 24.06884999999999
7.256 24.091069999999938
7.257 24.112435
7.258 24.13289500000004
7.259 24.152314999999984
7.26 24.170704999999966
7.261 24.188029999999955
7.262 24.204234999999994
7.263 24.21923000000001
7.264 24.232970000000012
7.265 24.2454
7.266 24.25646
7.267 24.26612
7.268 24.274340000000024
7.269 24.28107000000002
7.27 24.28630999999999
7.271 24.29003499999998
7.272 24.29219500000002
7.273 24.292850000000005
7.274 24.291969999999967
7.275 24.28956499999999
7.276 24.28568000000003
7.277 24.280305
7.278 24.273500000000002
7.279 24.26533000000003
7.28 24.255809999999993
7.281 24.24495499999998
7.282 24.232859999999974
7.283 24.219569999999997
7.284 24.205120000000015
7.285 24.189575000000005
7.286 24.172980000000006
7.287 24.155365000000003
7.288 24.136785
7.289 24.117274999999992
7.29 24.096864999999994
7.291 24.075595000000007
7.292 24.053474999999995
7.293 24.030533999999996
7.294 24.006770000000003
7.295 23.982195000000004
7.296 23.956812999999997
7.297 23.9306165
7.298 23.903598000000002
7.299 23.8757445
7.3 23.847041
7.301 23.81747
7.302 23.787012999999995
7.303 23.755649999999996
7.304 23.72335500000001
7.305 23.69011
7.306 23.655889999999996
7.307 23.62067999999999
7.308 23.584465
7.309 23.54722500000001
7.31 23.50894499999999
7.311 23.46961
7.312 23.429220000000015
7.313 23.387764999999998
7.314 23.34524499999998
7.315 23.301644999999986
7.316 23.25696500000002
7.317 23.21119
7.318 23.16433999999998
7.319 23.116425000000014
7.32 23.067420000000023
7.321 23.01733500000001
7.322 22.966179999999977
7.323 22.913959999999996
7.324 22.860640000000025
7.325 22.806225000000012
7.326 22.750745
7.327 22.694169999999982
7.328 22.63651499999999
7.329 22.577795000000002
7.33 22.518004999999995
7.331 22.45716999999996
7.332 22.39526000000001
7.333 22.332320000000017
7.334 22.268389999999943
7.335 22.203429999999997
7.336 22.137490000000064
7.337 22.070575000000034
7.338 22.002680000000016
7.339 21.93390499999996
7.34 21.86423999999999
7.341 21.793685000000025
7.342 21.72229999999999
7.343 21.650149999999975
7.344 21.577149999999975
7.345 21.503400000000024
7.346 21.428950000000004
7.347 21.353699999999975
7.348 21.277800000000028
7.349 21.201200000000014
7.35 21.123899999999935
7.351 21.04590000000005
7.352 20.967200000000016
7.353 20.88789999999995
7.354 20.807800000000043
7.355 20.726999999999983
7.356 20.64555000000001
7.357 20.563200000000073
7.358 20.48019999999996
7.359 20.39644999999998
7.36 20.311800000000037
7.361 20.22635
7.362 20.14009999999995
7.363 20.052999999999997
7.364 19.964950000000027
7.365 19.87600000000001
7.366 19.78615000000003
7.367 19.695400000000003
7.368 19.60375000000002
7.369 19.511150000000015
7.37 19.417700000000025
7.371 19.32339999999987
7.372 19.22819999999985
7.373 19.1321500000001
7.374 19.035300000000074
7.375 18.937699999999925
7.376 18.839349999999996
7.377 18.740350000000063
7.378 18.640699999999953
7.379 18.540400000000012
7.38 18.439599999999988
7.381 18.33830000000005
7.382 18.23645000000006
7.383 18.134149999999952
7.384 18.031500000000033
7.385 17.92849999999995
7.386 17.82504999999993
7.387 17.72119999999995
7.388 17.617200000000047
7.389 17.51280000000001
7.39 17.40790000000006
7.391 17.302750000000067
7.392 17.197249999999915
7.393 17.09134999999997
7.394 16.98505000000006
7.395 16.878300000000046
7.396 16.770999999999972
7.397 16.66319999999999
7.398 16.55489999999992
7.399 16.44595000000002
7.4 16.336350000000117
7.401 16.226150000000008
7.402 16.115199999999945
7.403 16.00354999999991
7.404 15.891250000000037
7.405 15.778100000000093
7.406 15.664099999999904
7.407 15.549349999999935
7.408 15.433899999999987
7.409 15.317599999999965
7.41 15.200300000000125
7.411 15.082300000000131
7.412 14.963550000000012
7.413 14.844049999999942
7.414 14.72384999999989
7.415 14.602849999999917
7.416 14.481300000000058
7.417 14.359149999999993
7.418 14.236299999999952
7.419 14.113000000000145
7.42 13.989200000000082
7.421 13.864849999999961
7.422 13.7402
7.423 13.61520000000005
7.424 13.489849999999933
7.425 13.364199999999979
7.426 13.238349999999954
7.427 13.112249999999886
7.428 12.986000000000072
7.429 12.859700000000112
7.43 12.733199999999908
7.431 12.60669999999988
7.432 12.480100000000077
7.433 12.35339999999998
7.434 12.226800000000003
7.435 12.100150000000053
7.436 11.973449999999955
7.437 11.846800000000005
7.438 11.720150000000054
7.439 11.593449999999956
7.44 11.466800000000006
7.441 11.340150000000056
7.442 11.213499999999932
7.443 11.08684999999998
7.444 10.960250000000006
7.445 10.833600000000054
7.446 10.706849999999983
7.447 10.580099999999911
7.448 10.45330000000004
7.449 10.326250000000128
7.45 10.198999999999971
7.451 10.071700000000018
7.452 9.944100000000047
7.453 9.816199999999887
7.454 9.68805000000003
7.455 9.559599999999987
7.456 9.430700000000007
7.457 9.301400000000063
7.458 9.171749999999959
7.459 9.041549999999967
7.46 8.91090000000004
7.461 8.77975000000003
7.462 8.648049999999962
7.463 8.515899999999958
7.464 8.38320000000007
7.465 8.250050000000071
7.466 8.116399999999988
7.467 7.982249999999996
7.468 7.847799999999988
7.469 7.712950000000017
7.47 7.5776999999999095
7.471 7.442199999999934
7.472 7.306500000000063
7.473 7.170649999999925
7.474 7.034549999999918
7.475 6.89840000000011
7.476 6.762350000000077
7.477 6.626350000000017
7.478 6.4905000000000515
7.479 6.3546999999998866
7.48 6.2190499999999895
7.481 6.083850000000029
7.482 5.948949999999911
7.483 5.814349999999982
7.484 5.680150000000015
7.485 5.546200000000091
7.486 5.412750000000077
7.487 5.27975
7.488 5.1471999999998586
7.489 5.015100000000001
7.49 4.883299999999986
7.491 4.75184999999996
7.492 4.620750000000097
7.493 4.489999999999876
7.494 4.359649999999965
7.495 4.229550000000096
7.496 4.099499999999853
7.497 3.9696500000001995
7.498 3.840000000000093
7.499 3.710399999999961
7.5 3.5807500000002017
7.501 3.4512999999999905
7.502 3.3218499999997793
7.503 3.192349999999941
7.504 3.0629500000000505
7.505 2.933499999999839
7.506 2.804000000000001
7.507 2.67460000000011
7.508 2.545300000000167
7.509 2.4159999999998765
7.51 2.2867999999998805
7.511 2.157500000000284
7.512 2.0283999999998885
7.513 1.89974999999995
7.514 1.771199999999959
7.515 1.6426499999999677
7.516 1.514500000000113
7.517 1.3867500000000477
7.518 1.2591499999999034
7.519 1.1318999999999217
7.52 1.0051000000000503
7.521 0.8784500000001
7.522 0.7519500000000706
7.523 0.6259999999997518
7.524 0.5002999999999952
7.525 0.37480000000013336
7.526 0.24960000000011362
7.527 0.12459999999998861
7.528 0.0
7.529 -0.12445000000006756
7.53 -0.2486500000002667
7.531 -0.37269999999985093
7.532 -0.49659999999986104
7.533 -0.620050000000108
7.534 -0.7435499999999817
7.535 -0.8668999999999344
7.536 -0.9898500000000976
7.537 -1.1125500000000454
7.538 -1.2350999999997252
7.539 -1.357500000000178
7.54 -1.4795000000001473
7.541 -1.6011499999999539
7.542 -1.7225999999998658
7.543 -1.8436000000000146
7.544 -1.9643000000003212
7.545 -2.084699999999745
7.546 -2.204449999999858
7.547 -2.3238500000001547
7.548 -2.442849999999969
7.549 -2.561300000000072
7.55 -2.6790499999998496
7.551 -2.7963999999998377
7.552 -2.9132000000001157
7.553 -3.0292000000001207
7.554 -3.1448999999999367
7.555 -3.260000000000068
7.556 -3.374350000000248
7.557 -3.488199999999997
7.558 -3.601399999999741
7.559 -3.713899999999853
7.56 -3.825900000000229
7.561 -3.9374500000001476
7.562 -4.048450000000009
7.563 -4.158849999999839
7.564 -4.268649999999812
7.565 -4.377950000000047
7.566 -4.486799999999999
7.567 -4.595150000000041
7.568 -4.7029999999999985
7.569 -4.810349999999873
7.57 -4.91720000000001
7.571 -5.023550000000064
7.572 -5.129450000000007
7.573 -5.234800000000067
7.574 -5.339550000000096
7.575 -5.443749999999893
7.576 -5.547350000000007
7.577 -5.650350000000088
7.578 -5.752749999999966
7.579 -5.854549999999986
7.58 -5.9557999999999485
7.581 -6.056399999999906
7.582 -6.156250000000085
7.583 -6.255450000000086
7.584 -6.354049999999882
7.585 -6.452099999999968
7.586 -6.549500000000048
7.587 -6.646300000000098
7.588 -6.742600000000063
7.589 -6.838399999999946
7.59 -6.933699999999917
7.591 -7.028499999999979
7.592 -7.122950000000052
7.593 -7.216999999999987
7.594 -7.310699999999934
7.595 -7.404050000000065
7.596 -7.497050000000033
7.597 -7.589899999999907
7.598 -7.682449999999938
7.599 -7.77464999999998
7.6 -7.866600000000154
7.601 -7.958250000000139
7.602 -8.049549999999961
7.603 -8.140399999999847
7.604 -8.230899999999917
7.605 -8.321000000000023
7.606 -8.410500000000098
7.607 -8.499550000000063
7.608 -8.588
7.609 -8.675749999999955
7.61 -8.762749999999958
7.611 -8.848950000000036
7.612 -8.934350000000014
7.613 -9.01889999999992
7.614 -9.102549999999953
7.615 -9.185200000000163
7.616 -9.266750000000087
7.617 -9.347199999999896
7.618 -9.42659999999991
7.619 -9.504899999999983
7.62 -9.58220000000006
7.621 -9.658350000000052
7.622 -9.733399999999927
7.623 -9.807400000000008
7.624 -9.880299999999973
7.625 -9.952299999999893
7.626 -10.02350000000006
7.627 -10.093700000000059
7.628 -10.163049999999986
7.629 -10.231700000000107
7.63 -10.299650000000076
7.631 -10.367099999999962
7.632 -10.433900000000017
7.633 -10.500199999999987
7.634 -10.566049999999848
7.635 -10.63139999999997
7.636 -10.696500000000054
7.637 -10.761249999999972
7.638 -10.825600000000101
7.639 -10.889650000000042
7.64 -10.953499999999915
7.641 -11.016900000000025
7.642 -11.07994999999997
7.643 -11.142649999999927
7.644 -11.204900000000121
7.645 -11.266750000000005
7.646 -11.328049999999832
7.647 -11.388850000000096
7.648 -11.449150000000103
7.649 -11.508749999999957
7.65 -11.567650000000006
7.651 -11.62590000000005
7.652 -11.683349999999995
7.653 -11.740149999999936
7.654 -11.796249999999898
7.655 -11.851449999999986
7.656 -11.905800000000001
7.657 -11.959500000000013
7.658 -12.012300000000149
7.659 -12.06425000000004
7.66 -12.115499999999953
7.661 -12.16594999999994
7.662 -12.2156
7.663 -12.264499999999936
7.664 -12.312750000000038
7.665 -12.360250000000017
7.666 -12.407050000000016
7.667 -12.453249999999985
7.668 -12.498749999999974
7.669 -12.543600000000133
7.67 -12.587849999999914
7.671 -12.631449999999864
7.672 -12.674449999999954
7.673 -12.716750000000069
7.674 -12.758450000000149
7.675 -12.799550000000027
7.676 -12.839949999999925
7.677 -12.87979999999994
7.678 -12.918949999999976
7.679 -12.957300000000089
7.68 -12.995049999999994
7.681 -13.031999999999973
7.682 -13.068200000000003
7.683 -13.103700000000051
7.684 -13.138350000000026
7.685 -13.172249999999877
7.686 -13.205399999999951
7.687 -13.237750000000096
7.688 -13.269200000000023
7.689 -13.299949999999969
7.69 -13.329850000000018
7.691 -13.358949999999966
7.692 -13.387400000000083
7.693 -13.415049999999928
7.694 -13.442049999999941
7.695 -13.468350000000148
7.696 -13.49404999999998
7.697 -13.519149999999952
7.698 -13.543650000000065
7.699 -13.567599999999949
7.7 -13.591049999999925
7.701 -13.614100000000107
7.702 -13.636550000000087
7.703 -13.658499999999982
7.704 -13.679999999999943
7.705 -13.701049999999965
7.706 -13.721700000000023
7.707 -13.74185
7.708 -13.761449999999916
7.709 -13.78049999999995
7.71 -13.799000000000103
7.711 -13.816999999999997
7.712 -13.834450000000004
7.713 -13.851200000000036
7.714 -13.867299999999888
7.715 -13.882700000000023
7.716 -13.897350000000031
7.717 -13.911400000000008
7.718 -13.924750000000005
7.719 -13.937299999999992
7.72 -13.949100000000026
7.721 -13.960249999999968
7.722 -13.970700000000019
7.723 -13.980400000000031
7.724 -13.98944999999995
7.725 -13.997849999999953
7.726 -14.005650000000012
7.727 -14.01290000000001
7.728 -14.019650000000015
7.729 -14.025849999999963
7.73 -14.031549999999996
7.731 -14.036900000000044
7.732 -14.041849999999952
7.733 -14.046399999999986
7.734 -14.050650000000003
7.735 -14.054499999999972
7.736 -14.058099999999987
7.737 -14.061500000000018
7.738 -14.064499999999999
7.739 -14.067250000000028
7.74 -14.069750000000012
7.741 -14.071849999999946
7.742 -14.07365000000004
7.743 -14.075000000000024
7.744 -14.075899999999987
7.745 -14.07639999999998
7.746 -14.076350000000007
7.747 -14.075650000000028
7.748 -14.074350000000019
7.749 -14.072449999999979
7.75 -14.069750000000012
7.751 -14.066250000000032
7.752 -14.061949999999953
7.753 -14.056849999999951
7.754 -14.050900000000047
7.755 -14.044010000000082
7.756 -14.036274999999938
7.757 -14.027719999999949
7.758 -14.018315000000058
7.759 -14.008115000000048
7.76 -13.997124999999988
7.761 -13.985484999999922
7.762 -13.973194999999938
7.763 -13.96029000000007
7.764 -13.94688000000005
7.765 -13.933004999999982
7.766 -13.918709999999942
7.767 -13.904089999999986
7.768 -13.889230000000035
7.769 -13.874094999999972
7.77 -13.858780000000017
7.771 -13.843345000000024
7.772 -13.827765000000003
7.773 -13.812070000000007
7.774 -13.79628499999998
7.775 -13.78041000000001
7.776 -13.764435000000002
7.777 -13.748344999999981
7.778 -13.73212000000002
7.779 -13.715730000000026
7.78 -13.699174999999997
7.781 -13.682405000000003
7.782 -13.66536499999996
7.783 -13.648044999999994
7.784 -13.630420000000035
7.785 -13.612469999999984
7.786 -13.594114999999993
7.787 -13.575349999999991
7.788 -13.556194999999985
7.789 -13.53659
7.79 -13.516514999999984
7.791 -13.495955
7.792 -13.474935000000032
7.793 -13.453420000000001
7.794 -13.431420000000003
7.795 -13.408975000000003
7.796 -13.386034999999987
7.797 -13.362640000000011
7.798 -13.338824999999977
7.799 -13.314594999999999
7.8 -13.289970000000014
7.801 -13.264964999999988
7.802 -13.239600000000012
7.803 -13.213885000000003
7.804 -13.187854999999995
7.805 -13.161519999999992
7.806 -13.134884999999997
7.807 -13.10797000000001
7.808 -13.080774999999997
7.809 -13.053314999999998
7.81 -13.025570000000014
7.811 -12.997549999999999
7.812 -12.969249999999999
7.813 -12.940645000000004
7.814 -12.911734999999988
7.815 -12.882499999999993
7.816 -12.852939999999997
7.817 -12.823044999999993
7.818 -12.792795000000002
7.819 -12.762185000000004
7.82 -12.731220000000004
7.821 -12.699899999999992
7.822 -12.6682225
7.823 -12.636207000000002
7.824 -12.603870499999998
7.825 -12.571228000000001
7.826 -12.538307000000001
7.827 -12.5051315
7.828 -12.471729
7.829 -12.43813317
7.83 -12.404375499999999
7.831 -12.37048533
7.832 -12.336494
7.833 -12.302428
7.834 -12.268309499999997
7.835 -12.234161999999998
7.836 -12.1999995
7.837 -12.1658345
7.838 -12.131672500000002
7.839 -12.097510500000007
7.84 -12.063349999999993
7.841 -12.029184999999998
7.842 -11.994995000000005
7.843 -11.960759999999997
7.844 -11.926470000000002
7.845 -11.892105000000004
7.846 -11.857645000000005
7.847 -11.823055000000005
7.848 -11.788309999999987
7.849 -11.753399999999987
7.85 -11.718285000000003
7.851 -11.68295000000001
7.852 -11.64740000000001
7.853 -11.611589999999984
7.854 -11.575509999999998
7.855 -11.539170000000007
7.856 -11.502544999999987
7.857 -11.46564
7.858 -11.428455000000005
7.859 -11.391005000000007
7.86 -11.353290000000005
7.861 -11.315315
7.862 -11.277105000000002
7.863 -11.238689999999977
7.864 -11.200075000000016
7.865 -11.161295000000019
7.866 -11.122389999999957
7.867 -11.083364999999985
7.868 -11.044250000000027
7.869 -11.00509000000003
7.87 -10.965905000000003
7.871 -10.92669499999999
7.872 -10.887484999999977
7.873 -10.848299999999993
7.874 -10.809190000000013
7.875 -10.770120000000004
7.876 -10.731090000000009
7.877 -10.692139999999997
7.878 -10.653240000000002
7.879 -10.61437999999998
7.88 -10.575540000000004
7.881 -10.53670000000003
7.882 -10.497864999999994
7.883 -10.459009999999992
7.884 -10.420079999999988
7.885 -10.381054999999971
7.886 -10.341920000000005
7.887 -10.302664999999998
7.888 -10.263265000000008
7.889 -10.22368500000004
7.89 -10.183944999999978
7.891 -10.144014999999978
7.892 -10.103870000000015
7.893 -10.06357000000002
7.894 -10.02310499999999
7.895 -9.982449999999982
7.896 -9.941635000000007
7.897 -9.900705000000015
7.898 -9.859680000000012
7.899 -9.818584999999985
7.9 -9.777445000000005
7.901 -9.736254999999968
7.902 -9.695065000000017
7.903 -9.653950000000025
7.904 -9.612879999999942
7.905 -9.571900000000017
7.906 -9.531060000000057
7.907 -9.490359999999969
7.908 -9.449804999999994
7.909 -9.409385000000002
7.91 -9.369154999999944
7.911 -9.329060000000041
7.912 -9.289150000000006
7.913 -9.249429999999991
7.914 -9.209850000000026
7.915 -9.17041000000002
7.916 -9.131104999999996
7.917 -9.091939999999934
7.918 -9.052874999999991
7.919 -9.013900000000035
7.92 -8.975014999999981
7.921 -8.936179999999988
7.922 -8.897389999999987
7.923 -8.858635000000021
7.924 -8.819925000000048
7.925 -8.781149999999988
7.926 -8.742299999999966
7.927 -8.703500000000005
7.928 -8.664700000000046
7.929 -8.625850000000025
7.93 -8.58689999999997
7.931 -8.547950000000002
7.932 -8.508949999999974
7.933 -8.469949999999944
7.934 -8.430950000000003
7.935 -8.391900000000001
7.936 -8.352900000000059
7.937 -8.313850000000055
7.938 -8.274749999999994
7.939 -8.235699999999992
7.94 -8.196749999999936
7.941 -8.157849999999941
7.942 -8.11890000000006
7.943 -8.08005000000004
7.944 -8.041349999999941
7.945 -8.002650000000013
7.946 -7.9639500000000005
7.947 -7.925399999999995
7.948 -7.8869500000000246
7.949 -7.84854999999994
7.95 -7.81035000000001
7.951 -7.772200000000056
7.952 -7.734099999999986
7.953 -7.6960999999999515
7.954 -7.658200000000039
7.955 -7.620399999999986
7.956 -7.5827499999999395
7.957 -7.5452000000000155
7.958 -7.507650000000004
7.959 -7.47025
7.96 -7.433000000000005
7.961 -7.395799999999983
7.962 -7.358699999999995
7.963 -7.3217000000000425
7.964 -7.284850000000009
7.965 -7.24810000000001
7.966 -7.21150000000002
7.967 -7.175049999999949
7.968 -7.138749999999974
7.969 -7.102550000000034
7.97 -7.066500000000013
7.971 -7.030649999999975
7.972 -6.994899999999971
7.973 -6.9593500000000335
7.974 -6.9240000000000785
7.975 -6.888799999999959
7.976 -6.853649999999985
7.977 -6.818699999999993
7.978 -6.78390000000001
7.979 -6.749250000000033
7.98 -6.714749999999977
7.981 -6.680299999999982
7.982 -6.645899999999962
7.983 -6.611700000000008
7.984 -6.577600000000003
7.985 -6.543450000000023
7.986 -6.509450000000052
7.987 -6.475600000000001
7.988 -6.441699999999977
7.989 -6.407850000000013
7.99 -6.37414999999997
7.991 -6.340499999999988
7.992 -6.306900000000066
7.993 -6.273449999999979
7.994 -6.240099999999925
7.995 -6.206849999999993
7.996 -6.173800000000042
7.997 -6.140850000000038
7.998 -6.108049999999955
7.999 -6.075399999999967
8.0 -6.043050000000081
8.001 -6.010849999999943
8.002 -5.9787999999999855
8.003 -5.947050000000044
8.004 -5.915499999999997
8.005 -5.8841000000000445
8.006 -5.852999999999935
8.007 -5.8221000000000664
8.008 -5.791299999999971
8.009 -5.760849999999866
8.01 -5.73065000000015
8.011 -5.7005500000000335
8.012 -5.670599999999839
8.013 -5.640850000000058
8.014 -5.611250000000026
8.015 -5.581799999999914
8.016 -5.5525500000000445
8.017 -5.523349999999976
8.018 -5.494300000000001
8.019 -5.465500000000068
8.02 -5.436600000000014
8.021 -5.407800000000081
8.022 -5.379250000000016
8.023 -5.350649999999978
8.024 -5.3220499999999396
8.025 -5.293550000000022
8.026 -5.2651000000000785
8.027 -5.236699999999934
8.028 -5.208349999999938
8.029 -5.180049999999915
8.03 -5.151700000000092
8.031 -5.123450000000044
8.032 -5.095249999999968
8.033 -5.067050000000066
8.034 -5.038949999999938
8.035 -5.0108000000000095
8.036 -4.982750000000029
8.037 -4.954849999999969
8.038 -4.9270000000000564
8.039 -4.899300000000065
8.04 -4.871749999999994
8.041 -4.844249999999898
8.042 -4.816949999999869
8.043 -4.789900000000055
8.044 -4.763000000000163
8.045 -4.736349999999965
8.046 -4.709849999999863
8.047 -4.683500000000028
8.048 -4.657450000000035
8.049 -4.631649999999911
8.05 -4.606050000000028
8.051 -4.580749999999988
8.052 -4.555650000000015
8.053 -4.530750000000111
8.054 -4.506249999999996
8.055 -4.4818999999999765
8.056 -4.457849999999971
8.057 -4.434149999999956
8.058 -4.410650000000009
8.059 -4.387450000000078
8.06 -4.364549999999988
8.061 -4.34189999999994
8.062 -4.319449999999961
8.063 -4.2973499999999705
8.064 -4.275450000000049
8.065 -4.253700000000047
8.066 -4.232199999999915
8.067 -4.210999999999972
8.068 -4.189850000000002
8.069 -4.1687500000000055
8.07 -4.147900000000051
8.071 -4.127100000000071
8.072 -4.106300000000091
8.073 -4.085499999999937
8.074 -4.0646499999999826
8.075 -4.043800000000028
8.076 -4.0229499999999
8.077 -4.001999999999999
8.078 -3.9808500000000286
8.079 -3.9595999999999383
8.08 -3.9383000000000474
8.081 -3.9167500000001145
8.082 -3.8951500000000348
8.083 -3.8734999999999813
8.084 -3.8516499999998595
8.085 -3.8297499999999376
8.086 -3.8078500000000153
8.087 -3.7859500000000934
8.088 -3.764000000000024
8.089 -3.742049999999955
8.09 -3.720200000000007
8.091 -3.698349999999885
8.092 -3.676749999999979
8.093 -3.6553500000001407
8.094 -3.6340000000001025
8.095 -3.61299999999988
8.096 -3.5921999999998997
8.097 -3.5715999999999872
8.098 -3.551350000000064
8.099 -3.531399999999983
8.1 -3.5117499999999175
8.101 -3.4923500000000676
8.102 -3.473350000000007
8.103 -3.454750000000083
8.104 -3.436500000000148
8.105 -3.4184999999999075
8.106 -3.4006999999999095
8.107 -3.383350000000021
8.108 -3.3662000000000276
8.109 -3.349199999999955
8.11 -3.332550000000045
8.111 -3.3160500000000566
8.112 -3.299749999999962
8.113 -3.283599999999963
8.114 -3.2674499999999633
8.115 -3.2514000000000847
8.116 -3.2354000000000065
8.117 -3.219399999999928
8.118 -3.2034999999999703
8.119 -3.187550000000039
8.12 -3.1714999999999867
8.121 -3.1554999999999085
8.122 -3.139400000000056
8.123 -3.12330000000003
8.124 -3.107200000000004
8.125 -3.0908500000001102
8.126 -3.0745500000000163
8.127 -3.0584000000000167
8.128 -3.0420999999999228
8.129 -3.0257499999998547
8.13 -3.0094500000001077
8.131 -2.9931999999999874
8.132 -2.9770000000000145
8.133 -2.960850000000015
8.134 -2.9447999999999626
8.135 -2.9288500000000313
8.136 -2.9127999999999794
8.137 -2.896850000000048
8.138 -2.881050000000038
8.139 -2.8653000000000013
8.14 -2.8496999999998858
8.141 -2.8340499999999698
8.142 -2.8183500000000805
8.143 -2.8027999999999387
8.144 -2.7872499999999705
8.145 -2.771700000000002
8.146 -2.756249999999981
8.147 -2.7408000000001334
8.148 -2.7253500000001125
8.149 -2.7099499999998917
8.15 -2.6945999999999914
8.151 -2.6791499999999706
8.152 -2.6636499999999756
8.153 -2.6483000000000754
8.154 -2.632950000000002
8.155 -2.6175499999999547
8.156 -2.602300000000002
8.157 -2.5869500000001016
8.158 -2.5716500000000018
8.159 -2.556499999999996
8.16 -2.5411999999998964
8.161 -2.525999999999917
8.162 -2.5109500000000327
8.163 -2.495850000000001
8.164 -2.48085000000009
8.165 -2.465899999999979
8.166 -2.450899999999895
8.167 -2.435950000000131
8.168 -2.421049999999994
8.169 -2.4061499999998572
8.17 -2.3913500000000143
8.171 -2.376549999999998
8.172 -2.3615500000000873
8.173 -2.346550000000003
8.174 -2.331599999999892
8.175 -2.3165000000000338
8.176 -2.3013000000000545
8.177 -2.2859999999999547
8.178 -2.2706500000000545
8.179 -2.25515000000006
8.18 -2.239449999999997
8.181 -2.2238000000000815
8.182 -2.207949999999924
8.183 -2.1920499999999663
8.184 -2.1761500000000087
8.185 -2.160000000000009
8.186 -2.143800000000036
8.187 -2.12770000000001
8.188 -2.111599999999984
8.189 -2.0954000000000113
8.19 -2.079200000000038
8.191 -2.063049999999865
8.192 -2.0470999999999338
8.193 -2.0312000000001493
8.194 -2.015399999999966
8.195 -1.9997499999998767
8.196 -1.9841000000001343
8.197 -1.9686500000001135
8.198 -1.95334999999984
8.199 -1.9380499999999135
8.2 -1.9229000000000815
8.201 -1.9079499999999707
8.202 -1.8928999999999128
8.203 -1.8779000000000017
8.204 -1.8630500000000119
8.205 -1.8480000000001273
8.206 -1.8329000000000955
8.207 -1.8177499999999167
8.208 -1.8024000000000164
8.209 -1.7868500000000482
8.21 -1.7711000000000117
8.211 -1.7551999999998804
8.212 -1.7389499999999336
8.213 -1.7223499999999974
8.214 -1.7054500000000459
8.215 -1.6882500000000786
8.216 -1.6706000000000012
8.217 -1.6524999999999874
8.218 -1.634099999999958
8.219 -1.6152999999999653
8.22 -1.5960000000000627
8.221 -1.5763499999999973
8.222 -1.5564499999998898
8.223 -1.5360500000000457
8.224 -1.5153500000000126
8.225 -1.4943999999999376
8.226 -1.4731500000000204
8.227 -1.4517500000000085
8.228 -1.4300499999999814
8.229 -1.4082500000000067
8.23 -1.3864500000000322
8.231 -1.36455000000011
8.232 -1.3426000000000409
8.233 -1.320649999999972
8.234 -1.2987500000000498
8.235 -1.2769999999998753
8.236 -1.255399999999969
8.237 -1.2338000000000626
8.238 -1.2123999999998776
8.239 -1.1912000000001075
8.24 -1.1700500000001377
8.241 -1.1489499999999682
8.242 -1.127999999999893
8.243 -1.1072499999998862
8.244 -1.0865500000000263
8.245 -1.0659000000001404
8.246 -1.0452500000000808
8.247 -1.0245499999998742
8.248 -1.0037999999998672
8.249 -0.9829000000001129
8.25 -0.9619500000000378
8.251 -0.9408499999998682
8.252 -0.9195000000000036
8.253 -0.8979500000000709
8.254 -0.8761500000000964
8.255 -0.8540499999999327
8.256 -0.8315000000000059
8.257 -0.8086500000000635
8.258 -0.7854999999999321
8.259 -0.7619500000000112
8.26 -0.7379499999999803
8.261 -0.7135499999999864
8.262 -0.6888000000000033
8.263 -0.6636000000000836
8.264 -0.6380000000000274
8.265 -0.6119499999998612
8.266 -0.5854999999999055
8.267 -0.5587000000001341
8.268 -0.5314000000001053
8.269 -0.503749999999914
8.27 -0.47585000000002764
8.271 -0.44759999999997857
8.272 -0.41899999999994025
8.273 -0.39010000000005984
8.274 -0.3609499999999641
8.275 -0.3315999999999736
8.276 -0.30205000000008836
8.277 -0.2722000000000141
8.278 -0.2422000000000188
8.279 -0.21204999999992896
8.28 -0.1816999999999444
8.281 -0.15135000000013332
8.282 -0.12079999999990709
8.283 -0.0900499999999596
8.284 -0.05925000000003844
8.285 -0.028249999999875597
8.286 0.0029999999999821836
8.287 0.03429999999998712
8.288 0.0657499999999131
8.289 0.09739999999990728
8.29 0.12925000000014314
8.291 0.16130000000010025
8.292 0.1935499999999521
8.293 0.22604999999984582
8.294 0.25870000000000754
8.295 0.2917000000001585
8.296 0.32484999999988357
8.297 0.3581499999998766
8.298 0.39190000000015324
8.299 0.42580000000000395
8.3 0.45989999999992287
8.301 0.4943500000000045
8.302 0.5289999999999808
8.303 0.5638500000000255
8.304 0.5990000000000856
8.305 0.6344999999999614
8.306 0.6701999999999055
8.307 0.7061500000000651
8.308 0.7423500000000929
8.309 0.7789499999999103
8.31 0.8158999999998904
8.311 0.8531000000000857
8.312 0.890650000000097
8.313 0.9284999999999501
8.314 0.9667999999999135
8.315 1.0054500000000397
8.316 1.0444000000000078
8.317 1.0836999999999652
8.318 1.1233500000000853
8.319 1.1633999999999949
8.32 1.2037999999998938
8.321 1.2446500000000762
8.322 1.2856999999999799
8.323 1.3269999999999254
8.324 1.3687000000000074
8.325 1.410599999999984
8.326 1.4528500000001234
8.327 1.4953500000001312
8.328 1.5379999999998866
8.329 1.5809999999999782
8.33 1.624200000000138
8.331 1.667549999999872
8.332 1.7111499999999946
8.333 1.754950000000012
8.334 1.7988999999999504
8.335 1.8431000000001043
8.336 1.8874500000000058
8.337 1.9318499999998808
8.338 1.9764499999999976
8.339 2.021250000000009
8.34 2.0662499999999153
8.341 2.1114000000000894
8.342 2.1566500000000377
8.343 2.202100000000054
8.344 2.247850000000086
8.345 2.293749999999865
8.346 2.3398499999998865
8.347 2.386250000000097
8.348 2.4329499999999755
8.349 2.480000000000017
8.35 2.527350000000074
8.351 2.5750499999999468
8.352 2.623149999999956
8.353 2.671750000000049
8.354 2.7208000000000787
8.355 2.7702999999998714
8.356 2.8204000000000424
8.357 2.8709000000000024
8.358 2.921949999999847
8.359 2.9736500000000428
8.36 3.0257500000000284
8.361 3.0784000000000713
8.362 3.1315999999999984
8.363 3.185199999999888
8.364 3.239300000000035
8.365 3.2939000000000926
8.366 3.3487500000000185
8.367 3.403999999999907
8.368 3.4595000000000113
8.369 3.515150000000036
8.37 3.571150000000051
8.371 3.62734999999996
8.372 3.683549999999869
8.373 3.7398000000000984
8.374 3.7962000000000757
8.375 3.8524999999999325
8.376 3.908849999999936
8.377 3.965200000000113
8.378 4.021449999999996
8.379 4.077599999999931
8.38 4.13375000000004
8.381 4.189949999999949
8.382 4.245999999999937
8.383 4.302050000000099
8.384 4.358150000000061
8.385 4.414199999999875
8.386 4.4702500000000365
8.387 4.526300000000025
8.388 4.582549999999907
8.389 4.638950000000058
8.39 4.695350000000036
8.391 4.752050000000028
8.392 4.809000000000063
8.393 4.866049999999872
8.394 4.923450000000017
8.395 4.98120000000015
8.396 5.039249999999954
8.397 5.097800000000014
8.398 5.156750000000036
8.399 5.216049999999875
8.4 5.275849999999971
8.401 5.336100000000004
8.402 5.396849999999946
8.403 5.458000000000025
8.404 5.519550000000067
8.405 5.581699999999968
8.406 5.64420000000003
8.407 5.7070500000000814
8.408 5.77039999999987
8.409 5.834099999999995
8.41 5.898050000000161
8.411 5.962299999999996
8.412 6.026849999999848
8.413 6.09159999999994
8.414 6.156500000000127
8.415 6.221550000000062
8.416 6.286699999999944
8.417 6.351949999999946
8.418 6.4174000000000175
8.419 6.482850000000089
8.42 6.548299999999986
8.421 6.613899999999978
8.422 6.679449999999997
8.423 6.745000000000015
8.424 6.810600000000007
8.425 6.876150000000026
8.426 6.941799999999991
8.427 7.007449999999957
8.428 7.073099999999923
8.429 7.138749999999888
8.43 7.204450000000001
8.431 7.270200000000088
8.432 7.335900000000027
8.433 7.401699999999914
8.434 7.46745
8.435 7.533200000000087
8.436 7.599050000000121
8.437 7.664949999999955
8.438 7.730799999999989
8.439 7.79674999999997
8.44 7.862799999999899
8.441 7.928800000000027
8.442 7.994849999999956
8.443 8.061000000000005
8.444 8.127150000000055
8.445 8.193400000000052
8.446 8.259749999999997
8.447 8.325999999999993
8.448 8.392299999999963
8.449 8.458750000000029
8.45 8.525250000000067
8.451 8.591749999999934
8.452 8.658199999999997
8.453 8.724700000000036
8.454 8.791349999999996
8.455 8.85790000000001
8.456 8.924400000000048
8.457 8.991000000000033
8.458 9.057549999999873
8.459 9.124049999999912
8.46 9.190600000000098
8.461 9.257099999999962
8.462 9.323649999999976
8.463 9.390250000000135
8.464 9.456799999999973
8.465 9.52339999999996
8.466 9.590050000000092
8.467 9.656700000000052
8.468 9.72344999999996
8.469 9.79024999999984
8.47 9.857050000000068
8.471 9.924000000000044
8.472 9.990949999999845
8.473 10.057850000000021
8.474 10.124850000000055
8.475 10.191899999999979
8.476 10.258900000000015
8.477 10.32590000000005
8.478 10.392850000000026
8.479 10.459750000000028
8.48 10.52659999999997
8.481 10.593399999999937
8.482 10.660049999999984
8.483 10.726550000000023
8.484 10.793
8.485 10.859200000000023
8.486 10.925300000000012
8.487 10.991249999999994
8.488 11.05695000000002
8.489 11.122499999999953
8.49 11.187849999999989
8.491 11.253050000000018
8.492 11.318049999999978
8.493 11.382850000000044
8.494 11.447500000000016
8.495 11.511999999999981
8.496 11.57624999999999
8.497 11.640349999999989
8.498 11.704350000000044
8.499 11.768099999999968
8.5 11.831699999999973
8.501 11.895150000000056
8.502 11.95835000000001
8.503 12.021449999999929
8.504 12.084400000000016
8.505 12.14705
8.506 12.2095
8.507 12.271800000000082
8.508 12.333799999999973
8.509 12.395549999999998
8.51 12.457000000000006
8.511 12.518099999999938
8.512 12.578849999999967
8.513 12.639250000000008
8.514 12.699249999999997
8.515 12.758850000000027
8.516 12.81800000000003
8.517 12.87664999999995
8.518 12.934850000000022
8.519 12.992550000000008
8.52 13.04975
8.521 13.106395000000038
8.522 13.162594999999946
8.523 13.218309999999972
8.524 13.273535000000047
8.525 13.328294999999986
8.526 13.382639999999935
8.527 13.436609999999993
8.528 13.490159999999998
8.529 13.54343500000006
8.53 13.596475000000016
8.531 13.649229999999987
8.532 13.70175500000001
8.533 13.754189999999959
8.534 13.806530000000025
8.535 13.858730000000044
8.536 13.910889999999965
8.537 13.963039999999966
8.538 14.015170000000005
8.539 14.067280000000038
8.54 14.119385000000003
8.541 14.171494999999993
8.542 14.223575000000013
8.543 14.275589999999994
8.544 14.327514999999982
8.545 14.379320000000021
8.546 14.430960000000024
8.547 14.482364999999966
8.548 14.533519999999998
8.549 14.584375000000014
8.55 14.63482999999998
8.551 14.684859999999997
8.552 14.734405
8.553 14.783419999999998
8.554 14.831850000000033
8.555 14.879624999999997
8.556 14.926744999999976
8.557 14.973175000000023
8.558 15.018884999999996
8.559 15.063839999999995
8.56 15.108050000000024
8.561 15.151524999999994
8.562 15.194224999999983
8.563 15.236200000000007
8.564 15.277465000000007
8.565 15.318009999999996
8.566 15.357895000000003
8.567 15.397125
8.568 15.435740000000006
8.569 15.473774999999987
8.57 15.511254999999997
8.571 15.548220000000004
8.572 15.584684999999993
8.573 15.620679999999993
8.574 15.656230000000015
8.575 15.691350000000002
8.576 15.726044999999994
8.577 15.760325000000005
8.578 15.794194999999997
8.579 15.827655000000002
8.58 15.860679999999999
8.581 15.893269999999998
8.582 15.925404999999996
8.583 15.957061499999996
8.584 15.988222500000004
8.585 16.018856
8.586 16.048946499999996
8.587 16.0784665
8.588 16.10739085
8.589 16.135701
8.59 16.163380150000002
8.591 16.1904135
8.592 16.21679
8.593 16.242506000000002
8.594 16.267562499999997
8.595 16.291965500000003
8.596 16.315717500000005
8.597 16.338835
8.598 16.361339999999995
8.599 16.383244999999995
8.6 16.404574999999998
8.601 16.42534500000001
8.602 16.4456
8.603 16.46535499999998
8.604 16.48461
8.605 16.503410000000013
8.606 16.521765000000006
8.607 16.539695000000005
8.608 16.55719499999999
8.609 16.57427
8.61 16.59094
8.611 16.607189999999996
8.612 16.62301500000001
8.613 16.638379999999984
8.614 16.65328000000001
8.615 16.667695000000023
8.616 16.681569999999965
8.617 16.694910000000004
8.618 16.707670000000018
8.619 16.719804999999972
8.62 16.73128
8.621 16.742079999999998
8.622 16.752189999999977
8.623 16.761525000000017
8.624 16.77009000000001
8.625 16.777895000000004
8.626 16.784880000000022
8.627 16.791025000000015
8.628 16.796329999999983
8.629 16.80077999999998
8.63 16.804389999999998
8.631 16.807179999999995
8.632 16.809115000000023
8.633 16.810209999999987
8.634 16.81051499999998
8.635 16.81002500000003
8.636 16.808765000000037
8.637 16.806739999999973
8.638 16.803945
8.639 16.800405000000005
8.64 16.796169999999925
8.641 16.791235000000043
8.642 16.785645000000002
8.643 16.779404999999954
8.644 16.772420000000025
8.645 16.764785
8.646 16.756545000000052
8.647 16.747599999999974
8.648 16.738009999999957
8.649 16.727790000000027
8.65 16.71674999999999
8.651 16.705099999999966
8.652 16.692800000000023
8.653 16.679700000000064
8.654 16.665950000000016
8.655 16.651399999999956
8.656 16.636099999999942
8.657 16.62015000000001
8.658 16.603450000000038
8.659 16.58600000000003
8.66 16.567799999999984
8.661 16.54895000000002
8.662 16.529450000000047
8.663 16.509249999999923
8.664 16.488500000000002
8.665 16.467150000000053
8.666 16.445199999999982
8.667 16.422750000000004
8.668 16.39979999999994
8.669 16.376349999999967
8.67 16.352550000000004
8.671 16.328349999999993
8.672 16.303700000000042
8.673 16.27874999999999
8.674 16.25344999999995
8.675 16.227750000000032
8.676 16.20170000000004
8.677 16.17529999999997
8.678 16.148500000000027
8.679 16.12125000000006
8.68 16.093549999999983
8.681 16.065299999999933
8.682 16.03654999999997
8.683 16.00720000000007
8.684 15.977150000000012
8.685 15.946399999999977
8.686 15.91490000000008
8.687 15.882599999999906
8.688 15.849349999999887
8.689 15.815050000000072
8.69 15.779850000000039
8.691 15.743650000000011
8.692 15.706300000000068
8.693 15.667899999999985
8.694 15.628399999999958
8.695 15.587849999999964
8.696 15.54609999999991
8.697 15.503250000000085
8.698 15.459300000000148
8.699 15.414299999999894
8.7 15.36839999999994
8.701 15.321600000000116
8.702 15.273799999999948
8.703 15.225149999999882
8.704 15.17580000000001
8.705 15.125800000000133
8.706 15.075150000000079
8.707 15.02379999999987
8.708 14.972049999999875
8.709 14.91980000000014
8.71 14.867150000000098
8.711 14.81424999999984
8.712 14.76099999999994
8.713 14.707350000000078
8.714 14.653499999999973
8.715 14.599449999999973
8.716 14.545049999999982
8.717 14.490450000000099
8.718 14.43550000000005
8.719 14.38024999999999
8.72 14.324750000000058
8.721 14.268899999999965
8.722 14.212549999999963
8.723 14.15570000000005
8.724 14.098549999999946
8.725 14.040799999999983
8.726 13.98240000000002
8.727 13.923499999999969
8.728 13.86384999999997
8.729 13.803599999999935
8.73 13.742700000000072
8.731 13.68100000000011
8.732 13.618649999999969
8.733 13.555599999999849
8.734 13.491799999999948
8.735 13.427350000000047
8.736 13.36219999999999
8.737 13.296400000000103
8.738 13.230000000000011
8.739 13.162949999999915
8.74 13.095350000000108
8.741 13.027149999999924
8.742 12.958400000000028
8.743 12.889200000000024
8.744 12.819499999999934
8.745 12.749250000000135
8.746 12.678550000000053
8.747 12.607399999999858
8.748 12.535799999999902
8.749 12.463700000000037
8.75 12.391150000000058
8.751 12.318250000000093
8.752 12.244850000000044
8.753 12.170899999999936
8.754 12.096549999999866
8.755 12.021800000000006
8.756 11.946450000000116
8.757 11.87064999999994
8.758 11.794299999999883
8.759 11.717299999999993
8.76 11.639849999999994
8.761 11.56185000000011
8.762 11.483299999999995
8.763 11.404099999999875
8.764 11.324400000000018
8.765 11.244150000000106
8.766 11.163299999999987
8.767 11.081999999999931
8.768 11.000149999999993
8.769 10.917700000000023
8.77 10.834699999999996
8.771 10.751300000000006
8.772 10.667450000000079
8.773 10.58315000000004
8.774 10.498450000000041
8.775 10.41329999999993
8.776 10.327800000000005
8.777 10.24195000000009
8.778 10.155700000000039
8.779 10.069199999999945
8.78 9.982399999999835
8.781 9.895199999999937
8.782 9.80765000000005
8.783 9.71985000000012
8.784 9.631750000000002
8.785 9.54324999999992
8.786 9.454400000000023
8.787 9.365199999999962
8.788 9.275700000000061
8.789 9.185700000000075
8.79 9.095299999999952
8.791 9.004599999999988
8.792 8.913399999999939
8.793 8.821749999999955
8.794 8.729749999999981
8.795 8.637400000000017
8.796 8.544600000000118
8.797 8.451350000000108
8.798 8.357799999999909
8.799 8.263999999999841
8.8 8.169900000000105
8.801 8.075600000000128
8.802 7.981099999999907
8.803 7.886349999999993
8.804 7.791449999999984
8.805 7.696549999999975
8.806 7.601599999999993
8.807 7.50665000000001
8.808 7.411750000000001
8.809 7.3168499999999925
8.81 7.221949999999984
8.811 7.127199999999896
8.812 7.032400000000181
8.813 6.9375999999999465
8.814 6.84299999999978
8.815 6.748400000000307
8.816 6.653750000000167
8.817 6.559099999999679
8.818 6.464299999999964
8.819 6.369300000000008
8.82 6.274150000000131
8.821 6.1786000000001176
8.822 6.082849999999862
8.823 5.986900000000059
8.824 5.890399999999851
8.825 5.793599999999802
8.826 5.696349999999989
8.827 5.598350000000224
8.828 5.500000000000297
8.829 5.401299999999859
8.83 5.301849999999816
8.831 5.201800000000089
8.832 5.101249999999932
8.833 5.00010000000009
8.834 4.898550000000112
8.835 4.796500000000051
8.836 4.694049999999852
8.837 4.5913999999997595
8.838 4.488250000000277
8.839 4.384850000000232
8.84 4.281249999999945
8.841 4.1775499999997106
8.842 4.074000000000091
8.843 3.9702500000002305
8.844 3.8664999999996756
8.845 3.7629000000000827
8.846 3.6595000000000377
8.847 3.556549999999756
8.848 3.4539000000000097
8.849 3.3514500000001584
8.85 3.2492000000002017
8.851 3.1473000000000613
8.852 3.0458000000000567
8.853 2.9446499999998683
8.854 2.843899999999816
8.855 2.7433000000000316
8.856 2.642900000000142
8.857 2.542900000000042
8.858 2.4432499999997583
8.859 2.3435499999998473
8.86 2.2441000000001514
8.861 2.1448500000000035
8.862 2.0455499999998823
8.863 1.9463000000000812
8.864 1.8469999999999598
8.865 1.74790000000008
8.866 1.6488500000001738
8.867 1.5495500000000524
8.868 1.4502499999999308
8.869 1.3509499999998091
8.87 1.2517000000000085
8.871 1.1523999999998868
8.872 1.0531000000001123
8.873 0.9539000000002851
8.874 0.8545999999998166
8.875 0.755300000000042
8.876 0.6560000000002675
8.877 0.5568999999996938
8.878 0.45769999999986655
8.879 0.3585999999999867
8.88 0.2596500000000279
8.881 0.16055000000014807
8.882 0.06164999999981602
8.883 -0.0370999999999011
8.884 -0.13579999999999148
8.885 -0.23450000000008187
8.886 -0.333249999999799
8.887 -0.43174999999999464
8.888 -0.5300999999999223
8.889 -0.62844999999985
8.89 -0.7268000000001246
8.891 -0.8249500000001575
8.892 -0.9231000000001904
8.893 -1.02129999999985
8.894 -1.1190999999997202
8.895 -1.2169000000002845
8.896 -1.314650000000181
8.897 -1.4122499999998095
8.898 -1.509699999999864
8.899 -1.60690000000005
8.9 -1.7039499999999679
8.901 -1.8006000000000966
8.902 -1.8970999999999572
8.903 -1.993399999999923
8.904 -2.089499999999994
8.905 -2.1852499999999027
8.906 -2.2806000000000215
8.907 -2.3756499999999514
8.908 -2.470250000000118
8.909 -2.5644500000001487
8.91 -2.6582000000000687
8.911 -2.751700000000121
8.912 -2.844800000000036
8.913 -2.937399999999868
8.914 -3.0294000000000154
8.915 -3.1210500000000003
8.916 -3.2124999999997432
8.917 -3.3036000000000176
8.918 -3.3941500000002343
8.919 -3.484249999999994
8.92 -3.5741999999998333
8.921 -3.6637999999998563
8.922 -3.753249999999958
8.923 -3.8424500000001913
8.924 -3.9313000000002623
8.925 -4.019799999999823
8.926 -4.108049999999864
8.927 -4.196350000000224
8.928 -4.2842500000001005
8.929 -4.371799999999815
8.93 -4.4593999999998495
8.931 -4.546750000000016
8.932 -4.633700000000046
8.933 -4.720299999999914
8.934 -4.806549999999965
8.935 -4.892400000000227
8.936 -4.97789999999998
8.937 -5.0628999999999955
8.938 -5.147450000000248
8.939 -5.231600000000017
8.94 -5.3150499999998075
8.941 -5.397949999999888
8.942 -5.480450000000178
8.943 -5.5622000000001695
8.944 -5.643249999999836
8.945 -5.723899999999713
8.946 -5.803799999999984
8.947 -5.883000000000277
8.948 -5.961800000000086
8.949 -6.039999999999865
8.95 -6.117450000000038
8.951 -6.194400000000128
8.952 -6.271000000000054
8.953 -6.34699999999995
8.954 -6.422599999999709
8.955 -6.4978000000000256
8.956 -6.572700000000154
8.957 -6.647399999999866
8.958 -6.721799999999909
8.959 -6.796050000000033
8.96 -6.870100000000087
8.961 -6.943950000000074
8.962 -7.017599999999992
8.963 -7.091199999999937
8.964 -7.164599999999986
8.965 -7.237849999999941
8.966 -7.311049999999923
8.967 -7.384099999999984
8.968 -7.456900000000003
8.969 -7.5295500000001
8.97 -7.602050000000103
8.971 -7.674099999999997
8.972 -7.745900000000021
8.973 -7.817350000000056
8.974 -7.888300000000008
8.975 -7.958799999999849
8.976 -8.028749999999981
8.977 -8.09810000000008
8.978 -8.166949999999924
8.979 -8.235049999999987
8.98 -8.302350000000125
8.981 -8.369050000000058
8.982 -8.434999999999865
8.983 -8.500099999999948
8.984 -8.56435000000013
8.985 -8.627750000000066
8.986 -8.690349999999903
8.987 -8.752100000000013
8.988 -8.813099999999997
8.989 -8.87339999999983
8.99 -8.932700000000015
8.991 -8.991250000000075
8.992 -9.049199999999932
8.993 -9.106350000000035
8.994 -9.162800000000159
8.995 -9.218649999999904
8.996 -9.273849999999992
8.997 -9.328400000000077
8.998 -9.382299999999983
8.999 -9.435699999999978
9.0 -9.488599999999888
9.001 -9.540899999999942
9.002 -9.592800000000032
9.003 -9.644250000000014
9.004 -9.695099999999963
9.005 -9.745550000000124
9.006 -9.79555
9.007 -9.845149999999913
9.008 -9.894449999999985
9.009 -9.9432
9.01 -9.991500000000077
9.011 -10.039549999999938
9.012 -10.087249999999985
9.013 -10.134500000000095
9.014 -10.181300000000094
9.015 -10.227850000000052
9.016 -10.274099999999994
9.017 -10.3199
9.018 -10.365349999999843
9.019 -10.410399999999896
9.02 -10.455100000000133
9.021 -10.499549999999983
9.022 -10.543699999999989
9.023 -10.587450000000032
9.024 -10.630849999999914
9.025 -10.673899999999978
9.026 -10.716550000000082
9.027 -10.758899999999995
9.028 -10.800899999999919
9.029 -10.842400000000106
9.03 -10.883350000000062
9.031 -10.92395000000003
9.032 -10.963999999999938
9.033 -11.00344999999999
9.034 -11.04250000000008
9.035 -11.08089999999999
9.036 -11.118499999999976
9.037 -11.155449999999956
9.038 -11.191699999999956
9.039 -11.227100000000059
9.04 -11.261750000000035
9.041 -11.295549999999938
9.042 -11.328499999999943
9.043 -11.360650000000021
9.044 -11.391850000000078
9.045 -11.422099999999942
9.046 -11.451550000000053
9.047 -11.480150000000092
9.048 -11.507799999999936
9.049 -11.534700000000003
9.05 -11.560899999999915
9.051 -11.586199999999955
9.052 -11.610849999999992
9.053 -11.635049999999918
9.054 -11.658600000000012
9.055 -11.681550000000076
9.056 -11.704000000000054
9.057 -11.726100000000045
9.058 -11.747900000000019
9.059 -11.769299999999857
9.06 -11.790350000000053
9.061 -11.811150000000033
9.062 -11.83179999999992
9.063 -11.852300000000058
9.064 -11.872400000000061
9.065 -11.892299999999995
9.066 -11.912199999999928
9.067 -11.931849999999994
9.068 -11.951200000000044
9.069 -11.970300000000051
9.07 -11.989100000000045
9.071 -12.007549999999874
9.072 -12.025699999999862
9.073 -12.04345000000006
9.074 -12.0607
9.075 -12.077500000000004
9.076 -12.093700000000151
9.077 -12.109350000000067
9.078 -12.124449999999925
9.079 -12.138749999999858
9.08 -12.152449999999932
9.081 -12.165500000000003
9.082 -12.177850000000094
9.083 -12.189500000000034
9.084 -12.200449999999995
9.085 -12.210699999999978
9.086 -12.220150000000034
9.087 -12.22900000000006
9.088 -12.237300000000028
9.089 -12.245049999999939
9.09 -12.252199999999991
9.091 -12.258799999999987
9.092 -12.264949999999871
9.093 -12.270700000000142
9.094 -12.276150000000047
9.095 -12.28129999999994
9.096 -12.286100000000015
9.097 -12.290549999999929
9.098 -12.29484999999992
9.099 -12.298950000000017
9.1 -12.302750000000099
9.101 -12.306400000000085
9.102 -12.309850000000004
9.103 -12.312999999999906
9.104 -12.315899999999942
9.105 -12.318650000000057
9.106 -12.321050000000007
9.107 -12.323049999999995
9.108 -12.324699999999995
9.109 -12.325899999999969
9.11 -12.326699999999983
9.111 -12.327050000000057
9.112 -12.326850000000077
9.113 -12.32609999999995
9.114 -12.324850000000001
9.115 -12.323049999999995
9.116 -12.320599999999983
9.117 -12.317550000000027
9.118 -12.313999999999988
9.119 -12.309850000000004
9.12 -12.305099999999989
9.121 -12.299800000000003
9.122 -12.29394999999996
9.123 -12.28764999999998
9.124 -12.28080000000003
9.125 -12.273500000000055
9.126 -12.26580000000003
9.127 -12.257649999999984
9.128 -12.249149999999947
9.129 -12.240249999999948
9.13 -12.231000000000048
9.131 -12.221450000000043
9.132 -12.211649999999997
9.133 -12.201550000000022
9.134 -12.191149999999945
9.135 -12.1805
9.136 -12.169550000000038
9.137 -12.158349999999949
9.138 -12.146949999999965
9.139 -12.135300000000026
9.14 -12.123450000000018
9.141 -12.111299999999995
9.142 -12.098900000000016
9.143 -12.08629999999997
9.144 -12.073399999999994
9.145 -12.060200000000004
9.146 -12.04674999999997
9.147 -12.033049999999983
9.148 -12.019100000000039
9.149 -12.004950000000028
9.15 -11.9905
9.151 -11.975835000000053
9.152 -11.960950000000029
9.153 -11.94583999999995
9.154 -11.93056999999999
9.155 -11.915155000000004
9.156 -11.89959999999997
9.157 -11.883859999999977
9.158 -11.868030000000001
9.159 -11.852155000000032
9.16 -11.836180000000025
9.161 -11.820109999999968
9.162 -11.80399999999998
9.163 -11.787845
9.164 -11.771634999999982
9.165 -11.755385000000034
9.166 -11.739045000000013
9.167 -11.722559999999966
9.168 -11.705980000000036
9.169 -11.689260000000058
9.17 -11.672309999999959
9.171 -11.655154999999986
9.172 -11.637715000000023
9.173 -11.619969999999979
9.174 -11.601904999999999
9.175 -11.583420000000006
9.176 -11.564509999999975
9.177 -11.545160000000013
9.178 -11.525305000000028
9.179 -11.504954999999985
9.18 -11.484089999999961
9.181 -11.462669999999985
9.182 -11.440715000000024
9.183 -11.418275000000005
9.184 -11.39531499999998
9.185 -11.371865000000007
9.186 -11.347980000000037
9.187 -11.323669999999987
9.188 -11.29901499999997
9.189 -11.274034999999996
9.19 -11.24876999999999
9.191 -11.223320000000028
9.192 -11.197735
9.193 -11.172029999999971
9.194 -11.146275000000013
9.195 -11.12057500000001
9.196 -11.09491500000002
9.197 -11.069349999999998
9.198 -11.043949999999967
9.199 -11.01870999999999
9.2 -10.99368
9.201 -10.968885000000022
9.202 -10.94430000000003
9.203 -10.91992
9.204 -10.895774999999984
9.205 -10.871829999999994
9.206 -10.848059999999998
9.207 -10.824435000000006
9.208 -10.800930000000015
9.209 -10.77751999999999
9.21 -10.754154999999981
9.211 -10.730780000000012
9.212 -10.707360000000005
9.213 -10.683864999999994
9.214 -10.66025500000001
9.215 -10.636484999999993
9.216 -10.612535
9.217 -10.588380000000003
9.218 -10.563994999999993
9.219 -10.539370000000009
9.22 -10.514514999999989
9.221 -10.48943
9.222 -10.464095000000013
9.223 -10.43855999999999
9.224 -10.412849999999993
9.225 -10.386979999999998
9.226 -10.360995000000004
9.227 -10.33491
9.228 -10.308769999999999
9.229 -10.282629999999997
9.23 -10.256499999999999
9.231 -10.230415000000006
9.232 -10.204414499999999
9.233 -10.178520500000001
9.234 -10.1527465
9.235 -10.127105499999999
9.236 -10.101607499999997
9.237 -10.076250999999997
9.238 -10.051025500000003
9.239 -10.025919
9.24 -10.000914
9.241 -9.97598645
9.242 -9.951108799999998
9.243 -9.92625105
9.244 -9.901381699999998
9.245 -9.8764685
9.246 -9.85148
9.247 -9.826388999999997
9.248 -9.8011675
9.249 -9.775789999999999
9.25 -9.750239999999998
9.251 -9.724507000000003
9.252 -9.698584000000006
9.253 -9.672466999999994
9.254 -9.646159999999993
9.255 -9.619680000000006
9.256 -9.593040000000007
9.257 -9.566255000000002
9.258 -9.539359999999991
9.259 -9.51239
9.26 -9.485365
9.261 -9.458324999999995
9.262 -9.431320000000001
9.263 -9.404375000000007
9.264 -9.377535000000005
9.265 -9.350829999999984
9.266 -9.324284999999996
9.267 -9.297940000000011
9.268 -9.271814999999993
9.269 -9.245924999999989
9.27 -9.22029500000001
9.271 -9.19492500000001
9.272 -9.169824999999996
9.273 -9.144985000000002
9.274 -9.120385000000006
9.275 -9.096029999999985
9.276 -9.071894999999994
9.277 -9.047960000000007
9.278 -9.024199999999992
9.279 -9.000580000000005
9.28 -8.977075000000012
9.281 -8.953679999999991
9.282 -8.930349999999995
9.283 -8.907060000000012
9.284 -8.883830000000003
9.285 -8.860594999999995
9.286 -8.837365000000009
9.287 -8.814150000000009
9.288 -8.790914999999998
9.289 -8.767704999999978
9.29 -8.744515000000007
9.291 -8.721325000000036
9.292 -8.69817999999997
9.293 -8.675104999999974
9.294 -8.65212500000003
9.295 -8.62924000000001
9.296 -8.606469999999964
9.297 -8.583834999999986
9.298 -8.561345000000038
9.299 -8.539019999999994
9.3 -8.516849999999978
9.301 -8.494850000000023
9.302 -8.47300999999999
9.303 -8.451330000000015
9.304 -8.429775000000014
9.305 -8.408329999999966
9.306 -8.386999999999977
9.307 -8.365744999999993
9.308 -8.344535000000002
9.309 -8.32334500000002
9.31 -8.30213500000003
9.311 -8.280880000000003
9.312 -8.259575000000002
9.313 -8.238199999999976
9.314 -8.216709999999978
9.315 -8.195080000000017
9.316 -8.173334999999996
9.317 -8.151450000000015
9.318 -8.129420000000005
9.319 -8.107300000000008
9.32 -8.085070000000016
9.321 -8.062714999999962
9.322 -8.040289999999969
9.323 -8.017850000000037
9.324 -7.995430000000024
9.325 -7.973029999999974
9.326 -7.950699999999992
9.327 -7.928535000000002
9.328 -7.906535000000002
9.329 -7.884740000000008
9.33 -7.863225000000022
9.331 -7.8419699999999954
9.332 -7.821059999999977
9.333 -7.800569999999972
9.334 -7.780455000000029
9.335 -7.760709999999997
9.336 -7.741434999999994
9.337 -7.722620000000062
9.338 -7.704179999999932
9.339 -7.686159999999945
9.34 -7.668510000000041
9.341 -7.651235000000027
9.342 -7.634330000000008
9.343 -7.617660000000005
9.344 -7.60121999999995
9.345 -7.584970000000004
9.346 -7.568810000000044
9.347 -7.552744999999965
9.348 -7.536730000000033
9.349 -7.52066500000004
9.35 -7.504504999999995
9.351 -7.488249999999981
9.352 -7.471859999999985
9.353 -7.455285000000036
9.354 -7.438564999999973
9.355 -7.421664999999934
9.356 -7.404529999999967
9.357 -7.387199999999999
9.358 -7.369695000000037
9.359 -7.352085000000059
9.36 -7.334385000000008
9.361 -7.316599999999951
9.362 -7.298799999999953
9.363 -7.28094999999998
9.364 -7.263200000000042
9.365 -7.245550000000052
9.366 -7.228000000000008
9.367 -7.210649999999946
9.368 -7.193400000000006
9.369 -7.17645000000008
9.37 -7.159750000000023
9.371 -7.143249999999949
9.372 -7.127099999999949
9.373 -7.111150000000017
9.374 -7.095350000000007
9.375 -7.079850000000013
9.376 -7.064599999999972
9.377 -7.049499999999941
9.378 -7.034550000000003
9.379 -7.019750000000075
9.38 -7.005050000000006
9.381 -6.990399999999997
9.382 -6.975749999999989
9.383 -6.961050000000006
9.384 -6.946300000000051
9.385 -6.931499999999947
9.386 -6.916599999999984
9.387 -6.901599999999987
9.388 -6.886350000000034
9.389 -6.870900000000013
9.39 -6.855399999999931
9.391 -6.839649999999982
9.392 -6.823750000000024
9.393 -6.807700000000058
9.394 -6.791450000000025
9.395 -6.775149999999932
9.396 -6.758749999999976
9.397 -6.742300000000048
9.398 -6.725749999999999
9.399 -6.70919999999995
9.4 -6.692750000000021
9.401 -6.676400000000041
9.402 -6.660150000000006
9.403 -6.643950000000033
9.404 -6.628000000000016
9.405 -6.612249999999979
9.406 -6.59664999999995
9.407 -6.581299999999963
9.408 -6.5660999999999845
9.409 -6.551150000000047
9.41 -6.536450000000064
9.411 -6.521849999999943
9.412 -6.5074999999999505
9.413 -6.493300000000052
9.414 -6.479150000000041
9.415 -6.465200000000011
9.416 -6.4512999999999545
9.417 -6.437399999999985
9.418 -6.423650000000023
9.419 -6.409850000000001
9.42 -6.396049999999979
9.421 -6.382249999999957
9.422 -6.368400000000047
9.423 -6.354550000000052
9.424 -6.340649999999997
9.425 -6.326699999999966
9.426 -6.312699999999963
9.427 -6.298649999999985
9.428 -6.284600000000008
9.429 -6.270500000000057
9.43 -6.256349999999959
9.431 -6.242149999999974
9.432 -6.227900000000015
9.433 -6.21364999999997
9.434 -6.199350000000037
9.435 -6.185000000000045
9.436 -6.170599999999991
9.437 -6.156199999999938
9.438 -6.141700000000024
9.439 -6.127050000000016
9.44 -6.112299999999974
9.441 -6.097449999999983
9.442 -6.08249999999996
9.443 -6.067300000000067
9.444 -6.051900000000106
9.445 -6.036350000000051
9.446 -6.02044999999992
9.447 -6.004299999999921
9.448 -5.987950000000026
9.449 -5.971249999999969
9.45 -5.954399999999992
9.451 -5.937299999999972
9.452 -5.919750000000016
9.453 -5.90199999999999
9.454 -5.883899999999977
9.455 -5.865550000000094
9.456 -5.847049999999944
9.457 -5.828299999999925
9.458 -5.809300000000038
9.459 -5.790100000000082
9.46 -5.770950000000101
9.461 -5.751699999999999
9.462 -5.732299999999975
9.463 -5.712999999999899
9.464 -5.693699999999996
9.465 -5.674550000000014
9.466 -5.655549999999954
9.467 -5.636650000000014
9.468 -5.6179499999999685
9.469 -5.599400000000018
9.47 -5.5811500000000835
9.471 -5.563150000000016
9.472 -5.545350000000019
9.473 -5.527750000000088
9.474 -5.5104500000000005
9.475 -5.49334999999998
9.476 -5.476349999999908
9.477 -5.459599999999877
9.478 -5.4428500000000195
9.479 -5.426150000000137
9.48 -5.409500000000053
9.481 -5.392699999999875
9.482 -5.375849999999898
9.483 -5.358950000000119
9.484 -5.341700000000005
9.485 -5.324199999999848
9.486 -5.306400000000024
9.487 -5.288100000000115
9.488 -5.269549999999991
9.489 -5.25054999999993
9.49 -5.231049999999959
9.491 -5.211100000000052
9.492 -5.190700000000034
9.493 -5.169799999999933
9.494 -5.148349999999947
9.495 -5.126450000000025
9.496 -5.104100000000167
9.497 -5.081300000000025
9.498 -5.058149999999893
9.499 -5.0345499999999985
9.5 -5.0105999999999415
9.501 -4.986400000000016
9.502 -4.961900000000075
9.503 -4.937099999999944
9.504 -4.912049999999946
9.505 -4.886949999999973
9.506 -4.8616000000001325
9.507 -4.83605000000005
9.508 -4.8105499999999415
9.509 -4.784950000000059
9.51 -4.759250000000055
9.511 -4.7335499999998785
9.512 -4.707749999999927
9.513 -4.68195000000015
9.514 -4.656150000000025
9.515 -4.630249999999954
9.516 -4.604350000000055
9.517 -4.578499999999957
9.518 -4.552499999999939
9.519 -4.526399999999972
9.52 -4.50034999999998
9.521 -4.474050000000118
9.522 -4.447599999999989
9.523 -4.421099999999886
9.524 -4.394350000000088
9.525 -4.367450000000023
9.526 -4.340349999999889
9.527 -4.312950000000086
9.528 -4.285300000000068
9.529 -4.257449999999982
9.53 -4.229350000000028
9.531 -4.20089999999991
9.532 -4.172199999999925
9.533 -4.143300000000044
9.534 -4.114050000000001
9.535 -4.0844999999999425
9.536 -4.054749999999989
9.537 -4.024800000000141
9.538 -3.9944499999999827
9.539 -3.96389999999993
9.54 -3.9332000000001295
9.541 -3.902149999999993
9.542 -3.8709499999999357
9.543 -3.839549999999983
9.544 -3.8079499999999626
9.545 -3.7761500000000474
9.546 -3.7441000000000906
9.547 -3.7118499999998917
9.548 -3.679499999999919
9.549 -3.6469000000000777
9.55 -3.614000000000048
9.551 -3.58100000000007
9.552 -3.547849999999998
9.553 -3.514449999999884
9.554 -3.480850000000049
9.555 -3.4469000000000514
9.556 -3.412799999999959
9.557 -3.378650000000066
9.558 -3.3441999999999847
9.559 -3.3094499999998876
9.56 -3.27464999999999
9.561 -3.2396500000000246
9.562 -3.204299999999896
9.563 -3.1687000000000727
9.564 -3.132950000000155
9.565 -3.097049999999969
9.566 -3.0607999999999675
9.567 -3.0242499999999506
9.568 -2.987500000000039
9.569 -2.950550000000059
9.57 -2.9132499999999157
9.571 -2.875649999999931
9.572 -2.8377499999999305
9.573 -2.7994499999999674
9.574 -2.760800000000015
9.575 -2.721800000000073
9.576 -2.6823999999999946
9.577 -2.642599999999953
9.578 -2.602400000000123
9.579 -2.561799999999982
9.58 -2.5206999999999313
9.581 -2.4793000000000385
9.582 -2.437500000000009
9.583 -2.395049999999975
9.584 -2.3522999999999255
9.585 -2.3092000000000596
9.586 -2.2657500000000317
9.587 -2.2219000000000406
9.588 -2.177600000000113
9.589 -2.1330999999999434
9.59 -2.0881999999999845
9.591 -2.04300000000001
9.592 -1.9975999999999674
9.593 -1.9518999999999092
9.594 -1.9059499999999827
9.595 -1.859850000000135
9.596 -1.8136000000000194
9.597 -1.7670999999998618
9.598 -1.7204999999999304
9.599 -1.6738500000000254
9.6 -1.627000000000052
9.601 -1.5801500000000788
9.602 -1.533350000000079
9.603 -1.486399999999985
9.604 -1.4394499999998909
9.605 -1.3925999999999175
9.606 -1.3457499999999443
9.607 -1.2988499999999972
9.608 -1.2519000000000766
9.609 -1.2049500000001558
9.61 -1.1578999999999409
9.611 -1.1107999999999256
9.612 -1.063700000000084
9.613 -1.016499999999948
9.614 -0.969200000000038
9.615 -0.9217500000000336
9.616 -0.8740499999999873
9.617 -0.8261000000000727
9.618 -0.7779499999999162
9.619 -0.729599999999865
9.62 -0.6808500000000245
9.621 -0.6317999999999948
9.622 -0.5824499999999497
9.623 -0.532700000000115
9.624 -0.482550000000144
9.625 -0.431849999999942
9.626 -0.38079999999992425
9.627 -0.32940000000009073
9.628 -0.277649999999921
9.629 -0.22540000000001448
9.63 -0.1725500000000768
9.631 -0.1193999999999501
9.632 -0.06585000000003394
9.633 -0.011800000000034006
9.634 0.04245000000003413
9.635 0.09710000000006519
9.636 0.15229999999998023
9.637 0.20769999999996347
9.638 0.2633499999999886
9.639 0.31935000000000296
9.64 0.3756000000000592
9.641 0.43214999999995757
9.642 0.48884999999995044
9.643 0.5456500000000641
9.644 0.6027000000000462
9.645 0.6598499999999757
9.646 0.7169999999999053
9.647 0.7743000000001027
9.648 0.8316500000001004
9.649 0.8890499999998982
9.65 0.9463499999999223
9.651 1.0035999999999725
9.652 1.0609499999999703
9.653 1.1183000000001413
9.654 1.1757000000001128
9.655 1.2330999999999106
9.656 1.2904499999999084
9.657 1.3478000000000794
9.658 1.4051500000000772
9.659 1.462549999999875
9.66 1.5200499999999673
9.661 1.5776500000000069
9.662 1.6353999999999673
9.663 1.6932500000000488
9.664 1.751150000000104
9.665 1.8092500000000538
9.666 1.867699999999993
9.667 1.9262499999998794
9.668 1.9850000000000076
9.669 2.044100000000125
9.67 2.1033999999999637
9.671 2.1628999999998704
9.672 2.222600000000019
9.673 2.282550000000036
9.674 2.3429000000000157
9.675 2.4035000000000375
9.676 2.4642000000000066
9.677 2.525249999999965
9.678 2.5865499999999653
9.679 2.6480500000000338
9.68 2.7097999999999707
9.681 2.7716000000000545
9.682 2.833650000000007
9.683 2.8958499999998804
9.684 2.9581500000000482
9.685 3.020650000000111
9.686 3.08315
9.687 3.14575000000001
9.688 3.208399999999993
9.689 3.271000000000003
9.69 3.3336499999999867
9.691 3.396349999999944
9.692 3.4589499999999536
9.693 3.52149999999999
9.694 3.5840000000000525
9.695 3.646399999999994
9.696 3.7086999999999883
9.697 3.770950000000009
9.698 3.8331499999998826
9.699 3.895249999999982
9.7 3.957300000000108
9.701 4.0193000000000865
9.702 4.081299999999892
9.703 4.143249999999897
9.704 4.205200000000076
9.705 4.267250000000028
9.706 4.329349999999954
9.707 4.391550000000001
9.708 4.4538000000000215
9.709 4.516100000000016
9.71 4.578550000000105
9.711 4.641250000000062
9.712 4.704049999999967
9.713 4.7669499999999925
9.714 4.830099999999886
9.715 4.8933499999999
9.716 4.956850000000131
9.717 5.020600000000056
9.718 5.084399999999954
9.719 5.148349999999947
9.72 5.212500000000009
9.721 5.276849999999965
9.722 5.341350000000015
9.723 5.405750000000118
9.724 5.47029999999997
9.725 5.535049999999889
9.726 5.599750000000007
9.727 5.664400000000152
9.728 5.729049999999951
9.729 5.793599999999975
9.73 5.858000000000079
9.731 5.922349999999861
9.732 5.986549999999896
9.733 6.05060000000001
9.734 6.11450000000003
9.735 6.178150000000008
9.736 6.241449999999996
9.737 6.3045000000001155
9.738 6.367349999999994
9.739 6.42990000000003
9.74 6.492249999999998
9.741 6.554299999999951
9.742 6.616000000000087
9.743 6.6774999999999824
9.744 6.738700000000035
9.745 6.799549999999925
9.746 6.860299999999868
9.747 6.920850000000089
9.748 6.981100000000122
9.749 7.041199999999886
9.75 7.101049999999956
9.751 7.160750000000105
9.752 7.220349999999959
9.753 7.279749999999918
9.754 7.3391000000000775
9.755 7.3984500000000635
9.756 7.457599999999981
9.757 7.516599999999977
9.758 7.575749999999895
9.759 7.634899999999986
9.76 7.693899999999982
9.761 7.7530000000001005
9.762 7.81205000000007
9.763 7.871049999999894
9.764 7.930100000000037
9.765 7.989249999999955
9.766 8.048499999999994
9.767 8.107750000000031
9.768 8.166949999999924
9.769 8.226149999999988
9.77 8.285449999999999
9.771 8.344750000000012
9.772 8.404050000000025
9.773 8.463200000000114
9.774 8.522350000000033
9.775 8.581400000000002
9.776 8.640250000000078
9.777 8.699050000000007
9.778 8.757599999999893
9.779 8.815899999999912
9.78 8.873900000000088
9.781 8.931650000000047
9.782 8.989050000000018
9.783 9.046100000000001
9.784 9.102799999999906
9.785 9.15899999999999
9.786 9.214800000000023
9.787 9.270200000000006
9.788 9.325099999999992
9.789 9.379549999999954
9.79 9.433600000000041
9.791 9.48705000000001
9.792 9.540049999999955
9.793 9.592650000000024
9.794 9.644799999999984
9.795 9.696500000000006
9.796 9.747750000000007
9.797 9.798599999999956
9.798 9.849050000000029
9.799 9.899150000000025
9.8 9.948899999999949
9.801 9.998350000000027
9.802 10.047500000000003
9.803 10.096299999999992
9.804 10.144850000000025
9.805 10.193249999999962
9.806 10.241400000000032
9.807 10.289350000000033
9.808 10.33714999999994
9.809 10.38469999999998
9.81 10.432100000000009
9.811 10.479400000000007
9.812 10.526549999999995
9.813 10.573549999999976
9.814 10.62045000000001
9.815 10.667100000000001
9.816 10.713550000000012
9.817 10.759850000000014
9.818 10.805950000000037
9.819 10.85184999999999
9.82 10.897399999999953
9.821 10.942700000000048
9.822 10.987700000000041
9.823 11.032299999999983
9.824 11.0766
9.825 11.120499999999964
9.826 11.163949999999993
9.827 11.20699999999997
9.828 11.249499999999978
9.829 11.291600000000022
9.83 11.333300000000019
9.831 11.374399999999982
9.832 11.414949999999974
9.833 11.455000000000059
9.834 11.494499999999999
9.835 11.533449999999966
9.836 11.571850000000051
9.837 11.60969999999999
9.838 11.647044999999952
9.839 11.683829999999986
9.84 11.720000000000045
9.841 11.75562000000005
9.842 11.790775000000004
9.843 11.825375000000006
9.844 11.859459999999984
9.845 11.89308499999998
9.846 11.926189999999972
9.847 11.958829999999999
9.848 11.991015000000024
9.849 12.022770000000033
9.85 12.054154999999959
9.851 12.085214999999968
9.852 12.115900000000002
9.853 12.146260000000034
9.854 12.176345000000035
9.855 12.206099999999969
9.856 12.235599999999968
9.857 12.264820000000002
9.858 12.293780000000032
9.859 12.322495000000002
9.86 12.350920000000002
9.861 12.379069999999972
9.862 12.406919999999973
9.863 12.434459999999996
9.864 12.461675000000017
9.865 12.488525000000022
9.866 12.514949999999992
9.867 12.54095499999999
9.868 12.566524999999992
9.869 12.591595
9.87 12.616134999999998
9.871 12.640120000000001
9.872 12.663495000000013
9.873 12.68624500000001
9.874 12.708339999999977
9.875 12.729735000000009
9.876 12.75043500000004
9.877 12.770435000000008
9.878 12.789689999999961
9.879 12.808179999999977
9.88 12.825895000000012
9.881 12.842844999999981
9.882 12.859050000000021
9.883 12.874485000000016
9.884 12.889154999999988
9.885 12.903099999999993
9.886 12.916329999999995
9.887 12.928855000000016
9.888 12.940715000000006
9.889 12.951924999999989
9.89 12.962520000000003
9.891 12.972544999999997
9.892 12.982019999999997
9.893 12.990970000000013
9.894 12.999455
9.895 13.007504999999991
9.896 13.015129999999989
9.897 13.022370000000008
9.898 13.029260000000015
9.899 13.035814999999996
9.9 13.042034999999991
9.901 13.047935000000008
9.902 13.053535
9.903 13.058834999999997
9.904 13.06381
9.905 13.06845
9.906 13.072755000000006
9.907 13.076685
9.908 13.080219999999992
9.909 13.083339999999993
9.91 13.086008000000007
9.911 13.088191000000005
9.912 13.089860999999994
9.913 13.090987499999999
9.914 13.091534500000002
9.915 13.091473499999998
9.916 13.09077685
9.917 13.08942085
9.918 13.087381149999999
9.919 13.08463915
9.92 13.081177499999999
9.921 13.076984
9.922 13.072049499999999
9.923 13.066362499999999
9.924 13.059921999999998
9.925 13.052726499999997
9.926 13.044779500000004
9.927 13.036085
9.928 13.02664
9.929 13.016449999999994
9.93 13.005534999999991
9.931 12.993905000000005
9.932 12.981565000000014
9.933 12.968530000000003
9.934 12.954815
9.935 12.940439999999997
9.936 12.925414999999992
9.937 12.909759999999986
9.938 12.893484999999988
9.939 12.876615000000005
9.94 12.859155000000014
9.941 12.841125
9.942 12.822534999999993
9.943 12.803390000000014
9.944 12.783715000000004
9.945 12.763494999999983
9.946 12.742739999999998
9.947 12.721460000000025
9.948 12.699679999999994
9.949 12.677374999999977
9.95 12.654504999999986
9.951 12.631130000000015
9.952 12.607245
9.953 12.582819999999979
9.954 12.557860000000009
9.955 12.532389999999996
9.956 12.506405000000004
9.957 12.479885000000026
9.958 12.452855000000001
9.959 12.425309999999998
9.96 12.397275
9.961 12.368730000000003
9.962 12.339699999999992
9.963 12.310175000000006
9.964 12.280165000000007
9.965 12.249689999999958
9.966 12.218720000000022
9.967 12.187260000000007
9.968 12.155314999999977
9.969 12.122865000000013
9.97 12.089895000000004
9.971 12.056390000000006
9.972 12.022330000000013
9.973 11.98770499999998
9.974 11.952499999999965
9.975 11.916690000000028
9.976 11.880205000000013
9.977 11.84306999999999
9.978 11.80526000000002
9.979 11.766749999999986
9.98 11.727539999999973
9.981 11.687584999999986
9.982 11.646884999999985
9.983 11.605489999999985
9.984 11.563350000000014
9.985 11.520460000000003
9.986 11.476874999999993
9.987 11.432590000000006
9.988 11.38760500000004
9.989 11.341975000000048
9.99 11.295734999999981
9.991 11.248840000000012
9.992 11.201385000000029
9.993 11.153379999999986
9.994 11.104860000000008
9.995 11.055869999999999
9.996 11.006369999999945
9.997 10.95645000000001
9.998 10.906114999999996
9.999 10.855304999999975
10.0 10.804139999999983
10.001 10.752600000000015
10.002 10.700600000000064
10.003 10.64824999999995
10.004 10.595549999999934
10.005 10.542500000000013
10.006 10.48900000000007
10.007 10.435000000000045
10.008 10.38059999999997
10.009 10.32579999999993
10.01 10.270550000000041
10.011 10.21475000000001
10.012 10.158449999999979
10.013 10.101600000000065
10.014 10.044099999999972
10.015 9.986049999999997
10.016 9.92739999999999
10.017 9.868050000000004
10.018 9.808099999999985
10.019 9.74744999999999
10.02 9.68614999999999
10.021 9.62424999999996
10.022 9.561600000000062
10.023 9.498350000000046
10.024 9.434449999999941
10.025 9.369949999999976
10.026 9.304900000000043
10.027 9.239299999999965
10.028 9.173199999999975
10.029 9.106599999999988
10.03 9.03960000000004
10.031 8.972200000000042
10.032 8.904449999999967
10.033 8.836300000000016
10.034 8.767799999999989
10.035 8.69909999999998
10.036 8.630100000000043
10.037 8.560849999999977
10.038 8.491349999999956
10.039 8.421600000000067
10.04 8.35160000000005
10.041 8.281299999999929
10.042 8.21074999999994
10.043 8.139949999999995
10.044 8.068850000000037
10.045 7.997350000000028
10.046 7.92550000000003
10.047 7.853350000000016
10.048 7.780749999999978
10.049 7.707650000000031
10.05 7.634200000000008
10.051 7.56029999999996
10.052 7.485849999999942
10.053 7.410949999999988
10.054 7.335600000000012
10.055 7.259650000000002
10.056 7.183199999999997
10.057 7.106299999999968
10.058 7.028850000000054
10.059 6.9509000000000585
10.06 6.872499999999951
10.061 6.793700000000055
10.062 6.7145000000000215
10.063 6.634799999999906
10.064 6.554700000000087
10.065 6.4743000000000785
10.066 6.3934499999999606
10.067 6.3123
10.068 6.230999999999945
10.069 6.149450000000021
10.07 6.067499999999962
10.071 5.98529999999986
10.072 5.9029999999999845
10.073 5.820500000000041
10.074 5.737800000000029
10.075 5.654800000000002
10.076 5.5717000000000265
10.077 5.488499999999931
10.078 5.404950000000019
10.079 5.321300000000161
10.08 5.23745000000006
10.081 5.153349999999918
10.082 5.068999999999907
10.083 4.984350000000054
10.084 4.89949999999996
10.085 4.8143999999999965
10.086 4.7289000000000705
10.087 4.643099999999956
10.088 4.557049999999972
10.089 4.470600000000026
10.09 4.383850000000064
10.091 4.296699999999966
10.092 4.209199999999878
10.093 4.121449999999922
10.094 4.03325000000003
10.095 3.944700000000148
10.096 3.855999999999998
10.097 3.7669499999998592
10.098 3.6776000000000515
10.099 3.5880000000000285
10.1 3.49809999999999
10.101 3.408149999999978
10.102 3.318050000000045
10.103 3.2277000000000693
10.104 3.1372499999999732
10.105 3.046750000000077
10.106 2.956099999999913
10.107 2.8653999999999487
10.108 2.7747000000001574
10.109 2.683849999999925
10.11 2.5930999999999873
10.111 2.502400000000023
10.112 2.4115499999999637
10.113 2.320750000000052
10.114 2.229949999999967
10.115 2.139150000000055
10.116 2.0483499999999695
10.117 1.957449999999937
10.118 1.8665500000000779
10.119 1.7756500000000452
10.12 1.684700000000039
10.121 1.5935999999999382
10.122 1.50239999999989
10.123 1.4111500000000414
10.124 1.319850000000046
10.125 1.2284999999999033
10.126 1.1370499999999866
10.127 1.0455000000001227
10.128 0.9538999999999381
10.129 0.862150000000006
10.13 0.7702499999999792
10.131 0.6784499999999
10.132 0.5865500000000468
10.133 0.4945500000000727
10.134 0.4024499999999778
10.135 0.31029999999990926
10.136 0.21819999999998785
10.137 0.12610000000006644
10.138 0.034000000000145025
10.139 -0.058200000000070695
10.14 -0.1505000000000603
10.141 -0.24279999999987645
10.142 -0.33500000000009217
10.143 -0.4273000000000818
10.144 -0.5195999999998979
10.145 -0.6118499999999139
10.146 -0.7042500000000242
10.147 -0.7967500000000821
10.148 -0.8892499999999665
10.149 -0.9817500000000243
10.15 -1.0743500000000294
10.151 -1.1670999999999556
10.152 -1.259900000000029
10.153 -1.3526499999999553
10.154 -1.4455000000000022
10.155 -1.5384499999999968
10.156 -1.6314999999999387
10.157 -1.7245500000000538
10.158 -1.817550000000022
10.159 -1.9107000000000847
10.16 -2.0037500000000263
10.161 -2.096799999999968
10.162 -2.189749999999963
10.163 -2.282449999999915
10.164 -2.3752000000000146
10.165 -2.4678499999999937
10.166 -2.560050000000036
10.167 -2.652000000000036
10.168 -2.7437499999999684
10.169 -2.835150000000085
10.17 -2.926250000000012
10.171 -3.016849999999856
10.172 -3.1069499999999626
10.173 -3.196750000000054
10.174 -3.286100000000035
10.175 -3.3748999999999585
10.176 -3.46340000000004
10.177 -3.5514500000000115
10.178 -3.6388499999999784
10.179 -3.725900000000129
10.18 -3.8127500000000385
10.181 -3.899099999999864
10.182 -3.9851500000000204
10.183 -4.070899999999988
10.184 -4.156399999999914
10.185 -4.241700000000119
10.186 -4.326800000000082
10.187 -4.411849999999898
10.188 -4.496899999999887
10.189 -4.58195000000005
10.19 -4.666850000000118
10.191 -4.751799999999987
10.192 -4.836849999999976
10.193 -4.9219499999999385
10.194 -5.007049999999902
10.195 -5.092250000000159
10.196 -5.177700000000112
10.197 -5.2631999999998635
10.198 -5.3486499999999895
10.199 -5.434200000000063
10.2 -5.519699999999989
10.201 -5.605149999999941
10.202 -5.69065000000004
10.203 -5.775950000000071
10.204 -5.861099999999834
10.205 -5.946149999999998
10.206 -6.030849999999997
10.207 -6.115249999999982
10.208 -6.199250000000004
10.209 -6.282850000000062
10.21 -6.366050000000158
10.211 -6.44879999999997
10.212 -6.530899999999951
10.213 -6.612450000000047
10.214 -6.693600000000008
10.215 -6.773999999999929
10.216 -6.853749999999932
10.217 -6.933049999999999
10.218 -7.011700000000061
10.219 -7.0897000000000325
10.22 -7.167099999999971
10.221 -7.2439499999999395
10.222 -7.320299999999998
10.223 -7.396050000000025
10.224 -7.4713500000000295
10.225 -7.546150000000036
10.226 -7.620449999999959
10.227 -7.694399999999979
10.228 -7.767950000000037
10.229 -7.8411500000000185
10.23 -7.914000000000011
10.231 -7.986499999999927
10.232 -8.058749999999975
10.233 -8.130700000000008
10.234 -8.202350000000024
10.235 -8.27375
10.236 -8.344799999999985
10.237 -8.415550000000042
10.238 -8.486099999999944
10.239 -8.556350000000004
10.24 -8.626250000000073
10.241 -8.695799999999982
10.242 -8.765049999999961
10.243 -8.833949999999952
10.244 -8.902449999999979
10.245 -8.970550000000042
10.246 -9.038250000000057
10.247 -9.10555000000002
10.248 -9.17234999999999
10.249 -9.23870000000002
10.25 -9.30459999999994
10.251 -9.369949999999976
10.252 -9.43484999999999
10.253 -9.499250000000007
10.254 -9.563150000000027
10.255 -9.626549999999963
10.256 -9.689400000000015
10.257 -9.751749999999983
10.258 -9.81360000000004
10.259 -9.874999999999988
10.26 -9.935849999999965
10.261 -9.996250000000005
10.262 -10.056149999999962
10.263 -10.115500000000035
10.264 -10.174450000000057
10.265 -10.232799999999962
10.266 -10.290649999999957
10.267 -10.348100000000075
10.268 -10.405050000000022
10.269 -10.46145
10.27 -10.517300000000008
10.271 -10.572749999999964
10.272 -10.627599999999976
10.273 -10.681849999999958
10.274 -10.735650000000001
10.275 -10.788900000000076
10.276 -10.841550000000034
10.277 -10.893619999999965
10.278 -10.945165
10.279 -10.996170000000022
10.28 -11.046649999999977
10.281 -11.09651999999994
10.282 -11.145835000000037
10.283 -11.194640000000005
10.284 -11.242879999999976
10.285 -11.290609999999988
10.286 -11.337829999999958
10.287 -11.384535000000078
10.288 -11.430769999999994
10.289 -11.47649999999993
10.29 -11.521764999999991
10.291 -11.566560000000024
10.292 -11.610845000000012
10.293 -11.654665000000037
10.294 -11.69802000000001
10.295 -11.740904999999954
10.296 -11.783275000000003
10.297 -11.825120000000028
10.298 -11.866450000000027
10.299 -11.907234999999991
10.3 -11.947469999999987
10.301 -11.987100000000012
10.302 -12.026120000000004
10.303 -12.064514999999979
10.304 -12.102235000000004
10.305 -12.139279999999996
10.306 -12.175625000000007
10.307 -12.211220000000024
10.308 -12.246049999999975
10.309 -12.280139999999976
10.31 -12.313434999999991
10.311 -12.345939999999993
10.312 -12.37765000000001
10.313 -12.408519999999998
10.314 -12.438604999999999
10.315 -12.467920000000001
10.316 -12.496440000000012
10.317 -12.524194999999999
10.318 -12.551205000000015
10.319 -12.57751000000003
10.32 -12.60314499999999
10.321 -12.62812999999999
10.322 -12.652504999999998
10.323 -12.676325000000007
10.324 -12.699629999999997
10.325 -12.722444999999993
10.326 -12.744824999999993
10.327 -12.766779999999997
10.328 -12.788360000000006
10.329 -12.809619999999992
10.33 -12.830554999999997
10.331 -12.851180000000003
10.332 -12.871515
10.333 -12.891565000000007
10.334 -12.911325000000001
10.335 -12.930764999999994
10.336 -12.949865000000003
10.337 -12.968604999999997
10.338 -12.986954999999986
10.339 -13.004875000000006
10.34 -13.02231000000001
10.341 -13.039224999999988
10.342 -13.055560000000007
10.343 -13.071260000000004
10.344 -13.086274999999997
10.345 -13.10056
10.346 -13.114059999999995
10.347 -13.126719999999997
10.348 -13.138525000000001
10.349 -13.14943
10.35 -13.159400000000002
10.351 -13.168412000000002
10.352 -13.176444999999998
10.353 -13.183493499999999
10.354 -13.189552
10.355 -13.194622
10.356 -13.198713499999998
10.357 -13.201841649999999
10.358 -13.2040255
10.359 -13.205288850000002
10.36 -13.205661999999998
10.361 -13.205180499999999
10.362 -13.203877
10.363 -13.2017885
10.364 -13.1989565
10.365 -13.195417999999998
10.366 -13.191218499999998
10.367 -13.186399999999999
10.368 -13.180989999999996
10.369 -13.175025000000002
10.37 -13.16854
10.371 -13.161575000000001
10.372 -13.15416000000001
10.373 -13.146289999999992
10.374 -13.137989999999991
10.375 -13.129295000000019
10.376 -13.120194999999995
10.377 -13.110694999999986
10.378 -13.10081
10.379 -13.090520000000003
10.38 -13.079819999999994
10.381 -13.068710000000003
10.382 -13.057165000000012
10.383 -13.045175
10.384 -13.032720000000003
10.385 -13.019774999999989
10.386 -13.006335000000005
10.387 -12.992359999999985
10.388 -12.977829999999976
10.389 -12.962750000000039
10.39 -12.947085000000008
10.391 -12.930785000000004
10.392 -12.91386000000002
10.393 -12.896279999999965
10.394 -12.878024999999965
10.395 -12.859099999999996
10.396 -12.839470000000022
10.397 -12.81914000000003
10.398 -12.798070000000001
10.399 -12.776254999999997
10.4 -12.753694999999981
10.401 -12.730344999999998
10.402 -12.706220000000034
10.403 -12.681330000000003
10.404 -12.655649999999962
10.405 -12.629174999999975
10.406 -12.601910000000025
10.407 -12.573830000000033
10.408 -12.544939999999983
10.409 -12.515254999999986
10.41 -12.484775000000003
10.411 -12.453479999999976
10.412 -12.421375000000022
10.413 -12.388500000000024
10.414 -12.354880000000007
10.415 -12.320489999999989
10.416 -12.28532999999997
10.417 -12.249480000000016
10.418 -12.21292000000004
10.419 -12.175689999999964
10.42 -12.137834999999958
10.421 -12.099325000000052
10.422 -12.060210000000051
10.423 -12.020534999999944
10.424 -11.980299999999993
10.425 -11.939505000000024
10.426 -11.89820499999999
10.427 -11.856435000000015
10.428 -11.81419999999999
10.429 -11.771544999999994
10.43 -11.728424999999948
10.431 -11.684840000000026
10.432 -11.640785000000072
10.433 -11.596314999999958
10.434 -11.551424999999957
10.435 -11.506074999999976
10.436 -11.460254999999965
10.437 -11.413969999999988
10.438 -11.367270000000023
10.439 -11.320050000000053
10.44 -11.272300000000033
10.441 -11.224050000000016
10.442 -11.175249999999942
10.443 -11.125949999999957
10.444 -11.076100000000002
10.445 -11.025600000000042
10.446 -10.974550000000024
10.447 -10.922949999999949
10.448 -10.870649999999982
10.449 -10.81770000000001
10.45 -10.764200000000066
10.451 -10.710050000000033
10.452 -10.655199999999935
10.453 -10.599649999999942
10.454 -10.543500000000007
10.455 -10.486700000000067
10.456 -10.429150000000002
10.457 -10.371049999999965
10.458 -10.312300000000011
10.459 -10.252899999999963
10.46 -10.192899999999973
10.461 -10.132350000000013
10.462 -10.07125000000008
10.463 -10.00955000000003
10.464 -9.947349999999982
10.465 -9.884650000000025
10.466 -9.821499999999958
10.467 -9.757899999999955
10.468 -9.693850000000014
10.469 -9.629400000000023
10.47 -9.564549999999985
10.471 -9.499250000000007
10.472 -9.433600000000041
10.473 -9.3676
10.474 -9.301199999999996
10.475 -9.23439999999994
10.476 -9.16714999999995
10.477 -9.099550000000056
10.478 -9.031550000000028
10.479 -8.963099999999974
10.48 -8.894250000000044
10.481 -8.824900000000031
10.482 -8.755099999999995
10.483 -8.684749999999987
10.484 -8.613899999999983
10.485 -8.542650000000016
10.486 -8.470849999999992
10.487 -8.398449999999935
10.488 -8.325499999999995
10.489 -8.251999999999999
10.49 -8.177849999999996
10.491 -8.103200000000085
10.492 -8.028000000000029
10.493 -7.952149999999966
10.494 -7.875750000000021
10.495 -7.798800000000019
10.496 -7.7212999999999585
10.497 -7.643249999999928
10.498 -7.564699999999987
10.499 -7.485599999999988
10.5 -7.405949999999932
10.501 -7.3258000000001395
10.502 -7.245250000000036
10.503 -7.164299999999971
10.504 -7.082899999999968
10.505 -7.001100000000003
10.506 -6.918950000000049
10.507 -6.836549999999879
10.508 -6.753949999999988
10.509 -6.671050000000081
10.51 -6.5878999999999595
10.511 -6.504549999999942
10.512 -6.4210000000000305
10.513 -6.337300000000025
10.514 -6.253400000000124
10.515 -6.169349999999955
10.516 -6.085249999999986
10.517 -6.00105000000007
10.518 -5.91674999999986
10.519 -5.832350000000049
10.52 -5.747749999999996
10.521 -5.66309999999997
10.522 -5.578200000000074
10.523 -5.492999999999991
10.524 -5.407800000000081
10.525 -5.322349999999955
10.526 -5.2365499999998395
10.527 -5.1505500000000035
10.528 -5.0643500000001
10.529 -4.977750000000059
10.53 -4.890850000000002
10.531 -4.803599999999957
10.532 -4.715899999999975
10.533 -4.627899999999976
10.534 -4.539400000000068
10.535 -4.45045000000005
10.536 -4.361099999999896
10.537 -4.2712000000000305
10.538 -4.180900000000029
10.539 -4.090099999999944
10.54 -3.998700000000001
10.541 -3.9068999999999217
10.542 -3.8147000000000526
10.543 -3.722050000000074
10.544 -3.6289000000000113
10.545 -3.535300000000012
10.546 -3.4413500000000234
10.547 -3.346949999999925
10.548 -3.252249999999984
10.549 -3.157300000000002
10.55 -3.061899999999909
10.551 -2.966350000000069
10.552 -2.870599999999987
10.553 -2.774600000000037
10.554 -2.6784999999999655
10.555 -2.582349999999921
10.556 -2.486150000000076
10.557 -2.3899000000000834
10.558 -2.293599999999944
10.559 -2.197250000000005
10.56 -2.1009500000000387
10.561 -2.0047500000000205
10.562 -1.9086499999999493
10.563 -1.812649999999999
10.564 -1.716800000000143
10.565 -1.621049999999888
10.566 -1.5253499999999531
10.567 -1.429699999999992
10.568 -1.334199999999952
10.569 -1.2388500000000067
10.57 -1.143550000000035
10.571 -1.0483500000000103
10.572 -0.9532499999999333
10.573 -0.8580500000000824
10.574 -0.7629000000000317
10.575 -0.6678499999999282
10.576 -0.5727999999999983
10.577 -0.47764999999994756
10.578 -0.3824500000000966
10.579 -0.28735000000001953
10.58 -0.19204999999987427
10.581 -0.09675000000007594
10.582 -0.0014000000001304636
10.583 0.09415000000005669
10.584 0.18970000000007037
10.585 0.2853500000000314
10.586 0.38120000000006066
10.587 0.4771499999998638
10.588 0.5731499999999876
10.589 0.6693000000000324
10.59 0.7655999999999983
10.591 0.8619500000001112
10.592 0.9583500000000245
10.593 1.0548999999998587
10.594 1.151599999999961
10.595 1.248350000000037
10.596 1.3452000000000601
10.597 1.442150000000031
10.598 1.539199999999949
10.599 1.6362500000000404
10.6 1.7333499999999322
10.601 1.830499999999971
10.602 1.9276500000000099
10.603 2.024899999999996
10.604 2.1221000000000085
10.605 2.219349999999995
10.606 2.316599999999981
10.607 2.413799999999994
10.608 2.5109500000000327
10.609 2.6079000000000034
10.61 2.7047500000000264
10.611 2.801499999999929
10.612 2.898049999999937
10.613 2.9944999999999973
10.614 3.0907000000000155
10.615 3.1866000000000185
10.616 3.2822499999999795
10.617 3.377700000000046
10.618 3.4729000000000703
10.619 3.567800000000079
10.62 3.6624500000000464
10.621 3.756699999999877
10.622 3.850549999999918
10.623 3.9441500000000906
10.624 4.037450000000074
10.625 4.1305000000000165
10.626 4.223199999999968
10.627 4.315549999999932
10.628 4.407650000000027
10.629 4.49950000000008
10.63 4.5911499999998915
10.631 4.6824499999998865
10.632 4.773500000000014
10.633 4.864350000000073
10.634 4.955000000000063
10.635 5.0454499999999864
10.636 5.1357999999999615
10.637 5.225950000000042
10.638 5.315799999999933
10.639 5.405549999999877
10.64 5.495250000000021
10.641 5.584800000000071
10.642 5.674100000000077
10.643 5.763200000000017
10.644 5.852249999999983
10.645 5.941100000000053
10.646 6.029750000000056
10.647 6.11819999999999
10.648 6.206399999999883
10.649 6.294449999999855
10.65 6.382199999999984
10.651 6.469650000000097
10.652 6.556750000000049
10.653 6.643649999999932
10.654 6.730199999999999
10.655 6.816249999999982
10.656 6.902050000000097
10.657 6.987450000000075
10.658 7.07234999999997
10.659 7.156850000000076
10.66 7.240849999999924
10.661 7.324449999999983
10.662 7.407750000000026
10.663 7.490549999999985
10.664 7.572949999999981
10.665 7.654999999999988
10.666 7.736600000000059
10.667 7.817799999999993
10.668 7.898599999999964
10.669 7.979049999999946
10.67 8.059150000000024
10.671 8.138950000000001
10.672 8.218449999999963
10.673 8.297600000000022
10.674 8.37644999999998
10.675 8.455000000000007
10.676 8.533200000000047
10.677 8.611149999999956
10.678 8.688800000000024
10.679 8.766050000000043
10.68 8.843049999999932
10.681 8.919700000000006
10.682 8.99595000000003
10.683 9.071849999999978
10.684 9.147400000000024
10.685 9.22255000000002
10.686 9.29720000000002
10.687 9.37144999999997
10.688 9.445249999999982
10.689 9.518549999999996
10.69 9.591299999999956
10.691 9.663550000000003
10.692 9.735300000000054
10.693 9.806400000000014
10.694 9.876999999999976
10.695 9.946999999999994
10.696 10.016350000000006
10.697 10.085200000000023
10.698 10.153399999999948
10.699 10.221000000000014
10.7 10.287950000000077
10.701 10.354299999999935
10.702 10.420099999999994
10.703 10.485200000000077
10.704 10.549699999999953
10.705 10.613649999999947
10.706 10.677050000000056
10.707 10.739799999999986
10.708 10.801999999999946
10.709 10.863750000000056
10.71 10.92490000000005
10.711 10.985449999999924
10.712 11.045549999999949
10.713 11.105100000000002
10.714 11.1641
10.715 11.222650000000058
10.716 11.280700000000035
10.717 11.338199999999954
10.718 11.395199999999962
10.719 11.451750000000034
10.72 11.50769999999999
10.721 11.563150000000032
10.722 11.618150000000051
10.723 11.672649999999988
10.724 11.726569999999988
10.725 11.779949999999976
10.726 11.832919999999955
10.727 11.885305000000015
10.728 11.937180000000033
10.729 11.988545000000006
10.73 12.039394999999956
10.731 12.089779999999942
10.732 12.139600000000017
10.733 12.188960000000023
10.734 12.237860000000044
10.735 12.286239999999976
10.736 12.33410999999995
10.737 12.381515000000046
10.738 12.428500000000001
10.739 12.474974999999999
10.74 12.520980000000053
10.741 12.56651999999997
10.742 12.611549999999975
10.743 12.656115000000012
10.744 12.700164999999986
10.745 12.743705
10.746 12.78671000000003
10.747 12.829154999999998
10.748 12.87104499999997
10.749 12.912324999999994
10.75 12.952995000000028
10.751 12.993045000000025
10.752 13.032414999999965
10.753 13.071109999999997
10.754 13.109090000000023
10.755 13.146314999999989
10.756 13.182824999999992
10.757 13.218564999999993
10.758 13.253510000000007
10.759 13.28766999999999
10.76 13.321009999999998
10.761 13.353535000000004
10.762 13.385270000000007
10.763 13.416190000000014
10.764 13.44629499999998
10.765 13.47560999999998
10.766 13.504130000000034
10.767 13.531885000000024
10.768 13.558869999999965
10.769 13.585084999999994
10.77 13.610579999999992
10.771 13.63537500000001
10.772 13.659490000000016
10.773 13.682924999999985
10.774 13.705700000000009
10.775 13.727865
10.776 13.749429999999982
10.777 13.770384999999994
10.778 13.790770000000007
10.779 13.810595000000001
10.78 13.829860000000002
10.781 13.848579999999988
10.782 13.866755000000005
10.783 13.88438000000001
10.784 13.901465000000002
10.785 13.91801999999999
10.786 13.934019999999991
10.787 13.949460000000007
10.788 13.964335000000005
10.789 13.978640000000006
10.79 13.992364999999992
10.791 14.005504999999996
10.792 14.018044999999999
10.793 14.029968999999998
10.794 14.041283500000004
10.795 14.051984000000003
10.796 14.062065500000001
10.797 14.071525999999999
10.798 14.0803635
10.799 14.088581599999998
10.8 14.096184000000001
10.801 14.103175399999998
10.802 14.1095605
10.803 14.115344499999999
10.804 14.120535
10.805 14.125136999999999
10.806 14.129150499999998
10.807 14.132577500000002
10.808 14.135427499999997
10.809 14.137700000000002
10.81 14.139385000000004
10.811 14.140485
10.812 14.140989999999999
10.813 14.140884999999995
10.814 14.140179999999994
10.815 14.138844999999991
10.816 14.136859999999999
10.817 14.134220000000008
10.818 14.130900000000004
10.819 14.126895000000006
10.82 14.12218
10.821 14.116729999999986
10.822 14.110540000000002
10.823 14.103565000000007
10.824 14.095800000000006
10.825 14.087254999999995
10.826 14.077894999999993
10.827 14.067695000000006
10.828 14.05664999999999
10.829 14.04479
10.83 14.03209500000003
10.831 14.018545000000007
10.832 14.00415999999998
10.833 13.988954999999978
10.834 13.972954999999986
10.835 13.956150000000003
10.836 13.938569999999991
10.837 13.920265000000018
10.838 13.901250000000015
10.839 13.88152999999997
10.84 13.861129999999996
10.841 13.840105000000003
10.842 13.818475
10.843 13.796260000000036
10.844 13.77351500000002
10.845 13.750234999999975
10.846 13.72643499999997
10.847 13.702175000000022
10.848 13.677475000000014
10.849 13.652304999999973
10.85 13.626670000000013
10.851 13.600615
10.852 13.574139999999968
10.853 13.54723000000003
10.854 13.519870000000022
10.855 13.492069999999998
10.856 13.46383000000004
10.857 13.435120000000007
10.858 13.40592499999996
10.859 13.376260000000014
10.86 13.346085000000024
10.861 13.315349999999931
10.862 13.284104999999965
10.863 13.252350000000042
10.864 13.219985000000046
10.865 13.187014999999946
10.866 13.15348499999992
10.867 13.119400000000029
10.868 13.084710000000038
10.869 13.049364999999977
10.87 13.01341499999999
10.871 12.97686500000006
10.872 12.939710000000032
10.873 12.901894999999952
10.874 12.863399999999986
10.875 12.824349999999985
10.876 12.784649999999978
10.877 12.74425000000008
10.878 12.703249999999974
10.879 12.661649999999927
10.88 12.619350000000074
10.881 12.576350000000069
10.882 12.532849999999982
10.883 12.488699999999973
10.884 12.443800000000014
10.885 12.398300000000024
10.886 12.352200000000003
10.887 12.305400000000004
10.888 12.257899999999939
10.889 12.20984999999999
10.89 12.161150000000037
10.891 12.111799999999992
10.892 12.061850000000002
10.893 12.011250000000008
10.894 11.959949999999948
10.895 11.908049999999944
10.896 11.855600000000056
10.897 11.80249999999999
10.898 11.748849999999953
10.899 11.694600000000058
10.9 11.639800000000019
10.901 11.584549999999957
10.902 11.528750000000011
10.903 11.47244999999998
10.904 11.41565000000004
10.905 11.358500000000024
10.906 11.300899999999984
10.907 11.242899999999983
10.908 11.184599999999964
10.909 11.125800000000035
10.91 11.066700000000006
10.911 11.00735000000002
10.912 10.947650000000046
10.913 10.887549999999933
10.914 10.82714999999998
10.915 10.766450000000011
10.916 10.705399999999965
10.917 10.644000000000018
10.918 10.582200000000022
10.919 10.520100000000006
10.92 10.457600000000031
10.921 10.39460000000006
10.922 10.331149999999976
10.923 10.267299999999931
10.924 10.203049999999921
10.925 10.13825000000003
10.926 10.072900000000079
10.927 10.007100000000019
10.928 9.940749999999902
10.929 9.873749999999951
10.93 9.806250000000093
10.931 9.738299999999949
10.932 9.669749999999949
10.933 9.600650000000064
10.934 9.531050000000096
10.935 9.46090000000007
10.936 9.39034999999991
10.937 9.319300000000009
10.938 9.24765000000008
10.939 9.175649999999987
10.94 9.103299999999905
10.941 9.030499999999886
10.942 8.95720000000013
10.943 8.883500000000065
10.944 8.809549999999957
10.945 8.735349999999983
10.946 8.660750000000043
10.947 8.585849999999915
10.948 8.51069999999992
10.949 8.435200000000108
10.95 8.35934999999996
10.951 8.283249999999944
10.952 8.206950000000033
10.953 8.130200000000011
10.954 8.0531
10.955 7.975749999999948
10.956 7.898100000000054
10.957 7.8200999999999965
10.958 7.741699999999977
10.959 7.662950000000141
10.96 7.583799999999995
10.961 7.504199999999912
10.962 7.424200000000041
10.963 7.343850000000006
10.964 7.2631000000000085
10.965 7.181900000000074
10.966 7.100300000000004
10.967 7.0182499999999965
10.968 6.93574999999988
10.969 6.85294999999992
10.97 6.769799999999972
10.971 6.68625000000006
10.972 6.602350000000159
10.973 6.518049999999949
10.974 6.433449999999896
10.975 6.348649999999949
10.976 6.263599999999959
10.977 6.178300000000101
10.978 6.0928500000001495
10.979 6.007100000000008
10.98 5.92124999999992
10.981 5.835199999999936
10.982 5.748950000000058
10.983 5.66274999999998
10.984 5.576399999999982
10.985 5.489850000000088
10.986 5.403249999999874
10.987 5.316650000000006
10.988 5.229900000000044
10.989 5.143149999999909
10.99 5.056250000000026
10.991 4.969250000000022
10.992 4.8822000000000445
10.993 4.794999999999973
10.994 4.707749999999927
10.995 4.620299999999987
10.996 4.5327500000000995
10.997 4.445100000000091
10.998 4.357250000000014
10.999 4.26929999999999
11.0 4.181199999999871
11.001 4.092850000000057
11.002 4.004400000000123
11.003 3.915749999999947
11.004 3.8268999999998763
11.005 3.7378499999999106
11.006 3.648650000000024
11.007 3.5592500000000693
11.008 3.4696500000000463
11.009 3.379849999999955
11.01 3.289899999999943
11.011 3.199849999999983
11.012 3.109500000000008
11.013 3.019000000000112
11.014 2.9283500000001212
11.015 2.8375499999998626
11.016 2.7465499999998824
11.017 2.655350000000008
11.018 2.5640000000000382
11.019 2.4726000000000954
11.02 2.3809499999999373
11.021 2.2891000000000576
11.022 2.197200000000031
11.023 2.1050499999999626
11.024 2.012749999999973
11.025 1.9202999999998887
11.026 1.8276500000000833
11.027 1.73485000000001
11.028 1.641999999999963
11.029 1.5489999999999948
11.03 1.4557499999999848
11.031 1.3624500000000013
11.032 1.2690000000000965
11.033 1.1755000000000446
11.034 1.0819499999998454
11.035 0.9883000000000461
11.036 0.8947000000000469
11.037 0.8010499999999005
11.038 0.7074500000000747
11.039 0.6139000000000492
11.04 0.5204999999999447
11.041 0.42719999999996094
11.042 0.3340500000000718
11.043 0.24115000000005105
11.044 0.14830000000000398
11.045 0.055699999999998806
11.046 -0.03659999999999081
11.047 -0.12875000000005937
11.048 -0.22065000000008606
11.049 -0.3122499999999237
11.05 -0.4036500000000401
11.051 -0.49469999999999376
11.052 -0.5854999999999055
11.053 -0.6761500000000698
11.054 -0.766649999999966
11.055 -0.8569999999999411
11.056 -0.9471000000000479
11.057 -1.0370500000000602
11.058 -1.1268999999999516
11.059 -1.2166499999998956
11.06 -1.3063500000000394
11.061 -1.3960500000000098
11.062 -1.485850000000101
11.063 -1.5755500000000713
11.064 -1.6651999999998945
11.065 -1.754950000000012
11.066 -1.8448500000000507
11.067 -1.9348500000000366
11.068 -2.024899999999996
11.069 -2.114949999999956
11.07 -2.2049499999999416
11.071 -2.2952499999999434
11.072 -2.385499999999971
11.073 -2.4756000000000777
11.074 -2.565900000000079
11.075 -2.6561499999999336
11.076 -2.7462000000000666
11.077 -2.836150000000079
11.078 -2.9260999999999178
11.079 -3.0159000000000087
11.08 -3.1055000000000317
11.081 -3.1948999999999868
11.082 -3.2841500000000203
11.083 -3.373099999999865
11.084 -3.461699999999894
11.085 -3.550100000000028
11.086 -3.6381499999999996
11.087 -3.7259500000001027
11.088 -3.813450000000017
11.089 -3.900549999999968
11.09 -3.9874000000000507
11.091 -4.073899999999971
11.092 -4.159999999999927
11.093 -4.24589999999999
11.094 -4.331400000000089
11.095 -4.4166
11.096 -4.501649999999989
11.097 -4.586399999999963
11.098 -4.670749999999973
11.099 -4.754950000000063
11.1 -4.839000000000058
11.101 -4.922599999999944
11.102 -5.006049999999908
11.103 -5.0892999999999775
11.104 -5.1723499999999785
11.105 -5.255250000000059
11.106 -5.33780000000015
11.107 -5.420100000000025
11.108 -5.50224999999998
11.109 -5.5840499999999444
11.11 -5.665499999999921
11.111 -5.7467999999999755
11.112 -5.827750000000041
11.113 -5.908400000000091
11.114 -5.988799999999926
11.115 -6.068700000000024
11.116 -6.1483000000001065
11.117 -6.227550000000026
11.118 -6.306449999999956
11.119 -6.384999999999898
11.12 -6.462999999999955
11.121 -6.5406500000000225
11.122 -6.618000000000075
11.123 -6.694900000000017
11.124 -6.77144999999997
11.125 -6.847549999999987
11.126 -6.92325000000004
11.127 -6.998650000000079
11.128 -7.0734999999998855
11.129 -7.14804999999985
11.13 -7.222300000000146
11.131 -7.296099999999986
11.132 -7.369449999999889
11.133 -7.442450000000149
11.134 -7.515249999999994
11.135 -7.587599999999902
11.136 -7.659450000000074
11.137 -7.731100000000005
11.138 -7.802349999999972
11.139 -7.873100000000028
11.14 -7.9436000000000435
11.141 -8.013850000000017
11.142 -8.08364999999988
11.143 -8.15299999999998
11.144 -8.222050000000063
11.145 -8.29079999999996
11.146 -8.359200000000039
11.147 -8.427199999999981
11.148 -8.49474999999999
11.149 -8.56199999999998
11.15 -8.62889999999998
11.151 -8.69540000000002
11.152 -8.761499999999922
11.153 -8.827250000000008
11.154 -8.892650000000106
11.155 -8.957650000000067
11.156 -9.022300000000039
11.157 -9.086550000000047
11.158 -9.150349999999946
11.159 -9.213749999999882
11.16 -9.276800000000001
11.161 -9.339400000000012
11.162 -9.401600000000059
11.163 -9.463450000000115
11.164 -9.524799999999917
11.165 -9.585699999999955
11.166 -9.646200000000029
11.167 -9.706150000000045
11.168 -9.765649999999953
11.169 -9.824749999999897
11.17 -9.883299999999956
11.171 -9.94129999999996
11.172 -9.998750000000078
11.173 -10.055600000000076
11.174 -10.111900000000022
11.175 -10.16760000000002
11.176 -10.222599999999952
11.177 -10.276999999999942
11.178 -10.330799999999988
11.179 -10.383849999999994
11.18 -10.43625000000008
11.181 -10.488050000000051
11.182 -10.539149999999955
11.183 -10.589499999999994
11.184 -10.639299999999977
11.185 -10.688449999999953
11.186 -10.736850000000064
11.187 -10.784700000000031
11.188 -10.831999999999942
11.189 -10.878699999999993
11.19 -10.924849999999989
11.191 -10.970450000000014
11.192 -11.015600000000013
11.193 -11.060199999999957
11.194 -11.10435000000005
11.195 -11.148200000000042
11.196 -11.191599999999923
11.197 -11.23455000000004
11.198 -11.277150000000082
11.199 -11.31939999999996
11.2 -11.361299999999938
11.201 -11.402899999999986
11.202 -11.444099999999985
11.203 -11.484999999999967
11.204 -11.525550000000047
11.205 -11.565750000000051
11.206 -11.60559999999998
11.207 -11.644999999999971
11.208 -11.684049999999974
11.209 -11.722650000000039
11.21 -11.760799999999994
11.211 -11.798549999999986
11.212 -11.835750000000008
11.213 -11.872349999999999
11.214 -11.908500000000053
11.215 -11.94404999999999
11.216 -11.978950000000008
11.217 -12.013200000000023
11.218 -12.046799999999944
11.219 -12.079849999999983
11.22 -12.112100000000007
11.221 -12.143649999999967
11.222 -12.174500000000036
11.223 -12.204590000000017
11.224 -12.233979999999937
11.225 -12.262635000000015
11.226 -12.290570000000022
11.227 -12.317765000000037
11.228 -12.344214999999991
11.229 -12.369919999999974
11.23 -12.394925000000066
11.231 -12.41927999999998
11.232 -12.442935000000002
11.233 -12.465889999999959
11.234 -12.488199999999978
11.235 -12.50985000000003
11.236 -12.530849999999994
11.237 -12.55125000000001
11.238 -12.57103999999995
11.239 -12.590224999999966
11.24 -12.608805000000057
11.241 -12.626800000000054
11.242 -12.644239999999977
11.243 -12.6611
11.244 -12.677420000000014
11.245 -12.693204999999995
11.246 -12.708454999999994
11.247 -12.723189999999965
11.248 -12.73744000000001
11.249 -12.751180000000012
11.25 -12.76440499999999
11.251 -12.777165000000004
11.252 -12.789434999999983
11.253 -12.80121500000001
11.254 -12.812555000000017
11.255 -12.823424999999993
11.256 -12.833785000000015
11.257 -12.843685000000008
11.258 -12.853140000000002
11.259 -12.862099999999977
11.26 -12.870574999999985
11.261 -12.878559999999995
11.262 -12.886035000000007
11.263 -12.893000000000018
11.264 -12.899419999999997
11.265 -12.905310000000009
11.266 -12.910670000000016
11.267 -12.915464999999982
11.268 -12.91965499999998
11.269 -12.923244999999989
11.27 -12.926245000000014
11.271 -12.928620000000022
11.272 -12.930354999999984
11.273 -12.93144999999999
11.274 -12.931880000000007
11.275 -12.93163500000001
11.276 -12.930729999999983
11.277 -12.929139999999983
11.278 -12.92687000000001
11.279 -12.923920000000003
11.28 -12.920274999999995
11.281 -12.915950000000018
11.282 -12.910950000000005
11.283 -12.905269999999996
11.284 -12.898930000000004
11.285 -12.891949999999985
11.286 -12.884324999999999
11.287 -12.876065000000011
11.288 -12.867184999999997
11.289 -12.857699999999994
11.29 -12.847619999999992
11.291 -12.836970000000006
11.292 -12.825755000000008
11.293 -12.813979999999994
11.294 -12.801667999999994
11.295 -12.7888195
11.296 -12.775449500000002
11.297 -12.761564
11.298 -12.7471635
11.299 -12.732249999999997
11.3 -12.71682415
11.301 -12.7008842
11.302 -12.68442585
11.303 -12.667441300000002
11.304 -12.6499215
11.305 -12.631859500000001
11.306 -12.613242499999997
11.307 -12.594059999999999
11.308 -12.574301000000002
11.309 -12.553951499999998
11.31 -12.533004000000005
11.311 -12.511444999999998
11.312 -12.489274999999997
11.313 -12.466479999999997
11.314 -12.443055
11.315 -12.419005000000006
11.316 -12.394334999999995
11.317 -12.369045000000002
11.318 -12.343124999999999
11.319 -12.316599999999985
11.32 -12.289474999999994
11.321 -12.261755000000019
11.322 -12.23347
11.323 -12.204624999999988
11.324 -12.175225000000001
11.325 -12.145295000000008
11.326 -12.114845000000011
11.327 -12.083874999999988
11.328 -12.052419999999996
11.329 -12.020490000000015
11.33 -11.988074999999998
11.331 -11.955199999999998
11.332 -11.921874999999996
11.333 -11.88808999999999
11.334 -11.853860000000005
11.335 -11.81922499999999
11.336 -11.784140000000018
11.337 -11.748610000000001
11.338 -11.712664999999996
11.339 -11.676250000000001
11.34 -11.639389999999967
11.341 -11.602089999999997
11.342 -11.564325000000022
11.343 -11.526094999999994
11.344 -11.487394999999982
11.345 -11.44821500000002
11.346 -11.408540000000002
11.347 -11.368374999999988
11.348 -11.32767500000003
11.349 -11.286439999999997
11.35 -11.244675000000003
11.351 -11.20234500000001
11.352 -11.159455
11.353 -11.116009999999994
11.354 -11.071979999999984
11.355 -11.027345000000008
11.356 -10.982134999999985
11.357 -10.936315000000016
11.358 -10.889885000000014
11.359 -10.842874999999987
11.36 -10.795285000000021
11.361 -10.747114999999988
11.362 -10.698334999999963
11.363 -10.648995000000008
11.364 -10.599104999999996
11.365 -10.548625
11.366 -10.497610000000014
11.367 -10.44609000000001
11.368 -10.394025000000015
11.369 -10.341449999999975
11.37 -10.288414999999954
11.371 -10.234865000000038
11.372 -10.18080000000001
11.373 -10.126269999999932
11.374 -10.07132000000006
11.375 -10.01591000000003
11.376 -9.959984999999977
11.377 -9.903634999999973
11.378 -9.846919999999953
11.379 -9.789785000000052
11.38 -9.732225000000025
11.381 -9.67425000000001
11.382 -9.615909999999978
11.383 -9.557234999999983
11.384 -9.498230000000007
11.385 -9.438905000000007
11.386 -9.379255000000006
11.387 -9.319329999999976
11.388 -9.259120000000044
11.389 -9.19867000000003
11.39 -9.137994999999961
11.391 -9.07704499999995
11.392 -9.015900000000023
11.393 -8.95455000000005
11.394 -8.893000000000008
11.395 -8.831299999999958
11.396 -8.76929999999998
11.397 -8.707050000000045
11.398 -8.644699999999991
11.399 -8.582050000000008
11.4 -8.519100000000009
11.401 -8.455899999999968
11.402 -8.392399999999997
11.403 -8.328550000000039
11.404 -8.26430000000003
11.405 -8.199749999999918
11.406 -8.134849999999991
11.407 -8.069400000000007
11.408 -8.003499999999999
11.409 -7.937200000000029
11.41 -7.870399999999974
11.411 -7.80310000000001
11.412 -7.735249999999988
11.413 -7.66689999999997
11.414 -7.597950000000006
11.415 -7.528500000000045
11.416 -7.458550000000002
11.417 -7.388000000000012
11.418 -7.316950000000026
11.419 -7.245399999999957
11.42 -7.173300000000003
11.421 -7.100750000000026
11.422 -7.02774999999994
11.423 -6.954249999999942
11.424 -6.880300000000009
11.425 -6.806050000000059
11.426 -6.731450000000034
11.427 -6.656399999999986
11.428 -6.5810999999999815
11.429 -6.505550000000023
11.43 -6.429799999999995
11.431 -6.353749999999953
11.432 -6.277549999999989
11.433 -6.201300000000052
11.434 -6.124750000000012
11.435 -6.048149999999999
11.436 -5.971450000000038
11.437 -5.894599999999983
11.438 -5.817699999999953
11.439 -5.740699999999977
11.44 -5.663650000000027
11.441 -5.586550000000017
11.442 -5.509349999999972
11.443 -5.432000000000007
11.444 -5.354500000000033
11.445 -5.276900000000025
11.446 -5.1992499999999575
11.447 -5.121449999999968
11.448 -5.0435000000000585
11.449 -4.965349999999994
11.45 -4.887050000000007
11.451 -4.808649999999988
11.452 -4.730099999999959
11.453 -4.65140000000001
11.454 -4.572499999999994
11.455 -4.493449999999968
11.456 -4.414250000000022
11.457 -4.334900000000069
11.458 -4.255499999999968
11.459 -4.175949999999946
11.46 -4.096150000000056
11.461 -4.016250000000044
11.462 -3.9362999999999726
11.463 -3.856150000000006
11.464 -3.775850000000032
11.465 -3.695449999999937
11.466 -3.6148499999999473
11.467 -3.53415000000001
11.468 -3.453250000000005
11.469 -3.3721000000000445
11.47 -3.29085000000005
11.471 -3.209449999999961
11.472 -3.1278499999999774
11.473 -3.0460000000000385
11.474 -2.963899999999971
11.475 -2.881699999999956
11.476 -2.7992499999999856
11.477 -2.7165500000000606
11.478 -2.633700000000041
11.479 -2.5506999999999267
11.48 -2.4675000000000042
11.481 -2.384100000000014
11.482 -2.300550000000016
11.483 -2.2168500000000098
11.484 -2.1330499999999697
11.485 -2.0491000000000086
11.486 -1.9650500000000133
11.487 -1.8809499999999577
11.488 -1.7967499999999546
11.489 -1.7125000000000647
11.49 -1.6282000000000276
11.491 -1.5438999999999905
11.492 -1.4595499999999797
11.493 -1.375199999999969
11.494 -1.2910000000000525
11.495 -1.2068500000000233
11.496 -1.1226999999999938
11.497 -1.0386000000000248
11.498 -0.9546500000000637
11.499 -0.8707000000000159
11.5 -0.7868499999999155
11.501 -0.7032500000000302
11.502 -0.6196999999999453
11.503 -0.5362999999999549
11.504 -0.45310000000003264
11.505 -0.36994999999991063
11.506 -0.28684999999993577
11.507 -0.2039500000000291
11.508 -0.12115000000006981
11.509 -0.03845000000005788
11.51 0.04405000000005932
11.511 0.12645000000005568
11.512 0.2087999999999049
11.513 0.2911499999999276
11.514 0.3733500000000292
11.515 0.4554999999999837
11.516 0.5375499999999909
11.517 0.6195000000000506
11.518 0.7013999999999632
11.519 0.7831499999999547
11.52 0.8649000000001197
11.521 0.9466500000000245
11.522 1.0282999999998952
11.523 1.1097500000000446
11.524 1.191150000000047
11.525 1.2724999999999889
11.526 1.3536499999999494
11.527 1.4346499999999887
11.528 1.5155000000000203
11.529 1.5962999999999914
11.53 1.6768999999999812
11.531 1.7572999999999894
11.532 1.8375499999999898
11.533 1.917700000000043
11.534 1.997650000000028
11.535 2.0773499999999707
11.536 2.1569499999999664
11.537 2.2363499999999807
11.538 2.3155500000000133
11.539 2.3946000000000383
11.54 2.4735000000000555
11.541 2.552249999999978
11.542 2.6308499999999797
11.543 2.70925
11.544 2.7875499999999858
11.545 2.865700000000051
11.546 2.943599999999987
11.547 3.0213999999999763
11.548 3.0991000000000177
11.549 3.176599999999991
11.55 3.2539500000000436
11.551 3.3310499999999674
11.552 3.4078499999999625
11.553 3.48460000000007
11.554 3.561099999999963
11.555 3.637349999999987
11.556 3.7134500000000035
11.557 3.789199999999944
11.558 3.8646500000000423
11.559 3.9398500000000123
11.56 4.014800000000027
11.561 4.089450000000026
11.562 4.163749999999949
11.563 4.237750000000029
11.564 4.3114000000000345
11.565 4.384699999999963
11.566 4.457699999999964
11.567 4.530300000000001
11.568 4.6024999999999885
11.569 4.67439999999996
11.57 4.74595000000003
11.571 4.817000000000016
11.572 4.887749999999986
11.573 4.958200000000027
11.574 5.028149999999985
11.575 5.097749999999953
11.576 5.167100000000053
11.577 5.236000000000042
11.578 5.304499999999983
11.579 5.372699999999994
11.58 5.440550000000016
11.581 5.508100000000023
11.582 5.575299999999953
11.583 5.642149999999981
11.584 5.70865000000002
11.585 5.774900000000017
11.586 5.840899999999972
11.587 5.90644999999999
11.588 5.971750000000053
11.589 6.0366999999999535
11.59 6.101249999999978
11.591 6.165600000000021
11.592 6.229550000000014
11.593 6.293049999999983
11.594 6.356149999999991
11.595 6.418900000000008
11.596 6.481249999999976
11.597 6.543150000000007
11.598 6.604600000000016
11.599 6.665550000000027
11.6 6.726099999999987
11.601 6.786200000000013
11.602 6.845749999999979
11.603 6.90479999999995
11.604 6.963400000000071
11.605 7.021549999999994
11.606 7.079149999999947
11.607 7.136300000000049
11.608 7.193000000000042
11.609 7.249149999999978
11.61 7.30489999999995
11.611 7.360250000000048
11.612 7.4151500000000325
11.613 7.469599999999995
11.614 7.523600000000022
11.615 7.5771999999999995
11.616 7.630349999999952
11.617 7.683099999999943
11.618 7.73550000000003
11.619 7.7874000000000345
11.62 7.838899999999989
11.621 7.88999999999998
11.622 7.940649999999947
11.623 7.99090000000004
11.624 8.040650000000047
11.625 8.089949999999945
11.626 8.138849999999968
11.627 8.187300000000054
11.628 8.235300000000029
11.629 8.28279999999992
11.63 8.329750000000013
11.631 8.376200000000024
11.632 8.422124999999964
11.633 8.467535000000053
11.634 8.512430000000032
11.635 8.556805000000008
11.636 8.600624999999946
11.637 8.643839999999958
11.638 8.686535000000054
11.639 8.728680000000006
11.64 8.770219999999947
11.641 8.81124499999995
11.642 8.851710000000022
11.643 8.891570000000085
11.644 8.930870000000041
11.645 8.969659999999955
11.646 9.007889999999938
11.647 9.045564999999971
11.648 9.082725000000066
11.649 9.11931999999999
11.65 9.155415000000003
11.651 9.190990000000014
11.652 9.226005000000006
11.653 9.260515000000021
11.654 9.294554999999919
11.655 9.328079999999968
11.656 9.361044999999999
11.657 9.393485000000044
11.658 9.425430000000032
11.659 9.456855000000013
11.66 9.487755000000012
11.661 9.51811999999998
11.662 9.547919999999994
11.663 9.577185000000021
11.664 9.605915000000016
11.665 9.634089999999976
11.666 9.661705000000003
11.667 9.68878000000002
11.668 9.7153
11.669 9.741239999999998
11.67 9.766639999999986
11.671 9.79148
11.672 9.81577
11.673 9.83951999999999
11.674 9.862724999999987
11.675 9.885429999999989
11.676 9.907600000000002
11.677 9.92924499999999
11.678 9.950390000000024
11.679 9.971020000000031
11.68 9.991179999999968
11.681 10.010854999999976
11.682 10.030040000000035
11.683 10.048765000000023
11.684 10.067039999999988
11.685 10.08484999999999
11.686 10.102194999999986
11.687 10.11909499999998
11.688 10.135534999999992
11.689 10.151509999999996
11.69 10.167019999999996
11.691 10.18203500000002
11.692 10.196560000000007
11.693 10.210599999999982
11.694 10.224129999999999
11.695 10.237125000000027
11.696 10.249565000000018
11.697 10.261439999999993
11.698 10.27272
11.699 10.283379999999994
11.7 10.29341999999999
11.701 10.302815000000006
11.702 10.311544999999992
11.703 10.319604999999985
11.704 10.32696
11.705 10.33362500000002
11.706 10.339600000000017
11.707 10.34486499999999
11.708 10.34943999999999
11.709 10.353339999999998
11.71 10.35656000000001
11.711 10.359124999999997
11.712 10.361045
11.713 10.36234500000001
11.714 10.363074999999998
11.715 10.363224999999996
11.716 10.362819999999989
11.717 10.361905000000002
11.718 10.360499999999998
11.719 10.35863
11.72 10.356310000000002
11.721 10.353559999999996
11.722 10.350400000000002
11.723 10.346840000000004
11.724 10.3429
11.725 10.338584999999997
11.726 10.333891499999998
11.727 10.328827500000003
11.728 10.3233905
11.729 10.317578499999998
11.73 10.311382499999997
11.731 10.304793
11.732 10.2978015
11.733 10.290395799999999
11.734 10.282562050000001
11.735 10.2742872
11.736 10.265557949999998
11.737 10.256361
11.738 10.246681500000001
11.739 10.236509999999999
11.74 10.225834500000001
11.741 10.214643999999998
11.742 10.202935999999998
11.743 10.190706000000006
11.744 10.177941999999998
11.745 10.164651999999991
11.746 10.150840000000008
11.747 10.13651
11.748 10.121659999999999
11.749 10.106304999999999
11.75 10.090464999999996
11.751 10.074135
11.752 10.057334999999997
11.753 10.040085000000012
11.754 10.022394999999998
11.755 10.004269999999986
11.756 9.985715000000011
11.757 9.966745000000005
11.758 9.947384999999995
11.759 9.927630000000002
11.76 9.907480000000005
11.761 9.886935000000003
11.762 9.865984999999993
11.763 9.844659999999985
11.764 9.822939999999994
11.765 9.800810000000016
11.766 9.778270000000006
11.767 9.755309999999982
11.768 9.731939999999993
11.769 9.708130000000006
11.77 9.68389
11.771 9.659225000000003
11.772 9.634115000000005
11.773 9.608549999999983
11.774 9.582559999999988
11.775 9.556135
11.776 9.52927000000001
11.777 9.501980000000028
11.778 9.474275000000013
11.779 9.446174999999972
11.78 9.41764999999998
11.781 9.388730000000006
11.782 9.359445000000017
11.783 9.329780000000026
11.784 9.299765000000004
11.785 9.269409999999997
11.786 9.238699999999977
11.787 9.207634999999986
11.788 9.176250000000017
11.789 9.144540000000003
11.79 9.112504999999986
11.791 9.080165000000017
11.792 9.047514999999985
11.793 9.014549999999998
11.794 8.981280000000016
11.795 8.947725
11.796 8.913854999999986
11.797 8.879674999999997
11.798 8.84521000000002
11.799 8.810474999999991
11.8 8.775435000000012
11.801 8.740110000000001
11.802 8.704510000000004
11.803 8.668589999999984
11.804 8.632384999999978
11.805 8.595895000000024
11.806 8.55910999999999
11.807 8.522044999999993
11.808 8.484675
11.809 8.447004999999992
11.81 8.409050000000038
11.811 8.37082000000001
11.812 8.332309999999977
11.813 8.293519999999976
11.814 8.25445499999999
11.815 8.215125000000024
11.816 8.175545000000014
11.817 8.13573000000003
11.818 8.095685000000016
11.819 8.055384999999978
11.82 8.01486499999995
11.821 7.974170000000017
11.822 7.933285000000061
11.823 7.892214999999976
11.824 7.8509599999999375
11.825 7.809554999999977
11.826 7.767975000000024
11.827 7.726205000000048
11.828 7.684340000000018
11.829 7.642294999999927
11.83 7.600059999999988
11.831 7.557635000000028
11.832 7.515025000000025
11.833 7.472235000000049
11.834 7.429159999999997
11.835 7.38589999999999
11.836 7.342409999999948
11.837 7.298635000000004
11.838 7.254585000000032
11.839 7.210254999999964
11.84 7.1656849999999865
11.841 7.120799999999969
11.842 7.0755850000000535
11.843 7.030085000000064
11.844 6.984314999999938
11.845 6.938259999999998
11.846 6.891905000000041
11.847 6.845324999999944
11.848 6.798499999999957
11.849 6.751400000000028
11.85 6.703999999999997
11.851 6.65644999999996
11.852 6.608800000000061
11.853 6.560850000000058
11.854 6.512749999999963
11.855 6.46459999999998
11.856 6.416299999999989
11.857 6.367899999999964
11.858 6.319449999999965
11.859 6.270949999999993
11.86 6.222400000000048
11.861 6.173850000000016
11.862 6.1253499999999566
11.863 6.076900000000045
11.864 6.0284500000000465
11.865 5.979999999999961
11.866 5.931649999999997
11.867 5.883350000000006
11.868 5.835099999999989
11.869 5.786900000000032
11.87 5.738699999999989
11.871 5.690499999999946
11.872 5.642350000000049
11.873 5.594250000000041
11.874 5.546049999999997
11.875 5.497700000000032
11.876 5.449349999999981
11.877 5.400899999999983
11.878 5.352250000000003
11.879 5.303499999999989
11.88 5.254599999999967
11.881 5.205499999999963
11.882 5.156199999999979
11.883 5.106650000000039
11.884 5.056900000000031
11.885 5.0069499999999545
11.886 4.956700000000036
11.887 4.906300000000023
11.888 4.855699999999942
11.889 4.804849999999992
11.89 4.753800000000061
11.891 4.702600000000036
11.892 4.651299999999976
11.893 4.599800000000022
11.894 4.548149999999973
11.895 4.4964499999999505
11.896 4.444649999999981
11.897 4.392749999999976
11.898 4.340850000000059
11.899 4.288899999999995
11.9 4.236950000000017
11.901 4.1849500000000655
11.902 4.132949999999941
11.903 4.080999999999963
11.904 4.029049999999986
11.905 3.9771000000000076
11.906 3.925200000000004
11.907 3.8732999999999995
11.908 3.8215000000000297
11.909 3.7697500000000335
11.91 3.7179000000000033
11.911 3.666150000000007
11.912 3.614449999999984
11.913 3.562699999999988
11.914 3.511000000000052
11.915 3.4593500000000033
11.916 3.4076999999999544
11.917 3.355999999999932
11.918 3.3042500000000223
11.919 3.25260000000006
11.92 3.200899999999951
11.921 3.149200000000015
11.922 3.097550000000053
11.923 3.04579999999997
11.924 2.994049999999974
11.925 2.9423499999999514
11.926 2.8905499999999815
11.927 2.838750000000011
11.928 2.787000000000015
11.929 2.735200000000045
11.93 2.683350000000015
11.931 2.631549999999958
11.932 2.579749999999988
11.933 2.5278499999999844
11.934 2.4759000000000064
11.935 2.423950000000029
11.936 2.3719999999999644
11.937 2.320000000000013
11.938 2.2680000000000615
11.939 2.2158999999999893
11.94 2.1637499999999434
11.941 2.1115500000000105
11.942 2.0593000000000172
11.943 2.0069999999999637
11.944 1.9546000000000494
11.945 1.9021500000000746
11.946 1.849599999999979
11.947 1.796949999999936
11.948 1.74429999999998
11.949 1.69160000000005
11.95 1.6387500000000257
11.951 1.5858499999999407
11.952 1.5329499999999427
11.953 1.4800000000000577
11.954 1.4269500000000517
11.955 1.373949999999933
11.956 1.3209000000000137
11.957 1.2677500000000606
11.958 1.2146499999999942
11.959 1.1615500000000147
11.96 1.1085000000000087
11.961 1.0554500000000029
11.962 1.002399999999997
11.963 0.9494499999999385
11.964 0.8964999999999668
11.965 0.8436000000000554
11.966 0.7906999999999706
11.967 0.7378499999999462
11.968 0.6851500000000164
11.969 0.632400000000026
11.97 0.5797000000000094
11.971 0.5270499999999665
11.972 0.47444999999998394
11.973 0.4219000000000618
11.974 0.3692999999999925
11.975 0.3167499999999837
11.976 0.2642000000000616
11.977 0.21159999999999235
11.978 0.15900000000000983
11.979 0.1064000000000273
11.98 0.05379999999995805
11.981 0.0010999999999414256
11.982 -0.05159999999998846
11.983 -0.10434999999997877
11.984 -0.1571500000000295
11.985 -0.20999999999996716
11.986 -0.26299999999999935
11.987 -0.31595000000005785
11.988 -0.36895000000000333
11.989 -0.42204999999998283
11.99 -0.4751999999999361
11.991 -0.5283999999999498
11.992 -0.5816000000000501
11.993 -0.6348000000000638
11.994 -0.6880499999999644
11.995 -0.7412999999999517
11.996 -0.7945000000000522
11.997 -0.8477500000000394
11.998 -0.9010500000000005
11.999 -0.9543499999999615
12.0 -1.007549999999975
12.001 -1.060700000000015
12.002 -1.1139000000000288
12.003 -1.167049999999982
12.004 -1.2201999999999353
12.005 -1.2733000000000014
12.006 -1.3263500000000075
12.007 -1.3794000000000133
12.008 -1.4324000000000454
12.009 -1.485399999999991
12.01 -1.5384499999999968
12.011 -1.5915499999999763
12.012 -1.644649999999956
12.013 -1.697750000000022
12.014 -1.750900000000062
12.015 -1.8042000000000231
12.016 -1.857649999999992
12.017 -1.9111500000000212
12.018 -1.9647499999999978
12.019 -2.018600000000016
12.02 -2.072549999999982
12.021 -2.1266999999999294
12.022 -2.181100000000005
12.023 -2.2356000000000287
12.024 -2.2903500000000068
12.025 -2.345299999999967
12.026 -2.400400000000021
12.027 -2.4557500000000307
12.028 -2.5113499999999958
12.029 -2.5670000000000206
12.03 -2.622799999999967
12.031 -2.678849999999955
12.032 -2.7349500000000035
12.033 -2.7911000000000254
12.034 -2.8473000000000215
12.035 -2.9035999999999644
12.036 -2.9598999999999944
12.037 -3.0161500000000507
12.038 -3.0724000000000204
12.039 -3.1285499999999558
12.04 -3.1846499999999174
12.041 -3.2406999999999924
12.042 -3.296549999999999
12.043 -3.3523000000000582
12.044 -3.407950000000083
12.045 -3.4634500000000137
12.046 -3.5187999999999366
12.047 -3.574049999999999
12.048 -3.6292500000000008
12.049 -3.6841999999999606
12.05 -3.7389999999999994
12.051 -3.7938000000000383
12.052 -3.8485500000000163
12.053 -3.903199999999961
12.054 -3.9578000000000184
12.055 -4.012399999999989
12.056 -4.066999999999959
12.057 -4.121649999999991
12.058 -4.176349999999996
12.059 -4.23105
12.06 -4.285950000000073
12.061 -4.341000000000067
12.062 -4.396199999999982
12.063 -4.451599999999965
12.064 -4.507200000000017
12.065 -4.562999999999963
12.066 -4.618999999999978
12.067 -4.675350000000067
12.068 -4.731849999999993
12.069 -4.788649999999932
12.07 -4.845799999999949
12.071 -4.90310000000006
12.072 -4.960650000000038
12.073 -5.018449999999973
12.074 -5.0764499999999755
12.075 -5.13470000000002
12.076 -5.1931500000000455
12.077 -5.251700000000019
12.078 -5.310499999999947
12.079 -5.36944999999997
12.08 -5.428450000000053
12.081 -5.4876500000000314
12.082 -5.546899999999983
12.083 -5.606149999999935
12.084 -5.665500000000008
12.085 -5.724900000000053
12.086 -5.784399999999961
12.087 -5.843899999999954
12.088 -5.903350000000061
12.089 -5.962799999999993
12.09 -6.022199999999954
12.091 -6.0816
12.092 -6.141000000000045
12.093 -6.200350000000031
12.094 -6.259599999999983
12.095 -6.3187999999999604
12.096 -6.378000000000025
12.097 -6.43715000000003
12.098 -6.49614999999994
12.099 -6.555000000000015
12.1 -6.613850000000005
12.101 -6.672650000000019
12.102 -6.731300000000026
12.103 -6.78985
12.104 -6.848349999999999
12.105 -6.9068499999999995
12.106 -6.9651999999999905
12.107 -7.023399999999974
12.108 -7.081650000000018
12.109 -7.139850000000003
12.11 -7.198000000000013
12.111 -7.256150000000024
12.112 -7.314224999999987
12.113 -7.372374999999996
12.114 -7.4305599999999545
12.115 -7.488765000000004
12.116 -7.547015000000049
12.117 -7.60531999999996
12.118 -7.663759999999939
12.119 -7.722294999999972
12.12 -7.780970000000053
12.121 -7.839735000000035
12.122 -7.898639999999977
12.123 -7.9577749999999545
12.124 -8.017055000000047
12.125 -8.07648000000008
12.126 -8.136129999999994
12.127 -8.195959999999971
12.128 -8.255984999999948
12.129 -8.316245000000027
12.13 -8.376689999999973
12.131 -8.43727499999997
12.132 -8.498040000000026
12.133 -8.55898999999995
12.134 -8.620039999999996
12.135 -8.681185000000008
12.136 -8.742465000000001
12.137 -8.803795000000054
12.138 -8.865120000000042
12.139 -8.926469999999972
12.14 -8.987799999999984
12.141 -9.049054999999989
12.142 -9.11019499999998
12.143 -9.171220000000037
12.144 -9.232110000000029
12.145 -9.292809999999998
12.146 -9.353319999999988
12.147 -9.41364499999998
12.148 -9.473739999999982
12.149 -9.533620000000019
12.15 -9.593295000000007
12.151 -9.652740000000003
12.152 -9.711969999999992
12.153 -9.771019999999963
12.154 -9.829900000000004
12.155 -9.888595000000006
12.156 -9.947135000000017
12.157 -10.00555000000001
12.158 -10.063845000000004
12.159 -10.122054999999992
12.16 -10.180195
12.161 -10.238284999999989
12.162 -10.296329999999985
12.163 -10.354330000000031
12.164 -10.412305000000003
12.165 -10.470274999999996
12.166 -10.528224999999981
12.167 -10.58617999999999
12.168 -10.64416000000003
12.169 -10.702110000000015
12.17 -10.76003499999997
12.171 -10.817959999999967
12.172 -10.875865000000005
12.173 -10.933730000000025
12.174 -10.99151500000002
12.175 -11.049235000000014
12.176 -11.106884999999982
12.177 -11.164414999999977
12.178 -11.221810000000012
12.179 -11.27903500000001
12.18 -11.336089999999993
12.181 -11.392949999999997
12.182 -11.449575000000008
12.183 -11.505955
12.184 -11.562079999999993
12.185 -11.617924999999998
12.186 -11.673465000000007
12.187 -11.728694999999997
12.188 -11.783619999999992
12.189 -11.838225000000008
12.19 -11.892520000000003
12.191 -11.94652999999999
12.192 -12.00023
12.193 -12.053655000000004
12.194 -12.106815000000006
12.195 -12.159724999999996
12.196 -12.21242
12.197 -12.264895000000005
12.198 -12.317185000000002
12.199 -12.369319999999998
12.2 -12.421294999999995
12.201 -12.473135000000001
12.202 -12.524857499999998
12.203 -12.576464499999995
12.204 -12.627965999999999
12.205 -12.679354499999999
12.206 -12.730632500000002
12.207 -12.781792500000003
12.208 -12.832824500000001
12.209 -12.883717649999998
12.21 -12.93445345
12.211 -12.98501335
12.212 -13.03537605
12.213 -13.085521
12.214 -13.135427499999997
12.215 -13.1850725
12.216 -13.234431500000005
12.217 -13.283484000000003
12.218 -13.332206
12.219 -13.380579999999991
12.22 -13.428590000000002
12.221 -13.476205
12.222 -13.523419999999998
12.223 -13.570220000000008
12.224 -13.616579999999988
12.225 -13.662500000000003
12.226 -13.707965000000003
12.227 -13.752954999999991
12.228 -13.797475000000018
12.229 -13.84152500000001
12.23 -13.88508499999999
12.231 -13.928159999999998
12.232 -13.970749999999994
12.233 -14.012844999999993
12.234 -14.054460000000002
12.235 -14.09559
12.236 -14.136240000000006
12.237 -14.17644000000001
12.238 -14.216174999999984
12.239 -14.255454999999978
12.24 -14.294289999999993
12.241 -14.332655000000003
12.242 -14.37058500000001
12.243 -14.40809500000001
12.244 -14.445184999999993
12.245 -14.481835000000002
12.246 -14.51804000000001
12.247 -14.553800000000017
12.248 -14.589120000000005
12.249 -14.623999999999974
12.25 -14.658434999999987
12.251 -14.692404999999988
12.252 -14.725885
12.253 -14.758905000000027
12.254 -14.791429999999997
12.255 -14.823439999999982
12.256 -14.854965
12.257 -14.885980000000016
12.258 -14.916485000000032
12.259 -14.946494999999988
12.26 -14.975990000000007
12.261 -15.00500499999999
12.262 -15.033525000000001
12.263 -15.061535000000012
12.264 -15.089034999999978
12.265 -15.116039999999971
12.266 -15.142604999999987
12.267 -15.168680000000009
12.268 -15.194250000000013
12.269 -15.219349999999984
12.27 -15.24393500000002
12.271 -15.268010000000013
12.272 -15.291569999999979
12.273 -15.31461999999999
12.274 -15.337114999999962
12.275 -15.359045000000027
12.276 -15.38042000000005
12.277 -15.401144999999982
12.278 -15.421254999999945
12.279 -15.440725000000036
12.28 -15.459540000000056
12.281 -15.477649999999944
12.282 -15.495000000000006
12.283 -15.511700000000062
12.284 -15.527649999999992
12.285 -15.542749999999938
12.286 -15.557049999999958
12.287 -15.570649999999997
12.288 -15.583450000000026
12.289 -15.595350000000007
12.29 -15.606449999999978
12.291 -15.616700000000044
12.292 -15.626150000000017
12.293 -15.634849999999947
12.294 -15.642650000000005
12.295 -15.649600000000074
12.296 -15.65574999999996
12.297 -15.661149999999981
12.298 -15.665750000000076
12.299 -15.669500000000008
12.3 -15.672549999999966
12.301 -15.674849999999967
12.302 -15.67640000000002
12.303 -15.67729999999998
12.304 -15.677549999999934
12.305 -15.677050000000026
12.306 -15.675950000000082
12.307 -15.674250000000026
12.308 -15.671899999999962
12.309 -15.668899999999978
12.31 -15.665350000000025
12.311 -15.661199999999956
12.312 -15.65629999999993
12.313 -15.650899999999998
12.314 -15.644900000000034
12.315 -15.638100000000058
12.316 -15.630549999999953
12.317 -15.62235000000002
12.318 -15.61345000000002
12.319 -15.603749999999922
12.32 -15.593200000000099
12.321 -15.581800000000026
12.322 -15.569499999999909
12.323 -15.556249999999944
12.324 -15.542099999999934
12.325 -15.527100000000022
12.326 -15.511100000000116
12.327 -15.49405000000007
12.328 -15.476050000000004
12.329 -15.457049999999944
12.33 -15.43704999999989
12.331 -15.416200000000108
12.332 -15.394400000000132
12.333 -15.371549999999845
12.334 -15.347899999999976
12.335 -15.323400000000035
12.336 -15.298000000000048
12.337 -15.27165000000004
12.338 -15.244549999999904
12.339 -15.21669999999999
12.34 -15.188000000000008
12.341 -15.15860000000004
12.342 -15.128399999999978
12.343 -15.097449999999963
12.344 -15.065799999999967
12.345 -15.033449999999995
12.346 -15.000250000000124
12.347 -14.966249999999977
12.348 -14.931549999999854
12.349 -14.896099999999954
12.35 -14.859900000000097
12.351 -14.822849999999999
12.352 -14.78499999999997
12.353 -14.746300000000046
12.354 -14.706649999999923
12.355 -14.666200000000051
12.356 -14.62480000000016
12.357 -14.5824499999999
12.358 -14.53909999999999
12.359 -14.494650000000142
12.36 -14.44914999999998
12.361 -14.402699999999967
12.362 -14.355249999999964
12.363 -14.306599999999897
12.364 -14.25695000000001
12.365 -14.206200000000008
12.366 -14.15434999999989
12.367 -14.101449999999979
12.368 -14.047400000000154
12.369 -13.992300000000013
12.37 -13.936149999999902
12.371 -13.878999999999975
12.372 -13.820900000000025
12.373 -13.761900000000027
12.374 -13.701900000000036
12.375 -13.641
12.376 -13.57924999999989
12.377 -13.516550000000105
12.378 -13.453050000000049
12.379 -13.388799999999868
12.38 -13.323749999999931
12.381 -13.257900000000072
12.382 -13.19135000000006
12.383 -13.123999999999947
12.384 -13.05595000000003
12.385 -12.987149999999989
12.386 -12.917450000000072
12.387 -12.84700000000003
12.388 -12.775899999999984
12.389 -12.703900000000065
12.39 -12.631049999999899
12.391 -12.55749999999993
12.392 -12.483050000000086
12.393 -12.407749999999995
12.394 -12.331449999999911
12.395 -12.2543000000001
12.396 -12.176300000000042
12.397 -12.097349999999965
12.398 -12.017549999999988
12.399 -11.936750000000016
12.4 -11.854950000000052
12.401 -11.772300000000014
12.402 -11.688749999999928
12.403 -11.604200000000024
12.404 -11.518700000000097
12.405 -11.432249999999977
12.406 -11.344899999999985
12.407 -11.256699999999919
12.408 -11.167599999999979
12.409 -11.07755000000002
12.41 -10.986600000000013
12.411 -10.89474999999996
12.412 -10.802050000000008
12.413 -10.708550000000129
12.414 -10.614099999999883
12.415 -10.518749999999939
12.416 -10.422600000000067
12.417 -10.325649999999923
12.418 -10.227800000000078
12.419 -10.129050000000014
12.42 -10.029599999999972
12.421 -9.929200000000083
12.422 -9.827899999999973
12.423 -9.725749999999964
12.424 -9.622699999999908
12.425 -9.518849999999926
12.426 -9.414050000000097
12.427 -9.308350000000049
12.428 -9.2018499999999
12.429 -9.094500000000027
12.43 -8.986149999999984
12.431 -8.87690000000007
12.432 -8.766850000000055
12.433 -8.655899999999994
12.434 -8.544000000000086
12.435 -8.431449999999826
12.436 -8.317950000000067
12.437 -8.203650000000035
12.438 -8.088699999999823
12.439 -7.972850000000086
12.44 -7.856300000000024
12.441 -7.738900000000062
12.442 -7.621000000000016
12.443 -7.502399999999993
12.444 -7.3829500000000685
12.445 -7.263000000000061
12.446 -7.1424999999999965
12.447 -7.0213999999999
12.448 -6.8998000000000665
12.449 -6.777599999999856
12.45 -6.654700000000013
12.451 -6.53120000000014
12.452 -6.407099999999888
12.453 -6.282499999999899
12.454 -6.157550000000095
12.455 -6.031800000000017
12.456 -5.905299999999988
12.457 -5.7785000000001165
12.458 -5.6508999999999725
12.459 -5.522549999999876
12.46 -5.393650000000069
12.461 -5.264049999999937
12.462 -5.133649999999879
12.463 -5.002650000000136
12.464 -4.871000000000042
12.465 -4.738400000000101
12.466 -4.605049999999861
12.467 -4.470900000000041
12.468 -4.336049999999897
12.469 -4.200649999999695
12.47 -4.064450000000261
12.471 -3.9274000000002336
12.472 -3.789749999999828
12.473 -3.6515000000000852
12.474 -3.5125999999999906
12.475 -3.373099999999865
12.476 -3.2329500000000815
12.477 -3.092349999999841
12.478 -2.951400000000132
12.479 -2.8098000000000707
12.48 -2.667849999999847
12.481 -2.525550000000154
12.482 -2.382899999999952
12.483 -2.2398499999999597
12.484 -2.0964000000001786
12.485 -1.9527999999997825
12.486 -1.8089999999998385
12.487 -1.664800000000105
12.488 -1.520099999999941
12.489 -1.3752000000002291
12.49 -1.2301000000002755
12.491 -1.084649999999812
12.492 -0.9387499999999327
12.493 -0.7925499999998642
12.494 -0.6459500000000062
12.495 -0.4990000000003325
12.496 -0.35169999999980217
12.497 -0.2037499999999609
12.498 -0.055300000000035876
12.499 0.09350000000005187
12.5 0.24269999999992908
12.501 0.3924500000002107
12.502 0.5427499999998558
12.503 0.6936499999998791
12.504 0.8451000000003067
12.505 0.9966999999999615
12.506 1.1488999999999945
12.507 1.3016000000001111
12.508 1.4544999999997754
12.509 1.607849999999897
12.51 1.7615000000002072
12.511 1.9155499999999603
12.512 2.0699999999998497
12.513 2.2245500000000336
12.514 2.3793000000001117
12.515 2.5343000000000586
12.516 2.6893000000000056
12.517 2.8442999999999525
12.518 2.99944999999982
12.519 3.1545500000000617
12.52 3.3096999999999293
12.521 3.4649000000001178
12.522 3.620049999999986
12.523 3.775199999999854
12.524 3.9302000000001476
12.525 4.08515000000012
12.526 4.240100000000094
12.527 4.395099999999694
12.528 4.549899999999746
12.529 4.704700000000145
12.53 4.859650000000118
12.531 5.014600000000091
12.532 5.169749999999959
12.533 5.324899999999827
12.534 5.480100000000015
12.535 5.63565000000002
12.536 5.791349999999945
12.537 5.9470500000002176
12.538 6.102950000000037
12.539 6.259049999999752
12.54 6.415150000000161
12.541 6.571400000000144
12.542 6.728049999999916
12.543 6.884700000000035
12.544 7.041350000000154
12.545 7.198199999999821
12.546 7.35484999999994
12.547 7.51150000000006
12.548 7.668299999999753
12.549 7.82495000000022
12.55 7.981450000000071
12.551 8.137899999999949
12.552 8.29414999999993
12.553 8.450099999999724
12.554 8.605799999999997
12.555 8.761300000000027
12.556 8.916500000000216
12.557 9.071450000000189
12.558 9.226249999999894
12.559 9.380749999999932
12.56 9.534850000000004
12.561 9.688650000000063
12.562 9.842250000000053
12.563 9.995449999999906
12.564 10.148249999999969
12.565 10.300849999999965
12.566 10.453250000000066
12.567 10.605250000000032
12.568 10.75694999999998
12.569 10.90840000000006
12.57 11.059549999999954
12.571 11.210449999999977
12.572 11.360950000000036
12.573 11.51115000000008
12.574 11.661049999999937
12.575 11.810649999999951
12.576 11.959950000000122
12.577 12.10894999999993
12.578 12.257599999999924
12.579 12.405900000000102
12.58 12.553799999999967
12.581 12.7012499999999
12.582 12.848399999999987
12.583 12.995200000000088
12.584 13.141550000000077
12.585 13.287399999999982
12.586 13.432749999999979
12.587 13.577650000000038
12.588 13.722099999999987
12.589 13.865999999999879
12.59 14.009300000000085
12.591 14.152100000000035
12.592 14.294399999999902
12.593 14.436150000000056
12.594 14.577349999999981
12.595 14.718049999999996
12.596 14.858250000000101
12.597 14.997750000000051
12.598 15.136799999999894
12.599 15.27535
12.6 15.413250000000101
12.601 15.55074999999989
12.602 15.687799999999918
12.603 15.824300000000061
12.604 15.960350000000096
12.605 16.0958499999999
12.606 16.230799999999988
12.607 16.365200000000023
12.608 16.499099999999974
12.609 16.632500000000014
12.61 16.7651999999999
12.611 16.89735000000008
12.612 17.028900000000053
12.613 17.159749999999878
12.614 17.289799999999943
12.615 17.419150000000037
12.616 17.547800000000148
12.617 17.675600000000014
12.618 17.802599999999952
12.619 17.928799999999967
12.62 18.05404999999996
12.621 18.178450000000055
12.622 18.302000000000074
12.623 18.42454999999993
12.624 18.54624999999988
12.625 18.666950000000014
12.626 18.7867500000001
12.627 18.905700000000113
12.628 19.023550000000014
12.629 19.140499999999864
12.63 19.256699999999938
12.631 19.371800000000068
12.632 19.485950000000006
12.633 19.599399999999967
12.634 19.712000000000028
12.635 19.82370000000004
12.636 19.934399999999886
12.637 20.04434999999995
12.638 20.153650000000013
12.639 20.261950000000084
12.64 20.369500000000027
12.641 20.47634999999999
12.642 20.58230000000008
12.643 20.68755000000002
12.644 20.792050000000007
12.645 20.895799999999866
12.646 20.998749999999973
12.647 21.100800000000035
12.648 21.202000000000027
12.649 21.30245000000006
12.65 21.40199999999988
12.651 21.500600000000023
12.652 21.598400000000066
12.653 21.695249999999916
12.654 21.79104999999997
12.655 21.88595000000007
12.656 21.979800000000022
12.657 22.072499999999973
12.658 22.164249999999992
12.659 22.254950000000044
12.66 22.344450000000034
12.661 22.432849999999995
12.662 22.520150000000015
12.663 22.606299999999944
12.664 22.69139999999999
12.665 22.775350000000042
12.666 22.85819999999997
12.667 22.939949999999964
12.668 23.020549999999957
12.669 23.100099999999976
12.67 23.17860000000003
12.671 23.25605000000003
12.672 23.332500000000035
12.673 23.40794999999996
12.674 23.482350000000004
12.675 23.555700000000083
12.676 23.628099999999964
12.677 23.69955
12.678 23.769999999999953
12.679 23.839454999999983
12.68 23.907900000000055
12.681 23.975364999999968
12.682 24.041860000000025
12.683 24.107330000000015
12.684 24.171729999999947
12.685 24.23506499999997
12.686 24.297320000000056
12.687 24.35851000000006
12.688 24.418534999999952
12.689 24.477389999999964
12.69 24.535085000000016
12.691 24.59154999999999
12.692 24.646780000000003
12.693 24.700769999999984
12.694 24.753480000000007
12.695 24.804870000000008
12.696 24.854929999999992
12.697 24.90366
12.698 24.951059999999988
12.699 24.997115000000015
12.7 25.04180000000001
12.701 25.085125000000012
12.702 25.12710499999998
12.703 25.167734999999997
12.704 25.207060000000002
12.705 25.245094999999985
12.706 25.281835
12.707 25.317320000000006
12.708 25.351565000000015
12.709 25.384604999999986
12.71 25.416459999999987
12.711 25.447155
12.712 25.476719999999997
12.713 25.505174999999998
12.714 25.532549999999997
12.715 25.558855
12.716 25.584111500000006
12.717 25.6083335
12.718 25.6315225
12.719 25.653689355000004
12.72 25.674834500000003
12.721 25.694955144999998
12.722 25.714040500000003
12.723 25.732082000000002
12.724 25.749071000000008
12.725 25.764985000000006
12.726 25.779815
12.727 25.793544999999995
12.728 25.80614499999999
12.729 25.81758999999999
12.73 25.827870000000004
12.731 25.836970000000004
12.732 25.844855000000006
12.733 25.851515000000003
12.734 25.856925000000004
12.735 25.861079999999987
12.736 25.86397999999998
12.737 25.865575000000003
12.738 25.865879999999997
12.739 25.864900000000013
12.74 25.862595000000027
12.741 25.85898500000001
12.742 25.854070000000007
12.743 25.84785999999997
12.744 25.840339999999962
12.745 25.83151000000003
12.746 25.82140500000003
12.747 25.809999999999985
12.748 25.79730999999999
12.749 25.783360000000005
12.75 25.768109999999965
12.751 25.751604999999994
12.752 25.73384000000003
12.753 25.71479499999998
12.754 25.694494999999996
12.755 25.672980000000006
12.756 25.650205000000025
12.757 25.62617500000003
12.758 25.600955000000013
12.759 25.574464999999957
12.76 25.546699999999966
12.761 25.5178
12.762 25.48769999999997
12.763 25.456400000000052
12.764 25.423899999999982
12.765 25.39019999999994
12.766 25.355300000000007
12.767 25.319249999999993
12.768 25.282100000000028
12.769 25.243750000000002
12.77 25.204350000000016
12.771 25.163849999999993
12.772 25.12219999999997
12.773 25.07950000000007
12.774 25.035699999999967
12.775 24.990899999999954
12.776 24.945100000000036
12.777 24.8982
12.778 24.850350000000034
12.779 24.801499999999987
12.78 24.75159999999997
12.781 24.700650000000074
12.782 24.64870000000001
12.783 24.59574999999995
12.784 24.541850000000046
12.785 24.48680000000005
12.786 24.430699999999916
12.787 24.373649999999934
12.788 24.315350000000088
12.789 24.255899999999983
12.79 24.195399999999907
12.791 24.13375000000009
12.792 24.070950000000014
12.793 24.00700000000002
12.794 23.94179999999999
12.795 23.875349999999926
12.796 23.80765
12.797 23.738799999999983
12.798 23.668750000000077
12.799 23.597350000000016
12.8 23.52474999999989
12.801 23.450899999999905
12.802 23.37580000000006
12.803 23.299650000000067
12.804 23.22225000000004
12.805 23.143550000000005
12.806 23.063750000000027
12.807 22.982799999999962
12.808 22.900749999999956
12.809 22.817700000000126
12.81 22.73350000000004
12.811 22.64814999999986
12.812 22.561949999999957
12.813 22.47480000000003
12.814 22.386549999999993
12.815 22.29755
12.816 22.207599999999985
12.817 22.11664999999998
12.818 22.024950000000022
12.819 21.93239999999999
12.82 21.839050000000032
12.821 21.744850000000003
12.822 21.649849999999873
12.823 21.55415000000011
12.824 21.457600000000106
12.825 21.36029999999997
12.826 21.26219999999991
12.827 21.163150000000005
12.828 21.06334999999997
12.829 20.96270000000004
12.83 20.861150000000066
12.831 20.758799999999987
12.832 20.655500000000064
12.833 20.55119999999997
12.834 20.446000000000005
12.835 20.339800000000047
12.836 20.23259999999992
12.837 20.12449999999992
12.838 20.015250000000005
12.839 19.904999999999923
12.84 19.793700000000044
12.841 19.68125000000008
12.842 19.567799999999945
12.843 19.453349999999993
12.844 19.337900000000047
12.845 19.22130000000001
12.846 19.103650000000005
12.847 18.985099999999953
12.848 18.86565000000003
12.849 18.745200000000114
12.85 18.623800000000003
12.851 18.501649999999938
12.852 18.378549999999855
12.853 18.254599999999872
12.854 18.129849999999962
12.855 18.00450000000002
12.856 17.8784500000001
12.857 17.751400000000015
12.858 17.62379999999987
12.859 17.495600000000042
12.86 17.366700000000236
12.861 17.2371000000001
12.862 17.106949999999912
12.863 16.976150000000064
12.864 16.84480000000016
12.865 16.712949999999825
12.866 16.580349999999882
12.867 16.447199999999885
12.868 16.31339999999988
12.869 16.178900000000247
12.87 16.043900000000182
12.871 15.908499999999979
12.872 15.772349999999824
12.873 15.635599999999986
12.874 15.49830000000009
12.875 15.360299999999869
12.876 15.221749999999936
12.877 15.08240000000008
12.878 14.942500000000164
12.879 14.802049999999845
12.88 14.66084999999992
12.881 14.518950000000016
12.882 14.376299999999814
12.883 14.233050000000274
12.884 14.08920000000001
12.885 13.94469999999974
12.886 13.799600000000133
12.887 13.65390000000015
12.888 13.50755000000016
12.889 13.360399999999897
12.89 13.21264999999995
12.891 13.064399999999921
12.892 12.915599999999833
12.893 12.766200000000062
12.894 12.616250000000232
12.895 12.46595000000024
12.896 12.314899999999948
12.897 12.163249999999973
12.898 12.011249999999835
12.899 11.858699999999986
12.9 11.70560000000008
12.901 11.551949999999769
12.902 11.397700000000121
12.903 11.242950000000043
12.904 11.087599999999934
12.905 10.931850000000034
12.906 10.775600000000052
12.907 10.618750000000038
12.908 10.46154999999986
12.909 10.303799999999974
12.91 10.145450000000055
12.911 9.98655000000008
12.912 9.827299999999942
12.913 9.667699999999988
12.914 9.507500000000002
12.915 9.346949999999854
12.916 9.185999999999916
12.917 9.024700000000163
12.918 8.863050000000246
12.919 8.700949999999875
12.92 8.538550000000006
12.921 8.375750000000002
12.922 8.212749999999755
12.923 8.049599999999934
12.924 7.886099999999951
12.925 7.7223500000001
12.926 7.558400000000007
12.927 7.394150000000072
12.928 7.229700000000242
12.929 7.064999999999849
12.93 6.9003499999997775
12.931 6.735550000000131
12.932 6.5704499999999495
12.933 6.405249999999821
12.934 6.239850000000144
12.935 6.074250000000225
12.936 5.908699999999934
12.937 5.742899999999773
12.938 5.576950000000039
12.939 5.411000000000304
12.94 5.244650000000087
12.941 5.0781499999999475
12.942 4.911599999999836
12.943 4.744899999999802
12.944 4.578000000000221
12.945 4.410900000000051
12.946 4.243500000000039
12.947 4.075649999999917
12.948 3.9076499999998737
12.949 3.739450000000283
12.95 3.5710500000001035
12.951 3.4023499999997346
12.952 3.23319999999995
12.953 3.064050000000165
12.954 2.894549999999871
12.955 2.7246500000001337
12.956 2.554600000000129
12.957 2.384399999999856
12.958 2.213950000000062
12.959 2.0433000000000257
12.96 1.8726999999999632
12.961 1.7019000000000062
12.962 1.5306999999999127
12.963 1.3595499999997929
12.964 1.18840000000002
12.965 1.0170000000000319
12.966 0.8456500000000172
12.967 0.6743000000000027
12.968 0.5029000000000144
12.969 0.3315499999999999
12.97 0.16000000000009063
12.971 -0.01154999999981865
12.972 -0.18290000000018014
12.973 -0.35430000000016837
12.974 -0.525649999999836
12.975 -0.6969999999998505
12.976 -0.868350000000212
12.977 -1.0397500000002002
12.978 -1.2109499999999467
12.979 -1.3818499999998513
12.98 -1.55285000000005
12.981 -1.723699999999981
12.982 -1.8943500000000169
12.983 -2.064950000000079
12.984 -2.2353499999999
12.985 -2.4055999999997995
12.986 -2.5756500000001514
12.987 -2.7453499999999935
12.988 -2.914849999999941
12.989 -3.084000000000073
12.99 -3.252949999999963
12.991 -3.4216499999999845
12.992 -3.589849999999922
12.993 -3.757899999999939
12.994 -3.9257000000000875
12.995 -4.093150000000073
12.996 -4.260249999999896
12.997 -4.426800000000009
12.998 -4.593099999999906
12.999 -4.7591999999999075
13.0 -4.924850000000147
13.001 -5.090050000000276
13.002 -5.255050000000164
13.003 -5.419949999999757
13.004 -5.584399999999934
13.005 -5.748500000000295
13.006 -5.912400000000067
13.007 -6.076149999999919
13.008 -6.239499999999981
13.009 -6.4026499999998014
13.01 -6.5658499999999425
13.011 -6.7288000000002155
13.012 -6.8915999999998725
13.013 -7.054199999999983
13.014 -7.216600000000198
13.015 -7.379050000000039
13.016 -7.541499999999882
13.017 -7.7038999999997495
13.018 -7.866150000000044
13.019 -8.02839999999999
13.02 -8.190599999999964
13.021 -8.352450000000122
13.022 -8.514349999999906
13.023 -8.676000000000169
13.024 -8.837500000000166
13.025 -8.99884999999989
13.026 -9.159749999999855
13.027 -9.320449999999925
13.028 -9.480850000000151
13.029 -9.640899999999869
13.03 -9.800499999999824
13.031 -9.959550000000068
13.032 -10.118049999999906
13.033 -10.27619999999993
13.034 -10.433800000000243
13.035 -10.590650000000256
13.036 -10.746899999999894
13.037 -10.902599999999818
13.038 -11.05739999999987
13.039 -11.21144999999997
13.04 -11.364950000000013
13.041 -11.51765000000013
13.042 -11.669650000000267
13.043 -11.820900000000107
13.044 -11.971399999999994
13.045 -12.121199999999902
13.046 -12.270199999999884
13.047 -12.418449999999915
13.048 -12.565949999999992
13.049 -12.712700000000119
13.05 -12.858749999999919
13.051 -13.00425000000001
13.052 -13.149000000000147
13.053 -13.292950000000012
13.054 -13.43655000000006
13.055 -13.579650000000026
13.056 -13.722099999999987
13.057 -13.86399999999989
13.058 -14.00539999999971
13.059 -14.146250000000165
13.06 -14.286700000000138
13.061 -14.426749999999974
13.062 -14.566049999999858
13.063 -14.704999999999927
13.064 -14.843650000000153
13.065 -14.981650000000027
13.066 -15.119250000000111
13.067 -15.256349999999767
13.068 -15.392900000000056
13.069 -15.52890000000029
13.07 -15.664299999999798
13.071 -15.799149999999942
13.072 -15.933450000000029
13.073 -16.066949999999842
13.074 -16.1998
13.075 -16.332050000000127
13.076 -16.46349999999998
13.077 -16.594299999999826
13.078 -16.72435000000007
13.079 -16.85360000000004
13.08 -16.982100000000056
13.081 -17.1097000000002
13.082 -17.236349999999803
13.083 -17.362299999999774
13.084 -17.48745000000017
13.085 -17.61165000000002
13.086 -17.734999999999975
13.087 -17.85755
13.088 -17.979199999999807
13.089 -18.099800000000165
13.09 -18.219550000000105
13.091 -18.338499999999943
13.092 -18.456550000000085
13.093 -18.57374999999998
13.094 -18.690000000000026
13.095 -18.80525000000008
13.096 -18.91959999999991
13.097 -19.033149999999992
13.098 -19.145849999999996
13.099 -19.257599999999986
13.1 -19.368349999999978
13.101 -19.478249999999896
13.102 -19.587200000000145
13.103 -19.695249999999998
13.104 -19.80244999999995
13.105 -19.90860000000011
13.106 -20.013850000000048
13.107 -20.118149999999964
13.108 -20.221399999999917
13.109 -20.323899999999913
13.11 -20.425399999999918
13.111 -20.52585000000013
13.112 -20.625350000000147
13.113 -20.72389999999997
13.114 -20.821499999999943
13.115 -20.918149999999898
13.116 -21.01389999999998
13.117 -21.108600000000095
13.118 -21.202399999999987
13.119 -21.295250000000035
13.12 -21.387150000000062
13.121 -21.478149999999868
13.122 -21.568249999999974
13.123 -21.65735000000009
13.124 -21.745500000000007
13.125 -21.83285
13.126 -21.919150000000027
13.127 -22.004449999999885
13.128 -22.08874999999992
13.129 -22.172050000000137
13.13 -22.254399999999986
13.131 -22.335750000000015
13.132 -22.416000000000103
13.133 -22.4951499999999
13.134 -22.573249999999906
13.135 -22.65015000000002
13.136 -22.725950000000022
13.137 -22.80065000000008
13.138 -22.87409999999993
13.139 -22.946449999999842
13.14 -23.017750000000127
13.141 -23.087700000000087
13.142 -23.156499999999955
13.143 -23.224200000000057
13.144 -23.29069999999992
13.145 -23.35610000000002
13.146 -23.42030000000005
13.147 -23.48335
13.148 -23.545349999999978
13.149 -23.606249999999843
13.15 -23.665999999999965
13.151 -23.724800000000066
13.152 -23.78255000000003
13.153 -23.83915000000007
13.154 -23.894650000000002
13.155 -23.94914999999994
13.156 -24.002600000000083
13.157 -24.055050000000055
13.158 -24.10644999999989
13.159 -24.15669999999998
13.16 -24.206050000000026
13.161 -24.254199999999923
13.162 -24.301250000000053
13.163 -24.347300000000015
13.164 -24.392250000000033
13.165 -24.436050000000048
13.166 -24.47864999999992
13.167 -24.520249999999965
13.168 -24.560650000000038
13.169 -24.599750000000014
13.17 -24.637699999999988
13.171 -24.674400000000013
13.172 -24.709850000000003
13.173 -24.744049999999955
13.174 -24.77690000000001
13.175 -24.808450000000057
13.176 -24.838599999999975
13.177 -24.867399999999996
13.178 -24.894900000000003
13.179 -24.921049999999944
13.18 -24.945750000000043
13.181 -24.969100000000065
13.182 -24.99119999999997
13.183 -25.01179999999997
13.184 -25.031040000000026
13.185 -25.049040000000005
13.186 -25.065710000000006
13.187 -25.08107500000002
13.188 -25.09523000000001
13.189 -25.10812999999999
13.19 -25.119819999999944
13.191 -25.130344999999956
13.192 -25.13965500000005
13.193 -25.147850000000005
13.194 -25.15490999999998
13.195 -25.16084500000003
13.196 -25.165705
13.197 -25.16947999999996
13.198 -25.17216000000001
13.199 -25.17379
13.2 -25.174349999999972
13.201 -25.173810000000007
13.202 -25.172180000000015
13.203 -25.16948500000003
13.204 -25.16570999999998
13.205 -25.16082
13.206 -25.154815000000013
13.207 -25.14768999999999
13.208 -25.139410000000005
13.209 -25.12996999999998
13.21 -25.119355
13.211 -25.10752500000002
13.212 -25.094474999999996
13.213 -25.080179999999995
13.214 -25.064615
13.215 -25.047755
13.216 -25.029584999999994
13.217 -25.010074999999986
13.218 -24.989204999999995
13.219 -24.966965
13.22 -24.943333500000005
13.221 -24.9183005
13.222 -24.891866
13.223 -24.864023999999997
13.224 -24.834772499999996
13.225 -24.8041175
13.226 -24.772069
13.227 -24.7386445
13.228 -24.703858999999994
13.229 -24.6677335
13.23 -24.630290000000006
13.231 -24.591559999999994
13.232 -24.551559999999995
13.233 -24.510324999999998
13.234 -24.467885
13.235 -24.424250000000015
13.236 -24.379450000000002
13.237 -24.33349999999999
13.238 -24.286425000000005
13.239 -24.238244999999992
13.24 -24.18895999999999
13.241 -24.13859999999999
13.242 -24.087145000000007
13.243 -24.034615000000006
13.244 -23.98102499999999
13.245 -23.926330000000007
13.246 -23.870565000000006
13.247 -23.813735000000015
13.248 -23.75580499999999
13.249 -23.696780000000008
13.25 -23.63666000000002
13.251 -23.575449999999964
13.252 -23.513175
13.253 -23.44977500000002
13.254 -23.38524999999998
13.255 -23.319664999999976
13.256 -23.252959999999977
13.257 -23.185155000000034
13.258 -23.116265000000002
13.259 -23.04622999999995
13.26 -22.975125000000013
13.261 -22.902900000000038
13.262 -22.829555000000028
13.263 -22.755145000000024
13.264 -22.679614999999988
13.265 -22.602965
13.266 -22.525205000000025
13.267 -22.44637499999999
13.268 -22.366449999999986
13.269 -22.28535
13.27 -22.203250000000022
13.271 -22.120050000000013
13.272 -22.035699999999913
13.273 -21.950299999999938
13.274 -21.863750000000042
13.275 -21.776200000000067
13.276 -21.68760000000004
13.277 -21.597849999999923
13.278 -21.507099999999983
13.279 -21.415350000000053
13.28 -21.322500000000005
13.281 -21.22859999999999
13.282 -21.13369999999998
13.283 -21.037750000000006
13.284 -20.940749999999973
13.285 -20.842750000000034
13.286 -20.743700000000043
13.287 -20.643699999999942
13.288 -20.54264999999996
13.289 -20.440599999999986
13.29 -20.337599999999988
13.291 -20.233600000000003
13.292 -20.12865000000008
13.293 -20.02275000000005
13.294 -19.916000000000032
13.295 -19.80825000000002
13.296 -19.69959999999996
13.297 -19.59014999999998
13.298 -19.479899999999898
13.299 -19.368799999999915
13.3 -19.256850000000032
13.301 -19.1442
13.302 -19.03075000000004
13.303 -18.91655000000013
13.304 -18.801549999999946
13.305 -18.68579999999998
13.306 -18.56935000000004
13.307 -18.452199999999948
13.308 -18.33440000000002
13.309 -18.215799999999994
13.31 -18.096549999999965
13.311 -17.976500000000012
13.312 -17.855599999999985
13.313 -17.73404999999995
13.314 -17.61174999999997
13.315 -17.488750000000003
13.316 -17.365000000000087
13.317 -17.240350000000127
13.318 -17.114899999999892
13.319 -16.98874999999985
13.32 -16.861850000000032
13.321 -16.734150000000113
13.322 -16.60570000000007
13.323 -16.4764999999999
13.324 -16.34654999999995
13.325 -16.21595
13.326 -16.084499999999974
13.327 -15.952400000000116
13.328 -15.819750000000028
13.329 -15.686300000000013
13.33 -15.552249999999967
13.331 -15.417549999999919
13.332 -15.282250000000012
13.333 -15.146499999999993
13.334 -15.010099999999971
13.335 -14.873200000000036
13.336 -14.735849999999996
13.337 -14.597949999999893
13.338 -14.459550000000057
13.339 -14.320750000000082
13.34 -14.181599999999946
13.341 -14.042000000000046
13.342 -13.901950000000038
13.343 -13.76149999999989
13.344 -13.620700000000102
13.345 -13.479500000000005
13.346 -13.337949999999918
13.347 -13.19600000000004
13.348 -13.053700000000001
13.349 -12.910950000000025
13.35 -12.767749999999939
13.351 -12.624150000000062
13.352 -12.480100000000077
13.353 -12.335649999999955
13.354 -12.190649999999948
13.355 -12.045150000000032
13.356 -11.899200000000006
13.357 -11.752850000000016
13.358 -11.606000000000115
13.359 -11.458499999999864
13.36 -11.310699999999944
13.361 -11.162500000000062
13.362 -11.013749999999947
13.363 -10.86469999999999
13.364 -10.715300000000045
13.365 -10.565549999999938
13.366 -10.41554999999996
13.367 -10.26535000000009
13.368 -10.114900000000002
13.369 -9.964299999999996
13.37 -9.813550000000067
13.371 -9.66274999999999
13.372 -9.511949999999915
13.373 -9.361199999999986
13.374 -9.210400000000083
13.375 -9.059600000000009
13.376 -8.909049999999974
13.377 -8.758449999999966
13.378 -8.607949999999907
13.379 -8.45759999999994
13.38 -8.307300000000122
13.381 -8.157100000000076
13.382 -8.007049999999953
13.383 -7.857000000000003
13.384 -7.706950000000052
13.385 -7.557050000000023
13.386 -7.40710000000002
13.387 -7.257150000000018
13.388 -7.107199999999842
13.389 -6.957149999999891
13.39 -6.80695000000002
13.391 -6.656750000000149
13.392 -6.506400000000009
13.393 -6.3558999999999495
13.394 -6.205300000000115
13.395 -6.054500000000039
13.396 -5.903549999999869
13.397 -5.752499999999924
13.398 -5.6014500000001535
13.399 -5.450199999999968
13.4 -5.298849999999835
13.401 -5.147500000000048
13.402 -4.996200000000062
13.403 -4.844849999999928
13.404 -4.693549999999942
13.405 -4.5424500000000245
13.406 -4.39140000000008
13.407 -4.24055000000003
13.408 -4.089999999999996
13.409 -3.939700000000004
13.41 -3.7897500000000015
13.411 -3.640149999999988
13.412 -3.49084999999999
13.413 -3.342000000000102
13.414 -3.193599999999977
13.415 -3.0455999999999888
13.416 -2.898100000000084
13.417 -2.751099999999916
13.418 -2.6045500000000317
13.419 -2.4584500000000844
13.42 -2.312749999999926
13.421 -2.1675499999998515
13.422 -2.0228000000000605
13.423 -1.8785500000000066
13.424 -1.734799999999863
13.425 -1.5913500000000815
13.426 -1.4484000000000372
13.427 -1.3057999999999819
13.428 -1.1636000000000633
13.429 -1.021850000000081
13.43 -0.8804499999999147
13.431 -0.7394999999998584
13.432 -0.598849999999991
13.433 -0.4584499999999922
13.434 -0.3185000000001034
13.435 -0.17910000000009862
13.436 -0.0400499999999096
13.437 0.09870000000009038
13.438 0.23699999999998028
13.439 0.37484999999993357
13.44 0.5122499999999502
13.441 0.6491500000000566
13.442 0.7855500000000792
13.443 0.9215499999999655
13.444 1.0570499999999414
13.445 1.1918999999999125
13.446 1.3261999999999996
13.447 1.4600499999999768
13.448 1.5933500000000698
13.449 1.725900000000037
13.45 1.8579499999999207
13.451 1.9895000000000675
13.452 2.1203500000000624
13.453 2.2505500000000525
13.454 2.380199999999985
13.455 2.5092499999998865
13.456 2.6376999999999304
13.457 2.7655500000001165
13.458 2.892749999999951
13.459 3.019349999999928
13.46 3.1453500000000467
13.461 3.2706999999999873
13.462 3.3954500000000705
13.463 3.5195000000000016
13.464 3.6428499999999544
13.465 3.765499999999929
13.466 3.8874499999999244
13.467 4.008700000000115
13.468 4.129200000000006
13.469 4.248899999999972
13.47 4.367700000000065
13.471 4.485700000000057
13.472 4.602899999999951
13.473 4.719099999999851
13.474 4.834400000000051
13.475 4.948750000000057
13.476 5.062100000000069
13.477 5.174550000000035
13.478 5.286000000000006
13.479 5.396449999999983
13.48 5.505999999999914
13.481 5.6145500000000235
13.482 5.722200000000087
13.483 5.828999999999904
13.484 5.9347499999999265
13.485 6.0398000000001435
13.486 6.143949999999967
13.487 6.247199999999918
13.488 6.349850000000011
13.489 6.451749999999978
13.49 6.552899999999993
13.491 6.65335000000003
13.492 6.753200000000035
13.493 6.852300000000088
13.494 6.950799999999938
13.495 7.048749999999902
13.496 7.145950000000088
13.497 7.242600000000044
13.498 7.3386499999999675
13.499 7.434100000000034
13.5 7.528899999999922
13.501 7.622949999999857
13.502 7.716300000000162
13.503 7.808800000000046
13.504 7.9005000000000045
13.505 7.991400000000038
13.506 8.081349999999876
13.507 8.170400000000015
13.508 8.258400000000012
13.509 8.34544999999999
13.51 8.43145
13.511 8.516199999999973
13.512 8.599750000000059
13.513 8.682100000000082
13.514 8.763199999999895
13.515 8.842999999999872
13.516 8.921600000000133
13.517 8.998900000000038
13.518 9.074899999999934
13.519 9.149700000000115
13.52 9.223149999999965
13.521 9.295399999999926
13.522 9.366600000000092
13.523 9.436649999999998
13.524 9.505549999999987
13.525 9.573449999999983
13.526 9.64030000000001
13.527 9.706200000000019
13.528 9.7713499999999
13.529 9.835650000000056
13.53 9.899049999999992
13.531 9.961699999999976
13.532 10.023700000000128
13.533 10.085099999999903
13.534 10.145749999999898
13.535 10.205700000000089
13.536 10.265050000000073
13.537 10.32359999999996
13.538 10.381599999999963
13.539 10.438949999999961
13.54 10.495450000000059
13.541 10.551200000000032
13.542 10.606199999999879
13.543 10.660300000000026
13.544 10.713449999999979
13.545 10.76570000000006
13.546 10.817150000000039
13.547 10.867549999999879
13.548 10.916750000000002
13.549 10.965100000000055
13.55 11.01234999999999
13.551 11.058450000000011
13.552 11.103400000000118
13.553 11.147149999999987
13.554 11.18995000000001
13.555 11.231599999999945
13.556 11.271999999999844
13.557 11.311150000000055
13.558 11.349250000000124
13.559 11.386350000000025
13.56 11.42230000000001
13.561 11.457250000000002
13.562 11.491150000000026
13.563 11.523999999999909
13.564 11.555849999999971
13.565 11.586650000000066
13.566 11.616549999999942
13.567 11.645650000000064
13.568 11.673849999999964
13.569 11.701149999999993
13.57 11.727600000000123
13.571 11.753299999999953
13.572 11.778249999999831
13.573 11.802349999999983
13.574 11.825650000000035
13.575 11.848199999999961
13.576 11.869899999999989
13.577 11.890750000000116
13.578 11.910850000000119
13.579 11.930249999999969
13.58 11.948799999999919
13.581 11.966349999999876
13.582 11.983150000000053
13.583 11.999100000000158
13.584 12.014049999999923
13.585 12.028099999999986
13.586 12.041250000000003
13.587 12.05334999999988
13.588 12.064550000000056
13.589 12.074899999999985
13.59 12.084199999999948
13.591 12.092550000000063
13.592 12.10010000000008
13.593 12.106649999999927
13.594 12.112199999999955
13.595 12.117050000000004
13.596 12.121000000000008
13.597 12.124050000000135
13.598 12.126349999999967
13.599 12.127900000000018
13.6 12.12864999999997
13.601 12.128499999999875
13.602 12.12765000000015
13.603 12.126100000000099
13.604 12.123799999999921
13.605 12.120799999999939
13.606 12.116950000000056
13.607 12.112400000000022
13.608 12.107199999999985
13.609 12.101150000000047
13.61 12.094250000000036
13.611 12.0865999999999
13.612 12.078249999999958
13.613 12.06910000000009
13.614 12.059199999999922
13.615 12.04859999999995
13.616 12.03715000000008
13.617 12.024900000000022
13.618 12.011949999999986
13.619 11.998249999999997
13.62 11.983900000000006
13.621 11.968849999999948
13.622 11.95314999999997
13.623 11.936750000000016
13.624 11.91975000000003
13.625 11.902250000000048
13.626 11.884099999999973
13.627 11.865449999999989
13.628 11.846300000000006
13.629 11.826599999999967
13.63 11.806400000000018
13.631 11.78580000000002
13.632 11.764699999999936
13.633 11.743150000000004
13.634 11.721249999999996
13.635 11.69884999999999
13.636 11.676050000000021
13.637 11.652800000000028
13.638 11.629149999999987
13.639 11.60505000000001
13.64 11.58040000000006
13.641 11.55524999999994
13.642 11.529549999999936
13.643 11.503399999999997
13.644 11.4767
13.645 11.449300000000024
13.646 11.421250000000043
13.647 11.39260000000003
13.648 11.363249999999953
13.649 11.33315000000001
13.65 11.302250000000056
13.651 11.270549999999915
13.652 11.238099999999994
13.653 11.20485000000006
13.654 11.170749999999968
13.655 11.135900000000012
13.656 11.100300000000015
13.657 11.063900000000004
13.658 11.026749999999955
13.659 10.989049999999938
13.66 10.950700000000001
13.661 10.911750000000033
13.662 10.87235000000004
13.663 10.832484999999998
13.664 10.792305000000002
13.665 10.75188500000001
13.666 10.71123499999998
13.667 10.67039500000002
13.668 10.629509999999977
13.669 10.588630000000002
13.67 10.547740000000065
13.671 10.50689999999993
13.672 10.466160000000002
13.673 10.425504999999994
13.674 10.384944999999954
13.675 10.344525000000049
13.676 10.304245000000018
13.677 10.26401499999996
13.678 10.223825000000001
13.679 10.183730000000011
13.68 10.143640000000003
13.681 10.103455000000025
13.682 10.063174999999994
13.683 10.022755000000002
13.684 9.982144999999987
13.685 9.941304999999982
13.686 9.900170000000028
13.687 9.858705000000004
13.688 9.816839999999974
13.689 9.774529999999988
13.69 9.731785000000006
13.691 9.688550000000028
13.692 9.644799999999984
13.693 9.600514999999996
13.694 9.555695000000023
13.695 9.510365000000002
13.696 9.464495000000017
13.697 9.41809
13.698 9.37119999999997
13.699 9.323870000000007
13.7 9.276115000000008
13.701 9.227984999999988
13.702 9.179534999999989
13.703 9.130824999999989
13.704 9.081930000000032
13.705 9.032875000000024
13.706 8.983725000000003
13.707 8.934549999999994
13.708 8.885419999999982
13.709 8.836390000000002
13.71 8.787469999999974
13.711 8.738689999999993
13.712 8.690125000000021
13.713 8.641814999999983
13.714 8.593709999999993
13.715 8.545860000000026
13.716 8.498295000000004
13.717 8.450959999999974
13.718 8.403860000000002
13.719 8.35701500000001
13.72 8.31038
13.721 8.263905000000003
13.722 8.217590000000017
13.723 8.171449999999982
13.724 8.125419999999986
13.725 8.079474999999995
13.726 8.033634999999977
13.727 7.987830000000012
13.728 7.942060000000017
13.729 7.8963449999999975
13.73 7.850655000000008
13.731 7.804995000000006
13.732 7.759359999999991
13.733 7.713750000000008
13.734 7.668174999999993
13.735 7.622619999999984
13.736 7.577110000000012
13.737 7.531675
13.738 7.486299999999988
13.739 7.441000000000002
13.74 7.395795000000003
13.741 7.350685000000016
13.742 7.305700000000007
13.743 7.260844999999998
13.744 7.216119999999991
13.745 7.17154499999999
13.746 7.1271350000000036
13.747 7.082880000000006
13.748 7.038805000000002
13.749 6.994919999999999
13.75 6.951229999999997
13.751 6.907734999999997
13.752 6.864440000000001
13.753 6.8213599999999905
13.754 6.778475000000002
13.755 6.735800000000011
13.756 6.693349999999998
13.757 6.651129999999999
13.758 6.609124999999998
13.759 6.567339999999995
13.76 6.525799999999999
13.761 6.4845
13.762 6.443440000000007
13.763 6.402630000000001
13.764 6.362089999999999
13.765 6.321825000000006
13.766 6.28184
13.767 6.242154999999997
13.768 6.202784999999995
13.769 6.163733000000001
13.77 6.125021500000006
13.771 6.086667499999998
13.772 6.048675499999997
13.773 6.011061499999997
13.774 5.9738345000000015
13.775 5.936998000000003
13.776 5.900554499999998
13.777 5.864508
13.778 5.828853999999999
13.779 5.7935845
13.78 5.758692000000002
13.781 5.724163000000001
13.782 5.689981999999999
13.783 5.656130000000001
13.784 5.6225869
13.785 5.589332949999999
13.786 5.5563458
13.787 5.5236054999999995
13.788 5.4910933
13.789 5.45879155
13.79 5.426686499999998
13.791 5.3947675
13.792 5.363028
13.793 5.331466499999999
13.794 5.300084000000002
13.795 5.2688904999999995
13.796 5.237899500000001
13.797 5.207126500000002
13.798 5.1765965
13.799 5.146334499999999
13.8 5.116368999999996
13.801 5.0867355000000005
13.802 5.057471500000002
13.803 5.028611999999998
13.804 5.000189500000004
13.805 4.972246499999996
13.806 4.944815499999993
13.807 4.917935000000001
13.808 4.891634999999998
13.809 4.865940000000007
13.81 4.840875000000004
13.811 4.816454999999992
13.812 4.792700000000002
13.813 4.769615000000001
13.814 4.7472
13.815 4.725455000000001
13.816 4.704369999999999
13.817 4.683914999999996
13.818 4.664079999999998
13.819 4.644845000000009
13.82 4.6261600000000005
13.821 4.607989999999996
13.822 4.590304999999993
13.823 4.57306
13.824 4.556200000000008
13.825 4.539685000000003
13.826 4.523470000000003
13.827 4.507509999999993
13.828 4.4917700000000025
13.829 4.4761900000000026
13.83 4.4607549999999865
13.831 4.445449999999993
13.832 4.430230000000007
13.833 4.415095000000007
13.834 4.400034999999989
13.835 4.385039999999993
13.836 4.370135000000006
13.837 4.355330000000009
13.838 4.340630000000005
13.839 4.326075000000008
13.84 4.311709999999989
13.841 4.2975650000000005
13.842 4.283675000000012
13.843 4.270089999999999
13.844 4.2568649999999995
13.845 4.2440250000000015
13.846 4.231625000000001
13.847 4.219719999999996
13.848 4.208324999999992
13.849 4.197469999999998
13.85 4.187210000000012
13.851 4.177575000000001
13.852 4.168564999999986
13.853 4.160204999999998
13.854 4.152514999999999
13.855 4.145470000000003
13.856 4.1390750000000125
13.857 4.133325000000004
13.858 4.128204999999992
13.859 4.123699999999995
13.86 4.119764999999998
13.861 4.116384999999995
13.862 4.113545000000003
13.863 4.1112000000000055
13.864 4.109300000000007
13.865 4.107815
13.866 4.106709999999992
13.867 4.105959999999996
13.868 4.105514999999996
13.869 4.105340000000002
13.87 4.105410000000004
13.871 4.105699999999994
13.872 4.106189999999988
13.873 4.10683000000001
13.874 4.10762000000002
13.875 4.10854999999999
13.876 4.109600000000001
13.877 4.1107649999999865
13.878 4.112069999999976
13.879 4.113515000000014
13.88 4.115070000000002
13.881 4.116795000000004
13.882 4.118684999999998
13.883 4.1207299999999805
13.884 4.122985000000034
13.885 4.1254550000000085
13.886 4.128134999999968
13.887 4.131069999999994
13.888 4.134280000000004
13.889 4.137744999999993
13.89 4.1414999999999935
13.891 4.145530000000024
13.892 4.149834999999995
13.893 4.154445000000006
13.894 4.1593550000000326
13.895 4.164544999999982
13.896 4.169994999999975
13.897 4.17569999999999
13.898 4.181665000000008
13.899 4.187880000000024
13.9 4.1943249999999885
13.901 4.201009999999991
13.902 4.207899999999999
13.903 4.214979999999984
13.904 4.222245000000012
13.905 4.2297200000000235
13.906 4.23737999999999
13.907 4.245200000000011
13.908 4.253210000000011
13.909 4.261379999999978
13.91 4.269720000000002
13.911 4.278240000000003
13.912 4.286924999999994
13.913 4.295794999999982
13.914 4.3048500000000125
13.915 4.3140500000000275
13.916 4.32341000000001
13.917 4.33295499999999
13.918 4.342684999999969
13.919 4.352585000000006
13.92 4.362620000000024
13.921 4.372815000000009
13.922 4.383174999999985
13.923 4.393699999999997
13.924 4.404365000000012
13.925 4.415165000000009
13.926 4.42610999999999
13.927 4.437149999999981
13.928 4.44830000000001
13.929 4.459565000000014
13.93 4.470930000000008
13.931 4.482364999999983
13.932 4.493865000000001
13.933 4.505410000000013
13.934 4.516984999999992
13.935 4.528605000000009
13.936 4.5402200000000015
13.937 4.551814999999987
13.938 4.563384999999986
13.939 4.574934999999978
13.94 4.586440000000019
13.941 4.597850000000007
13.942 4.609184999999991
13.943 4.620449999999995
13.944 4.631629999999991
13.945 4.6427150000000195
13.946 4.653700000000014
13.947 4.664600000000001
13.948 4.675404999999977
13.949 4.686134999999994
13.95 4.696800000000009
13.951 4.707370000000014
13.952 4.717869999999995
13.953 4.728324999999982
13.954 4.738729999999997
13.955 4.749094999999996
13.956 4.759410000000023
13.957 4.769674999999989
13.958 4.779895000000004
13.959 4.790070000000026
13.96 4.800174999999938
13.961 4.810209999999955
13.962 4.820200000000066
13.963 4.830120000000067
13.964 4.839899999999932
13.965 4.8495799999999365
13.966 4.859130000000027
13.967 4.86849000000001
13.968 4.877705000000051
13.969 4.886790000000006
13.97 4.895684999999938
13.971 4.904300000000035
13.972 4.912725000000024
13.973 4.920964999999971
13.974 4.928935000000044
13.975 4.936665000000034
13.976 4.944204999999917
13.977 4.9515149999999375
13.978 4.958545000000036
13.979 4.965345000000013
13.98 4.971915000000042
13.981 4.978244999999989
13.982 4.984389999999981
13.983 4.990305000000025
13.984 4.995984999999966
13.985 5.001485000000021
13.986 5.006744999999993
13.987 5.011820000000011
13.988 5.01675499999998
13.989 5.021454999999935
13.99 5.025975000000002
13.991 5.0303550000000214
13.992 5.034545000000019
13.993 5.038500000000001
13.994 5.042275000000009
13.995 5.04590499999999
13.996 5.049305000000022
13.997 5.052475000000018
13.998 5.055450000000014
13.999 5.05814999999998
14.0 5.0605750000000045
14.001 5.062715000000041
14.002 5.064484999999993
14.003 5.065930000000031
14.004 5.0669849999999785
14.005 5.067644999999944
14.006 5.067849999999992
14.007 5.067500000000003
14.008 5.06669999999999
14.009 5.065450000000041
14.01 5.06355
14.011 5.060999999999955
14.012 5.057900000000025
14.013 5.054250000000038
14.014 5.0500499999999935
14.015 5.045199999999944
14.016 5.0396500000000035
14.017 5.033600000000065
14.018 5.0270499999999565
14.019 5.01989999999999
14.02 5.012250000000027
14.021 5.004149999999954
14.022 4.99554999999997
14.023 4.9865999999999975
14.024 4.977250000000062
14.025 4.9674500000000155
14.026 4.957449999999988
14.027 4.947150000000032
14.028 4.936549999999974
14.029 4.92569999999996
14.03 4.9146500000000515
14.031 4.903350000000015
14.032 4.891799999999936
14.033 4.880050000000049
14.034 4.868050000000033
14.035 4.85584999999995
14.036 4.843399999999997
14.037 4.83065000000003
14.038 4.8175499999999865
14.039 4.804099999999954
14.04 4.790400000000052
14.041 4.776250000000041
14.042 4.761599999999945
14.043 4.746599999999948
14.044 4.731049999999979
14.045 4.714900000000067
14.046 4.698250000000071
14.047 4.680949999999982
14.048 4.6630499999999495
14.049 4.644549999999973
14.05 4.625300000000044
14.051 4.605299999999989
14.052 4.5845999999999565
14.053 4.563200000000031
14.054 4.541049999999981
14.055 4.518149999999978
14.056 4.494500000000023
14.057 4.4702500000000365
14.058 4.445299999999985
14.059 4.419700000000016
14.06 4.3935000000000155
14.061 4.3666499999999235
14.062 4.3392500000000345
14.063 4.311350000000061
14.064 4.282999999999978
14.065 4.254199999999958
14.066 4.224900000000028
14.067 4.195200000000048
14.068 4.16524999999994
14.069 4.1348499999999815
14.07 4.1041000000000345
14.071 4.073049999999984
14.072 4.041599999999971
14.073 4.009900000000004
14.074 3.9778500000000467
14.075 3.9453499999999795
14.076 3.91250000000001
14.077 3.879300000000051
14.078 3.845649999999982
14.079 3.8115000000000023
14.08 3.7768999999999995
14.081 3.7417499999999397
14.082 3.7061500000000294
14.083 3.670000000000062
14.084 3.633200000000003
14.085 3.5959500000000073
14.086 3.558149999999954
14.087 3.5196499999999227
14.088 3.4806000000000075
14.089 3.4410000000000345
14.09 3.40080000000003
14.091 3.3599500000000213
14.092 3.318499999999981
14.093 3.2766000000000046
14.094 3.2340999999999966
14.095 3.190949999999984
14.096 3.147349999999948
14.097 3.103250000000002
14.098 3.0585000000000506
14.099 3.0132999999999894
14.1 2.9676000000000182
14.101 2.921399999999963
14.102 2.8746999999999976
14.103 2.8275000000000348
14.104 2.7798499999999624
14.105 2.7316500000000055
14.106 2.6830000000000256
14.107 2.633949999999996
14.108 2.5843499999999957
14.109 2.5343500000000323
14.11 2.4839500000000196
14.111 2.432999999999949
14.112 2.3816500000000027
14.113 2.3298500000000324
14.114 2.2775999999999526
14.115 2.224949999999996
14.116 2.1718000000000433
14.117 2.1182499999999536
14.118 2.064299999999988
14.119 2.009850000000025
14.12 1.9549499999999518
14.121 1.899750000000037
14.122 1.8441500000000721
14.123 1.7880499999999369
14.124 1.731599999999986
14.125 1.6748000000000456
14.126 1.617599999999969
14.127 1.56004999999999
14.128 1.5021999999999953
14.129 1.4439500000000376
14.13 1.3853999999999775
14.131 1.3265999999999625
14.132 1.2674000000000714
14.133 1.2078999999999909
14.134 1.148199999999929
14.135 1.0880999999999912
14.136 1.0277000000000376
14.137 0.9669999999999818
14.138 0.905899999999963
14.139 0.8445000000000153
14.14 0.7827000000000182
14.141 0.7204499999999975
14.142 0.6578499999999876
14.143 0.5948500000000148
14.144 0.531350000000045
14.145 0.4674000000000518
14.146 0.40290000000000115
14.147 0.3379499999999272
14.148 0.27255000000000335
14.149 0.20664999999999573
14.15 0.14024999999999108
14.151 0.07330000000001571
14.152 0.005949999999990685
14.153 -0.061849999999970956
14.154 -0.13015000000001636
14.155 -0.19879999999996428
14.156 -0.26779999999998816
14.157 -0.33715000000000134
14.158 -0.40669999999999595
14.159 -0.47655000000000614
14.16 -0.5466499999999714
14.161 -0.6168500000000576
14.162 -0.6872500000000386
14.163 -0.7576999999999932
14.164 -0.8281500000000344
14.165 -0.8987000000000231
14.166 -0.9691499999999776
14.167 -1.0395499999999585
14.168 -1.1099999999999999
14.169 -1.1803000000000334
14.17 -1.250499999999946
14.171 -1.3205999999999982
14.172 -1.390600000000016
14.173 -1.4605499999999736
14.174 -1.5303999999999838
14.175 -1.6000999999999863
14.176 -1.669750000000015
14.177 -1.7394500000000175
14.178 -1.8091000000000461
14.179 -1.8787499999999882
14.18 -1.9484499999999905
14.181 -2.0182500000000267
14.182 -2.0881999999999845
14.183 -2.15829999999995
14.184 -2.2285999999999833
14.185 -2.2990999999999984
14.186 -2.369850000000055
14.187 -2.440900000000041
14.188 -2.5122499999999555
14.189 -2.5838999999999723
14.19 -2.655850000000005
14.191 -2.7281500000000265
14.192 -2.8007499999999768
14.193 -2.873599999999969
14.194 -2.9467000000000034
14.195 -3.020049999999993
14.196 -3.0936000000000505
14.197 -3.1673000000000293
14.198 -3.2411999999999894
14.199 -3.31515000000001
14.2 -3.3890999999999436
14.201 -3.463049999999964
14.202 -3.5369500000000107
14.203 -3.6107999999999976
14.204 -3.684550000000036
14.205 -3.7581500000000676
14.206 -3.8314999999999704
14.207 -3.9046499999999784
14.208 -3.9776000000000047
14.209 -4.050299999999989
14.21 -4.122799999999993
14.211 -4.195049999999954
14.212 -4.266999999999986
14.213 -4.338700000000063
14.214 -4.410050000000065
14.215 -4.481199999999998
14.216 -4.5521499999999495
14.217 -4.622749999999998
14.218 -4.693150000000066
14.219 -4.763349999999979
14.22 -4.833299999999936
14.221 -4.902949999999965
14.222 -4.972449999999986
14.223 -5.041799999999999
14.224 -5.110800000000023
14.225 -5.179650000000039
14.226 -5.248250000000013
14.227 -5.316549999999972
14.228 -5.384799999999957
14.229 -5.452750000000013
14.23 -5.520400000000054
14.231 -5.587850000000026
14.232 -5.655100000000017
14.233 -5.722150000000027
14.234 -5.7889499999999945
14.235 -5.855449999999946
14.236 -5.921750000000003
14.237 -5.987800000000019
14.238 -6.053549999999932
14.239 -6.119150000000011
14.24 -6.184400000000013
14.241 -6.249399999999975
14.242 -6.3142000000000404
14.243 -6.37859999999997
14.244 -6.442800000000005
14.245 -6.506800000000059
14.246 -6.5704499999999495
14.247 -6.633849999999971
14.248 -6.696950000000065
14.249 -6.759800000000031
14.25 -6.822399999999954
14.251 -6.884699999999948
14.252 -6.94665000000004
14.253 -7.0083000000000295
14.254 -7.069749999999951
14.255 -7.130750000000022
14.256 -7.191350000000043
14.257 -7.251699999999937
14.258 -7.311599999999981
14.259 -7.371100000000061
14.26 -7.430150000000031
14.261 -7.488649999999944
14.262 -7.54674999999998
14.263 -7.604250000000072
14.264 -7.66120000000002
14.265 -7.717599999999998
14.266 -7.7733499999999704
14.267 -7.828599999999946
14.268 -7.883249999999976
14.269 -7.937200000000029
14.27 -7.990499999999991
14.271 -8.043220000000014
14.272 -8.095335000000025
14.273 -8.146884999999953
14.274 -8.197869999999972
14.275 -8.248260000000023
14.276 -8.298135000000054
14.277 -8.347489999999992
14.278 -8.396384999999947
14.279 -8.44486000000002
14.28 -8.49287000000004
14.281 -8.540460000000007
14.282 -8.58763
14.283 -8.634430000000002
14.284 -8.680905
14.285 -8.727004999999934
14.286 -8.772734999999958
14.287 -8.818090000000007
14.288 -8.863114999999986
14.289 -8.907775000000036
14.29 -8.951965000000058
14.291 -8.995735000000021
14.292 -9.039089999999996
14.293 -9.081980000000007
14.294 -9.124354999999994
14.295 -9.166169999999962
14.296 -9.207429999999981
14.297 -9.248104999999995
14.298 -9.288125000000026
14.299 -9.327475
14.3 -9.366124999999997
14.301 -9.40403000000002
14.302 -9.441189999999985
14.303 -9.47757999999999
14.304 -9.513179999999988
14.305 -9.547964999999987
14.306 -9.581934999999993
14.307 -9.615065000000014
14.308 -9.647360000000035
14.309 -9.678865
14.31 -9.709549999999991
14.311 -9.739419999999985
14.312 -9.768525
14.313 -9.796864999999993
14.314 -9.82445499999999
14.315 -9.851340000000029
14.316 -9.877559999999994
14.317 -9.903129999999996
14.318 -9.928040000000033
14.319 -9.952364999999979
14.32 -9.976140000000001
14.321 -9.999379999999988
14.322 -10.022099999999973
14.323 -10.044290000000037
14.324 -10.066015000000007
14.325 -10.087269999999991
14.326 -10.108064999999993
14.327 -10.128414999999993
14.328 -10.148295000000008
14.329 -10.167714999999994
14.33 -10.186689999999981
14.331 -10.205200000000005
14.332 -10.223195000000004
14.333 -10.24070499999999
14.334 -10.25770500000002
14.335 -10.274164999999995
14.336 -10.290114999999991
14.337 -10.305515000000016
14.338 -10.320334999999996
14.339 -10.334569999999992
14.34 -10.34822500000001
14.341 -10.361279999999994
14.342 -10.373710000000004
14.343 -10.38551500000002
14.344 -10.396679999999987
14.345 -10.407205
14.346 -10.417080000000006
14.347 -10.426285
14.348 -10.434815000000002
14.349 -10.442674999999994
14.35 -10.44984499999999
14.351 -10.456329999999989
14.352 -10.46211000000001
14.353 -10.467155000000016
14.354 -10.471484999999996
14.355 -10.47508999999999
14.356 -10.47795
14.357 -10.480060000000003
14.358 -10.481415
14.359 -10.481999999999992
14.36 -10.481824999999999
14.361 -10.480880000000003
14.362 -10.479149999999997
14.363 -10.476645
14.364 -10.473366000000004
14.365 -10.469321500000001
14.366 -10.464517999999998
14.367 -10.4589565
14.368 -10.452652499999997
14.369 -10.4456205
14.37 -10.4378775
14.371 -10.4294435
14.372 -10.4203392
14.373 -10.410588299999999
14.374 -10.4002163
14.375 -10.3892517
14.376 -10.377721999999999
14.377 -10.365658
14.378 -10.353087999999998
14.379 -10.340043999999999
14.38 -10.3265545
14.381 -10.312644999999998
14.382 -10.298341
14.383 -10.283661000000004
14.384 -10.268625000000004
14.385 -10.253249999999998
14.386 -10.237544999999997
14.387 -10.221510000000004
14.388 -10.205149999999998
14.389 -10.188454999999998
14.39 -10.171414999999998
14.391 -10.154024999999999
14.392 -10.136255000000011
14.393 -10.118085000000004
14.394 -10.099494999999997
14.395 -10.080449999999987
14.396 -10.060915000000003
14.397 -10.040865000000018
14.398 -10.020285000000003
14.399 -9.99913499999999
14.4 -9.97738499999999
14.401 -9.955035
14.402 -9.932054999999993
14.403 -9.90842
14.404 -9.884140000000004
14.405 -9.859205000000001
14.406 -9.833610000000013
14.407 -9.807385000000002
14.408 -9.780519999999992
14.409 -9.753020000000005
14.41 -9.724929999999986
14.411 -9.696244999999985
14.412 -9.666985000000002
14.413 -9.637205000000018
14.414 -9.606895000000005
14.415 -9.576094999999995
14.416 -9.544825000000001
14.417 -9.513084999999977
14.418 -9.480930000000006
14.419 -9.448360000000001
14.42 -9.415369999999983
14.421 -9.381959999999996
14.422 -9.348174999999989
14.423 -9.314015000000007
14.424 -9.279465000000021
14.425 -9.244520000000009
14.426 -9.209174999999991
14.427 -9.173454999999997
14.428 -9.137320000000013
14.429 -9.100769999999995
14.43 -9.063820000000016
14.431 -9.026424999999993
14.432 -8.988589999999991
14.433 -8.950335000000024
14.434 -8.91163999999999
14.435 -8.872479999999994
14.436 -8.832870000000016
14.437 -8.792825
14.438 -8.752334999999984
14.439 -8.711424999999998
14.44 -8.670080000000016
14.441 -8.628334999999982
14.442 -8.586209999999996
14.443 -8.543720000000034
14.444 -8.500904999999984
14.445 -8.457780000000001
14.446 -8.414359999999983
14.447 -8.37066
14.448 -8.32674500000001
14.449 -8.28262499999997
14.45 -8.238294999999987
14.451 -8.193775000000029
14.452 -8.149120000000002
14.453 -8.104344999999977
14.454 -8.059430000000035
14.455 -8.01440500000001
14.456 -7.969234999999959
14.457 -7.923970000000029
14.458 -7.878570000000029
14.459 -7.833029999999938
14.46 -7.787394999999968
14.461 -7.741570000000062
14.462 -7.695565000000008
14.463 -7.649369999999934
14.464 -7.60298999999999
14.465 -7.556380000000011
14.466 -7.509580000000011
14.467 -7.462550000000063
14.468 -7.415285000000014
14.469 -7.367784999999949
14.47 -7.320004999999963
14.471 -7.272045
14.472 -7.2238500000000245
14.473 -7.17537500000004
14.474 -7.126715000000012
14.475 -7.077864999999964
14.476 -7.028784999999968
14.477 -6.979520000000017
14.478 -6.930065000000043
14.479 -6.880470000000023
14.48 -6.830740000000023
14.481 -6.78082
14.482 -6.730759999999929
14.483 -6.680564999999965
14.484 -6.630180000000065
14.485 -6.5796499999999645
14.486 -6.52898999999995
14.487 -6.4781500000000465
14.488 -6.427140000000042
14.489 -6.375949999999977
14.49 -6.324599999999944
14.491 -6.27309999999999
14.492 -6.22130000000002
14.493 -6.169299999999982
14.494 -6.117100000000049
14.495 -6.064650000000074
14.496 -6.0119999999999445
14.497 -5.959049999999973
14.498 -5.905850000000045
14.499 -5.852500000000024
14.5 -5.798950000000022
14.501 -5.7451000000000025
14.502 -5.6910999999999765
14.503 -5.636899999999969
14.504 -5.582450000000006
14.505 -5.527949999999983
14.506 -5.473350000000012
14.507 -5.418600000000033
14.508 -5.363899999999942
14.509 -5.3091999999999375
14.51 -5.25450000000002
14.511 -5.199850000000075
14.512 -5.145299999999992
14.513 -5.090949999999976
14.514 -5.0367499999999685
14.515 -4.982699999999968
14.516 -4.928850000000037
14.517 -4.875350000000007
14.518 -4.82210000000002
14.519 -4.769000000000041
14.52 -4.716249999999963
14.521 -4.663799999999989
14.522 -4.611549999999996
14.523 -4.559549999999957
14.524 -4.507700000000014
14.525 -4.456050000000052
14.526 -4.404599999999984
14.527 -4.3533000000000115
14.528 -4.302150000000046
14.529 -4.250999999999994
14.53 -4.199849999999943
14.531 -4.148849999999985
14.532 -4.0978000000000545
14.533 -4.046599999999942
14.534 -3.995349999999943
14.535 -3.9441000000000304
14.536 -3.892750000000084
14.537 -3.8412500000000427
14.538 -3.789599999999994
14.539 -3.7378499999999972
14.54 -3.685999999999967
14.541 -3.633949999999955
14.542 -3.58184999999997
14.543 -3.529650000000037
14.544 -3.4773000000000094
14.545 -3.4249000000000085
14.546 -3.3724000000000602
14.547 -3.319799999999991
14.548 -3.267249999999982
14.549 -3.214699999999973
14.55 -3.1621499999999645
14.551 -3.109549999999982
14.552 -3.056999999999973
14.553 -3.0046000000000586
14.554 -2.952149999999997
14.555 -2.8997999999999697
14.556 -2.8476000000000368
14.557 -2.795400000000017
14.558 -2.7433500000000057
14.559 -2.691499999999975
14.56 -2.6396500000000316
14.561 -2.5879000000000354
14.562 -2.536349999999934
14.563 -2.4848499999999794
14.564 -2.433500000000033
14.565 -2.3822499999999467
14.566 -2.331099999999982
14.567 -2.2801000000000244
14.568 -2.229249999999988
14.569 -2.1785500000000466
14.57 -2.127950000000052
14.571 -2.077499999999979
14.572 -2.0272499999999734
14.573 -1.9771999999999499
14.574 -1.9273499999999943
14.575 -1.8778000000000543
14.576 -1.828499999999983
14.577 -1.779350000000006
14.578 -1.7305500000000182
14.579 -1.6821499999999934
14.58 -1.6339500000000369
14.581 -1.5860999999999827
14.582 -1.5386499999999783
14.583 -1.4914999999999894
14.584 -1.444650000000016
14.585 -1.3981000000000583
14.586 -1.3518499999999427
14.587 -1.3058499999999555
14.588 -1.2601000000000104
14.589 -1.2146000000000206
14.59 -1.1693499999999857
14.591 -1.124199999999985
14.592 -1.0791500000000183
14.593 -1.0342499999999726
14.594 -0.9893500000000138
14.595 -0.9445000000000286
14.596 -0.8996500000000435
14.597 -0.8547499999999979
14.598 -0.8098499999999522
14.599 -0.7647999999999856
14.6 -0.7197000000000453
14.601 -0.674649999999992
14.602 -0.6293999999999571
14.603 -0.5840500000000616
14.604 -0.5386999999999926
14.605 -0.4932499999999763
14.606 -0.4477499999999863
14.607 -0.40229999999997
14.608 -0.35690000000001415
14.609 -0.3114999999999715
14.61 -0.26614999999998934
14.611 -0.2210000000000753
14.612 -0.1759999999999956
14.613 -0.13109999999995
14.614 -0.08640000000005935
14.615 -0.04200000000001078
14.616 0.002149999999995905
14.617 0.045999999999987023
14.618 0.08955000000004931
14.619 0.13284999999998298
14.62 0.17569999999998004
14.621 0.21825000000004827
14.622 0.2604500000000405
14.623 0.30229999999995677
14.624 0.34390000000000465
14.625 0.3852000000000369
14.626 0.4261499999999932
14.627 0.4668499999999943
14.628 0.5073999999999877
14.629 0.5477000000000259
14.63 0.5878499999999697
14.631 0.6278499999999922
14.632 0.6677499999999809
14.633 0.7075999999999958
14.634 0.7473500000000632
14.635 0.7870499999999836
14.636 0.8266999999999303
14.637 0.86629999999999
14.638 0.9059500000000233
14.639 0.9455499999999963
14.64 0.985050000000022
14.641 1.0245500000000476
14.642 1.064000000000013
14.643 1.1033499999999439
14.644 1.142549999999954
14.645 1.1815499999999826
14.646 1.2204000000000035
14.647 1.2590500000000429
14.648 1.2975000000000139
14.649 1.3357500000000035
14.65 1.3736999999999777
14.651 1.4113999999999967
14.652 1.4487500000000264
14.653 1.4858500000000143
14.654 1.5227500000000207
14.655 1.5592499999999774
14.656 1.5955499999999525
14.657 1.6317000000000068
14.658 1.6675500000000454
14.659 1.7032000000000158
14.66 1.738749999999952
14.661 1.7741499999999675
14.662 1.8093500000000011
14.663 1.8444999999999747
14.664 1.8796500000000347
14.665 1.9147000000000607
14.666 1.9497999999999738
14.667 1.9848499999999998
14.668 2.0197999999999916
14.669 2.0547999999999575
14.67 2.0898000000000096
14.671 2.124799999999975
14.672 2.159750000000054
14.673 2.194700000000046
14.674 2.229649999999951
14.675 2.2644999999999955
14.676 2.2992999999999797
14.677 2.3339499999999562
14.678 2.368500000000072
14.679 2.4029500000000668
14.68 2.4371999999999936
14.681 2.471349999999973
14.682 2.5053499999999445
14.683 2.539150000000021
14.684 2.57275000000003
14.685 2.60614999999997
14.686 2.6392999999999556
14.687 2.67230000000002
14.688 2.705100000000016
14.689 2.73764999999997
14.69 2.7701000000000633
14.691 2.8024500000000363
14.692 2.8345999999999405
14.693 2.8665499999999504
14.694 2.898500000000047
14.695 2.9303500000000224
14.696 2.962099999999964
14.697 2.993849999999992
14.698 3.025550000000047
14.699 3.057250000000015
14.7 3.0888999999999225
14.701 3.120599999999977
14.702 3.152350000000005
14.703 3.1841000000000332
14.704 3.215800000000001
14.705 3.247499999999969
14.706 3.279200000000024
14.707 3.310850000000018
14.708 3.3424500000000386
14.709 3.3738999999999644
14.71 3.405249999999943
14.711 3.436500000000061
14.712 3.4675000000000504
14.713 3.4982999999999715
14.714 3.5289499999999716
14.715 3.559300000000043
14.716 3.589350000000012
14.717 3.6190999999999653
14.718 3.648650000000024
14.719 3.6778999999999806
14.72 3.7067999999999475
14.721 3.73550000000002
14.722 3.7639500000000505
14.723 3.7921500000000394
14.724 3.820249999999994
14.725 3.8481499999999667
14.726 3.8758499999999585
14.727 3.903550000000037
14.728 3.9312500000000283
14.729 3.95889999999996
14.73 3.9865499999999776
14.731 4.0142499999999695
14.732 4.042049999999995
14.733 4.070000000000029
14.734 4.0980500000000095
14.735 4.126200000000024
14.736 4.154599999999994
14.737 4.183199999999946
14.738 4.2118500000000445
14.739 4.2407000000000385
14.74 4.269749999999926
14.741 4.298849999999962
14.742 4.3281000000000045
14.743 4.357449999999996
14.744 4.386800000000073
14.745 4.4162500000000104
14.746 4.445649999999975
14.747 4.475099999999999
[truncated: 205,666 more chars]
