# Supplementary material for: 2D Synthetic dataset of numerical simulations of long-period seismicity in a volcanic edifice and related sensitivity kernels
Source: Data Brief. 2021 Jan 25;34:106673. doi: 10.1016/j.dib.2020.106673 (PMC7841316; doi:10.1016/j.dib.2020.106673)
Supplement: Supplementary Data S1 — Supplementary Raw Research Data. This is open data under the CC BY license http://creativecommons.org/licenses/by/4.0/ [file mmc1.zip › Dataset/OUTPUT_SEISMOGRAMS/9000_3000/vel_X_hetero_10000_3210_SVF7e-1Hz.semv]

-1.714286 0.0
-1.713286 0.0
-1.712286 0.0
-1.711286 0.0
-1.710286 0.0
-1.709286 8.064591e-31
-1.708286 8.305975e-24
-1.707286 8.00244691935409e-23
-1.706286 3.5493866499999997e-22
-1.705286 8.6755848e-22
-1.704286 7.683861100000001e-22
-1.703286 -2.8143028500000006e-21
-1.702286 -1.425420475e-20
-1.701286 -3.3479541600000003e-20
-1.700286 -4.290148600000001e-20
-1.699286 4.691928e-21
-1.698286 1.7408945e-19
-1.697286 4.824735085e-19
-1.696286 7.7882190999999995e-19
-1.695286 6.36951825e-19
-1.694286 -5.809273249999999e-19
-1.693286 -3.3118446000000002e-18
-1.692286 -7.003440475e-18
-1.691286 -9.2854349e-18
-1.690286 -5.881963999999999e-18
-1.689286 7.7738444e-18
-1.688286 3.2777101e-17
-1.687286 6.18173041e-17
-1.686286 7.60028585e-17
-1.685286 4.772033499999999e-17
-1.684286 -4.702952849999999e-17
-1.683286 -2.0752053500000002e-16
-1.682286 -3.8608518649999994e-16
-1.681286 -4.793910900000001e-16
-1.680286 -3.498625e-16
-1.679286 1.1367038e-16
-1.678286 9.05689985e-16
-1.677286 1.81875727e-15
-1.676286 2.4179981149999998e-15
-1.675286 2.1298502499999996e-15
-1.674286 4.678470500000002e-16
-1.673286 -2.6446798499999994e-15
-1.672286 -6.570957e-15
-1.671286 -9.8467249e-15
-1.670286 -1.042035395e-14
-1.669286 -6.3192759999999995e-15
-1.668286 3.3576390000000012e-15
-1.667286 1.74262226e-14
-1.666286 3.2038724499999995e-14
-1.665286 4.1007779399999996e-14
-1.664286 3.7305874e-14
-1.663286 1.56256995e-14
-1.662286 -2.4600565999999996e-14
-1.661286 -7.67449405e-14
-1.660286 -1.26275349e-13
-1.659286 -1.527454995e-13
-1.658286 -1.3477288500000002e-13
-1.657286 -5.733056500000001e-14
-1.656286 8.033076500000003e-14
-1.655286 2.58544568e-13
-1.654286 4.3544481999999993e-13
-1.653286 5.51521497e-13
-1.652286 5.412003699999999e-13
-1.651286 3.5034260000000004e-13
-1.650286 -4.334469999999997e-14
-1.649286 -6.1157536e-13
-1.648286 -1.2638634e-12
-1.647286 -1.8482582399999998e-12
-1.646286 -2.16829475e-12
-1.645286 -2.0174379e-12
-1.644286 -1.2287172499999999e-12
-1.643286 2.6694939999999994e-13
-1.642286 2.3844397999999998e-12
-1.641286 4.84411755e-12
-1.640286 7.16291145e-12
-1.639286 8.6905602e-12
-1.638286 8.6994495e-12
-1.637286 6.527137499999999e-12
-1.636286 1.7582605000000007e-12
-1.635286 -5.5812815e-12
-1.634286 -1.485730695e-11
-1.633286 -2.47344025e-11
-1.632286 -3.320357655e-11
-1.631286 -3.7766346999999994e-11
-1.630286 -3.57897105e-11
-1.629286 -2.5015689999999995e-11
-1.628286 -4.172895000000008e-12
-1.627286 2.63986025e-11
-1.626286 6.4227168e-11
-1.625286 1.0442812749999998e-10
-1.624286 1.39790377e-10
-1.623286 1.6133194999999998e-10
-1.622286 1.5937201e-10
-1.621286 1.25088955e-10
-1.620286 5.244059500000001e-11
-1.619286 -5.977695499999999e-11
-1.618286 -2.06046305e-10
-1.617286 -3.7280043999999994e-10
-1.616286 -5.38047575e-10
-1.615286 -6.723062799999999e-10
-1.614286 -7.410969150000001e-10
-1.613286 -7.090525499999999e-10
-1.612286 -5.454674499999999e-10
-1.611286 -2.3081899999999992e-10
-1.610286 2.364839999999998e-10
-1.609286 8.3411985e-10
-1.608286 1.5117854400000002e-09
-1.607286 2.1902110999999996e-09
-1.606286 2.7642867100000002e-09
-1.605286 3.1110005500000003e-09
-1.604286 3.1023909500000004e-09
-1.603286 2.6230754999999994e-09
-1.602286 1.5912099999999993e-09
-1.601286 -1.901550000000008e-11
-1.600286 -2.1558149999999998e-09
-1.599286 -4.672071099999999e-09
-1.598286 -7.3144391499999995e-09
-1.597286 -9.7219914e-09
-1.596286 -1.143647585e-08
-1.595286 -1.1925172000000001e-08
-1.594286 -1.0615972e-08
-1.593286 -6.9427579999999995e-09
-1.592286 -3.976560000000012e-10
-1.591286 9.414601999999999e-09
-1.590286 2.27258515e-08
-1.589286 3.9563131e-08
-1.588286 5.972223499999999e-08
-1.587286 8.27604345e-08
-1.586286 1.08010705e-07
-1.585286 1.3461731e-07
-1.584286 1.6159019500000003e-07
-1.583286 1.8787263499999995e-07
-1.582286 2.12414735e-07
-1.581286 2.3424411000000004e-07
-1.580286 2.5252455e-07
-1.579286 2.6659515000000005e-07
-1.578286 2.7598325000000005e-07
-1.577286 2.8038934999999996e-07
-1.576286 2.796456499999999e-07
-1.575286 2.736520999999998e-07
-1.574286 2.623007e-07
-1.573286 2.4539900000000014e-07
-1.572286 2.2260575000000005e-07
-1.571286 1.933916499999999e-07
-1.570286 1.5703515000000002e-07
-1.569286 1.1265849999999998e-07
-1.568286 5.930414999999993e-08
-1.567286 -3.95274999999993e-09
-1.566286 -7.78689499999999e-08
-1.565286 -1.628918999999998e-07
-1.564286 -2.590286000000001e-07
-1.563286 -3.6574635000000026e-07
-1.562286 -4.819227999999999e-07
-1.561286 -6.058549499999999e-07
-1.560286 -7.353319949999999e-07
-1.559286 -8.677685809999999e-07
-1.558286 -1.000384855e-06
-1.557286 -1.130411419e-06
-1.556286 -1.2552956500000002e-06
-1.555286 -1.37288e-06
-1.554286 -1.4815271999999997e-06
-1.553286 -1.5801739999999998e-06
-1.552286 -1.66829815e-06
-1.551286 -1.7458045999999998e-06
-1.550286 -1.8128417999999996e-06
-1.549286 -1.8695709999999995e-06
-1.548286 -1.9159180000000007e-06
-1.547286 -1.951353500000001e-06
-1.546286 -1.9747280000000003e-06
-1.545286 -1.9841934999999993e-06
-1.544286 -1.977230499999999e-06
-1.543286 -1.950788499999999e-06
-1.542286 -1.9015314999999994e-06
-1.541286 -1.8261409999999996e-06
-1.540286 -1.7216645000000014e-06
-1.539286 -1.5858560000000006e-06
-1.538286 -1.4174469999999996e-06
-1.537286 -1.2163190000000006e-06
-1.536286 -9.835449999999987e-07
-1.535286 -7.212940000000011e-07
-1.534286 -4.3258750000000023e-07
-1.533286 -1.2095999999999904e-07
-1.532286 2.0994900000000005e-07
-1.531286 5.568155000000014e-07
-1.530286 9.169844999999987e-07
-1.529286 1.288721999999999e-06
-1.528286 1.671307500000001e-06
-1.527286 2.064957999999999e-06
-1.526286 2.4705624999999988e-06
-1.525286 2.8892710000000015e-06
-1.524286 3.321984500000001e-06
-1.523286 3.768801999999998e-06
-1.522286 4.228511499999999e-06
-1.521286 4.6981954000000004e-06
-1.520286 5.1730124999999995e-06
-1.519286 5.64619085e-06
-1.518286 6.109256e-06
-1.517286 6.55247125e-06
-1.516286 6.9654395e-06
-1.515286 7.337799499999999e-06
-1.514286 7.659928e-06
-1.513286 7.923566e-06
-1.512286 8.122279500000002e-06
-1.511286 8.251696500000001e-06
-1.510286 8.309505999999997e-06
-1.509286 8.295194999999994e-06
-1.508286 8.2095855e-06
-1.507286 8.054232500000004e-06
-1.506286 7.830788500000005e-06
-1.505286 7.540414000000001e-06
-1.504286 7.183299999999997e-06
-1.503286 6.758469999999993e-06
-1.502286 6.263819999999994e-06
-1.501286 5.696415000000006e-06
-1.500286 5.053050000000008e-06
-1.499286 4.3309749999999946e-06
-1.498286 3.5287099999999996e-06
-1.497286 2.646785000000005e-06
-1.496286 1.6883799999999916e-06
-1.495286 6.597149999999979e-07
-1.494286 -4.2992499999999424e-07
-1.493286 -1.5684300000000016e-06
-1.492286 -2.7414250000000023e-06
-1.491286 -3.9331549999999984e-06
-1.490286 -5.127449999999995e-06
-1.489286 -6.308779999999995e-06
-1.488286 -7.463205000000001e-06
-1.487286 -8.579105e-06
-1.486286 -9.647645000000007e-06
-1.485286 -1.0662849000000001e-05
-1.484286 -1.1621328999999998e-05
-1.483286 -1.2521664500000002e-05
-1.482286 -1.3363571499999994e-05
-1.481286 -1.4146913e-05
-1.480286 -1.4870730500000003e-05
-1.479286 -1.55324206e-05
-1.478286 -1.6127160999999997e-05
-1.477286 -1.66476919e-05
-1.476286 -1.7084482499999998e-05
-1.475286 -1.74262715e-05
-1.474286 -1.7660923000000002e-05
-1.473286 -1.7776496999999997e-05
-1.472286 -1.77624125e-05
-1.471286 -1.76105425e-05
-1.470286 -1.7316090000000004e-05
-1.469286 -1.6878209999999994e-05
-1.468286 -1.6300169999999995e-05
-1.467286 -1.558914e-05
-1.466286 -1.4755539999999994e-05
-1.465286 -1.3812130000000013e-05
-1.464286 -1.2772820000000019e-05
-1.463286 -1.1651389999999984e-05
-1.462286 -1.0460374999999999e-05
-1.461286 -9.210120000000008e-06
-1.460286 -7.908174999999983e-06
-1.459286 -6.559020000000004e-06
-1.458286 -5.164370000000018e-06
-1.457286 -3.723744999999998e-06
-1.456286 -2.235409999999989e-06
-1.455286 -6.975649999999968e-07
-1.454286 8.904849999999933e-07
-1.453286 2.5271450000000107e-06
-1.452286 4.207660000000008e-06
-1.451286 5.923574999999999e-06
-1.450286 7.662625000000002e-06
-1.449286 9.409094999999992e-06
-1.448286 1.1144519999999998e-05
-1.447286 1.2848834999999992e-05
-1.446286 1.4501719999999992e-05
-1.445286 1.6084000000000004e-05
-1.444286 1.7578960000000006e-05
-1.443286 1.8973460000000005e-05
-1.442286 2.0258645000000003e-05
-1.441286 2.1430159999999997e-05
-1.440286 2.24878875e-05
-1.439286 2.34351795e-05
-1.438286 2.4277667499999997e-05
-1.437286 2.5021781500000004e-05
-1.436286 2.5673189099999998e-05
-1.435286 2.6235264500000002e-05
-1.434286 2.67078449e-05
-1.433286 2.70864305e-05
-1.432286 2.7361916e-05
-1.431286 2.7520953999999997e-05
-1.430286 2.75469e-05
-1.429286 2.7421295000000014e-05
-1.428286 2.7125725e-05
-1.427286 2.6643809999999998e-05
-1.426286 2.5963145000000012e-05
-1.425286 2.5076939999999996e-05
-1.424286 2.3985104999999985e-05
-1.423286 2.269466999999999e-05
-1.422286 2.1219424999999997e-05
-1.421286 1.9578770000000008e-05
-1.420286 1.779592e-05
-1.419286 1.589566499999998e-05
-1.418286 1.3901899999999988e-05
-1.417286 1.1835310000000028e-05
-1.416286 9.711409999999994e-06
-1.415286 7.539324999999988e-06
-1.414286 5.3214750000000345e-06
-1.413286 3.0541549999999853e-06
-1.412286 7.291750000000023e-07
-1.411286 -1.6638449999999977e-06
-1.410286 -4.134540000000026e-06
-1.409286 -6.688739999999996e-06
-1.408286 -9.325825000000001e-06
-1.407286 -1.2036595e-05
-1.406286 -1.4802029999999977e-05
-1.405286 -1.7593369999999974e-05
-1.404286 -2.037361000000002e-05
-1.403286 -2.3099945000000016e-05
-1.402286 -2.572719000000001e-05
-1.401286 -2.8211809999999987e-05
-1.400286 -3.0515889999999983e-05
-1.399286 -3.261070000000001e-05
-1.398286 -3.4479175000000005e-05
-1.397286 -3.611710500000001e-05
-1.396286 -3.7532785e-05
-1.395286 -3.874503e-05
-1.394286 -3.9779806499999996e-05
-1.393286 -4.0665926e-05
-1.392286 -4.1430311999999995e-05
-1.391286 -4.2093401e-05
-1.390286 -4.26654665e-05
-1.389286 -4.3144268000000005e-05
-1.388286 -4.351445000000001e-05
-1.387286 -4.3748915000000005e-05
-1.386286 -4.381187999999999e-05
-1.385286 -4.366341499999998e-05
-1.384286 -4.32649e-05
-1.383286 -4.258441500000001e-05
-1.382286 -4.160165499999997e-05
-1.381286 -4.031146500000001e-05
-1.380286 -3.872533500000001e-05
-1.379286 -3.687094999999999e-05
-1.378286 -3.478935e-05
-1.377286 -3.2530245000000006e-05
-1.376286 -3.0146175000000004e-05
-1.375286 -2.768596499999997e-05
-1.374286 -2.5188804999999982e-05
-1.373286 -2.2679414999999986e-05
-1.372286 -2.0165359999999992e-05
-1.371286 -1.763678e-05
-1.370286 -1.5068790000000059e-05
-1.369286 -1.2426240000000008e-05
-1.368286 -9.670129999999988e-06
-1.367286 -6.76530000000004e-06
-1.366286 -3.687759999999963e-06
-1.365286 -4.3107500000001963e-07
-1.364286 2.989514999999977e-06
-1.363286 6.5354850000000705e-06
-1.362286 1.0146509999999974e-05
-1.361286 1.3745314999999952e-05
-1.360286 1.7244695e-05
-1.359286 2.055640000000003e-05
-1.358286 2.3600565000000017e-05
-1.357286 2.6314395e-05
-1.356286 2.8659250000000032e-05
-1.355286 3.062507999999997e-05
-1.354286 3.223144000000001e-05
-1.353286 3.3525095000000035e-05
-1.352286 3.457461e-05
-1.351286 3.546240999999998e-05
-1.350286 3.6275514999999976e-05
-1.349286 3.7096235e-05
-1.348286 3.7993789999999995e-05
-1.347286 3.9018145e-05
-1.346286 4.0196955000000005e-05
-1.345286 4.153565499999998e-05
-1.344286 4.3020799999999986e-05
-1.343286 4.462607000000001e-05
-1.342286 4.6319885e-05
-1.341286 4.807362149999999e-05
-1.340286 4.986904850000001e-05
-1.339286 5.1703778000000004e-05
-1.338286 5.3593942e-05
-1.337286 5.557354049999999e-05
-1.336286 5.7690429499999996e-05
-1.335286 5.9999350000000003e-05
-1.334286 6.2552985e-05
-1.333286 6.5391985e-05
-1.332286 6.853545500000002e-05
-1.331286 7.1973245e-05
-1.330286 7.56609e-05
-1.329286 7.951815000000002e-05
-1.328286 8.3431305e-05
-1.327286 8.725928999999999e-05
-1.326286 9.084262e-05
-1.325286 9.401448000000003e-05
-1.324286 9.661250000000002e-05
-1.323286 9.848984999999994e-05
-1.322286 9.952465e-05
-1.321286 9.962655000000005e-05
-1.320286 9.873989999999999e-05
-1.319286 9.684340000000002e-05
-1.318286 9.394619999999993e-05
-1.317286 9.008160000000001e-05
-1.316286 8.529925000000003e-05
-1.315286 7.965569999999998e-05
-1.314286 7.320695000000002e-05
-1.313286 6.600204999999989e-05
-1.312286 5.8078399999999935e-05
-1.311286 4.946095e-05
-1.310286 4.016355000000005e-05
-1.309286 3.0193000000000085e-05
-1.308286 1.955509999999997e-05
-1.307286 8.261499999999951e-06
-1.306286 -3.6631499999998935e-06
-1.305286 -1.6174899999999946e-05
-1.304286 -2.9206500000000107e-05
-1.303286 -4.266500000000004e-05
-1.302286 -5.643234999999998e-05
-1.301286 -7.036899999999996e-05
-1.300286 -8.431940000000003e-05
-1.299286 -9.81188000000001e-05
-1.298286 -0.00011160199999999997
-1.297286 -0.00012461204999999987
-1.296286 -0.00013700694999999998
-1.295286 -0.00014866585000000005
-1.294286 -0.00015949290000000002
-1.293286 -0.00016941778499999997
-1.292286 -0.00017839432999999997
-1.291286 -0.000186396455
-1.290286 -0.000193411555
-1.289286 -0.00019943317499999998
-1.288286 -0.00020445306149999997
-1.287286 -0.00020845346
-1.286286 -0.0002114010685
-1.285286 -0.000213243
-1.284286 -0.00021390549000000004
-1.283286 -0.00021329592500000003
-1.282286 -0.000211307595
-1.281286 -0.0002078272999999999
-1.280286 -0.00020274540000000005
-1.279286 -0.00019596655000000016
-1.278286 -0.00018742059999999987
-1.277286 -0.00017707299999999995
-1.276286 -0.00016493305
-1.275286 -0.0001510584499999999
-1.274286 -0.0001355568
-1.273286 -0.00011858320000000008
-1.272286 -0.00010033420000000005
-1.271286 -8.103834999999985e-05
-1.270286 -6.0944500000000026e-05
-1.269286 -4.03095500000001e-05
-1.268286 -1.938610000000003e-05
-1.267286 1.5875000000001457e-06
-1.266286 2.239489999999995e-05
-1.265286 4.284529999999994e-05
-1.264286 6.27734000000002e-05
-1.263286 8.203509999999994e-05
-1.262286 0.00010049989999999994
-1.261286 0.00011804199999999995
-1.260286 0.00013453049999999993
-1.259286 0.00014982060000000007
-1.258286 0.00016374775000000001
-1.257286 0.0001761261499999999
-1.256286 0.00018675115000000003
-1.255286 0.00019540785000000008
-1.254286 0.00020188380000000003
-1.253286 0.00020598494999999998
-1.252286 0.00020755372499999997
-1.251286 0.00020648657
-1.250286 0.000202749155
-1.249286 0.00019638681
-1.248286 0.00018752889
-1.247286 0.00017638601550000002
-1.246286 0.00016324005499999999
-1.245286 0.0001484275345
-1.244286 0.00013231827
-1.243286 0.00011529117
-1.242286 9.770995000000001e-05
-1.241286 7.990174999999996e-05
-1.240286 6.214062499999995e-05
-1.239286 4.4638115000000023e-05
-1.238286 2.754188000000003e-05
-1.237286 1.0942404999999987e-05
-1.236286 -5.1130650000000215e-06
-1.235286 -2.0601609999999966e-05
-1.234286 -3.5503244999999924e-05
-1.233286 -4.9780050000000025e-05
-1.232286 -6.335894000000002e-05
-1.231286 -7.612073e-05
-1.230286 -8.789707000000001e-05
-1.229286 -9.847620499999999e-05
-1.228286 -0.00010761714499999997
-1.227286 -0.000115070535
-1.226286 -0.00012060374000000001
-1.225286 -0.000124026905
-1.224286 -0.000125216495
-1.223286 -0.00012413285
-1.222286 -0.00012082930999999999
-1.221286 -0.00011545115999999999
-1.220286 -0.00010822387499999997
-1.219286 -9.943213000000003e-05
-1.218286 -8.939174000000006e-05
-1.217286 -7.841789499999997e-05
-1.216286 -6.679367499999994e-05
-1.215286 -5.474290000000001e-05
-1.214286 -4.241070000000004e-05
-1.213286 -2.9854599999999994e-05
-1.212286 -1.7047399999999975e-05
-1.211286 -3.891249999999979e-06
-1.210286 9.758599999999983e-06
-1.209286 2.4063699999999957e-05
-1.208286 3.916960000000001e-05
-1.207286 5.517520500000001e-05
-1.206286 7.210912499999996e-05
-1.205286 8.991540999999997e-05
-1.204286 0.00010845167000000004
-1.203286 0.00012750072000000003
-1.202286 0.00014679361999999998
-1.201286 0.000166041915
-1.200286 0.0001849754279955
-1.199286 0.00020338028000000004
-1.198286 0.0002211322320045
-1.197286 0.00023822102999999998
-1.196286 0.00025476259
-1.195286 0.00027099689
-1.194286 0.000287271635
-1.193286 0.00030401479999999997
-1.192286 0.0003216974
-1.191286 0.0003407921000000001
-1.190286 0.00036173315
-1.189286 0.0003848816499999998
-1.188286 0.00041050059999999994
-1.187286 0.0004387423500000002
-1.186286 0.00046964974999999987
-1.185286 0.00050316905
-1.184286 0.0005391731500000002
-1.183286 0.0005774906
-1.182286 0.0006179354000000003
-1.181286 0.00066033295
-1.180286 0.0007045382999999993
-1.179286 0.00075044255
-1.178286 0.0007979668500000005
-1.177286 0.0008470454499999997
-1.176286 0.0008975995999999999
-1.175286 0.0009495030000000003
-1.174286 0.0010025519999999999
-1.173286 0.0010564344999999995
-1.172286 0.0011107079999999995
-1.171286 0.0011647940000000007
-1.170286 0.0012179875000000004
-1.169286 0.0012694739999999992
-1.168286 0.0013183679999999997
-1.167286 0.0013637635000000006
-1.166286 0.0014047785000000008
-1.165286 0.0014406154999999996
-1.164286 0.0014706060000000006
-1.163286 0.0014942455000000012
-1.162286 0.001511224999999999
-1.161286 0.0015214399999999987
-1.160286 0.0015249864999999994
-1.159286 0.0015221460000000003
-1.158286 0.0015133525000000005
-1.157286 0.0014991609999999995
-1.156286 0.0014802224999999997
-1.155286 0.0014572419999999994
-1.154286 0.001430955000000001
-1.153286 0.0014021085000000008
-1.152286 0.001371449499999998
-1.151286 0.0013397269999999998
-1.150286 0.0013076915000000014
-1.149286 0.0012761089999999999
-1.148286 0.0012457674999999976
-1.147286 0.0012174840000000017
-1.146286 0.0011921175000000044
-1.145286 0.0011705510000000008
-1.144286 0.0011536824999999978
-1.143286 0.0011424044999999987
-1.142286 0.001137570499999997
-1.141286 0.001139960999999997
-1.140286 0.001150243500000001
-1.139286 0.0011689450000000037
-1.138286 0.0011964060000000019
-1.137286 0.0012327544999999993
-1.136286 0.001277897000000001
-1.135286 0.001331505999999999
-1.134286 0.0013930189999999969
-1.133286 0.001461654500000002
-1.132286 0.0015364265000000013
-1.131286 0.0016161834999999995
-1.130286 0.0016996494999999999
-1.129286 0.0017854659999999981
-1.128286 0.0018722404999999985
-1.127286 0.0019585829999999994
-1.126286 0.0020431540000000006
-1.125286 0.0021247045000000035
-1.124286 0.0022020945000000023
-1.123286 0.0022743109999999954
-1.122286 0.0023404990000000007
-1.121286 0.0023999605
-1.120286 0.002452145499999999
-1.119286 0.002496656499999997
-1.118286 0.002533230000000001
-1.117286 0.0025617295000000075
-1.116286 0.0025821309999999936
-1.115286 0.0025945150000000025
-1.114286 0.002599060000000004
-1.113286 0.0025960599999999955
-1.112286 0.002585914999999998
-1.111286 0.002569124999999994
-1.110286 0.002546325
-1.109286 0.0025182800000000064
-1.108286 0.0024858999999999997
-1.107286 0.002450204999999996
-1.106286 0.002412300000000001
-1.105286 0.0023733750000000014
-1.104286 0.002334664999999998
-1.103286 0.0022973599999999983
-1.102286 0.002262590000000004
-1.101286 0.002231370000000002
-1.100286 0.002204524999999999
-1.099286 0.002182694999999998
-1.098286 0.0021662600000000006
-1.097286 0.002155354999999999
-1.096286 0.0021498800000000016
-1.095286 0.0021495200000000085
-1.094286 0.002153789999999997
-1.093286 0.002162074999999992
-1.092286 0.002173715000000002
-1.091286 0.002188030000000006
-1.090286 0.0022043849999999992
-1.089286 0.0022222299999999973
-1.088286 0.002241075000000002
-1.087286 0.0022605449999999975
-1.086286 0.0022803349999999997
-1.085286 0.0023001900000000045
-1.084286 0.0023198800000000038
-1.083286 0.0023391350000000026
-1.082286 0.0023576749999999914
-1.081286 0.002375184999999992
-1.080286 0.002391289999999999
-1.079286 0.002405599999999996
-1.078286 0.0024177399999999985
-1.077286 0.002427385000000014
-1.076286 0.0024343400000000014
-1.075286 0.0024385599999999998
-1.074286 0.002440195000000001
-1.073286 0.0024396499999999933
-1.072286 0.0024375499999999993
-1.071286 0.0024347450000000094
-1.070286 0.002432259999999995
-1.069286 0.0024312599999999885
-1.068286 0.002432925000000014
-1.067286 0.0024383450000000032
-1.066286 0.002448494999999997
-1.065286 0.0024640900000000073
-1.064286 0.0024855899999999868
-1.063286 0.0025131399999999957
-1.062286 0.002546530000000013
-1.061286 0.0025852749999999954
-1.060286 0.0026286299999999925
-1.059286 0.002675664999999998
-1.058286 0.0027253150000000025
-1.057286 0.002776470000000003
-1.056286 0.002828040000000006
-1.055286 0.002879014999999989
-1.054286 0.00292855
-1.053286 0.002975915000000017
-1.052286 0.0030205349999999865
-1.051286 0.003061984999999998
-1.050286 0.003099920000000006
-1.049286 0.0031340349999999855
-1.048286 0.0031640650000000115
-1.047286 0.0031897500000000107
-1.046286 0.0032108099999999815
-1.045286 0.0032269999999999907
-1.044286 0.003238075000000015
-1.043286 0.0032438950000000153
-1.042286 0.0032444649999999868
-1.041286 0.003239949999999999
-1.040286 0.0032307750000000047
-1.039286 0.003217619999999994
-1.038286 0.0032015000000000064
-1.037286 0.0031837199999999897
-1.036286 0.003165849999999986
-1.035286 0.0031497150000000074
-1.034286 0.003137310000000007
-1.033286 0.0031306749999999947
-1.032286 0.0031317800000000007
-1.031286 0.0031424550000000145
-1.030286 0.0031642800000000085
-1.029286 0.003198499999999987
-1.028286 0.0032459750000000008
-1.027286 0.003307160000000005
-1.026286 0.0033820699999999914
-1.025286 0.0034703349999999932
-1.024286 0.0035712449999999985
-1.023286 0.0036837600000000034
-1.022286 0.0038066200000000106
-1.021286 0.003938385000000007
-1.020286 0.004077505000000001
-1.019286 0.004222374999999996
-1.018286 0.0043713799999999985
-1.017286 0.004522939999999993
-1.016286 0.004675499999999994
-1.015286 0.004827485000000027
-1.014286 0.004977369999999982
-1.013286 0.005123659999999981
-1.012286 0.005264834999999998
-1.011286 0.00539946500000001
-1.010286 0.005526180000000005
-1.009286 0.005643734999999975
-1.008286 0.005751120000000026
-1.007286 0.005847570000000031
-1.006286 0.005932589999999994
-1.005286 0.006006009999999975
-1.004286 0.006068079999999992
-1.003286 0.006119465000000022
-1.002286 0.0061611899999999935
-1.001286 0.006194659999999983
-1.000286 0.006221605000000001
-0.9992857 0.006243979999999998
-0.9982857 0.006263779999999994
-0.9972857 0.006283034999999983
-0.9962857 0.006303709999999998
-0.9952857 0.006327450000000013
-0.9942857 0.006355639999999993
-0.9932857 0.006389355000000003
-0.9922857 0.006429285000000008
-0.9912857 0.006475809999999984
-0.9902857 0.006528899999999994
-0.9892857 0.006588175000000016
-0.9882857 0.006653045000000025
-0.9872857 0.006722755000000016
-0.9862857 0.00679638
-0.9852857 0.006872804999999976
-0.9842857 0.006950924999999982
-0.9832857 0.007029594999999991
-0.9822857 0.007107540000000017
-0.9812857 0.007183510000000016
-0.9802857 0.007256135000000014
-0.9792857 0.007323929999999983
-0.9782857 0.007385434999999962
-0.9772857 0.007439080000000016
-0.9762857 0.007483300000000038
-0.9752857 0.007516585000000014
-0.9742857 0.0075374849999999775
-0.9732857 0.007544760000000003
-0.9722857 0.007537480000000022
-0.9712857 0.007515084999999993
-0.9702857 0.007477409999999976
-0.9692857 0.007424794999999972
-0.9682857 0.0073581550000000225
-0.9672857 0.007278870000000006
-0.9662857 0.007188830000000002
-0.9652857 0.007090395000000017
-0.9642857 0.006986234999999996
-0.9632857 0.006879284999999978
-0.9622857 0.0067726649999999685
-0.9612857 0.006669505000000017
-0.9602857 0.006572785000000007
-0.9592857 0.006485354999999986
-0.9582857 0.006409754999999974
-0.9572857 0.006348185000000034
-0.9562857 0.006302524999999998
-0.9552857 0.006274239999999991
-0.9542857 0.006264415000000032
-0.9532857 0.0062738299999999855
-0.9522857 0.006302935000000002
-0.9512857 0.006352000000000003
-0.9502857 0.00642103499999998
-0.9492857 0.006509799999999996
-0.9482857 0.006617940000000013
-0.9472857 0.006744905000000024
-0.9462857 0.0068900100000000245
-0.9452857 0.007052359999999964
-0.9442857 0.0072308949999999785
-0.9432857 0.0074243399999999946
-0.9422857 0.007631160000000016
-0.9412857 0.007849530000000049
-0.9402857 0.008077360000000009
-0.9392857 0.00831227999999998
-0.9382857 0.008551565000000007
-0.9372857 0.008792314999999995
-0.9362857 0.009031649999999994
-0.9352857 0.009266615000000021
-0.9342857 0.009494349999999954
-0.9332857 0.009712219999999952
-0.9322857 0.009917810000000042
-0.9312857 0.010109170000000056
-0.9302857 0.010284885000000006
-0.9292857 0.01044395499999999
-0.9282857 0.010585904999999958
-0.9272857 0.010710944999999954
-0.9262857 0.010819650000000052
-0.9252857 0.010912950000000022
-0.9242857 0.010992249999999945
-0.9232857 0.011058900000000017
-0.9222857 0.011114299999999978
-0.9212857 0.011160100000000015
-0.9202857 0.011197650000000068
-0.9192857 0.011228199999999968
-0.9182857 0.011252950000000005
-0.9172857 0.011272850000000025
-0.9162857 0.011288799999999988
-0.9152857 0.011301600000000004
-0.9142857 0.011311949999999982
-0.9132857 0.011320499999999954
-0.9122857 0.011328099999999994
-0.9112857 0.01133555000000004
-0.9102857 0.011343500000000038
-0.9092857 0.01135299999999994
-0.9082857 0.011364699999999945
-0.9072857 0.011379100000000003
-0.9062857 0.011396849999999976
-0.9052857 0.011418100000000021
-0.9042857 0.01144260000000004
-0.9032857 0.011470149999999986
-0.9022857 0.011500299999999962
-0.9012857 0.011532299999999999
-0.9002857 0.011565650000000061
-0.8992857 0.011599649999999982
-0.8982857 0.011633799999999984
-0.8972857 0.011668150000000032
-0.8962857 0.011702799999999982
-0.8952857 0.011738199999999985
-0.8942857 0.011775399999999995
-0.8932857 0.011815600000000046
-0.8922857 0.011860299999999989
-0.8912857 0.011911150000000006
-0.8902857 0.011969700000000002
-0.8892857 0.012037499999999967
-0.8882857 0.01211575000000002
-0.8872857 0.012205299999999983
-0.8862857 0.012306700000000028
-0.8852857 0.012420099999999984
-0.8842857 0.012545299999999966
-0.8832857 0.012681700000000089
-0.8822857 0.01282849999999999
-0.8812857 0.012985000000000012
-0.8802857 0.01315039999999996
-0.8792857 0.013323649999999883
-0.8782857 0.013504149999999973
-0.8772857 0.013691350000000059
-0.8762857 0.013884450000000118
-0.8752857 0.014082800000000034
-0.8742857 0.014285599999999956
-0.8732857 0.014491699999999908
-0.8722857 0.014699750000000029
-0.8712857 0.01490770000000004
-0.8702857 0.015113150000000046
-0.8692857 0.015313350000000024
-0.8682857 0.015504949999999977
-0.8672857 0.01568435000000006
-0.8662857 0.01584750000000002
-0.8652857 0.015990749999999877
-0.8642857 0.01611049999999995
-0.8632857 0.016203350000000113
-0.8622857 0.016266500000000024
-0.8612857 0.01629769999999987
-0.8602857 0.01629559999999996
-0.8592857 0.016259650000000122
-0.8582857 0.016189949999999953
-0.8572857 0.01608714999999991
-0.8562857 0.015952600000000018
-0.8552857 0.01578840000000002
-0.8542857 0.015596750000000098
-0.8532857 0.015380349999999968
-0.8522857 0.015142099999999901
-0.8512857 0.014884700000000124
-0.8502857 0.014611100000000026
-0.8492857 0.014324
-0.8482857 0.01402595000000002
-0.8472857 0.013719549999999863
-0.8462857 0.013407249999999904
-0.8452857 0.013091450000000037
-0.8442857 0.012774750000000041
-0.8432857 0.01245959999999995
-0.8422857 0.0121484
-0.8412857 0.01184330000000007
-0.8402857 0.01154640000000007
-0.8392857 0.011259799999999908
-0.8382857 0.010985600000000005
-0.8372857 0.010725750000000022
-0.8362857 0.010481999999999912
-0.8352857 0.010256100000000134
-0.8342857 0.010049499999999979
-0.8332857 0.009863399999999902
-0.8322857 0.009698750000000006
-0.8312857 0.00955640000000011
-0.8302857 0.009436800000000113
-0.8292857 0.00934025
-0.8282857 0.009266849999999879
-0.8272857 0.009216549999999952
-0.8262857 0.009189200000000139
-0.8252857 0.009184249999999929
-0.8242857 0.009200949999999944
-0.8232857 0.009238300000000118
-0.8222857 0.009294949999999913
-0.8212857 0.009369599999999952
-0.8202857 0.00946065000000002
-0.8192857 0.00956669999999995
-0.8182857 0.009686400000000057
-0.8172857 0.009818250000000065
-0.8162857 0.009961149999999966
-0.8152857 0.010113799999999869
-0.8142857 0.010275099999999938
-0.8132857 0.010444350000000088
-0.8122857 0.01062075000000013
-0.8112857 0.01080359999999998
-0.8102857 0.010992699999999926
-0.8092857 0.011187900000000063
-0.8082857 0.01138915000000008
-0.8072857 0.011596299999999901
-0.8062857 0.011809499999999942
-0.8052857 0.012028549999999985
-0.8042857 0.012252800000000088
-0.8032857 0.01248200000000006
-0.8022857 0.012715349999999884
-0.8012857 0.012951849999999997
-0.8002857 0.01319024999999997
-0.7992857 0.01342905000000004
-0.7982857 0.01366670000000013
-0.7972857 0.013901249999999902
-0.7962857 0.014130549999999987
-0.7952857 0.014352200000000143
-0.7942857 0.01456389999999991
-0.7932857 0.014763699999999961
-0.7922857 0.01494955000000002
-0.7912857 0.01511985000000004
-0.7902857 0.015273150000000058
-0.7892857 0.015408549999999943
-0.7882857 0.015525449999999885
-0.7872857 0.0156229999999999
-0.7862857 0.015701150000000014
-0.7852857 0.01575985000000009
-0.7842857 0.015799100000000125
-0.7832857 0.0158191
-0.7822857 0.01582004999999993
-0.7812857 0.015801750000000038
-0.7802857 0.01576415000000002
-0.7792857 0.015707149999999927
-0.7782857 0.015629949999999913
-0.7772857 0.015531900000000032
-0.7762857 0.015412450000000112
-0.7752857 0.015271250000000028
-0.7742857 0.015107999999999957
-0.7732857 0.014922949999999921
-0.7722857 0.0147168
-0.7712857 0.014490550000000098
-0.7702857 0.014245799999999916
-0.7692857 0.01398419999999998
-0.7682857 0.013707900000000167
-0.7672857 0.013419399999999975
-0.7662857 0.013121250000000056
-0.7652857 0.0128167999999999
-0.7642857 0.012509199999999795
-0.7632857 0.01220140000000015
-0.7622857 0.011896199999999942
-0.7612857 0.011596250000000101
-0.7602857 0.01130355000000009
-0.7592857 0.01101979999999989
-0.7582857 0.010746450000000149
-0.7572857 0.010484099999999821
-0.7562857 0.010234149999999751
-0.7552857 0.009997200000000251
-0.7542857 0.009773050000000087
-0.7532857 0.009561850000000018
-0.7522857 0.009363449999999962
-0.7512857 0.00917699999999993
-0.7502857 0.009001649999999927
-0.7492857 0.008836849999999783
-0.7482857 0.008681850000000121
-0.7472857 0.008535750000000132
-0.7462857 0.008397900000000043
-0.7452857 0.00826769999999988
-0.7442857 0.00814414999999991
-0.7432857 0.008026099999999987
-0.7422857 0.007911899999999927
-0.7412857 0.0077996500000002056
-0.7402857 0.007688150000000198
-0.7392857 0.007576100000000017
-0.7382857 0.007461100000000104
-0.7372857 0.007341050000000041
-0.7362857 0.007213599999999731
-0.7352857 0.007075499999999963
-0.7342857 0.0069237999999999895
-0.7332857 0.0067554
-0.7322857 0.006567249999999984
-0.7312857 0.006356599999999749
-0.7302857 0.006120899999999998
-0.7292857 0.005857900000000234
-0.7282857 0.0055654000000001005
-0.7272857 0.005241600000000015
-0.7262857 0.004885249999999887
-0.7252857 0.004495250000000048
-0.7242857 0.004070900000000246
-0.7232857 0.0036121500000000023
-0.7222857 0.0031195499999998304
-0.7212857 0.0025945999999998346
-0.7202857 0.0020394500000002333
-0.7192857 0.0014563000000000288
-0.7182857 0.0008474999999999949
-0.7172857 0.0002155499999999678
-0.7162857 -0.00043710000000001653
-0.7152857 -0.0011079500000001222
-0.7142857 -0.0017946500000002523
-0.7132857 -0.002494549999999815
-0.7122857 -0.0032054000000000084
-0.7112857 -0.003925750000000189
-0.7102857 -0.004654099999999912
-0.7092857 -0.005389849999999882
-0.7082857 -0.006133449999999994
-0.7072857 -0.006885399999999946
-0.7062857 -0.007646849999999884
-0.7052857 -0.008419399999999853
-0.7042857 -0.009204049999999924
-0.7032857 -0.010001550000000149
-0.7022857 -0.01081265000000024
-0.7012857 -0.011638050000000112
-0.7002857 -0.012478049999999921
-0.6992857 -0.013332650000000005
-0.6982857 -0.014201400000000131
-0.6972857 -0.015083600000000046
-0.6962857 -0.015978549999999838
-0.6952857 -0.016885299999999912
-0.6942857 -0.01780284999999986
-0.6932857 -0.018730149999999814
-0.6922857 -0.019666900000000292
-0.6912857 -0.020613500000000035
-0.6902857 -0.0215704999999999
-0.6892857 -0.02253854999999999
-0.6882857 -0.02351840000000003
-0.6872857 -0.024510900000000002
-0.6862857 -0.025517000000000015
-0.6852857 -0.02653750000000008
-0.6842857 -0.027572849999999934
-0.6832857 -0.02862335000000007
-0.6822857 -0.029688749999999958
-0.6812857 -0.030768049999999877
-0.6802857 -0.031860050000000036
-0.6792857 -0.03296354999999998
-0.6782857 -0.034076600000000054
-0.6772857 -0.03519725000000008
-0.6762857 -0.03632390000000002
-0.6752857 -0.03745479999999992
-0.6742857 -0.03858845000000001
-0.6732857 -0.03972380000000008
-0.6722857 -0.04085994999999984
-0.6712857 -0.04199639999999992
-0.6702857 -0.04313330000000007
-0.6692857 -0.044271300000000055
-0.6682857 -0.04541134999999999
-0.6672857 -0.04655510000000004
-0.6662857 -0.04770445000000007
-0.6652857 -0.048861450000000035
-0.6642857 -0.05002884999999995
-0.6632857 -0.0512095499999999
-0.6622857 -0.05240679999999997
-0.6612857 -0.05362435000000008
-0.6602857 -0.05486539999999995
-0.6592857 -0.0561330999999999
-0.6582857 -0.05743120000000001
-0.6572857 -0.05876310000000008
-0.6562857 -0.060132000000000026
-0.6552857 -0.06154104999999996
-0.6542857 -0.06299285000000002
-0.6532857 -0.06448960000000002
-0.6522857 -0.06603325
-0.6512857 -0.06762539999999997
-0.6502857 -0.06926730000000005
-0.6492857 -0.07095995000000002
-0.6482857 -0.07270449999999998
-0.6472857 -0.07450185000000002
-0.6462857 -0.07635274999999998
-0.6452857 -0.07825788500000001
-0.6442857 -0.08021761000000006
-0.6432857 -0.08223237499999997
-0.6422857 -0.08430276999999994
-0.6412857 -0.08642907500000001
-0.6402857 -0.08861143
-0.6392857 -0.09084978999999999
-0.6382857 -0.09314369500000001
-0.6372857 -0.09549227
-0.6362857 -0.097894065
-0.6352857 -0.10034708249999999
-0.6342857 -0.102849048
-0.6332857 -0.1053972825
-0.6322857 -0.10798884199999999
-0.6312857 -0.11062052500000001
-0.6302857 -0.113288775
-0.6292857 -0.11599005499999997
-0.6282857 -0.11872061999999997
-0.6272857 -0.12147663999999998
-0.6262857 -0.12425471000000002
-0.6252857 -0.12705212000000007
-0.6242857 -0.12986703500000002
-0.6232857 -0.1326984
-0.6222857 -0.13554595
-0.6212857 -0.13840999999999992
-0.6202857 -0.14129124999999995
-0.6192857 -0.14419120000000002
-0.6182857 -0.1471117
-0.6172857 -0.15005520000000008
-0.6162857 -0.15302540000000003
-0.6152857 -0.15602599999999997
-0.6142857 -0.15906024999999996
-0.6132857 -0.16213079999999994
-0.6122857 -0.1652397999999999
-0.6112857 -0.16838884999999995
-0.6102857 -0.1715781000000001
-0.6092857 -0.1748076000000002
-0.6082857 -0.17807740000000002
-0.6072857 -0.18138669999999993
-0.6062857 -0.18473514999999993
-0.6052857 -0.1881216999999998
-0.6042857 -0.19154555000000006
-0.6032857 -0.19500625000000008
-0.6022857 -0.1985030499999999
-0.6012857 -0.2020366000000002
-0.6002857 -0.2056080000000001
-0.5992857 -0.2092197999999998
-0.5982857 -0.21287580000000006
-0.5972857 -0.21658014999999994
-0.5962857 -0.22033745000000002
-0.5952857 -0.22415170000000018
-0.5942857 -0.2280263499999996
-0.5932857 -0.23196515000000012
-0.5922857 -0.23597020000000027
-0.5912857 -0.24004329999999952
-0.5902857 -0.24418660000000014
-0.5892857 -0.2484008500000005
-0.5882857 -0.25268784999999955
-0.5872857 -0.25704899999999975
-0.5862857 -0.2614844500000006
-0.5852857 -0.26599485000000006
-0.5842857 -0.2705804999999997
-0.5832857 -0.2752418499999998
-0.5822857 -0.27998065000000005
-0.5812857 -0.2847995000000003
-0.5802857 -0.28970119999999955
-0.5792857 -0.29468904999999945
-0.5782857 -0.29976550000000035
-0.5772857 -0.3049325
-0.5762857 -0.3101919999999999
-0.5752857 -0.31554500000000035
-0.5742857 -0.32099099999999986
-0.5732857 -0.3265319999999999
-0.5722857 -0.3321685000000005
-0.5712857 -0.33789899999999956
-0.5702857 -0.34372499999999917
-0.5692857 -0.3496465000000007
-0.5682857 -0.35566100000000067
-0.5672857 -0.36176750000000024
-0.5662857 -0.36796550000000017
-0.5652857 -0.3742534999999996
-0.5642857 -0.3806314999999999
-0.5632857 -0.3871004999999998
-0.5622857 -0.3936609999999999
-0.5612857 -0.40031149999999965
-0.5602857 -0.40705549999999985
-0.5592857 -0.41389250000000105
-0.5582857 -0.4208199999999998
-0.5572857 -0.42783949999999954
-0.5562857 -0.43494650000000074
-0.5552857 -0.4421414999999999
-0.5542857 -0.4494259999999992
-0.5532857 -0.45679750000000063
-0.5522857 -0.464257
-0.5512857 -0.4718054999999988
-0.5502857 -0.4794425000000004
-0.5492857 -0.4871705000000003
-0.5482857 -0.49498949999999975
-0.5472857 -0.5028999999999996
-0.5462857 -0.5109059999999999
-0.5452857 -0.5190080000000001
-0.5442857 -0.5272085000000012
-0.5432857 -0.5355104999999992
-0.5422857 -0.5439129999999982
-0.5412857 -0.5524140000000006
-0.5402857 -0.5610125000000011
-0.5392857 -0.5697029999999998
-0.5382857 -0.5784825000000007
-0.5372857 -0.5873505000000004
-0.5362857 -0.5963024999999978
-0.5352857 -0.6053360000000002
-0.5342857 -0.6144529999999997
-0.5332857 -0.6236514999999988
-0.5322857 -0.6329300000000008
-0.5312857 -0.6422925000000004
-0.5302857 -0.6517425000000001
-0.5292857 -0.6612830000000014
-0.5282857 -0.6709199999999993
-0.5272857 -0.6806614999999998
-0.5262857 -0.6905105000000017
-0.5252857 -0.7004735000000006
-0.5242857 -0.7105570000000007
-0.5232857 -0.7207609999999989
-0.5222857 -0.731087999999999
-0.5212857 -0.7415395000000004
-0.5202857 -0.7521144999999988
-0.5192857 -0.7628124999999991
-0.5182857 -0.7736335000000012
-0.5172857 -0.7845770000000017
-0.5162857 -0.7956390000000002
-0.5152857 -0.8068174999999997
-0.5142857 -0.8181144999999999
-0.5132857 -0.8295319999999983
-0.5122857 -0.8410714999999997
-0.5112857 -0.8527350000000019
-0.5102857 -0.8645279999999987
-0.5092857 -0.8764545000000018
-0.5082857 -0.8885225000000002
-0.5072857 -0.9007404999999958
-0.5062857 -0.9131120000000014
-0.5052857 -0.9256445000000032
-0.5042857 -0.9383424999999997
-0.5032857 -0.9512090000000006
-0.5022857 -0.9642480000000007
-0.5012857 -0.9774639999999982
-0.5002857 -0.9908629999999964
-0.4992857 -1.0044429999999975
-0.4982857 -1.018206500000003
-0.4972857 -1.0321525000000003
-0.4962857 -1.0462795000000005
-0.4952857 -1.0605905000000027
-0.4942857 -1.075087000000001
-0.4932857 -1.089769499999999
-0.4922857 -1.1046359999999986
-0.4912857 -1.1196854999999992
-0.4902857 -1.1349180000000003
-0.4892857 -1.150340500000001
-0.4882857 -1.1659490000000012
-0.4872857 -1.1817435000000007
-0.4862857 -1.197724499999998
-0.4852857 -1.2138889999999993
-0.4842857 -1.2302335000000022
-0.4832857 -1.2467584999999994
-0.4822857 -1.2634614999999956
-0.4812857 -1.2803355000000023
-0.4802857 -1.297381500000005
-0.4792857 -1.3145969999999971
-0.4782857 -1.3319774999999965
-0.4772857 -1.3495210000000006
-0.4762857 -1.3672314999999988
-0.4752857 -1.3851095
-0.4742857 -1.4031565000000035
-0.4732857 -1.4213730000000018
-0.4722857 -1.4397634999999989
-0.4712857 -1.458332
-0.4702857 -1.477077499999999
-0.4692857 -1.4960034999999974
-0.4682857 -1.5151164999999969
-0.4672857 -1.5344210000000063
-0.4662857 -1.5539200000000029
-0.4652857 -1.5736044999999956
-0.4642857 -1.5934849999999965
-0.4632857 -1.6135700000000042
-0.4622857 -1.6338500000000027
-0.4612857 -1.654334999999995
-0.4602857 -1.6750300000000047
-0.4592857 -1.6959349999999995
-0.4582857 -1.7170500000000009
-0.4572857 -1.7383799999999994
-0.4562857 -1.759934999999999
-0.4552857 -1.7817200000000009
-0.4542857 -1.803729999999993
-0.4532857 -1.8259649999999967
-0.4522857 -1.848430000000003
-0.4512857 -1.8711300000000024
-0.4502857 -1.8940650000000063
-0.4492857 -1.917230000000002
-0.4482857 -1.9406199999999985
-0.4472857 -1.964229999999994
-0.4462857 -1.988065000000001
-0.4452857 -2.0121200000000075
-0.4442857 -2.0363900000000004
-0.4432857 -2.0608799999999925
-0.4422857 -2.0855899999999945
-0.4412857 -2.1105300000000096
-0.4402857 -2.135700000000006
-0.4392857 -2.161099999999994
-0.4382857 -2.1867449999999895
-0.4372857 -2.2126400000000053
-0.4362857 -2.2387950000000014
-0.4352857 -2.2652099999999993
-0.4342857 -2.291884999999999
-0.4332857 -2.318834999999995
-0.4322857 -2.346065
-0.4312857 -2.373575000000003
-0.4302857 -2.4013600000000017
-0.4292857 -2.429414999999995
-0.4282857 -2.457735000000003
-0.4272857 -2.4863350000000084
-0.4262857 -2.515204999999998
-0.4252857 -2.5443299999999986
-0.4242857 -2.573720000000003
-0.4232857 -2.6033800000000014
-0.4222857 -2.633305000000004
-0.4212857 -2.663494999999999
-0.4202857 -2.6939499999999974
-0.4192857 -2.7246899999999954
-0.4182857 -2.755724999999997
-0.4172857 -2.7870500000000105
-0.4162857 -2.818679999999998
-0.4152857 -2.850604999999999
-0.4142857 -2.882829999999994
-0.4132857 -2.91537499999999
-0.4122857 -2.948240000000008
-0.4112857 -2.9814100000000003
-0.4102857 -3.0148899999999896
-0.4092857 -3.0486849999999994
-0.4082857 -3.082785000000005
-0.4072857 -3.117180000000003
-0.4062857 -3.151870000000015
-0.4052857 -3.186870000000002
-0.4042857 -3.2221699999999833
-0.4032857 -3.2577700000000016
-0.4022857 -3.293670000000014
-0.4012857 -3.3298699999999988
-0.4002857 -3.3663899999999836
-0.3992857 -3.4032299999999913
-0.3982857 -3.4403750000000164
-0.3972857 -3.477850000000002
-0.3962857 -3.5156499999999897
-0.3952857 -3.5537649999999985
-0.3942857 -3.5922050000000096
-0.3932857 -3.6309700000000014
-0.3922857 -3.6700849999999825
-0.3912857 -3.709549999999996
-0.3902857 -3.749345000000014
-0.3892857 -3.7894799999999957
-0.3882857 -3.8299949999999994
-0.3872857 -3.8708700000000165
-0.3862857 -3.9121000000000032
-0.3852857 -3.953719999999993
-0.3842857 -3.995724999999984
-0.3832857 -4.03809499999999
-0.3822857 -4.080880000000009
-0.3812857 -4.1240750000000155
-0.3802857 -4.167644999999998
-0.3792857 -4.211614999999986
-0.3782857 -4.25600500000001
-0.3772857 -4.300799999999998
-0.3762857 -4.3460049999999955
-0.3752857 -4.391615000000002
-0.3742857 -4.437624999999992
-0.3732857 -4.484040000000012
-0.3722857 -4.530859999999997
-0.3712857 -4.578089999999991
-0.3702857 -4.625715000000012
-0.3692857 -4.673739999999996
-0.3682857 -4.72217999999999
-0.3672857 -4.771025000000016
-0.3662857 -4.820279999999985
-0.3652857 -4.869979999999997
-0.3642857 -4.920130000000012
-0.3632857 -4.970699999999996
-0.3622857 -5.0217150000000235
-0.3612857 -5.073169999999984
-0.3602857 -5.125045000000002
-0.3592857 -5.177385000000025
-0.3582857 -5.230144999999975
-0.3572857 -5.283324999999983
-0.3562857 -5.336965000000016
-0.3552857 -5.391050000000006
-0.3542857 -5.445584999999976
-0.3532857 -5.500580000000017
-0.3522857 -5.556015000000033
-0.3512857 -5.6118699999999775
-0.3502857 -5.66818999999997
-0.3492857 -5.725005000000024
-0.3482857 -5.782305000000005
-0.3472857 -5.840089999999999
-0.3462857 -5.898364999999987
-0.3452857 -5.957134999999992
-0.3442857 -6.016414999999997
-0.3432857 -6.0762050000000025
-0.3422857 -6.136485000000002
-0.3412857 -6.197249999999972
-0.3402857 -6.258485000000015
-0.3392857 -6.320190000000002
-0.3382857 -6.382380000000001
-0.3372857 -6.445030000000028
-0.3362857 -6.508129999999992
-0.3352857 -6.5716899999999825
-0.3342857 -6.635695000000016
-0.3332857 -6.700145000000006
-0.3322857 -6.76505499999998
-0.3312857 -6.830440000000007
-0.3302857 -6.896305000000025
-0.3292857 -6.962635000000004
-0.3282857 -7.029434999999973
-0.3272857 -7.096749999999965
-0.3262857 -7.164550000000013
-0.3252857 -7.232810000000001
-0.3242857 -7.301595000000017
-0.3232857 -7.370860000000022
-0.3222857 -7.440634999999986
-0.3212857 -7.510954999999981
-0.3202857 -7.581759999999993
-0.3192857 -7.653095000000011
-0.3182857 -7.72494500000001
-0.3172857 -7.797315000000012
-0.3162857 -7.87021500000002
-0.3152857 -7.943620000000006
-0.3142857 -8.017519999999967
-0.3132857 -8.091914999999988
-0.3122857 -8.166840000000015
-0.3112857 -8.242275000000001
-0.3102857 -8.318225000000009
-0.3092857 -8.394710000000005
-0.3082857 -8.471725000000008
-0.3072857 -8.549260000000016
-0.3062857 -8.627329999999967
-0.3052857 -8.705954999999998
-0.3042857 -8.785119999999996
-0.3032857 -8.864839999999946
-0.3022857 -8.945120000000001
-0.3012857 -9.025960000000072
-0.3002857 -9.107359999999987
-0.2992857 -9.189359999999933
-0.2982857 -9.271874999999993
-0.2972857 -9.354950000000066
-0.2962857 -9.438580000000005
-0.2952857 -9.522774999999942
-0.2942857 -9.607569999999996
-0.2932857 -9.69292499999998
-0.2922857 -9.778890000000043
-0.2912857 -9.86545500000005
-0.2902857 -9.952624999999982
-0.2892857 -10.040400000000012
-0.2882857 -10.128734999999972
-0.2872857 -10.21768000000001
-0.2862857 -10.30723000000006
-0.2852857 -10.397329999999991
-0.2842857 -10.488089999999978
-0.2832857 -10.57947
-0.2822857 -10.67135000000002
-0.2812857 -10.763899999999966
-0.2802857 -10.85704999999994
-0.2792857 -10.950749999999974
-0.2782857 -11.045150000000072
-0.2772857 -11.140150000000029
-0.2762857 -11.235749999999928
-0.2752857 -11.332049999999983
-0.2742857 -11.42900000000004
-0.2732857 -11.526550000000041
-0.2722857 -11.624849999999995
-0.2712857 -11.72374999999998
-0.2702857 -11.823200000000023
-0.2692857 -11.923449999999992
-0.2682857 -12.024349999999965
-0.2672857 -12.12590000000003
-0.2662857 -12.228149999999987
-0.2652857 -12.330999999999975
-0.2642857 -12.434500000000053
-0.2632857 -12.538599999999988
-0.2622857 -12.64339999999999
-0.2612857 -12.74889999999997
-0.2602857 -12.854999999999983
-0.2592857 -12.961800000000062
-0.2582857 -13.069350000000005
-0.2572857 -13.177600000000012
-0.2562857 -13.286449999999963
-0.2552857 -13.395950000000006
-0.2542857 -13.506200000000002
-0.2532857 -13.61719999999995
-0.2522857 -13.728800000000016
-0.2512857 -13.841099999999972
-0.2502857 -13.95420000000003
-0.2492857 -14.067900000000034
-0.2482857 -14.182300000000012
-0.2472857 -14.297300000000025
-0.2462857 -14.412949999999952
-0.2452857 -14.529350000000008
-0.2442857 -14.646300000000032
-0.2432857 -14.763949999999948
-0.2422857 -14.882349999999992
-0.2412857 -15.00140000000004
-0.2402857 -15.121150000000066
-0.2392857 -15.241499999999949
-0.2382857 -15.362549999999898
-0.2372857 -15.484349999999973
-0.2362857 -15.606800000000051
-0.2352857 -15.729950000000109
-0.2342857 -15.853799999999973
-0.2332857 -15.978349999999988
-0.2322857 -16.103500000000036
-0.2312857 -16.22929999999991
-0.2302857 -16.355799999999938
-0.2292857 -16.48300000000012
-0.2282857 -16.610799999999987
-0.2272857 -16.73914999999991
-0.2262857 -16.868199999999987
-0.2252857 -16.99800000000001
-0.2242857 -17.12850000000002
-0.2232857 -17.25965000000003
-0.2222857 -17.391450000000045
-0.2212857 -17.52379999999994
-0.2202857 -17.656649999999928
-0.2192857 -17.790200000000063
-0.2182857 -17.924499999999973
-0.2172857 -18.059449999999895
-0.2162857 -18.195000000000018
-0.2152857 -18.331149999999997
-0.2142857 -18.4680500000001
-0.2132857 -18.60560000000004
-0.2122857 -18.74375000000001
-0.2112857 -18.882650000000105
-0.2102857 -19.02220000000003
-0.2092857 -19.16239999999996
-0.2082857 -19.30339999999999
-0.2072857 -19.445199999999947
-0.2062857 -19.58769999999988
-0.2052857 -19.730899999999966
-0.2042857 -19.874800000000032
-0.2032857 -20.019249999999982
-0.2022857 -20.164349999999935
-0.2012857 -20.310100000000066
-0.2002857 -20.45660000000015
-0.1992857 -20.603850000000012
-0.1982857 -20.751699999999907
-0.1972857 -20.900350000000074
-0.1962857 -21.04965000000007
-0.1952857 -21.1995999999999
-0.1942857 -21.35030000000003
-0.1932857 -21.501649999999987
-0.1922857 -21.653649999999956
-0.1912857 -21.80624999999995
-0.1902857 -21.959549999999926
-0.1892857 -22.113500000000077
-0.1882857 -22.268000000000114
-0.1872857 -22.423199999999955
-0.1862857 -22.579
-0.1852857 -22.735400000000077
-0.1842857 -22.892649999999882
-0.1832857 -23.050649999999983
-0.1822857 -23.20930000000009
-0.1812857 -23.368799999999926
-0.1802857 -23.52910000000003
-0.1792857 -23.690049999999967
-0.1782857 -23.85164999999991
-0.1772857 -24.01390000000003
-0.1762857 -24.17675000000001
-0.1752857 -24.34020000000002
-0.1742857 -24.504399999999983
-0.1732857 -24.66924999999995
-0.1722857 -24.83464999999997
-0.1712857 -25.0007
-0.1702857 -25.16745000000001
-0.1692857 -25.33485000000002
-0.1682857 -25.50295000000001
-0.1672857 -25.671850000000102
-0.1662857 -25.841499999999968
-0.1652857 -26.01180000000001
-0.1642857 -26.18280000000021
-0.1632857 -26.354599999999817
-0.1622857 -26.527049999999775
-0.1612857 -26.70004999999996
-0.1602857 -26.87370000000015
-0.1592857 -27.04785000000008
-0.1582857 -27.22255000000007
-0.1572857 -27.397850000000084
-0.1562857 -27.57369999999981
-0.1552857 -27.750249999999866
-0.1542857 -27.92754999999987
-0.1532857 -28.105450000000253
-0.1522857 -28.2839
-0.1512857 -28.463049999999722
-0.1502857 -28.642800000000175
-0.1492857 -28.823150000000307
-0.1482857 -29.003999999999834
-0.1472857 -29.185600000000004
-0.1462857 -29.367950000000125
-0.1452857 -29.55069999999969
-0.1442857 -29.733800000000116
-0.1432857 -29.91740000000027
-0.1422857 -30.101849999999985
-0.1412857 -30.28664999999986
-0.1402857 -30.47189999999984
-0.1392857 -30.65780000000018
-0.1382857 -30.844300000000196
-0.1372857 -31.031499999999852
-0.1362857 -31.21905000000001
-0.1352857 -31.407149999999884
-0.1342857 -31.595849999999785
-0.1332857 -31.784950000000173
-0.1322857 -31.974549999999947
-0.1312857 -32.16449999999988
-0.1302857 -32.35490000000028
-0.1292857 -32.545999999999964
-0.1282857 -32.737499999999784
-0.1272857 -32.929350000000106
-0.1262857 -33.12170000000017
-0.1252857 -33.31454999999997
-0.1242857 -33.50769999999996
-0.1232857 -33.70120000000011
-0.1222857 -33.89549999999984
-0.1212857 -34.0903
-0.1202857 -34.2857000000002
-0.1192857 -34.48164999999975
-0.1182857 -34.67799999999979
-0.1172857 -34.87490000000024
-0.1162857 -35.071899999999935
-0.1152857 -35.26914999999985
-0.1142857 -35.466850000000214
-0.1132857 -35.66485000000008
-0.1122857 -35.863350000000025
-0.1112857 -36.062300000000086
-0.1102857 -36.26159999999996
-0.1092857 -36.46144999999989
-0.1082857 -36.66150000000007
-0.1072857 -36.861950000000036
-0.1062857 -37.06274999999981
-0.1052857 -37.26384999999978
-0.1042857 -37.4656000000001
-0.1032857 -37.66755000000031
-0.1022857 -37.8696500000001
-0.1012857 -38.0720999999997
-0.1002857 -38.27489999999982
-0.099285714 -38.47815000000004
-0.098285712 -38.681550000000186
-0.097285718 -38.88515000000023
-0.096285716 -39.08929999999998
-0.095285714 -39.29379999999989
-0.094285712 -39.49850000000005
-0.093285717 -39.703400000000094
-0.092285715 -39.90869999999994
-0.091285713 -40.114299999999965
-0.090285711 -40.32009999999989
-0.089285716 -40.52610000000005
-0.088285714 -40.73230000000011
-0.087285712 -40.938899999999954
-0.086285718 -41.14584999999997
-0.085285716 -41.3529499999999
-0.084285714 -41.560250000000075
-0.083285712 -41.767599999999874
-0.082285717 -41.97509999999994
-0.081285715 -42.18275000000028
-0.080285713 -42.390449999999895
-0.079285711 -42.59849999999968
-0.078285716 -42.80694999999994
-0.077285714 -43.015550000000125
-0.076285712 -43.2243500000002
-0.075285718 -43.43319999999991
-0.074285716 -43.64214999999956
-0.073285714 -43.85110000000025
-0.072285712 -44.060100000000574
-0.071285717 -44.26949999999999
-0.070285715 -44.479249999999915
-0.069285713 -44.68894999999986
-0.068285711 -44.89869999999979
-0.067285717 -45.10844999999971
-0.066285715 -45.317749999999876
-0.065285712 -45.52714999999999
-0.064285718 -45.73650000000013
-0.063285716 -45.94585000000026
-0.062285714 -46.15565000000016
-0.061285716 -46.36535000000011
-0.060285714 -46.57505000000006
-0.059285715 -46.78479999999999
-0.058285713 -46.994150000000126
-0.057285715 -47.20350000000026
-0.056285713 -47.41249999999989
-0.055285715 -47.621499999999514
-0.054285713 -47.83049999999983
-0.053285714 -48.03910000000036
-0.052285716 -48.24809999999999
-0.051285714 -48.45709999999961
-0.050285716 -48.66570000000014
-0.049285714 -48.873950000000164
-0.048285715 -49.082199999999496
-0.047285713 -49.290450000000206
-0.046285715 -49.49795000000062
-0.045285713 -49.70539999999968
-0.044285715 -49.913299999999886
-0.043285713 -50.1208000000003
-0.042285714 -50.32754999999972
-0.041285716 -50.53395000000002
-0.040285714 -50.73994999999984
-0.039285716 -50.94520000000004
-0.038285714 -51.150450000000255
-0.037285715 -51.35574999999976
-0.036285713 -51.56024999999966
-0.035285715 -51.76475000000027
-0.034285713 -51.96965000000067
-0.033285715 -52.173850000000044
-0.032285713 -52.37724999999984
-0.031285714 -52.58059999999966
-0.030285714 -52.78324999999986
-0.029285714 -52.98479999999994
-0.028285714 -53.185950000000226
-0.027285714 -53.38714999999979
-0.026285714 -53.58794999999957
-0.025285713 -53.78795000000047
-0.024285715 -53.98765000000013
-0.023285715 -54.18695000000001
-0.022285715 -54.38514999999977
-0.021285715 -54.58259999999993
-0.020285714 -54.77965000000029
-0.019285714 -54.97635000000014
-0.018285714 -55.17305
-0.017285714 -55.368949999999586
-0.016285714 -55.564150000000225
-0.015285715 -55.75905000000033
-0.014285714 -55.95274999999968
-0.013285714 -56.14534999999962
-0.012285714 -56.337199999999946
-0.011285714 -56.52790000000019
-0.010285715 -56.718299999999886
-0.0092857145 -56.90865000000031
-0.0082857143 -57.097899999999925
-0.0072857141 -57.28639999999993
-0.0062857145 -57.474150000000336
-0.0052857143 -57.660799999999924
-0.0042857141 -57.84669999999992
-0.0032857142 -58.03184999999961
-0.0022857143 -58.215849999999904
-0.0012857143 -58.398700000000105
-0.00028571428 -58.57994999999977
0.00071428571 -58.7650000000002
0.0017142857 -58.945000000000526
0.0027142856 -59.120000000000005
0.0037142858 -59.29999999999963
0.0047142855 -59.47999999999995
0.0057142857 -59.65500000000012
0.0067142858 -59.82500000000015
0.0077142855 -60.000000000000334
0.0087142857 -60.17499999999981
0.0097142858 -60.344999999999835
0.010714286 -60.52000000000002
0.011714286 -60.69000000000004
0.012714285 -60.85499999999994
0.013714286 -61.01999999999982
0.014714286 -61.18499999999971
0.015714286 -61.354999999999734
0.016714286 -61.51500000000018
0.017714286 -61.675000000000615
0.018714286 -61.839999999999804
0.019714287 -61.99999999999955
0.020714285 -62.15500000000054
0.021714285 -62.310000000000144
0.022714285 -62.46999999999988
0.023714285 -62.62000000000003
0.024714286 -62.77000000000018
0.025714286 -62.924999999999784
0.026714286 -63.07499999999994
0.027714286 -63.22500000000009
0.028714286 -63.37000000000009
0.029714286 -63.5150000000001
0.030714286 -63.66499999999955
0.031714287 -63.80500000000011
0.032714285 -63.93999999999983
0.033714287 -64.08499999999984
0.034714285 -64.22000000000024
0.035714287 -64.35499999999996
0.036714286 -64.49499999999982
0.037714284 -64.6250000000001
0.038714286 -64.75500000000036
0.039714284 -64.88499999999993
0.040714286 -65.01500000000021
0.041714285 -65.13999999999965
0.042714287 -65.26000000000032
0.043714285 -65.38499999999975
0.044714287 -65.50999999999918
0.045714285 -65.63000000000125
0.046714287 -65.74500000000039
0.047714286 -65.85999999999953
0.048714284 -65.97500000000007
0.049714286 -66.08999999999921
0.050714284 -66.19499999999945
0.051714286 -66.30000000000108
0.052714285 -66.41000000000008
0.053714287 -66.51499999999893
0.054714285 -66.62000000000057
0.055714287 -66.72000000000067
0.056714285 -66.81499999999923
0.057714287 -66.91000000000058
0.058714285 -67.00500000000054
0.059714288 -67.09499999999896
0.060714286 -67.18500000000016
0.061714284 -67.27499999999998
0.062714286 -67.35999999999964
0.063714288 -67.4450000000007
0.064714283 -67.52500000000022
0.065714285 -67.60499999999975
0.066714287 -67.67999999999913
0.067714289 -67.74999999999976
0.068714283 -67.82500000000053
0.069714285 -67.89499999999975
0.070714287 -67.96500000000039
0.071714282 -68.03000000000087
0.072714284 -68.08999999999982
0.073714286 -68.15000000000015
0.074714288 -68.21000000000049
0.075714283 -68.25999999999915
0.076714285 -68.3099999999992
0.077714287 -68.36500000000079
0.078714289 -68.41500000000083
0.079714283 -68.45999999999935
0.080714285 -68.49499999999897
0.081714287 -68.53500000000012
0.082714289 -68.57499999999989
0.083714284 -68.6099999999995
0.084714286 -68.64000000000037
0.085714288 -68.66500000000109
0.086714283 -68.69000000000042
0.087714285 -68.71499999999975
0.088714287 -68.73500000000033
0.089714289 -68.75499999999951
0.090714283 -68.76999999999994
0.091714285 -68.77500000000009
0.092714287 -68.78499999999899
0.093714289 -68.79000000000052
0.094714284 -68.79000000000052
0.095714286 -68.78999999999913
0.096714288 -68.78500000000038
0.097714283 -68.77500000000009
0.098714285 -68.7649999999998
0.099714287 -68.7550000000009
0.1007143 -68.74000000000046
0.1017143 -68.71999999999989
0.1027143 -68.69499999999917
0.1037143 -68.6649999999997
0.1047143 -68.64000000000037
0.1057143 -68.6099999999995
0.1067143 -68.56999999999974
0.1077143 -68.53500000000012
0.1087143 -68.49500000000036
0.1097143 -68.4450000000003
0.1107143 -68.39500000000027
0.1117143 -68.34500000000021
0.1127143 -68.28499999999987
0.1137143 -68.22499999999954
0.1147143 -68.16999999999935
0.1157143 -68.10500000000025
0.1167143 -68.03499999999963
0.1177143 -67.96000000000024
0.1187143 -67.88500000000086
0.1197143 -67.80499999999995
0.1207143 -67.72000000000028
0.1217143 -67.63499999999922
0.1227143 -67.5449999999994
0.1237143 -67.455000000001
0.1247143 -67.35499999999949
0.1257143 -67.24999999999926
0.1267143 -67.15000000000055
0.1277143 -67.04000000000015
0.1287143 -66.92499999999963
0.1297143 -66.81000000000049
0.1307143 -66.6899999999998
0.1317143 -66.56999999999913
0.1327143 -66.44500000000109
0.1337143 -66.30999999999997
0.1347143 -66.17499999999887
0.1357143 -66.04000000000055
0.1367143 -65.90000000000067
0.1377143 -65.75000000000053
0.1387143 -65.60000000000038
0.1397143 -65.44500000000009
0.1407143 -65.28499999999966
0.1417143 -65.1249999999992
0.1427143 -64.96000000000002
0.1437143 -64.79000000000067
0.1447143 -64.61499999999981
0.1457143 -64.4349999999988
0.1467143 -64.25000000000041
0.1477143 -64.06500000000065
0.1487143 -63.874999999999346
0.1497143 -63.67500000000054
0.1507143 -63.475000000000335
0.1517143 -63.275000000000134
0.1527143 -63.06499999999965
0.1537143 -62.85499999999916
0.1547143 -62.63499999999978
0.1557143 -62.41500000000039
0.1567143 -62.19000000000086
0.1577143 -61.95499999999965
0.1587143 -61.71999999999983
0.1597143 -61.485000000000014
0.1607143 -61.2399999999999
0.1617143 -60.98499999999951
0.1627143 -60.73500000000065
0.1637143 -60.48000000000025
0.1647143 -60.21499999999958
0.1657143 -59.945000000000135
0.1667143 -59.674999999999315
0.1677143 -59.39999999999973
0.1687143 -59.120000000000005
0.1697143 -58.84000000000028
0.1707143 -58.55000000000027
0.1717143 -58.24999999999997
0.1727143 -57.94999999999967
0.1737143 -57.65000000000076
0.1747143 -57.34000000000017
0.1757143 -57.01999999999929
0.1767143 -56.70499999999995
0.1777143 -56.38000000000032
0.1787143 -56.050000000000544
0.1797143 -55.71999999999938
0.1807143 -55.37999999999932
0.1817143 -55.040000000000646
0.1827143 -54.690000000000296
0.1837143 -54.3349999999998
0.1847143 -53.98000000000069
0.1857143 -53.620000000000054
0.1867143 -53.24999999999913
0.1877143 -52.87499999999945
0.1887143 -52.49999999999977
0.1897143 -52.11500000000119
0.1907143 -51.725000000001074
0.1917143 -51.32999999999943
0.1927143 -50.92999999999903
0.1937143 -50.53000000000002
0.1947143 -50.12000000000072
0.1957143 -49.704999999999885
0.1967143 -49.29000000000045
0.1977143 -48.86500000000071
0.1987143 -48.43499999999945
0.1997143 -47.99999999999943
0.2007143 -47.564999999999415
0.2017143 -47.120000000000495
0.2027143 -46.670000000000044
0.2037143 -46.219999999999594
0.2047143 -45.7550000000001
0.2057143 -45.285000000000466
0.2067143 -44.81500000000083
0.2077143 -44.339999999999655
0.2087143 -43.85999999999973
0.2097143 -43.374999999999666
0.2107143 -42.879999999999306
0.2117143 -42.38500000000034
0.2127143 -41.88499999999984
0.2137143 -41.37499999999905
0.2147143 -40.86500000000104
0.2157143 -40.35000000000011
0.2167143 -39.82500000000028
0.2177143 -39.290000000000155
0.2187143 -38.75499999999865
0.2197143 -38.21999999999992
0.2207143 -37.670000000000755
0.2217143 -37.115000000000066
0.2227143 -36.55999999999937
0.2237143 -35.99999999999992
0.2247143 -35.430000000000184
0.2257143 -34.8550000000003
0.2267143 -34.28000000000042
0.2277143 -33.69500000000025
0.2287143 -33.110000000000085
0.2297143 -32.51499999999963
0.2307143 -31.91000000000027
0.2317143 -31.305000000000916
0.2327143 -30.69500000000003
0.2337143 -30.079999999998996
0.2347143 -29.454999999999064
0.2357143 -28.820000000000235
0.2367143 -28.185000000000016
0.2377143 -27.544999999999654
0.2387143 -26.900000000000535
0.2397143 -26.249999999999886
0.2407143 -25.585000000000193
0.2417143 -24.92500000000064
0.2427143 -24.25999999999956
0.2437143 -23.584999999999578
0.2447143 -22.9099999999996
0.2457143 -22.225000000000716
0.2467143 -21.53000000000016
0.2477143 -20.834999999999603
0.2487143 -20.135000000000293
0.2497143 -19.425000000000693
0.2507143 -18.70999999999956
0.2517143 -17.98999999999967
0.2527143 -17.26500000000103
0.2537143 -16.534999999999467
0.2547143 -15.799999999999148
0.2557143 -15.054999999999929
0.2567143 -14.305000000000568
0.2577143 -13.554999999999817
0.2587143 -12.800000000000312
0.2597143 -12.040000000000662
0.2607143 -11.269999999999335
0.2617143 -10.48999999999911
0.2627143 -9.710000000000274
0.2637143 -8.93000000000005
0.2647143 -8.134999999999392
0.2657143 -7.330000000001224
0.2667143 -6.525000000000281
0.2677143 -5.714999999999193
0.2687143 -4.9000000000007375
0.2697143 -4.08000000000075
0.2707143 -3.2549999999992307
0.2717143 -2.419999999998812
0.2727143 -1.5799999999996373
0.2737143 -0.7400000000004625
0.2747143 0.10499999999885601
0.2757143 0.9599999999998499
0.2767143 1.8150000000008437
0.2777143 2.6799999999993496
0.2787143 3.5549999999995308
0.2797143 4.430000000001099
0.2807143 5.310000000000037
0.2817143 6.199999999999262
0.2827143 7.100000000000161
0.2837143 7.999999999999674
0.2847143 8.900000000000574
0.2857143 9.810000000000374
0.2867143 10.729999999999073
0.2877143 11.645000000000405
0.2887143 12.570000000000636
0.2897143 13.504999999999768
0.2907143 14.435000000000143
0.2917143 15.37999999999956
0.2927143 16.329999999999124
0.2937143 17.280000000000072
0.2947143 18.239999999999924
0.2957143 19.199999999999772
0.2967143 20.175000000000054
0.2977143 21.155000000000477
0.2987143 22.135000000000904
0.2997143 23.120000000000086
0.3007143 24.10999999999941
0.3017143 25.11000000000041
0.3027143 26.11000000000002
0.3037143 27.114999999999778
0.3047143 28.124999999999677
0.3057143 29.139999999999723
0.3067143 30.165000000000052
0.3077143 31.195000000000526
0.3087143 32.225000000001
0.3097143 33.26499999999899
0.3107143 34.309999999999896
0.3117143 35.3550000000008
0.3127143 36.40999999999922
0.3137143 37.46999999999917
0.3147143 38.53500000000065
0.3157143 39.60500000000089
0.3167143 40.679999999999886
0.3177143 41.76000000000041
0.3187143 42.83999999999955
0.3197143 43.924999999998825
0.3207143 45.01499999999964
0.3217143 46.11500000000074
0.3227143 47.220000000000596
0.3237143 48.32999999999921
0.3247143 49.444999999999354
0.3257143 50.56000000000088
0.3267143 51.684999999999924
0.3277143 52.81000000000036
0.3287143 53.94000000000093
0.3297143 55.07999999999902
0.3307143 56.22500000000002
0.3317143 57.36999999999964
0.3327143 58.51499999999926
0.3337143 59.670000000000556
0.3347143 60.83500000000075
0.3357143 61.99999999999955
0.3367143 63.16499999999975
0.3377143 64.3350000000001
0.3387143 65.51499999999932
0.3397143 66.70000000000009
0.3407143 67.88500000000086
0.3417143 69.08000000000052
0.3427143 70.2750000000002
0.3437143 71.47500000000001
0.3447143 72.67999999999996
0.3457143 73.87999999999978
0.3467143 75.08999999999988
0.3477143 76.31000000000027
0.3487143 77.52499999999912
0.3497143 78.74499999999951
0.3507143 79.97000000000004
0.3517143 81.20000000000071
0.3527143 82.43500000000014
0.3537143 83.67499999999973
0.3547143 84.92000000000083
0.3557143 86.16500000000055
0.3567143 87.41499999999903
0.3577143 88.66999999999902
0.3587143 89.92500000000042
0.3597143 91.18500000000057
0.3607143 92.45499999999961
0.3617143 93.71999999999991
0.3627143 94.99000000000035
0.3637143 96.26499999999955
0.3647143 97.54000000000012
0.3657143 98.82000000000085
0.3667143 100.1000000000002
0.3677143 101.3899999999998
0.3687143 102.68499999999958
0.3697143 103.9749999999992
0.3707143 105.27500000000049
0.3717143 106.58000000000057
0.3727143 107.87999999999909
0.3737143 109.18999999999927
0.3747143 110.50000000000087
0.3757143 111.80500000000093
0.3767143 113.12500000000003
0.3777143 114.44499999999913
0.3787143 115.7649999999996
0.3797143 117.09000000000024
0.3807143 118.4149999999995
0.3817143 119.74500000000026
0.3827143 121.0700000000009
0.3837143 122.40500000000043
0.3847143 123.7450000000001
0.3857143 125.07999999999964
0.3867143 126.42499999999946
0.3877143 127.76999999999927
0.3887143 129.11500000000046
0.3897143 130.46500000000043
0.3907143 131.814999999999
0.3917143 133.1700000000005
0.3927143 134.52000000000046
0.3937143 135.8749999999992
0.3947143 137.2350000000008
0.3957143 138.5900000000009
0.3967143 139.9499999999998
0.3977143 141.31000000000006
0.3987143 142.67499999999905
0.3997143 144.03999999999942
0.4007143 145.40499999999983
0.4017143 146.77500000000038
0.4027143 148.1450000000009
0.4037143 149.5200000000002
0.4047143 150.8949999999995
0.4057143 152.26500000000001
0.4067143 153.6400000000007
0.4077143 155.01999999999876
0.4087143 156.39499999999944
0.4097143 157.77000000000012
0.4107143 159.1449999999994
0.4117143 160.52500000000026
0.4127143 161.90500000000108
0.4137143 163.28000000000037
0.4147143 164.66499999999996
0.4157143 166.04999999999953
0.4167143 167.42999999999896
0.4177143 168.8099999999998
0.4187143 170.19500000000076
0.4197143 171.58000000000033
0.4207143 172.96499999999992
0.4217143 174.35499999999965
0.4227143 175.7400000000006
0.4237143 177.12000000000074
0.4247143 178.50499999999963
0.4257143 179.8899999999999
0.4267143 181.2649999999999
0.4277143 182.64500000000004
0.4287143 184.0299999999996
0.4297143 185.41499999999988
0.4307143 186.79500000000002
0.4317143 188.17500000000013
0.4327143 189.56000000000043
0.4337143 190.93999999999986
0.4347143 192.32
0.4357143 193.7000000000001
0.4367143 195.07784999999998
0.4377143 196.45400000000006
0.4387143 197.83004999999952
0.4397143 199.2046999999997
0.4407143 200.57745000000017
0.4417143 201.9483500000002
0.4427143 203.31739999999985
0.4437143 204.68459999999982
0.4447143 206.0503000000005
0.4457143 207.41449999999992
0.4467143 208.77789999999982
0.4477143 210.14100000000047
0.4487143 211.5025999999999
0.4497143 212.86234999999957
0.4507143 214.21984999999975
0.4517143 215.57469999999995
0.4527143 216.92665000000028
0.4537143 218.2752000000003
0.4547143 219.62074999999984
0.4557143 220.96409999999983
0.4567143 222.3056000000001
0.4577143 223.6448499999998
0.4587143 224.98165000000014
0.4597143 226.31565000000018
0.4607143 227.64689999999996
0.4617143 228.97555000000006
0.4627143 230.30134999999993
0.4637143 231.62454999999977
0.4647143 232.94540000000015
0.4657143 234.2636000000002
0.4667143 235.57874999999976
0.4677143 236.8902499999999
0.4687143 238.19750000000016
0.4697143 239.50025
0.4707143 240.79854999999992
0.4717143 242.09269999999998
0.4727143 243.38299999999995
0.4737143 244.66985
0.4747143 245.95325
0.4757143 247.23310000000004
0.4767143 248.50944000000004
0.4777143 249.78185999999997
0.4787143 251.04998999999998
0.4797143 252.31362000000001
0.4807143 253.5726575
0.4817143 254.82707499999995
0.4827143 256.0769025
0.4837143 257.32205
0.4847143 258.56221
0.4857143 259.79724500000003
0.4867143 261.02684999999997
0.4877143 262.25089999999994
0.4887143 263.4694
0.4897143 264.6825999999999
0.4907143 265.8908500000001
0.4917143 267.09430000000003
0.4927143 268.2932499999999
0.4937143 269.4872000000001
0.4947143 270.67570000000006
0.4957143 271.8584499999999
0.4967143 273.0347000000001
0.4977143 274.20429999999993
0.4987143 275.36714999999987
0.4997143 276.52345000000014
0.5007143 277.6738000000001
0.5017143 278.81804999999974
0.5027143 279.95595
0.5037143 281.0875000000001
0.5047143 282.21250000000015
0.5057143 283.3306500000004
0.5067143 284.44195
0.5077143 285.5464999999994
0.5087143 286.6439499999998
0.5097143 287.7347000000002
0.5107143 288.8188
0.5117143 289.89575
0.5127143 290.9660000000001
0.5137143 292.0285000000002
0.5147143 293.0827499999997
0.5157143 294.1291999999998
0.5167143 295.16779999999994
0.5177143 296.19725
0.5187143 297.2196500000003
0.5197143 298.2400000000003
0.5207143 299.25000000000017
0.5217143 300.24499999999966
0.5227143 301.23999999999984
0.5237143 302.2249999999997
0.5247143 303.2
0.5257143 304.17000000000013
0.5267143 305.12499999999983
0.5277143 306.06999999999994
0.5287143 307.01499999999936
0.5297143 307.9499999999999
0.5307143 308.86500000000126
0.5317143 309.77999999999975
0.5327143 310.68999999999954
0.5337143 311.5850000000003
0.5347143 312.4649999999993
0.5357143 313.3400000000008
0.5367143 314.215000000001
0.5377143 315.06999999999925
0.5387143 315.91499999999996
0.5397143 316.7600000000006
0.5407143 317.5949999999997
0.5417143 318.4149999999997
0.5427143 319.2249999999994
0.5437143 320.0250000000002
0.5447143 320.8100000000005
0.5457143 321.58999999999935
0.5467143 322.35999999999933
0.5477143 323.11500000000024
0.5487143 323.865000000001
0.5497143 324.6100000000001
0.5507143 325.3350000000002
0.5517143 326.04999999999995
0.5527143 326.75999999999954
0.5537143 327.45
0.5547143 328.1350000000002
0.5557143 328.81000000000023
0.5567143 329.4749999999999
0.5577143 330.12499999999915
0.5587143 330.76499999999953
0.5597143 331.395000000001
0.5607143 332.0050000000005
0.5617143 332.61499999999995
0.5627143 333.21000000000043
0.5637143 333.78499999999894
0.5647143 334.355
0.5657143 334.9149999999995
0.5667143 335.46499999999867
0.5677143 336.00000000000017
0.5687143 336.5250000000014
0.5697143 337.03999999999957
0.5707143 337.5349999999999
0.5717143 338.02
0.5727143 338.4949999999998
0.5737143 338.9550000000019
0.5747143 339.40000000000083
0.5757143 339.83499999999947
0.5767143 340.2649999999979
0.5777143 340.6750000000014
0.5787143 341.07000000000164
0.5797143 341.45499999999885
0.5807143 341.82499999999834
0.5817143 342.1900000000005
0.5827143 342.53499999999934
0.5837143 342.8699999999979
0.5847143 343.19000000000153
0.5857143 343.495000000002
0.5867143 343.7899999999994
0.5877143 344.0699999999991
0.5887143 344.330000000001
0.5897143 344.5749999999997
0.5907143 344.8149999999983
0.5917143 345.03500000000184
0.5927143 345.2400000000022
0.5937143 345.4399999999996
0.5947143 345.62499999999943
0.5957143 345.7899999999986
0.5967143 345.9450000000003
0.5977143 346.0850000000015
0.5987143 346.2099999999995
0.5997143 346.3250000000001
0.6007143 346.42
0.6017143 346.4999999999996
0.6027143 346.5699999999988
0.6037143 346.62000000000023
0.6047143 346.6600000000014
0.6057143 346.6849999999993
0.6067143 346.6849999999993
0.6077143 346.67499999999905
0.6087143 346.6550000000013
0.6097143 346.62000000000023
0.6107143 346.5699999999988
0.6117143 346.5049999999997
0.6127143 346.4250000000002
0.6137143 346.33000000000027
0.6147143 346.21999999999986
0.6157143 346.094999999999
0.6167143 345.95000000000044
0.6177143 345.7900000000014
0.6187143 345.6149999999991
0.6197143 345.4249999999992
0.6207143 345.2200000000016
0.6217143 345.00000000000085
0.6227143 344.76499999999965
0.6237143 344.5050000000005
0.6247143 344.2349999999983
0.6257143 343.9499999999984
0.6267143 343.6500000000009
0.6277143 343.3400000000003
0.6287143 343.00999999999914
0.6297143 342.67000000000047
0.6307143 342.3100000000012
0.6317143 341.9250000000012
0.6327143 341.5299999999982
0.6337143 341.1199999999975
0.6347143 340.6850000000017
0.6357143 340.23999999999995
0.6367143 339.78000000000065
0.6377143 339.2950000000033
0.6387143 338.80500000000035
0.6397143 338.29499999999956
0.6407143 337.75999999999806
0.6417143 337.2149999999963
0.6427143 336.65500000000236
0.6437143 336.0799999999997
0.6447143 335.4849999999965
0.6457143 334.87500000000114
0.6467143 334.255
0.6477143 333.61000000000087
0.6487143 332.94500000000113
0.6497143 332.2700000000012
0.6507143 331.5750000000006
0.6517143 330.8599999999995
0.6527143 330.1300000000007
0.6537143 329.3849999999987
0.6547143 328.6200000000017
0.6557143 327.83499999999856
0.6567143 327.03499999999775
0.6577143 326.22000000000486
0.6587143 325.39500000000055
0.6597143 324.5449999999983
0.6607143 323.6799999999984
0.6617143 322.80499999999824
0.6627143 321.90000000000276
0.6637143 320.98500000000143
0.6647143 320.0549999999969
0.6657143 319.1049999999973
0.6667143 318.1400000000001
0.6677143 317.1500000000049
0.6687143 316.145000000001
0.6697143 315.11999999999654
0.6707143 314.06999999999965
0.6717143 313.01000000000244
0.6727143 311.93999999999943
0.6737143 310.8449999999985
0.6747143 309.7349999999999
0.6757143 308.615000000001
0.6767143 307.4799999999989
0.6777143 306.3199999999988
0.6787143 305.14000000000374
0.6797143 303.95000000000283
0.6807143 302.7349999999984
0.6817143 301.50499999999636
0.6827143 300.25499999999926
0.6837143 298.9850000000016
0.6847143 297.7049999999981
0.6857143 296.4000000000022
0.6867143 295.0750000000002
0.6877143 293.7399999999979
0.6887143 292.38500000000056
0.6897143 291.01500000000004
0.6907143 289.6300000000018
0.6917143 288.2300000000004
0.6927143 286.81500000000136
0.6937143 285.3799999999962
0.6947143 283.9199999999986
0.6957143 282.4450000000034
0.6967143 280.9549999999994
0.6977143 279.4350000000001
0.6987143 277.90500000000054
0.6997143 276.35999999999774
0.7007143 274.7949999999999
0.7017143 273.2149999999989
0.7027143 271.61500000000285
0.7037143 270.00500000000096
0.7047143 268.37499999999847
0.7057143 266.725000000001
0.7067143 265.0600000000003
0.7077143 263.3849999999993
0.7087143 261.6950000000007
0.7097143 259.9800000000041
0.7107143 258.24999999999875
0.7117143 256.49499999999546
0.7127143 254.72500000000008
0.7137143 252.9400000000015
0.7147143 251.13499999999678
0.7157143 249.3100000000026
0.7167143 247.4700000000052
0.7177143 245.6199999999964
0.7187143 243.74999999999812
0.7197143 241.86500000000223
0.7207143 239.96499999999753
0.7217143 238.04499999999786
0.7227143 236.1100000000005
0.7237143 234.1599999999999
0.7247143 232.1950000000017
0.7257143 230.2100000000029
0.7267143 228.204999999998
0.7277143 226.18500000000097
0.7287143 224.15000000000074
0.7297143 222.09499999999994
0.7307143 220.01999999999856
0.7317143 217.93499999999688
0.7327143 215.8350000000031
0.7337143 213.71500000000322
0.7347143 211.57499999999717
0.7357143 209.42499999999643
0.7367143 207.26500000000092
0.7377143 205.0849999999993
0.7387143 202.89000000000001
0.7397143 200.67500000000015
0.7407143 198.44500000000264
0.7417143 196.20000000000192
0.7427143 193.9299999999977
0.7437143 191.65500000000168
0.7447143 189.35999999999953
0.7457143 187.0449999999968
0.7467143 184.72500000000224
0.7477143 182.38500000000158
0.7487143 180.02500000000032
0.7497143 177.65499999999878
0.7507143 175.26999999999958
0.7517143 172.87000000000273
0.7527143 170.46000000000006
0.7537143 168.0299999999968
0.7547143 165.5799999999985
0.7557143 163.11999999999992
0.7567143 160.65000000000106
0.7577143 158.16000000000165
0.7587143 155.65499999999898
0.7597143 153.1400000000016
0.7607143 150.60000000000073
0.7617143 148.04499999999666
0.7627143 145.48500000000075
0.7637143 142.90499999999872
0.7647143 140.30999999999904
0.7657143 137.70000000000172
0.7667143 135.07999999999853
0.7677143 132.45500000000354
0.7687143 129.8149999999998
0.7697143 127.15499999999547
0.7707143 124.47999999999904
0.7717143 121.79500000000232
0.7727143 119.09500000000239
0.7737143 116.37999999999926
0.7747143 113.64999999999847
0.7757143 110.91500000000032
0.7767143 108.16000000000159
0.7777143 105.38500000000228
0.7787143 102.60500000000006
0.7797143 99.81000000000017
0.7807143 97.00500000000001
0.7817143 94.18999999999956
0.7827143 91.36499999999882
0.7837143 88.5250000000004
0.7847143 85.67500000000172
0.7857143 82.8149999999972
0.7867143 79.93499999999764
0.7877143 77.04499999999781
0.7887143 74.14000000000031
0.7897143 71.22500000000254
0.7907143 68.30500000000184
0.7917143 65.35999999999764
0.7927143 62.40499999999871
0.7937143 59.44999999999978
0.7947143 56.47500000000028
0.7957143 53.49000000000048
0.7967143 50.49999999999777
0.7977143 47.50000000000032
0.7987143 44.485000000005215
0.7997143 41.46000000000427
0.8007143 38.42499999999749
0.8017143 35.38499999999889
0.8027143 32.335
0.8037143 29.26500000000054
0.8047143 26.19500000000108
0.8057143 23.114999999995778
0.8067143 20.015000000001002
0.8077143 16.900000000003025
0.8087143 13.784999999999492
0.8097143 10.664999999998592
0.8107143 7.524999999997117
0.8117143 4.379999999998274
0.8127143 1.2300000000020628
0.8137143 -1.9299999999999873
0.8147143 -5.094999999999406
0.8157143 -8.27499999999648
0.8167143 -11.454999999999105
0.8177143 -14.645000000002018
0.8187143 -17.844999999999665
0.8197143 -21.044999999997316
0.8207143 -24.26000000000372
0.8217143 -27.484999999999317
0.8227143 -30.720000000000745
0.8237143 -33.96500000000246
0.8247143 -37.21999999999892
0.8257143 -40.475000000000925
0.8267143 -43.72999999999738
0.8277143 -46.999999999997044
0.8287143 -50.27499999999962
0.8297143 -53.55000000000221
0.8307143 -56.84000000000245
0.8317143 -60.12999999999713
0.8327143 -63.42500000000029
0.8337143 -66.73000000000373
0.8347143 -70.03500000000162
0.8357143 -73.35499999999718
0.8367143 -76.67499999999828
0.8377143 -79.99499999999938
0.8387143 -83.33500000000105
0.8397143 -86.68000000000009
0.8407143 -90.02499999999914
0.8417143 -93.38000000000402
0.8427143 -96.7349999999978
0.8437143 -100.08999999999713
0.8447143 -103.44500000000201
0.8457143 -106.8049999999987
0.8467143 -110.16999999999832
0.8477143 -113.54000000000086
0.8487143 -116.91500000000077
0.8497143 -120.29000000000067
0.8507143 -123.66999999999794
0.8517143 -127.06000000000105
0.8527143 -130.44500000000124
0.8537143 -133.83000000000146
0.8547143 -137.2299999999993
0.8557143 -140.62499999999977
0.8567143 -144.0250000000032
0.8577143 -147.4299999999984
0.8587143 -150.83499999999916
0.8597143 -154.23500000000257
0.8607143 -157.63500000000042
0.8617143 -161.04499999999854
0.8627143 -164.4499999999993
0.8637143 -167.84999999999718
0.8647143 -171.25499999999795
0.8657143 -174.66000000000426
0.8667143 -178.07000000000238
0.8677143 -181.4849999999979
0.8687143 -184.89999999999895
0.8697143 -188.315
0.8707143 -191.72499999999815
0.8717143 -195.1399999999992
0.8727143 -198.56000000000319
0.8737143 -201.9749999999987
0.8747143 -205.3849999999968
0.8757143 -208.7950000000005
0.8767143 -212.20000000000127
0.8777143 -215.5999999999991
0.8787143 -219.00000000000253
0.8797143 -222.40000000000038
0.8807143 -225.79500000000087
0.8817143 -229.19000000000133
0.8827143 -232.58499999999626
0.8837143 -235.9800000000023
0.8847143 -239.37500000000279
0.8857143 -242.7699999999977
0.8867143 -246.16000000000082
0.8877143 -249.5499999999984
0.8887143 -252.93499999999858
0.8897143 -256.3150000000014
0.8907143 -259.6900000000013
0.8917143 -263.0550000000009
0.8927143 -266.4200000000005
0.8937143 -269.77499999999986
0.8947143 -273.1249999999963
0.8957143 -276.47499999999826
0.8967143 -279.8250000000002
0.8977143 -283.1650000000019
0.8987143 -286.5000000000006
0.8997143 -289.8400000000023
0.9007143 -293.1799999999984
0.9017143 -296.5099999999998
0.9027143 -299.83500000000384
0.9037143 -303.1549999999994
0.9047143 -306.4650000000002
0.9057143 -309.7650000000007
0.9067143 -313.0499999999981
0.9077143 -316.3249999999951
0.9087143 -319.58999999999736
0.9097143 -322.8549999999997
0.9107143 -326.11000000000166
0.9117143 -329.36000000000075
0.9127143 -332.60500000000246
0.9137143 -335.8450000000013
0.9147143 -339.07999999999714
0.9157143 -342.3100000000012
0.9167143 -345.53500000000236
0.9177143 -348.74999999999767
0.9187143 -351.9549999999982
0.9197143 -355.15000000000407
0.9207143 -358.3349999999985
0.9217143 -361.5049999999953
0.9227143 -364.6650000000029
0.9237143 -367.81000000000176
0.9247143 -370.935
0.9257143 -374.0550000000009
0.9267143 -377.17500000000183
0.9277143 -380.2799999999995
0.9287143 -383.3799999999998
0.9297143 -386.48000000000013
0.9307143 -389.56499999999727
0.9317143 -392.62999999999937
0.9327143 -395.69500000000147
0.9337143 -398.74500000000035
0.9347143 -401.77999999999605
0.9357143 -404.80500000000245
0.9367143 -407.81000000000284
0.9377143 -410.8049999999974
0.9387143 -413.7800000000024
0.9397143 -416.73999999999876
0.9407143 -419.6849999999974
0.9417143 -422.62000000000126
0.9427143 -425.5500000000023
0.9437143 -428.47000000000304
0.9447143 -431.37999999999784
0.9457143 -434.2749999999951
0.9467143 -437.1650000000004
0.9477143 -440.045
0.9487143 -442.9000000000016
0.9497143 -445.74
0.9507143 -448.56499999999517
0.9517143 -451.3700000000009
0.9527143 -454.16000000000344
0.9537143 -456.92999999999984
0.9547143 -459.6849999999986
0.9557143 -462.4249999999996
0.9567143 -465.14500000000015
0.9577143 -467.850000000003
0.9587143 -470.545
0.9597143 -473.22999999999666
0.9607143 -475.9000000000013
0.9617143 -478.55500000000274
0.9627143 -481.2049999999984
0.9637143 -483.8349999999991
0.9647143 -486.4399999999991
0.9657143 -489.0250000000012
0.9667143 -491.59000000000003
0.9677143 -494.1299999999981
0.9687143 -496.64500000000106
0.9697143 -499.150000000001
0.9707143 -501.64000000000044
0.9717143 -504.1049999999991
0.9727143 -506.5550000000002
0.9737143 -508.99500000000097
0.9747143 -511.4149999999984
0.9757143 -513.8150000000007
0.9767143 -516.2
0.9777143 -518.5699999999987
0.9787143 -520.9249999999998
0.9797143 -523.2600000000004
0.9807143 -525.5750000000004
0.9817143 -527.8699999999997
0.9827143 -530.1400000000011
0.9837143 -532.379999999999
0.9847143 -534.599999999999
0.9857143 -536.795000000001
0.9867143 -538.9649999999996
0.9877143 -541.1250000000006
0.9887143 -543.2650000000011
0.9897143 -545.3849999999983
0.9907143 -547.4900000000005
0.9917143 -549.570000000002
0.9927143 -551.625
0.9937143 -553.6650000000004
0.9947143 -555.6800000000001
0.9957143 -557.6749999999992
0.9967143 -559.6550000000005
0.9977143 -561.6099999999985
0.9987143 -563.5349999999983
0.9997143 -565.4350000000003
1.000714 -567.3100000000014
1.001714 -569.1500000000016
1.002714 -570.9699999999984
1.003714 -572.7800000000004
1.004714 -574.5650000000019
1.005714 -576.3299999999999
1.006714 -578.0750000000002
1.007714 -579.805
1.008714 -581.5149999999991
1.009714 -583.1899999999987
1.010714 -584.8350000000002
1.011714 -586.4599999999998
1.012714 -588.0699999999988
1.013714 -589.6449999999998
1.014714 -591.1950000000013
1.015714 -592.7250000000009
1.016714 -594.2199999999995
1.017714 -595.69
1.018714 -597.1299999999999
1.019714 -598.5400000000002
1.020714 -599.9350000000001
1.021714 -601.3149999999995
1.022714 -602.6649999999995
1.023714 -603.9950000000002
1.024714 -605.3050000000004
1.025714 -606.5849999999998
1.026714 -607.8399999999998
1.027714 -609.0600000000001
1.028714 -610.2499999999997
1.029714 -611.4099999999997
1.030714 -612.5450000000004
1.031714 -613.6650000000001
1.032714 -614.75
1.033714 -615.8083500000001
1.034714 -616.8440500000004
1.035714 -617.8457499999997
1.036714 -618.821
1.037714 -619.7709500000002
1.038714 -620.6982
1.039714 -621.6041999999998
1.040714 -622.4876499999997
1.041714 -623.3450000000001
1.042714 -624.1722000000001
1.043714 -624.9656999999999
1.044714 -625.7240499999998
1.045714 -626.4488
1.046714 -627.14335
1.047714 -627.8112500000001
1.048714 -628.455155
1.049714 -629.07529
1.050714 -629.6700450000001
1.051714 -630.23721
1.052714 -630.7751000000001
1.053714 -631.2837
1.054714 -631.7641500000001
1.055714 -632.2185499999999
1.056714 -632.64835
1.057714 -633.0529000000001
1.058714 -633.43015
1.059714 -633.7765500000002
1.060714 -634.0883499999999
1.061714 -634.3640499999998
1.062714 -634.6043000000003
1.063714 -634.8118499999999
1.064714 -634.991
1.065714 -635.1449000000002
1.066714 -635.2778999999996
1.067714 -635.38
1.068714 -635.4600000000002
1.069714 -635.5149999999996
1.070714 -635.5350000000002
1.071714 -635.5250000000007
1.072714 -635.4799999999993
1.073714 -635.4100000000002
1.074714 -635.3100000000001
1.075714 -635.1799999999992
1.076714 -635.02
1.077714 -634.83
1.078714 -634.6050000000005
1.079714 -634.3399999999999
1.080714 -634.0499999999998
1.081714 -633.7250000000003
1.082714 -633.3749999999999
1.083714 -633.0100000000006
1.084714 -632.6150000000002
1.085714 -632.1949999999993
1.086714 -631.7450000000002
1.087714 -631.2650000000003
1.088714 -630.7549999999994
1.089714 -630.2050000000003
1.090714 -629.6250000000003
1.091714 -629.0149999999994
1.092714 -628.3650000000001
1.093714 -627.6950000000003
1.094714 -626.9949999999997
1.095714 -626.2500000000003
1.096714 -625.4850000000007
1.097714 -624.6849999999998
1.098714 -623.8449999999979
1.099714 -622.9899999999983
1.100714 -622.1100000000007
1.101714 -621.2000000000023
1.102714 -620.2700000000006
1.103714 -619.3099999999979
1.104714 -618.3149999999998
1.105714 -617.2850000000008
1.106714 -616.2150000000005
1.107714 -615.1149999999994
1.108714 -613.9850000000001
1.109714 -612.8149999999999
1.110714 -611.6199999999989
1.111714 -610.4100000000001
1.112714 -609.1650000000004
1.113714 -607.8899999999999
1.114714 -606.5850000000012
1.115714 -605.2550000000018
1.116714 -603.899999999999
1.117714 -602.5100000000006
1.118714 -601.0950000000014
1.119714 -599.654999999999
1.120714 -598.1849999999982
1.121714 -596.6749999999993
1.122714 -595.1399999999995
1.123714 -593.5700000000015
1.124714 -591.9499999999994
1.125714 -590.3049999999994
1.126714 -588.6350000000012
1.127714 -586.9349999999995
1.128714 -585.215
1.129714 -583.4699999999998
1.130714 -581.6950000000015
1.131714 -579.8999999999999
1.132714 -578.0699999999972
1.133714 -576.2050000000019
1.134714 -574.3200000000004
1.135714 -572.4000000000007
1.136714 -570.4500000000002
1.137714 -568.4699999999987
1.138714 -566.460000000002
1.139714 -564.4250000000018
1.140714 -562.3549999999976
1.141714 -560.2499999999955
1.142714 -558.1200000000008
1.143714 -555.9650000000028
1.144714 -553.7799999999982
1.145714 -551.5749999999986
1.146714 -549.345000000001
1.147714 -547.09
1.148714 -544.8100000000011
1.149714 -542.4949999999984
1.150714 -540.1549999999977
1.151714 -537.7850000000018
1.152714 -535.3800000000019
1.153714 -532.9450000000013
1.154714 -530.4799999999998
1.155714 -527.9900000000004
1.156714 -525.475000000003
1.157714 -522.9299999999993
1.158714 -520.3599999999975
1.159714 -517.7649999999977
1.160714 -515.1450000000001
1.161714 -512.499999999999
1.162714 -509.83
1.163714 -507.1400000000003
1.164714 -504.4300000000002
1.165714 -501.695000000002
1.166714 -498.92999999999745
1.167714 -496.1300000000001
1.168714 -493.30499999999944
1.169714 -490.4450000000004
1.170714 -487.55000000000325
1.171714 -484.63999999999726
1.172714 -481.7000000000015
1.173714 -478.7350000000023
1.174714 -475.75499999999994
1.175714 -472.74999999999955
1.176714 -469.7199999999957
1.177714 -466.66499999999945
1.178714 -463.5949999999999
1.179714 -460.5000000000025
1.180714 -457.38000000000164
1.181714 -454.2349999999972
1.182714 -451.06000000000313
1.183714 -447.86500000000285
1.184714 -444.6449999999991
1.185714 -441.3899999999971
1.186714 -438.10999999999706
1.187714 -434.8100000000021
1.188714 -431.49000000000103
1.189714 -428.1449999999964
1.190714 -424.77499999999947
1.191714 -421.3950000000022
1.192714 -417.99499999999875
1.193714 -414.5799999999977
1.194714 -411.14000000000425
1.195714 -407.6750000000017
1.196714 -404.1899999999987
1.197714 -400.6750000000003
1.198714 -397.1400000000014
1.199714 -393.5799999999989
1.200714 -389.9999999999959
1.201714 -386.4000000000034
1.202714 -382.77500000000185
1.203714 -379.12999999999977
1.204714 -375.4650000000026
1.205714 -371.7849999999967
1.206714 -368.0849999999958
1.207714 -364.36499999999984
1.208714 -360.6300000000007
1.209714 -356.88000000000386
1.210714 -353.10500000000354
1.211714 -349.3049999999998
1.212714 -345.4949999999957
1.213714 -341.66499999999655
1.214714 -337.8050000000021
1.215714 -333.9350000000019
1.216714 -330.0399999999981
1.217714 -326.13000000000227
1.218714 -322.20500000000317
1.219714 -318.25499999999505
1.220714 -314.2949999999978
1.221714 -310.32000000000284
1.222714 -306.32999999999913
1.223714 -302.3200000000004
1.224714 -298.3000000000013
1.225714 -294.270000000002
1.226714 -290.21000000000186
1.227714 -286.13499999999846
1.228714 -282.04499999999746
1.229714 -277.93999999999875
1.230714 -273.82499999999976
1.231714 -269.6900000000002
1.232714 -265.540000000003
1.233714 -261.37999999999994
1.234714 -257.1999999999963
1.235714 -253.0050000000006
1.236714 -248.80500000000194
1.237714 -244.5900000000001
1.238714 -240.36000000000058
1.239714 -236.12499999999815
1.240714 -231.88000000000096
1.241714 -227.6100000000003
1.242714 -223.32999999999936
1.243714 -219.03000000000338
1.244714 -214.71499999999867
1.245714 -210.39999999999947
1.246714 -206.0649999999997
1.247714 -201.7199999999997
1.248714 -197.37000000000228
1.249714 -193.0049999999961
1.250714 -188.6249999999978
1.251714 -184.24000000000217
1.252714 -179.83499999999486
1.253714 -175.46000000000507
1.254714 -171.05000000000592
1.255714 -166.59999999999454
1.256714 -162.20000000000124
1.257714 -157.75000000000094
1.258714 -153.30000000000067
1.259714 -148.85000000000036
1.260714 -144.3499999999931
1.261714 -139.9000000000039
1.262714 -135.40000000000774
1.263714 -130.90000000000046
1.264714 -126.45000000000017
1.265714 -121.89999999999701
1.266714 -117.40000000000083
1.267714 -112.89999999999355
1.268714 -108.39999999999739
1.269714 -103.85000000000532
1.270714 -99.30000000000217
1.271714 -94.749999999999
1.272714 -90.19999999999584
1.273714 -85.69999999999966
1.274714 -81.10000000000062
1.275714 -76.54999999999745
1.276714 -71.99999999999429
1.277714 -67.40000000000634
1.278714 -62.800000000007294
1.279714 -58.24999999999303
1.280714 -53.70000000000097
1.281714 -49.10000000000192
1.282714 -44.49999999999177
1.283714 -39.90000000000382
1.284714 -35.35000000000066
1.285714 -30.799999999997496
1.286714 -26.20000000000955
1.287714 -21.55000000000351
1.288714 -16.94999999999336
1.289714 -12.400000000001299
1.290714 -7.80000000000225
1.291714 -3.199999999992098
1.292714 1.399999999995849
1.293714 5.999999999994898
1.294714 10.60000000000505
1.295714 15.2000000000041
1.296714 19.80000000000315
1.297714 24.400000000002198
1.298714 29.000000000001247
1.299714 33.549999999993304
1.300714 38.14999999999236
1.301714 42.75000000000251
1.302714 47.30000000000567
1.303714 51.900000000004724
1.304714 56.44999999999678
1.305714 61.04999999999583
1.306714 65.64999999999488
1.307714 70.19999999999804
1.308714 74.75000000000121
1.309714 79.30000000000436
1.310714 83.90000000000342
1.311714 88.44999999999547
1.312714 92.95000000000275
1.313714 97.50000000000591
1.314714 102.00000000000209
1.315714 106.54999999999416
1.316714 111.09999999999731
1.317714 115.60000000000458
1.318714 120.10000000000076
1.319714 124.59999999999694
1.320714 129.09999999999312
1.321714 133.5500000000045
1.322714 138.10000000000767
1.323714 142.54999999999686
1.324714 146.99999999999713
1.325714 151.4999999999933
1.326714 155.9500000000047
1.327714 160.3500000000091
1.328714 164.7499999999913
1.329714 169.19999999999158
1.330714 173.62500000000503
1.331714 178.0300000000068
1.332714 182.4049999999966
1.333714 186.7899999999978
1.334714 191.16000000000133
1.335714 195.51500000000166
1.336714 199.8600000000017
1.337714 204.18499999999563
1.338714 208.50000000000034
1.339714 212.80500000000478
1.340714 217.10500000000076
1.341714 221.39999999999938
1.342714 225.68000000000032
1.343714 229.94499999999806
1.344714 234.18999999999522
1.345714 238.41500000000292
1.346714 242.63500000000215
1.347714 246.84499999999554
1.348714 251.03499999999946
1.349714 255.22000000000045
1.350714 259.3950000000012
1.351714 263.55499999999864
1.352714 267.69500000000113
1.353714 271.815000000003
1.354714 275.9049999999985
1.355714 279.9800000000019
1.356714 284.05000000000234
1.357714 288.1049999999996
1.358714 292.1449999999992
1.359714 296.1699999999956
1.360714 300.1849999999973
1.361714 304.175000000001
1.362714 308.1350000000038
1.363714 312.07500000000056
1.364714 315.9999999999996
1.365714 319.9149999999984
1.366714 323.81999999999687
1.367714 327.700000000003
1.368714 331.56500000000034
1.369714 335.415
1.370714 339.2349999999988
1.371714 343.02500000000236
1.372714 346.79499999999973
1.373714 350.5499999999995
1.374714 354.29000000000156
1.375714 358.0099999999975
1.376714 361.71500000000134
1.377714 365.40999999999934
1.378714 369.07500000000203
1.379714 372.7150000000012
1.380714 376.32999999999697
1.381714 379.91499999999735
1.382714 383.4800000000027
1.383714 387.03000000000486
1.384714 390.55999999999534
1.385714 394.0749999999993
1.386714 397.5649999999997
1.387714 401.0199999999964
1.388714 404.4500000000006
1.389714 407.8550000000014
1.390714 411.2350000000042
1.391714 414.5950000000009
1.392714 417.934999999997
1.393714 421.26000000000107
1.394714 424.564999999999
1.395714 427.83999999999594
1.396714 431.09000000000066
1.397714 434.3050000000015
1.398714 437.48499999999854
1.399714 440.64500000000055
1.400714 443.78500000000207
1.401714 446.90500000000293
1.402714 450.00000000000034
1.403714 453.0699999999999
1.404714 456.1150000000014
1.405714 459.12999999999647
1.406714 462.1099999999989
1.407714 465.0600000000004
1.408714 467.9849999999985
1.409714 470.8900000000016
1.410714 473.78000000000145
1.411714 476.6400000000003
1.412714 479.46500000000117
1.413714 482.2699999999958
1.414714 485.0450000000006
1.415714 487.7750000000014
1.416714 490.4749999999957
1.417714 493.1500000000033
1.418714 495.8050000000047
1.419714 498.4349999999971
1.420714 501.03999999999706
1.421714 503.6150000000017
1.422714 506.15500000000253
1.423714 508.664999999997
1.424714 511.1399999999988
1.425714 513.5900000000026
1.426714 516.0100000000001
1.427714 518.4049999999995
1.428714 520.7799999999985
1.429714 523.1199999999991
1.430714 525.4299999999989
1.431714 527.7050000000005
1.432714 529.940000000001
1.433714 532.1450000000004
1.434714 534.3199999999993
1.435714 536.4649999999971
1.436714 538.5850000000025
1.437714 540.6850000000018
1.438714 542.7499999999974
1.439714 544.7750000000028
1.440714 546.7700000000019
1.441714 548.7299999999973
1.442714 550.6549999999999
1.443714 552.5449999999987
1.444714 554.414999999997
1.445714 556.2549999999999
1.446714 558.0600000000047
1.447714 559.8400000000004
1.448714 561.5800000000004
1.449714 563.2850000000022
1.450714 564.9549999999947
1.451714 566.5849999999972
1.452714 568.1900000000018
1.453714 569.7750000000001
1.454714 571.3250000000003
1.455714 572.8400000000022
1.456714 574.3300000000007
1.457714 575.7800000000008
1.458714 577.1899999999996
1.459714 578.5699999999977
1.460714 579.9100000000001
1.461714 581.2200000000017
1.462714 582.4999999999997
1.463714 583.7499999999995
1.464714 584.9700000000013
1.465714 586.1499999999992
1.466714 587.2999999999989
1.467714 588.4100000000003
1.468714 589.4800000000006
1.469714 590.5250000000001
1.470714 591.5349999999986
1.471714 592.5150000000018
1.472714 593.4650000000014
1.473714 594.3799999999999
1.474714 595.255
1.475714 596.0949999999992
1.476714 596.9000000000002
1.477714 597.6650000000001
1.478714 598.399999999999
1.479714 599.0999999999996
1.480714 599.7749999999996
1.481714 600.4199999999987
1.482714 601.0299999999996
1.483714 601.6000000000022
1.484714 602.1300000000007
1.485714 602.6299999999984
1.486714 603.0950000000007
1.487714 603.525000000002
1.488714 603.9199999999995
1.489714 604.2899999999989
1.490714 604.6250000000003
1.491714 604.9250000000006
1.492714 605.1849999999997
1.493714 605.4049999999977
1.494714 605.5950000000005
1.495714 605.7500000000022
1.496714 605.87
1.497714 605.9599999999998
1.498714 606.0250000000002
1.499714 606.0499999999996
1.500714 606.0399999999993
1.501714 605.9949999999994
1.502714 605.9099999999997
1.503714 605.7900000000004
1.504714 605.6350000000002
1.505714 605.4549999999992
1.506714 605.24
1.507714 604.990000000001
1.508714 604.7150000000001
1.509714 604.3999999999993
1.510714 604.0450000000003
1.511714 603.6550000000002
1.512714 603.2300000000004
1.513714 602.78
1.514714 602.2949999999998
1.515714 601.7750000000002
1.516714 601.2249999999997
1.517714 600.6399999999995
1.518714 600.0149999999995
1.519714 599.355
1.520714 598.6600000000002
1.521714 597.92865
1.522714 597.17065
1.523714 596.38245
1.524714 595.5644000000003
1.525714 594.71465
1.526714 593.8302999999999
1.527714 592.9103000000001
1.528714 591.9552999999997
1.529714 590.9665000000001
1.530714 589.9459500000003
1.531714 588.89575
1.532714 587.8161499999999
1.533714 586.7058
1.534714 585.5627499999998
1.535714 584.3851
1.536714 583.172265
1.537714 581.925505
1.538714 580.6471449999999
1.539714 579.339745
1.540714 578.00469
1.541714 576.6415499999999
1.542714 575.2482499999999
1.543714 573.8222000000002
1.544714 572.3617
1.545714 570.8661000000001
1.546714 569.3366500000002
1.547714 567.7759499999997
1.548714 566.1862
1.549714 564.5683000000001
1.550714 562.9221
1.551714 561.2462999999998
1.552714 559.5386000000001
1.553714 557.7981500000003
1.554714 556.0260499999997
1.555714 554.222
1.556714 552.3958500000002
1.557714 550.5400000000001
1.558714 548.6499999999999
1.559714 546.7449999999999
1.560714 544.8100000000005
1.561714 542.8299999999997
1.562714 540.8249999999989
1.563714 538.7950000000003
1.564714 536.7300000000006
1.565714 534.6349999999999
1.566714 532.5150000000001
1.567714 530.3749999999995
1.568714 528.2099999999998
1.569714 526.0100000000004
1.570714 523.7850000000003
1.571714 521.5349999999994
1.572714 519.2500000000002
1.573714 516.9400000000005
1.574714 514.61
1.575714 512.2500000000002
1.576714 509.8699999999997
1.577714 507.46500000000003
1.578714 505.02499999999924
1.579714 502.5600000000005
1.580714 500.0650000000009
1.581714 497.53999999999905
1.582714 494.9899999999993
1.583714 492.42000000000036
1.584714 489.8299999999995
1.585714 487.2149999999992
1.586714 484.5700000000008
1.587714 481.90500000000196
1.588714 479.2199999999997
1.589714 476.49999999999915
1.590714 473.7550000000007
1.591714 470.99499999999904
1.592714 468.20999999999947
1.593714 465.40000000000197
1.594714 462.570000000001
1.595714 459.7199999999996
1.596714 456.84000000000003
1.597714 453.9349999999997
1.598714 451.00499999999874
1.599714 448.055
1.600714 445.09000000000077
1.601714 442.10499999999814
1.602714 439.1050000000007
1.603714 436.0800000000026
1.604714 433.03499999999826
1.605714 429.96499999999884
1.606714 426.8750000000016
1.607714 423.7650000000009
1.608714 420.6299999999996
1.609714 417.47499999999775
1.610714 414.30000000000075
1.611714 411.11000000000064
1.612714 407.89999999999986
1.613714 404.6700000000014
1.614714 401.4149999999994
1.615714 398.14499999999975
1.616714 394.8599999999996
1.617714 391.554999999999
1.618714 388.2400000000008
1.619714 384.90499999999923
1.620714 381.55500000000006
1.621714 378.19000000000045
1.622714 374.8000000000001
1.623714 371.39499999999936
1.624714 367.97499999999815
1.625714 364.5300000000018
1.626714 361.0699999999994
1.627714 357.60499999999973
1.628714 354.1200000000022
1.629714 350.6199999999987
1.630714 347.1049999999976
1.631714 343.57000000000136
1.632714 340.02500000000214
1.633714 336.4699999999998
1.634714 332.8949999999997
1.635714 329.3099999999993
1.636714 325.71499999999867
1.637714 322.1050000000003
1.638714 318.4900000000018
1.639714 314.85499999999996
1.640714 311.2000000000004
1.641714 307.5400000000006
1.642714 303.86999999999773
1.643714 300.1799999999999
1.644714 296.4800000000017
1.645714 292.78000000000077
1.646714 289.0649999999995
1.647714 285.33499999999765
1.648714 281.59999999999854
1.649714 277.8500000000017
1.650714 274.09500000000196
1.651714 270.33499999999935
1.652714 266.55999999999904
1.653714 262.77499999999844
1.654714 258.98999999999785
1.655714 255.18999999999957
1.656714 251.37500000000367
1.657714 247.56000000000222
1.658714 243.72999999999757
1.659714 239.88999999999817
1.660714 236.04500000000138
1.661714 232.1950000000017
1.662714 228.33500000000174
1.663714 224.46999999999883
1.664714 220.60499999999595
1.665714 216.72500000000093
1.666714 212.8450000000004
1.667714 208.96499999999983
1.668714 205.07499999999902
1.669714 201.17499999999788
1.670714 197.2750000000023
1.671714 193.3750000000012
1.672714 189.46499999999978
1.673714 185.5550000000039
1.674714 181.6450000000025
1.675714 177.72999999999817
1.676714 173.8049999999991
1.677714 169.88000000000002
1.678714 165.95500000000095
1.679714 162.0300000000019
1.680714 158.1049999999973
1.681714 154.1749999999953
1.682714 150.24499999999884
1.683714 146.3099999999995
1.684714 142.38000000000306
1.685714 138.45000000000107
1.686714 134.51499999999618
1.687714 130.58000000000237
1.688714 126.64500000000301
1.689714 122.71500000000101
1.690714 118.78000000000166
1.691714 114.84499999999676
1.692714 110.91500000000032
1.693714 106.98000000000096
1.694714 103.04499999999605
1.695714 99.11499999999963
1.696714 95.19000000000055
1.697714 91.26999999999884
1.698714 87.35500000000008
1.699714 83.44000000000129
1.700714 79.52999999999987
1.701714 75.61999999999847
1.702714 71.71499999999997
1.703714 67.82000000000177
1.704714 63.925000000003564
1.705714 60.035000000002725
1.706714 56.14999999999925
1.707714 52.2699999999987
1.708714 48.38999999999815
1.709714 44.515000000000526
1.710714 40.645000000000266
1.711714 36.77999999999737
1.712714 32.92999999999768
1.713714 29.085000000000917
1.714714 25.245000000001518
1.715714 21.419999999999774
1.716714 17.600000000000946
1.717714 13.784999999999492
1.718714 9.975000000000955
1.719714 6.175000000002706
1.720714 2.3899999999965615
1.721714 -1.3900000000011126
1.722714 -5.164999999995867
1.723714 -8.930000000001437
1.724714 -12.685000000001168
1.725714 -16.43000000000061
1.726714 -20.175000000000054
1.727714 -23.904999999996292
1.728714 -27.620000000000424
1.729714 -31.330000000001633
1.730714 -35.024999999999636
1.731714 -38.70499999999999
1.732714 -42.36499999999977
1.733714 -46.02000000000217
1.734714 -49.67000000000166
1.735714 -53.30499999999794
1.736714 -56.92999999999948
1.737714 -60.54999999999811
1.738714 -64.15499999999908
1.739714 -67.74999999999976
1.740714 -71.33000000000278
1.741714 -74.89000000000523
1.742714 -78.44499999999921
1.743714 -81.98499999999554
1.744714 -85.51499999999712
1.745714 -89.02500000000369
1.746714 -92.51500000000412
1.747714 -95.98499999999844
1.748714 -99.43499999999771
1.749714 -102.87999999999964
1.750714 -106.30500000000099
1.751714 -109.72000000000205
1.752714 -113.12499999999726
1.753714 -116.51500000000037
1.754714 -119.8950000000032
1.755714 -123.24999999999697
1.756714 -126.58999999999865
1.757714 -129.90999999999974
1.758714 -133.21499999999764
1.759714 -136.5000000000005
1.760714 -139.7650000000028
1.761714 -143.02500000000217
1.762714 -146.25500000000068
1.763714 -149.45999999999572
1.764714 -152.654999999996
1.765714 -155.83000000000123
1.766714 -158.980000000003
1.767714 -162.11500000000157
1.768714 -165.2449999999972
1.769714 -168.36000000000072
1.770714 -171.45500000000368
1.771714 -174.54000000000082
1.772714 -177.60499999999735
1.773714 -180.63499999999567
1.774714 -183.64499999999896
1.775714 -186.6300000000043
1.776714 -189.5900000000006
1.777714 -192.5399999999966
1.778714 -195.46500000000023
1.779714 -198.37500000000063
1.780714 -201.26000000000312
1.781714 -204.12000000000208
1.782714 -206.9600000000005
1.783714 -209.77500000000094
1.784714 -212.57999999999555
1.785714 -215.35999999999777
1.786714 -218.12500000000233
1.787714 -220.87499999999815
1.788714 -223.6000000000016
1.789714 -226.3000000000015
1.790714 -228.97000000000057
1.791714 -231.61999999999904
1.792714 -234.23999999999668
1.793714 -236.829999999999
1.794714 -239.40000000000072
1.795714 -241.96000000000217
1.796714 -244.49500000000012
1.797714 -247.00500000000014
1.798714 -249.4999999999997
1.799714 -251.9650000000012
1.800714 -254.405000000002
1.801714 -256.81999999999925
1.802714 -259.2149999999987
1.803714 -261.59000000000043
1.804714 -263.9399999999986
1.805714 -266.2749999999991
1.806714 -268.5750000000014
1.807714 -270.8450000000001
1.808714 -273.0900000000008
1.809714 -275.29500000000036
1.810714 -277.4799999999994
1.811714 -279.6500000000007
1.812714 -281.78999999999843
1.813714 -283.9099999999983
1.814714 -286.01500000000055
1.815714 -288.09000000000196
1.816714 -290.145
1.817714 -292.17999999999745
1.818714 -294.1749999999993
1.819714 -296.14500000000044
1.820714 -298.095000000001
1.821714 -300.01500000000067
1.822714 -301.9149999999998
1.823714 -303.7800000000007
1.824714 -305.6200000000009
1.825714 -307.43500000000034
1.826714 -309.2099999999987
1.827714 -310.959999999999
1.828714 -312.69000000000153
1.829714 -314.4000000000008
1.830714 -316.0849999999993
1.831714 -317.75
1.832714 -319.3950000000001
1.833714 -321.0149999999995
1.834714 -322.60000000000065
1.835714 -324.15500000000094
1.836714 -325.6800000000004
1.837714 -327.1699999999988
1.838714 -328.6399999999995
1.839714 -330.07999999999925
1.840714 -331.48999999999813
1.841714 -332.8750000000019
1.842714 -334.2350000000022
1.843714 -335.5649999999988
1.844714 -336.86500000000007
1.845714 -338.1450000000008
1.846714 -339.399999999998
1.847714 -340.62499999999994
1.848714 -341.8300000000013
1.849714 -343.01499999999925
1.850714 -344.17499999999933
1.851714 -345.30000000000115
1.852714 -346.3899999999992
1.853714 -347.45499999999925
1.854714 -348.480000000001
1.855714 -349.4749999999991
1.856714 -350.44999999999936
1.857714 -351.3950000000016
1.858714 -352.3200000000004
1.859714 -353.22499999999866
1.860714 -354.09500000000145
1.861714 -354.9400000000008
1.862714 -355.76499999999953
1.863714 -356.56500000000034
1.864714 -357.33500000000026
1.865714 -358.0699999999992
1.866714 -358.78500000000037
1.867714 -359.47500000000076
1.868714 -360.1349999999975
1.869714 -360.75999999999885
1.870714 -361.3500000000019
1.871714 -361.9100000000014
1.872714 -362.43999999999994
1.873714 -362.94499999999783
1.874714 -363.42499999999774
1.875714 -363.88000000000113
1.876714 -364.31500000000113
1.877714 -364.7349999999994
1.878714 -365.12500000000085
1.879714 -365.4850000000001
1.880714 -365.8149999999999
1.881714 -366.1200000000003
1.882714 -366.39499999999987
1.883714 -366.6349999999999
1.884714 -366.8549999999993
1.885714 -367.0500000000007
1.886714 -367.20999999999975
1.887714 -367.34499999999946
1.888714 -367.4500000000011
1.889714 -367.5250000000005
1.890714 -367.5849999999994
1.891714 -367.61499999999893
1.892714 -367.6150000000003
1.893714 -367.605
1.894714 -367.569999999999
1.895714 -367.50499999999994
1.896714 -367.4150000000001
1.897714 -367.2950000000008
1.898714 -367.1500000000008
1.899714 -366.9699999999998
1.900714 -366.7599999999993
1.901714 -366.5249999999995
1.902714 -366.2650000000003
1.903714 -365.9800000000005
1.904714 -365.675
1.905714 -365.34500000000025
1.906714 -364.9899999999997
1.907714 -364.61500000000007
1.908714 -364.2100000000009
1.909714 -363.77999999999963
1.910714 -363.32999999999925
1.911714 -362.8600000000003
1.912714 -362.3649999999999
1.913714 -361.83999999999935
1.914714 -361.2900000000002
1.915714 -360.7150000000003
1.916714 -360.10849999999965
1.917714 -359.47384999999997
1.918714 -358.8154500000003
1.919714 -358.1333999999998
1.920714 -357.4293499999999
1.921714 -356.70510000000013
1.922714 -355.96040000000005
1.923714 -355.19415000000026
1.924714 -354.40549999999973
1.925714 -353.59339999999975
1.926714 -352.75740000000025
1.927714 -351.8976
1.928714 -351.0142000000001
1.929714 -350.1072500000001
1.930714 -349.17725
1.931714 -348.22415
1.932714 -347.2471500000001
1.933714 -346.2463499999999
1.934714 -345.22189999999995
1.935714 -344.17435
1.936714 -343.1052
1.937714 -342.01599999999985
1.938714 -340.9084
1.939714 -339.78290000000015
1.940714 -338.6391
1.941714 -337.47599999999994
1.942714 -336.29164
1.943714 -335.084245
1.944714 -333.85280199999994
1.945714 -332.59733
1.946714 -331.318853
1.947714 -330.01902
1.948714 -328.69955500000003
1.949714 -327.361505
1.950714 -326.0049499999999
1.951714 -324.62944999999996
1.952714 -323.2343
1.953714 -321.8190499999999
1.954714 -320.38429999999994
1.955714 -318.9311500000002
1.956714 -317.4610500000001
1.957714 -315.97485
1.958714 -314.47260000000006
1.959714 -312.95324999999974
1.960714 -311.41434999999996
1.961714 -309.85400000000004
1.962714 -308.2710999999998
1.963714 -306.66610000000014
1.964714 -305.04150000000004
1.965714 -303.4001000000001
1.966714 -301.7447999999999
1.967714 -300.077
1.968714 -298.39610000000005
1.969714 -296.70034999999956
1.970714 -294.98750000000047
1.971714 -293.2559500000001
1.972714 -291.5061999999996
1.973714 -289.7400500000001
1.974714 -287.95935
1.975714 -286.1652499999999
1.976714 -284.3585000000003
1.977714 -282.53685000000013
1.978714 -280.70075
1.979714 -278.8449999999998
1.980714 -276.96499999999986
1.981714 -275.06500000000005
1.982714 -273.1549999999999
1.983714 -271.2350000000002
1.984714 -269.30500000000023
1.985714 -267.36499999999995
1.986714 -265.4150000000001
1.987714 -263.4550000000006
1.988714 -261.48
1.989714 -259.48499999999956
1.990714 -257.4649999999998
1.991714 -255.43999999999986
1.992714 -253.40999999999974
1.993714 -251.36000000000047
1.994714 -249.2999999999995
1.995714 -247.23499999999981
1.996714 -245.1600000000012
1.997714 -243.06499999999923
1.998714 -240.94499999999934
1.999714 -238.8200000000007
2.000714 -236.68500000000034
2.001714 -234.53999999999974
2.002714 -232.3949999999991
2.003714 -230.24499999999978
2.004714 -228.0900000000002
2.005714 -225.9200000000003
2.006714 -223.74000000000004
2.007714 -221.5449999999994
2.008714 -219.33000000000092
2.009714 -217.10500000000076
2.010714 -214.87999999999926
2.011714 -212.65000000000032
2.012714 -210.40999999999977
2.013714 -208.16499999999905
2.014714 -205.9100000000008
2.015714 -203.64500000000092
2.016714 -201.35999999999905
2.017714 -199.06499999999966
2.018714 -196.7750000000004
2.019714 -194.47999999999965
2.020714 -192.18000000000012
2.021714 -189.88500000000076
2.022714 -187.58499999999984
2.023714 -185.26499999999973
2.024714 -182.93500000000074
2.025714 -180.59500000000006
2.026714 -178.23999999999896
2.027714 -175.8799999999991
2.028714 -173.5200000000006
2.029714 -171.1650000000009
2.030714 -168.80499999999964
2.031714 -166.43999999999963
2.032714 -164.07000000000087
2.033714 -161.69000000000045
2.034714 -159.2999999999997
2.035714 -156.909999999999
2.036714 -154.51999999999967
2.037714 -152.13500000000047
2.038714 -149.7499999999999
2.039714 -147.36000000000053
2.040714 -144.97499999999997
2.041714 -142.57499999999894
2.042714 -140.16000000000028
2.043714 -137.7400000000001
2.044714 -135.31499999999974
2.045714 -132.89000000000078
2.046714 -130.47000000000057
2.047714 -128.0599999999993
2.048714 -125.64999999999938
2.049714 -123.2350000000007
2.050714 -120.8249999999994
2.051714 -118.40500000000058
2.052714 -115.98000000000025
2.053714 -113.55999999999867
2.054714 -111.1350000000011
2.055714 -108.71000000000075
2.056714 -106.29999999999806
2.057714 -103.89000000000092
2.058714 -101.47000000000072
2.059714 -99.03999999999746
2.060714 -96.60999999999976
2.061714 -94.1750000000019
2.062714 -91.73500000000112
2.063714 -89.31499999999815
2.064714 -86.90000000000086
2.065714 -84.48500000000081
2.066714 -82.08999999999855
2.067714 -79.69500000000184
2.068714 -77.29499999999945
2.069714 -74.89499999999983
2.070714 -72.49000000000005
2.071714 -70.08999999999766
2.072714 -67.69500000000095
2.073714 -65.31000000000175
2.074714 -62.92999999999993
2.075714 -60.54999999999811
2.076714 -58.16999999999906
2.077714 -55.78500000000264
2.078714 -53.40000000000067
2.079714 -51.019999999998845
2.080714 -48.64499999999994
2.081714 -46.279999999998545
2.082714 -43.92500000000021
2.083714 -41.59000000000246
2.084714 -39.26499999999944
2.085714 -36.93499999999905
2.086714 -34.60500000000144
2.087714 -32.270000000000906
2.088714 -29.93500000000038
2.089714 -27.610000000000134
2.090714 -25.2949999999974
2.091714 -22.98499999999759
2.092714 -20.690000000000985
2.093714 -18.400000000001747
2.094714 -16.104999999999592
2.095714 -13.825000000000642
2.096714 -11.550000000001837
2.097714 -9.279999999997624
2.098714 -7.019999999999249
2.099714 -4.775000000001306
2.100714 -2.5549999999985307
2.101714 -0.3449999999988185
2.102714 1.8649999999981182
2.103714 4.069999999997687
2.104714 6.2750000000000306
2.105714 8.485000000002518
2.106714 10.689999999999312
2.107714 12.884999999998591
2.108714 15.065000000000218
2.109714 17.235000000001556
2.110714 19.39000000000246
2.111714 21.525000000000016
2.112714 23.659999999997574
2.113714 25.78999999999776
2.114714 27.905000000000292
2.115714 30.00999999999976
2.116714 32.11000000000186
2.117714 34.19000000000061
2.118714 36.24499999999864
2.119714 38.29999999999944
2.120714 40.35000000000011
2.121714 42.39500000000063
2.122714 44.44000000000115
2.123714 46.48000000000152
2.124714 48.50999999999883
2.125714 50.52999999999863
2.126714 52.53000000000063
2.127714 54.504999999999136
2.128714 56.459999999999845
2.129714 58.405000000000264
2.130714 60.340000000000394
2.131714 62.26000000000009
2.132714 64.17499999999964
2.133714 66.08500000000184
2.134714 67.97500000000068
2.135714 69.84499999999893
2.136714 71.70999999999982
2.137714 73.56500000000044
2.138714 75.40999999999798
2.139714 77.25000000000092
2.140714 79.08500000000096
2.141714 80.90499999999778
2.142714 82.70999999999972
2.143714 84.50000000000124
2.144714 86.2600000000019
2.145714 87.99999999999919
2.146714 89.72499999999883
2.147714 91.43000000000067
2.148714 93.13499999999975
2.149714 94.83499999999867
2.150714 96.5149999999998
2.151714 98.19000000000078
2.152714 99.85000000000133
2.153714 101.4900000000013
2.154714 103.12499999999835
2.155714 104.73999999999899
2.156714 106.34500000000074
2.157714 107.94499999999955
2.158714 109.52499999999921
2.159714 111.08500000000103
2.160714 112.63000000000105
2.161714 114.14999999999897
2.162714 115.64499999999893
2.163714 117.12000000000111
2.164714 118.5850000000002
2.165714 120.04999999999933
2.166714 121.49500000000062
2.167714 122.9350000000004
2.168714 124.37000000000002
2.169714 125.78499999999909
2.170714 127.18999999999924
2.171714 128.57500000000022
2.172714 129.94000000000062
2.173714 131.29000000000056
2.174714 132.6250000000001
2.175714 133.93999999999906
2.176714 135.24000000000035
2.177714 136.5200000000011
2.178714 137.76999999999956
2.179714 139.00499999999897
2.180714 140.22499999999937
2.181714 141.43000000000072
2.182714 142.62500000000037
2.183714 143.80999999999977
2.184714 144.98500000000024
2.185714 146.15000000000043
2.186714 147.3000000000002
2.187714 148.43499999999955
2.188714 149.5549999999998
2.189714 150.65000000000077
2.190714 151.71999999999963
2.191714 152.77499999999944
2.192714 153.8150000000002
2.193714 154.83000000000024
2.194714 155.82999999999984
2.195714 156.81000000000026
2.196714 157.77500000000026
2.197714 158.72999999999996
2.198714 159.66999999999925
2.199714 160.59999999999962
2.200714 161.51500000000095
2.201714 162.41999999999922
2.202714 163.30999999999983
2.203714 164.18500000000003
2.204714 165.0449999999998
2.205714 165.87500000000003
2.206714 166.68499999999975
2.207714 167.47500000000025
2.208714 168.24000000000007
2.209714 168.99499999999955
2.210714 169.72499999999974
2.211714 170.44000000000085
2.212714 171.14500000000032
2.213714 171.83499999999933
2.214714 172.51499999999947
2.215714 173.18000000000055
2.216714 173.83500000000134
2.217714 174.48000000000044
2.218714 175.104999999999
2.219714 175.70999999999975
2.220714 176.30000000000007
2.221714 176.86499999999964
2.222714 177.40499999999992
2.223714 177.9249999999996
2.224714 178.43000000000023
2.225714 178.9150000000003
2.226714 179.38499999999996
2.227714 179.84000000000054
2.228714 180.28499999999948
2.229714 180.7199999999995
2.230714 181.1350000000003
2.231714 181.54499999999962
2.232714 181.94500000000002
2.233714 182.32499999999985
2.234714 182.69500000000076
2.235714 183.04500000000112
2.236714 183.36999999999938
2.237714 183.67499999999913
2.238714 183.95000000000007
2.239714 184.20999999999992
2.240714 184.45500000000004
2.241714 184.67500000000013
2.242714 184.8849999999999
2.243714 185.0950000000004
2.244714 185.29000000000045
2.245714 185.46499999999992
2.246714 185.63499999999996
2.247714 185.78999999999957
2.248714 185.9299999999994
2.249714 186.05525000000011
2.250714 186.16220000000004
2.251714 186.25485000000052
2.252714 186.32635000000036
2.253714 186.37664999999956
2.254714 186.40460000000013
2.255714 186.41090000000025
2.256714 186.3985999999998
2.257714 186.3718
2.258714 186.33495
2.259714 186.29135000000005
2.260714 186.24215000000027
2.261714 186.18554999999952
2.262714 186.11809999999963
2.263714 186.03579999999994
2.264714 185.93635000000023
2.265714 185.8186000000005
2.266714 185.6825999999999
2.267714 185.52949999999998
2.268714 185.35999999999967
2.269714 185.17429999999996
2.270714 184.97130000000027
2.271714 184.75035
2.272714 184.51175
2.273714 184.25714999999974
2.274714 183.98984999999993
2.275714 183.71400000000008
2.276714 183.4325500000001
2.277714 183.14609999999996
2.278714 182.85269999999997
2.279714 182.5479500000001
2.280714 182.22650000000002
2.281714 181.88449999999995
2.282714 181.52055000000001
2.283714 181.13574999999992
2.284714 180.73359999999997
2.285714 180.31800000000013
2.286714 179.89165000000008
2.287714 179.45545
2.288714 179.00864999999996
2.289714 178.54979999999998
2.290714 178.07829999999993
2.291714 177.59500000000003
2.292714 177.10225000000003
2.293714 176.6025499999999
2.294714 176.0969999999999
2.295714 175.58440000000002
2.296714 175.06105000000002
2.297714 174.52179999999998
2.298714 173.96210000000002
2.299714 173.37995
2.300714 172.77692500000003
2.301714 172.15754
2.302714 171.52750999999998
2.303714 170.891905
2.304714 170.25307725000002
2.305714 169.61022
2.306714 168.96028775
2.307714 168.29969999999997
2.308714 167.6262
2.309714 166.93980500000006
2.310714 166.2424
2.311714 165.53622999999993
2.312714 164.82240000000002
2.313714 164.09960000000004
2.314714 163.36440000000002
2.315714 162.6131499999999
2.316714 161.84329999999989
2.317714 161.0552500000001
2.318714 160.25315000000003
2.319714 159.44289999999995
2.320714 158.63019999999995
2.321714 157.81839999999997
2.322714 157.00685000000004
2.323714 156.19155000000003
2.324714 155.36705000000015
2.325714 154.52829999999997
2.326714 153.67305
2.327714 152.80265000000014
2.328714 151.9204999999999
2.329714 151.03014999999985
2.330714 150.13405
2.331714 149.23179999999994
2.332714 148.32075
2.333714 147.3982000000002
2.334714 146.46294999999984
2.335714 145.51670000000004
2.336714 144.56364999999997
2.337714 143.60864999999993
2.338714 142.6555000000003
2.339714 141.70425
2.340714 140.75114999999997
2.341714 139.79024999999993
2.342714 138.81509999999972
2.343714 137.82250000000002
2.344714 136.81260000000006
2.345714 135.78905
2.346714 134.75810000000004
2.347714 133.72415000000026
2.348714 132.6892500000003
2.349714 131.6536
2.350714 130.61389999999977
2.351714 129.56634999999952
2.352714 128.51019999999963
2.353714 127.44704999999993
2.354714 126.37975000000037
2.355714 125.31205000000031
2.356714 124.24514999999982
2.357714 123.17709999999995
2.358714 122.10385000000004
2.359714 121.01974999999958
2.360714 119.92114999999983
2.361714 118.80775000000024
2.362714 117.68230000000004
2.363714 116.55090000000021
2.364714 115.41995000000014
2.365714 114.29265000000022
2.366714 113.16985000000001
2.367714 112.04854999999971
2.368714 110.9242500000003
2.369714 109.79360000000007
2.370714 108.65439999999948
2.371714 107.50780000000002
2.372714 106.35665000000016
2.373714 105.20294999999957
2.374714 104.04774999999977
2.375714 102.88989999999998
2.376714 101.72575000000003
2.377714 100.54980000000005
2.378714 99.36900000000054
2.379714 98.17500000000035
2.380714 96.97499999999984
2.381714 95.78499999999963
2.382714 94.5950000000001
2.383714 93.41500000000016
2.384714 92.23499999999953
2.385714 91.05500000000029
2.386714 89.87500000000037
2.387714 88.68500000000014
2.388714 87.48499999999964
2.389714 86.27999999999969
2.390714 85.07500000000043
2.391714 83.86999999999978
2.392714 82.66499999999982
2.393714 81.45500000000041
2.394714 80.24500000000032
2.395714 79.03499999999953
2.396714 77.82499999999942
2.397714 76.60500000000042
2.398714 75.38500000000003
2.399714 74.17499999999994
2.400714 72.96999999999998
2.401714 71.76500000000003
2.402714 70.56000000000007
2.403714 69.35500000000012
2.404714 68.13999999999987
2.405714 66.91999999999948
2.406714 65.69500000000033
2.407714 64.46500000000034
2.408714 63.24000000000052
2.409714 62.01999999999943
2.410714 60.79999999999974
2.411714 59.58500000000089
2.412714 58.3749999999994
2.413714 57.1649999999993
2.414714 55.95500000000059
2.415714 54.74500000000049
2.416714 53.53000000000024
2.417714 52.32500000000029
2.418714 51.12499999999909
2.419714 49.919999999999135
2.420714 48.715000000000565
2.421714 47.51000000000061
2.422714 46.30499999999926
2.423714 45.09000000000041
2.424714 43.88000000000031
2.425714 42.67499999999897
2.426714 41.4700000000004
2.427714 40.28000000000087
2.428714 39.08999999999996
2.429714 37.89999999999905
2.430714 36.72499999999995
2.431714 35.54500000000071
2.432714 34.354999999999805
2.433714 33.17000000000042
2.434714 31.989999999999796
2.435714 30.80999999999917
2.436714 29.629999999999935
2.437714 28.45500000000084
2.438714 27.285000000000505
2.439714 26.11499999999878
2.440714 24.94499999999983
2.441714 23.780000000001024
2.442714 22.62499999999973
2.443714 21.474999999999966
2.444714 20.33500000000049
2.445714 19.204999999999917
2.446714 18.074999999999342
2.447714 16.945000000000153
2.448714 15.815000000000968
2.449714 14.684999999999004
2.450714 13.554999999999817
2.451714 12.430000000000774
2.452714 11.305000000000343
2.453714 10.185000000000056
2.454714 9.069999999999911
2.455714 7.959999999999912
2.456714 6.859999999998811
2.457714 5.759999999999099
2.458714 4.670000000001062
2.459714 3.590000000000537
2.460714 2.510000000000012
2.461714 1.4399999999997748
2.462714 0.37499999999968114
2.463714 -0.6850000000002687
2.464714 -1.7450000000002186
2.465714 -2.8099999999989245
2.466714 -3.870000000000262
2.467714 -4.925000000000068
2.468714 -5.9749999999997305
2.469714 -7.020000000000637
2.470714 -8.054999999999868
2.471714 -9.080000000000199
2.472714 -10.100000000000387
2.473714 -11.109999999998898
2.474714 -12.104999999999755
2.475714 -13.105000000000755
2.476714 -14.100000000000223
2.477714 -15.084999999999404
2.478714 -16.06499999999983
2.479714 -17.045000000000254
2.480714 -18.02499999999929
2.481714 -18.995000000000818
2.482714 -19.970000000001097
2.483714 -20.93999999999985
2.484714 -21.899999999999697
2.485714 -22.854999999999404
2.486714 -23.795000000000066
2.487714 -24.725000000000442
2.488714 -25.639999999999
2.489714 -26.54500000000004
2.490714 -27.450000000001083
2.491714 -28.344999999999064
2.492714 -29.23499999999968
2.493714 -30.12500000000029
2.494714 -31.004999999999228
2.495714 -31.8800000000008
2.496714 -32.755000000000976
2.497714 -33.62499999999963
2.498714 -34.49499999999966
2.499714 -35.354999999999414
2.500714 -36.210000000000406
2.501714 -37.055000000001115
2.502714 -37.885000000000005
2.503714 -38.70499999999999
2.504714 -39.50999999999954
2.505714 -40.30499999999881
2.506714 -41.09500000000072
2.507714 -41.88000000000108
2.508714 -42.654999999999774
2.509714 -43.435
2.510714 -44.21999999999898
2.511714 -44.98999999999892
2.512714 -45.7550000000001
2.513714 -46.5199999999999
2.514714 -47.27000000000064
2.515714 -48.01000000000111
2.516714 -48.74500000000004
2.517714 -49.47000000000007
2.518714 -50.18499999999981
2.519714 -50.88999999999927
2.520714 -51.57999999999968
2.521714 -52.25500000000035
2.522714 -52.920000000000044
2.523714 -53.58499999999974
2.524714 -54.24499999999999
2.525714 -54.900000000000084
2.526714 -55.56000000000033
2.527714 -56.21999999999988
2.528714 -56.869999999999834
2.529714 -57.51500000000034
2.530714 -58.145000000000415
2.531714 -58.75499999999991
2.532714 -59.354999999999826
2.533714 -59.949999999999584
2.534714 -60.53499999999975
2.535714 -61.11000000000033
2.536714 -61.68000000000007
2.537714 -62.24000000000021
2.538714 -62.784999999999926
2.539714 -63.324999999999484
2.540714 -63.86500000000045
2.541714 -64.39500000000042
2.542714 -64.9249999999997
2.543714 -65.45999999999982
2.544714 -65.9899999999998
2.545714 -66.51000000000018
2.546714 -67.01500000000013
2.547714 -67.50499999999965
2.548714 -67.98000000000012
2.549714 -68.42999999999988
2.550714 -68.87999999999963
2.551714 -69.32500000000064
2.552714 -69.7550000000005
2.553714 -70.19499999999998
2.554714 -70.63
2.555714 -71.04999999999959
2.556714 -71.46999999999987
2.557714 -71.87999999999985
2.558714 -72.28499999999971
2.559714 -72.68500000000012
2.560714 -73.0786000000004
2.561714 -73.46940000000009
2.562714 -73.84829999999981
2.563714 -74.21265000000024
2.564714 -74.5583000000001
2.565714 -74.88614999999962
2.566714 -75.19910000000004
2.567714 -75.50269999999983
2.568714 -75.80405000000012
2.569714 -76.10695000000028
2.570714 -76.41169999999947
2.571714 -76.71640000000008
2.572714 -77.01700000000005
2.573714 -77.30904999999967
2.574714 -77.59035000000011
2.575714 -77.86080000000001
2.576714 -78.12120000000033
2.577714 -78.3730500000003
2.578714 -78.61704999999955
2.579714 -78.85175000000022
2.580714 -79.07450000000024
2.581714 -79.28344999999989
2.582714 -79.47869999999982
2.583714 -79.6623499999996
2.584714 -79.83930000000014
2.585714 -80.01515000000056
2.586714 -80.19319999999982
2.587714 -80.37424999999959
2.588714 -80.55605000000034
2.589714 -80.73374999999979
2.590714 -80.9009999999999
2.591714 -81.05374999999998
2.592714 -81.19050000000017
2.593714 -81.31190000000011
2.594714 -81.42104999999955
2.595714 -81.52130000000021
2.596714 -81.61475000000029
2.597714 -81.7015499999997
2.598714 -81.78095000000025
2.599714 -81.85245000000008
2.600714 -81.91724999999997
2.601714 -81.97690000000048
2.602714 -82.03389999999963
2.603714 -82.09084999999949
2.604714 -82.14860000000031
2.605714 -82.20565000000013
2.606714 -82.25699999999946
2.607714 -82.29724999999979
2.608714 -82.32205000000027
2.609714 -82.32910000000038
2.610714 -82.31960000000016
2.611714 -82.2970499999999
2.612714 -82.26634999999976
2.613714 -82.23184999999987
2.614714 -82.19625000000022
2.615714 -82.15980000000033
2.616714 -82.12104999999991
2.617714 -82.0785999999997
2.618714 -82.03110000000007
2.619714 -81.97835000000008
2.620714 -81.92119999999997
2.621714 -81.85970000000007
2.622714 -81.79339999999993
2.623714 -81.72019999999995
2.624714 -81.63695000000006
2.625714 -81.54104999999988
2.626714 -81.43070000000002
2.627714 -81.30684999999998
2.628714 -81.17225000000006
2.629714 -81.03105000000012
2.630714 -80.88794999999982
2.631714 -80.74620000000017
2.632714 -80.60675000000003
2.633714 -80.46775
2.634714 -80.32600000000001
2.635714 -80.17814999999977
2.636714 -80.02164999999991
2.637714 -79.85549999999994
2.638714 -79.68005000000001
2.639714 -79.49620000000031
2.640714 -79.30470000000017
2.641714 -79.10559999999982
2.642714 -78.8984999999999
2.643714 -78.68279999999999
2.644714 -78.45869999999998
2.645714 -78.2277500000001
2.646714 -77.99215000000008
2.647714 -77.75479999999995
2.648714 -77.5182499999999
2.649714 -77.28300000000003
2.650714 -77.04775000000001
2.651714 -76.80974999999985
2.652714 -76.56525
2.653714 -76.31105000000005
2.654714 -76.04554999999998
2.655714 -75.769
2.656714 -75.48325000000001
2.657714 -75.19085000000005
2.658714 -74.89425000000004
2.659714 -74.59505000000001
2.660714 -74.29364999999993
2.661714 -73.98954999999988
2.662714 -73.68225000000012
2.663714 -73.37144999999995
2.664714 -73.05739999999994
2.665714 -72.74080000000005
2.666714 -72.42180000000003
2.667714 -72.10000000000004
2.668714 -71.77404999999995
2.669714 -71.44170000000003
2.670714 -71.10079999999999
2.671714 -70.75014999999999
2.672714 -70.38974999999999
2.673714 -70.02125000000001
2.674714 -69.64750000000002
2.675714 -69.27145999999999
2.676714 -68.89535499999995
2.677714 -68.52019499999994
2.678714 -68.14561500000002
2.679714 -67.77004000000004
2.680714 -67.391505
2.681714 -67.00835500000001
2.682714 -66.61967000000001
2.683714 -66.22529999999998
2.684714 -65.82559999999998
2.685714 -65.42106000000001
2.686714 -65.01191500000002
2.687714 -64.59805
2.688714 -64.17919499999999
2.689714 -63.755276499999994
2.690714 -63.32676749999999
2.691714 -62.89480249999999
2.692714 -62.46096750000001
2.693714 -62.02683600000001
2.694714 -61.59342499999999
2.695714 -61.16072499999999
2.696714 -60.727595000000015
2.697714 -60.29207500000001
2.698714 -59.851985000000006
2.699714 -59.405575
2.700714 -58.95215999999998
2.701714 -58.49229499999999
2.702714 -58.02747000000002
2.703714 -57.55964999999995
2.704714 -57.090494999999976
2.705714 -56.62096500000007
2.706714 -56.15102000000004
2.707714 -55.67983999999999
2.708714 -55.206359999999954
2.709714 -54.729949999999995
2.710714 -54.250500000000045
2.711714 -53.76849999999995
2.712714 -53.28484999999995
2.713714 -52.80014999999999
2.714714 -52.31410000000004
2.715714 -51.82565000000005
2.716714 -51.333549999999995
2.717714 -50.83644999999996
2.718714 -50.33399999999997
2.719714 -49.827249999999985
2.720714 -49.31824999999998
2.721714 -48.80965000000001
2.722714 -48.30345
2.723714 -47.79994999999995
2.724714 -47.29829999999997
2.725714 -46.79620000000006
2.726714 -46.290749999999996
2.727714 -45.78045000000006
2.728714 -45.26500000000006
2.729714 -44.745649999999856
2.730714 -44.22504999999997
2.731714 -43.70530000000015
2.732714 -43.187400000000046
2.733714 -42.67079999999996
2.734714 -42.153500000000065
2.735714 -41.63364999999995
2.736714 -41.1100499999999
2.737714 -40.583050000000085
2.738714 -40.05445000000007
2.739714 -39.5266
2.740714 -39.00134999999996
2.741714 -38.47864999999995
2.742714 -37.95650000000001
2.743714 -37.431800000000024
2.744714 -36.90145000000006
2.745714 -36.36430000000003
2.746714 -35.82189999999999
2.747714 -35.27759999999991
2.748714 -34.73534999999997
2.749714 -34.198350000000026
2.750714 -33.66749999999998
2.751714 -33.140800000000006
2.752714 -32.61475000000003
2.753714 -32.08564999999993
2.754714 -31.55144999999991
2.755714 -31.012600000000084
2.756714 -30.471750000000096
2.757714 -29.932149999999968
2.758714 -29.395899999999987
2.759714 -28.863150000000072
2.760714 -28.331950000000035
2.761714 -27.798899999999932
2.762714 -27.261299999999792
2.763714 -26.719450000000155
2.764714 -26.175550000000214
2.765714 -25.63369999999988
2.766714 -25.098200000000027
2.767714 -24.57054999999986
2.768714 -24.049550000000004
2.769714 -23.530949999999926
2.770714 -23.009449999999987
2.771714 -22.48105000000021
2.772714 -21.94454999999984
2.773714 -21.40235000000004
2.774714 -20.859050000000128
2.775714 -20.31940000000003
2.776714 -19.786499999999847
2.777714 -19.26029999999995
2.778714 -18.73800000000009
2.779714 -18.21610000000001
2.780714 -17.69180000000016
2.781714 -17.165199999999782
2.782714 -16.639199999999786
2.783714 -16.117300000000057
2.784714 -15.601900000000029
2.785714 -15.093000000000051
2.786714 -14.58785000000018
2.787714 -14.081250000000031
2.788714 -13.568249999999782
2.789714 -13.04669999999987
2.790714 -12.517899999999957
2.791714 -11.986850000000187
2.792714 -11.459750000000074
2.793714 -10.941399999999865
2.794714 -10.433799999999897
2.795714 -9.935150000000073
2.796714 -9.441150000000231
2.797714 -8.946849999999854
2.798714 -8.448800000000062
2.799714 -7.947349999999978
2.800714 -7.445149999999942
2.801714 -6.945600000000246
2.802714 -6.450899999999732
2.803714 -5.960449999999756
2.804714 -5.471750000000247
2.805714 -4.98110000000003
2.806714 -4.485599999999937
2.807714 -3.9855000000001835
2.808714 -3.484449999999889
2.809714 -2.9880499999999226
2.810714 -2.5015499999999498
2.811714 -2.0275000000000154
2.812714 -1.565150000000168
2.813714 -1.110149999999921
2.814714 -0.6558499999999995
2.815714 -0.19685000000012332
2.816714 0.26894999999999003
2.817714 0.7402000000000103
2.818714 1.2133500000000712
2.819714 1.6841999999999553
2.820714 2.1496499999999057
2.821714 2.609400000000081
2.822714 3.0654000000001487
2.823714 3.5202000000001537
2.824714 3.9753999999999485
2.825714 4.430299999999901
2.826714 4.881649999999987
2.827714 5.3257000000001
2.828714 5.7596499999999775
2.829714 6.183599999999914
2.830714 6.600849999999908
2.831714 7.017150000000055
2.832714 7.438100000000183
2.833714 7.86649999999986
2.834714 8.302349999999779
2.835714 8.74195000000015
2.836714 9.179500000000216
2.837714 9.60974999999996
2.838714 10.029799999999867
2.839714 10.439749999999886
2.840714 10.84210000000009
2.841714 11.239749999999994
2.842714 11.635200000000012
2.843714 12.028949999999886
2.844714 12.41955000000003
2.845714 12.805700000000087
2.846714 13.186750000000053
2.847714 13.563800000000043
2.848714 13.939699999999943
2.849714 14.318500000000054
2.850714 14.702949999999964
2.851714 15.092849999999784
2.852714 15.485100000000099
2.853714 15.874750000000049
2.854714 16.25645000000002
2.855714 16.625800000000247
2.856714 16.981899999999815
2.857714 17.32690000000002
2.858714 17.664750000000172
2.859714 17.99999999999996
2.860714 18.336299999999888
2.861714 18.674549999999833
2.862714 19.01365000000002
2.863714 19.352100000000206
2.864714 19.68874999999995
2.865714 20.02344999999968
2.866714 20.356649999999853
2.867714 20.689350000000285
2.868714 21.02165000000024
2.869714 21.352250000000044
2.870714 21.677999999999976
2.871714 21.995199999999894
2.872714 22.301099999999867
2.873714 22.59444999999985
2.874714 22.877550000000024
2.875714 23.15454999999994
2.876714 23.430400000000116
2.877714 23.70940000000002
2.878714 23.99384999999983
2.879714 24.2835000000002
2.880714 24.57565000000012
2.881714 24.866999999999944
2.882714 25.154349999999965
2.883714 25.43589999999991
2.884714 25.71085000000004
2.885714 25.979300000000123
2.886714 26.24159999999997
2.887714 26.497250000000022
2.888714 26.745450000000005
2.889714 26.985449999999965
2.890714 27.21749999999995
2.891714 27.44319999999998
2.892714 27.66540000000012
2.893714 27.888000000000048
2.894714 28.114049999999892
2.895714 28.344899999999985
2.896714 28.580050000000075
2.897714 28.81659999999994
2.898714 29.0503499999999
2.899714 29.27745000000006
2.900714 29.49479999999997
2.901714 29.70135000000002
2.902714 29.89770000000006
2.903714 30.085349999999995
2.904714 30.266500000000057
2.905714 30.443149999999886
2.906714 30.616749999999925
2.907714 30.788300000000014
2.908714 30.959049999999994
2.909714 31.13014999999997
2.910714 31.302600000000098
2.911714 31.477100000000014
2.912714 31.65319999999996
2.913714 31.829250000000098
2.914714 32.00240000000004
2.915714 32.169299999999964
2.916714 32.32705000000002
2.917714 32.47370000000003
2.918714 32.60914999999986
2.919714 32.73449999999997
2.920714 32.85220000000012
2.921714 32.965499999999984
2.922714 33.07694999999996
2.923714 33.18894999999999
2.924714 33.303149999999896
2.925714 33.419850000000054
2.926714 33.53870000000012
2.927714 33.65864999999996
2.928714 33.77785000000001
2.929714 33.893999999999934
2.930714 34.00444999999991
2.931714 34.10695000000008
2.932714 34.200050000000005
2.933714 34.28319999999995
2.934714 34.35705000000002
2.935714 34.423150000000014
2.936714 34.48349999999999
2.937714 34.540549999999975
2.938714 34.59635000000001
2.939714 34.65250000000003
2.940714 34.71020000000002
2.941714 34.76989999999999
2.942714 34.831399999999974
2.943714 34.89370000000005
2.944714 34.95490000000002
2.945714 35.01229999999999
2.946714 35.062899999999985
2.947714 35.10397999999994
2.948714 35.133965
2.949714 35.15291000000002
2.950714 35.16278000000004
2.951714 35.16678999999998
2.952714 35.168509999999955
2.953714 35.17088000000003
2.954714 35.175425
2.955714 35.18217999999998
2.956714 35.19002499999999
2.957714 35.19740499999999
2.958714 35.20303500000001
2.959714 35.206135000000025
2.960714 35.20614
2.961714 35.202224999999984
2.962714 35.192930000000004
2.963714 35.17624
2.964714 35.149999999999984
2.965714 35.113025000000015
2.966714 35.06603000000001
2.967714 35.01182499999998
2.968714 34.95484
2.969714 34.899765
2.970714 34.849999999999994
2.971714 34.80642500000001
2.972714 34.767145000000006
2.973714 34.72829899999999
2.974714 34.685551999999994
2.975714 34.635628
2.976714 34.577239
2.977714 34.511033499999996
2.978714 34.43865
2.979714 34.36145450000001
2.980714 34.279669
2.981714 34.192384999999994
2.982714 34.09839499999999
2.983714 33.99744
2.984714 33.89117999999999
2.985714 33.78318000000001
2.986714 33.677835000000016
2.987714 33.57859000000002
2.988714 33.48632
2.989714 33.39857499999998
2.990714 33.310285000000015
2.991714 33.215480000000014
2.992714 33.109474999999975
2.993714 32.99059
2.994714 32.860435
2.995714 32.722949999999976
2.996714 32.58253000000001
2.997714 32.442110000000014
2.998714 32.302200000000006
2.999714 32.161225
3.000714 32.016985
3.001714 31.868414999999988
3.002714 31.716379999999994
3.003714 31.563589999999976
3.004714 31.413370000000008
3.005714 31.267480000000003
3.006714 31.124824999999994
3.007714 30.98144000000004
3.008714 30.83145000000002
3.009714 30.669849999999993
3.010714 30.494549999999975
3.011714 30.307100000000027
3.012714 30.11254999999999
3.013714 29.917099999999998
3.014714 29.725799999999992
3.015714 29.540599999999976
3.016714 29.359900000000028
3.017714 29.17974999999996
3.018714 28.995949999999997
3.019714 28.806350000000048
3.020714 28.61134999999999
3.021714 28.413599999999995
3.022714 28.21624999999996
3.023714 28.02070000000002
3.024714 27.825550000000042
3.025714 27.627000000000034
3.026714 27.42040000000001
3.027714 27.202799999999883
3.028714 26.974450000000033
3.029714 26.739300000000117
3.030714 26.503249999999984
3.031714 26.271850000000008
3.032714 26.04849999999995
3.033714 25.832299999999954
3.034714 25.61865
3.035714 25.401599999999924
3.036714 25.17660000000005
3.037714 24.941950000000045
3.038714 24.699249999999942
3.039714 24.452550000000038
3.040714 24.20584999999996
3.041714 23.96104999999992
3.042714 23.717399999999973
3.043714 23.47145000000002
3.044714 23.219450000000126
3.045714 22.959550000000057
3.046714 22.692899999999895
3.047714 22.423649999999892
3.048714 22.15690000000013
3.049714 21.8966000000001
3.050714 21.643499999999918
3.051714 21.394399999999887
3.052714 21.143799999999953
3.053714 20.886050000000143
3.054714 20.61770000000001
3.055714 20.339349999999936
3.056714 20.054849999999977
3.057714 19.769350000000024
3.058714 19.487450000000088
3.059714 19.21084999999996
3.060714 18.93750000000003
3.061714 18.663449999999948
3.062714 18.384699999999913
3.063714 18.099149999999987
3.064714 17.80800000000006
3.065714 17.514799999999997
3.066714 17.223700000000044
3.067714 16.937300000000043
3.068714 16.655199999999862
3.069714 16.3739500000001
3.070714 16.08850000000012
3.071714 15.794899999999924
3.072714 15.491899999999989
3.073714 15.18195000000007
3.074714 14.87004999999996
3.075714 14.561499999999997
3.076714 14.259649999999976
3.077714 13.964449999999925
3.078714 13.672399999999952
3.079714 13.378449999999937
3.080714 13.078350000000036
3.081714 12.770450000000078
3.082714 12.456350000000088
3.083714 12.140000000000068
3.084714 11.825599999999888
3.085714 11.515399999999925
3.086714 11.208799999999977
3.087714 10.902550000000018
3.088714 10.592600000000099
3.089714 10.27630000000005
3.090714 9.953599999999902
3.091714 9.62745000000001
3.092714 9.302700000000073
3.093714 8.98324999999995
3.094714 8.670449999999969
3.095714 8.362449999999889
3.096714 8.054900000000094
3.097714 7.742850000000065
3.098714 7.422899999999857
3.099714 7.095149999999939
3.100714 6.762650000000092
3.101714 6.429950000000003
3.102714 6.1013500000000125
3.103714 5.778700000000011
3.104714 5.460549999999897
3.105714 5.1433000000000035
3.106714 4.823299999999995
3.107714 4.49820000000007
3.108714 4.1685000000001375
3.109714 3.8372499999999796
3.110714 3.50795000000001
3.111714 3.1833499999999946
3.112714 2.863699999999976
3.113714 2.5462999999999876
3.114714 2.227149999999879
3.115714 1.9025000000000638
3.116714 1.5710000000000377
3.117714 1.234500000000041
3.118714 0.8970500000000242
3.119714 0.5629999999999524
3.120714 0.23525000000003404
3.121714 -0.08600000000000968
3.122714 -0.4033999999999982
3.123714 -0.7211999999999497
3.124714 -1.0430500000000245
3.125714 -1.370250000000059
3.126714 -1.7016499999999644
3.127714 -2.0338999999999428
3.128714 -2.363699999999996
3.129714 -2.689100000000111
3.130714 -3.010550000000049
3.131714 -3.330699999999978
3.132714 -3.6524999999999057
3.133714 -3.9779000000000204
3.134714 -4.3068000000000275
3.135714 -4.636849999999949
3.136714 -4.964500000000093
3.137714 -5.287099999999947
3.138714 -5.604049999999999
3.139714 -5.917000000000075
3.140714 -6.229500000000041
3.141714 -6.545300000000004
3.142714 -6.866549999999874
3.143714 -7.192999999999956
3.144714 -7.521750000000043
3.145714 -7.849199999999945
3.146714 -8.172549999999925
3.147714 -8.490550000000118
3.148714 -8.804250000000145
3.149714 -9.115799999999917
3.150714 -9.427499999999958
3.151714 -9.740500000000006
3.152714 -10.053999999999967
3.153714 -10.36609999999997
3.154714 -10.674700000000078
3.155714 -10.979100000000145
3.156714 -11.280499999999881
3.157714 -11.58124999999996
3.158714 -11.884300000000042
3.159714 -12.191500000000023
3.160714 -12.502449999999934
3.161714 -12.815099999999996
3.162714 -13.126050000000083
3.163714 -13.432350000000016
3.164714 -13.732649999999985
3.165714 -14.027499999999874
3.166714 -14.319200000000032
3.167714 -14.61010000000009
3.168714 -14.901900000000023
3.169714 -15.194749999999924
3.170714 -15.487699999999943
3.171714 -15.779400000000102
3.172714 -16.068749999999937
3.173714 -16.356149999999932
3.174714 -16.64290000000009
3.175714 -16.93040000000003
3.176714 -17.219450000000023
3.177714 -17.50924999999997
3.178714 -17.797749999999905
3.179714 -18.08230000000001
3.180714 -18.36065000000008
3.181714 -18.63219999999992
3.182714 -18.8981999999999
3.183714 -19.1611500000001
3.184714 -19.423750000000133
3.185714 -19.687950000000022
3.186714 -19.9541499999999
3.187714 -20.221349999999944
3.188714 -20.487899999999982
3.189714 -20.75254999999998
3.190714 -21.01519999999999
3.191714 -21.276150000000026
3.192714 -21.536249999999992
3.193714 -21.79604999999994
3.194714 -22.05450000000008
3.195714 -22.309749999999994
3.196714 -22.559800000000045
3.197714 -22.803350000000048
3.198714 -23.0405999999999
3.199714 -23.2735500000001
3.200714 -23.505100000000002
3.201714 -23.73819999999995
3.202714 -23.974400000000006
3.203714 -24.21335
3.204714 -24.453250000000015
3.205714 -24.691500000000033
3.206714 -24.92585000000002
3.207714 -25.155299999999986
3.208714 -25.380499999999927
3.209714 -25.602649999999922
3.210714 -25.82260000000003
3.211714 -26.0405
3.212714 -26.255250000000068
3.213714 -26.46530000000001
3.214714 -26.669849999999894
3.215714 -26.86930000000004
3.216714 -27.065850000000065
3.217714 -27.262700000000013
3.218714 -27.462600000000002
3.219714 -27.666799999999984
3.220714 -27.87420000000002
3.221714 -28.08179999999995
3.222714 -28.285799999999956
3.223714 -28.482900000000033
3.224714 -28.671750000000028
3.225714 -28.853099999999987
3.226714 -29.029050000000005
3.227714 -29.202250000000003
3.228714 -29.374399999999945
3.229714 -29.545500000000004
3.230714 -29.714350000000035
3.231714 -29.87965000000002
3.232714 -30.04104999999998
3.233714 -30.199599999999972
3.234714 -30.357650000000046
3.235714 -30.517599999999987
3.236714 -30.680734999999952
3.237714 -30.846194999999998
3.238714 -31.010900000000024
3.239714 -31.170625
3.240714 -31.321590000000022
3.241714 -31.462075000000027
3.242714 -31.593089999999975
3.243714 -31.717940000000006
3.244714 -31.84086999999999
3.245714 -31.965365000000002
3.246714 -32.09282000000003
3.247714 -32.222364999999996
3.248714 -32.35160999999999
3.249714 -32.47805499999997
3.250714 -32.60043000000001
3.251714 -32.71915500000001
3.252714 -32.835874999999994
3.253714 -32.95217500000002
3.254714 -33.068284999999996
3.255714 -33.18243999999998
3.256714 -33.29129
3.257714 -33.39135000000001
3.258714 -33.480615
3.259714 -33.55972999999999
3.260714 -33.632139999999985
3.261714 -33.70295
3.262714 -33.77696
3.263714 -33.856816
3.264714 -33.942108
3.265714 -34.029697
3.266714 -34.1151595
3.267714 -34.194705000000006
3.268714 -34.2665985
3.269714 -34.331497
3.270714 -34.39159899999999
3.271714 -34.44910999999999
3.272714 -34.504900000000006
3.273714 -34.557919999999996
3.274714 -34.60576999999999
3.275714 -34.646245
3.276714 -34.678810000000006
3.277714 -34.705444999999976
3.278714 -34.73027499999999
3.279714 -34.75796
3.280714 -34.791695000000026
3.281714 -34.83170000000003
3.282714 -34.874795000000006
3.283714 -34.915560000000006
3.284714 -34.948439999999984
3.285714 -34.96981499999997
3.286714 -34.979335000000006
3.287714 -34.979705
3.288714 -34.97516500000001
3.289714 -34.96955500000001
3.290714 -34.96473999999999
3.291714 -34.96003499999997
3.292714 -34.95318500000002
3.293714 -34.942105000000055
3.294714 -34.926275
3.295714 -34.90730999999997
3.296714 -34.88838999999994
3.297714 -34.87239999999999
3.298714 -34.860450000000036
3.299714 -34.85064999999999
3.300714 -34.83829999999998
3.301714 -34.81784999999999
3.302714 -34.78489999999999
3.303714 -34.738400000000006
3.304714 -34.6809
3.305714 -34.61740000000003
3.306714 -34.55385
3.307714 -34.49444999999996
3.308714 -34.440250000000034
3.309714 -34.38910000000007
3.310714 -34.33719999999998
3.311714 -34.28120000000005
3.312714 -34.219399999999965
3.313714 -34.15254999999985
3.314714 -34.082950000000054
3.315714 -34.01270000000009
3.316714 -33.942250000000044
3.317714 -33.869499999999995
3.318714 -33.79079999999996
3.319714 -33.70254999999992
3.320714 -33.60294999999996
3.321714 -33.49360000000009
3.322714 -33.37914999999997
3.323714 -33.265650000000036
3.324714 -33.15805000000012
3.325714 -33.05849999999996
3.326714 -32.96529999999992
3.327714 -32.87359999999996
3.328714 -32.77799999999998
3.329714 -32.67414999999999
3.330714 -32.56044999999999
3.331714 -32.43800000000008
3.332714 -32.30980000000008
3.333714 -32.17884999999996
3.334714 -32.046349999999975
3.335714 -31.911400000000057
3.336714 -31.771849999999958
3.337714 -31.62604999999985
3.338714 -31.47380000000002
3.339714 -31.31750000000006
3.340714 -31.161300000000054
3.341714 -31.009499999999978
3.342714 -30.864299999999904
3.343714 -30.724799999999952
3.344714 -30.58695
3.345714 -30.44500000000012
3.346714 -30.293900000000036
3.347714 -30.130699999999894
3.348714 -29.956100000000024
3.349714 -29.77355000000001
3.350714 -29.58765000000002
3.351714 -29.402149999999992
3.352714 -29.21855000000001
3.353714 -29.036500000000075
3.354714 -28.853949999999884
3.355714 -28.66889999999997
3.356714 -28.480800000000094
3.357714 -28.290499999999994
3.358714 -28.100099999999944
3.359714 -27.91135000000007
3.360714 -27.724100000000096
3.361714 -27.536149999999797
3.362714 -27.343649999999993
3.363714 -27.142850000000035
3.364714 -26.93120000000007
3.365714 -26.7092
3.366714 -26.47994999999993
3.367714 -26.24784999999997
3.368714 -26.017999999999873
3.369714 -25.793550000000053
3.370714 -25.574650000000087
3.371714 -25.359349999999957
3.372714 -25.14459999999989
3.373714 -24.927200000000177
3.374714 -24.705200000000108
3.375714 -24.478349999999814
3.376714 -24.247349999999972
3.377714 -24.013200000000055
3.378714 -23.776099999999953
3.379714 -23.53525000000009
3.380714 -23.28920000000019
3.381714 -23.036850000000136
3.382714 -22.77870000000001
3.383714 -22.51639999999999
3.384714 -22.252999999999858
3.385714 -21.992249999999714
3.386714 -21.73689999999985
3.387714 -21.48710000000019
3.388714 -21.24105000000029
3.389714 -20.995550000000097
3.390714 -20.746699999999937
3.391714 -20.491299999999754
3.392714 -20.227549999999802
3.393714 -19.955649999999977
3.394714 -19.67735000000005
3.395714 -19.394799999999933
3.396714 -19.10999999999996
3.397714 -18.824450000000034
3.398714 -18.53890000000011
3.399714 -18.253550000000075
3.400714 -17.968599999999835
3.401714 -17.68470000000008
3.402714 -17.40285000000029
3.403714 -17.123650000000143
3.404714 -16.84709999999999
3.405714 -16.57179999999987
3.406714 -16.295149999999772
3.407714 -16.014450000000068
3.408714 -15.72685000000018
3.409714 -15.430699999999936
3.410714 -15.126199999999923
3.411714 -14.815099999999914
3.412714 -14.500300000000118
3.413714 -14.185350000000055
3.414714 -13.873149999999931
3.415714 -13.565449999999867
3.416714 -13.262450000000106
3.417714 -12.962900000000262
3.418714 -12.665399999999687
3.419714 -12.368150000000021
3.420714 -12.069550000000026
3.421714 -11.768599999999878
3.422714 -11.464400000000055
3.423714 -11.156849999999913
3.424714 -10.845450000000062
3.425714 -10.529150000000016
3.426714 -10.20764999999993
3.427714 -9.881550000000184
3.428714 -9.552050000000145
3.429714 -9.221199999999778
3.430714 -8.892049999999902
3.431714 -8.567049999999924
3.432714 -8.247650000000121
3.433714 -7.933950000000093
3.434714 -7.624349999999988
3.435714 -7.316250000000135
3.436714 -7.006349999999842
3.437714 -6.69174999999994
3.438714 -6.370950000000181
3.439714 -6.04430000000003
3.440714 -5.712549999999789
3.441714 -5.377449999999922
3.442714 -5.041100000000021
3.443714 -4.704850000000066
3.444714 -4.3695499999999585
3.445714 -4.0355999999998335
3.446714 -3.7035000000001235
3.447714 -3.3736500000002696
3.448714 -3.0465500000000088
3.449714 -2.722599999999825
3.450714 -2.4019000000000124
3.451714 -2.082999999999946
3.452714 -1.7637000000000902
3.453714 -1.4415000000000262
3.454714 -1.1139000000000288
3.455714 -0.7793500000002201
3.456714 -0.43825000000004277
3.457714 -0.09274999999975275
3.458714 0.2544000000000157
3.459714 0.5998000000000114
3.460714 0.9406499999999735
3.461714 1.2758999999997607
3.462714 1.605800000000282
3.463714 1.9315500000002124
3.464714 2.254900000000018
3.465714 2.5776999999997665
3.466714 2.9014499999997083
3.467714 3.226700000000249
3.468714 3.5533500000000524
3.469714 3.8818999999998964
3.470714 4.212950000000159
3.471714 4.547100000000179
3.472714 4.884800000000064
3.473714 5.2254499999997845
3.474714 5.568199999999787
3.475714 5.910749999999895
3.476714 6.249900000000058
3.477714 6.583150000000204
3.478714 6.909299999999924
3.479714 7.228549999999806
3.480714 7.543150000000054
3.481714 7.856650000000187
3.482714 8.172149999999961
3.483714 8.492149999999796
3.484714 8.817600000000231
3.485714 9.147650000000326
3.486714 9.480099999999853
3.487714 9.81279999999994
3.488714 10.144000000000124
3.489714 10.47269999999989
3.490714 10.798849999999957
3.491714 11.122599999999899
3.492714 11.44390000000009
3.493714 11.762050000000205
3.494714 12.075699999999912
3.495714 12.384149999999927
3.496714 12.68780000000004
3.497714 12.988049999999863
3.498714 13.287749999999972
3.499714 13.590800000000055
3.500714 13.900149999999945
3.501714 14.216800000000154
3.502714 14.539649999999876
3.503714 14.865249999999886
3.504714 15.189300000000017
3.505714 15.507799999999946
3.506714 15.81870000000006
3.507714 16.121950000000037
3.508714 16.41920000000005
3.509714 16.71295000000017
3.510714 17.005399999999934
3.511714 17.297649999999802
3.512714 17.589550000000205
3.513714 17.88045000000009
3.514714 18.169899999999696
3.515714 18.45865000000002
3.516714 18.74845000000014
3.517714 19.041250000000066
3.518714 19.338149999999914
3.519714 19.63859999999998
3.520714 19.939799999999995
3.521714 20.237299999999873
3.522714 20.526750000000177
3.523714 20.805349999999944
3.524714 21.0730499999999
3.525714 21.33290000000017
3.526714 21.589350000000145
3.527714 21.84730000000003
3.528714 22.11035
3.529714 22.379149999999722
3.530714 22.65199999999974
3.531714 22.926000000000197
3.532714 23.198850000000213
3.533714 23.469500000000004
3.534714 23.738099999999832
3.535714 24.005950000000055
3.536714 24.273650000000007
3.537714 24.5401499999999
3.538714 24.802950000000003
3.539714 25.058749999999975
3.540714 25.30480000000022
3.541714 25.54059999999997
3.542714 25.768549999999678
3.543714 25.993399999999983
3.544714 26.220850000000308
3.545714 26.45515000000015
3.546714 26.69730000000002
3.547714 26.945399999999882
3.548714 27.194999999999997
3.549714 27.44085
3.550714 27.679450000000006
3.551714 27.90930000000011
3.552714 28.131599999999846
3.553714 28.349349999999895
3.554714 28.564799999999945
3.555714 28.77845000000007
3.556714 28.989450000000033
3.557714 29.19610000000003
3.558714 29.39740000000007
3.559714 29.59419999999987
3.560714 29.789299999999873
3.561714 29.98700000000007
3.562714 30.191149999999993
3.563714 30.402749999999983
3.564714 30.619750000000085
3.565714 30.837300000000067
3.566714 31.049149999999926
3.567714 31.25005
3.568714 31.437650000000133
3.569714 31.6130999999999
3.570714 31.78024999999987
3.571714 31.944250000000114
3.572714 32.10885000000003
3.573714 32.275399999999976
3.574714 32.443350000000045
3.575714 32.61110000000004
3.576714 32.77704999999995
3.577714 32.94104999999984
3.578714 33.1047000000001
3.579714 33.27010000000012
3.580714 33.43819999999994
3.581714 33.60804999999987
3.582714 33.77650000000003
3.583714 33.938350000000014
3.584714 34.089199999999884
3.585714 34.226950000000066
3.586714 34.35255000000005
3.587714 34.470200000000055
3.588714 34.585699999999974
3.589714 34.704499999999896
3.590714 34.829800000000034
3.591714 34.96139999999998
3.592714 35.09680000000001
3.593714 35.232400000000105
3.594714 35.36475000000001
3.595714 35.49204999999996
3.596714 35.61429999999997
3.597714 35.73234999999994
3.598714 35.846500000000056
3.599714 35.956200000000074
3.600714 36.05974999999996
3.601714 36.15494999999998
3.602714 36.24044999999999
3.603714 36.31709999999998
3.604714 36.38799999999996
3.605714 36.45790000000002
3.606714 36.53190000000002
3.607714 36.61315000000002
3.608714 36.70210000000004
3.609714 36.79624999999992
3.610714 36.89080000000003
3.611714 36.980750000000036
3.612714 37.06229999999996
3.613714 37.133799999999965
3.614714 37.195800000000034
3.615714 37.25028000000005
3.616714 37.29967999999999
3.617714 37.345614999999974
3.618714 37.38850499999998
3.619714 37.42822499999999
3.620714 37.46482499999998
3.621714 37.49914500000002
3.622714 37.53300000000001
3.623714 37.56866500000001
3.624714 37.607989999999994
3.625714 37.65113999999997
3.626714 37.69614499999998
3.627714 37.739239999999995
3.628714 37.775815
3.629714 37.80201000000002
3.630714 37.81598000000002
3.631714 37.81848
3.632714 37.812550000000016
3.633714 37.80241
3.634714 37.79209999999998
3.635714 37.78434
3.636714 37.77994500000001
3.637714 37.778154999999984
3.638714 37.777364999999996
3.639714 37.776001
3.640714 37.773063
3.641714 37.768103249999996
3.642714 37.7608215
3.643714 37.750440250000004
3.644714 37.73542549999999
3.645714 37.7136605
3.646714 37.68311500000001
3.647714 37.642825
3.648714 37.593594999999986
3.649714 37.53815499999999
3.650714 37.480585000000005
3.651714 37.425140000000006
3.652714 37.37498999999999
3.653714 37.331134999999996
3.654714 37.29222500000002
3.655714 37.25509
3.656714 37.215719999999976
3.657714 37.17064499999998
3.658714 37.117675
3.659714 37.05625500000001
3.660714 36.98713
3.661714 36.911525
3.662714 36.830640000000024
3.663714 36.74526000000005
3.664714 36.65580999999995
3.665714 36.56302999999993
3.666714 36.46826500000007
3.667714 36.37350000000004
3.668714 36.281064999999984
3.669714 36.19267999999997
3.670714 36.10887499999995
3.671714 36.02815000000002
3.672714 35.947299999999984
3.673714 35.86225
3.674714 35.76900000000008
3.675714 35.66510000000003
3.676714 35.55024999999994
3.677714 35.42624999999999
3.678714 35.29635000000002
3.679714 35.16414999999995
3.680714 35.032599999999974
3.681714 34.90330000000003
3.682714 34.776700000000055
3.683714 34.65209999999998
3.684714 34.52849999999999
3.685714 34.40505000000009
3.686714 34.28094999999992
3.687714 34.15559999999998
3.688714 34.02810000000013
3.689714 33.8966999999999
3.690714 33.75914999999996
3.691714 33.61340000000001
3.692714 33.45829999999994
3.693714 33.29414999999995
3.694714 33.122850000000085
3.695714 32.947950000000034
3.696714 32.77334999999999
3.697714 32.60270000000013
3.698714 32.43815000000001
3.699714 32.27954999999987
3.700714 32.12505000000001
3.701714 31.971549999999965
3.702714 31.81574999999992
3.703714 31.654850000000128
3.704714 31.48714999999993
3.705714 31.312549999999888
3.706714 31.13160000000007
3.707714 30.94530000000012
3.708714 30.754600000000053
3.709714 30.560049999999933
3.710714 30.362450000000035
3.711714 30.162549999999953
3.712714 29.961750000000002
3.713714 29.762099999999965
3.714714 29.565499999999883
3.715714 29.37310000000002
3.716714 29.184649999999984
3.717714 28.998500000000128
3.718714 28.811150000000037
3.719714 28.61849999999996
3.720714 28.41744999999996
3.721714 28.206149999999987
3.722714 27.985100000000106
3.723714 27.756949999999982
3.724714 27.525249999999986
3.725714 27.293899999999983
3.726714 27.06554999999996
3.727714 26.84104999999999
3.728714 26.620150000000038
3.729714 26.401449999999965
3.730714 26.18329999999995
3.731714 25.964900000000068
3.732714 25.746050000000075
3.733714 25.526799999999945
3.734714 25.30664999999994
3.735714 25.083950000000073
3.736714 24.85660000000004
3.737714 24.622049999999984
3.738714 24.3786000000001
3.739714 24.126650000000012
3.740714 23.86864999999981
3.741714 23.60900000000013
3.742714 23.352550000000154
3.743714 23.10294999999969
3.744714 22.861199999999958
3.745714 22.62575000000003
3.746714 22.393100000000015
3.747714 22.158400000000036
3.748714 21.918099999999885
3.749714 21.67115000000011
3.750714 21.41800000000013
3.751714 21.160549999999986
3.752714 20.900899999999957
3.753714 20.639600000000105
3.754714 20.376249999999942
3.755714 20.110049999999895
3.756714 19.83995000000016
3.757714 19.566700000000008
3.758714 19.29329999999993
3.759714 19.02319999999985
3.760714 18.75999999999996
3.761714 18.50500000000026
3.762714 18.25634999999999
3.763714 18.00954999999979
3.764714 17.75899999999983
3.765714 17.49995000000018
3.766714 17.23005
3.767714 16.95024999999982
3.768714 16.664150000000184
3.769714 16.37675000000019
3.770714 16.09209999999979
3.771714 15.811799999999876
3.772714 15.534850000000281
3.773714 15.259000000000105
3.774714 14.982399999999979
3.775714 14.70444999999987
3.776714 14.426549999999732
3.777714 14.151249999999962
3.778714 13.880400000000279
3.779714 13.614099999999935
3.780714 13.349049999999973
3.781714 13.080600000000068
3.782714 12.804549999999997
3.783714 12.5181000000002
3.784714 12.221949999999953
3.785714 11.920550000000043
3.786714 11.620099999999981
3.787714 11.325999999999697
3.788714 11.040999999999828
3.789714 10.764400000000048
3.790714 10.49285000000004
3.791714 10.221449999999951
3.792714 9.946700000000238
3.793714 9.667699999999988
3.794714 9.385299999999791
3.795714 9.102000000000068
3.796714 8.82000000000001
3.797714 8.539299999999958
3.798714 8.257500000000139
3.799714 7.971749999999972
3.800714 7.679849999999918
3.801714 7.381450000000164
3.802714 7.079399999999902
3.803714 6.778949999999839
3.804714 6.485349999999987
3.805714 6.2018500000000225
3.806714 5.928399999999972
3.807714 5.661150000000129
3.808714 5.394400000000021
3.809714 5.122999999999934
3.810714 4.843850000000108
3.811714 4.557150000000093
3.812714 4.265999999999992
3.813714 3.9742999999998334
3.814714 3.6850500000001203
3.815714 3.3989500000001365
3.816714 3.1143500000000572
3.817714 2.828800000000131
3.818714 2.5408499999997334
3.819714 2.250849999999721
3.820714 1.961550000000034
3.821714 1.6767500000000601
3.822714 1.3988499999999238
3.823714 1.1284000000000294
3.824714 0.8631500000001735
3.825714 0.5981000000002124
3.826714 0.3281500000000548
3.827714 0.050249999999918415
3.828714 -0.23560000000019676
3.829714 -0.5265500000000561
3.830714 -0.817899999999705
3.831714 -1.1051000000001503
3.832714 -1.3858000000002009
3.833714 -1.659999999999856
3.834714 -1.92990000000004
3.835714 -2.198650000000135
3.836714 -2.468549999999972
3.837714 -2.7399499999997134
3.838714 -3.0109500000000122
3.839714 -3.279750000000081
3.840714 -3.5451999999998316
3.841714 -3.8072499999999843
3.842714 -4.06875000000008
3.843714 -4.333050000000088
3.844714 -4.602399999999868
3.845714 -4.877349999999822
3.846714 -5.155800000000016
3.847714 -5.433550000000231
3.848714 -5.706200000000009
3.849714 -5.971050000000075
3.850714 -6.2276
3.851714 -6.478099999999987
3.852714 -6.726350000000117
3.853714 -6.9761499999997785
3.854714 -7.2296999999998945
3.855714 -7.486550000000008
3.856714 -7.744850000000053
3.857714 -8.002650000000013
3.858714 -8.258449999999987
3.859714 -8.511750000000234
3.860714 -8.763900000000046
3.861714 -9.016699999999863
3.862714 -9.270600000000142
3.863714 -9.524999999999812
3.864714 -9.777949999999896
3.865714 -10.026600000000164
3.866714 -10.26915000000017
3.867714 -10.505150000000157
3.868714 -10.736249999999947
3.869714 -10.966149999999676
3.870714 -11.1983999999999
3.871714 -11.43535000000008
3.872714 -11.677150000000136
3.873714 -11.921850000000052
3.874714 -12.166399999999703
3.875714 -12.407999999999863
3.876714 -12.64475000000015
3.877714 -12.876650000000211
3.878714 -13.10485000000014
3.879714 -13.33059999999997
3.880714 -13.554849999999895
3.881714 -13.777800000000159
3.882714 -13.998700000000113
3.883714 -14.21624999999975
3.884714 -14.430449999999762
3.885714 -14.642800000000053
3.886714 -14.855149999999998
3.887714 -15.069350000000009
3.888714 -15.287100000000233
3.889714 -15.508200000000084
3.890714 -15.730399999999701
3.891714 -15.950399999999782
3.892714 -16.165200000000173
3.893714 -16.37285000000016
3.894714 -16.57340000000007
3.895714 -16.768799999999917
3.896714 -16.96144999999982
3.897714 -17.15330000000015
3.898714 -17.345900000000082
3.899714 -17.53959999999978
3.900714 -17.73350000000007
3.901714 -17.927200000000116
3.902714 -18.120899999999814
3.903714 -18.31465000000018
3.904714 -18.50910000000018
3.905714 -18.70449999999968
3.906714 -18.899699999999978
3.907714 -19.092850000000315
3.908714 -19.28099999999981
3.909714 -19.46185000000003
3.910714 -19.63490000000019
3.911714 -19.801249999999715
3.912714 -19.96364999999993
3.913714 -20.12515000000027
3.914714 -20.28849999999999
3.915714 -20.455349999999942
3.916714 -20.625250000000026
3.917714 -20.79699999999983
3.918714 -20.968700000000005
3.919714 -21.138949999999905
3.920714 -21.307350000000085
3.921714 -21.473700000000303
3.922714 -21.63779999999997
3.923714 -21.79889999999983
3.924714 -21.95554999999995
3.925714 -22.10609999999998
3.926714 -22.249499999999962
3.927714 -22.386200000000002
3.928714 -22.518450000000126
3.929714 -22.649450000000044
3.930714 -22.782949999999857
3.931714 -22.921449999999986
3.932714 -23.065200000000132
3.933714 -23.212449999999997
3.934714 -23.359899999999925
3.935714 -23.504250000000102
3.936714 -23.643400000000064
3.937714 -23.776599999999863
3.938714 -23.904449999999873
3.939714 -24.028200000000137
3.940714 -24.148850000000124
3.941714 -24.266199999999937
3.942714 -24.379499999999975
3.943714 -24.48834999999993
3.944714 -24.593249999999877
3.945714 -24.69624999999996
3.946714 -24.800649999999997
3.947714 -24.909650000000045
3.948714 -25.024650000000058
3.949714 -25.144950000000055
3.950714 -25.267399999999963
3.951714 -25.38720000000005
3.952714 -25.499699999999986
3.953714 -25.60234999999991
3.954714 -25.695200000000124
3.955714 -25.780849999999973
3.956714 -25.862999999999925
3.957714 -25.944599999999994
3.958714 -26.027399999999957
3.959714 -26.111300000000032
3.960714 -26.194950000000063
3.961714 -26.27719999999997
3.962714 -26.35840000000007
3.963714 -26.440150000000063
3.964714 -26.5244999999999
3.965714 -26.61269999999997
3.966714 -26.70385000000004
3.967714 -26.79435000000011
3.968714 -26.879250000000006
3.969714 -26.953949999999892
3.970714 -27.01600000000002
3.971714 -27.06640000000003
3.972714 -27.109300000000005
3.973714 -27.15075000000004
3.974714 -27.19609999999994
3.975714 -27.248249999999896
3.976714 -27.30705
3.977714 -27.36955000000006
3.978714 -27.431999999999977
3.979714 -27.49190000000002
3.980714 -27.548250000000024
3.981714 -27.602049999999984
3.982714 -27.655050000000013
3.983714 -27.707800000000006
3.984714 -27.758599999999976
3.985714 -27.804049999999997
3.986714 -27.84064999999999
3.987714 -27.866300000000017
3.988714 -27.881999999999994
3.989714 -27.892249999999976
3.990714 -27.903650000000045
3.991714 -27.92235000000001
3.992714 -27.95174999999997
3.993714 -27.991050000000012
3.994714 -28.035899999999998
3.995714 -28.07994999999997
3.996714 -28.117350000000062
3.997714 -28.144999999999992
3.998714 -28.163249999999927
3.999714 -28.174849999999978
4.000714 -28.18310000000006
4.001714 -28.190050000000046
4.002714 -28.195349999999948
4.003714 -28.197249999999986
4.004714 -28.193994999999983
4.005714 -28.185424999999963
4.006714 -28.17423500000001
4.007714 -28.165290000000017
4.008714 -28.16375000000001
4.009714 -28.17265000000001
4.010714 -28.191090000000052
4.011714 -28.214134999999995
4.012714 -28.234344999999948
4.013714 -28.244525
4.014714 -28.24031000000001
4.015714 -28.221660000000025
4.016714 -28.192530000000026
4.017715 -28.158909999999963
4.018714 -28.12633999999996
4.019714 -28.09783500000002
4.020714 -28.073365
4.021714 -28.050784999999976
4.022714 -28.027715000000004
4.023714 -28.003290000000025
4.024714 -27.97883499999999
4.025714 -27.95714999999999
4.026714 -27.94054000000003
4.027714 -27.928955
4.028714 -27.919119999999985
4.029714 -27.905219999999996
4.030715 -27.880989999999994
4.031714 -27.842365000000008
4.032714 -27.78936500000001
4.033714 -27.726384999999986
4.034714 -27.66074
4.035714 -27.599899999999995
4.036714 -27.548837499999994
4.037714 -27.5084655
4.038714 -27.475809
4.039714 -27.44577205
4.040714 -27.413504499999995
4.041714 -27.376269449999995
4.042714 -27.334007499999995
4.043715 -27.288423
4.044714 -27.241196499999997
4.045714 -27.192385
4.046714 -27.139930000000007
4.047714 -27.080494999999992
4.048714 -27.011425
4.049714 -26.932660000000002
4.050714 -26.84762
4.051714 -26.762589999999992
4.052714 -26.68454500000001
4.053714 -26.618490000000012
4.054714 -26.56546499999997
4.055714 -26.521994999999983
4.056714 -26.48141000000004
4.057714 -26.436290000000007
4.058714 -26.381129999999974
4.059714 -26.31405500000002
4.060714 -26.23670999999999
4.061714 -26.152909999999995
4.062714 -26.066580000000005
4.063715 -25.979989999999965
4.064714 -25.893305000000005
4.065714 -25.80536500000003
4.066714 -25.71527999999999
4.067714 -25.623894999999987
4.068714 -25.534140000000022
4.069714 -25.450069999999975
4.070714 -25.37502499999995
4.071714 -25.30966500000004
4.072714 -25.250855000000065
4.073714 -25.19232500000001
4.074714 -25.126759999999965
4.075714 -25.048244999999973
4.076715 -24.95446000000002
4.077714 -24.84749999999997
4.078714 -24.73279000000002
4.079714 -24.61706500000004
4.080714 -24.505749999999964
4.081714 -24.401549999999993
4.082714 -24.30425000000003
4.083714 -24.211500000000022
4.084714 -24.120949999999976
4.085714 -24.031499999999962
4.086714 -23.94340000000002
4.087714 -23.857749999999996
4.088714 -23.775199999999995
4.089714 -23.69420000000004
4.090714 -23.611050000000006
4.091714 -23.520849999999953
4.092714 -23.419400000000007
4.093714 -23.305249999999983
4.094714 -23.18045000000001
4.095714 -23.050650000000072
4.096714 -22.922749999999997
4.097714 -22.802899999999937
4.098714 -22.694499999999923
4.099714 -22.5968
4.100714 -22.50615000000001
4.101714 -22.417550000000066
4.102714 -22.326700000000095
4.103714 -22.231099999999934
4.104714 -22.130499999999977
4.105714 -22.026049999999962
4.106714 -21.918649999999943
4.107714 -21.808300000000084
4.108714 -21.69384999999996
4.109715 -21.57364999999991
4.110714 -21.44735000000012
4.111714 -21.316749999999995
4.112714 -21.185699999999933
4.113714 -21.05945000000012
4.114714 -20.942200000000078
4.115714 -20.835899999999995
4.116714 -20.739249999999867
4.117714 -20.647799999999954
4.118714 -20.555600000000084
4.119714 -20.45724999999998
4.120714 -20.34964999999989
4.121714 -20.23245
4.122715 -20.107650000000117
4.123714 -19.978550000000066
4.124714 -19.847999999999914
4.125714 -19.717449999999932
4.126714 -19.587550000000135
4.127714 -19.458500000000058
4.128714 -19.330799999999968
4.129714 -19.205849999999987
4.130714 -19.08579999999986
4.131714 -18.972349999999903
4.132714 -18.865700000000004
4.133714 -18.764000000000106
4.134714 -18.66345000000012
4.135714 -18.559200000000004
4.136714 -18.447249999999947
4.137714 -18.32585000000001
4.138714 -18.195699999999995
4.139714 -18.059999999999953
4.140714 -17.922849999999976
4.141714 -17.787900000000057
4.142715 -17.65760000000012
4.143714 -17.532399999999924
4.144714 -17.411799999999914
4.145714 -17.294749999999944
4.146714 -17.18020000000004
4.147714 -17.0677000000001
4.148714 -16.956899999999962
4.149714 -16.846700000000027
4.150714 -16.735300000000027
4.151714 -16.620399999999965
4.152714 -16.499599999999884
4.153714 -16.371450000000028
4.154714 -16.236400000000163
4.155715 -16.09704999999996
4.156714 -15.957049999999922
4.157714 -15.820199999999964
4.158714 -15.689150000000074
4.159714 -15.56520000000009
4.160714 -15.447699999999834
4.161714 -15.334599999999865
4.162714 -15.223850000000045
4.163714 -15.113750000000056
4.164714 -15.003050000000037
4.165714 -14.890849999999942
4.166714 -14.776250000000065
4.167714 -14.658150000000125
4.168715 -14.535349999999884
4.169714 -14.407199999999856
4.170714 -14.274300000000073
4.171714 -14.138600000000029
4.172714 -14.00334999999992
4.173714 -13.87195000000004
4.174714 -13.746900000000117
4.175714 -13.629100000000019
4.176714 -13.517299999999885
4.177714 -13.408900000000044
4.178714 -13.300850000000016
4.179714 -13.19075000000003
4.180714 -13.07744999999999
4.181714 -12.960949999999901
4.182714 -12.841950000000088
4.183714 -12.720849999999992
4.184714 -12.597799999999882
4.185714 -12.472550000000062
4.186714 -12.344950000000091
4.187714 -12.215699999999947
4.188715 -12.086799999999966
4.189714 -11.961249999999959
4.190714 -11.841850000000008
4.191714 -11.730100000000022
4.192714 -11.625250000000046
4.193714 -11.524350000000073
4.194714 -11.423199999999884
4.195714 -11.317899999999797
4.196714 -11.206249999999931
4.197714 -11.088350000000233
4.198714 -10.965950000000127
4.199714 -10.84189999999985
4.200714 -10.718800000000112
4.201715 -10.598050000000178
4.202714 -10.479399999999833
4.203714 -10.361549999999761
4.204714 -10.244000000000225
4.205714 -10.12740000000019
4.206714 -10.013399999999825
4.207714 -9.904399999999953
4.208714 -9.801599999999938
4.209714 -9.704199999999858
4.210714 -9.609600000000038
4.211714 -9.513100000000177
4.212714 -9.410450000000084
4.213714 -9.299600000000144
4.214714 -9.181349999999936
4.215714 -9.058599999999666
4.216714 -8.936049999999987
4.217714 -8.818150000000289
4.218714 -8.706900000000212
4.219714 -8.601899999999969
4.220714 -8.500399999999964
4.221714 -8.399400000000043
4.222714 -8.29714999999974
4.223714 -8.193800000000016
4.224714 -8.090950000000028
4.225714 -7.990899999999954
4.226714 -7.894599999999988
4.227714 -7.8009500000000145
4.228714 -7.706900000000252
4.229714 -7.608549999999978
4.230714 -7.503299999999865
4.231714 -7.391149999999916
4.232714 -7.275299999999832
4.233714 -7.160750000000105
4.234715 -7.052150000000021
4.235714 -6.952499999999737
4.236714 -6.861650000000025
4.237714 -6.77595000000003
4.238714 -6.690600000000199
4.239714 -6.601600000000207
4.240714 -6.506950000000067
4.241714 -6.408049999999735
4.242714 -6.30784999999974
4.243714 -6.209500000000159
4.244714 -6.1148999999999925
4.245714 -6.023050000000113
4.246714 -5.931200000000233
4.247715 -5.8361999999999306
4.248714 -5.7361999999998305
4.249714 -5.632099999999807
4.250714 -5.527799999999888
4.251714 -5.427950000000056
4.252714 -5.336100000000177
4.253714 -5.253000000000202
4.254714 -5.176100000000086
4.255714 -5.10049999999998
4.256714 -5.020549999999735
4.257714 -4.933000000000021
4.258714 -4.83825000000028
4.259714 -4.7393499999999475
4.260714 -4.641149999999941
4.261714 -4.54779999999981
4.262714 -4.4610500000000215
4.263714 -4.379100000000136
4.264714 -4.298200000000044
4.265714 -4.2150000000001215
4.266714 -4.127449999999714
4.267715 -4.036699999999948
4.268714 -3.946000000000158
4.269714 -3.8595999999998383
4.270714 -3.7800500000000765
4.271714 -3.706850000000095
4.272714 -3.6368499999998165
4.273714 -3.564550000000055
4.274714 -3.485550000000004
4.275714 -3.398400000000079
4.276714 -3.3049000000000275
4.277714 -3.2102499999998866
4.278714 -3.1201000000001535
4.279714 -3.037800000000104
4.280715 -2.9638499999998236
4.281714 -2.8950999999999283
4.282714 -2.8267500000001693
4.283714 -2.754649999999956
4.284714 -2.6769999999998877
4.285714 -2.595249999999896
4.286714 -2.513250000000036
4.287714 -2.4355999999999685
4.288714 -2.3644499999999486
4.289714 -2.2990500000000247
4.290714 -2.2353499999999
4.291714 -2.168500000000045
4.292714 -2.095100000000169
4.293715 -2.0144499999999455
4.294714 -1.9300999999999346
4.295714 -1.8469999999999598
4.296714 -1.7700500000002173
4.297714 -1.7017000000001115
4.298714 -1.640449999999738
4.299714 -1.5815500000002092
4.300714 -1.5197000000001515
4.301714 -1.451599999999914
4.302714 -1.376150000000076
4.303714 -1.2964000000000726
4.304714 -1.2180000000000524
4.305714 -1.1449499999999917
4.306714 -1.0791999999999051
4.307714 -1.0193999999998093
4.308714 -0.9610999999999648
4.309714 -0.8995000000001224
4.310714 -0.8314999999998324
4.311714 -0.7576999999998196
4.312714 -0.6819000000001657
4.313715 -0.6089000000000788
4.314714 -0.5425999999999348
4.315714 -0.4839499999999275
4.316714 -0.43010000000016924
4.317714 -0.3763999999999851
4.318714 -0.31814999999976723
4.319714 -0.2526000000002693
4.320714 -0.18085000000021834
4.321714 -0.1068999999999376
4.322714 -0.03629999999997524
4.323714 0.027200000000254798
4.324714 0.08325000000024285
4.325714 0.1346499999999029
4.326715 0.18644999999969936
4.327714 0.2430500000000918
4.328714 0.30675000000021657
4.329714 0.37609999999979604
4.330714 0.44670000000010535
4.331714 0.5139000000001226
4.332714 0.57439999999985
4.333714 0.62844999999985
4.334714 0.6789499999999837
4.335714 0.7303499999999907
4.336714 0.7868000000001152
4.337714 0.8492000000002303
4.338714 0.9152999999997857
4.339714 0.9810499999998723
4.340714 1.0421499999999777
4.341714 1.096349999999899
4.342714 1.1449499999999917
4.343714 1.191500000000123
4.344714 1.240900000000142
4.345714 1.2970000000001036
4.346714 1.360300000000092
4.347714 1.4280499999998197
4.348714 1.4958999999998417
4.349714 1.5592500000001508
4.350714 1.6158500000001963
4.351714 1.66684999999972
4.352714 1.715299999999892
4.353714 1.7652500000003153
4.354714 1.8195999999998103
4.355714 1.8788499999998487
4.356714 1.940900000000148
4.357714 2.001800000000012
4.358714 2.0584000000000575
4.359715 2.11014999999988
4.360714 2.1586000000000523
4.361714 2.206899999999956
4.362714 2.2584499999998844
4.363714 2.3152500000001712
4.364714 2.3762000000000087
4.365714 2.4381999999999877
4.366714 2.497450000000026
4.367714 2.550899999999995
4.368714 2.5979999999998364
4.369714 2.6406499999999387
4.370714 2.682600000000063
4.371714 2.7275000000000214
4.372715 2.7777499999999398
4.373714 2.8334500000001124
4.374714 2.8927000000001506
4.375714 2.9524999999998998
4.376714 3.010549999999876
4.377714 3.066250000000048
4.378714 3.1201500000001268
4.379714 3.1741499999998064
4.380714 3.230200000000141
4.381714 3.2887000000002278
4.382714 3.348450000000003
4.383714 3.4072999999999047
4.384714 3.462849999999809
4.385714 3.5135500000001847
4.386714 3.5597000000001793
4.387714 3.6036499999999445
4.388714 3.6483500000000086
4.389714 3.6967999999998336
4.390714 3.750449999999697
4.391714 3.8086999999999147
4.392715 3.870050000000236
4.393714 3.9317000000000517
4.394714 3.9912499999999325
4.395714 4.047899999999951
4.396714 4.102099999999872
4.397714 4.154800000000236
4.398714 4.20715000000009
4.399714 4.260449999999791
4.400714 4.314650000000059
4.401714 4.368650000000085
4.402714 4.4218999999998125
4.403714 4.474250000000013
4.404714 4.525500000000099
4.405715 4.576699999999864
4.406714 4.629800000000017
4.407714 4.685650000000111
4.408714 4.744900000000149
4.409714 4.806750000000207
4.410714 4.869299999999896
4.411714 4.930799999999791
4.412714 4.988950000000061
4.413714 5.042950000000087
4.414714 5.093200000000006
4.415714 5.141250000000042
4.416714 5.189499999999972
4.417714 5.239599999999969
4.418715 5.293099999999912
4.419714 5.350299999999988
4.420714 5.41005000000011
4.421714 5.471500000000032
4.422714 5.533350000000089
4.423714 5.594849999999985
4.424714 5.65589999999977
4.425714 5.716999999999875
4.426714 5.7785000000001165
4.427714 5.840149999999933
4.428714 5.901250000000038
4.429714 5.960649999999998
4.430714 6.017649999999833
4.431714 6.071650000000206
4.432714 6.123450000000003
4.433714 6.175249999999799
4.434714 6.229250000000172
4.435714 6.287700000000285
4.436714 6.351799999999852
4.437714 6.420749999999989
4.438715 6.492400000000092
4.439714 6.563949999999902
4.440714 6.632499999999903
4.441714 6.6963999999999215
4.442714 6.755850000000202
4.443714 6.8118500000002165
4.444714 6.866249999999685
4.445714 6.9206999999998216
4.446714 6.976000000000204
4.447714 7.032599999999903
4.448714 7.090149999999795
4.449714 7.148250000000092
4.450714 7.207700000000025
4.451715 7.269550000000083
4.452714 7.335250000000196
4.453714 7.405849999999811
4.454714 7.480949999999834
4.455714 7.558800000000144
4.456714 7.63630000000029
4.457714 7.710049999999982
4.458714 7.777449999999894
4.459714 7.837850000000021
4.460714 7.892799999999895
4.461714 7.945100000000122
4.462714 7.99855000000009
4.463714 8.056099999999983
4.464714 8.119099999999783
4.465714 8.187099999999726
4.466714 8.258600000000255
4.467714 8.33200000000013
4.468714 8.405950000000065
4.469714 8.480250000000161
4.470714 8.554899999999726
4.471714 8.629999999999749
4.472714 8.705300000000014
4.473714 8.779300000000093
4.474714 8.850150000000099
4.475714 8.91610000000008
4.476714 8.97645000000006
4.477714 9.032599999999995
4.478714 9.087600000000014
4.479714 9.145399999999949
4.480714 9.20955000000001
4.481714 9.28214999999996
4.482714 9.36304999999988
4.483714 9.44975000000004
4.484715 9.538400000000044
4.485714 9.625400000000047
4.486714 9.708050000000085
4.487714 9.785300000000017
4.488714 9.857749999999873
4.489714 9.926699999999837
4.490714 9.993649999999986
4.491714 10.059200000000004
4.492714 10.123499999999988
4.493714 10.186450000000159
4.494714 10.248600000000058
4.495714 10.311699999999979
4.496714 10.378049999999924
4.497715 10.450449999999979
4.498714 10.530700000000067
4.499714 10.618750000000038
4.500714 10.712300000000063
4.501714 10.807099999999952
4.502714 10.898399999999947
4.503714 10.982699999999983
4.504714 11.058249999999942
4.505714 11.125849999999923
4.506714 11.18865
4.507714 11.250400000000111
4.508714 11.314549999999999
4.509714 11.383050000000026
4.510714 11.456350000000128
4.511714 11.533700000000009
4.512714 11.613800000000001
4.513714 11.696199999999997
4.514714 11.781299999999959
4.515714 11.869599999999974
4.516714 11.960999999999917
4.517715 12.0542999999999
4.518714 12.146950000000052
4.519714 12.235350000000013
4.520714 12.316300000000078
4.521714 12.388349999999972
4.522714 12.45259999999998
4.523714 12.512500000000024
4.524714 12.572949999999949
4.525714 12.638900000000106
4.526714 12.713599999999992
4.527714 12.797499999999893
4.528714 12.888550000000018
4.529714 12.983400000000053
4.530715 13.078300000000063
4.531714 13.17084999999992
4.532714 13.260349999999995
4.533714 13.347150000000104
4.534714 13.432099999999975
4.535714 13.515249999999924
4.536714 13.595800000000025
4.537714 13.672450000000099
4.538714 13.744199999999976
4.539714 13.811549999999913
4.540714 13.877149999999908
4.541714 13.945050000000075
4.542714 14.019500000000093
4.543715 14.103499999999942
4.544714 14.197149999999914
4.545714 14.297849999999993
4.546714 14.400950000000023
4.547714 14.50105000000007
4.548714 14.59419999999996
4.549714 14.678849999999985
4.550714 14.756250000000012
4.551714 14.829149999999977
4.552714 14.900600000000013
4.553714 14.972899999999948
4.554714 15.046649999999987
4.555714 15.121600000000088
4.556714 15.19729999999997
4.557714 15.274249999999883
4.558714 15.354000000000061
4.559714 15.43845000000002
4.560714 15.52930000000008
4.561714 15.626749999999959
4.562714 15.72809999999987
4.563715 15.828950000000042
4.564714 15.924600000000003
4.565714 16.0111000000001
4.566714 16.087400000000006
4.567714 16.155199999999883
4.568714 16.218400000000095
4.569714 16.282000000000103
4.570714 16.350099999999994
4.571714 16.424799999999877
4.572714 16.505849999999892
4.573714 16.591450000000112
4.574714 16.679800000000096
4.575714 16.769749999999934
4.576715 16.860749999999918
4.577714 16.952850000000012
4.578714 17.045800000000007
4.579714 17.13840000000001
4.580714 17.2282000000001
4.581714 17.312249999999924
4.582714 17.388499999999862
4.583714 17.456650000000074
4.584714 17.518550000000104
4.585714 17.578350000000025
4.586714 17.640849999999915
4.587714 17.7099
4.588714 17.787500000000094
4.589714 17.873199999999915
4.590714 17.964499999999912
4.591714 18.05775000000001
4.592714 18.14995000000005
4.593714 18.239150000000024
4.594714 18.324449999999967
4.595714 18.40590000000003
4.596714 18.483749999999993
4.597714 18.55800000000003
4.598714 18.62830000000006
4.599714 18.694399999999963
4.600714 18.757049999999946
4.601714 18.818099999999994
4.602714 18.88024999999998
4.603714 18.94660000000001
4.604714 19.019450000000006
4.605714 19.09950000000002
4.606714 19.185550000000006
4.607714 19.274649999999944
4.608714 19.36325000000006
4.609715 19.44805000000001
4.610714 19.52684999999999
4.611714 19.59910000000004
4.612714 19.665449999999986
4.613714 19.72739999999999
4.614714 19.786749999999977
4.615714 19.844949999999958
4.616714 19.903300000000037
4.617714 19.963100000000043
4.618714 20.025399999999955
4.619714 20.09144999999997
4.620714 20.162215000000053
4.621714 20.237605000000045
4.622715 20.316704999999953
4.623714 20.39768499999999
4.624714 20.47783000000006
4.625714 20.55447499999998
4.626714 20.62562999999998
4.627714 20.690310000000007
4.628714 20.748839999999973
4.629714 20.802535000000002
4.630714 20.85336000000001
4.631714 20.903419999999993
4.632714 20.954525000000007
4.633714 21.008144999999992
4.634714 21.065285000000003
4.635714 21.126424999999994
4.636714 21.191474999999972
4.637714 21.25969499999999
4.638714 21.329640000000012
4.639714 21.399280000000033
4.640714 21.46642500000001
4.641714 21.529169999999965
4.642715 21.586335000000005
4.643714 21.63779000000001
4.644714 21.68446999999997
4.645714 21.728060000000003
4.646714 21.770460000000018
4.647714 21.81348500000001
4.648714 21.85850999999999
4.649714 21.906379999999988
4.650714 21.95755
4.651714 22.012099999999997
4.652714 22.069804999999988
4.653714 22.130010000000006
4.654714 22.19146500000001
4.655715 22.252345000000002
4.656714 22.310470000000002
4.657714 22.36379
4.658714 22.410939999999993
4.659714 22.451700000000002
4.660714 22.487194999999996
4.661714 22.51957999999999
4.662714 22.551407500000003
4.663714 22.584921500000004
4.664714 22.62145
4.665714 22.6611985
4.666714 22.7034646
4.667714 22.747113
4.668715 22.791069900000004
4.669714 22.834612
4.670714 22.877327999999995
4.671714 22.91884
4.672714 22.958480000000005
4.673714 22.99521
4.674714 23.027865
4.675714 23.055649999999996
4.676714 23.078715000000003
4.677714 23.098395000000004
4.678714 23.117069999999995
4.679714 23.137510000000006
4.680714 23.161964999999995
4.681714 23.19142
4.682714 23.22521999999999
4.683714 23.261355
4.684714 23.297184999999985
4.685714 23.330279999999973
4.686714 23.359200000000037
4.687714 23.383740000000035
4.688715 23.40457999999998
4.689714 23.42269499999998
4.690714 23.43871
4.691714 23.452635
4.692714 23.464089999999977
4.693714 23.47282000000001
4.694714 23.479250000000032
4.695714 23.484790000000014
4.696714 23.491609999999994
4.697714 23.501879999999986
4.698714 23.516779999999994
4.699714 23.53587
4.700714 23.557080000000035
4.701715 23.577270000000023
4.702714 23.593289999999932
4.703714 23.603114999999967
4.704714 23.606510000000018
4.705714 23.60492500000002
4.706714 23.600784999999995
4.707714 23.59645499999995
4.708714 23.593245000000028
4.709714 23.591265000000046
4.710714 23.589470000000016
4.711714 23.586699999999986
4.712714 23.582599999999974
4.713714 23.577600000000004
4.714714 23.57319999999998
4.715714 23.57100000000001
4.716714 23.57154999999998
4.717714 23.57365
4.718714 23.57475000000003
4.719714 23.571699999999986
4.720714 23.561849999999968
4.721714 23.544499999999992
4.722714 23.52085000000004
4.723714 23.49415000000004
4.724714 23.468000000000014
4.725714 23.44510000000001
4.726714 23.4265
4.727714 23.41089999999997
4.728714 23.396000000000004
4.729714 23.379500000000018
4.730714 23.35999999999996
4.731714 23.33809999999995
4.732714 23.315550000000023
4.733714 23.29389999999997
4.734715 23.273949999999978
4.735714 23.254750000000108
4.736714 23.23354999999999
4.737714 23.207349999999906
4.738714 23.174450000000046
4.739714 23.134999999999994
4.740714 23.091400000000046
4.741714 23.047600000000028
4.742714 23.007199999999955
4.743714 22.972000000000094
4.744714 22.941450000000042
4.745714 22.91279999999986
4.746714 22.882349999999928
4.747715 22.84720000000004
4.748714 22.806700000000017
4.749714 22.76215000000005
4.750714 22.71644999999999
4.751714 22.671949999999995
4.752714 22.629549999999934
4.753714 22.588299999999965
4.754714 22.545250000000074
4.755714 22.497750000000096
4.756714 22.44450000000002
4.757714 22.38649999999984
4.758714 22.32669999999992
4.759714 22.268950000000135
4.760714 22.216149999999995
4.761714 22.168650000000017
4.762714 22.124300000000115
4.763714 22.079199999999915
4.764714 22.029399999999935
4.765714 21.97290000000001
4.766714 21.909999999999986
4.767715 21.843350000000026
4.768714 21.776499999999995
4.769714 21.71180000000005
4.770714 21.64980000000007
4.771714 21.588549999999874
4.772714 21.524899999999896
4.773714 21.45625000000012
4.774714 21.381750000000128
4.775714 21.303099999999894
4.776714 21.223749999999853
4.777714 21.14725000000005
4.778714 21.07565000000009
4.779714 21.00820000000003
4.780715 20.942099999999954
4.781714 20.87345000000001
4.782714 20.799300000000006
4.783714 20.71904999999992
4.784714 20.634400000000067
4.785714 20.54859999999995
4.786714 20.464949999999916
4.787714 20.385100000000143
4.788714 20.307949999999984
4.789714 20.230899999999945
4.790714 20.15050000000011
4.791714 20.06425000000006
4.792714 19.972299999999887
4.793715 19.87709999999986
4.794714 19.78210000000008
4.795714 19.690250000000027
4.796714 19.60239999999995
4.797714 19.51734999999996
4.798714 19.43204999999993
4.799714 19.343250000000005
4.800714 19.249250000000043
4.801714 19.150050000000043
4.802714 19.048150000000074
4.803714 18.946549999999952
4.804714 18.84734999999995
4.805714 18.750900000000062
4.806714 18.655300000000075
4.807714 18.557500000000033
4.808714 18.454899999999913
4.809714 18.34650000000007
4.810714 18.233449999999902
4.811714 18.118899999999826
4.812714 18.00600000000027
4.813715 17.896850000000132
4.814714 17.791600000000017
4.815714 17.68860000000011
4.816714 17.584899999999877
4.817714 17.477749999999723
4.818714 17.366549999999968
4.819714 17.251849999999973
4.820714 17.1356000000001
4.821714 17.020100000000177
4.822714 16.906449999999975
4.823714 16.793999999999837
4.824714 16.680549999999876
4.825714 16.56410000000011
4.826715 16.443249999999882
4.827714 16.318250000000102
4.828714 16.19124999999999
4.829714 16.064799999999934
4.830714 15.94070000000003
4.831714 15.820149999999991
4.832714 15.702450000000187
4.833714 15.584750000000035
4.834714 15.464800000000029
4.835714 15.340949999999992
4.836714 15.21279999999979
4.837714 15.081449999999885
4.838714 14.948850000000292
4.839714 14.816600000000166
4.840714 14.685449999999808
4.841714 14.55510000000007
4.842714 14.424149999999955
4.843714 14.29189999999983
4.844714 14.157949999999905
4.845714 14.022899999999867
4.846714 13.888050000000069
4.847714 13.754700000000176
4.848714 13.623600000000138
4.849714 13.493950000000032
4.850714 13.364299999999925
4.851714 13.232399999999963
4.852714 13.096599999999972
4.853714 12.956750000000032
4.854714 12.812950000000086
4.855714 12.666949999999913
4.856714 12.52054999999995
4.857714 12.374999999999886
4.858714 12.231050000000021
4.859715 12.08820000000027
4.860714 11.94569999999999
4.861714 11.802849999999893
4.862714 11.659600000000006
4.863714 11.516149999999877
4.864714 11.372949999999966
4.865714 11.230100000000215
4.866714 11.086999999999902
4.867714 10.942649999999901
4.868714 10.796100000000017
4.869714 10.646350000000082
4.870714 10.493550000000019
4.871714 10.33894999999986
4.872715 10.183650000000071
4.873714 10.029250000000156
4.874714 9.87669999999996
4.875714 9.726349999999995
4.876714 9.577900000000069
4.877714 9.43019999999975
4.878714 9.282299999999882
4.879714 9.133700000000037
4.880714 8.984100000000023
4.881714 8.8332
4.882714 8.680850000000046
4.883714 8.526799999999945
4.884714 8.370549999999962
4.885714 8.211649999999986
4.886714 8.050700000000049
4.887714 7.888700000000318
4.888714 7.727000000000081
4.889714 7.567349999999806
4.890714 7.410899999999929
4.891714 7.257800000000023
4.892715 7.1071499999998675
4.893714 6.957349999999959
4.894714 6.806999999999993
4.895714 6.654849999999934
4.896714 6.500250000000124
4.897714 6.343050000000295
4.898714 6.183649999999888
4.899714 6.022499999999709
4.900714 5.859700000000051
4.901714 5.695250000000221
4.902714 5.529250000000166
4.903714 5.362750000000027
4.904714 5.196749999999972
4.905715 5.032849999999852
4.906714 4.873050000000004
4.907714 4.717900000000136
4.908714 4.5666499999999495
4.909714 4.417649999999967
4.910714 4.268099999999928
4.911714 4.115099999999969
4.912714 3.956999999999919
4.913714 3.793649999999857
4.914714 3.626350000000139
4.915714 3.4574500000002226
4.916714 3.2884999999999858
4.917714 3.1206999999998377
4.918715 2.9545500000002085
4.919714 2.7896499999999214
4.920714 2.625599999999881
4.921714 2.4625999999999815
4.922714 2.3022000000001013
4.923714 2.145600000000303
4.924714 1.9935999999998177
4.925714 1.8456999999999502
4.926714 1.6994999999998817
4.927714 1.551600000000014
4.928714 1.3982500000002396
4.929714 1.2373499999999287
4.930714 1.0691999999999646
4.931714 0.896300000000072
4.932714 0.7223000000000646
4.933714 0.5511499999999447
4.934714 0.3849999999999687
4.935714 0.22410000000000485
4.936714 0.06704999999974925
4.937714 -0.08850000000025504
4.938715 -0.24434999999975449
4.939714 -0.40084999999995263
4.940714 -0.5567500000001196
4.941714 -0.7109499999997937
4.942714 -0.862600000000116
4.943714 -1.0125499999999454
4.944714 -1.1637499999998107
4.945714 -1.3197000000002985
4.946714 -1.4827000000001977
4.947714 -1.6526999999998822
4.948714 -1.827249999999947
4.949714 -2.001600000000117
4.950714 -2.1703499999997655
4.951715 -2.3301499999999615
4.952714 -2.480650000000195
4.953714 -2.624700000000008
4.954714 -2.7665999999999107
4.955714 -2.9107500000000175
4.956714 -3.059949999999895
4.957714 -3.2139999999999946
4.958714 -3.3704500000002193
4.959714 -3.5264999999999604
4.960714 -3.6807999999999286
4.961714 -3.833550000000019
4.962714 -3.9873499999999034
4.963714 -4.145300000000033
4.964714 -4.308500000000174
4.965714 -4.47519999999986
4.966714 -4.641349999999836
4.967714 -4.801899999999984
4.968714 -4.9524000000002175
4.969714 -5.091700000000102
4.970714 -5.222849999999765
4.971714 -5.351749999999919
4.972714 -5.484550000000102
4.973714 -5.625750000000027
4.974714 -5.776600000000077
4.975714 -5.934050000000121
4.976714 -6.093299999999912
4.977714 -6.249699999999817
4.978714 -6.400800000000081
4.979714 -6.5472000000000445
4.980714 -6.692099999999757
4.981714 -6.838699999999961
4.982714 -6.98810000000008
4.983714 -7.138599999999967
4.984715 -7.2861000000000455
4.985714 -7.426350000000123
4.986714 -7.5570999999999975
4.987714 -7.6798999999998925
4.988714 -7.799650000000005
4.989714 -7.923300000000147
4.990714 -8.056500000000119
4.991714 -8.20124999999991
4.992714 -8.355250000000037
4.993714 -8.512449999999866
4.994714 -8.665599999999746
4.995714 -8.809600000000279
4.996714 -8.943299999999986
4.997715 -9.069749999999695
4.998714 -9.193650000000053
4.999714 -9.31940000000013
5.000714 -9.448999999999916
5.001714 -9.580699999999984
5.002714 -9.711100000000043
5.003714 -9.836599999999903
5.004714 -9.956200000000095
5.005714 -10.07244999999997
5.006714 -10.190350000000015
5.007714 -10.315350000000139
5.008714 -10.450349999999858
5.009714 -10.594499999999965
5.010714 -10.742650000000047
5.011714 -10.88700000000005
5.012714 -11.020700000000105
5.013714 -11.140850000000007
5.014714 -11.249249999999849
5.015714 -11.351700000000047
5.016714 -11.454900000000197
5.017715 -11.563850000000098
5.018714 -11.680099999999971
5.019714 -11.801149999999746
5.020714 -11.922600000000006
5.021714 -12.04035000000013
5.022714 -12.152849999999896
5.023714 -12.262349999999852
5.024714 -12.373150000000166
5.025714 -12.489050000000223
5.026714 -12.611250000000087
5.027714 -12.737099999999765
5.028714 -12.86119999999967
5.029714 -12.977050000000101
5.030715 -13.080800000000309
5.031714 -13.173000000000004
5.032714 -13.258099999999967
5.033714 -13.343450000000146
5.034714 -13.436000000000003
5.035714 -13.539399999999702
5.036714 -13.652649999999767
5.037714 -13.770900000000323
5.038714 -13.888050000000069
5.039714 -13.998900000000008
5.040714 -14.1015500000001
5.041714 -14.198199999999883
5.042714 -14.292999999999944
5.043715 -14.389499999999805
5.044714 -14.488949999999848
5.045714 -14.589350000000085
5.046714 -14.686200000000108
5.047714 -14.775250000000073
5.048714 -14.854950000000104
5.049714 -14.927799999999921
5.050714 -14.998949999999942
5.051714 -15.075500000000241
5.052714 -15.162349999999977
5.053714 -15.2600499999999
5.054714 -15.365300000000012
5.055714 -15.471149999999808
5.056714 -15.570599999999851
5.057714 -15.659250000000027
5.058714 -15.73695000000007
5.059714 -15.807350000000136
5.060714 -15.876050000000058
5.061714 -15.947599999999868
5.062714 -16.023800000000005
5.063715 -16.10294999999998
5.064714 -16.181150000000102
5.065714 -16.25490000000014
5.066714 -16.322900000000086
5.067714 -16.387550000000058
5.068714 -16.453149999999876
5.069714 -16.524299999999894
5.070714 -16.603399999999894
5.071714 -16.688899999999993
5.072714 -16.775750000000077
5.073714 -16.85695000000001
5.074714 -16.92735000000008
5.075714 -16.985199999999985
5.076715 -17.033049999999953
5.077714 -17.077000000000066
5.078714 -17.123850000000036
5.079714 -17.17804999999996
5.080714 -17.240349999999953
5.081714 -17.308000000000078
5.082714 -17.37609999999997
5.083714 -17.440399999999954
5.084714 -17.49915000000008
5.085714 -17.55365000000002
5.086714 -17.607400000000002
5.087714 -17.663649999999883
5.088714 -17.72344999999998
5.089714 -17.78465000000003
5.090714 -17.84284999999993
5.091714 -17.893400000000035
5.092714 -17.933900000000058
5.093714 -17.965500000000077
5.094714 -17.992499999999918
5.095714 -18.02154999999989
5.096714 -18.058150000000055
5.097714 -18.10460000000007
5.098714 -18.15919999999995
5.099714 -18.216799999999992
5.100714 -18.271450000000023
5.101714 -18.318799999999904
5.102714 -18.357649999999925
5.103714 -18.39000000000007
5.104714 -18.419600000000106
5.105714 -18.450050000000036
5.106714 -18.482849999999946
5.107714 -18.516599999999876
5.108714 -18.548250000000046
5.109715 -18.575200000000084
5.110714 -18.596799999999988
5.111714 -18.614999999999952
5.112714 -18.633900000000065
5.113714 -18.657950000000067
5.114714 -18.689549999999915
5.115714 -18.727749999999933
5.116714 -18.768750000000033
5.117714 -18.806749999999983
5.118714 -18.83654999999991
5.119714 -18.855849999999986
5.120714 -18.865800000000128
5.121714 -18.870250000000038
5.122715 -18.87409999999992
5.123714 -18.881100000000053
5.124714 -18.892499999999952
5.125714 -18.90724999999999
5.126714 -18.922700000000013
5.127714 -18.936599999999984
5.128714 -18.948250000000098
5.129714 -18.958900000000042
5.130714 -18.97085
5.131714 -18.985600000000037
5.132714 -19.00310000000002
5.133714 -19.02114999999989
5.134714 -19.035949999999904
5.135714 -19.043650000000014
5.136714 -19.042350000000006
5.137714 -19.032899999999948
5.138714 -19.018450000000094
5.139714 -19.003800000000002
5.140714 -18.993099999999906
5.141714 -18.988400000000127
5.142715 -18.9893
5.143714 -18.993649999999963
5.144714 -18.998549999999987
5.145714 -19.001199999999983
5.146714 -19.000750000000043
5.147714 -18.99750000000002
5.148714 -18.992349999999956
5.149714 -18.98595000000003
5.150714 -18.977849999999954
5.151714 -18.966850000000022
5.152714 -18.951650000000043
5.153714 -18.931649999999987
5.154714 -18.907800000000048
5.155715 -18.882549999999984
5.156714 -18.858999999999888
5.157714 -18.839999999999915
5.158714 -18.826600000000116
5.159714 -18.818000000000048
5.160714 -18.811899999999962
5.161714 -18.805249999999994
5.162714 -18.79535
5.163714 -18.78054999999998
5.164714 -18.760400000000008
5.165714 -18.735500000000016
5.166714 -18.706850000000003
5.167714 -18.675399999999993
5.168715 -18.641900000000017
5.169714 -18.606899999999964
5.170714 -18.571349999999942
5.171714 -18.53650000000007
5.172714 -18.50380000000002
5.173714 -18.47439999999997
5.174714 -18.448649999999994
5.175714 -18.425949999999972
5.176714 -18.404550000000047
5.177714 -18.382000000000033
5.178714 -18.356149999999936
5.179714 -18.325749999999978
5.180714 -18.29035000000005
5.181714 -18.25059999999998
5.182714 -18.20764999999995
5.183714 -18.162650000000045
5.184714 -18.11680000000006
5.185714 -18.07114999999998
5.186714 -18.026649999999982
5.187714 -17.98425499999999
5.188715 -17.94504500000002
5.189714 -17.909519999999983
5.190714 -17.877154999999984
5.191714 -17.846470000000036
5.192714 -17.814989999999973
5.193714 -17.779925000000006
5.194714 -17.7389
5.195714 -17.69093999999995
5.196714 -17.636735000000055
5.197714 -17.578155000000027
5.198714 -17.517854999999933
5.199714 -17.458155000000044
5.200714 -17.40050500000003
5.201715 -17.345439999999968
5.202714 -17.29277499999998
5.203714 -17.242200000000018
5.204714 -17.19370500000003
5.205714 -17.147534999999984
5.206714 -17.103804999999987
5.207714 -17.061875
5.208714 -17.01999000000001
5.209714 -16.97545
5.210714 -16.925324999999972
5.211714 -16.867604999999976
5.212714 -16.80210500000002
5.213714 -16.730860000000032
5.214714 -16.657469999999986
5.215714 -16.585994999999965
5.216714 -16.519570000000016
5.217714 -16.459380000000003
5.218714 -16.404549999999997
5.219714 -16.352649999999993
5.220714 -16.300914999999982
5.221714 -16.247294999999998
5.222714 -16.191019999999998
5.223714 -16.132380000000015
5.224714 -16.071950000000008
5.225714 -16.009854999999998
5.226714 -15.945229999999992
5.227714 -15.876569999999996
5.228714 -15.802680000000018
5.229714 -15.723695000000015
5.230714 -15.641659999999991
5.231714 -15.560289999999998
5.232714 -15.483875000000005
5.233714 -15.415649999999987
5.234715 -15.356449999999985
5.235714 -15.304285
5.236714 -15.254895000000007
5.237714 -15.20323500000001
5.238714 -15.145225000000003
5.239714 -15.078999999999992
5.240714 -15.005204999999993
5.241714 -14.926205000000007
5.242714 -14.844820000000002
5.243714 -14.763067999999999
5.244714 -14.681523499999999
5.245714 -14.599709499999996
5.246714 -14.517071999999997
5.247715 -14.433979999999998
5.248714 -14.352212849999999
5.249714 -14.274494500000001
5.250714 -14.203297150000003
5.251714 -14.139413000000001
5.252714 -14.081065999999998
5.253714 -14.024044499999999
5.254714 -13.962906499999999
5.255714 -13.892931500000003
5.256714 -13.811852000000005
5.257714 -13.720703999999998
5.258714 -13.623404999999996
5.259714 -13.525250000000005
5.260714 -13.430940000000003
5.261714 -13.343039999999995
5.262714 -13.261529999999999
5.263714 -13.184450000000005
5.264714 -13.109295000000007
5.265714 -13.034440000000004
5.266714 -12.959749999999993
5.267715 -12.886219999999984
5.268714 -12.814880000000006
5.269714 -12.745465000000014
5.270714 -12.675790000000001
5.271714 -12.602134999999992
5.272714 -12.520664999999989
5.273714 -12.429255
5.274714 -12.32875500000001
5.275714 -12.223190000000008
5.276714 -12.118570000000002
5.277714 -12.02079999999999
5.278714 -11.933569999999994
5.279714 -11.857110000000008
5.280715 -11.788335000000016
5.281714 -11.722229999999982
5.282714 -11.653964999999971
5.283714 -11.580534999999998
5.284714 -11.501485000000015
5.285714 -11.418410000000028
5.286714 -11.333449999999983
5.287714 -11.247769999999996
5.288714 -11.160875000000006
5.289714 -11.07097999999999
5.290714 -10.976265000000023
5.291714 -10.876564999999982
5.292714 -10.77411999999998
5.293715 -10.67326000000002
5.294714 -10.579010000000016
5.295714 -10.494955
5.296714 -10.421524999999981
5.297714 -10.355520000000002
5.298714 -10.291064999999989
5.299714 -10.22175000000001
5.300714 -10.14303499999999
5.301714 -10.053699999999994
5.302714 -9.955955000000033
5.303714 -9.854229999999973
5.304714 -9.753114999999992
5.305714 -9.655485000000006
5.306714 -9.561794999999977
5.307714 -9.470575000000009
5.308714 -9.37995500000003
5.309714 -9.289195
5.310714 -9.199439999999989
5.311714 -9.113250000000003
5.312714 -9.033085000000009
5.313715 -8.959670000000019
5.314714 -8.890869999999977
5.315714 -8.82197999999999
5.316714 -8.747310000000027
5.317714 -8.662370000000031
5.318714 -8.565814999999958
5.319714 -8.460084999999985
5.320714 -8.350610000000016
5.321714 -8.243694999999963
5.322714 -8.144274999999974
5.323714 -8.05426500000003
5.324714 -7.972170000000029
5.325714 -7.8945449999999475
5.326715 -7.817754999999998
5.327714 -7.739520000000014
5.328714 -7.659660000000016
5.329714 -7.579430000000022
5.330714 -7.500129999999955
5.331714 -7.421710000000015
5.332714 -7.3422200000000135
5.333714 -7.258399999999966
5.334714 -7.167269999999985
5.335714 -7.06776499999999
5.336714 -6.961825000000033
5.337714 -6.8542050000000225
5.338714 -6.750734999999997
5.339714 -6.6563050000000175
5.340714 -6.572950000000022
5.341714 -6.4991399999999615
5.342714 -6.430595000000028
5.343714 -6.362005000000013
5.344714 -6.289084999999954
5.345714 -6.209965000000036
5.346714 -6.125259999999969
5.347714 -6.03706499999997
5.348714 -5.947604999999995
5.349714 -5.857950000000018
5.350714 -5.767700000000077
5.351714 -5.675599999999982
5.352714 -5.580999999999989
5.353714 -5.484649999999962
5.354714 -5.38915000000001
5.355714 -5.298150000000029
5.356714 -5.214699999999978
5.357714 -5.1398999999999715
5.358714 -5.072199999999957
5.359715 -5.007500000000012
5.360714 -4.9406000000000105
5.361714 -4.867299999999995
5.362714 -4.785500000000029
5.363714 -4.695850000000033
5.364714 -4.601199999999979
5.365714 -4.505099999999994
5.366714 -4.410500000000002
5.367714 -4.319049999999998
5.368714 -4.230700000000011
5.369714 -4.144700000000001
5.370714 -4.060549999999972
5.371714 -3.9784000000000175
5.372715 -3.8991500000000108
5.373714 -3.823749999999973
5.374714 -3.752349999999998
5.375714 -3.6835500000000425
5.376714 -3.6146500000000525
5.377714 -3.542599999999986
5.378714 -3.464849999999971
5.379714 -3.380349999999952
5.380714 -3.2903499999999664
5.381714 -3.1977500000000476
5.382714 -3.1060500000000024
5.383714 -3.0183500000000203
5.384714 -2.9361500000000054
5.385714 -2.859399999999984
5.386714 -2.7869500000000413
5.387714 -2.716999999999997
5.388714 -2.647899999999939
5.389714 -2.578749999999994
5.390714 -2.5089500000000444
5.391714 -2.4379499999999457
5.392715 -2.36510000000004
5.393714 -2.2895000000000207
5.394714 -2.2103999999999355
5.395714 -2.1276000000000628
5.396714 -2.041899999999982
5.397714 -1.9549499999999518
5.398714 -1.8691500000000103
5.399714 -1.7869499999999956
5.400714 -1.7099999999999929
5.401714 -1.6386000000000178
5.402714 -1.571850000000024
5.403714 -1.508149999999986
5.404714 -1.4455000000000022
5.405715 -1.38209999999998
5.406714 -1.3166999999999693
5.407714 -1.2484500000000711
5.408714 -1.1770500000000093
5.409714 -1.1025999999999918
5.410714 -1.0254000000000338
5.411714 -0.9460999999999671
5.412714 -0.8659999999999745
5.413714 -0.7868000000000285
5.414714 -0.7099500000000598
5.415714 -0.6369499999999729
5.416714 -0.5683499999999987
5.417714 -0.503700000000027
5.418715 -0.44179999999999564
5.419714 -0.3808499999999847
5.420714 -0.31914999999993476
5.421714 -0.25534999999994934
5.422714 -0.18900000000000514
5.423714 -0.1202999999999968
5.424714 -0.04970000000003444
5.425714 0.022249999999997966
5.426714 0.09490000000000887
5.427714 0.16759999999999345
5.428714 0.23955000000002585
5.429714 0.30959999999993076
5.430714 0.3765999999999665
5.431714 0.43940000000004464
5.432714 0.49775000000003633
5.433714 0.5523999999999807
5.434714 0.6050499999999369
5.435714 0.658300000000011
5.436714 0.7144500000000331
5.437714 0.7751500000000022
5.438715 0.8405500000000128
5.439714 0.9095500000000367
5.440714 0.9804500000000147
5.441714 1.051049999999977
5.442714 1.119799999999959
5.443714 1.1861000000000164
5.444714 1.249850000000028
5.445714 1.3113999999999835
5.446714 1.3708500000000032
5.447714 1.4280999999999668
5.448714 1.4829000000000057
5.449714 1.5349500000000176
5.450714 1.5849999999999544
5.451715 1.6346500000000153
5.452714 1.6857999999999804
5.453714 1.7406000000000192
5.454714 1.8002000000000469
5.455714 1.8642499999999875
5.456714 1.9309500000000077
5.457714 1.997399999999986
5.458714 2.0608000000000084
5.459714 2.119199999999974
5.460714 2.1722499999999796
5.461714 2.221100000000028
5.462714 2.267600000000012
5.463714 2.313750000000007
5.464714 2.3607999999999616
5.465714 2.409099999999952
5.466714 2.458250000000016
5.467714 2.5076000000000613
5.468714 2.5572500000000353
5.469714 2.6077499999999953
5.470714 2.6601999999999704
5.471714 2.7154499999999455
5.472714 2.7733999999999743
5.473714 2.8328499999999943
5.474714 2.89130000000002
5.475714 2.9462000000000064
5.476714 2.9956999999999727
5.477714 3.0394000000000427
5.478714 3.0787
5.479714 3.1162500000000115
5.480714 3.155100000000032
5.481714 3.197349999999998
5.482714 3.243499999999993
5.483714 3.292549999999936
5.484715 3.34265000000002
5.485714 3.3918000000000834
5.486714 3.438799999999978
5.487714 3.483849999999945
5.488714 3.527900000000004
5.489714 3.5720500000000106
5.490714 3.616850000000022
5.491714 3.6616500000000336
5.492714 3.7051499999999487
5.493714 3.745949999999984
5.494714 3.78325000000004
5.495714 3.8176999999999484
5.496714 3.8514499999999647
5.497715 3.8871499999999957
5.498714 3.9268500000000026
5.499714 3.971250000000051
5.500714 4.019250000000026
5.501714 4.068149999999961
5.502714 4.11480000000004
5.503714 4.15674999999999
5.504714 4.193299999999921
5.505714 4.225700000000041
5.506714 4.256150000000059
5.507714 4.287000000000041
5.508714 4.319749999999976
5.509714 4.354449999999926
5.510714 4.389949999999976
5.511714 4.424700000000073
5.512714 4.457950000000006
5.513714 4.490004999999943
5.514714 4.522305000000029
5.515714 4.556634999999982
5.516714 4.593985000000012
5.517715 4.6340300000000285
5.518714 4.674820000000017
5.519714 4.71346999999997
5.520714 4.747459999999981
5.521714 4.775825000000005
5.522714 4.79952500000002
5.523714 4.821220000000067
5.524714 4.844135000000009
5.525714 4.870819999999981
5.526714 4.902109999999939
5.527714 4.936800000000016
5.528714 4.972424999999999
5.529714 5.00636999999993
5.530715 5.036964999999976
5.531714 5.064070000000004
5.532714 5.088980000000041
5.533714 5.113425000000029
5.534714 5.138430000000034
5.535714 5.163855000000009
5.536714 5.188539999999992
5.537714 5.21084500000003
5.538714 5.229839999999937
5.539714 5.2461399999999445
5.540714 5.261790000000033
5.541714 5.279619999999999
5.542714 5.302109999999992
5.543715 5.330145000000033
5.544714 5.362414999999978
5.545714 5.395945000000006
5.546714 5.427190000000057
5.547714 5.453315000000011
5.548714 5.4732899999999916
5.549714 5.488094999999988
5.550714 5.4999699999999825
5.551714 5.51133500000002
5.552714 5.523815000000026
5.553714 5.537829999999969
5.554714 5.55273000000002
5.555714 5.567539999999996
5.556714 5.581974999999952
5.557714 5.596665000000018
5.558714 5.612919999999988
5.559714 5.63210499999996
5.560714 5.654550000000002
5.561714 5.679090000000001
5.562714 5.70321000000003
5.563715 5.723885000000033
5.564714 5.738740000000003
5.565714 5.7470249999999865
5.566714 5.749939999999961
5.567714 5.750054999999979
5.568714 5.75052000000003
5.569714 5.753900000000011
5.570714 5.761369999999999
5.571714 5.7726850000000205
5.572714 5.78665499999997
5.573714 5.80197999999997
5.574714 5.817715000000023
5.575714 5.833570000000031
5.576715 5.849499999999998
5.577714 5.865215000000001
5.578714 5.8798599999999865
5.579714 5.891964999999972
5.580714 5.899924999999998
5.581714 5.902769999999992
5.582714 5.900770000000004
5.583714 5.8955000000000295
5.584714 5.889545000000015
5.585714 5.885565000000002
5.586714 5.885559999999979
5.587714 5.890244999999993
5.588714 5.898949999999991
5.589714 5.910170000000001
5.590714 5.922120000000042
5.591714 5.933269999999985
5.592714 5.942629999999967
5.593714 5.949660000000023
5.594714 5.953964999999995
5.595714 5.955229999999971
5.596714 5.953130000000035
5.597714 5.947655000000012
5.598714 5.939464999999995
5.599714 5.929894999999983
5.600714 5.92088499999999
5.601714 5.914410000000016
5.602714 5.911869999999973
5.603714 5.913575000000012
5.604714 5.91865000000003
5.605714 5.925419999999997
5.606714 5.931920000000002
5.607714 5.936484999999975
5.608714 5.938160000000005
5.609715 5.93664500000003
5.610714 5.932009999999989
5.611714 5.924424999999983
5.612714 5.913990000000002
5.613714 5.900950000000023
5.614714 5.885984999999972
5.615714 5.87036
5.616714 5.855920000000019
5.617714 5.844654999999973
5.618714 5.837905000000013
5.619714 5.835804999999991
5.620714 5.83704
5.621714 5.839090000000005
5.622715 5.8391599999999855
5.623714 5.8350750000000025
5.624714 5.825925000000004
5.625714 5.812220000000014
5.626714 5.7954199999999885
5.627714 5.777179999999992
5.628714 5.758634999999999
5.629714 5.740160000000009
5.630714 5.721615000000018
5.631714 5.702909999999992
5.632714 5.684560000000002
5.633714 5.667900000000001
5.634714 5.654549999999981
5.635714 5.645585000000003
5.636714 5.640765000000007
5.637714 5.638145000000003
5.638714 5.634535000000008
5.639714 5.626524999999987
5.640714 5.611799999999997
5.641714 5.590080000000006
5.642715 5.563175000000004
5.643714 5.534289999999998
5.644714 5.506724999999987
5.645714 5.4825899999999965
5.646714 5.462169999999995
5.647714 5.444165000000012
5.648714 5.426620000000015
5.649714 5.408094999999986
5.650714 5.388425
5.651714 5.368620000000012
5.652714 5.350129999999996
5.653714 5.333664999999997
5.654714 5.318365000000005
5.655715 5.301899999999985
5.656714 5.281274999999999
5.657714 5.25424500000002
5.658714 5.220569999999996
5.659714 5.182459999999988
5.660714 5.1439799999999964
5.661714 5.109475000000005
5.662714 5.081870000000002
5.663714 5.061534999999996
5.664714 5.046184999999999
5.665714 5.031955000000003
5.666714 5.015070000000002
5.667714 4.99335
5.668715 4.966910000000005
5.669714 4.937634999999997
5.670714 4.907869999999995
5.671714 4.878990000000002
5.672714 4.850579999999996
5.673714 4.820629999999996
5.674714 4.786745000000009
5.675714 4.747695000000006
5.676714 4.704469999999991
5.677714 4.660305
5.678714 4.619497000000003
5.679714 4.585579499999994
5.680714 4.559662000000003
5.681714 4.5397665000000025
5.682714 4.5214954999999994
5.683714 4.499780999999998
5.684714 4.470962499999997
5.685714 4.434213000000002
5.686714 4.391692000000003
5.687714 4.347378999999997
5.688715 4.305152499999999
5.689714 4.267036500000003
5.690714 4.2324535
5.691714 4.198820999999999
5.692714 4.1631079999999985
5.693714 4.123605499999999
5.694714 4.080997999999999
5.695714 4.038096
5.696714 3.9984260000000007
5.697714 3.9643045000000003
5.698714 3.9353810999999994
5.699714 3.9084512
5.700714 3.8786574499999995
5.701715 3.8415994
5.702714 3.7953627000000005
5.703714 3.7415369
5.704714 3.684652749999999
5.705714 3.6302689999999997
5.706714 3.5826235
5.707714 3.5429104999999987
5.708714 3.508927999999999
5.709714 3.476272
5.710714 3.4405005
5.711714 3.399204
5.712714 3.3529710000000006
5.713714 3.304836000000001
5.714714 3.2584954999999978
5.715714 3.216203000000001
5.716714 3.1774485000000054
5.717714 3.1390545
5.718714 3.0967144999999983
5.719714 3.0472469999999996
5.720714 2.990438999999999
5.721714 2.929498499999999
5.722714 2.8698384999999993
5.723714 2.816755999999999
5.724714 2.7730069999999998
5.725714 2.7374655000000025
5.726714 2.7055240000000023
5.727714 2.671053499999997
5.728714 2.6290684999999967
5.729714 2.5778195000000044
5.730714 2.5193730000000025
5.731714 2.4584149999999965
5.732714 2.399895999999997
5.733714 2.346630999999999
5.734715 2.298136499999999
5.735714 2.2511350000000028
5.736714 2.2014400000000025
5.737714 2.1463700000000014
5.738714 2.0863899999999957
5.739714 2.0250800000000035
5.740714 1.9675100000000063
5.741714 1.9176649999999986
5.742714 1.8762649999999972
5.743714 1.8401299999999916
5.744714 1.8033100000000013
5.745714 1.7596500000000102
5.746714 1.7055200000000044
5.747715 1.641434999999998
5.748714 1.5718299999999952
5.749714 1.503054999999994
5.750714 1.4405199999999956
5.751714 1.3863600000000014
5.752714 1.3387100000000045
5.753714 1.2928850000000014
5.754714 1.243844999999997
5.755714 1.188735000000004
5.756714 1.1282050000000063
5.757714 1.0658999999999994
5.758714 1.006399999999995
5.759714 0.952664999999994
5.760714 0.904279999999996
5.761714 0.8573850000000074
5.762714 0.8064500000000072
5.763714 0.7469750000000004
5.764714 0.6778199999999995
5.765714 0.6020199999999987
5.766714 0.5256650000000037
5.767715 0.45526500000000114
5.768714 0.3948850000000002
5.769714 0.3443999999999908
5.770714 0.29965999999999976
5.771714 0.2544750000000088
5.772714 0.20347999999999894
5.773714 0.14446499999999726
5.774714 0.0790849999999935
5.775714 0.011699999999999905
5.776714 -0.05304999999999503
5.777714 -0.11265500000000274
5.778714 -0.16805999999999852
5.779714 -0.22308999999999654
5.780715 -0.28235500000000757
5.781714 -0.34876000000000307
5.782714 -0.4217899999999918
5.783714 -0.4975149999999996
5.784714 -0.5703150000000075
5.785714 -0.6354699999999995
5.786714 -0.6915300000000019
5.787714 -0.7410599999999999
5.788714 -0.7895599999999938
5.789714 -0.843049999999998
5.790714 -0.9053699999999991
5.791714 -0.9765150000000062
5.792714 -1.0528200000000059
5.793715 -1.1287699999999927
5.794714 -1.1995849999999961
5.795714 -1.263350000000002
5.796714 -1.3216149999999973
5.797714 -1.3783550000000038
5.798714 -1.437750000000005
5.799714 -1.5020399999999947
5.800714 -1.5704099999999992
5.801714 -1.639505000000001
5.802714 -1.705325000000003
5.803714 -1.7654150000000028
5.804714 -1.8203249999999924
5.805714 -1.873564999999998
5.806714 -1.9300800000000038
5.807714 -1.9939399999999985
5.808714 -2.0663549999999944
5.809714 -2.1450150000000057
5.810714 -2.2250400000000052
5.811714 -2.3010849999999925
5.812714 -2.3696600000000014
5.813715 -2.43051
5.814714 -2.486464999999999
5.815714 -2.541977499999999
5.816714 -2.6010109999999966
5.817714 -2.6653345000000046
5.818714 -2.733961000000003
5.819714 -2.8039795000000014
5.820714 -2.8722574999999995
5.821714 -2.9371439999999964
5.822714 -2.999300999999998
5.823714 -3.061269000000002
5.824714 -3.126033500000004
5.825714 -3.1953125000000027
5.826715 -3.268450499999999
5.827714 -3.3425309999999966
5.828714 -3.4136145
5.829714 -3.478509999999999
5.830714 -3.536336499999996
5.831714 -3.5890365000000015
5.832714 -3.6406100000000037
5.833714 -3.6954530000000005
5.834714 -3.7565999999999997
5.835714 -3.824653999999998
5.836714 -3.8977854999999986
5.837714 -3.9727409999999996
5.838714 -4.0463785
5.839714 -4.116948000000002
5.840714 -4.1845015
5.841714 -4.250406599999999
5.842714 -4.3162462999999995
5.843714 -4.382723535
5.844714 -4.449180050000001
5.845714 -4.513939414999999
5.846714 -4.575269149999999
5.847714 -4.632475449999999
5.848714 -4.686594
5.849714 -4.7402235
5.850714 -4.796592999999999
5.851714 -4.858274500000001
5.852714 -4.926108500000001
5.853714 -4.998852
5.854714 -5.073656000000002
5.855714 -5.147160999999998
5.856714 -5.216704499999998
5.857714 -5.281134500000002
5.858714 -5.340916500000002
5.859715 -5.397604999999998
5.860714 -5.452998500000001
5.861714 -5.508392
5.862714 -5.564294499999997
5.863714 -5.620662000000001
5.864714 -5.677393
5.865714 -5.734839999999995
5.866714 -5.793919999999997
5.867714 -5.855820000000008
5.868714 -5.9214199999999995
5.869714 -5.990619999999994
5.870714 -6.062130000000006
5.871714 -6.133695000000005
5.872715 -6.202699999999997
5.873714 -6.267044999999996
5.874714 -6.3257850000000015
5.875714 -6.379385
5.876714 -6.429405000000002
5.877714 -6.477939999999998
5.878714 -6.52697999999999
5.879714 -6.577895000000006
5.880714 -6.631374999999997
5.881714 -6.6875249999999955
5.882714 -6.746150000000016
5.883714 -6.806954999999999
5.884714 -6.869530000000001
5.885714 -6.933185000000003
5.886714 -6.996895
5.887714 -7.059300000000008
5.888714 -7.118925000000001
5.889714 -7.174699999999983
5.890714 -7.226249999999998
5.891714 -7.27410500000001
5.892715 -7.319649999999993
5.893714 -7.364715000000009
5.894714 -7.411045
5.895714 -7.459924999999994
5.896714 -7.511929999999989
5.897714 -7.566959999999999
5.898714 -7.624505000000019
5.899714 -7.683845000000002
5.900714 -7.744124999999979
5.901714 -7.804295000000005
5.902714 -7.863120000000008
5.903714 -7.919174999999997
5.904714 -7.971075000000003
5.905715 -8.017919999999995
5.906714 -8.059685000000012
5.907714 -8.097455000000013
5.908714 -8.133289999999981
5.909714 -8.169699999999994
5.910714 -8.208979999999986
5.911714 -8.25244999999998
5.912714 -8.300130000000019
5.913714 -8.350985000000035
5.914714 -8.403350000000003
5.915714 -8.45570999999999
5.916714 -8.507164999999993
5.917714 -8.557384999999988
5.918715 -8.606374999999998
5.919714 -8.65401499999998
5.920714 -8.699714999999996
5.921714 -8.742465000000001
5.922714 -8.781325000000026
5.923714 -8.816180000000006
5.924714 -8.848169999999987
5.925714 -8.879575000000006
5.926714 -8.913224999999988
5.927714 -8.951500000000008
5.928714 -8.99525000000001
5.929714 -9.04333000000001
5.930714 -9.093009999999994
5.931714 -9.140954999999973
5.932714 -9.184405000000002
5.933714 -9.22223500000002
5.934714 -9.255250000000025
5.935714 -9.285424999999972
5.936714 -9.314944999999977
5.937714 -9.345170000000028
5.938715 -9.376000000000003
5.939714 -9.40635999999999
5.940714 -9.435065
5.941714 -9.46184
5.942714 -9.487920000000004
5.943714 -9.515650000000006
5.944714 -9.547545000000019
5.945714 -9.58488999999998
5.946714 -9.626709999999974
5.947714 -9.669855000000007
5.948714 -9.710110000000007
5.949714 -9.743800000000046
5.950714 -9.769269999999972
5.951715 -9.787779999999996
5.952714 -9.802870000000068
5.953714 -9.818699999999957
5.954714 -9.838489999999984
5.955714 -9.863079999999998
5.956714 -9.890829999999964
5.957714 -9.918725000000045
5.958714 -9.944009999999972
5.959714 -9.965569999999952
5.960714 -9.984525000000017
5.961714 -10.003430000000025
5.962714 -10.024665000000002
5.963714 -10.049109999999988
5.964714 -10.075185000000056
5.965714 -10.099400000000008
5.966714 -10.117979999999925
5.967714 -10.12873999999995
5.968714 -10.132465000000073
5.969714 -10.132880000000062
5.970714 -10.135259999999919
5.971714 -10.144095000000005
5.972714 -10.161275000000053
5.973714 -10.185250000000009
5.974714 -10.211549999999958
5.975714 -10.235149999999939
5.976714 -10.252250000000046
5.977714 -10.26215000000004
5.978714 -10.26715000000001
5.979714 -10.270799999999996
5.980714 -10.276299999999964
5.981714 -10.284699999999965
5.982714 -10.294399999999976
5.983714 -10.301949999999993
5.984715 -10.304200000000023
5.985714 -10.300350000000055
5.986714 -10.292500000000024
5.987714 -10.285199999999962
5.988714 -10.28330000000001
5.989714 -10.28959999999999
5.990714 -10.303599999999992
5.991714 -10.321099999999975
5.992714 -10.336149999999947
5.993714 -10.343600000000015
5.994714 -10.341050000000056
5.995714 -10.329900000000027
5.996714 -10.314649999999988
5.997715 -10.300499999999976
5.998714 -10.291000000000032
5.999714 -10.28685000000005
6.000714 -10.285599999999926
6.001714 -10.28309999999994
6.002714 -10.276200000000015
6.003714 -10.264150000000027
6.004714 -10.249100000000055
6.005714 -10.235150000000026
6.006714 -10.22589999999995
6.007714 -10.222500000000005
6.008714 -10.22280000000002
6.009714 -10.222000000000008
6.010714 -10.214699999999947
6.011714 -10.19749999999998
6.012714 -10.170700000000036
6.013714 -10.138249999999942
6.014714 -10.10589999999997
6.015714 -10.078950000000017
6.016714 -10.060050000000077
6.017715 -10.048000000000002
6.018714 -10.038699999999952
6.019714 -10.027099999999987
6.020714 -10.009700000000038
6.021714 -9.98615000000003
6.022714 -9.958799999999941
6.023714 -9.931650000000007
6.024714 -9.907850000000044
6.025714 -9.887899999999963
6.026714 -9.869650000000028
6.027714 -9.848850000000049
6.028714 -9.82155000000002
6.029714 -9.78639999999996
6.030715 -9.745249999999935
6.031714 -9.702600000000006
6.032714 -9.663849999999933
6.033714 -9.632600000000075
6.034714 -9.609200000000074
6.035714 -9.59064999999995
6.036714 -9.571599999999917
6.037714 -9.54690000000008
6.038714 -9.513900000000103
6.039714 -9.473349999999936
6.040714 -9.428549999999925
6.041714 -9.383999999999954
6.042714 -9.342900000000078
6.043715 -9.305849999999976
6.044714 -9.270699999999916
6.045714 -9.233500000000069
6.046714 -9.191300000000076
6.047714 -9.143449999999936
6.048714 -9.091949999999981
6.049714 -9.040750000000042
6.050714 -8.993950000000043
6.051714 -8.953599999999943
6.052714 -8.918649999999952
6.053714 -8.885200000000037
6.054714 -8.848399999999979
6.055714 -8.804350000000092
6.056714 -8.752000000000065
6.057714 -8.693699999999874
6.058714 -8.633849999999978
6.059714 -8.576650000000075
6.060714 -8.524749999999983
6.061714 -8.477949999999984
6.062714 -8.432950000000078
6.063715 -8.385799999999916
6.064714 -8.333449999999889
6.065714 -8.275350000000111
6.066714 -8.213550000000028
6.067714 -8.151399999999954
6.068714 -8.092349999999984
6.069714 -8.037699999999953
6.070714 -7.986000000000104
6.071714 -7.933750000000024
6.072714 -7.877099999999832
6.073714 -7.813899999999964
6.074714 -7.744350000000143
6.075714 -7.6714000000000295
6.076715 -7.59929999999999
6.077714 -7.53170000000001
6.078714 -7.469849999999951
6.079714 -7.412099999999991
6.080714 -7.354749999999993
6.081714 -7.293750000000008
6.082714 -7.226800000000033
6.083714 -7.154049999999988
6.084714 -7.07815000000004
6.085714 -7.003000000000044
6.086714 -6.93169999999993
6.087714 -6.86504999999997
6.088714 -6.8010000000000295
6.089714 -6.73625000000011
6.090714 -6.667599999999989
6.091714 -6.593299999999893
6.092714 -6.514049999999973
6.093714 -6.432750000000091
6.094714 -6.35294999999994
6.095714 -6.276799999999951
6.096714 -6.204450000000042
6.097714 -6.133600000000038
6.098714 -6.060750000000045
6.099714 -5.983099999999977
6.100714 -5.899650000000014
6.101714 -5.812099999999952
6.102714 -5.723950000000033
6.103714 -5.638450000000107
6.104714 -5.5576499999999625
6.105714 -5.481349999999878
6.106714 -5.406900000000034
6.107714 -5.330350000000081
6.108714 -5.2486499999998895
6.109715 -5.160999999999881
6.110714 -5.068800000000012
6.111714 -4.975150000000039
6.112714 -4.8829499999999975
6.113714 -4.793800000000084
6.114714 -4.707349999999964
6.115714 -4.621699999999944
6.116714 -4.534250000000004
6.117714 -4.4433999999999445
6.118714 -4.349650000000024
6.119714 -4.255050000000031
6.120714 -4.1624500000000255
6.121714 -4.073950000000118
6.122715 -3.989600000000107
6.123714 -3.9070999999999896
6.124714 -3.823149999999942
6.125714 -3.7344999999999393
6.126714 -3.639249999999941
6.127714 -3.537900000000031
6.128714 -3.4330500000000557
6.129714 -3.327899999999891
6.130714 -3.2251500000000237
6.131714 -3.125800000000102
6.132714 -3.0289499999999054
6.133714 -2.9328500000000077
6.134714 -2.8358000000000896
6.135714 -2.737149999999973
6.136714 -2.637599999999983
6.137714 -2.5386999999999977
6.138714 -2.441999999999896
6.139714 -2.3477500000000653
6.140714 -2.254250000000013
6.141714 -2.1591999999999096
6.142715 -2.0599000000001353
6.143714 -1.9550000000000123
6.144714 -1.8450499999999455
6.145714 -1.7321000000000697
6.146714 -1.6195000000000097
6.147714 -1.509750000000011
6.148714 -1.4043499999999778
6.149714 -1.3028499999999734
6.150714 -1.203450000000078
6.151714 -1.104249999999904
6.152714 -1.0037499999998936
6.153714 -0.9017000000000053
6.154714 -0.7984500000000547
6.155715 -0.6947000000000203
6.156714 -0.5906499999999704
6.157714 -0.485499999999979
6.158714 -0.37779999999994207
6.159714 -0.2663499999999708
6.160714 -0.15080000000007587
6.161714 -0.032050000000130585
6.162714 0.08755000000006119
6.163714 0.2051000000001177
6.164714 0.3183000000000352
6.165714 0.42645000000000877
6.166714 0.5302999999999904
6.167714 0.631699999999874
6.168715 0.7330499999999573
6.169714 0.8361499999999868
6.170714 0.9417499999999148
6.171714 1.0496000000000463
6.172714 1.1591499999999768
6.173714 1.2701500000000117
6.174714 1.382800000000045
6.175714 1.497949999999977
6.176714 1.6159499999999702
6.177714 1.7364500000000351
6.178714 1.8582000000001362
6.179714 1.9788499999999487
6.180714 2.096199999999937
6.181714 2.208850000000144
6.182714 2.316850000000023
6.183714 2.4218999999998934
6.184714 2.526500000000001
6.185714 2.6331000000000966
6.186714 2.743399999999979
6.187714 2.8577000000000115
6.188715 2.9753000000000416
6.189714 3.094849999999913
6.190714 3.2151999999998835
6.191714 3.335999999999964
6.192714 3.457350000000102
6.193714 3.5793500000000713
6.194714 3.701449999999988
6.195714 3.8224499999999635
6.196714 3.9403999999999826
6.197714 4.053749999999995
6.198714 4.161800000000021
6.199714 4.26525000000004
6.200714 4.366599999999949
6.201715 4.468950000000027
6.202714 4.57530000000008
6.203714 4.687199999999988
6.204714 4.804549999999977
6.205714 4.925949999999915
6.206714 5.049049999999999
6.207714 5.171900000000042
6.208714 5.293550000000022
6.209714 5.413949999999966
6.210714 5.533549999999984
6.211714 5.652700000000066
6.212714 5.770999999999901
6.213714 5.887599999999937
6.214714 6.001350000000086
6.215714 6.111649999999969
6.216714 6.219099999999964
6.217714 6.325600000000112
6.218714 6.434249999999995
6.219714 6.547499999999887
6.220714 6.666299999999979
6.221714 6.790150000000016
6.222714 6.91684999999994
6.223714 7.042850000000059
6.224714 7.165200000000017
6.225714 7.282399999999911
6.226714 7.39435000000014
6.227714 7.5023500000000185
6.228714 7.608449999999857
6.229714 7.713950000000011
6.230714 7.819449999999992
6.231714 7.925100000000067
6.232714 8.030550000000074
6.233714 8.135849999999985
6.234715 8.242100000000093
6.235714 8.35125000000006
6.236714 8.465249999999903
6.237714 8.584849999999921
6.238714 8.709100000000095
6.239714 8.835549999999976
6.240714 8.96079999999997
6.241714 9.081150000000115
6.242714 9.194199999999936
6.243714 9.299799999999864
6.244714 9.399849999999939
6.245714 9.497250000000019
6.246714 9.595100000000038
6.247715 9.695749999999968
6.248714 9.799650000000097
6.249714 9.906450000000087
6.250714 10.01499999999985
6.251714 10.124450000000007
6.252714 10.234700000000089
6.253714 10.346149999999888
6.254714 10.459399999999953
6.255714 10.574150000000095
6.256714 10.688950000000037
6.257714 10.801199999999934
6.258714 10.908050000000072
6.259714 11.007650000000035
6.260714 11.100049999999973
6.261714 11.187150000000097
6.262714 11.272699999999997
6.263714 11.361199999999904
6.264714 11.455850000000044
6.265714 11.558000000000055
6.266714 11.666649999999938
6.267715 11.779249999999998
6.268714 11.892649999999984
6.269714 12.004099999999955
6.270714 12.112400000000022
6.271714 12.217400000000094
6.272714 12.319549999999929
6.273714 12.418999999999972
6.274714 12.51530000000011
6.275714 12.607549999999954
6.276714 12.694649999999905
6.277714 12.776450000000041
6.278714 12.854750000000115
6.279714 12.932849999999945
6.280715 13.014749999999948
6.281714 13.103849999999973
6.282714 13.201749999999961
6.283714 13.307450000000012
6.284714 13.41735000000002
6.285714 13.526750000000028
6.286714 13.631299999999987
6.287714 13.728300000000019
6.288714 13.817399999999957
6.289714 13.900149999999945
6.290714 13.979100000000022
6.291714 14.056550000000021
6.292714 14.133850000000015
6.293715 14.211349999999987
6.294714 14.288999999999968
6.295714 14.367000000000024
6.296714 14.446550000000046
6.297714 14.529899999999977
6.298714 14.618849999999995
6.299714 14.71405000000002
6.300714 14.814199999999955
6.301714 14.915649999999985
6.302714 15.01355000000006
6.303714 15.103199999999973
6.304714 15.181649999999966
6.305714 15.248700000000062
6.306714 15.307100000000029
6.307714 15.36149999999993
6.308714 15.41670000000002
6.309714 15.476250000000071
6.310714 15.541899999999952
6.311714 15.613399999999961
6.312714 15.689349999999969
6.313715 15.768449999999968
6.314714 15.850000000000064
6.315714 15.933800000000018
6.316714 16.01939999999998
6.317714 16.10565000000003
6.318714 16.190054999999994
6.319714 16.269014999999946
6.320714 16.339074999999983
6.321714 16.398310000000084
6.322714 16.447160000000043
6.323714 16.48887999999996
6.324714 16.528599999999972
6.325714 16.571720000000017
6.326715 16.622475
6.327714 16.68269
6.328714 16.751329999999985
6.329714 16.82541000000001
6.330714 16.901315000000025
6.331714 16.97579999999999
6.332714 17.046764999999965
6.333714 17.11328499999997
6.334714 17.174985000000017
6.335714 17.231470000000005
6.336714 17.282090000000004
6.337714 17.32623000000001
6.338714 17.36397
6.339714 17.396735000000003
6.340714 17.42744499999998
6.341714 17.460134999999983
6.342714 17.49887500000001
6.343714 17.546510000000012
6.344714 17.603630000000017
6.345714 17.668214999999986
6.346714 17.736219999999996
6.347714 17.802815000000006
6.348714 17.863674999999983
6.349714 17.91592
6.350714 17.958670000000005
6.351714 17.992710000000034
6.352714 18.019834999999983
6.353714 18.04227999999998
6.354714 18.06223500000002
6.355714 18.081729999999986
6.356714 18.102734999999996
6.357714 18.12719500000001
6.358714 18.15689999999999
6.359715 18.193094999999996
6.360714 18.235935000000012
6.361714 18.284154999999995
6.362714 18.33504
6.363714 18.384845000000006
6.364714 18.429630000000003
6.365714 18.466170000000005
6.366714 18.492749999999994
6.367714 18.509474999999995
6.368714 18.518205000000002
6.369714 18.522084
6.370714 18.524773
6.371714 18.529774500000002
6.372715 18.539843
6.373714 18.556606000000002
6.374714 18.580399195
6.375714 18.610301
6.376714 18.644310805
6.377714 18.679688
6.378714 18.713392000000002
6.379714 18.742538
6.380714 18.764832
6.381714 18.778893499999995
6.382714 18.784435000000006
6.383714 18.782265000000002
6.384714 18.774164999999996
6.385714 18.762635
6.386714 18.75058999999999
6.387714 18.741039999999998
6.388714 18.736735000000003
6.389714 18.739620000000013
6.390714 18.750360000000008
6.391714 18.768034999999987
6.392715 18.790075
6.393714 18.812670000000008
6.394714 18.83147
6.395714 18.842679999999984
6.396714 18.843949999999985
6.397714 18.834880000000034
6.398714 18.817024999999994
6.399714 18.793344999999988
6.400714 18.767335000000006
6.401714 18.74210000000001
6.402714 18.719864999999995
6.403714 18.701864999999973
6.404714 18.68861500000001
6.405715 18.68016499999999
6.406714 18.67635000000001
6.407714 18.67669500000002
6.408714 18.679929999999974
6.409714 18.68373000000001
6.410714 18.684775000000002
6.411714 18.679324999999963
6.412714 18.664219999999997
6.413714 18.637980000000024
6.414714 18.60165500000002
6.415714 18.558694999999982
6.416714 18.513995000000005
6.417714 18.472550000000034
6.418715 18.438044999999956
6.419714 18.41178500000002
6.420714 18.392640000000018
6.421714 18.377924999999923
6.422714 18.364469999999997
6.423714 18.349665
6.424714 18.331970000000016
6.425714 18.31087000000002
6.426714 18.28604999999997
6.427714 18.256715000000007
6.428714 18.22158000000006
6.429714 18.17918499999998
6.430714 18.129100000000008
6.431714 18.072650000000056
6.432714 18.01314999999998
6.433714 17.95544999999999
6.434714 17.904300000000024
6.435714 17.862999999999992
6.436714 17.832000000000004
6.437714 17.808600000000006
6.438715 17.787899999999972
6.439714 17.764449999999997
6.440714 17.73390000000003
6.441714 17.694149999999965
6.442714 17.6458
6.443714 17.59105000000002
6.444714 17.53244999999999
6.445714 17.471649999999983
6.446714 17.40934999999999
6.447714 17.345599999999976
6.448714 17.28045000000001
6.449714 17.215049999999998
6.450714 17.15189999999993
6.451715 17.09415000000006
6.452714 17.044
6.453714 17.00169999999997
6.454714 16.964650000000045
6.455714 16.92789999999996
6.456714 16.88575000000003
6.457714 16.83360000000007
6.458714 16.769499999999983
6.459714 16.694800000000008
6.460714 16.613550000000014
6.461714 16.53085
6.462714 16.45094999999999
6.463714 16.37610000000001
6.464714 16.306200000000025
6.465714 16.239449999999948
6.466714 16.17414999999997
6.467714 16.10929999999993
6.468714 16.044949999999975
6.469714 15.98215000000007
6.470714 15.921500000000075
6.471714 15.86209999999994
6.472714 15.801199999999904
6.473714 15.734850000000133
6.474714 15.659550000000042
6.475714 15.573299999999989
6.476714 15.47754999999991
6.477714 15.37669999999991
6.478714 15.27640000000014
6.479714 15.18195000000007
6.480714 15.096700000000011
6.481714 15.020749999999916
6.482714 14.951099999999972
6.483714 14.883499999999994
6.484715 14.813699999999958
6.485714 14.73955000000013
6.486714 14.661000000000012
6.487714 14.579099999999928
6.488714 14.495449999999895
6.489714 14.41055
6.490714 14.323300000000128
6.491714 14.231749999999918
6.492714 14.134099999999968
6.493714 14.030550000000003
6.494714 13.923449999999995
6.495714 13.816999999999997
6.496714 13.716050000000049
6.497715 13.623850000000006
6.498714 13.540699999999884
6.499714 13.463750000000141
6.500714 13.387949999999968
6.501714 13.307749999999855
6.502714 13.219200000000145
6.503714 13.121150000000059
6.504714 13.015499999999985
6.505714 12.906000000000029
6.506714 12.796099999999935
6.507714 12.687850000000015
6.508714 12.58149999999996
6.509714 12.475749999999938
6.510714 12.368899999999975
6.511714 12.260750000000002
6.512714 12.152850000000068
6.513714 12.047750000000052
6.514714 11.948300000000009
6.515714 11.855549999999909
6.516714 11.767799999999953
6.517715 11.680950000000044
6.518714 11.589700000000022
6.519714 11.489649999999948
6.520714 11.378899999999955
6.521714 11.259000000000094
6.522714 11.134299999999985
6.523714 11.009950000000039
6.524714 10.889850000000111
6.525714 10.775749999999974
6.526714 10.66664999999998
6.527714 10.559549999999973
6.528714 10.451650000000042
6.529714 10.341749999999948
6.530715 10.230299999999977
6.531714 10.119199999999996
6.532714 10.010249999999923
6.533714 9.903699999999974
6.534714 9.797950000000125
6.535714 9.689750000000004
6.536714 9.575399999999998
6.537714 9.453000000000065
6.538714 9.323299999999985
6.539714 9.189450000000008
6.540714 9.05665
6.541714 8.929350000000044
6.542714 8.809849999999972
6.543715 8.697499999999955
6.544714 8.58909999999994
6.545714 8.480649999999951
6.546714 8.368599999999947
6.547714 8.251500000000002
6.548714 8.130450000000053
6.549714 8.007699999999957
6.550714 7.885300000000026
6.551714 7.764000000000035
6.552714 7.64265000000007
6.553714 7.519199999999997
6.554714 7.391799999999921
6.555714 7.259950000000106
6.556714 7.125250000000055
6.557714 6.990949999999968
6.558714 6.860700000000004
6.559714 6.736849999999968
6.560714 6.619199999999964
6.561714 6.505250000000094
6.562714 6.39119999999993
6.563715 6.273299999999884
6.564714 6.149600000000116
6.565714 6.020250000000026
6.566714 5.887349999999896
6.567714 5.754000000000002
6.568714 5.6223000000001075
6.569714 5.492950000000017
6.570714 5.365100000000004
6.571714 5.236900000000003
6.572714 5.107149999999949
6.573714 4.975599999999976
6.574714 4.843350000000024
6.575714 4.712500000000029
6.576715 4.584549999999895
6.577714 4.459650000000065
6.578714 4.336600000000128
6.579714 4.213199999999855
6.580714 4.08684999999992
6.581714 3.9558999999999775
6.582714 3.8205500000000963
6.583714 3.6825500000000484
6.584714 3.544249999999985
6.585714 3.407950000000083
6.586714 3.2748999999998585
6.587714 3.1446999999998684
6.588714 3.0162000000000244
6.589714 2.887750000000154
6.590714 2.7581999999999955
6.591714 2.627399999999974
6.592714 2.4957500000000534
6.593714 2.3642499999998803
6.594714 2.233400000000059
6.595714 2.102800000000106
6.596714 1.9719999999999114
6.597714 1.840049999999975
6.598714 1.7063500000000924
6.599714 1.5714000000000006
6.600714 1.435999999999972
6.601714 1.3014500000000164
6.602714 1.1687999999999281
6.603714 1.0382999999999227
6.604714 0.9095500000000367
6.605714 0.7814000000000085
6.606714 0.6526499999999491
6.607714 0.5226500000000273
6.608714 0.39124999999997495
6.609715 0.25865000000003385
6.610714 0.1252500000001669
6.611714 -0.00859999999998362
6.612714 -0.1425500000000815
6.613714 -0.27659999999995327
6.614714 -0.4104499999999303
6.615714 -0.5434000000000341
6.616714 -0.6750000000001546
6.617714 -0.8047500000000346
6.618714 -0.9327499999999683
6.619714 -1.0595000000000396
6.620714 -1.1861000000000164
6.621714 -1.3140000000000027
6.622715 -1.4438500000000034
6.623714 -1.5756999999999923
6.624714 -1.7090499999998856
6.625714 -1.8429000000000362
6.626714 -1.9762000000001292
6.627714 -2.10834999999996
6.628714 -2.239349999999876
6.629714 -2.3697499999999345
6.630714 -2.49975000000003
6.631714 -2.629300000000015
6.632714 -2.7579499999999535
6.633714 -2.8846500000000512
6.634714 -3.009200000000066
6.635714 -3.13185000000004
6.636714 -3.253949999999957
6.637714 -3.377649999999899
6.638714 -3.5045500000000644
6.639714 -3.635599999999954
6.640714 -3.770199999999883
6.641714 -3.9063500000000375
6.642715 -4.041300000000129
6.643714 -4.172700000000009
6.644714 -4.299600000000001
6.645714 -4.42254999999999
6.646714 -4.543399999999871
6.647714 -4.664100000000005
6.648714 -4.785850000000106
6.649714 -4.909049999999963
6.650714 -5.032949999999974
6.651714 -5.156200000000152
6.652714 -5.278100000000001
6.653714 -5.399249999999897
6.654714 -5.52125000000004
6.655715 -5.645949999999976
6.656714 -5.774499999999967
6.657714 -5.9061500000000615
6.658714 -6.0386000000000815
6.659714 -6.1684499999999085
6.660714 -6.292449999999866
6.661714 -6.409200000000171
6.662714 -6.519350000000132
6.663714 -6.626050000000001
6.664714 -6.733299999999928
6.665714 -6.8443999999999106
6.666714 -6.960999999999946
6.667714 -7.082249999999964
6.668715 -7.205799999999984
6.669714 -7.329000000000016
6.670714 -7.450200000000059
6.671714 -7.569250000000021
6.672714 -7.687450000000082
6.673714 -7.806450000000069
6.674714 -7.927099999999881
6.675714 -8.048499999999994
6.676714 -8.167900000000117
6.677714 -8.282399999999871
6.678714 -8.38999999999996
6.679714 -8.491000000000055
6.680714 -8.588399999999961
6.681714 -8.686899999999984
6.682714 -8.791099999999954
6.683714 -8.903550000000093
6.684714 -9.023600000000048
6.685714 -9.14799999999997
6.686714 -9.271949999999952
6.687714 -9.391049999999886
6.688715 -9.503150000000037
6.689714 -9.608650000000017
6.690714 -9.710450000000037
6.691714 -9.811600000000052
6.692714 -9.914100000000051
6.693714 -10.017950000000033
6.694714 -10.121149999999837
6.695714 -10.2215499999999
6.696714 -10.31810000000008
6.697714 -10.412000000000095
6.698714 -10.506449999999994
6.699714 -10.605500000000074
6.700714 -10.71225000000009
6.701715 -10.826649999999896
6.702714 -10.945299999999895
6.703714 -11.062799999999976
6.704714 -11.173350000000076
6.705714 -11.272900000000066
6.706714 -11.361449999999946
6.707714 -11.442599999999906
6.708714 -11.521899999999974
6.709714 -11.604500000000039
6.710714 -11.693299999999962
6.711714 -11.788499999999987
6.712714 -11.887300000000025
6.713714 -11.986200000000009
6.714714 -12.083050000000032
6.715714 -12.178049999999988
6.716714 -12.273250000000013
6.717714 -12.371250000000126
6.718714 -12.47339999999996
6.719714 -12.578349999999883
6.720714 -12.681750000000102
6.721714 -12.778000000000095
6.722714 -12.86324999999998
6.723714 -12.936650000000027
6.724714 -13.001499999999893
6.725714 -13.06419999999985
6.726714 -13.131950000000101
6.727714 -13.210100000000077
6.728714 -13.299649999999955
6.729714 -13.39770000000004
6.730714 -13.498500000000066
6.731714 -13.596099999999867
6.732714 -13.6869999999999
6.733714 -13.770900000000147
6.734715 -13.850250000000013
6.735714 -13.928399999999993
6.736714 -14.007400000000045
6.737714 -14.086449999999894
6.738714 -14.162799999999953
6.739714 -14.233100000000073
6.740714 -14.295700000000084
6.741714 -14.352150000000035
6.742714 -14.407550000000018
6.743714 -14.468749999999897
6.744714 -14.541099999999979
6.745714 -14.626449999999986
6.746714 -14.721549999999889
6.747715 -14.81940000000008
6.748714 -14.91184999999999
6.749714 -14.992500000000039
6.750714 -15.059400000000043
6.751714 -15.11499999999992
6.752714 -15.164900000000022
6.753714 -15.215099999999968
6.754714 -15.26905000000002
6.755714 -15.32714999999997
6.756714 -15.387199999999934
6.757714 -15.44615000000013
6.758714 -15.502700000000027
6.759714 -15.558399999999853
6.760714 -15.617149999999983
6.761714 -15.683100000000136
6.762714 -15.758100000000038
6.763714 -15.840049999999925
6.764714 -15.922900000000032
6.765714 -15.998750000000006
6.766714 -16.060949999999966
6.767715 -16.10689999999998
6.768714 -16.139450000000018
6.769714 -16.165550000000074
6.770714 -16.193700000000003
6.771714 -16.23074999999993
6.772714 -16.27929999999996
6.773714 -16.337600000000066
6.774714 -16.40080000000002
6.775714 -16.463849999999965
6.776714 -16.523799999999984
6.777714 -16.580499999999976
6.778714 -16.635950000000022
6.779714 -16.69225000000005
6.780715 -16.74965000000002
6.781714 -16.805249999999987
6.782714 -16.85394999999994
6.783714 -16.891149999999964
6.784714 -16.915050000000047
6.785714 -16.928199999999975
6.786714 -16.93739999999999
6.787714 -16.951450000000055
6.788714 -16.97784999999995
6.789714 -17.019949999999994
6.790714 -17.07595000000001
6.791714 -17.13964999999996
6.792714 -17.202950000000037
6.793715 -17.259200000000003
6.794714 -17.30515000000002
6.795714 -17.34140000000002
6.796714 -17.370949999999993
6.797714 -17.39695499999999
6.798714 -17.42085999999997
6.799714 -17.441810000000043
6.800714 -17.45783000000004
6.801714 -17.467839999999942
6.802714 -17.473334999999928
6.803714 -17.478735000000036
6.804714 -17.490330000000025
6.805714 -17.513800000000003
6.806714 -17.551610000000014
6.807714 -17.601580000000013
6.808714 -17.65708500000001
6.809714 -17.709379999999996
6.810714 -17.750730000000004
6.811714 -17.776964999999993
6.812714 -17.788519999999966
6.813715 -17.789634999999976
6.814714 -17.786280000000026
6.815714 -17.783629999999988
6.816714 -17.784444999999984
6.817714 -17.788915000000035
6.818714 -17.795849999999994
6.819714 -17.80436999999999
6.820714 -17.815150000000028
6.821714 -17.83036000000001
6.822714 -17.85240999999998
6.823714 -17.88213499999999
6.824714 -17.91736499999999
6.825714 -17.95284999999997
6.826715 -17.98164999999999
6.827714 -17.997645000000002
6.828714 -17.99783
6.829714 -17.983559999999994
6.830714 -17.96021000000001
6.831714 -17.935295000000036
6.832714 -17.915805000000002
6.833714 -17.906024999999985
6.834714 -17.90673500000001
6.835714 -17.915750000000006
6.836714 -17.929509999999993
6.837714 -17.944860000000002
6.838714 -17.960065000000004
6.839714 -17.974630000000005
6.840714 -17.988355
6.841714 -18.000199999999985
6.842714 -18.007575000000006
6.843714 -18.006935000000006
6.844714 -17.99518999999999
6.845714 -17.971375000000002
6.846714 -17.937785000000005
6.847714 -17.899769999999997
6.848714 -17.864284999999995
6.849714 -17.837670499999998
6.850714 -17.8235585
6.851714 -17.8218135
6.852714 -17.828871999999997
6.853714 -17.83925421
6.854714 -17.847572500000002
6.855714 -17.85012079
6.856714 -17.8454765
6.857714 -17.834005500000004
6.858714 -17.816756499999997
6.859715 -17.7944355
6.860714 -17.767019
6.861714 -17.734255
6.862714 -17.696645000000004
6.863714 -17.656279999999995
6.864714 -17.61696
6.865714 -17.583289999999998
6.866714 -17.559145000000004
6.867714 -17.546070000000014
6.868714 -17.542334999999998
6.869714 -17.54329
6.870714 -17.542800000000003
6.871714 -17.53519499999999
6.872715 -17.51698
6.873714 -17.487644999999997
6.874714 -17.449315000000002
6.875714 -17.40546000000001
6.876714 -17.359454999999997
6.877714 -17.313639999999985
6.878714 -17.26914499999999
6.879714 -17.22637
6.880714 -17.18593
6.881714 -17.149094999999996
6.882714 -17.117589999999986
6.883714 -17.092750000000017
6.884714 -17.074310000000015
6.885714 -17.05980000000001
6.886714 -17.044810000000016
6.887714 -17.024115000000005
6.888714 -16.993400000000005
6.889714 -16.950834999999998
6.890714 -16.897704999999963
6.891714 -16.83800999999997
6.892715 -16.776915000000017
6.893714 -16.719035000000012
6.894714 -16.66713500000001
6.895714 -16.62164
6.896714 -16.58126999999998
6.897714 -16.54413000000002
6.898714 -16.508715000000024
6.899714 -16.474374999999977
6.900714 -16.440894999999966
6.901714 -16.407669999999978
6.902714 -16.372975000000007
6.903714 -16.33395500000006
6.904714 -16.287389999999988
6.905715 -16.231039999999986
6.906714 -16.164919999999988
6.907714 -16.091809999999995
6.908714 -16.01679
6.909714 -15.945689999999955
6.910714 -15.883150000000052
6.911714 -15.83104000000002
6.912714 -15.788119999999953
6.913714 -15.750810000000023
6.914714 -15.71470000000007
6.915714 -15.676199999999952
6.916714 -15.633399999999927
6.917714 -15.58610000000002
6.918715 -15.534899999999993
6.919714 -15.48004999999998
6.920714 -15.420850000000003
6.921714 -15.35600000000005
6.922714 -15.284550000000014
6.923714 -15.206950000000008
6.924714 -15.125800000000048
6.925714 -15.045699999999968
6.926714 -14.971749999999947
6.927714 -14.907500000000024
6.928714 -14.853900000000047
6.929714 -14.808349999999997
6.930714 -14.765500000000001
6.931714 -14.719500000000012
6.932714 -14.666099999999933
6.933714 -14.603549999999982
6.934714 -14.532900000000046
6.935714 -14.457300000000025
6.936714 -14.379900000000001
6.937714 -14.30245
6.938715 -14.224950000000028
6.939714 -14.146749999999988
6.940714 -14.067349999999976
6.941714 -13.987350000000015
6.942714 -13.909499999999966
6.943714 -13.83729999999998
6.944714 -13.77310000000003
6.945714 -13.71714999999999
6.946714 -13.666399999999987
6.947714 -13.61514999999999
6.948714 -13.557400000000028
6.949714 -13.488749999999994
6.950714 -13.407999999999994
6.951715 -13.31765000000002
6.952714 -13.222799999999985
6.953714 -13.128949999999945
6.954714 -13.039649999999936
6.955714 -12.955900000000131
6.956714 -12.876300000000048
6.957714 -12.798149999999897
6.958714 -12.719800000000022
6.959714 -12.641600000000071
6.960714 -12.565049999999944
6.961714 -12.4922999999999
6.962714 -12.42420000000001
6.963714 -12.358900000000034
6.964714 -12.292449999999969
6.965714 -12.219500000000028
6.966714 -12.136250000000134
6.967714 -12.041999999999955
6.968714 -11.939649999999878
6.969714 -11.83499999999997
6.970714 -11.734200000000119
6.971714 -11.641800000000007
6.972714 -11.558899999999927
6.973714 -11.4831000000001
6.974714 -11.409899999999945
6.975714 -11.334849999999896
6.976714 -11.255599999999976
6.977714 -11.172350000000081
6.978714 -11.087200000000145
6.979714 -11.002449999999996
6.980714 -10.91874999999999
6.981714 -10.834449999999954
6.982714 -10.746449999999957
6.983714 -10.651650000000068
6.984715 -10.548799999999908
6.985714 -10.440199999999997
6.986714 -10.33080000000016
6.987714 -10.226399999999948
6.988714 -10.131399999999992
6.989714 -10.04690000000006
6.990714 -9.97044999999988
6.991714 -9.896700000000015
6.992714 -9.819850000000047
6.993714 -9.73604999999992
6.994714 -9.644299999999987
6.995714 -9.54679999999996
6.996714 -9.44724999999997
6.997715 -9.348699999999974
6.998714 -9.252250000000087
6.999714 -9.156400000000058
7.000714 -9.058699999999961
7.001714 -8.957300000000078
7.002714 -8.851999999999991
7.003714 -8.74544999999987
7.004714 -8.64184999999993
7.005714 -8.544700000000065
7.006714 -8.455500000000004
7.007714 -8.372599999999924
7.008714 -8.291450000000138
7.009714 -8.206650000000018
7.010714 -8.11394999999989
7.011714 -8.012050000000096
7.012714 -7.902950000000103
7.013714 -7.791000000000048
7.014714 -7.680899999999887
7.015714 -7.575550000000001
7.016714 -7.4754500000001265
7.017715 -7.3783999999998615
7.018714 -7.281449999999891
7.019714 -7.182350000000011
7.020714 -7.08089999999998
7.021714 -6.978900000000065
7.022714 -6.8787500000000446
7.023714 -6.782449999999905
7.024714 -6.689699999999979
7.025714 -6.598100000000142
7.026714 -6.503900000000111
7.027714 -6.4033499999999535
7.028714 -6.294899999999965
7.029714 -6.179750000000032
7.030715 -6.061699999999892
7.031714 -5.9453999999998715
7.032714 -5.834550000000105
7.033714 -5.730700000000123
7.034714 -5.632549999999917
7.035714 -5.536800000000008
7.036714 -5.440050000000106
7.037714 -5.340099999999979
7.038714 -5.236699999999934
7.039714 -5.131599999999917
7.040714 -5.026850000000062
7.041714 -4.924000000000074
7.042714 -4.823049999999954
7.043715 -4.7218999999999385
7.044714 -4.618200000000051
7.045714 -4.51030000000012
7.046714 -4.397800000000007
7.047714 -4.2825999999999285
7.048714 -4.1680499999998535
7.049714 -4.057300000000034
7.050714 -3.9520500000000958
7.051714 -3.8520499999999958
7.052714 -3.754750000000036
7.053714 -3.656550000000029
7.054714 -3.5546499999998886
7.055714 -3.447950000000019
7.056714 -3.3372000000000264
7.057714 -3.2245999999999664
7.058714 -3.112800000000006
7.059714 -3.003249999999902
7.060714 -2.8961000000000956
7.061714 -2.790250000000126
7.062714 -2.683700000000004
7.063715 -2.5750999999999205
7.064714 -2.464299999999954
7.065714 -2.3525999999999407
7.066714 -2.2421499999999637
7.067714 -2.134700000000142
7.068714 -2.0305499999999714
7.069714 -1.9286499999998306
7.070714 -1.8270000000000786
7.071714 -1.7228500000000813
7.072714 -1.6146999999999343
7.073714 -1.5028000000000263
7.074714 -1.3885499999999675
7.075714 -1.274249999999935
7.076715 -1.1622000000001063
7.077714 -1.0534000000001278
7.078714 -0.9472999999999426
7.079714 -0.8424999999999405
7.080714 -0.7369499999999862
7.081714 -0.6292999999999229
7.082714 -0.5194000000000032
7.083714 -0.40834999999999483
7.084714 -0.29775000000009655
7.085714 -0.18880000000002367
7.086714 -0.08179999999996523
7.087714 0.024050000000004623
7.088714 0.12995000000012163
7.089714 0.2374499999999169
7.090714 0.34719999999991563
7.091714 0.4584999999999659
7.092714 0.5702499999999527
7.093714 0.6808000000000508
7.094714 0.7891000000001189
7.095714 0.895449999999999
7.096714 1.000900000000006
7.097714 1.1069000000000704
7.098714 1.214699999999881
7.099714 1.32489999999999
7.100714 1.436850000000045
7.101714 1.5491499999999159
7.102714 1.6601499999999505
7.103714 1.7688499999999816
7.104714 1.8752500000000087
7.105714 1.97990000000009
7.106714 2.0840000000001133
7.107714 2.188699999999995
7.108714 2.294499999999991
7.109715 2.4011500000000603
7.110714 2.5082499999998924
7.111714 2.6154499999998455
7.112714 2.7226499999999723
7.113714 2.8302000000000884
7.114714 2.9386500000000773
7.115714 3.0486499999999443
7.116714 3.159900000000021
7.117714 3.271399999999966
7.118714 3.382000000000038
7.119714 3.4907000000000687
7.120714 3.596799999999907
7.121714 3.700300000000073
7.122715 3.802100000000093
7.123714 3.903450000000003
7.124714 4.005600000000012
7.125714 4.109299999999899
7.126714 4.214550000000012
7.127714 4.321399999999976
7.128714 4.42979999999999
7.129714 4.539300000000121
7.130714 4.6497499999999246
7.131714 4.760799999999933
7.132714 4.871950000000062
7.133714 4.982050000000051
7.134714 5.089749999999913
7.135714 5.194249999999901
7.136714 5.295050000000099
7.137714 5.392799999999996
7.138714 5.4888999999998935
7.139714 5.585150000000059
7.140714 5.683149999999998
7.141714 5.7836000000000345
7.142715 5.886700000000064
7.143714 5.99204999999995
7.144714 6.098749999999993
7.145714 6.206249999999962
7.146714 6.3142000000000404
7.147714 6.422300000000041
7.148714 6.530149999999998
7.149714 6.636900000000015
7.150714 6.7411999999999335
7.151714 6.841749999999918
7.152714 6.9380500000000564
7.153714 7.0303500000000465
7.154714 7.1204499999999795
7.155715 7.210900000000075
7.156714 7.3042500000000325
7.157714 7.402500000000013
7.158714 7.505899999999885
7.159714 7.613199999999959
7.160714 7.722050000000085
7.161714 7.830200000000058
7.162714 7.935899999999934
7.163714 8.0386
7.164714 8.138849999999968
7.165714 8.23724999999987
7.166714 8.334300000000134
7.167714 8.429400000000038
7.168715 8.521699999999854
7.169714 8.610650000000046
7.170714 8.69670000000003
7.171714 8.781799999999992
7.172714 8.86895000000009
7.173714 8.961000000000038
7.174714 9.059749999999928
7.175714 9.164999999999868
7.176714 9.274199999999983
7.177714 9.383500000000044
7.178714 9.48915000000012
7.179714 9.588649999999962
7.180714 9.681299999999942
7.181714 9.76870000000008
7.182714 9.85364999999995
7.183714 9.93834999999995
7.184714 10.023900000000022
7.185714 10.11034999999997
7.186714 10.196800000000088
7.187714 10.282650000000004
7.188715 10.368199999999904
7.189714 10.455300000000028
7.190714 10.546150000000088
7.191714 10.642200000000011
7.192714 10.743449999999974
7.193714 10.847200000000008
7.194714 10.949549999999912
7.195714 11.046349999999961
7.196714 11.134500000000054
7.197714 11.21404999999999
7.198714 11.287549999999987
7.199714 11.359150000000117
7.200714 11.433199999999998
7.201715 11.512449999999918
7.202714 11.59739999999996
7.203714 11.686500000000072
7.204714 11.777299999999984
7.205714 11.867699999999932
7.206714 11.956899999999992
7.207714 12.045500000000022
7.208714 12.134950000000124
7.209714 12.225700000000062
7.210714 12.316699999999868
7.211714 12.405649999999886
7.212714 12.489350000000066
7.213714 12.565299999999988
7.214714 12.633549999999971
7.215714 12.696850000000135
7.216714 12.759600000000065
7.217714 12.82669999999996
7.218714 12.901799999999982
7.219714 12.985649999999909
7.220714 13.075849999999964
7.221714 13.168600000000064
7.222714 13.259600000000043
7.223714 13.345749999999976
7.224714 13.42629999999999
7.225714 13.502249999999998
7.226714 13.575649999999964
7.227714 13.648150000000053
7.228714 13.719949999999992
7.229714 13.790199999999963
7.230714 13.857550000000076
7.231714 13.921400000000034
7.232714 13.983049999999938
7.233714 14.045349999999932
7.234715 14.111799999999997
7.235714 14.185250000000021
7.236714 14.266450000000042
7.237714 14.353100000000055
7.238714 14.440799999999951
7.239714 14.52459999999999
7.240714 14.600350000000017
7.241714 14.666399999999946
7.242714 14.723999999999988
7.243714 14.776549999999997
7.244714 14.82810000000001
7.245714 14.88195000000003
7.246714 14.939549999999983
7.247715 15.000600000000027
7.248714 15.06400000000005
7.249714 15.128599999999961
7.250714 15.194250000000013
7.251714 15.261750000000045
7.252714 15.332299999999949
7.253714 15.40644999999995
7.254714 15.482950000000015
7.255714 15.558850000000051
7.256714 15.630349999999973
7.257714 15.693849999999943
7.258714 15.747600000000014
7.259714 15.79264999999998
7.260714 15.832535000000028
7.261714 15.872160000000077
7.262714 15.916114999999994
7.263714 15.967340000000007
7.264714 16.026199999999953
7.265714 16.09059999999997
7.266714 16.157330000000044
7.267715 16.223265
7.268714 16.286360000000027
7.269714 16.346204999999944
7.270714 16.403384999999925
7.271714 16.458655000000082
7.272714 16.51207000000002
7.273714 16.56263999999996
7.274714 16.608905000000014
7.275714 16.649815
7.276714 16.685784999999992
7.277714 16.719080000000005
7.278714 16.753355000000006
7.279714 16.792655000000007
7.280715 16.839800000000015
7.281714 16.895214999999983
7.282714 16.95672999999999
7.283714 17.02015000000002
7.284714 17.08068999999998
7.285714 17.134659999999993
7.286714 17.180500000000013
7.287714 17.21903999999997
7.288714 17.25279999999999
7.289714 17.284625000000023
7.290714 17.316685000000025
7.291714 17.34986499999998
7.292714 17.38378999999999
7.293715 17.417730000000027
7.294714 17.451585000000016
7.295714 17.486279999999983
7.296714 17.523509999999977
7.297714 17.56488499999999
7.298714 17.610889999999998
7.299714 17.660160000000015
7.300714 17.70947500000001
7.301714 17.754744999999982
7.302714 17.792440000000003
7.303714 17.820935000000006
7.304714 17.841215000000002
7.305714 17.85656500000001
7.306714 17.87143999999999
7.307714 17.889869999999984
7.308714 17.914145000000012
7.309714 17.944325000000013
7.310714 17.97866
7.311714 18.014609999999998
7.312714 18.049979999999994
7.313715 18.083727
7.314714 18.1159055
7.315714 18.147015499999995
7.316714 18.1771935
7.317714 18.205594
7.318714 18.230486199999998
7.319714 18.249981
7.320714 18.2630758
7.321714 18.2704995
7.322714 18.2748815
7.323714 18.2800865
7.324714 18.2899375
7.325714 18.306861499999997
7.326715 18.330994999999998
7.327714 18.360184999999998
7.328714 18.3908
7.329714 18.419020000000007
7.330714 18.442149999999998
7.331714 18.459209999999995
7.332714 18.470930000000003
7.333714 18.479015000000004
7.334714 18.485159999999997
7.335714 18.490455000000004
7.336714 18.495144999999997
7.337714 18.498999999999988
7.338714 18.50199000000001
7.339714 18.504795000000012
7.340714 18.508805000000013
7.341714 18.51566000000001
7.342714 18.526519999999962
7.343714 18.54126
7.344714 18.558159999999997
7.345714 18.574294999999967
7.346714 18.58636000000003
7.347714 18.591805
7.348714 18.58971
7.349714 18.581005000000005
7.350714 18.568175000000007
7.351714 18.554435000000005
7.352714 18.542769999999997
7.353714 18.535044999999986
7.354714 18.53168999999999
7.355714 18.532015000000037
7.356714 18.53462499999997
7.357714 18.53808999999996
7.358714 18.541305000000037
7.359715 18.54356500000003
7.360714 18.54439999999999
7.361714 18.54325999999999
7.362714 18.539305000000006
7.363714 18.531549999999985
7.364714 18.519164999999948
7.365714 18.50189000000002
7.366714 18.48046500000002
7.367714 18.456714999999946
7.368714 18.43334000000002
7.369714 18.413135000000004
7.370714 18.398045000000018
7.371714 18.38873000000003
7.372715 18.384285000000013
7.373714 18.38217500000003
7.374714 18.379199999999944
7.375714 18.372349999999997
7.376714 18.359400000000043
7.377714 18.33974999999998
7.378714 18.314349999999994
7.379714 18.284800000000022
7.380714 18.253099999999968
7.381714 18.220999999999947
7.382714 18.18950000000005
7.383714 18.158900000000024
7.384714 18.129399999999936
7.385714 18.10150000000005
7.386714 18.07600000000003
7.387714 18.053749999999944
7.388714 18.035300000000028
7.389714 18.020250000000058
7.390714 18.006599999999956
7.391714 17.991299999999942
7.392715 17.97090000000001
7.393714 17.942800000000055
7.394714 17.906100000000034
7.395714 17.862049999999975
7.396714 17.813949999999963
7.397714 17.765900000000016
7.398714 17.721350000000044
7.399714 17.68220000000001
7.400714 17.648449999999993
7.401714 17.61809999999992
7.402714 17.588799999999992
7.403714 17.558650000000075
7.404714 17.52664999999992
7.405715 17.49315000000003
7.406714 17.458650000000063
7.407714 17.423549999999974
7.408714 17.386949999999985
7.409714 17.346799999999956
7.410714 17.301299999999962
7.411714 17.249199999999977
7.412714 17.191450000000017
7.413714 17.131150000000012
7.414714 17.072450000000032
7.415714 17.019549999999946
7.416714 16.974649999999986
7.417714 16.93750000000011
7.418715 16.904899999999923
7.419714 16.87229999999991
7.420714 16.8353500000001
7.421714 16.791350000000016
7.422714 16.740349999999975
7.423714 16.68420000000004
7.424714 16.625600000000006
7.425714 16.56664999999998
7.426714 16.508049999999947
7.427714 16.448999999999977
7.428714 16.388100000000115
7.429714 16.324700000000004
7.430714 16.25994999999991
7.431714 16.196549999999977
7.432714 16.137599999999953
7.433714 16.085400000000018
7.434714 16.0401000000001
7.435714 15.998750000000006
7.436714 15.956349999999944
7.437714 15.907700000000052
7.438715 15.849400000000033
7.439714 15.780799999999887
7.440714 15.70445
7.441714 15.625000000000014
7.442714 15.546949999999981
7.443714 15.473300000000064
7.444714 15.404450000000047
7.445714 15.338850000000056
7.446714 15.274149999999937
7.447714 15.208400000000024
7.448714 15.14170000000009
7.449714 15.075599999999842
7.450714 15.012000000000011
7.451715 14.951750000000153
7.452714 14.893599999999882
7.453714 14.834449999999963
7.454714 14.770050000000035
7.455714 14.696950000000001
7.456714 14.614100000000066
7.457714 14.523799999999893
7.458714 14.430699999999977
7.459714 14.340100000000133
7.460714 14.2564999999999
7.461714 14.181249999999956
7.462714 14.112600000000008
7.463714 14.046799999999948
7.464714 13.979400000000036
7.465714 13.907900000000028
7.466714 13.831849999999985
7.467714 13.752449999999971
7.468714 13.672100000000109
7.469714 13.592200000000012
7.470714 13.512349999999888
7.471714 13.43060000000007
7.472714 13.344449999999966
7.473714 13.252700000000035
7.474714 13.156150000000025
7.475714 13.057799999999926
7.476714 12.962149999999964
7.477714 12.873300000000064
7.478714 12.793100000000127
7.479714 12.720199999999988
7.480714 12.650349999999976
7.481714 12.578149999999988
7.482714 12.499300000000032
7.483714 12.411650000000025
7.484715 12.316049999999864
7.485714 12.215699999999947
7.486714 12.114000000000049
7.487714 12.013599999999986
7.488714 11.915350000000005
7.489714 11.818100000000019
7.490714 11.720150000000054
7.491714 11.620399999999997
7.492714 11.519450000000049
7.493714 11.419600000000043
7.494714 11.323849999999961
7.495714 11.234249999999939
7.496714 11.150449999999985
7.497715 11.069449999999946
7.498714 10.986600000000013
7.499714 10.897550000000047
7.500714 10.799449999999988
7.501714 10.692250000000035
7.502714 10.579149999999892
7.503714 10.464999999999954
7.504714 10.354000000000092
7.505714 10.248550000000085
7.506714 10.14859999999996
7.507714 10.051950000000003
7.508714 9.955650000000038
7.509714 9.857599999999952
7.510714 9.757200000000063
7.511714 9.655450000000016
7.512714 9.554449999999923
7.513714 9.455199999999948
7.514714 9.356899999999994
7.515714 9.257350000000004
7.516714 9.15314999999986
7.517715 9.041649999999915
7.518714 8.922800000000022
7.519714 8.798949999999985
7.520714 8.674349999999997
7.521714 8.554000000000201
7.522714 8.441300000000194
7.523714 8.336800000000032
7.524714 8.238500000000078
7.525714 8.141999999999872
7.526714 8.043249999999807
7.527714 7.939900000000083
7.528714 7.831499999999894
7.529714 7.719750000000081
7.530715 7.606850000000179
7.531714 7.494549999999961
7.532714 7.382599999999906
7.533714 7.269499999999763
7.534714 7.153500000000104
7.535714 7.033350000000202
7.536714 6.910049999999876
7.537714 6.786349999999761
7.538714 6.6658500000000425
7.539714 6.55150000000021
7.540714 6.443999999999894
7.541714 6.3413999999997746
7.542714 6.239650000000249
7.543715 6.134050000000321
7.544714 6.02139999999994
7.545714 5.9008499999999025
7.546714 5.774199999999952
7.547714 5.644549999999845
7.548714 5.515450000000143
7.549714 5.389400000000225
7.550714 5.266449999999715
7.551714 5.145349999999965
7.552714 5.024650000000006
7.553714 4.9037999999997774
7.554714 4.78330000000006
7.555714 4.665000000000225
7.556714 4.550600000000071
7.557714 4.440899999999873
7.558714 4.334599999999966
7.559714 4.2280500000001915
7.560714 4.1171999999999045
7.561714 3.999099999999964
7.562714 3.872950000000097
7.563715 3.7403499999998093
7.564714 3.604600000000138
7.565714 3.4699500000002352
7.566714 3.3393499999999356
7.567714 3.213799999999753
7.568714 3.0927499999999775
7.569714 2.97370000000019
7.570714 2.854500000000135
7.571714 2.7343499999998855
7.572714 2.6138499999998204
7.573714 2.49390000000016
7.574714 2.3750499999999204
7.575714 2.2573499999997693
7.576715 2.138900000000013
7.577714 2.0170499999999647
7.578714 1.8902000000001196
7.579714 1.7578000000000733
7.580714 1.6212500000001295
7.581714 1.4841500000001284
7.582714 1.350049999999936
7.583714 1.2216999999998395
7.584714 1.1000500000000328
7.585714 0.9834999999999705
7.586714 0.8691499999997909
7.587714 0.7539500000000587
7.588714 0.6360999999999867
7.589714 0.5150499999998642
7.590714 0.3913000000001221
7.591714 0.266000000000155
7.592714 0.13970000000002036
7.593714 0.012099999999876099
7.594714 -0.11790000000004575
7.595714 -0.25144999999983375
7.596714 -0.38834999999994013
7.597714 -0.5269500000001925
7.598714 -0.6644000000000094
7.599714 -0.7977999999998764
7.600714 -0.9249999999998842
7.601714 -1.045850000000112
7.602714 -1.162300000000227
7.603714 -1.27719999999977
7.604714 -1.3937999999998063
7.605714 -1.514000000000029
7.606714 -1.6379999999999866
7.607714 -1.7650000000000998
7.608714 -1.893200000000275
7.609715 -2.0211999999998618
7.610714 -2.1489499999999273
7.611714 -2.2770500000001554
7.612714 -2.406349999999752
7.613714 -2.5369500000000516
7.614714 -2.6680500000000884
7.615714 -2.7978499999997686
7.616714 -2.9245500000000395
7.617714 -3.0467500000002508
7.618714 -3.164800000000217
7.619714 -3.281249999999986
7.620714 -3.398599999999974
7.621714 -3.5194499999998548
7.622715 -3.645549999999748
7.623714 -3.7761500000000474
7.624714 -3.909150000000125
7.625714 -4.0423000000001235
7.626714 -4.1736000000000555
7.627714 -4.302149999999699
7.628714 -4.428650000000076
7.629714 -4.554550000000074
7.630714 -4.680649999999967
7.631714 -4.807100000000022
7.632714 -4.933000000000021
7.633714 -5.056900000000031
7.634714 -5.17759999999999
7.635714 -5.295500000000036
7.636714 -5.412299999999967
7.637714 -5.530000000000118
7.638714 -5.651099999999867
7.639714 -5.7766499999997025
7.640714 -5.905850000000045
7.641714 -6.036250000000104
7.642715 -6.16499999999999
7.643714 -6.28980000000022
7.644714 -6.410100000000043
7.645714 -6.52724999999979
7.646714 -6.6433000000001154
7.647714 -6.760849999999999
7.648714 -6.8811999999997955
7.649714 -7.00375000000017
7.650714 -7.1272000000000695
7.651714 -7.249949999999991
7.652714 -7.370849999999845
7.653714 -7.490649999999932
7.654714 -7.610800000000181
7.655715 -7.732950000000072
7.656714 -7.8581000000001175
7.657714 -7.9855000000000205
7.658714 -8.112949999999897
7.659714 -8.23774999999978
7.660714 -8.357499999999893
7.661714 -8.471500000000256
7.662714 -8.581200000000107
7.663714 -8.689249999999788
7.664714 -8.79914999999988
7.665714 -8.913099999999924
7.666714 -9.031400000000106
7.667714 -9.152500000000202
7.668715 -9.273849999999992
7.669714 -9.393399999999865
7.670714 -9.51019999999997
7.671714 -9.62484999999999
7.672714 -9.739199999999997
7.673714 -9.855100000000053
7.674714 -9.973050000000073
7.675714 -10.092150000000007
7.676714 -10.210199999999976
7.677714 -10.324649999999929
7.678714 -10.434250000000006
7.679714 -10.539800000000135
7.680714 -10.643899999999984
7.681714 -10.7498499999999
7.682714 -10.860449999999974
7.683714 -10.976400000000003
7.684714 -11.095950000000048
7.685714 -11.216099999999951
7.686714 -11.333349999999992
7.687714 -11.445399999999994
7.688715 -11.552150000000012
7.689714 -11.655300000000015
7.690714 -11.757949999999934
7.691714 -11.862649999999988
7.692714 -11.970000000000036
7.693714 -12.078950000000109
7.694714 -12.187299999999977
7.695714 -12.292799999999957
7.696714 -12.394749999999899
7.697714 -12.494350000000036
7.698714 -12.59430000000016
7.699714 -12.697499999999964
7.700714 -12.805399999999898
7.701715 -12.917250000000005
7.702714 -13.03004999999996
7.703714 -13.140000000000027
7.704714 -13.24395000000013
7.705714 -13.340849999999952
7.706714 -13.432399999999989
7.707714 -13.522350000000003
7.708714 -13.614699999999965
7.709714 -13.712050000000072
7.710714 -13.81430000000003
7.711714 -13.919150000000005
7.712714 -14.023499999999897
7.713714 -14.12424999999995
7.714714 -14.220650000000035
7.715714 -14.314049999999966
7.716714 -14.407100000000082
7.717714 -14.502450000000028
7.718714 -14.600899999999903
7.719714 -14.70085000000003
7.720714 -14.799050000000037
7.721714 -14.89249999999994
7.722714 -14.979399999999995
7.723714 -15.060600000000104
7.724714 -15.139699999999928
7.725714 -15.221249999999852
7.726714 -15.308950000000006
7.727714 -15.40389999999999
7.728714 -15.503950000000064
7.729714 -15.604800000000063
7.730714 -15.701899999999954
7.731714 -15.792400000000026
7.732714 -15.876350000000073
7.733714 -15.956249999999997
7.734715 -16.035799999999934
7.735714 -16.11795000000006
7.736714 -16.20335000000004
7.737714 -16.290149999999976
7.738714 -16.37540000000003
7.739714 -16.456749999999886
7.740714 -16.53339999999996
7.741714 -16.607350000000068
7.742714 -16.68234999999997
7.743714 -16.762000000000025
7.744714 -16.848050000000008
7.745714 -16.939000000000014
7.746714 -17.030749999999948
7.747715 -17.118199999999888
7.748714 -17.197350000000032
7.749714 -17.26735000000014
7.750714 -17.33080000000005
7.751714 -17.392099999999875
7.752714 -17.45594999999992
7.753714 -17.52550000000009
7.754714 -17.600800000000007
7.755714 -17.67914999999988
7.756714 -17.756749999999975
7.757714 -17.831200000000162
7.758714 -17.90220000000009
7.759714 -17.971449999999894
7.760714 -18.04194999999991
7.761714 -18.11580000000007
7.762714 -18.192700000000013
7.763714 -18.269949999999945
7.764714 -18.343049999999977
7.765714 -18.40829999999998
7.766714 -18.46440000000012
7.767715 -18.51330000000005
7.768714 -18.559800000000035
7.769714 -18.6093
7.770714 -18.66630000000001
7.771714 -18.731699999999936
7.772714 -18.80304999999985
7.773714 -18.87594999999999
7.774714 -18.945950000000092
7.775714 -19.010650000000037
7.776714 -19.069949999999963
7.777714 -19.12605000000001
7.778714 -19.18170000000004
7.779714 -19.23840000000003
7.780715 -19.29560000000002
7.781714 -19.350899999999967
7.782714 -19.401499999999963
7.783714 -19.446149999999967
7.784714 -19.48614999999999
7.785714 -19.525150000000018
7.786714 -19.567950000000042
7.787714 -19.618499999999976
7.788714 -19.677899999999934
7.789714 -19.743900000000064
7.790714 -19.811650000000053
7.791714 -19.875749999999968
7.792714 -19.93229999999995
7.793715 -19.979999999999997
7.794714 -20.02054999999999
7.795714 -20.057400000000023
7.796714 -20.0937
7.797714 -20.131050000000027
7.798714 -20.16920000000007
7.799714 -20.206549999999925
7.800714 -20.241699999999987
7.801714 -20.274600000000017
7.802714 -20.3071
7.803714 -20.342295000000053
7.804714 -20.3829
7.805714 -20.42967999999999
7.806714 -20.480764999999955
7.807714 -20.53202999999998
7.808714 -20.57864000000005
7.809714 -20.616920000000004
7.810714 -20.645839999999975
7.811714 -20.667349999999985
7.812714 -20.685375000000036
7.813715 -20.704279999999954
7.814714 -20.727209999999967
7.815714 -20.75499000000003
7.816714 -20.78639999999999
7.817714 -20.819345000000013
7.818714 -20.852080000000008
7.819714 -20.884095000000016
7.820714 -20.91615499999998
7.821714 -20.949374999999986
7.822714 -20.984045000000012
7.823714 -21.018930000000005
7.824714 -21.051264999999994
7.825714 -21.077855
7.826715 -21.096390000000007
7.827714 -21.106724999999997
7.828714 -21.11124499999998
7.829714 -21.114105
7.830714 -21.119905000000024
7.831714 -21.131874999999987
7.832714 -21.150879999999983
7.833714 -21.175435000000007
7.834714 -21.202560000000002
7.835714 -21.229135
7.836714 -21.253040000000016
7.837714 -21.273600000000002
7.838714 -21.291254999999996
7.839714 -21.306679999999986
7.840714 -21.319929999999996
7.841714 -21.330185
7.842714 -21.336174999999994
7.843714 -21.33711
7.844714 -21.333609999999997
7.845714 -21.328000000000007
7.846714 -21.323810000000005
7.847714 -21.324585499999998
7.848714 -21.332478999999996
7.849714 -21.3473355
7.850714 -21.36666155
7.851714 -21.3865095
7.852714 -21.40288545
7.853714 -21.413069499999995
7.854714 -21.4163055
7.855714 -21.413595
7.856714 -21.4068535
7.857714 -21.397864999999996
7.858714 -21.387610000000002
7.859715 -21.376270000000005
7.860714 -21.363829999999993
7.861714 -21.350815
7.862714 -21.338740000000012
7.863714 -21.329904999999993
7.864714 -21.326425
7.865714 -21.329185000000006
7.866714 -21.337045
7.867714 -21.346809999999987
7.868714 -21.35416499999998
7.869714 -21.355099999999997
7.870714 -21.34730000000003
7.871714 -21.330895000000027
7.872715 -21.308284999999994
7.873714 -21.28297999999997
7.874714 -21.25822999999999
7.875714 -21.236065
7.876714 -21.216879999999982
7.877714 -21.19995000000002
7.878714 -21.184305
7.879714 -21.169634999999985
7.880714 -21.156530000000004
7.881714 -21.145915000000002
7.882714 -21.138090000000005
7.883714 -21.13193999999999
7.884714 -21.124795000000002
7.885714 -21.112965
7.886714 -21.093175000000016
7.887714 -21.06403000000003
7.888714 -21.026864999999955
7.889714 -20.985394999999997
7.890714 -20.944560000000013
7.891714 -20.908704999999998
7.892715 -20.880159999999997
7.893714 -20.858690000000006
7.894714 -20.841784999999987
7.895714 -20.826144999999947
7.896714 -20.809145000000047
7.897714 -20.78963500000003
7.898714 -20.76796999999995
7.899714 -20.745165
7.900714 -20.721450000000043
7.901714 -20.69584999999999
7.902714 -20.666100000000036
7.903714 -20.629749999999998
7.904714 -20.58594999999998
7.905715 -20.535849999999982
7.906714 -20.48340000000001
7.907714 -20.433900000000044
7.908714 -20.391849999999973
7.909714 -20.359600000000032
7.910714 -20.33594999999999
7.911714 -20.316849999999985
7.912714 -20.296800000000044
7.913714 -20.271150000000013
7.914714 -20.237550000000006
7.915714 -20.196549999999984
7.916714 -20.15089999999999
7.917714 -20.103449999999984
7.918715 -20.05599999999998
7.919714 -20.00824999999996
7.920714 -19.958599999999986
7.921714 -19.90560000000004
7.922714 -19.849199999999975
7.923714 -19.79184999999998
7.924714 -19.737750000000005
7.925714 -19.691100000000013
7.926714 -19.654200000000095
7.927714 -19.62600000000002
7.928714 -19.601749999999946
7.929714 -19.57509999999992
7.930714 -19.54014999999993
7.931714 -19.493950000000133
7.932714 -19.437450000000037
7.933714 -19.37469999999993
7.934714 -19.311150000000072
7.935714 -19.251099999999937
7.936714 -19.196049999999943
7.937714 -19.144500000000015
7.938715 -19.093449999999997
7.939714 -19.040050000000004
7.940714 -18.983900000000066
7.941714 -18.926749999999963
7.942714 -18.871999999999986
7.943714 -18.822650000000113
7.944714 -18.77884999999992
7.945714 -18.737500000000004
7.946714 -18.693200000000076
7.947714 -18.640499999999886
7.948714 -18.576249999999877
7.949714 -18.50165000000011
7.950714 -18.421650000000067
7.951715 -18.343149999999923
7.952714 -18.27240000000004
7.953714 -18.212199999999985
7.954714 -18.161249999999914
7.955714 -18.114949999999997
7.956714 -18.067549999999965
7.957714 -18.01505000000002
7.958714 -17.95675
7.959714 -17.894799999999993
7.960714 -17.83260000000012
7.961714 -17.77270000000008
7.962714 -17.714949999999945
7.963714 -17.65610000000004
7.964714 -17.591850000000033
7.965714 -17.518949999999894
7.966714 -17.43725000000005
7.967714 -17.350800000000103
7.968714 -17.26624999999985
7.969714 -17.189999999999912
7.970714 -17.12545000000006
7.971714 -17.071800000000025
7.972714 -17.02400000000003
7.973714 -16.974850000000057
7.974714 -16.917949999999994
7.975714 -16.850599999999883
7.976714 -16.774249999999995
7.977714 -16.693300000000104
7.978714 -16.61289999999992
7.979714 -16.53624999999985
7.980714 -16.46335000000006
7.981714 -16.391600000000007
7.982714 -16.317350000000054
7.983714 -16.2385000000001
7.984715 -16.156399999999945
7.985714 -16.07494999999997
7.986714 -15.999099999999993
7.987714 -15.932500000000008
7.988714 -15.875050000000062
7.989714 -15.82240000000002
7.990714 -15.767749999999989
7.991714 -15.704249999999934
7.992714 -15.627950000000022
7.993714 -15.539600000000034
7.994714 -15.443750000000007
7.995714 -15.347150000000024
7.996714 -15.25579999999988
7.997715 -15.172450000000037
7.998714 -15.095900000000084
7.999714 -15.022449999999887
8.000714 -14.948099999999991
8.001715 -14.870600000000017
8.002714 -14.790649999999946
8.003715 -14.711149999999984
8.004714 -14.63565
8.005714 -14.565449999999998
8.006714 -14.49880000000004
8.007714 -14.431400000000128
8.008715 -14.357750000000035
8.009714 -14.274100000000004
8.010715 -14.18019999999999
8.011714 -14.079899999999872
8.012714 -13.979649999999905
8.013714 -13.885549999999997
8.014714 -13.801549999999974
8.015715 -13.727699999999988
8.016714 -13.660150000000154
8.017715 -13.593500000000022
8.018714 -13.522599999999871
8.019714 -13.44514999999987
8.020715 -13.361699999999907
8.021714 -13.275050000000066
8.022715 -13.188650000000093
8.023714 -13.103899999999946
8.024714 -13.019900000000098
8.025714 -12.934000000000209
8.026714 -12.843499999999967
8.027715 -12.747599999999789
8.028714 -12.64789999999988
8.029715 -12.548450000000184
8.030714 -12.454400000000074
8.031714 -12.369450000000032
8.032714 -12.294399999999984
8.033714 -12.226199999999798
8.034715 -12.159700000000107
8.035714 -12.089350000000012
8.036715 -12.010699999999778
8.037714 -11.922950000000169
8.038714 -11.828350000000002
8.039714 -11.73094999999992
8.040714 -11.635050000000092
8.041715 -11.542600000000181
8.042714 -11.453399999999947
8.043715 -11.365699999999965
8.044714 -11.277200000000057
8.045714 -11.18664999999984
8.046714 -11.095000000000201
8.047714 -11.0047000000002
8.048715 -10.918099999999987
8.049714 -10.836149999999753
8.050714 -10.757699999999758
8.051714 -10.67965000000025
8.052714 -10.597900000000257
8.053715 -10.508849999999944
8.054714 -10.411649999999758
8.055715 -10.30825000000006
8.056714 -10.202600000000158
8.057714 -10.09984999999977
8.058714 -10.003750000000048
8.059714 -9.915599999999955
8.060715 -9.833999999999884
8.061714 -9.755950000000027
8.062715 -9.677950000000143
8.063714 -9.597450000000189
8.064714 -9.513999999999703
8.065714 -9.428199999999762
8.066714 -9.34100000000021
8.067715 -9.253400000000175
8.068714 -9.165099999999814
8.069715 -9.074649999999892
8.070714 -8.980199999999993
8.071714 -8.881250000000035
8.072714 -8.779050000000051
8.073714 -8.676200000000064
8.074715 -8.576550000000127
8.075714 -8.483050000000075
8.076715 -8.397350000000081
8.077714 -8.318400000000004
8.078714 -8.24294999999982
8.079714 -8.166949999999924
8.080714 -8.08649999999994
8.081715 -7.999699999999832
8.082714 -7.90655000000029
8.083714 -7.808950000000314
8.084714 -7.709449999999951
8.085714 -7.610399999999698
8.086715 -7.513199999999859
8.087714 -7.417950000000034
8.088715 -7.3246499999998775
8.089714 -7.232849999999972
8.090714 -7.142700000000238
8.091714 -7.055350000000072
8.092714 -6.971700000000039
8.093715 -6.891950000000035
8.094714 -6.814850000000025
8.095715 -6.737949999999909
8.096714 -6.658199999999906
8.097714 -6.572500000000259
8.098714 -6.479049999999834
8.099714 -6.378449999999702
8.100715 -6.273350000000205
8.101714 -6.167050000000299
8.102715 -6.063299999999744
8.103714 -5.964949999999816
8.104714 -5.872900000000042
8.105714 -5.786849999999885
8.106714 -5.7051000000002405
8.107715 -5.625950000000268
8.108714 -5.547899999999717
8.109715 -5.469649999999965
8.110714 -5.390300000000098
8.111714 -5.3087000000000275
8.112714 -5.223799999999959
8.113714 -5.134599999999725
8.114715 -5.040700000000231
8.115714 -4.94230000000033
8.116714 -4.8407999999999785
8.117714 -4.7385999999999955
8.118714 -4.638549999999922
8.119715 -4.543349999999724
8.120714 -4.454549999999974
8.121715 -4.372550000000114
8.122714 -4.296150000000082
8.123714 -4.223000000000074
8.124714 -4.149999999999987
8.125714 -4.074549999999802
8.126715 -3.9947999999997985
8.127714 -3.909300000000046
8.128715 -3.8179000000002765
8.129714 -3.72154999999999
8.130714 -3.621899999999706
8.131714 -3.520800000000185
8.132714 -3.4203500000003215
8.133715 -3.3231499999997887
8.134714 -3.2309499999997464
8.135715 -3.1445000000001473
8.136714 -3.064050000000165
8.137714 -2.988799999999875
8.138714 -2.916899999999903
8.139714 -2.8462999999999408
8.140715 -2.774599999999863
8.141714 -2.6995500000001615
8.142715 -2.619650000000237
8.143714 -2.533949999999896
8.144714 -2.442299999999911
8.145715 -2.345249999999993
8.146714 -2.244649999999862
8.147715 -2.143549999999994
8.148714 -2.044800000000277
8.149714 -1.9510999999999834
8.150714 -1.8648999999999054
8.151714 -1.7868500000000482
8.152715 -1.7157000000000284
8.153714 -1.6485999999999583
8.154715 -1.582500000000056
8.155714 -1.5138000000001344
8.156714 -1.43979999999988
8.157714 -1.359700000000061
8.158714 -1.2738500000001456
8.159715 -1.1835499999997974
8.160714 -1.090249999999987
8.161715 -0.9957500000001146
8.162714 -0.9014999999997636
8.163714 -0.8086000000000898
8.164714 -0.7184000000000357
8.165714 -0.6328999999999363
8.166715 -0.5539500000002057
8.167714 -0.4825999999999442
8.168715 -0.4181999999998409
8.169714 -0.3579999999999556
8.170714 -0.2981999999998597
8.171714 -0.23414999999991915
8.172714 -0.1618500000001577
8.173715 -0.07975000000000343
8.174714 0.011550000000165594
8.175714 0.10899999999987309
8.176714 0.20784999999988452
8.177714 0.30394999999995564
8.178715 0.39449999999982555
8.179714 0.47835000000009953
8.180715 0.5562000000000622
8.181714 0.6289999999999074
8.182714 0.6979500000000444
8.183714 0.7637000000001309
8.184714 0.8266499999999566
8.185715 0.8878999999999831
8.186714 0.9490000000000887
8.187715 1.012949999999735
8.188714 1.083299999999829
8.189714 1.1630000000002054
8.190714 1.2528500000000968
8.191714 1.3504500000000723
8.192715 1.451150000000151
8.193714 1.5491499999999159
8.194715 1.6391499999997283
8.195714 1.718099999999806
8.196714 1.7859000000002012
8.197714 1.8453000000001607
8.198714 1.900999999999986
8.199715 1.9572999999998424
8.200714 2.016700000000149
8.201715 2.0804000000002736
8.202714 2.1481999999999752
8.203714 2.2193000000000214
8.204714 2.293849999999986
8.205714 2.372649999999796
8.206715 2.456249999999854
8.207714 2.5445500000002146
8.208714 2.635650000000142
8.209714 2.7257999999998757
8.210714 2.8099999999999654
8.211715 2.883949999999899
8.212714 2.9459499999998777
8.213715 2.9975500000001265
8.214714 3.0433499999999585
8.215714 3.089400000000006
8.216714 3.141549999999965
8.217714 3.203549999999944
8.218715 3.2760499999999473
8.219714 3.35664999999985
8.220715 3.4417500000001597
8.221714 3.5277000000000225
8.222714 3.6120500000000333
8.223714 3.6940000000002664
8.224714 3.7733500000001334
8.225715 3.8498999999997396
8.226714 3.922349999999769
8.227715 3.9888500000001548
8.228714 4.047750000000031
8.229714 4.098749999999901
8.230714 4.143800000000128
8.231714 4.187200000000183
8.232715 4.234749999999787
8.233714 4.291349999999833
8.234715 4.35990000000018
8.235714 4.4399999999999995
8.236714 4.527500000000087
8.237714 4.616950000000189
8.238714 4.702649999999836
8.239715 4.78064999999972
8.240714 4.8495499999998835
8.241714 4.910300000000173
8.242714 4.9654500000002875
8.243714 5.0175999999999
8.244715 5.068249999999955
8.245714 5.118200000000031
8.246715 5.167899999999892
8.247714 5.2183500000000524
8.248714 5.271849999999994
8.249714 5.330900000000138
8.250714 5.397949999999888
8.251715 5.473749999999889
8.252714 5.55685000000021
8.253715 5.6429000000000205
8.254714 5.726149999999916
8.255714 5.801750000000022
8.256714 5.8659999999998576
8.257714 5.91819999999979
8.258715 5.961050000000134
8.259714 5.999200000000177
8.260715 6.037550000000113
8.261714 6.079850000000054
8.262714 6.128499999999773
8.263714 6.183599999999914
8.264714 6.244149999999962
8.265715 6.308799999999934
8.266714 6.376950000000145
8.267715 6.4481000000001645
8.268714 6.521450000000067
8.269714 6.595799999999791
8.270715 6.668299999999794
8.271714 6.735899999999948
8.272715 6.7958500000003115
8.273714 6.846500000000019
8.274714 6.888449999999796
8.275714 6.924950000000013
8.276714 6.960699999999931
8.277715 7.000600000000093
8.278714 7.048600000000155
8.279715 7.105950000000153
8.280714 7.1715499999999714
8.281714 7.2425499999997225
8.282714 7.314649999999936
8.283714 7.384650000000215
8.284715 7.450750000000117
8.285714 7.511649999999981
8.286715 7.567550000000048
8.287714 7.619000000000028
8.288714 7.6660999999998705
8.289714 7.709099999999788
8.290714 7.748399999999919
8.291715 7.785650000000088
8.292714 7.8237000000001835
8.293715 7.865599999999986
8.294714 7.914350000000001
8.295714 7.971749999999972
8.296714 8.037299999999817
8.297714 8.109000000000242
8.298715 8.182800000000254
8.299714 8.253749999999686
8.300714 8.318199999999761
8.301714 8.374100000000176
8.302714 8.421399999999913
8.303715 8.461799999999812
8.304714 8.498300000000029
8.305715 8.53370000000013
8.306714 8.569850000000184
8.307714 8.60859999999991
8.308714 8.65089999999985
8.309714 8.697250000000087
8.310715 8.748450000000199
8.311714 8.804750000000055
8.312715 8.86579999999984
8.313714 8.930249999999917
8.314714 8.995650000000188
8.315714 9.058950000000177
8.316714 9.116749999999938
8.317715 9.166449999999799
8.318714 9.208150000000053
8.319715 9.243400000000236
8.320714 9.274849999999986
8.321714 9.306499999999982
8.322714 9.341899999999736
8.323714 9.383099999999908
8.324715 9.430399999999992
8.325714 9.483100000000007
8.326715 9.54010000000019
8.327714 9.599499999999802
8.328714 9.659700000000035
8.329714 9.719099999999994
8.330714 9.776049999999856
8.331715 9.82935000000025
8.332714 9.877449999999913
8.333714 9.91914999999982
8.334714 9.95470000000019
8.335714 9.985850000000102
8.336715 10.014900000000077
8.337714 10.045049999999819
8.338715 10.079699999999969
8.339714 10.120850000000168
8.340714 10.16894999999983
8.341714 10.22274999999996
8.342714 10.280099999999958
8.343715 10.338450000000124
8.344714 10.395250000000065
8.345715 10.448849999999954
8.346714 10.498600000000135
8.347714 10.543899999999883
8.348714 10.584649999999945
8.349714 10.621350000000056
8.350715 10.65465000000005
8.351714 10.686000000000028
8.352715 10.717650000000024
8.353714 10.75195000000001
8.354714 10.790949999999953
8.355714 10.836000000000006
8.356714 10.886949999999903
8.357715 10.942050000000043
8.358714 10.998400000000046
8.359715 11.052899999999983
8.360714 11.103299999999997
8.361714 11.14824999999993
8.362714 11.187699999999982
8.363714 11.222999999999962
8.364715 11.25550000000003
8.365714 11.286700000000087
8.366714 11.317800000000023
8.367714 11.349899999999954
8.368714 11.384199999999941
8.369715 11.421749999999953
8.370714 11.463650000000102
8.371715 11.510800000000092
8.372714 11.562949999999878
8.373714 11.61830000000006
8.374714 11.67400000000006
8.375714 11.726499999999835
8.376715 11.772799999999924
8.377714 11.811500000000024
8.378715 11.843250000000138
8.379714 11.870549999999994
8.380714 11.896499999999865
8.381714 11.924150000000058
8.382714 11.955500000000036
8.383715 11.990899999999964
8.384714 12.030000000000026
8.385715 12.072000000000124
8.386714 12.116300000000052
8.387714 12.162699999999916
8.388714 12.211049999999966
8.389714 12.260849999999948
8.390715 12.31075000000005
8.391714 12.358450000000097
8.392715 12.401049999999879
8.393714 12.436499999999954
8.394714 12.46470000000003
8.395715 12.48764999999992
8.396714 12.509100000000078
8.397715 12.533350000000151
8.398714 12.56390000000003
8.399714 12.602099999999872
8.400714 12.647099999999952
8.401714 12.69600000000006
8.402715 12.745500000000026
8.403714 12.793399999999968
8.404715 12.838299999999927
8.405714 12.880349999999998
8.406714 12.920500000000029
8.407714 12.95900000000006
8.408714 12.995399999999982
8.409715 13.028550000000056
8.410714 13.057300000000014
8.411715 13.08199999999985
8.412714 13.104549999999952
8.413714 13.12840000000006
8.414714 13.157350000000086
8.415714 13.194249999999922
8.416715 13.239699999999937
8.417714 13.291550000000054
8.418715 13.345500000000108
8.419714 13.396700000000045
8.420714 13.44159999999983
8.421714 13.478899999999975
8.422714 13.51010000000003
8.423715 13.537750000000049
8.424714 13.564450000000047
8.425714 13.592249999999986
8.426714 13.621599999999976
8.427714 13.651599999999972
8.428715 13.68150000000002
8.429714 13.711599999999963
8.430715 13.743350000000076
8.431714 13.779000000000046
8.432714 13.820349999999967
8.433714 13.867499999999955
8.434714 13.917999999999916
8.435715 13.96769999999995
8.436714 14.012200000000119
8.437715 14.048250000000055
8.438714 14.075049999999997
8.439714 14.094899999999958
8.440714 14.112149999999898
8.441714 14.131550000000095
8.442715 14.156400000000028
8.443714 14.187649999999884
8.444715 14.224300000000023
8.445714 14.263750000000075
8.446714 14.303799999999983
8.447714 14.343399999999956
8.448714 14.382599999999968
8.449715 14.422449999999982
8.450714 14.463600000000007
8.451715 14.50520000000014
8.452714 14.544850000000087
8.453714 14.579749999999933
8.454714 14.60789999999986
8.455714 14.629000000000032
8.456715 14.645800000000033
8.457714 14.662650000000014
8.458714 14.68414999999997
8.459714 14.71399999999987
8.460714 14.752800000000093
8.461715 14.798350000000058
8.462714 14.846599999999988
8.463715 14.893250000000066
8.464714 14.935049999999922
8.465714 14.970999999999906
8.466714 15.002100000000018
8.467714 15.030300000000093
8.468715 15.057450000000028
8.469714 15.083949999999957
8.470715 15.109249999999996
8.471714 15.132600000000023
8.472714 15.153949999999975
8.473714 15.174699999999982
8.474714 15.197650000000046
8.475715 15.226050000000017
8.476714 15.262199999999982
8.477715 15.306150000000008
8.478714 15.355149999999975
8.479714 15.404549999999995
8.480714 15.449400000000068
8.481714 15.485949999999999
8.482715 15.513249999999939
8.483714 15.532999999999952
8.484715 15.548700000000014
8.485714 15.564600000000059
8.486714 15.58369999999998
8.487714 15.607099999999981
8.488714 15.634500000000044
8.489715 15.664799999999968
8.490714 15.697099999999967
8.491714 15.73155000000005
8.492714 15.768899999999991
8.493714 15.809649999999968
8.494715 15.853449999999983
8.495714 15.89814999999996
8.496715 15.9401
8.497714 15.975500000000014
8.498714 16.00165000000004
8.499714 16.018450000000044
8.500714 16.02855000000002
8.501715 16.03654999999997
8.502714 16.047700000000003
8.503715 16.06610000000003
8.504714 16.093449999999944
8.505714 16.128704999999936
8.506714 16.169155000000064
8.507714 16.211530000000053
8.508715 16.253069999999994
8.509714 16.29251
8.510715 16.32961999999995
8.511714 16.364459999999944
8.512714 16.396680000000003
8.513714 16.425175000000028
8.514714 16.44841500000006
8.515715 16.465505000000032
8.516714 16.47718999999992
8.517715 16.486130000000017
8.518714 16.496520000000046
8.519714 16.512954999999952
8.520715 16.538724999999978
8.521714 16.57447
8.522715 16.617939999999994
8.523714 16.664715000000008
8.524714 16.709720000000022
8.525714 16.748905000000004
8.526714 16.780289999999976
8.527715 16.804174999999987
8.528714 16.822435000000013
8.529715 16.83733500000002
8.530714 16.850695000000023
8.531714 16.863459999999975
8.532714 16.876054999999997
8.533714 16.88923
8.534715 16.904574999999962
8.535714 16.924529999999983
8.536715 16.95156500000003
8.537714 16.986975000000005
8.538714 17.029904999999985
8.539714 17.077010000000023
8.540714 17.123205000000013
8.541715 17.163180000000004
8.542714 17.193134999999984
8.543715 17.211984999999995
8.544714 17.2216
8.545714 17.225995
8.546714 17.229780000000012
8.547714 17.236675
8.548715 17.248664999999992
8.549714 17.266045
8.550714 17.288164999999996
8.551714 17.31428999999999
8.552714 17.344195
8.553715 17.37797
8.554714 17.41529500000001
8.555715 17.454669999999993
8.556714 17.493035000000003
8.557714 17.526325
8.558714 17.55070999999999
8.559714 17.564150500000004
8.560715 17.567469500000005
8.561714 17.5644165
8.562715 17.560634
8.563714 17.561853
8.564714 17.57210375
8.565714 17.5926345
8.566714 17.621939249999997
8.567715 17.656765999999998
8.568714 17.693559999999998
8.569715 17.7296345
8.570714 17.7635585
8.571714 17.794735000000003
8.572714 17.822560000000003
8.573714 17.845804999999995
8.574715 17.862645
8.575714 17.871484999999993
8.576715 17.872139999999987
8.577714 17.866760000000017
8.578714 17.859845000000004
8.579714 17.857144999999992
8.580714 17.863895000000017
8.581715 17.882940000000005
8.582714 17.913654999999984
8.583714 17.952149999999993
8.584714 17.992685
8.585714 18.029640000000004
8.586715 18.05922000000001
8.587714 18.08020499999999
8.588715 18.09359499999998
8.589714 18.101394999999993
8.590714 18.10542
8.591714 18.106590000000008
8.592714 18.105120000000028
8.593715 18.101555000000005
8.594714 18.097649999999994
8.595715 18.09667000000001
8.596714 18.102695
8.597714 18.119184999999987
8.598714 18.147195
8.599714 18.184375000000014
8.600715 18.225285
8.601714 18.262979999999995
8.602715 18.291244999999982
8.603714 18.306539999999973
8.604714 18.309105000000002
8.605714 18.302470000000017
8.606714 18.291729999999998
8.607715 18.28162999999998
8.608714 18.275160000000028
8.609715 18.273085000000037
8.610714 18.274829999999962
8.611714 18.279859999999985
8.612714 18.288519999999988
8.613714 18.302114999999965
8.614715 18.32209500000001
8.615714 18.34854500000005
8.616714 18.379095000000017
8.617714 18.409034999999992
8.618714 18.432359999999946
8.619715 18.443864999999946
8.620714 18.44135000000002
8.621715 18.426675000000024
8.622714 18.40520000000005
8.623714 18.384099999999968
8.624714 18.369749999999975
8.625714 18.36580000000006
8.626715 18.37245000000003
8.627714 18.38669999999999
8.628715 18.404449999999926
8.629714 18.422550000000026
8.630714 18.439350000000033
8.631714 18.45484999999994
8.632714 18.469599999999982
8.633715 18.483400000000003
8.634714 18.494149999999983
8.635715 18.4984
8.636714 18.49335000000006
8.637714 18.47785000000006
8.638714 18.453900000000008
8.639714 18.42699999999994
8.640715 18.404300000000003
8.641714 18.39210000000001
8.642715 18.393699999999946
8.643714 18.408149999999974
8.644714 18.43054999999998
8.645715 18.454300000000053
8.646714 18.473400000000062
8.647715 18.484200000000016
8.648714 18.48650000000002
8.649714 18.48234999999995
8.650714 18.474600000000038
8.651714 18.46515000000007
8.652715 18.45404999999984
8.653714 18.440149999999868
8.654715 18.42240000000002
8.655714 18.40140000000014
8.656714 18.38010000000008
8.657714 18.36339999999985
8.658714 18.35589999999998
8.659715 18.360000000000078
8.660714 18.37455000000005
8.661715 18.394499999999958
8.662714 18.412599999999973
8.663714 18.422100000000004
8.664714 18.418849999999978
8.665714 18.402749999999955
8.666715 18.377550000000035
8.667714 18.34880000000007
8.668715 18.321900000000007
8.669714 18.29964999999992
8.670714 18.28214999999994
8.671714 18.267650000000113
8.672714 18.253900000000066
8.673715 18.24010000000004
8.674714 18.227549999999884
8.675714 18.218849999999954
8.676714 18.215850000000145
8.677714 18.21859999999991
8.678715 18.224399999999978
8.679714 18.227850000000075
8.680715 18.223299999999863
8.681714 18.20680000000005
8.682714 18.17820000000001
8.683714 18.1414999999999
8.684714 18.103150000000138
8.685715 18.069799999999997
8.686714 18.045949999999884
8.687715 18.032100000000064
8.688714 18.025100000000105
8.689714 18.020149999999933
8.690714 18.012799999999988
8.691714 18.00080000000006
8.692715 17.98440000000002
8.693714 17.965850000000067
8.694715 17.947699999999905
8.695714 17.930599999999885
8.696714 17.912750000000088
8.697714 17.89094999999994
8.698714 17.86219999999998
8.699715 17.825600000000165
8.700714 17.783549999999916
8.701715 17.74124999999998
8.702714 17.70480000000008
8.703714 17.678900000000013
8.704714 17.664649999999877
8.705714 17.65894999999993
8.706715 17.65550000000001
8.707714 17.647500000000058
8.708714 17.630550000000135
8.709714 17.603499999999972
8.710714 17.568649999999927
8.711715 17.530550000000034
8.712714 17.49349999999993
8.713715 17.459349999999866
8.714714 17.427100000000014
8.715714 17.394300000000104
8.716714 17.358400000000092
8.717714 17.318799999999946
8.718715 17.277949999999937
8.719714 17.240250000000003
8.720715 17.209550000000032
8.721714 17.187649999999934
8.722714 17.17295000000004
8.723714 17.16010000000004
8.724714 17.14244999999996
8.725715 17.114699999999996
8.726714 17.074899999999953
8.727715 17.02515000000012
8.728714 16.97085000000008
8.729714 16.918299999999984
8.730714 16.871899999999947
8.731714 16.832649999999962
8.732715 16.7983
8.733714 16.764899999999887
8.734715 16.72914999999997
8.735714 16.69005000000008
8.736714 16.6491500000001
8.737714 16.609799999999993
8.738714 16.574949999999774
8.739715 16.544750000000057
8.740714 16.51645000000021
8.741714 16.485349999999926
8.742714 16.446399999999958
8.743714 16.39685000000002
8.744715 16.337799999999874
8.745714 16.273899999999855
8.746715 16.21155000000006
8.747714 16.15605000000013
8.748714 16.109800000000188
8.749714 16.07125000000001
8.750714 16.036099999999777
8.751715 15.999200000000116
8.752714 15.957299999999966
8.753715 15.909999999999883
8.754714 15.859300000000202
8.755714 15.809199999999857
8.756714 15.762050000000041
8.757714 15.717900000000034
8.758715 15.674549999999954
8.759714 15.627600000000033
8.760715 15.573749999999928
8.761714 15.512500000000248
8.762714 15.446350000000026
8.763714 15.380399999999698
8.764714 15.319700000000076
8.765715 15.267000000000058
8.766714 15.221550000000041
8.767715 15.180000000000055
8.768714 15.137349999999952
8.769714 15.088699999999886
8.770715 15.032649999999897
8.771714 14.970650000000266
8.772715 14.905999999999947
8.773714 14.842699999999958
8.774714 14.782699999999968
8.775714 14.725499999999892
8.776714 14.668699999999951
8.777715 14.608899999999855
8.778714 14.544099999999963
8.779715 14.474800000000009
8.780714 14.404000000000153
8.781714 14.335850000000288
8.782714 14.273650000000067
8.783714 14.217949999999895
8.784715 14.166549999999889
8.785714 14.115500000000045
8.786715 14.06034999999993
8.787714 13.998699999999767
8.788714 13.930750000000144
8.789714 13.859000000000094
8.790714 13.78689999999988
8.791715 13.71710000000019
8.792714 13.650400000000257
8.793715 13.585550000000044
8.794714 13.51964999999969
8.795714 13.450199999999816
8.796714 13.37640000000015
8.797714 13.299649999999955
8.798715 13.223100000000002
8.799714 13.149700000000125
8.800714 13.080949999999882
8.801714 13.016349999999886
8.802714 12.953400000000059
8.803715 12.888750000000087
8.804714 12.819849999999924
8.805715 12.745549999999827
8.806714 12.66695000000026
8.807714 12.586800000000121
8.808714 12.507799999999722
8.809714 12.431300000000089
8.810715 12.356800000000097
8.811714 12.282649999999922
8.812715 12.207050000000164
8.813714 12.128650000000144
8.814714 12.047750000000052
8.815714 11.966349999999876
8.816714 11.886499999999925
8.817715 11.809750000000077
8.818714 11.736349999999854
8.819715 11.664999999999939
8.820714 11.593099999999968
8.821714 11.517850000000024
8.822714 11.43810000000002
8.823714 11.354300000000068
8.824715 11.267549999999932
8.825714 11.179799999999975
8.826715 11.092749999999999
8.827714 11.007299999999873
8.828714 10.922750000000313
8.829714 10.837950000000193
8.830714 10.75249999999972
8.831715 10.665899999999853
8.832714 10.578900000000196
8.833714 10.492999999999961
8.834714 10.409200000000007
8.835714 10.327450000000017
8.836715 10.246799999999793
8.837714 10.165200000000068
8.838715 10.080800000000083
8.839714 9.992749999999939
8.840714 9.900549999999896
8.841714 9.805300000000072
8.842714 9.709000000000106
8.843715 9.613149999999903
8.844714 9.518899999999899
8.845715 9.426449999999988
8.846714 9.335350000000062
8.847714 9.245249999999954
8.848714 9.155649999999932
8.849714 9.06640000000007
8.850715 8.977800000000217
8.851714 8.889850000000019
8.852715 8.802299999999958
8.853714 8.713850000000022
8.854714 8.622700000000123
8.855714 8.527900000000061
8.856714 8.429249999999943
8.857715 8.326999999999988
8.858714 8.222449999999853
8.859715 8.117749999999798
8.860714 8.014400000000075
8.861714 7.913650000000022
8.862714 7.816050000000047
8.863714 7.720649999999954
8.864715 7.626599999999844
8.865714 7.533500000000276
8.866714 7.440900000000098
8.867714 7.348100000000024
8.868714 7.254799999999867
8.869715 7.1603999999999415
8.870714 7.063499999999944
8.871715 6.9632999999999505
8.872714 6.859200000000273
8.873714 6.751349999999795
8.874714 6.640699999999749
8.875714 6.529300000000099
8.876715 6.4198000000001425
8.877714 6.313449999999915
8.878715 6.211000000000063
8.879714 6.111900000000184
8.880714 6.0146500000000245
8.881714 5.917999999999895
8.882714 5.82039999999992
8.883715 5.7211000000001455
8.884714 5.619999999999931
8.885715 5.517000000000022
8.886714 5.412249999999993
8.887714 5.305350000000056
8.888714 5.195300000000041
8.889714 5.0818499999997355
8.890715 4.965800000000104
8.891714 4.848450000000115
8.892715 4.7320499999999734
8.893714 4.6192000000000455
8.894714 4.511549999999809
8.895715 4.40945000000012
8.896714 4.311250000000114
8.897715 4.214399999999744
8.898714 4.116449999999952
8.899714 4.014949999999947
8.900714 3.909150000000125
8.901714 3.7996000000001944
8.902715 3.6872999999999765
8.903714 3.5736499999997755
8.904715 3.459449999999864
8.905714 3.3446000000002947
8.906714 3.2281500000001797
8.907714 3.1102499999997866
8.908714 2.9918000000000307
8.909715 2.8742000000001737
8.910714 2.759899999999968
8.911715 2.650549999999932
8.912714 2.5465999999998297
8.913714 2.446249999999914
8.914714 2.346200000000187
8.915714 2.243149999999958
8.916715 2.1343999999999532
8.917714 2.0191000000002735
8.918715 1.8983999999999668
8.919714 1.7750999999999877
8.920714 1.652549999999961
8.921714 1.5325999999999533
8.922714 1.4156000000001279
8.923715 1.3010500000000536
8.924714 1.1872499999999313
8.925714 1.0730999999999935
8.926714 0.9589000000000819
8.927714 0.8461999999997277
8.928715 0.7366499999997972
8.929714 0.6307000000000534
8.930715 0.52750000000025
8.931714 0.4243000000000996
8.932714 0.3170499999999993
8.933714 0.20285000000008768
8.934714 0.0807999999997977
8.935715 -0.047499999999978115
8.936714 -0.17839999999977318
8.937715 -0.3073500000002477
8.938714 -0.43050000000030564
8.939714 -0.5470500000000211
8.940714 -0.6584500000000187
8.941714 -0.7672499999999971
8.942715 -0.8763499999998176
8.943714 -0.9877499999998152
8.944715 -1.1009999999998799
8.945714 -1.2144500000001863
8.946714 -1.3264000000002412
8.947714 -1.4364499999999087
8.948714 -1.5462000000000808
8.949715 -1.6583500000000306
8.950714 -1.775999999999861
8.951715 -1.9005999999998497
8.952714 -2.0308499999999867
8.953714 -2.1629500000001913
8.954714 -2.2918000000000243
8.955714 -2.413399999999857
8.956715 -2.5260999999998646
8.957714 -2.6313499999999768
8.958714 -2.7331000000001966
8.959714 -2.8355000000000743
8.960714 -2.9425999999999064
8.961715 -3.0555000000001553
8.962714 -3.172649999999902
8.963715 -3.2914999999997945
8.964714 -3.409550000000108
8.965714 -3.5265499999999337
8.966714 -3.6435000000001327
8.967714 -3.7624999999999464
8.968715 -3.885849999999899
8.969714 -4.013650000000285
8.970715 -4.143099999999802
8.971714 -4.269749999999753
8.972714 -4.389900000000003
8.973714 -4.501250000000026
8.974714 -4.604799999999992
8.975715 -4.704700000000145
8.976714 -4.806000000000255
8.977715 -4.913649999999797
8.978714 -5.029549999999855
8.979714 -5.15225000000015
8.980714 -5.278350000000042
8.981714 -5.403699999999984
8.982715 -5.525550000000032
8.983714 -5.643450000000078
8.984715 -5.758900000000025
8.985714 -5.874399999999946
8.986714 -5.991600000000013
8.987714 -6.1100500000001166
8.988714 -6.227550000000026
8.989715 -6.340999999999985
8.990714 -6.448300000000059
8.991714 -6.549999999999959
8.992714 -6.64924999999976
8.993714 -6.750800000000084
8.994715 -6.8588500000001105
8.995714 -6.975799999999962
8.996715 -7.100950000000009
8.997714 -7.230399999999873
8.998714 -7.358949999999864
8.999714 -7.482400000000111
9.000714 -7.598800000000253
9.001715 -7.708749999999973
9.002714 -7.815099999999853
9.003715 -7.921099999999917
9.004714 -8.028599999999885
9.005714 -8.137550000000132
9.006714 -8.246649999999953
9.007714 -8.353950000000026
9.008715 -8.458650000000082
9.009714 -8.5621999999997
9.010715 -8.667249999999918
9.011714 -8.777150000000011
9.012714 -8.89395000000029
9.013714 -9.017050000000026
9.014714 -9.143549999999708
9.015715 -9.26855000000018
9.016714 -9.387150000000204
9.017715 -9.496850000000057
9.018714 -9.598250000000114
9.019714 -9.694149999999944
9.020715 -9.788549999999868
9.021714 -9.885449999999866
9.022715 -9.986949999999869
9.023714 -10.092550000000145
9.024714 -10.200750000000092
9.025714 -10.309899999999885
9.026714 -10.418749999999838
9.027715 -10.527299999999947
9.028714 -10.637150000000068
9.029715 -10.749900000000048
9.030714 -10.865399999999969
9.031714 -10.981800000000112
9.032714 -11.095950000000048
9.033714 -11.204149999999997
9.034715 -11.304399999999964
9.035714 -11.396999999999796
9.036715 -11.484299999999989
9.037714 -11.570750000000283
9.038714 -11.660949999999989
9.039714 -11.757749999999692
9.040714 -11.861650000000168
9.041715 -11.971200000000099
9.042714 -12.083350000000049
9.043715 -12.19494999999994
9.044714 -12.304299999999976
9.045714 -12.410800000000124
9.046714 -12.515100000000043
9.047714 -12.618099999999952
9.048715 -12.719999999999745
9.049714 -12.81965000000003
9.050714 -12.915600000000179
9.051714 -13.006700000000107
9.052714 -13.09310000000008
9.053715 -13.17669999999979
9.054714 -13.260499999999745
9.055715 -13.34845000000029
9.056714 -13.442900000000188
9.057714 -13.544249999999924
9.058714 -13.650949999999968
9.059714 -13.759899999999867
9.060715 -13.867249999999915
9.061714 -13.969650000000138
9.062715 -14.066100000000025
9.063714 -14.157050000000032
9.064714 -14.24385000000014
9.065714 -14.328599999999941
9.066714 -14.41259999999979
9.067715 -14.49640000000009
9.068714 -14.579850000000228
9.069715 -14.66274999999996
9.070714 -14.745799999999962
9.071714 -14.830549999999763
9.072714 -14.918499999999959
9.073714 -15.010900000000243
9.074715 -15.107899999999841
9.075714 -15.208299999999731
9.076715 -15.309250000000024
9.077714 -15.407400000000058
9.078714 -15.499849999999968
9.079714 -15.584750000000035
9.080714 -15.663150000000057
9.081715 -15.737500000000127
9.082714 -15.810349999999945
9.083714 -15.884249999999906
9.084714 -15.960800000000205
9.085714 -16.040200000000045
9.086715 -16.121950000000037
9.087714 -16.205000000000037
9.088715 -16.28879999999999
9.089714 -16.373199999999976
9.090714 -16.45799999999975
9.091714 -16.54289999999982
9.092714 -16.627599999999994
9.093715 -16.71075000000029
9.094714 -16.790300000000048
9.095715 -16.86494999999996
9.096714 -16.93405000000002
9.097714 -16.99865000000002
9.098714 -17.06125000000003
9.099714 -17.124799999999883
9.100715 -17.192050000000222
9.101714 -17.264100000000116
9.102715 -17.340999999999884
9.103714 -17.42149999999984
9.104714 -17.503299999999804
9.105714 -17.584149999999923
9.106714 -17.66255000000029
9.107715 -17.73775000000026
9.108714 -17.80984999999978
9.109715 -17.878999999999813
9.110714 -17.94510000000006
9.111714 -18.008250000000128
9.112714 -18.068200000000147
9.113714 -18.125549999999794
9.114715 -18.181649999999756
9.115714 -18.238300000000123
9.116714 -18.297350000000268
9.117714 -18.360250000000118
9.118714 -18.427700000000005
9.119715 -18.49869999999993
9.120714 -18.571099999999813
9.121715 -18.642649999999968
9.122714 -18.7109500000001
9.123714 -18.774449999999984
9.124714 -18.83299999999987
9.125714 -18.887499999999978
9.126715 -18.93900000000011
9.127714 -18.988749999999943
9.128715 -19.03775
9.129714 -19.08680000000003
9.130714 -19.136900000000026
9.131714 -19.188749999999967
9.132714 -19.243149999999957
9.133715 -19.300749999999997
9.134714 -19.36149999999994
9.135715 -19.424400000000137
9.136714 -19.487800000000075
9.137714 -19.549399999999917
9.138714 -19.606949999999983
9.139714 -19.659099999999942
9.140715 -19.705400000000033
9.141714 -19.746650000000006
9.142715 -19.784550000000003
9.143714 -19.82105000000005
9.144714 -19.857749999999985
9.145715 -19.895850000000053
9.146714 -19.93610000000003
9.147715 -19.978650000000016
9.148714 -20.023699999999895
9.149714 -20.07139999999994
9.150714 -20.121099999999974
9.151714 -20.171949999999924
9.152715 -20.222550000000005
9.153714 -20.270800000000108
9.154715 -20.314950000000113
9.155714 -20.35389999999991
9.156714 -20.38739999999997
9.157714 -20.416550000000065
9.158714 -20.443399999999986
9.159715 -20.470050000000008
9.160714 -20.498549999999927
9.161715 -20.52979999999996
9.162714 -20.56390000000005
9.163714 -20.600400000000093
9.164714 -20.63849999999999
9.165714 -20.677349999999837
9.166715 -20.716049999999935
9.167714 -20.754200000000154
9.168715 -20.790850000000116
9.169714 -20.82464999999985
9.170714 -20.854449999999947
9.171714 -20.87915000000013
9.172714 -20.898800000000023
9.173715 -20.91444999999994
9.174714 -20.928199999999986
9.175714 -20.94285000000008
9.176714 -20.960599999999932
9.177714 -20.982849999999846
9.178715 -21.009650000000136
9.179714 -21.039600000000156
9.180715 -21.070949999999964
9.181714 -21.10189999999998
9.182714 -21.13089999999998
9.183714 -21.157249999999987
9.184714 -21.18079999999991
9.185715 -21.201549999999916
9.186714 -21.21925000000014
9.187715 -21.23330000000003
9.188714 -21.24374999999991
9.189714 -21.250949999999936
9.190714 -21.25595000000008
9.191714 -21.261049999999994
9.192715 -21.268600000000013
9.193714 -21.280350000000073
9.194715 -21.29674999999994
9.195714 -21.316950000000062
9.196714 -21.33874999999995
9.197714 -21.359299999999976
9.198714 -21.376350000000023
9.199715 -21.38875
9.200714 -21.396450000000026
9.201715 -21.400450000000003
9.202714 -21.40204999999994
9.203714 -21.40239999999993
9.204714 -21.401950000000078
9.205714 -21.40085000000005
9.206715 -21.399399999999947
9.207714 -21.39819999999997
9.208714 -21.398400000000038
9.209714 -21.40125000000001
9.210714 -21.407599999999967
9.211715 -21.41729999999998
9.212714 -21.42864999999999
9.213715 -21.439150000000016
9.214714 -21.446200000000033
9.215714 -21.447599999999987
9.216714 -21.442800000000002
9.217714 -21.432900000000007
9.218715 -21.419799999999963
9.219714 -21.40594999999997
9.220715 -21.39335000000001
9.221714 -21.38265
9.222714 -21.374030000000012
9.223714 -21.366979999999995
9.224714 -21.360954999999958
9.225715 -21.355925000000017
9.226714 -21.351920000000064
9.227715 -21.349035000000054
9.228714 -21.346704999999996
9.229714 -21.343490000000006
9.230714 -21.33752999999997
9.231714 -21.326964999999944
9.232715 -21.310710000000014
9.233714 -21.289029999999997
9.234715 -21.263610000000003
9.235714 -21.237090000000023
9.236714 -21.212149999999973
9.237714 -21.190685000000006
9.238714 -21.173320000000004
9.239715 -21.159395000000004
9.240714 -21.147445000000005
9.241714 -21.135944999999985
9.242714 -21.123699999999996
9.243714 -21.110079999999993
9.244715 -21.094855000000027
9.245714 -21.077759999999987
9.246715 -21.058224999999982
9.247714 -21.035460000000004
9.248714 -21.008754999999983
9.249714 -20.977970000000003
9.250714 -20.944045000000035
9.251715 -20.908865000000006
9.252714 -20.874804999999995
9.253715 -20.84405
9.254714 -20.81775999999999
9.255714 -20.795675000000006
9.256714 -20.77629499999999
9.257714 -20.757375
9.258715 -20.736685000000012
9.259714 -20.712719999999994
9.260715 -20.684929999999994
9.261714 -20.653555000000008
9.262714 -20.61924
9.263714 -20.582584999999995
9.264714 -20.54394
9.265715 -20.503549500000005
9.266714 -20.4618695
9.267715 -20.419838
9.268714 -20.378905
9.269714 -20.340690499999997
9.270715 -20.306377
9.271714 -20.2761525
9.272715 -20.248924499999998
9.273714 -20.222529
9.274714 -20.194374
9.275714 -20.162255499999997
9.276714 -20.125015000000005
9.277715 -20.082825
9.278714 -20.03692
9.279715 -19.988999999999997
9.280714 -19.94064
9.281714 -19.892815000000006
9.282714 -19.8459
9.283714 -19.79995499999999
9.284715 -19.755050000000008
9.285714 -19.711534999999998
9.286715 -19.669939999999997
9.287714 -19.63054500000001
9.288714 -19.592919999999992
9.289714 -19.555734999999995
9.290714 -19.51692500000001
9.291715 -19.474235000000025
9.292714 -19.426064999999994
9.293715 -19.372159999999976
9.294714 -19.31378999999998
9.295714 -19.25332499999998
9.296714 -19.193530000000038
9.297714 -19.1367
9.298715 -19.083874999999964
9.299714 -19.034770000000023
9.300714 -18.988269999999996
9.301714 -18.942935
9.302714 -18.897650000000016
9.303715 -18.85190500000001
9.304714 -18.805544999999984
9.305715 -18.758394999999993
9.306714 -18.709710000000022
9.307714 -18.658209999999983
9.308714 -18.602450000000008
9.309714 -18.541445
9.310715 -18.475434999999955
9.311714 -18.406239999999976
9.312715 -18.33681000000002
9.313714 -18.27036000000004
9.314714 -18.209314999999975
9.315714 -18.15441000000001
9.316714 -18.10444500000008
9.317715 -18.05680999999995
9.318714 -18.008564999999997
9.319715 -17.95729500000008
9.320714 -17.901974999999947
9.321714 -17.842974999999953
9.322714 -17.781299999999973
9.323714 -17.71797000000002
9.324715 -17.65320000000001
9.325714 -17.586649999999995
9.326715 -17.517800000000065
9.327714 -17.44649999999995
9.328714 -17.37384999999994
9.329714 -17.30220000000001
9.330714 -17.23434999999999
9.331715 -17.172150000000027
9.332714 -17.11610000000004
9.333714 -17.064449999999994
9.334714 -17.013399999999972
9.335714 -16.95890000000004
9.336715 -16.897900000000053
9.337714 -16.82939999999994
9.338715 -16.754549999999956
9.339714 -16.676350000000006
9.340714 -16.59805000000002
9.341714 -16.52190000000003
9.342714 -16.44869999999996
9.343715 -16.377649999999978
9.344714 -16.3074
9.345715 -16.23735000000001
9.346714 -16.168
9.347714 -16.10085000000004
9.348714 -16.037600000000026
9.349714 -15.978650000000002
9.350715 -15.922549999999955
9.351714 -15.865849999999963
9.352715 -15.80440000000004
9.353714 -15.734799999999986
9.354714 -15.656049999999977
9.355714 -15.570199999999975
9.356714 -15.48134999999999
9.357715 -15.394650000000091
9.358714 -15.313949999999979
9.359715 -15.24044999999998
9.360714 -15.172899999999975
9.361714 -15.108099999999908
9.362714 -15.04265000000001
9.363714 -14.974850000000137
9.364715 -14.90470000000011
9.365714 -14.83359999999989
9.366714 -14.763199999999996
9.367714 -14.693850000000069
9.368714 -14.623949999999914
9.369715 -14.550449999999914
9.370714 -14.470599999999964
9.371715 -14.383350000000092
9.372714 -14.290599999999992
9.373714 -14.196799999999927
9.374714 -14.107450000000119
9.375714 -14.027100000000084
9.376715 -13.957300000000048
9.377714 -13.895999999999873
9.378715 -13.838499999999954
9.379714 -13.779099999999994
9.380714 -13.71345000000003
9.381714 -13.640250000000048
9.382714 -13.560999999999954
9.383715 -13.478850000000001
9.384714 -13.396599999999925
9.385715 -13.315399999999991
9.386714 -13.234300000000005
9.387714 -13.150800000000066
9.388714 -13.063250000000004
9.389714 -12.97195000000001
9.390715 -12.879749999999968
9.391714 -12.791350000000007
9.392715 -12.710949999999999
9.393714 -12.640449999999984
9.394714 -12.578000000000067
9.395715 -12.518649999999909
9.396714 -12.456050000000072
9.397715 -12.385
9.398714 -12.303499999999877
9.399714 -12.213400000000117
9.400714 -12.119250000000061
9.401714 -12.02624999999992
9.402715 -11.93830000000007
9.403714 -11.856200000000088
9.404715 -11.777699999999946
9.405714 -11.699549999999968
9.406714 -11.619449999999976
9.407714 -11.5371999999999
9.408714 -11.455100000000092
9.409715 -11.376400000000057
9.410714 -11.303199999999903
9.411715 -11.23519999999996
9.412714 -11.168850000000015
9.413714 -11.09895000000003
9.414714 -11.020649999999959
9.415714 -10.931599999999992
9.416715 -10.833800000000123
9.417714 -10.732350000000093
9.418715 -10.63389999999987
9.419714 -10.543799999999937
9.420714 -10.463700000000117
9.421714 -10.391749999999998
9.422714 -10.323649999999935
9.423715 -10.254250000000035
9.424714 -10.180350000000074
9.425714 -10.101899999999906
9.426714 -10.021049999999962
9.427714 -9.940800000000047
9.428715 -9.863050000000033
9.429714 -9.787099999999938
9.430715 -9.710099999999874
9.431714 -9.628600000000098
9.432714 -9.54014999999999
9.433714 -9.445549999999997
9.434714 -9.34865
9.435715 -9.254849999999932
9.436714 -9.169300000000034
9.437715 -9.094150000000036
9.438714 -9.027500000000078
9.439714 -8.964449999999957
9.440714 -8.89869999999987
9.441714 -8.825400000000116
9.442715 -8.742899999999999
9.443714 -8.65279999999989
9.444715 -8.559400000000133
9.445714 -8.467250000000066
9.446714 -8.37905
9.447714 -8.294799999999935
9.448714 -8.212749999999929
9.449715 -8.130350000000105
9.450714 -8.046249999999963
9.451715 -7.961599999999937
9.452714 -7.879200000000114
9.453714 -7.802250000000025
9.454714 -7.732549999999935
9.455714 -7.6689999999999054
9.456715 -7.6072499999999685
9.457714 -7.541550000000028
9.458714 -7.467050000000038
9.459714 -7.381650000000059
9.460714 -7.2870500000000655
9.461715 -7.18804999999996
9.462714 -7.090649999999879
9.463715 -6.999549999999951
9.464714 -6.916900000000087
9.465714 -6.841700000000117
9.466714 -6.770650000000044
9.467714 -6.700200000000003
9.468715 -6.6280999999999635
9.469714 -6.554200000000003
9.470715 -6.479799999999959
9.471714 -6.406449999999883
9.472714 -6.334650000000032
9.473714 -6.26275000000006
9.474714 -6.1875999999998905
9.475715 -6.106049999999967
9.476714 -6.016650000000013
9.477715 -5.921050000000025
9.478714 -5.823750000000065
9.479714 -5.730450000000081
9.480714 -5.646049999999923
9.481714 -5.572749999999995
9.482715 -5.509500000000153
9.483714 -5.452149999999982
9.484715 -5.395049999999853
9.485714 -5.333599999999931
9.486714 -5.265249999999999
9.487714 -5.19005000000003
9.488714 -5.110150000000105
9.489715 -5.027950000000003
9.490714 -4.944749999999908
9.491714 -4.860850000000007
9.492714 -4.775450000000029
9.493714 -4.6879999999999145
9.494715 -4.599450000000033
9.495714 -4.512350000000081
9.496715 -4.430499999999969
9.497714 -4.357299999999988
9.498714 -4.2939500000000255
9.499714 -4.238600000000016
9.500714 -4.1869499999999675
9.501715 -4.133249999999957
9.502714 -4.072000000000103
9.503715 -4.000500000000094
9.504714 -3.9190999999999185
9.505714 -3.830799999999905
9.506714 -3.7400999999999405
9.507714 -3.651150000000096
9.508715 -3.5664000000001224
9.509714 -3.486299999999956
9.510715 -3.410149999999966
9.511714 -3.3370999999999054
9.512714 -3.2672500000000686
9.513714 -3.201350000000061
9.514714 -3.140150000000008
9.515715 -3.083700000000057
9.516714 -3.030349999999862
9.517715 -2.9763500000000094
9.518714 -2.9171500000001185
9.519714 -2.849249999999949
9.520715 -2.7711499999999445
9.521714 -2.6842500000000618
9.522715 -2.5928499999999453
9.523714 -2.50249999999997
9.524714 -2.4181500000001326
9.525714 -2.3427999999998947
9.526714 -2.276549999999898
9.527715 -2.2172000000000858
9.528714 -2.161850000000076
9.529715 -2.107600000000008
9.530714 -2.052749999999909
9.531714 -1.996649999999947
9.532714 -1.9388999999999865
9.533714 -1.8787500000000747
9.534715 -1.814500000000066
9.535714 -1.744400000000014
9.536715 -1.6671499999999089
9.537714 -1.5833499999999556
9.538714 -1.4957000000001206
9.539714 -1.4088000000000642
9.540714 -1.327899999999972
9.541715 -1.2566999999999786
9.542714 -1.1968499999999092
9.543715 -1.1468499999998591
9.544714 -1.102500000000131
9.545714 -1.0589000000000084
9.546714 -1.0119499999999144
9.547714 -0.9591000000001502
9.548715 -0.8996500000000435
9.549714 -0.8345499999999617
9.550714 -0.7652000000000353
9.551714 -0.6925499999999376
9.552714 -0.6171999999998734
9.553715 -0.5397000000000735
9.554714 -0.46125000000007965
9.555715 -0.38449999999988493
9.556714 -0.31305000000002303
9.557714 -0.24990000000012919
9.558714 -0.19659999999990796
9.559714 -0.1523499999999539
9.560715 -0.11380000000012214
9.561714 -0.07545000000001162
9.562715 -0.03174999999994155
9.563714 0.02105000000002244
9.564714 0.08400000000002156
9.565714 0.1553499999999361
9.566714 0.23179999999994177
9.567715 0.30940000000003604
9.568714 0.38510000000008954
9.569715 0.4572500000001034
9.570714 0.525249999999873
9.571714 0.5888999999998507
9.572714 0.6474000000001103
9.573714 0.6996000000000433
9.574715 0.744750000000044
9.575714 0.7833999999999965
9.576715 0.8178999999998784
9.577714 0.8525500000000283
9.578714 0.8928499999999797
9.579714 0.9432499999999927
9.580714 1.0056500000001078
9.581715 1.0788500000000893
9.582714 1.158499999999972
9.583714 1.2386499999999385
9.584714 1.3139000000000554
9.585714 1.380699999999936
9.586715 1.438250000000002
9.587714 1.4879500000000365
9.588715 1.5320999999998697
9.589714 1.5728500000001047
9.590714 1.611550000000031
9.591714 1.6489999999999214
9.592714 1.6859000000001012
9.593715 1.7239500000000227
9.594714 1.7662499999999624
9.595715 1.8161499999998916
9.596714 1.8763499999999502
9.597714 1.9466500000000706
9.598714 2.0239499999999757
9.599714 2.1025000000000906
9.600715 2.175249999999962
9.601714 2.237099999999846
9.602715 2.2855999999999916
9.603714 2.3218000000000196
9.604714 2.350350000000084
9.605714 2.3771000000000555
9.606714 2.4067500000000615
9.607715 2.4418499999999748
9.608714 2.483049999999973
9.609715 2.529750000000025
9.610714 2.580699999999922
9.611714 2.635749999999916
9.612714 2.6954500000000645
9.613714 2.760350000000078
9.614715 2.82954999999991
9.615714 2.89985000000003
9.616714 2.966350000000069
9.617714 3.023450000000025
9.618714 3.067049999999974
9.619715 3.0965499999998856
9.620714 3.1154499999999987
9.621715 3.130250000000015
9.622714 3.1486000000000707
9.623714 3.1766500000000515
9.624714 3.2172500000000186
9.625714 3.269399999999978
9.626715 3.3290000000000055
9.627714 3.391399999999947
9.628715 3.452999999999963
9.629714 3.5118500000000386
9.630714 3.5676999999999586
9.631714 3.620900000000059
9.632714 3.670899999999935
9.633715 3.715799999999894
9.634714 3.7531500000000104
9.635715 3.781150000000018
9.636714 3.800250000000026
9.637714 3.8142500000001163
9.638714 3.829600000000016
9.639714 3.8534999999999267
9.640715 3.8912500000000056
9.641714 3.9441500000000906
9.642715 4.009249999999999
9.643714 4.079949999999909
9.644714 4.1486500000000035
9.645715 4.209100000000104
9.646714 4.258300000000055
9.647715 4.29674999999994
9.648714 4.327299999999992
9.649714 4.353499999999906
9.650714 4.3778999999999
9.651714 4.40140000000002
9.652715 4.42395000000012
9.653714 4.445700000000122
9.654715 4.468099999999954
9.655714 4.494899999999899
9.656714 4.530349999999975
9.657714 4.577400000000016
9.658714 4.636199999999945
9.659715 4.703049999999973
9.660714 4.771150000000037
9.661715 4.83235000000009
9.662714 4.8800499999999625
9.663714 4.911699999999956
9.664714 4.929500000000128
9.665714 4.939099999999932
9.666715 4.947549999999995
9.667714 4.960800000000133
9.668715 4.981999999999903
9.669714 5.011349999999894
9.670714 5.046950000000064
9.671714 5.0866000000000104
9.672714 5.129050000000045
9.673715 5.174500000000061
9.674714 5.223700000000012
9.675714 5.276599999999923
9.676714 5.3309999999999125
9.677714 5.382200000000024
9.678715 5.424650000000058
9.679714 5.4540000000000495
9.680715 5.469049999999934
9.681714 5.472649999999947
9.682714 5.471800000000047
9.683714 5.475000000000098
9.684714 5.48930000000003
9.685715 5.5185499999999
9.686714 5.561649999999939
9.687715 5.613999999999966
9.688714 5.669349999999976
9.689714 5.722049999999992
9.690714 5.76905000000006
9.691714 5.8097500000001485
9.692715 5.845299999999998
9.693714 5.876849999999871
9.694715 5.904399999999941
9.695714 5.926550000000079
9.696714 5.941800000000032
9.697714 5.949949999999905
9.698714 5.953399999999998
9.699715 5.957600000000042
9.700714 5.969200000000008
9.701715 5.994150000000059
9.702714 6.035000000000068
9.703714 6.089450000000031
9.704714 6.151099999999847
9.705714 6.21145
9.706715 6.262700000000086
9.707714 6.300249999999924
9.708714 6.323849999999992
9.709714 6.336900000000062
9.710714 6.344550000000025
9.711715 6.35150000000001
9.712714 6.360449999999982
9.713715 6.371950000000001
9.714714 6.38535000000006
9.715714 6.400799999999908
9.716714 6.4198499999999425
9.717714 6.445400000000025
9.718715 6.4803500000000165
9.719714 6.525549999999991
9.720715 6.578850000000039
9.721714 6.634600000000011
9.722714 6.684949999999877
9.723714 6.72274999999993
9.724714 6.744200000000089
9.725715 6.750100000000106
9.726714 6.745849999999915
9.727715 6.73935000000004
9.728714 6.738200000000124
9.729714 6.747249999999871
9.730714 6.767549999999941
9.731714 6.796799999999985
9.732715 6.831250000000066
9.733714 6.867649999999989
9.734715 6.9044499999998745
9.735714 6.942000000000059
9.736714 6.980800000000106
9.737714 7.020299999999959
9.738714 7.057750000000023
9.739715 7.088750000000012
9.740714 7.108999999999935
9.741714 7.116350000000056
9.742714 7.112700000000069
9.743714 7.103550000000028
9.744715 7.096949999999859
9.745714 7.10060000000002
9.746715 7.119000000000049
9.747714 7.152149999999947
9.748714 7.195800000000044
9.749714 7.2430000000000065
9.750714 7.287049999999892
9.751715 7.323849999999951
9.752714 7.352400000000016
9.753715 7.374300000000112
9.754714 7.391900000000041
9.755714 7.406899999999952
9.756714 7.4193000000000175
9.757714 7.427850000000028
9.758715 7.431850000000003
9.759714 7.4323999999998875
9.760715 7.433249999999961
9.761714 7.4396000000000875
9.762714 7.456550000000013
9.763714 7.486999999999945
9.764714 7.529350000000032
9.765715 7.578199999999994
9.766714 7.625799999999919
9.767715 7.664599999999966
9.768714 7.689900000000007
9.769714 7.701449999999999
9.770715 7.702799999999982
9.771714 7.69945000000001
9.772715 7.696900000000138
9.773714 7.698600000000111
9.774714 7.70529999999988
9.775714 7.716349999999962
9.776714 7.730850000000136
9.777715 7.74850000000004
9.778714 7.770849999999899
9.779715 7.799650000000005
9.780714 7.835500000000044
9.781714 7.876599999999921
9.782714 7.918200000000056
9.783714 7.954050000000095
9.784715 7.978549999999862
9.785714 7.988799999999845
9.786715 7.985800000000036
9.787714 7.974500000000086
9.788714 7.962050000000047
9.789714 7.955400000000077
9.790714 7.9588999999999706
9.791715 7.973499999999918
9.792714 7.997199999999934
9.793715 8.02614999999996
9.794714 8.05665000000004
9.795714 8.086650000000036
9.796714 8.115449999999969
9.797714 8.14300000000004
9.798715 8.168850000000138
9.799714 8.190999999999928
9.800714 8.207000000000006
9.801714 8.214450000000074
9.802714 8.21254999999986
9.803715 8.203549999999913
9.804714 8.192300000000111
9.805715 8.185200000000032
9.806714 8.188099999999892
9.807714 8.20395000000005
9.808714 8.231950000000058
9.809714 8.26834999999998
9.810715 8.307299999999948
9.811714 8.343100000000012
9.812715 8.371849999999972
9.813714 8.392299999999963
9.814714 8.40530000000006
9.815714 8.41244999999994
9.816714 8.415699999999964
9.817715 8.416000000000153
9.818714 8.413650000000002
9.819715 8.409599999999879
9.820714 8.405500000000128
9.821714 8.40435000000004
9.822714 8.409899999999894
9.823714 8.425199999999993
9.824715 8.45094999999997
9.825714 8.484999999999916
9.826715 8.522800000000142
9.827714 8.558350000000166
9.828714 8.586399999999973
9.829714 8.603749999999861
9.830714 8.61024999999991
9.831715 8.608400000000016
9.832714 8.602199999999984
9.833714 8.595750000000082
9.834714 8.592100000000096
9.835714 8.592849999999874
9.836715 8.59824999999998
9.837714 8.6081
9.838715 8.622649999999975
9.839714 8.641950000000051
9.840714 8.665799999999987
9.841714 8.69355000000004
9.842714 8.722700000000048
9.843715 8.74980000000001
9.844714 8.770849999999944
9.845715 8.782600000000004
9.846714 8.784150000000055
9.847714 8.776949999999943
9.848714 8.764949999999928
9.849714 8.753150000000067
9.850715 8.746150000000021
9.851714 8.747049999999982
9.852715 8.756599999999985
9.853714 8.773650000000032
9.854714 8.795600000000015
9.855714 8.819599999999959
9.856714 8.843500000000041
9.857715 8.865800000000014
9.858714 8.885400000000018
9.859715 8.901299999999976
9.860714 8.91244999999992
9.861714 8.917749999999991
9.862714 8.91665000000005
9.863714 8.90995000000002
9.864715 8.89984999999996
9.865714 8.889949999999965
9.866714 8.88429999999999
9.867714 8.88620000000003
9.868714 8.897050000000045
9.869715 8.915949999999984
9.870714 8.939999999999989
9.871715 8.965049999999989
9.872714 8.987299999999985
9.873714 9.003850000000035
9.874714 9.013700000000055
9.875714 9.017499999999963
9.876715 9.016600000000002
9.877714 9.012750000000034
9.878715 9.007499999999935
9.879714 9.001999999999969
9.880714 8.997349999999987
9.881714 8.994950000000037
9.882714 8.996400000000053
9.883715 9.003299999999978
9.884714 9.016499999999969
9.885715 9.03550000000003
9.886714 9.058250000000024
9.887714 9.081299999999947
9.888714 9.100649999999998
9.889714 9.113000000000003
9.890715 9.11664999999999
9.891714 9.11205000000007
9.892715 9.1018
9.893714 9.089399999999936
9.894714 9.0784
9.895715 9.071550000000048
9.896714 9.070049999999972
9.897715 9.07389999999994
9.898714 9.082300000000028
9.899714 9.094200000000011
9.900714 9.108700000000011
9.901714 9.125049999999991
9.902715 9.142049999999978
9.903714 9.157970000000029
9.904715 9.170509999999968
9.905714 9.177299999999985
9.906714 9.176835000000022
9.907714 9.169055000000057
9.908714 9.155829999999993
9.909715 9.14060499999994
9.910714 9.12752000000001
9.911715 9.120164999999995
9.912714 9.120579999999984
9.913714 9.128640000000045
9.914714 9.142284999999992
9.915714 9.158484999999967
9.916715 9.17417500000007
9.917714 9.187075000000045
9.918715 9.196115000000004
9.919714 9.201049999999974
9.920714 9.20211999999995
9.921714 9.19950999999997
9.922714 9.193175000000043
9.923715 9.18335499999999
9.924714 9.170919999999978
9.925714 9.157784999999988
9.926714 9.146705000000026
9.927714 9.140725000000025
9.928715 9.142024999999949
9.929714 9.151009999999998
9.930715 9.165985000000008
9.931714 9.18344500000002
9.932714 9.199230000000004
9.933714 9.209690000000014
9.934714 9.21276000000002
9.935715 9.208424999999995
9.936714 9.198349999999964
9.937715 9.185055000000006
9.938714 9.170990000000003
9.939714 9.157834999999961
9.940714 9.146515000000004
9.941714 9.137505000000012
9.942715 9.13127000000003
9.943714 9.12854499999999
9.944715 9.130174999999983
9.945714 9.136555000000033
9.946714 9.14691500000001
9.947714 9.159044999999983
9.948714 9.169659999999983
9.949715 9.17527500000001
9.950714 9.173294999999985
9.951715 9.163024999999998
9.952714 9.14598500000004
9.953714 9.125405000000004
9.954714 9.105189999999986
9.955714 9.088679999999993
9.956715 9.07776499999998
9.957714 9.072619999999981
9.958714 9.072130000000032
9.959714 9.074620000000012
9.960714 9.078554999999987
9.961715 9.08281999999999
9.962714 9.086635000000012
9.963715 9.08924000000001
9.964714 9.08942999999999
9.965714 9.085635000000018
9.966714 9.076459999999988
9.967714 9.061279999999973
9.968715 9.040885000000022
9.969714 9.017660000000017
9.970715 8.995074999999991
9.971714 8.976699999999994
9.972714 8.96511999999999
9.973714 8.961095000000006
9.974714 8.963409999999993
9.975715 8.969415000000001
9.976714 8.97589
9.977715 8.980009999999993
9.978714 8.98003
9.979714 8.97535499999999
9.980714 8.966180000000005
9.981714 8.95309500000001
9.982715 8.936705000000016
9.983714 8.917600000000006
9.984715 8.896619999999986
9.985714 8.875094999999995
9.986714 8.854874999999996
9.987714 8.838055000000008
9.988714 8.826329999999999
9.989715 8.820344999999996
9.990714 8.819265000000017
9.991714 8.82083499999999
9.992714 8.821999999999996
9.993714 8.819710000000008
9.994715 8.811794999999996
9.995714 8.797544999999994
9.996715 8.777674999999995
9.997714 8.753950000000003
9.998714 8.728585000000006
9.999714 8.703620000000004
10.00071 8.680669999999994
10.00171 8.660804999999996
10.00271 8.644661500000005
10.00371 8.632566999999998
10.00471 8.624465999999998
10.00571 8.619783000000004
10.00671 8.617253999999997
10.00771 8.614914499999996
10.00871 8.610419499999999
10.00971 8.601568500000003
10.01071 8.586866500000001
10.01171 8.565999499999998
10.01271 8.539954999999999
10.01371 8.5107578
10.01471 8.48093865
10.01571 8.4529017
10.01671 8.428420849999998
10.01771 8.408403499999999
10.01871 8.3929065
10.01971 8.381298000000001
10.02071 8.372459000000001
10.02171 8.364924
10.02271 8.356975499999999
10.02371 8.346818499999998
10.02471 8.332802499999998
10.02571 8.313733499999996
10.02671 8.289249499999997
10.02771 8.260040500000006
10.02871 8.227795000000006
10.02971 8.194884999999994
10.03071 8.163799999999997
10.03171 8.136525
10.03271 8.114125000000003
10.03371 8.096550000000006
10.03471 8.082804999999993
10.03571 8.071309999999999
10.03671 8.060265000000005
10.03771 8.047995000000006
10.03871 8.033035
10.03971 8.01421499999999
10.04071 7.99074999999999
10.04171 7.962320000000009
10.04271 7.92929000000002
10.04371 7.892899999999993
10.04471 7.855169999999986
10.04571 7.818639999999998
10.04671 7.785850000000005
10.04771 7.758590000000011
10.04871 7.737450000000001
10.04971 7.721539999999997
10.05071 7.708720000000005
10.05171 7.696294999999997
10.05271 7.68164999999999
10.05371 7.662880000000008
10.05471 7.639095000000006
10.05571 7.610379999999994
10.05671 7.577504999999994
10.05771 7.541524999999999
10.05871 7.50359999999999
10.05971 7.464934999999988
10.06071 7.42691000000001
10.06171 7.3911050000000085
10.06271 7.359089999999998
10.06371 7.332080000000003
10.06471 7.310405000000007
10.06571 7.293140000000017
10.06671 7.278055000000013
10.06771 7.2620849999999875
10.06871 7.242054999999965
10.06971 7.21557999999998
10.07071 7.1818250000000265
10.07171 7.141640000000006
10.07271 7.097214999999971
10.07371 7.051439999999995
10.07471 7.007040000000034
10.07571 6.9659400000000264
10.07671 6.9291100000000005
10.07771 6.896680000000001
10.07871 6.868244999999996
10.07971 6.843169999999968
10.08071 6.820799999999973
10.08171 6.800170000000007
10.08271 6.779815000000025
10.08371 6.757720000000016
10.08471 6.7315550000000055
10.08571 6.6992149999999935
10.08671 6.659539999999972
10.08771 6.612994999999995
10.08871 6.561700000000002
10.08971 6.509039999999999
10.09071 6.458724999999993
10.09171 6.413855000000002
10.09271 6.376020000000001
10.09371 6.3449149999999985
10.09471 6.318745000000008
10.09571 6.29478499999999
10.09671 6.270289999999985
10.09771 6.243190000000025
10.09871 6.212295000000006
10.09971 6.177185000000003
10.10071 6.137835000000029
10.10171 6.09429499999997
10.10271 6.046749999999998
10.10371 5.995735000000014
10.10471 5.942324999999972
10.10571 5.888570000000008
10.10671 5.837185000000027
10.10771 5.790939999999979
10.10871 5.751939999999993
10.10971 5.720575000000031
10.11071 5.695294999999997
10.11171 5.672829999999991
10.11271 5.649004999999999
10.11371 5.619944999999977
10.11471 5.5831849999999745
10.11571 5.5382050000000325
10.11671 5.486305000000028
10.11771 5.429984999999991
10.11871 5.3720099999999755
10.11971 5.314634999999991
10.12071 5.259245000000011
10.12171 5.206585000000008
10.12271 5.157040000000005
10.12371 5.111099999999995
10.12471 5.069420000000006
10.12571 5.0323749999999725
10.12671 4.999640000000021
10.12771 4.969539999999991
10.12871 4.9391799999999595
10.12971 4.905040000000027
10.13071 4.863874999999976
10.13171 4.81396000000002
10.13271 4.7558000000000495
10.13371 4.692049999999951
10.13471 4.626809999999995
10.13571 4.56436500000006
10.13671 4.507740000000028
10.13771 4.458009999999939
10.13871 4.414329999999963
10.13971 4.374655000000029
10.14071 4.336610000000001
10.14171 4.2982850000000505
10.14271 4.258704999999998
10.14371 4.2175899999999205
10.14471 4.174560000000035
10.14571 4.128875000000004
10.14671 4.079334999999937
10.14771 4.024525000000025
10.14871 3.963990000000004
10.14971 3.8987049999999677
10.15071 3.831319999999996
10.15171 3.765800000000031
10.15271 3.705964999999988
10.15371 3.654324999999986
10.15471 3.6111100000000596
10.15571 3.5739500000000515
10.15671 3.5389349999999724
10.15771 3.5018199999999577
10.15871 3.459255000000036
10.15971 3.4099450000000044
10.16071 3.354485000000001
10.16171 3.2946950000000386
10.16271 3.232665000000006
10.16371 3.169849999999988
10.16471 3.1068950000000086
10.16571 3.0438849999999893
10.16671 2.981114999999965
10.16771 2.91969500000001
10.16871 2.8614899999999595
10.16971 2.8085449999999677
10.17071 2.7619300000000098
10.17171 2.7209999999999734
10.17271 2.683185000000067
10.17371 2.644350000000073
10.17471 2.600159999999966
10.17571 2.5475849999999705
10.17671 2.485934999999981
10.17771 2.417059999999978
10.17871 2.344510000000001
10.17971 2.2723850000000607
10.18071 2.2039300000000277
10.18171 2.140594999999919
10.18271 2.082249999999994
10.18371 2.02767500000001
10.18471 1.9754749999999905
10.18571 1.9249050000000496
10.18671 1.875729999999999
10.18771 1.827860000000025
10.18871 1.7807350000000228
10.18971 1.7327549999999678
10.19071 1.6815449999999823
10.19171 1.6246000000000143
10.19271 1.5603999999999791
10.19371 1.489299999999933
10.19471 1.4138000000000344
10.19571 1.3378999999999994
10.19671 1.2658500000000197
10.19771 1.2007500000000246
10.19871 1.143549999999948
10.19971 1.0931500000000218
10.20071 1.0467000000000115
10.20171 1.000900000000006
10.20271 0.9531000000000123
10.20371 0.9015999999999712
10.20471 0.8460499999999802
10.20571 0.7868000000000285
10.20671 0.7242000000000186
10.20771 0.658300000000011
10.20871 0.5891000000000056
10.20971 0.5168499999999576
10.21071 0.44260000000000826
10.21171 0.368600000000014
10.21271 0.2976499999999757
10.21371 0.2323999999999729
10.21471 0.1743999999999704
10.21571 0.12355000000002087
10.21671 0.07765000000006794
10.21771 0.03320000000004569
10.21871 -0.01345000000003288
10.21971 -0.0652500000000028
10.22071 -0.12370000000002865
10.22171 -0.1886500000000159
10.22271 -0.2585499999999997
10.22371 -0.33135000000001846
10.22471 -0.4052000000000049
10.22571 -0.47854999999999426
10.22671 -0.5500500000000033
10.22771 -0.618849999999959
10.22871 -0.6841999999999959
10.22971 -0.745250000000041
10.23071 -0.8016499999999316
10.23171 -0.8537999999999775
10.23271 -0.9031500000000227
10.23371 -0.9519999999999841
10.23471 -1.003150000000036
10.23571 -1.0591500000000504
10.23671 -1.1215000000000184
10.23771 -1.190299999999974
10.23871 -1.2640999999999867
10.23971 -1.3407000000000002
10.24071 -1.4174499999999348
10.24171 -1.491900000000039
10.24271 -1.562400000000054
10.24371 -1.628049999999933
10.24471 -1.6888550000000029
10.24571 -1.7453050000000407
10.24671 -1.7983400000000198
10.24771 -1.849325000000037
10.24871 -1.899894999999978
10.24971 -1.951909999999956
10.25071 -2.007189999999985
10.25171 -2.0672099999999825
10.25271 -2.1324450000000454
10.25371 -2.2024399999999966
10.25471 -2.2758299999999996
10.25571 -2.350380000000051
10.25671 -2.4237649999999875
10.25771 -2.4941750000000154
10.25871 -2.5603949999999585
10.25971 -2.622140000000002
10.26071 -2.6799249999999963
10.26171 -2.7347799999999887
10.26271 -2.7880550000000497
10.26371 -2.841184999999996
10.26471 -2.895664999999926
10.26571 -2.952944999999943
10.26671 -3.014135000000036
10.26771 -3.079840000000042
10.26871 -3.149964999999994
10.26971 -3.223399999999991
10.27071 -3.298184999999971
10.27171 -3.37194499999997
10.27271 -3.4422600000000303
10.27371 -3.507360000000025
10.27471 -3.5667799999999916
10.27571 -3.621260000000008
10.27671 -3.6724850000000204
10.27771 -3.7225000000000104
10.27871 -3.773205000000019
10.27971 -3.826009999999963
10.28071 -3.8817549999999557
10.28171 -3.940755000000039
10.28271 -4.002965000000046
10.28371 -4.068294999999989
10.28471 -4.136515000000007
10.28571 -4.2068299999999805
10.28671 -4.2778899999999265
10.28771 -4.347834999999991
10.28871 -4.41447000000001
10.28971 -4.475890000000052
10.29071 -4.531305000000062
10.29171 -4.581404999999973
10.29271 -4.628159999999978
10.29371 -4.674450000000021
10.29471 -4.723295000000002
10.29571 -4.776889999999999
10.29671 -4.835984999999963
10.29771 -4.899924999999996
10.29871 -4.966930000000012
10.29971 -5.035054999999976
10.30071 -5.102669999999983
10.30171 -5.168744999999985
10.30271 -5.2329150000000535
10.30371 -5.2948050000000375
10.30471 -5.353940000000016
10.30571 -5.409654999999997
10.30671 -5.461114999999982
10.30771 -5.508050000000005
10.30871 -5.551354999999963
10.30971 -5.593174999999999
10.31071 -5.636530000000016
10.31171 -5.684489999999977
10.31271 -5.739180000000022
10.31371 -5.800905000000016
10.31471 -5.868009999999979
10.31571 -5.9373450000000085
10.31671 -6.005330000000011
10.31771 -6.069194999999997
10.31871 -6.1276799999999705
10.31971 -6.1811649999999725
10.32071 -6.231085000000039
10.32171 -6.279140000000011
10.32271 -6.326499999999985
10.32371 -6.373390000000015
10.32471 -6.419489999999993
10.32571 -6.46466
10.32671 -6.509570000000006
10.32771 -6.555834999999975
10.32871 -6.605614999999994
10.32971 -6.660705000000002
10.33071 -6.7214250000000195
10.33171 -6.786125000000009
10.33271 -6.851439999999968
10.33371 -6.91330500000001
10.33471 -6.968410000000001
10.33571 -7.015439999999992
10.33671 -7.055535000000026
10.33771 -7.0917649999999774
10.33871 -7.127924999999992
10.33971 -7.167020000000031
10.34071 -7.210344999999994
10.34171 -7.257349999999999
10.34271 -7.306275000000008
10.34371 -7.355449999999972
10.34471 -7.40427000000001
10.34571 -7.453395
10.34671 -7.504294999999966
10.34771 -7.558010000000004
10.34871 -7.614075000000018
10.34971 -7.670255000000008
10.35071 -7.723059999999996
10.35171 -7.769140000000009
10.35271 -7.806810000000018
10.35371 -7.837054999999989
10.35471 -7.863415
10.35571 -7.890679999999996
10.35671 -7.923109999999996
10.35771 -7.962785000000015
10.35871 -8.008954999999974
10.35971 -8.058665000000012
10.36071 -8.108094999999997
10.36171 -8.154379999999973
10.36271 -8.196755000000024
10.36371 -8.23649
10.36471 -8.275869999999985
10.36571 -8.316615000000002
10.36671 -8.358705
10.36771 -8.400170000000001
10.36871 -8.438070000000002
10.36971 -8.470109999999998
10.37071 -8.496095000000013
10.37171 -8.518540000000012
10.37271 -8.54184999999998
10.37371 -8.570529999999982
10.37471 -8.607260000000018
10.37571 -8.651580000000017
10.37671 -8.699994999999982
10.37771 -8.747459999999991
10.37871 -8.789485000000012
10.37971 -8.823954999999991
10.38071 -8.851850000000006
10.38171 -8.876435000000019
10.38271 -8.901509999999984
10.38371 -8.929484999999982
10.38471 -8.960275000000008
10.38571 -8.991580000000003
10.38671 -9.020299999999997
10.38771 -9.044425000000004
10.38871 -9.064385000000003
10.38971 -9.083110000000001
10.39071 -9.104675000000006
10.39171 -9.13232
10.39271 -9.166674999999994
10.39371 -9.205179999999995
10.39471 -9.243040000000004
10.39571 -9.275280500000003
10.39671 -9.298970499999998
10.39771 -9.314526999999998
10.39871 -9.325515999999999
10.39971 -9.336991999999999
10.40071 -9.353178000000002
10.40171 -9.375633000000002
10.40271 -9.402733499999998
10.40371 -9.430683499999999
10.40471 -9.455546
10.40571 -9.475234895
10.40671 -9.490493
10.40771 -9.504373605
10.40871 -9.520499
10.40971 -9.541002500000001
10.41071 -9.565222499999999
10.41171 -9.58983
10.41271 -9.610363
10.41371 -9.623448999999999
10.41471 -9.628586000000002
10.41571 -9.628604000000001
10.41671 -9.628532499999993
10.41771 -9.633380000000004
10.41871 -9.645905000000003
10.41971 -9.665379999999999
10.42071 -9.688005000000006
10.42171 -9.708734999999995
10.42271 -9.72357
10.42371 -9.731324999999998
10.42471 -9.733939999999992
10.42571 -9.735250000000004
10.42671 -9.738935000000005
10.42771 -9.746624999999991
10.42871 -9.75711499999999
10.42971 -9.767050000000017
10.43071 -9.772820000000012
10.43171 -9.77259999999998
10.43271 -9.767445
10.43371 -9.761015000000018
10.43471 -9.757884999999993
10.43571 -9.76130999999999
10.43671 -9.771590000000003
10.43771 -9.785744999999995
10.43871 -9.798759999999989
10.43971 -9.805825000000013
10.44071 -9.80445
10.44171 -9.795485
10.44271 -9.782590000000004
10.44371 -9.770449999999984
10.44471 -9.762575000000009
10.44571 -9.759770000000007
10.44671 -9.759994999999975
10.44771 -9.759609999999995
10.44871 -9.75541500000004
10.44971 -9.746289999999986
10.45071 -9.733815000000003
10.45171 -9.721399999999997
10.45271 -9.712435
10.45371 -9.708480000000016
10.45471 -9.708224999999993
10.45571 -9.707944999999985
10.45671 -9.703214999999975
10.45771 -9.690995000000017
10.45871 -9.67113500000001
10.45971 -9.646544999999994
10.46071 -9.621909999999986
10.46171 -9.601610000000003
10.46271 -9.587780000000013
10.46371 -9.579514999999992
10.46471 -9.573345000000012
10.46571 -9.565005000000031
10.46671 -9.551504999999981
10.46771 -9.532344999999996
10.46871 -9.509595000000001
10.46971 -9.48661499999997
10.47071 -9.466240000000028
10.47171 -9.449220000000034
10.47271 -9.433809999999983
10.47371 -9.416744999999997
10.47471 -9.394854999999993
10.47571 -9.366889999999975
10.47671 -9.334369999999987
10.47771 -9.300884999999996
10.47871 -9.270595000000032
10.47971 -9.246245000000012
10.48071 -9.227749999999972
10.48171 -9.212269999999984
10.48271 -9.195345000000001
10.48371 -9.17292000000001
10.48471 -9.143164999999989
10.48571 -9.107125000000016
10.48671 -9.068150000000017
10.48771 -9.03019500000002
10.48871 -8.995925
10.48971 -8.965565000000012
10.49071 -8.937065000000008
10.49171 -8.907309999999988
10.49271 -8.873824999999954
10.49371 -8.836154999999987
10.49471 -8.796205000000025
10.49571 -8.757129999999949
10.49671 -8.721739999999981
10.49771 -8.690869999999991
10.49871 -8.66274500000005
10.49971 -8.633640000000035
10.50071 -8.599504999999997
10.50171 -8.557970000000035
10.50271 -8.509399999999996
10.50371 -8.456874999999975
10.50471 -8.404815000000003
10.50571 -8.357129999999984
10.50671 -8.315360000000007
10.50771 -8.278155000000005
10.50871 -8.242299999999988
10.50971 -8.204065000000025
10.51071 -8.16113000000002
10.51171 -8.113589999999942
10.51271 -8.06357999999993
10.51371 -8.014035000000058
10.51471 -7.966915000000036
10.51571 -7.922099999999997
10.51671 -7.877350000000047
10.51771 -7.829450000000018
10.51871 -7.775999999999963
10.51971 -7.716749999999925
10.52071 -7.654199999999975
10.52171 -7.592550000000073
10.52271 -7.535800000000019
10.52371 -7.486049999999925
10.52471 -7.442299999999967
10.52571 -7.401050000000082
10.52671 -7.3577500000000615
10.52771 -7.308599999999998
10.52871 -7.252249999999995
10.52971 -7.190149999999981
10.53071 -7.12544999999995
10.53171 -7.061550000000016
10.53271 -7.000149999999983
10.53371 -6.940599999999929
10.53471 -6.8806499999999975
10.53571 -6.8176999999999985
10.53671 -6.750850000000058
10.53771 -6.681400000000011
10.53871 -6.61244999999996
10.53971 -6.547649999999981
10.54071 -6.489299999999989
10.54171 -6.436850000000015
10.54271 -6.3868500000000505
10.54371 -6.334500000000023
10.54471 -6.275449999999967
10.54571 -6.207800000000013
10.54671 -6.132699999999991
10.54771 -6.05375
10.54871 -5.975450000000014
10.54971 -5.900950000000023
10.55071 -5.830900000000031
10.55171 -5.7634999999999454
10.55271 -5.695699999999984
10.55371 -5.625149999999995
10.55471 -5.551450000000017
10.55571 -5.476450000000028
10.55671 -5.403199999999987
10.55771 -5.334049999999955
10.55871 -5.269249999999976
10.55971 -5.20645000000007
10.56071 -5.141499999999997
10.56171 -5.07019999999997
10.56271 -4.990500000000027
10.56371 -4.903700000000004
10.56471 -4.813599999999984
10.56571 -4.725099999999989
10.56671 -4.64224999999997
10.56771 -4.566249999999987
10.56871 -4.495350000000009
10.56971 -4.425750000000041
10.57071 -4.353700000000061
10.57171 -4.277199999999995
10.57271 -4.196600000000005
10.57371 -4.1145000000000245
10.57471 -4.0338
10.57571 -3.9557999999999436
10.57671 -3.879649999999953
10.57771 -3.8024499999999954
10.57871 -3.720700000000004
10.57971 -3.6322499999999827
10.58071 -3.53770000000005
10.58171 -3.440550000000011
10.58271 -3.345499999999994
10.58371 -3.2566000000000366
10.58471 -3.1753499999999555
10.58571 -3.1000499999999516
10.58671 -3.026550000000041
10.58771 -2.950150000000009
10.58871 -2.8676499999999785
10.58971 -2.778600000000013
10.59071 -2.6853999999999765
10.59171 -2.591599999999996
10.59271 -2.5001499999999925
10.59371 -2.411999999999987
10.59471 -2.3254500000000067
10.59571 -2.237450000000009
10.59671 -2.145450000000035
10.59771 -2.0491000000000086
10.59871 -1.9503499999999445
10.59971 -1.852899999999977
10.60071 -1.7605500000000136
10.60171 -1.674750000000072
10.60271 -1.5942500000000297
10.60371 -1.5152000000000048
10.60471 -1.4328000000000083
10.60571 -1.3433999999999668
10.60671 -1.2461499999999806
10.60771 -1.143400000000027
10.60871 -1.0391999999999693
10.60971 -0.9376499999999912
10.61071 -0.8411000000000702
10.61171 -0.749049999999949
10.61271 -0.6586999999999739
10.61371 -0.5668000000000339
10.61471 -0.4714500000000017
10.61571 -0.37300000000003997
10.61671 -0.27374999999997884
10.61771 -0.17679999999992146
10.61871 -0.08439999999998449
10.61971 0.0037999999999947798
10.62071 0.09069999999996442
10.62171 0.18029999999998741
10.62271 0.2760499999999826
10.62371 0.3790999999999517
10.62471 0.48760000000000125
10.62571 0.5975000000000077
10.62671 0.7042500000000242
10.62771 0.8049000000000424
10.62871 0.8992499999999938
10.62971 0.9897000000000031
10.63071 1.0801000000000387
10.63171 1.1737999999999853
10.63271 1.2721499999999997
10.63371 1.3739999999999932
10.63471 1.4765499999999654
10.63571 1.5771500000000098
10.63671 1.6745500000000038
10.63771 1.7698000000000018
10.63871 1.8657499999999785
10.63971 1.9652499999999948
10.64071 2.0699500000000497
10.64171 2.1789500000000093
10.64271 2.289099999999971
10.64371 2.3963499999999844
10.64471 2.497450000000026
10.64571 2.5917999999999775
10.64671 2.6814000000000004
10.64771 2.770150000000037
10.64871 2.8622499999999587
10.64971 2.9601499999999494
10.65071 3.0640000000000183
10.65171 3.1713500000000656
10.65271 3.278799999999974
10.65371 3.3838999999999917
10.65471 3.4857499999999852
10.65571 3.5856999999999384
10.65671 3.686250000000009
10.65771 3.7895000000000465
10.65871 3.8959000000000734
10.65971 4.003699999999971
10.66071 4.10989999999993
10.66171 4.211750000000011
10.66271 4.307900000000055
10.66371 4.399349999999972
10.66471 4.489449999999992
10.66571 4.582200000000005
10.66671 4.68055000000002
10.66771 4.785250000000074
10.66871 4.894449999999929
10.66971 5.004699999999924
10.67071 5.112400000000048
10.67171 5.215400000000043
10.67271 5.313899999999979
10.67371 5.409900000000016
10.67471 5.506100000000035
10.67571 5.604549999999996
10.67671 5.705399999999996
10.67771 5.807050000000008
10.67871 5.907250000000003
10.67971 6.004199999999973
10.68071 6.097849999999946
10.68171 6.1902499999999705
10.68271 6.284500000000061
10.68371 6.383300000000011
10.68471 6.4878499999999715
10.68571 6.597000000000026
10.68671 6.70740000000003
10.68771 6.815200000000014
10.68871 6.9174999999999445
10.68971 7.0133
10.69071 7.104150000000059
10.69171 7.19309999999999
10.69271 7.283149999999949
10.69371 7.37604999999997
10.69471 7.471599999999984
10.69571 7.5683
10.69671 7.664049999999994
10.69771 7.757700000000055
10.69871 7.849800000000062
10.69971 7.9422
10.70071 8.037199999999956
10.70171 8.136399999999956
10.70271 8.239400000000039
10.70371 8.343649999999982
10.70471 8.44589999999994
10.70571 8.543049999999978
10.70671 8.633499999999989
10.70771 8.718349999999996
10.70871 8.800450000000064
10.70971 8.883250000000023
10.71071 8.969600000000021
10.71171 9.060299999999986
10.71271 9.154049999999993
10.71371 9.248400000000032
10.71471 9.341349999999938
10.71571 9.431899999999981
10.71671 9.520614999999985
10.71771 9.609360000000041
10.71871 9.699725000000043
10.71971 9.792064999999962
10.72071 9.88510500000003
10.72171 9.976375000000058
10.72271 10.063264999999982
10.72371 10.14433999999998
10.72471 10.220240000000015
10.72571 10.293630000000018
10.72671 10.368039999999935
10.72771 10.44654999999995
10.72871 10.530510000000044
10.72971 10.618984999999965
10.73071 10.709419999999948
10.73171 10.798920000000024
10.73271 10.885530000000026
10.73371 10.968885000000022
10.73471 11.050144999999976
10.73571 11.130979999999981
10.73671 11.212515000000051
10.73771 11.294545000000008
10.73871 11.375480000000003
10.73971 11.453289999999997
10.74071 11.526649999999988
10.74171 11.595875000000024
10.74271 11.663095000000006
10.74371 11.731450000000004
10.74471 11.803719999999972
10.74571 11.881139999999963
10.74671 11.962769999999999
10.74771 12.045935000000018
10.74871 12.127405000000001
10.74971 12.204680000000005
10.75071 12.277065000000034
10.75171 12.34570499999998
10.75271 12.41266999999998
10.75371 12.479790000000014
10.75471 12.547844999999999
10.75571 12.616159999999985
10.75671 12.683219999999999
10.75771 12.747760000000016
10.75871 12.809690000000016
10.75971 12.870505000000001
10.76071 12.932624999999978
10.76171 12.998209999999988
10.76271 13.06803500000001
10.76371 13.14094
10.76471 13.214094999999986
10.76571 13.284129999999998
10.76671 13.348599999999994
10.76771 13.406945000000006
10.76871 13.460640000000012
10.76971 13.512375000000004
10.77071 13.564770000000003
10.77171 13.619289999999992
10.77271 13.675725000000002
10.77371 13.732675000000016
10.77471 13.788559999999991
10.77571 13.842634999999998
10.77671 13.895529999999995
10.77771 13.948905000000003
10.77871 14.00443500000001
10.77971 14.062689999999991
10.78071 14.122539999999994
10.78171 14.181380000000003
10.78271 14.23615000000001
10.78371 14.284749999999994
10.78471 14.327039999999993
10.78571 14.364980000000008
10.78671 14.401834999999998
10.78771 14.440789999999993
10.78871 14.483620000000002
10.78971 14.530083000000005
10.79071 14.5782645
10.79171 14.625684499999997
10.79271 14.6705845
10.79371 14.7127055
10.79471 14.7532045
10.79571 14.793765
10.79671 14.835412
10.79771 14.877683
10.79871 14.918695499999998
10.79971 14.956033499999998
10.80071 14.9880085
10.80171 15.0147215
10.80271 15.038320500000001
10.80371 15.062224000000002
10.80471 15.089675
10.80571 15.122339999999996
10.80671 15.159529999999991
10.80771 15.198505
10.80871 15.235735
10.80971 15.268404999999996
10.81071 15.29551
10.81171 15.31808
10.81271 15.338375000000005
10.81371 15.358570000000016
10.81471 15.379650000000005
10.81571 15.401000000000002
10.81671 15.420954999999994
10.81771 15.437964999999984
10.81871 15.451770000000009
10.81971 15.463865000000013
10.82071 15.476999999999983
10.82171 15.493924999999987
10.82271 15.515950000000014
10.82371 15.542050000000005
10.82471 15.569105000000013
10.82571 15.592995000000007
10.82671 15.610294999999965
10.82771 15.619674999999997
10.82871 15.62228500000002
10.82971 15.621215000000003
10.83071 15.62006999999998
10.83171 15.621375000000013
10.83271 15.625755000000034
10.83371 15.632090000000003
10.83471 15.63834999999997
10.83571 15.64302999999996
10.83671 15.645960000000006
10.83771 15.64836
10.83871 15.652065000000025
10.83971 15.65811500000001
10.84071 15.665939999999967
10.84171 15.673110000000026
10.84271 15.676115000000031
10.84371 15.671900000000004
10.84471 15.659349999999975
10.84571 15.639979999999962
10.84671 15.61746499999998
10.84771 15.596350000000001
10.84871 15.580374999999997
10.84971 15.571015000000013
10.85071 15.567195000000012
10.85171 15.566125000000039
10.85271 15.564404999999972
10.85371 15.559559999999989
10.85471 15.550895000000006
10.85571 15.539254999999939
10.85671 15.525990000000034
10.85771 15.511785000000069
10.85871 15.496040000000013
10.85971 15.476994999999958
10.86071 15.452684999999953
10.86171 15.422195000000006
10.86271 15.386600000000076
10.86371 15.349150000000012
10.86471 15.314149999999959
10.86571 15.285200000000017
10.86671 15.264100000000022
10.86771 15.249649999999995
10.86871 15.238250000000011
10.86971 15.22525
10.87071 15.206499999999984
10.87171 15.180100000000001
10.87271 15.146300000000013
10.87371 15.107349999999956
10.87471 15.066049999999926
10.87571 15.024350000000016
10.87671 14.98305000000007
10.87771 14.941549999999971
10.87871 14.898950000000013
10.87971 14.85525000000003
10.88071 14.811599999999936
10.88171 14.770349999999963
10.88271 14.733850000000007
10.88371 14.703150000000031
10.88471 14.677150000000013
10.88571 14.65234999999997
10.88671 14.624050000000032
10.88771 14.587699999999998
10.88871 14.540849999999939
10.88971 14.483950000000052
10.89071 14.419949999999998
10.89171 14.35344999999996
10.89271 14.288850000000048
10.89371 14.22890000000003
10.89471 14.174200000000026
10.89571 14.123549999999971
10.89671 14.075049999999997
10.89771 14.027099999999997
10.89871 13.97919999999997
10.89971 13.932000000000006
10.90071 13.886100000000054
10.90171 13.84105
10.90271 13.794949999999979
10.90371 13.744750000000034
10.90471 13.687249999999942
10.90571 13.620500000000035
10.90671 13.544899999999929
10.90771 13.46365000000002
10.90871 13.381700000000135
10.90971 13.30414999999984
10.91071 13.234349999999978
10.91171 13.17305000000015
10.91271 13.118149999999904
10.91371 13.065649999999957
10.91471 13.01160000000013
10.91571 12.953100000000042
10.91671 12.889249999999997
10.91771 12.820699999999995
10.91871 12.748749999999879
10.91971 12.674249999999887
10.92071 12.597000000000127
10.92171 12.516249999999957
10.92271 12.431299999999917
10.92371 12.342450000000019
10.92471 12.251899999999976
10.92571 12.16345000000004
10.92671 12.080849999999977
10.92771 12.006500000000079
10.92871 11.940650000000046
10.92971 11.880599999999909
10.93071 11.821400000000017
10.93171 11.757650000000092
10.93271 11.685500000000077
10.93371 11.60334999999995
10.93471 11.51234999999997
10.93571 11.415499999999946
10.93671 11.316199999999998
10.93771 11.217349999999987
10.93871 11.1201
10.93971 11.024600000000135
10.94071 10.930550000000025
10.94171 10.83809999999994
10.94271 10.748099999999955
10.94371 10.662049999999972
10.94471 10.580949999999985
10.94571 10.504199999999964
10.94671 10.429499999999905
10.94771 10.352950000000124
10.94871 10.270300000000086
10.94971 10.17794999999995
10.95071 10.075099999999962
10.95171 9.963950000000006
10.95271 9.848299999999991
10.95371 9.73294999999999
10.95471 9.62224999999997
10.95571 9.518300000000043
10.95671 9.421050000000056
10.95771 9.328999999999935
10.95871 9.239850000000022
10.95971 9.151550000000007
10.96071 9.06294999999998
10.96171 8.973450000000078
10.96271 8.882300000000003
10.96371 8.788449999999962
10.96471 8.690100000000033
10.96571 8.585399999999979
10.96671 8.473250000000029
10.96771 8.35414999999992
10.96871 8.230400000000007
10.96971 8.105849999999991
10.97071 7.984949999999963
10.97171 7.871150000000014
10.97271 7.766049999999996
10.97371 7.668700000000063
10.97471 7.576649999999942
10.97571 7.486450000000061
10.97671 7.394250000000019
10.97771 7.297399999999995
10.97871 7.1945500000000076
10.97971 7.085649999999909
10.98071 6.971400000000023
10.98171 6.852499999999983
10.98271 6.729750000000062
10.98371 6.604400000000121
10.98471 6.477999999999866
10.98571 6.352549999999978
10.98671 6.2302000000000195
10.98771 6.112900000000004
10.98871 6.00200000000009
10.98971 5.897299999999863
10.99071 5.797299999999936
10.99171 5.699050000000129
10.99271 5.5993000000000706
10.99371 5.494900000000031
10.99471 5.383599999999982
10.99571 5.264949999999984
10.99671 5.139749999999964
10.99771 5.009899999999963
10.99871 4.877900000000053
10.99971 4.746549999999974
11.00071 4.6182500000000255
11.00171 4.49465000000003
11.00271 4.376499999999943
11.00371 4.2636999999999885
11.00471 4.155550000000015
11.00571 4.050400000000024
11.00671 3.9462000000000526
11.00771 3.8406999999998983
11.00871 3.7317999999999727
11.00971 3.6180999999999712
11.01071 3.4985999999999002
11.01171 3.3731500000000123
11.01271 3.24269999999998
11.01371 3.108750000000056
11.01471 2.973300000000054
11.01571 2.8390499999999403
11.01671 2.708600000000082
11.01771 2.5837500000000513
11.01871 2.4656499999999375
11.01971 2.3541000000000185
11.02071 2.2474999999999232
11.02171 2.1428999999999894
11.02271 2.0370500000000193
11.02371 1.9272000000000733
11.02471 1.8110499999999738
11.02571 1.6881999999999313
11.02671 1.5597000000000873
11.02771 1.4273500000000148
11.02871 1.2933999999999168
11.02971 1.160149999999971
11.03071 1.029150000000055
11.03171 0.9010500000000005
11.03271 0.7764500000000119
11.03371 0.6558999999999732
11.03471 0.5397500000000471
11.03571 0.4279500000000866
11.03671 0.3197499999999659
11.03771 0.2132999999999649
11.03871 0.10579999999999617
11.03971 -0.005900000000017003
11.04071 -0.12434999999994673
11.04171 -0.2508000000000024
11.04271 -0.3842500000000165
11.04371 -0.5217000000000069
11.04471 -0.6591999999999709
11.04571 -0.7928500000000532
11.04671 -0.9201500000000085
11.04771 -1.0400999999998426
11.04871 -1.1538000000000173
11.04971 -1.2635000000000423
11.05071 -1.371399999999974
11.05171 -1.4793500000000528
11.05271 -1.5883500000000994
11.05371 -1.6986999999999557
11.05471 -1.8109500000000265
11.05571 -1.926000000000011
11.05671 -2.045199999999893
11.05771 -2.1699000000000024
11.05871 -2.300149999999966
11.05971 -2.4347500000000686
11.06071 -2.5705500000000603
11.06171 -2.703349999999896
11.06271 -2.8292000000000943
11.06371 -2.9455000000001146
11.06471 -3.0524999999999998
11.06571 -3.152799999999942
11.06671 -3.2506999999999326
11.06771 -3.350599999999912
11.06871 -3.455450000000061
11.06971 -3.5665000000000697
11.07071 -3.682950000000011
11.07171 -3.8028000000000715
11.07271 -3.924299999999957
11.07371 -4.046299999999927
11.07471 -4.168499999999964
11.07571 -4.2910499999999905
11.07671 -4.413550000000043
11.07771 -4.534649999999966
11.07871 -4.651850000000033
11.07971 -4.762750000000121
11.08071 -4.865949999999924
11.08171 -4.961999999999849
11.08271 -5.053850000000075
11.08371 -5.14595000000017
11.08471 -5.243049999999888
11.08571 -5.3486499999999895
11.08671 -5.463349999999985
11.08771 -5.584899999999844
11.08871 -5.709450000000032
11.08971 -5.832750000000011
11.09071 -5.951550000000104
11.09171 -6.064500000000153
11.09271 -6.17224999999999
11.09371 -6.276199999999919
11.09471 -6.3776999999999235
11.09571 -6.477149999999966
11.09671 -6.574200000000058
11.09771 -6.668249999999993
11.09871 -6.759249999999974
11.09971 -6.84875000000005
11.10071 -6.939649999999908
11.10171 -7.03539999999999
11.10271 -7.138600000000141
11.10371 -7.249450000000081
11.10471 -7.3655499999998595
11.10571 -7.482599999999833
11.10671 -7.5956000000000286
11.10771 -7.700550000000125
11.10871 -7.796150000000113
11.10971 -7.884000000000016
11.11071 -7.967199999999938
11.11171 -8.049450000000014
11.11271 -8.133899999999972
11.11371 -8.221799999999849
11.11471 -8.31240000000004
11.11571 -8.40445000000016
11.11671 -8.49665000000003
11.11771 -8.588849999999898
11.11871 -8.682250000000003
11.11971 -8.778150000000005
11.12071 -8.877099999999965
11.12171 -8.977700000000095
11.12271 -9.076949999999897
11.12371 -9.171299999999848
11.12471 -9.257450000000125
11.12571 -9.33425000000012
11.12671 -9.4035499999999
11.12771 -9.469499999999881
11.12871 -9.537150000000008
11.12971 -9.610500000000084
11.13071 -9.69160000000007
11.13171 -9.779449999999974
11.13271 -9.870699999999996
11.13371 -9.961800000000096
11.13471 -10.049900000000042
11.13571 -10.133799999999942
11.13671 -10.214299999999898
11.13771 -10.292800000000039
11.13871 -10.37025000000004
11.13971 -10.446450000000002
11.14071 -10.519850000000053
11.14171 -10.588800000000017
11.14271 -10.652199999999953
11.14371 -10.711049999999855
11.14471 -10.76845
11.14571 -10.828300000000068
11.14671 -10.89439999999997
11.14771 -10.968350000000077
11.14871 -11.048649999999965
11.14971 -11.131349999999978
11.15071 -11.211450000000143
11.15171 -11.2847499999999
11.15271 -11.349399999999871
11.15371 -11.406199999999984
11.15471 -11.45815000000005
11.15571 -11.50890000000005
11.15671 -11.56125000000008
11.15771 -11.615899999999936
11.15871 -11.67204999999987
11.15971 -11.728250000000127
11.16071 -11.783500000000016
11.16171 -11.838399999999915
11.16271 -11.894649999999972
11.16371 -11.954200000000025
11.16471 -12.017850000000003
11.16571 -12.084650000000059
11.16671 -12.15120000000007
11.16771 -12.212799999999913
11.16871 -12.265699999999997
11.16971 -12.308100000000058
11.17071 -12.341400000000052
11.17171 -12.36989999999997
11.17271 -12.398800000000023
11.17371 -12.432499999999978
11.17471 -12.472999999999997
11.17571 -12.519600000000104
11.17671 -12.569699999999925
11.17771 -12.620149999999914
11.17871 -12.668700000000033
11.17971 -12.714699999999931
11.18071 -12.758899999999912
11.18171 -12.802500000000036
11.18271 -12.845850000000118
11.18371 -12.887400000000019
11.18471 -12.924599999999952
11.18571 -12.955300000000014
11.18671 -12.978599999999979
11.18771 -12.996049999999986
11.18871 -13.011500000000009
11.18971 -13.029950000000012
11.19071 -13.055449999999947
11.19171 -13.089550000000038
11.19271 -13.130750000000038
11.19371 -13.174949999999933
11.19471 -13.217300000000018
11.19571 -13.253850000000037
11.19671 -13.282699999999942
11.19771 -13.30439999999997
11.19871 -13.321200000000061
11.19971 -13.335400000000044
11.20071 -13.348399999999968
11.20171 -13.360249999999976
11.20271 -13.37014999999997
11.20371 -13.37780000000002
11.20471 -13.384099999999998
11.20571 -13.391449999999946
11.20671 -13.403000000000025
11.20771 -13.421200000000075
11.20871 -13.446450000000054
11.20971 -13.47659999999997
11.21071 -13.507149999999937
11.21171 -13.532749999999993
11.21271 -13.54965000000003
11.21371 -13.556349999999973
11.21471 -13.554199999999977
11.21571 -13.54685000000003
11.21671 -13.538300000000019
11.21771 -13.531749999999999
11.21871 -13.528699999999954
11.21971 -13.528600000000008
11.22071 -13.530250000000008
11.22171 -13.532749999999993
11.22271 -13.53604999999999
11.22371 -13.54090000000004
11.22471 -13.547900000000086
11.22571 -13.556784999999971
11.22671 -13.56556499999993
11.22771 -13.570860000000021
11.22871 -13.569135000000063
11.22971 -13.558145
11.23071 -13.537939999999985
11.23171 -13.511304999999988
11.23271 -13.482849999999976
11.23371 -13.457380000000008
11.23471 -13.438470000000022
11.23571 -13.427250000000013
11.23671 -13.422269999999962
11.23771 -13.420539999999937
11.23871 -13.418915000000009
11.23971 -13.415050000000015
11.24071 -13.40797000000003
11.24171 -13.397634999999998
11.24271 -13.38410499999998
11.24371 -13.366925000000018
11.24471 -13.344970000000014
11.24571 -13.316960000000003
11.24671 -13.282500000000006
11.24771 -13.242869999999979
11.24871 -13.201194999999968
11.24971 -13.161800000000001
11.25071 -13.128690000000029
11.25171 -13.10415000000003
11.25271 -13.087804999999985
11.25371 -13.07672499999998
11.25471 -13.066409999999998
11.25571 -13.0523
11.25671 -13.031275000000008
11.25771 -13.00235499999999
11.25871 -12.96645499999998
11.25971 -12.925550000000015
11.26071 -12.881590000000031
11.26171 -12.83587999999997
11.26271 -12.789059999999964
11.26371 -12.74154000000002
11.26471 -12.694300000000002
11.26571 -12.649129999999994
11.26671 -12.608360000000014
11.26771 -12.57386
11.26871 -12.545959999999983
11.26971 -12.522839999999993
11.27071 -12.500610000000002
11.27171 -12.474345000000001
11.27271 -12.43968500000002
11.27371 -12.394295000000003
11.27471 -12.338559999999992
11.27571 -12.275380000000002
11.27671 -12.209055000000003
11.27771 -12.143794999999995
11.27871 -12.082505
11.27971 -12.026345000000017
11.28071 -11.97501499999999
11.28171 -11.927610000000001
11.28271 -11.883325000000013
11.28371 -11.841789999999987
11.28471 -11.802769999999995
11.28571 -11.765455
11.28671 -11.727900000000007
11.28771 -11.686969999999993
11.28871 -11.639079999999991
11.28971 -11.581410000000014
11.29071 -11.513164999999999
11.29171 -11.436254999999997
11.29271 -11.354980000000007
11.29371 -11.274794999999996
11.29471 -11.200670000000002
11.29571 -11.135555000000002
11.29671 -11.0796485
11.29771 -11.030714000000001
11.29871 -10.985165499999997
11.29971 -10.939445999999997
11.30071 -10.891034499999996
11.30171 -10.8387455
11.30271 -10.782317500000003
11.30371 -10.721651
11.30471 -10.656235599999999
11.30571 -10.5851516
11.30671 -10.5076944
11.30771 -10.424290899999999
11.30871 -10.3371665
11.30971 -10.250259000000002
11.31071 -10.168274499999999
11.31171 -10.095165999999997
11.31271 -10.032634999999997
11.31371 -9.979354
11.31471 -9.9312395
11.31571 -9.882737000000004
11.31671 -9.828638500000004
11.31771 -9.765640000000003
11.31871 -9.693075
11.31971 -9.612629999999998
11.32071 -9.527194999999995
11.32171 -9.43958
11.32271 -9.351650000000003
11.32371 -9.264175000000002
11.32471 -9.177484999999994
11.32571 -9.092279999999995
11.32671 -9.010154999999994
11.32771 -8.933365000000004
11.32871 -8.863795000000001
11.32971 -8.801814999999987
11.33071 -8.745385
11.33171 -8.690110000000015
11.33271 -8.630380000000008
11.33371 -8.561149999999992
11.33471 -8.479739999999987
11.33571 -8.386804999999997
11.33671 -8.28608000000002
11.33771 -8.183030000000006
11.33871 -8.082899999999993
11.33971 -7.989140000000004
11.34071 -7.902670000000008
11.34171 -7.822284999999983
11.34271 -7.745854999999984
11.34371 -7.671570000000001
11.34471 -7.598650000000006
11.34571 -7.5271250000000105
11.34671 -7.45702
11.34771 -7.387319999999997
11.34871 -7.315469999999999
11.34971 -7.237874999999994
11.35071 -7.151275000000018
11.35171 -7.054304999999997
11.35271 -6.948594999999988
11.35371 -6.838724999999991
11.35471 -6.730905000000001
11.35571 -6.630970000000031
11.35671 -6.542329999999988
11.35771 -6.4648899999999925
11.35871 -6.395390000000015
11.35971 -6.328829999999999
11.36071 -6.260375000000009
11.36171 -6.1870050000000125
11.36271 -6.108009999999984
11.36371 -6.024354999999972
11.36471 -5.937440000000019
11.36571 -5.847865000000026
11.36671 -5.755104999999967
11.36771 -5.6579949999999855
11.36871 -5.555990000000004
11.36971 -5.450354999999998
11.37071 -5.344490000000002
11.37171 -5.2432299999999925
11.37271 -5.151050000000001
11.37371 -5.070214999999996
11.37471 -4.9995499999999895
11.37571 -4.9345650000000125
11.37671 -4.86900000000001
11.37771 -4.79689499999999
11.37871 -4.7146799999999915
11.37971 -4.622245000000022
11.38071 -4.5223400000000185
11.38171 -4.419124999999972
11.38271 -4.316400000000005
11.38371 -4.216285000000018
11.38471 -4.118939999999977
11.38571 -4.0235
11.38671 -3.929434999999995
11.38771 -3.8373500000000136
11.38871 -3.7491800000000013
11.38971 -3.667129999999994
11.39071 -3.5921800000000226
11.39171 -3.5229400000000037
11.39271 -3.45536999999999
11.39371 -3.3839799999999753
11.39471 -3.3037249999999947
11.39571 -3.211949999999989
11.39671 -3.1095500000000253
11.39771 -3.0007200000000367
11.39871 -2.891334999999967
11.39971 -2.7868400000000038
11.40071 -2.6904300000000005
11.40171 -2.6023049999999817
11.40271 -2.520389999999999
11.40371 -2.44167
11.40471 -2.3637200000000034
11.40571 -2.285650000000009
11.40671 -2.2078650000000035
11.40771 -2.1310100000000114
11.40871 -2.0548449999999945
11.40971 -1.977544999999959
11.41071 -1.89610500000003
11.41171 -1.8076249999999985
11.41271 -1.7108849999999693
11.41371 -1.6074650000000041
11.41471 -1.5016400000000212
11.41571 -1.3990350000000085
11.41671 -1.304645
11.41771 -1.2210300000000014
11.41871 -1.1474349999999935
11.41971 -1.0802649999999865
11.42071 -1.0146050000000173
11.42171 -0.9461100000000139
11.42271 -0.8723699999999782
11.42371 -0.7932999999999899
11.42471 -0.7103699999999862
11.42571 -0.6253350000000237
11.42671 -0.5391400000000126
11.42771 -0.451620000000005
11.42871 -0.36196000000000494
11.42971 -0.2698299999999865
11.43071 -0.17636999999999167
11.43171 -0.08428500000001032
11.43271 0.0027499999999836683
11.43371 0.081629999999994
11.43471 0.15129500000000615
11.43571 0.21338999999999558
11.43671 0.2721299999999902
11.43771 0.33278500000000905
11.43871 0.39977000000001806
11.43971 0.47528000000000675
11.44071 0.5586799999999972
11.44171 0.6470800000000012
11.44271 0.7366950000000076
11.44371 0.8243599999999996
11.44471 0.9084599999999686
11.44571 0.9889500000000075
11.44671 1.0665750000000018
11.44771 1.141914999999976
11.44871 1.2147450000000048
11.44971 1.2839699999999972
11.45071 1.3485799999999986
11.45171 1.4086700000000199
11.45271 1.4659700000000004
11.45371 1.5238549999999855
11.45471 1.586230000000027
11.45571 1.656125000000031
11.45671 1.734354999999993
11.45771 1.8190349999999862
11.45871 1.9062299999999914
11.45971 1.9911899999999934
11.46071 2.0700550000000204
11.46171 2.141019999999999
11.46271 2.2045999999999957
11.46371 2.2629499999999876
11.46471 2.3186450000000063
11.46571 2.373730000000034
11.46671 2.4291699999999876
11.46771 2.4850049999999673
11.46871 2.5412500000000002
11.46971 2.598550000000024
11.47071 2.65834500000001
11.47171 2.7224450000000107
11.47271 2.7920599999999625
11.47371 2.8668399999999625
11.47471 2.9444
11.47571 3.020865000000032
11.47671 3.091965000000035
11.47771 3.154575000000005
11.47871 3.207920000000003
11.47971 3.2537149999999846
11.48071 3.2955049999999675
11.48171 3.3374399999999778
11.48271 3.3828200000000135
11.48371 3.4330850000000024
11.48471 3.487899999999981
11.48571 3.5458250000000233
11.48671 3.6053350000000197
11.48771 3.665619999999999
11.48871 3.7265700000000104
11.48971 3.7883600000000044
11.49071 3.850670000000002
11.49171 3.9120199999999756
11.49271 3.969899999999981
11.49371 4.021665000000004
11.49471 4.065575000000016
11.49571 4.101870000000011
11.49671 4.133159999999969
11.49771 4.163684999999991
11.49871 4.197960000000036
11.49971 4.239169999999993
11.50071 4.288134999999972
11.50171 4.343225000000023
11.50271 4.401130000000015
11.50371 4.458169999999994
11.50471 4.511719999999997
11.50571 4.56085000000001
11.50671 4.606089999999998
11.50771 4.6485549999999725
11.50871 4.688904999999984
11.50971 4.726834999999995
11.51071 4.761365000000017
11.51171 4.791635000000018
11.51271 4.817894999999996
11.51371 4.842174999999991
11.51471 4.8679550000000225
11.51571 4.898990000000002
11.51671 4.937780000000003
11.51771 4.984344999999987
11.51871 5.035939999999996
11.51971 5.087885000000036
11.52071 5.135194999999993
11.52171 5.174474999999988
11.52271 5.204929999999986
11.52371 5.228374999999979
11.52471 5.248209999999999
11.52571 5.267724999999998
11.52671 5.2888650000000075
11.52771 5.311715000000015
11.52871 5.335129999999998
11.52971 5.357970000000002
11.53071 5.380249999999989
11.53171 5.403520000000009
11.53271 5.430215000000005
11.53371 5.462324999999982
11.53471 5.499935000000014
11.53571 5.540545000000006
11.53671 5.579554999999995
11.53771 5.611924999999996
11.53871 5.634174999999994
11.53971 5.645855000000009
11.54071 5.6498700000000115
11.54171 5.651359999999999
11.54271 5.65565499999999
11.54371 5.666245000000001
11.54471 5.683649999999995
11.54571 5.705654999999997
11.54671 5.728785000000012
11.54771 5.750135000000007
11.54871 5.7687399999999975
11.54971 5.785749999999987
11.55071 5.80334
11.55171 5.823070000000007
11.55271 5.844435000000006
11.55371 5.864645000000002
11.55471 5.879704999999999
11.55571 5.886309999999996
11.55671 5.883784999999981
11.55771 5.874859999999995
11.55871 5.864945000000018
11.55971 5.860060000000001
11.56071 5.864394999999982
11.56171 5.878615000000006
11.56271 5.899575000000009
11.56371 5.921775
11.56471 5.9397549999999955
11.56571 5.950349999999998
11.56671 5.953705000000004
11.56771 5.952704999999999
11.56871 5.951109999999997
11.56971 5.9514299999999976
11.57071 5.953605000000002
11.57171 5.95512000000001
11.57271 5.952660000000005
11.57371 5.944229999999993
11.57471 5.930724999999995
11.57571 5.915960000000002
11.57671 5.905190000000005
11.57771 5.902693500000006
11.57871 5.909587499999993
11.57971 5.923027999999992
11.58071 5.937135000000002
11.58171 5.945389000000002
11.58271 5.943383
11.58371 5.930644499999997
11.58471 5.910624500000001
11.58571 5.888971000000005
11.58671 5.870944
11.58771 5.859124999999999
11.58871 5.8525515
11.58971 5.8476655
11.59071 5.840477499999999
11.59171 5.828847999999999
11.59271 5.8136745
11.59371 5.79840215
11.59471 5.787080014999999
11.59571 5.781952700000001
11.59671 5.781882985
11.59771 5.7824706500000005
11.59871 5.777873499999999
11.59971 5.763478499999999
11.60071 5.738135500000001
11.60171 5.704912500000001
11.60271 5.669940999999999
11.60371 5.639792499999999
11.60471 5.618702999999998
11.60571 5.606890999999998
11.60671 5.600735000000002
11.60771 5.594667
11.60871 5.583811499999998
11.60971 5.5661425000000015
11.61071 5.543112500000003
11.61171 5.518522499999999
11.61271 5.496262500000003
11.61371 5.478073499999998
11.61471 5.462509999999991
11.61571 5.4457200000000014
11.61671 5.423505000000004
11.61771 5.3936949999999975
11.61871 5.357604999999997
11.61971 5.3197550000000025
11.62071 5.286035000000007
11.62171 5.261000000000003
11.62271 5.245714999999994
11.62371 5.237120000000002
11.62471 5.2292549999999975
11.62571 5.215829999999995
11.62671 5.192835000000003
11.62771 5.160115000000002
11.62871 5.121124999999998
11.62971 5.081075000000002
11.63071 5.044494999999996
11.63171 5.013219999999989
11.63271 4.985860000000005
11.63371 4.959015000000002
11.63471 4.929359999999994
11.63571 4.895615
11.63671 4.859364999999999
11.63771 4.824355000000009
11.63871 4.794504999999999
11.63971 4.771690000000003
11.64071 4.754450000000001
11.64171 4.7382649999999895
11.64271 4.717380000000001
11.64371 4.687265000000011
11.64471 4.646670000000002
11.64571 4.598264999999997
11.64671 4.547485000000007
11.64771 4.50025499999999
11.64871 4.460560000000006
11.64971 4.42896500000001
11.65071 4.402789999999996
11.65171 4.377679999999998
11.65271 4.349764999999999
11.65371 4.317379999999992
11.65471 4.281594999999997
11.65571 4.245245000000005
11.65671 4.211069999999995
11.65771 4.179950000000009
11.65871 4.150204999999992
11.65971 4.11821499999999
11.66071 4.080250000000011
11.66171 4.034479999999994
11.66271 3.9821150000000047
11.66371 3.927295000000002
11.66471 3.875499999999991
11.66571 3.831319999999996
11.66671 3.7965399999999967
11.66771 3.769390000000019
11.66871 3.745405000000015
11.66971 3.719384999999989
11.67071 3.6875349999999916
11.67171 3.648819999999995
11.67271 3.605009999999996
11.67371 3.559500000000003
11.67471 3.5154199999999984
11.67571 3.4741150000000074
11.67671 3.4346949999999876
11.67771 3.394695000000008
11.67871 3.3517600000000036
11.67971 3.3051249999999954
11.68071 3.2563200000000276
11.68171 3.208684999999982
11.68271 3.165820000000001
11.68371 3.1298250000000216
11.68471 3.1000499999999946
11.68571 3.073130000000009
11.68671 3.044260000000009
11.68771 3.009129999999999
11.68871 2.9656349999999767
11.68971 2.914759999999997
11.69071 2.859949999999998
11.69171 2.8055849999999993
11.69271 2.7552250000000003
11.69371 2.7101699999999664
11.69471 2.6693350000000278
11.69571 2.6301250000000143
11.69671 2.5900049999999943
11.69771 2.547890000000009
11.69871 2.504514999999985
11.69971 2.4619499999999768
11.70071 2.4223250000000167
11.70171 2.3863750000000308
11.70271 2.352774999999979
11.70371 2.318505000000002
11.70471 2.2801099999999845
11.70571 2.2354049999999837
11.70671 2.1845350000000274
11.70771 2.130075000000018
11.70871 2.076034999999978
11.70971 2.0263049999999767
11.71071 1.9830650000000198
11.71171 1.9458800000000247
11.71271 1.9121899999999854
11.71371 1.8784999999999896
11.71471 1.8419700000000225
11.71571 1.8015049999999933
11.71671 1.7579399999999907
11.71771 1.7133549999999875
11.71871 1.6697249999999848
11.71971 1.627904999999992
11.72071 1.587180000000004
11.72171 1.5457600000000176
11.72271 1.501900000000023
11.72371 1.4550050000000128
11.72471 1.4061799999999947
11.72571 1.3579149999999942
11.72671 1.313069999999989
11.72771 1.2734899999999796
11.72871 1.2390799999999984
11.72971 1.2078100000000036
11.73071 1.176515000000022
11.73171 1.1421499999999911
11.73271 1.1030599999999753
11.73371 1.0595200000000031
11.73471 1.0134399999999888
11.73571 0.9673900000000281
11.73671 0.9234550000000296
11.73771 0.8824499999999895
11.73871 0.8437549999999998
11.73971 0.8059199999999999
11.74071 0.7676199999999932
11.74171 0.7284599999999968
11.74271 0.6890150000000116
11.74371 0.6504799999999897
11.74471 0.6139049999999858
11.74571 0.579375000000007
11.74671 0.5458250000000154
11.74771 0.5114149999999907
11.74871 0.4743649999999766
11.74971 0.43381000000000325
11.75071 0.39025000000002424
11.75171 0.34545000000001275
11.75271 0.3017699999999929
11.75371 0.26118999999998926
11.75471 0.22468499999996583
11.75571 0.19194499999999026
11.75671 0.1616300000000393
11.75771 0.132085000000004
11.75871 0.1020000000000014
11.75971 0.07080500000001058
11.76071 0.038509999999991607
11.76171 0.005400000000019972
11.76271 -0.028335000000013003
11.76371 -0.06289000000002203
11.76471 -0.0986499999999866
11.76571 -0.1358799999999754
11.76671 -0.17436500000002353
11.76771 -0.21326999999999804
11.76871 -0.2512499999999824
11.76971 -0.2869649999999967
11.77071 -0.31965000000001853
11.77171 -0.3492900000000212
11.77271 -0.3767699999999812
11.77371 -0.40343000000000845
11.77471 -0.4306199999999996
11.77571 -0.4593749999999824
11.77671 -0.4900349999999859
11.77771 -0.5224250000000156
11.77871 -0.5561850000000355
11.77971 -0.5909199999999757
11.78071 -0.6262449999999871
11.78171 -0.6617050000000229
11.78271 -0.6966099999999777
11.78371 -0.7300200000000083
11.78471 -0.7609100000000035
11.78571 -0.788504999999981
11.78671 -0.8126950000000334
11.78771 -0.8342049999999959
11.78871 -0.8545149999999828
11.78971 -0.8753750000000272
11.79071 -0.8982600000000032
11.79171 -0.9239649999999867
11.79271 -0.9523950000000104
11.79371 -0.9827100000000046
11.79471 -1.0138349999999716
11.79571 -1.0449449999999985
11.79671 -1.0756100000000255
11.79771 -1.1057349999999984
11.79871 -1.135190000000003
11.79971 -1.1635449999999794
11.80071 -1.1900200000000087
11.80171 -1.213700000000017
11.80271 -1.2340499999999743
11.80371 -1.2514649999999934
11.80471 -1.2673900000000244
11.80571 -1.2839450000000103
11.80671 -1.3032899999999934
11.80771 -1.3268099999999907
11.80871 -1.3544249999999751
11.80971 -1.3846200000000153
11.81071 -1.4151200000000075
11.81171 -1.4436449999999985
11.81271 -1.468739999999991
11.81371 -1.4902549999999768
11.81471 -1.5090250000000023
11.81571 -1.52627500000003
11.81671 -1.5429649999999968
11.81771 -1.5592650000000041
11.81871 -1.5747300000000086
11.81971 -1.588814999999976
11.82071 -1.6015500000000036
11.82171 -1.6139550000000054
11.82271 -1.627880000000005
11.82371 -1.6452750000000171
11.82471 -1.6672750000000167
11.82571 -1.6934699999999938
11.82671 -1.721785
11.82771 -1.7491399999999824
11.82871 -1.772564999999969
11.82971 -1.7903550000000075
11.83071 -1.802570000000031
11.83171 -1.8110000000000002
11.83271 -1.818315000000001
11.83371 -1.8269100000000045
11.83471 -1.8380149999999966
11.83571 -1.8514649999999861
11.83671 -1.8660899999999643
11.83771 -1.8806000000000118
11.83871 -1.8944500000000075
11.83971 -1.9080899999999752
11.84071 -1.9226900000000098
11.84171 -1.9392700000000258
11.84271 -1.957804999999993
11.84371 -1.9769199999999845
11.84471 -1.9942150000000058
11.84571 -2.0071150000000246
11.84671 -2.014105000000023
11.84771 -2.0155699999999803
11.84871 -2.013774999999997
11.84971 -2.012120000000018
11.85071 -2.013959999999995
11.85171 -2.0212300000000023
11.85271 -2.033844999999989
11.85371 -2.050024999999999
11.85471 -2.0670500000000147
11.85571 -2.0824849999999655
11.85671 -2.095169999999976
11.85771 -2.105300000000004
11.85871 -2.1139400000000017
11.85971 -2.1221600000000294
11.86071 -2.1301449999999984
11.86171 -2.1371049999999863
11.86271 -2.1416450000000165
11.86371 -2.142574999999987
11.86471 -2.1399699999999875
11.86571 -2.1354450000000056
11.86671 -2.1317750000000117
11.86771 -2.131945000000005
11.86871 -2.13784999999998
11.86971 -2.149450000000011
11.87071 -2.164665000000017
11.87171 -2.180119999999996
11.87271 -2.192424999999986
11.87371 -2.199374999999992
11.87471 -2.2006550000000167
11.87571 -2.1977349999999967
11.87671 -2.1930349999999983
11.87771 -2.188829999999996
11.87871 -2.186334999999991
11.87971 -2.185525000000018
11.88071 -2.185560000000008
11.88171 -2.1856149999999834
11.88271 -2.1856399999999923
11.88371 -2.186544999999997
11.88471 -2.1898300000000113
11.88571 -2.1966900000000087
11.88671 -2.2071049999999826
11.88771 -2.219419999999997
11.88871 -2.2306799999999987
11.88971 -2.2376200000000015
11.89071 -2.237945000000004
11.89171 -2.231249999999998
11.89271 -2.219250000000004
11.89371 -2.2052100000000086
11.89471 -2.1927400000000064
11.89571 -2.1845099999999973
11.89671 -2.1815049999999916
11.89771 -2.182940000000004
11.89871 -2.1869099999999917
11.89971 -2.1914600000000033
11.90071 -2.195385000000019
11.90171 -2.198514999999981
11.90271 -2.2013649999999987
11.90371 -2.2043950000000123
11.90471 -2.2073149999999893
11.90571 -2.208849999999992
11.90671 -2.207165000000003
11.90771 -2.2007500000000055
11.90871 -2.1893449999999977
11.90971 -2.174440000000011
11.91071 -2.1590500000000103
11.91171 -2.1467449999999992
11.91271 -2.140384999999999
11.91371 -2.1410299999999802
11.91471 -2.147559999999995
11.91571 -2.1571550000000146
11.91671 -2.1663400000000026
11.91771 -2.172264999999985
11.91871 -2.173509999999997
11.91971 -2.1702600000000167
11.92071 -2.1638000000000037
11.92171 -2.1555900000000014
11.92271 -2.1465199999999873
11.92371 -2.136640000000001
11.92471 -2.1255250000000054
11.92571 -2.113009999999988
11.92671 -2.099804999999995
11.92771 -2.0877000000000088
11.92871 -2.0790500000000085
11.92971 -2.075859999999983
11.93071 -2.0787949999999866
11.93171 -2.086605000000004
11.93271 -2.0963500000000095
11.93371 -2.1043100000000137
11.93471 -2.1072899999999892
11.93571 -2.1036699999999904
11.93671 -2.093895000000018
11.93771 -2.080075000000011
11.93871 -2.0650799999999934
11.93971 -2.051424999999999
11.94071 -2.0404649999999913
11.94171 -2.0323649999999827
11.94271 -2.0264999999999995
11.94371 -2.0222050000000094
11.94471 -2.0193550000000133
11.94571 -2.0184350000000033
11.94671 -2.0200599999999937
11.94771 -2.024294999999985
11.94871 -2.030119999999998
11.94971 -2.0353500000000033
11.95071 -2.037280000000011
11.95171 -2.033670000000016
11.95271 -2.0236849999999937
11.95371 -2.008364999999995
11.95471 -1.9903850000000007
11.95571 -1.9731899999999918
11.95671 -1.9598199999999861
11.95771 -1.9519600000000057
11.95871 -1.949640000000006
11.95971 -1.951549999999996
11.96071 -1.9557700000000038
11.96171 -1.9606199999999987
11.96271 -1.9651100000000012
11.96371 -1.9688800000000075
11.96471 -1.9718200000000015
11.96571 -1.973554999999997
11.96671 -1.9732399999999979
11.96771 -1.9697699999999965
11.96871 -1.962334999999998
11.96971 -1.951100000000005
11.97071 -1.9374650000000067
11.97171 -1.9238949999999981
11.97271 -1.9131999999999938
11.97371 -1.907570000000004
11.97471 -1.9078550000000034
11.97571 -1.9132749999999976
11.97671 -1.9217849999999939
11.97771 -1.9308299999999994
11.97871 -1.9381850000000027
11.97971 -1.9425599999999983
11.98071 -1.9436349999999964
11.98171 -1.9418050000000013
11.98271 -1.9377100000000036
11.98371 -1.9318449999999983
11.98471 -1.9245450000000028
11.98571 -1.9162349999999988
11.98671 -1.9077299999999933
11.98771 -1.9003800000000022
11.98871 -1.8958550000000094
11.98971 -1.8956150000000036
11.99071 -1.9003349999999979
11.99171 -1.9094649999999995
11.99271 -1.9212950000000002
11.99371 -1.9333949999999958
11.99471 -1.943384999999998
11.99571 -1.9496650000000035
11.99671 -1.951749999999999
11.99771 -1.9502399999999938
11.99871 -1.9463999999999961
11.99971 -1.9416099999999998
12.00071 -1.9369950000000091
12.00171 -1.9333200000000026
12.00271 -1.9311599999999924
12.00371 -1.9311399999999965
12.00471 -1.9339850000000016
12.00571 -1.9403400000000004
12.00671 -1.9504039999999996
12.00771 -1.963557000000005
12.00871 -1.9782395000000028
12.00971 -1.9922559999999947
12.01071 -2.003405999999997
12.01171 -2.010222000000002
12.01271 -2.0124660000000016
12.01371 -2.0111910000000006
12.01471 -2.0083445000000015
12.01571 -2.0060689999999974
12.01671 -2.0060309999999975
12.01771 -2.0090665000000003
12.01871 -2.015242499999999
12.01971 -2.0242035000000036
12.02071 -2.0355915000000033
12.02171 -2.049246999999996
12.02271 -2.0650914999999963
12.02371 -2.0827690000000016
12.02471 -2.101299500000003
12.02571 -2.119029499999999
12.02671 -2.1339774999999985
12.02771 -2.144530500000001
12.02871 -2.150152999999999
12.02971 -2.1517769999999987
12.03071 -2.151652
12.03171 -2.1526415000000005
12.03271 -2.1572790000000017
12.03371 -2.1669579999999997
12.03471 -2.181591499999998
12.03571 -2.1998785000000023
12.03671 -2.2200005000000007
12.03771 -2.240396499999999
12.03871 -2.2602415000000007
12.03971 -2.2794339999999997
12.04071 -2.2981739999999986
12.04171 -2.316412999999999
12.04271 -2.3335425000000014
12.04371 -2.348538000000001
12.04471 -2.3605189999999987
12.04571 -2.3694570000000006
12.04671 -2.376615
12.04771 -2.384413999999999
12.04871 -2.395721000000001
12.04971 -2.4128157
12.05071 -2.4364735499999997
12.05171 -2.4656058699999996
12.05271 -2.4976234499999994
12.05371 -2.52938163
12.05471 -2.5582945499999994
12.05571 -2.58312645
12.05671 -2.60415095
12.05771 -2.6226613500000004
12.05871 -2.6401429999999997
12.05971 -2.657529999999999
12.06071 -2.674930500000001
12.06171 -2.691943500000001
12.06271 -2.7083225000000004
12.06371 -2.724609999999998
12.06471 -2.742328999999998
12.06571 -2.7635500000000013
12.06671 -2.7900155000000004
12.06771 -2.822214499999999
12.06871 -2.858888
12.06971 -2.8972575000000003
12.07071 -2.933922500000002
12.07171 -2.9660905
12.07271 -2.9925894999999985
12.07371 -3.0142195000000016
12.07471 -3.0333145000000026
12.07571 -3.052733000000001
12.07671 -3.074732499999997
12.07771 -3.1002535
12.07871 -3.128894499999999
12.07971 -3.159511999999999
12.08071 -3.1910810000000027
12.08171 -3.223347999999998
12.08271 -3.256928
12.08371 -3.2927870000000024
12.08471 -3.331416499999999
12.08571 -3.372147500000001
12.08671 -3.413022500000002
12.08771 -3.4513589999999934
12.08871 -3.484810000000001
12.08971 -3.512425000000007
12.09071 -3.5351999999999997
12.09171 -3.5558549999999958
12.09271 -3.5779050000000012
12.09371 -3.6044099999999974
12.09471 -3.636869999999997
12.09571 -3.6748999999999983
12.09671 -3.716655000000001
12.09771 -3.759785000000007
12.09871 -3.8024799999999948
12.09971 -3.8440999999999956
12.10071 -3.885124999999999
12.10171 -3.926470000000003
12.10271 -3.9686650000000046
12.10371 -4.011249999999998
12.10471 -4.052799999999996
12.10571 -4.091594999999998
12.10671 -4.126599999999998
12.10771 -4.158245000000002
12.10871 -4.188535000000009
12.10971 -4.220480000000006
12.11071 -4.256949999999995
12.11171 -4.299520000000006
12.11271 -4.347815000000006
12.11371 -4.399659999999991
12.11471 -4.451965000000003
12.11571 -4.501955000000006
12.11671 -4.548194999999988
12.11771 -4.5909299999999895
12.11871 -4.631654999999999
12.11971 -4.672180000000005
12.12071 -4.713645000000008
12.12171 -4.756019999999994
12.12271 -4.798335000000004
12.12371 -4.8394549999999965
12.12471 -4.878979999999988
12.12571 -4.917799999999998
12.12671 -4.958000000000002
12.12771 -5.001950000000006
12.12871 -5.051269999999997
12.12971 -5.1059850000000075
12.13071 -5.164245000000012
12.13171 -5.223009999999993
12.13271 -5.279224999999994
12.13371 -5.331005
12.13471 -5.3783049999999974
12.13571 -5.422744999999994
12.13671 -5.466725000000008
12.13771 -5.512250000000007
12.13871 -5.560109999999999
12.13971 -5.609660000000003
12.14071 -5.659380000000002
12.14171 -5.707949999999998
12.14271 -5.7550649999999965
12.14371 -5.801755000000002
12.14471 -5.849969999999986
12.14571 -5.901535000000005
12.14671 -5.95712500000001
12.14771 -6.015774999999995
12.14871 -6.075155000000013
12.14971 -6.13256999999999
12.15071 -6.186124999999973
12.15171 -6.235599999999995
12.15271 -6.28256500000003
12.15371 -6.3295699999999915
12.15471 -6.37904499999997
12.15571 -6.432180000000026
12.15671 -6.488500000000021
12.15771 -6.546269999999987
12.15871 -6.60344999999997
12.15971 -6.6588600000000016
12.16071 -6.712720000000022
12.16171 -6.766525000000004
12.16271 -6.822194999999992
12.16371 -6.880889999999994
12.16471 -6.942309999999992
12.16571 -7.004615000000008
12.16671 -7.0652700000000275
12.16771 -7.1222199999999765
12.16871 -7.174859999999972
12.16971 -7.224455000000035
12.17071 -7.273515000000025
12.17171 -7.324575000000003
12.17271 -7.37909999999997
12.17371 -7.436914999999974
12.17471 -7.496355000000034
12.17571 -7.555260000000021
12.17671 -7.6121900000000045
12.17771 -7.667185000000002
12.17871 -7.721754999999962
12.17971 -7.778029999999962
12.18071 -7.837615000000006
12.18171 -7.900595000000016
12.18271 -7.965350000000002
12.18371 -8.02928500000001
12.18471 -8.089979999999999
12.18571 -8.146369999999974
12.18671 -8.19929000000002
12.18771 -8.251005000000028
12.18871 -8.304095000000004
12.18971 -8.360274999999993
12.19071 -8.419479999999995
12.19171 -8.480109999999984
12.19271 -8.539904999999969
12.19371 -8.597155000000019
12.19471 -8.651800000000028
12.19571 -8.705375000000016
12.19671 -8.760275000000004
12.19771 -8.81848499999999
12.19871 -8.88039499999998
12.19971 -8.944559999999983
12.20071 -9.008190000000042
12.20171 -9.068499999999965
12.20271 -9.124124999999959
12.20371 -9.17562000000002
12.20471 -9.225444999999988
12.20571 -9.276625000000006
12.20671 -9.331295000000045
12.20771 -9.389874999999986
12.20871 -9.450735000000009
12.20971 -9.51127000000003
12.21071 -9.569339999999926
12.21171 -9.624334999999967
12.21271 -9.677560000000053
12.21371 -9.731620000000014
12.21471 -9.788804999999977
12.21571 -9.849810000000028
12.21671 -9.913325000000023
12.21771 -9.97623500000001
12.21871 -10.03528
12.21971 -10.088549999999994
12.22071 -10.136374999999976
12.22171 -10.181450000000016
12.22271 -10.227454999999983
12.22371 -10.277389999999945
12.22471 -10.332209999999991
12.22571 -10.390400000000016
12.22671 -10.449050000000023
12.22771 -10.505250000000018
12.22871 -10.557600000000045
12.22971 -10.606999999999978
12.23071 -10.655999999999946
12.23171 -10.707499999999987
12.23271 -10.763049999999978
12.23371 -10.821800000000021
12.23471 -10.880950000000023
12.23571 -10.936699999999997
12.23671 -10.986450000000005
12.23771 -11.030100000000015
12.23871 -11.06995000000003
12.23971 -11.110299999999954
12.24071 -11.154949999999959
12.24171 -11.205600000000013
12.24271 -11.261250000000038
12.24371 -11.318600000000036
12.24471 -11.373549999999996
12.24571 -11.423450000000011
12.24671 -11.468250000000022
12.24771 -11.510300000000008
12.24871 -11.55304999999997
12.24971 -11.599199999999964
12.25071 -11.649299999999963
12.25171 -11.701149999999993
12.25271 -11.75110000000007
12.25371 -11.795800000000046
12.25471 -11.83404999999995
12.25571 -11.867699999999932
12.25671 -11.900699999999995
12.25771 -11.937500000000055
12.25871 -11.981100000000005
12.25971 -12.03135000000001
12.26071 -12.084900000000012
12.26171 -12.137049999999972
12.26271 -12.183699999999964
12.26371 -12.223150000000016
12.26471 -12.257000000000067
12.26571 -12.28894999999999
12.26671 -12.322999999999935
12.26771 -12.361349999999959
12.26871 -12.40340000000003
12.26971 -12.44600000000007
12.27071 -12.485249999999969
12.27171 -12.518549999999962
12.27271 -12.545950000000111
12.27371 -12.570649999999947
12.27471 -12.597349999999944
12.27571 -12.630050000000079
12.27671 -12.66989999999992
12.27771 -12.714699999999931
12.27871 -12.759850000000107
12.27971 -12.800100000000084
12.28071 -12.832149999999867
12.28171 -12.8561499999999
12.28271 -12.87545000000015
12.28371 -12.894899999999973
12.28471 -12.918749999999909
12.28571 -12.948249999999994
12.28671 -12.98159999999996
12.28771 -13.014800000000006
12.28871 -13.043650000000087
12.28971 -13.066350000000106
12.29071 -13.084049999999985
12.29171 -13.100349999999905
12.29271 -13.119900000000023
12.29371 -13.14565
12.29471 -13.177099999999928
12.29571 -13.210800000000056
12.29671 -13.24135000000011
12.29771 -13.264250000000025
12.29871 -13.277899999999953
12.29971 -13.284199999999933
12.30071 -13.288249999999882
12.30171 -13.295649999999979
12.30271 -13.309850000000138
12.30371 -13.330950000000133
12.30471 -13.355599999999995
12.30571 -13.3788499999999
12.30671 -13.396349999999883
12.30771 -13.406650000000012
12.30871 -13.411900000000024
12.30971 -13.416150000000043
12.31071 -13.423700000000057
12.31171 -13.436499999999912
12.31271 -13.453149999999997
12.31371 -13.469500000000064
12.31471 -13.480599999999946
12.31571 -13.483149999999991
12.31671 -13.477350000000095
12.31771 -13.46720000000006
12.31871 -13.458449999999983
12.31971 -13.4562999999999
12.32071 -13.463099999999963
12.32171 -13.476800000000038
12.32271 -13.492250000000059
12.32371 -13.503649999999956
12.32471 -13.506599999999965
12.32571 -13.500700000000121
12.32671 -13.48919999999993
12.32771 -13.476799999999864
12.32871 -13.467850000000064
12.32971 -13.463950000000036
12.33071 -13.462899999999895
12.33171 -13.460399999999998
12.33271 -13.452050000000055
12.33371 -13.435800000000109
12.33471 -13.413550000000024
12.33571 -13.38999999999993
12.33671 -13.370899999999923
12.33771 -13.360100000000056
12.33871 -13.357500000000035
12.33971 -13.359099999999888
12.34071 -13.358249999999988
12.34171 -13.349100000000119
12.34271 -13.328899999999996
12.34371 -13.298900000000003
12.34471 -13.264150000000077
12.34571 -13.230749999999963
12.34671 -13.203099999999946
12.34771 -13.181949999999976
12.34871 -13.164449999999995
12.34971 -13.145900000000044
12.35071 -13.122299999999976
12.35171 -13.092649999999969
12.35271 -13.058999999999987
12.35371 -13.026099999999957
12.35471 -12.998600000000032
12.35571 -12.977999999999948
12.35671 -12.96195000000007
12.35771 -12.944900000000024
12.35871 -12.920599999999977
12.35971 -12.884550000000042
12.36071 -12.836500000000006
12.36171 -12.780750000000035
12.36271 -12.72394999999992
12.36371 -12.672299999999872
12.36471 -12.629450000000048
12.36571 -12.594750000000099
12.36671 -12.563749999999935
12.36771 -12.531149999999922
12.36871 -12.492950000000079
12.36971 -12.448500000000056
12.37071 -12.40045000000002
12.37171 -12.352799999999949
12.37271 -12.308549999999995
12.37371 -12.268049999999974
12.37471 -12.228100000000012
12.37571 -12.183450000000096
12.37671 -12.129699999999938
12.37771 -12.06544999999993
12.37871 -11.993300000000088
12.37971 -11.919100000000112
12.38071 -11.849699999999865
12.38171 -11.789949999999918
12.38271 -11.740800000000114
12.38371 -11.698650000000095
12.38471 -11.657250000000028
12.38571 -11.610699999999898
12.38671 -11.555499999999983
12.38771 -11.491750000000058
12.38871 -11.422749999999947
12.38971 -11.35245
12.39071 -11.283649999999957
12.39171 -11.216199999999898
12.39271 -11.147550000000123
12.39371 -11.07445000000009
12.39471 -10.994700000000087
12.39571 -10.90914999999984
12.39671 -10.82219999999981
12.39771 -10.739300000000076
12.39871 -10.664900000000033
12.39971 -10.600650000000197
12.40071 -10.543899999999883
12.40171 -10.488950000000012
12.40271 -10.429150000000261
12.40371 -10.359449999999825
12.40471 -10.278449999999786
12.40571 -10.188300000000053
12.40671 -10.093300000000097
12.40771 -9.998149999999873
12.40871 -9.90555000000004
12.40971 -9.81555000000023
12.41071 -9.7261500000001
12.41171 -9.635300000000042
12.41271 -9.5423499999997
12.41371 -9.448449999999859
12.41471 -9.356250000000163
12.41571 -9.269099999999892
12.41671 -9.188049999999878
12.41771 -9.11130000000003
12.41871 -9.034750000000077
12.41971 -8.952599999999949
12.42071 -8.860249999999986
12.42171 -8.75609999999999
12.42271 -8.642099999999973
12.42371 -8.522749999999995
12.42471 -8.403499999999967
12.42571 -8.28895000000024
12.42671 -8.180749999999945
12.42771 -8.078099999999852
12.42871 -7.979200000000214
12.42971 -7.881399999999997
12.43071 -7.783050000000069
12.43171 -7.684549999999874
12.43271 -7.586199999999946
12.43371 -7.488200000000181
12.43471 -7.390049999999801
12.43571 -7.289099999999854
12.43671 -7.1819500000000485
12.43771 -7.066099999999964
12.43871 -6.940799999999997
12.43971 -6.807600000000025
12.44071 -6.67090000000016
12.44171 -6.535650000000226
12.44271 -6.406150000000041
12.44371 -6.284949999999998
12.44471 -6.171500000000038
12.44571 -6.0633000000000905
12.44671 -5.956949999999864
12.44771 -5.849449999999895
12.44871 -5.738599999999955
12.44971 -5.623700000000065
12.45071 -5.504699999999904
12.45171 -5.381549999999846
12.45271 -5.254149999999943
12.45371 -5.121500000000029
12.45471 -4.98330000000026
12.45571 -4.840450000000162
12.45671 -4.6947999999998045
12.45771 -4.54954999999993
12.45871 -4.408150000000111
12.45971 -4.273249999999992
12.46071 -4.145699999999822
12.46171 -4.02424999999991
12.46271 -3.9061500000003164
12.46371 -3.787699999999866
12.46471 -3.665500000000002
12.46571 -3.5371500000002527
12.46671 -3.401549999999809
12.46771 -3.259450000000011
12.46871 -3.1119499999999327
12.46971 -2.9602999999999575
12.47071 -2.8060499999999626
12.47171 -2.650549999999932
12.47271 -2.495400000000064
12.47371 -2.3422499999998374
12.47471 -2.1927000000001446
12.47571 -2.048350000000143
12.47671 -1.9099499999997853
12.47771 -1.7762500000000765
12.47871 -1.645100000000066
12.47971 -1.513399999999998
12.48071 -1.3776000000000066
12.48171 -1.2356499999997828
12.48271 -1.086500000000226
12.48371 -0.9302000000002697
12.48471 -0.7684999999996861
12.48571 -0.6034999999997986
12.48671 -0.4375500000000643
12.48771 -0.27270000000009786
12.48871 -0.11009999999998799
12.48971 0.04935000000004519
12.49071 0.2049000000000495
12.49171 0.35575000000009904
12.49271 0.502349999999957
12.49371 0.6457999999997383
12.49471 0.7878999999998831
12.49571 0.9317000000001741
12.49671 1.0801500000000992
12.49771 1.235299999999967
12.49871 1.3979500000000504
12.49971 1.5674000000000243
12.50071 1.741349999999711
12.50171 1.9170499999998647
12.50271 2.091400000000035
12.50371 2.26235000000026
12.50471 2.4290499999999464
12.50571 2.5914999999997885
12.50671 2.7506000000000057
12.50771 2.906849999999989
12.50871 3.0610500000000096
12.50971 3.214200000000236
12.51071 3.3671000000002476
12.51171 3.5216999999997114
12.51271 3.6803999999997923
12.51371 3.845050000000211
12.51471 4.016800000000015
12.51571 4.195249999999762
12.51671 4.378350000000183
12.51771 4.562700000000294
[truncated: 270,373 more chars]
