# Supplementary material for: 2D Synthetic dataset of numerical simulations of long-period seismicity in a volcanic edifice and related sensitivity kernels
Source: Data Brief. 2021 Jan 25;34:106673. doi: 10.1016/j.dib.2020.106673 (PMC7841316; doi:10.1016/j.dib.2020.106673)
Supplement: Supplementary Data S1 — Supplementary Raw Research Data. This is open data under the CC BY license http://creativecommons.org/licenses/by/4.0/ [file mmc1.zip › Dataset/OUTPUT_SEISMOGRAMS/9000_3000/vel_X_hetero_11000_2830_ISO7e-1Hz.semv]

-1.714286 0.0
-1.713286 0.0
-1.712286 0.0
-1.711286 0.0
-1.710286 0.0
-1.709286 5.326089e-24
-1.708286 6.701806e-23
-1.707286 4.4656456100000005e-22
-1.706286 2.09893374e-21
-1.705286 7.813338349999999e-21
-1.704286 2.4513617199999996e-20
-1.703286 6.7355696e-20
-1.702286 1.6631012599999998e-19
-1.701286 3.7582176499999996e-19
-1.700286 7.87847155e-19
-1.699286 1.5480606599999996e-18
-1.698286 2.87431095e-18
-1.697286 5.07557065e-18
-1.696286 8.5687512e-18
-1.695286 1.3890023000000002e-17
-1.694286 2.1696796499999996e-17
-1.693286 3.2756508e-17
-1.692286 4.79188095e-17
-1.691286 6.806879500000001e-17
-1.690286 9.406054499999997e-17
-1.689286 1.2663207e-16
-1.688286 1.6630506499999999e-16
-1.687286 2.1327485e-16
-1.686286 2.6729778500000003e-16
-1.685286 3.2758442999999993e-16
-1.684286 3.927077e-16
-1.683286 4.605343e-16
-1.682286 5.2818745e-16
-1.681286 5.920465e-16
-1.680286 6.477863000000001e-16
-1.679286 6.9045865e-16
-1.678286 7.146132999999997e-16
-1.677286 7.144550999999999e-16
-1.676286 6.840328000000005e-16
-1.675286 6.174509000000002e-16
-1.674286 5.090982999999995e-16
-1.673286 3.538866499999997e-16
-1.672286 1.474856500000003e-16
-1.671286 -1.134459e-16
-1.670286 -4.310470500000003e-16
-1.669286 -8.060717e-16
-1.668286 -1.2377368499999998e-15
-1.667286 -1.7236156e-15
-1.666286 -2.259585545e-15
-1.665286 -2.83983785e-15
-1.664286 -3.4569536549999996e-15
-1.663286 -4.1020507999999995e-15
-1.662286 -4.765001800000001e-15
-1.661286 -5.434711999999998e-15
-1.660286 -6.0994555e-15
-1.659286 -6.747246999999999e-15
-1.658286 -7.366228999999998e-15
-1.657286 -7.945062000000003e-15
-1.656286 -8.473278000000002e-15
-1.655286 -8.941589499999999e-15
-1.654286 -9.342143999999997e-15
-1.653286 -9.668686999999995e-15
-1.652286 -9.916662500000003e-15
-1.651286 -1.0083244500000004e-14
-1.650286 -1.0167290500000001e-14
-1.649286 -1.016928e-14
-1.648286 -1.0091245000000003e-14
-1.647286 -9.936699999999996e-15
-1.646286 -9.710584999999996e-15
-1.645286 -9.419285000000005e-15
-1.644286 -9.070669999999999e-15
-1.643286 -8.674154999999996e-15
-1.642286 -8.240745000000001e-15
-1.641286 -7.783060000000004e-15
-1.640286 -7.315245e-15
-1.639286 -6.8527649999999965e-15
-1.638286 -6.411955000000004e-15
-1.637286 -6.009270000000002e-15
-1.636286 -5.660394999999992e-15
-1.635286 -5.379019999999998e-15
-1.634286 -5.17533000000001e-15
-1.633286 -5.054324999999992e-15
-1.632286 -5.014149999999999e-15
-1.631286 -5.044375000000015e-15
-1.630286 -5.124474999999988e-15
-1.629286 -5.222849999999995e-15
-1.628286 -5.2962850000000134e-15
-1.627286 -5.290284999999996e-15
-1.626286 -5.14035e-15
-1.625286 -4.774299999999995e-15
-1.624286 -4.1158499999999866e-15
-1.623286 -3.089300000000011e-15
-1.622286 -1.6253500000000034e-15
-1.621286 3.321550000000124e-16
-1.620286 2.818834999999996e-15
-1.619286 5.842169999999998e-15
-1.618286 9.374065000000004e-15
-1.617286 1.3344240000000002e-14
-1.616286 1.763502499999999e-14
-1.615286 2.2078164999999982e-14
-1.614286 2.6454289999999998e-14
-1.613286 3.049562000000001e-14
-1.612286 3.389228e-14
-1.611286 3.6302425e-14
-1.610286 3.7366353499999993e-14
-1.609286 3.672421075e-14
-1.608286 3.40368655e-14
-1.607286 2.900913625e-14
-1.606286 2.1414192499999997e-14
-1.605286 1.1117853000000002e-14
-1.604286 -1.8988524999999992e-15
-1.603286 -1.7520465000000002e-14
-1.602286 -3.548296965e-14
-1.601286 -5.5366384e-14
-1.600286 -7.659545435e-14
-1.599286 -9.844954599999999e-14
-1.598286 -1.2008226e-13
-1.597286 -1.4055098499999998e-13
-1.596286 -1.58855815e-13
-1.595286 -1.7398644000000003e-13
-1.594286 -1.8497520499999998e-13
-1.593286 -1.9095403500000002e-13
-1.592286 -1.9121165000000002e-13
-1.591286 -1.8524825e-13
-1.590286 -1.728234e-13
-1.589286 -1.5399339999999995e-13
-1.588286 -1.2913540000000001e-13
-1.587286 -9.895444999999999e-14
-1.586286 -6.447139999999986e-14
-1.585286 -2.6990399999999998e-14
-1.584286 1.1953949999999998e-14
-1.583286 5.066919999999998e-14
-1.582286 8.739434999999992e-14
-1.581286 1.2040215e-13
-1.580286 1.4810974999999994e-13
-1.579286 1.6919094999999985e-13
-1.578286 1.8268275000000006e-13
-1.577286 1.8807965000000007e-13
-1.576286 1.8540786999999998e-13
-1.575286 1.7527168e-13
-1.574286 1.58867045e-13
-1.573286 1.3795753499999997e-13
-1.572286 1.1480917499999997e-13
-1.571286 9.208462000000001e-14
-1.570286 7.2698765e-14
-1.569286 5.9639915e-14
-1.568286 5.576465e-14
-1.567286 6.3575972e-14
-1.566286 8.49963353e-14
-1.565286 1.21149828e-13
-1.564286 1.7216709470000002e-13
-1.563286 2.3702755e-13
-1.562286 3.1345244e-13
-1.561286 3.9786060000000003e-13
-1.560286 4.85395025e-13
-1.559286 5.7002735e-13
-1.558286 6.447412500000001e-13
-1.557286 7.017890499999999e-13
-1.556286 7.330183499999999e-13
-1.555286 7.302528999999999e-13
-1.554286 6.8571005e-13
-1.553286 5.924372000000004e-13
-1.552286 4.4474090000000005e-13
-1.551286 2.385843499999998e-13
-1.550286 -2.8070849999999854e-14
-1.549286 -3.550050499999998e-13
-1.548286 -7.395813500000003e-13
-1.547286 -1.1767058000000001e-12
-1.546286 -1.658919e-12
-1.545286 -2.17661966e-12
-1.544286 -2.71842205e-12
-1.543286 -3.27163224e-12
-1.542286 -3.8228276e-12
-1.541286 -4.35851145e-12
-1.540286 -4.8658064999999994e-12
-1.539286 -5.333166499999999e-12
-1.538286 -5.751043000000001e-12
-1.537286 -6.1124785e-12
-1.536286 -6.4135984999999976e-12
-1.535286 -6.653943e-12
-1.534286 -6.836633000000003e-12
-1.533286 -6.968333500000002e-12
-1.532286 -7.059021999999999e-12
-1.531286 -7.121556500000001e-12
-1.530286 -7.1710519999999986e-12
-1.529286 -7.224113500000001e-12
-1.528286 -7.297934000000003e-12
-1.527286 -7.40932e-12
-1.526286 -7.573725000000003e-12
-1.525286 -7.804299999999993e-12
-1.524286 -8.111069999999992e-12
-1.523286 -8.500230000000008e-12
-1.522286 -8.973700000000001e-12
-1.521286 -9.528909999999998e-12
-1.520286 -1.0158845000000002e-11
-1.519286 -1.0852409999999989e-11
-1.518286 -1.1595004999999993e-11
-1.517286 -1.2369464999999998e-11
-1.516286 -1.3157140000000005e-11
-1.515286 -1.3939115000000005e-11
-1.514286 -1.4697514999999995e-11
-1.513286 -1.5416835e-11
-1.512286 -1.6085175000000012e-11
-1.511286 -1.6695240000000003e-11
-1.510286 -1.7245074999999993e-11
-1.509286 -1.77385e-11
-1.508286 -1.8185140000000013e-11
-1.507286 -1.8599955000000012e-11
-1.506286 -1.900236e-11
-1.505286 -1.9414969999999987e-11
-1.504286 -1.986182e-11
-1.503286 -2.0366379999999994e-11
-1.502286 -2.0949349999999993e-11
-1.501286 -2.1626294999999994e-11
-1.500286 -2.240535499999999e-11
-1.499286 -2.3285085000000004e-11
-1.498286 -2.4252710000000014e-11
-1.497286 -2.5282789999999978e-11
-1.496286 -2.6336415e-11
-1.495286 -2.7361155000000023e-11
-1.494286 -2.829176999999999e-11
-1.493286 -2.9051574999999984e-11
-1.492286 -2.9554630000000014e-11
-1.491286 -2.9708645000000045e-11
-1.490286 -2.941846999999996e-11
-1.489286 -2.8589904999999953e-11
-1.488286 -2.713398500000002e-11
-1.487286 -2.4971375e-11
-1.486286 -2.2036234999999987e-11
-1.485286 -1.828007500000004e-11
-1.484286 -1.3675095000000031e-11
-1.483286 -8.216429999999975e-12
-1.482286 -1.923569999999988e-12
-1.481286 5.159195000000016e-12
-1.480286 1.2963414999999974e-11
-1.479286 2.1398464999999956e-11
-1.478286 3.035456999999999e-11
-1.477286 3.9706660000000054e-11
-1.476286 4.9319085000000025e-11
-1.475286 5.9051155e-11
-1.474286 6.876270999999998e-11
-1.473286 7.831971499999999e-11
-1.472286 8.759987000000003e-11
-1.471286 9.6497415e-11
-1.470286 1.0492716e-10
-1.469286 1.1282743499999999e-10
-1.468286 1.20161777e-10
-1.467286 1.2691920000000002e-10
-1.466286 1.33113068e-10
-1.465286 1.3877856999999997e-10
-1.464286 1.4396892999999998e-10
-1.463286 1.4875053e-10
-1.462286 1.5319722e-10
-1.461286 1.5738428999999999e-10
-1.460286 1.6138206500000004e-10
-1.459286 1.6525010000000006e-10
-1.458286 1.6903205000000002e-10
-1.457286 1.727512e-10
-1.456286 1.764076e-10
-1.455286 1.7997709999999994e-10
-1.454286 1.8341199999999998e-10
-1.453286 1.866429e-10
-1.452286 1.8958309999999999e-10
-1.451286 1.9213499999999998e-10
-1.450286 1.9419680000000013e-10
-1.449286 1.9567055000000018e-10
-1.448286 1.9647144999999986e-10
-1.447286 1.9653689999999976e-10
-1.446286 1.958340500000001e-10
-1.445286 1.9436830000000018e-10
-1.444286 1.9218905e-10
-1.443286 1.8939264999999987e-10
-1.442286 1.8612534999999992e-10
-1.441286 1.8258135e-10
-1.440286 1.7899904999999996e-10
-1.439286 1.7565465000000002e-10
-1.438286 1.7285264999999994e-10
-1.437286 1.7091429999999996e-10
-1.436286 1.7016350000000007e-10
-1.435286 1.7091225e-10
-1.434286 1.734454000000002e-10
-1.433286 1.7800330000000002e-10
-1.432286 1.847684e-10
-1.431286 1.9385129999999985e-10
-1.430286 2.052780999999999e-10
-1.429286 2.1898410000000046e-10
-1.428286 2.348063499999996e-10
-1.427286 2.524825499999997e-10
-1.426286 2.716543000000004e-10
-1.425286 2.9187094999999973e-10
-1.424286 3.126001999999996e-10
-1.423286 3.3324140000000037e-10
-1.422286 3.5313990000000057e-10
-1.421286 3.7160554999999953e-10
-1.420286 3.879315999999995e-10
-1.419286 4.014141500000002e-10
-1.418286 4.113726999999999e-10
-1.417286 4.1716550000000013e-10
-1.416286 4.182084999999998e-10
-1.415286 4.139885000000004e-10
-1.414286 4.040744999999999e-10
-1.413286 3.881259999999993e-10
-1.412286 3.658945000000001e-10
-1.411286 3.3722650000000047e-10
-1.410286 3.020595000000009e-10
-1.409286 2.604189999999999e-10
-1.408286 2.1241049999999943e-10
-1.407286 1.582075000000003e-10
-1.406286 9.804350000000029e-11
-1.405286 3.2200999999999675e-11
-1.404286 -3.899700000000042e-11
-1.403286 -1.1519449999999971e-10
-1.402286 -1.9601550000000023e-10
-1.401286 -2.810635000000008e-10
-1.400286 -3.699214999999995e-10
-1.399286 -4.621604999999992e-10
-1.398286 -5.573314999999998e-10
-1.397286 -6.549605000000002e-10
-1.396286 -7.545490000000001e-10
-1.395286 -8.5556535e-10
-1.394286 -9.574402500000002e-10
-1.393286 -1.05956335e-09
-1.392286 -1.1612800999999994e-09
-1.391286 -1.2618931e-09
-1.390286 -1.3606659500000002e-09
-1.389286 -1.4568308999999997e-09
-1.388286 -1.5496004099999999e-09
-1.387286 -1.63818195e-09
-1.386286 -1.7217968399999996e-09
-1.385286 -1.7997023499999996e-09
-1.384286 -1.8712142e-09
-1.383286 -1.9357324e-09
-1.382286 -1.99276425e-09
-1.381286 -2.0419471e-09
-1.380286 -2.083067e-09
-1.379286 -2.116074e-09
-1.378286 -2.1410874999999993e-09
-1.377286 -2.158399000000001e-09
-1.376286 -2.1684669999999995e-09
-1.375286 -2.171896999999999e-09
-1.374286 -2.169417e-09
-1.373286 -2.1618450000000004e-09
-1.372286 -2.150053e-09
-1.371286 -2.134910500000001e-09
-1.370286 -2.1172340000000006e-09
-1.369286 -2.0977344999999993e-09
-1.368286 -2.076958499999999e-09
-1.367286 -2.0552300000000014e-09
-1.366286 -2.0326015000000015e-09
-1.365286 -2.008809999999998e-09
-1.364286 -1.9832384999999994e-09
-1.363286 -1.954895e-09
-1.362286 -1.922402e-09
-1.361286 -1.884002000000002e-09
-1.360286 -1.8375759999999975e-09
-1.359286 -1.7806824999999988e-09
-1.358286 -1.7106110000000021e-09
-1.357286 -1.624449500000002e-09
-1.356286 -1.519172999999999e-09
-1.355286 -1.391733499999996e-09
-1.354286 -1.2391645000000011e-09
-1.353286 -1.0587015000000022e-09
-1.352286 -8.478895000000007e-10
-1.351286 -6.047004999999987e-10
-1.350286 -3.2763799999999824e-10
-1.349286 -1.584799999999923e-11
-1.348286 3.307874999999998e-10
-1.347286 7.115889999999994e-10
-1.346286 1.125009e-09
-1.345286 1.5685854999999976e-09
-1.344286 2.0389425e-09
-1.343286 2.531791000000002e-09
-1.342286 3.0419514999999974e-09
-1.341286 3.5634149999999997e-09
-1.340286 4.089426e-09
-1.339286 4.6125835e-09
-1.338286 5.124953500000002e-09
-1.337286 5.618216500000001e-09
-1.336286 6.083829499999999e-09
-1.335286 6.5131885e-09
-1.334286 6.8978077000000015e-09
-1.333286 7.22950795e-09
-1.332286 7.500600750000001e-09
-1.331286 7.70407605e-09
-1.330286 7.833782049999998e-09
-1.329286 7.884596000000001e-09
-1.328286 7.852586e-09
-1.327286 7.735151e-09
-1.326286 7.531146e-09
-1.325286 7.240992999999999e-09
-1.324286 6.8667515e-09
-1.323286 6.412172500000002e-09
-1.322286 5.882726499999997e-09
-1.321286 5.285591499999997e-09
-1.320286 4.6296215000000025e-09
-1.319286 3.925278000000004e-09
-1.318286 3.184516000000002e-09
-1.317286 2.4206520000000026e-09
-1.316286 1.6482044999999977e-09
-1.315286 8.826814999999973e-10
-1.314286 1.4035500000000036e-10
-1.313286 -5.620125000000002e-10
-1.312286 -1.2074380000000011e-09
-1.311286 -1.7790185000000052e-09
-1.310286 -2.2602850000000003e-09
-1.309286 -2.6355249999999933e-09
-1.308286 -2.890130499999999e-09
-1.307286 -3.010951000000001e-09
-1.306286 -2.9866465000000004e-09
-1.305286 -2.8080159999999987e-09
-1.304286 -2.4683159999999987e-09
-1.303286 -1.963563500000004e-09
-1.302286 -1.2927864999999975e-09
-1.301286 -4.5825399999999884e-10
-1.300286 5.343544999999992e-10
-1.299286 1.6758350000000028e-09
-1.298286 2.953383000000001e-09
-1.297286 4.350602499999996e-09
-1.296286 5.847578999999998e-09
-1.295286 7.4210140000000035e-09
-1.294286 9.044449e-09
-1.293286 1.0688529999999996e-08
-1.292286 1.2321400000000002e-08
-1.291286 1.3909089999999998e-08
-1.290286 1.5416024999999995e-08
-1.289286 1.6805575000000005e-08
-1.288286 1.8040615000000006e-08
-1.287286 1.9084219999999988e-08
-1.286286 1.990028999999999e-08
-1.285286 2.0454235e-08
-1.284286 2.0713685000000005e-08
-1.283286 2.0649170000000003e-08
-1.282286 2.0234799999999988e-08
-1.281286 1.9448874999999998e-08
-1.280286 1.8274465000000015e-08
-1.279286 1.6699989999999994e-08
-1.278286 1.4719639999999975e-08
-1.277286 1.2333775000000007e-08
-1.276286 9.549195000000034e-09
-1.275286 6.3793149999999875e-09
-1.274286 2.8443199999999652e-09
-1.273286 -1.0289099999999834e-09
-1.272286 -5.206944999999988e-09
-1.271286 -9.650004999999987e-09
-1.270286 -1.4312359999999995e-08
-1.269286 -1.9142780000000004e-08
-1.268286 -2.408505e-08
-1.267286 -2.907865e-08
-1.266286 -3.405949499999999e-08
-1.265286 -3.896073e-08
-1.264286 -4.371358000000001e-08
-1.263286 -4.8248265e-08
-1.262286 -5.24949155e-08
-1.261286 -5.6384541e-08
-1.260286 -5.98499875e-08
-1.259286 -6.2826869e-08
-1.258286 -6.525450700000001e-08
-1.257286 -6.707678e-08
-1.256286 -6.824301000000001e-08
-1.255286 -6.87087e-08
-1.254286 -6.843628499999999e-08
-1.253286 -6.739576499999998e-08
-1.252286 -6.556521499999999e-08
-1.251286 -6.293134500000003e-08
-1.250286 -5.9489894999999995e-08
-1.249286 -5.524586999999999e-08
-1.248286 -5.021374000000002e-08
-1.247286 -4.441767999999996e-08
-1.246286 -3.789156499999997e-08
-1.245286 -3.067875500000003e-08
-1.244286 -2.2832080000000044e-08
-1.243286 -1.441364499999998e-08
-1.242286 -5.494349999999976e-09
-1.241286 3.846489999999982e-09
-1.240286 1.352156499999998e-08
-1.239286 2.3436369999999994e-08
-1.238286 3.3489920000000045e-08
-1.237286 4.3575299999999975e-08
-1.236286 5.3580839999999944e-08
-1.235286 6.3391005e-08
-1.234286 7.288748500000003e-08
-1.233286 8.195042000000003e-08
-1.232286 9.045954000000002e-08
-1.231286 9.829566499999998e-08
-1.230286 1.0534195999999999e-07
-1.229286 1.114854215e-07
-1.228286 1.166184065e-07
-1.227286 1.206400885e-07
-1.226286 1.2345798849999998e-07
-1.225286 1.2498942500000001e-07
-1.224286 1.2516300999999998e-07
-1.223286 1.2391998999999998e-07
-1.222286 1.2121546999999997e-07
-1.221286 1.1701963500000002e-07
-1.220286 1.1131872500000005e-07
-1.219286 1.0411588499999998e-07
-1.218286 9.543178000000003e-08
-1.217286 8.530500000000002e-08
-1.216286 7.379225e-08
-1.215286 6.096844999999997e-08
-1.214286 4.692629999999997e-08
-1.213286 3.177565e-08
-1.212286 1.5643050000000026e-08
-1.211286 -1.3296499999999953e-09
-1.210286 -1.8986350000000018e-08
-1.209286 -3.7158100000000006e-08
-1.208286 -5.566520000000004e-08
-1.207286 -7.431849999999998e-08
-1.206286 -9.292149999999995e-08
-1.205286 -1.11272735e-07
-1.204286 -1.2916768000000004e-07
-1.203286 -1.46401035e-07
-1.202286 -1.6276890999999996e-07
-1.201286 -1.7807112000000002e-07
-1.200286 -1.9211338999999995e-07
-1.199286 -2.04709418e-07
-1.198286 -2.1568299000000003e-07
-1.197286 -2.24869847e-07
-1.196286 -2.3211958499999997e-07
-1.195286 -2.3729733499999998e-07
-1.194286 -2.4028529499999997e-07
-1.193286 -2.4098401e-07
-1.192286 -2.3931369999999997e-07
-1.191286 -2.3521550000000005e-07
-1.190286 -2.28652e-07
-1.189286 -2.1960810000000004e-07
-1.188286 -2.0809179999999992e-07
-1.187286 -1.9413444999999992e-07
-1.186286 -1.7779094999999993e-07
-1.185286 -1.5913979999999986e-07
-1.184286 -1.382829500000001e-07
-1.183286 -1.1534540000000008e-07
-1.182286 -9.047500000000001e-08
-1.181286 -6.38418500000002e-08
-1.180286 -3.5636799999999966e-08
-1.179286 -6.07079999999993e-09
-1.178286 2.462630000000003e-08
-1.177286 5.62078e-08
-1.176286 8.841125000000002e-08
-1.175286 1.209603500000002e-07
-1.174286 1.5356744999999993e-07
-1.173286 1.859357499999998e-07
-1.172286 2.1776165e-07
-1.171286 2.487371e-07
-1.170286 2.785528499999999e-07
-1.169286 3.0690090000000006e-07
-1.168286 3.3347725e-07
-1.167286 3.5798545499999997e-07
-1.166286 3.8013913000000003e-07
-1.165286 3.9966485650000006e-07
-1.164286 4.163052599999999e-07
-1.163286 4.298217135e-07
-1.162286 4.3999696e-07
-1.161286 4.4663762499999994e-07
-1.160286 4.4957674999999994e-07
-1.159286 4.486756e-07
-1.158286 4.4382580000000004e-07
-1.157286 4.3495135e-07
-1.156286 4.220092999999998e-07
-1.155286 4.049916999999999e-07
-1.154286 3.839264000000001e-07
-1.153286 3.588773e-07
-1.152286 3.299454499999999e-07
-1.151286 2.9726865e-07
-1.150286 2.6102190000000016e-07
-1.149286 2.2141680000000002e-07
-1.148286 1.7870084999999965e-07
-1.147286 1.3315705000000021e-07
-1.146286 8.510170000000012e-08
-1.145286 3.488424999999982e-08
-1.144286 -1.711480000000014e-08
-1.143286 -7.048704999999986e-08
-1.142286 -1.247970499999997e-07
-1.141286 -1.7958550000000012e-07
-1.140286 -2.3437310000000005e-07
-1.139286 -2.8866299999999986e-07
-1.138286 -3.419450499999999e-07
-1.137286 -3.936997e-07
-1.136286 -4.4340224999999997e-07
-1.135286 -4.9052895e-07
-1.134286 -5.345609500000002e-07
-1.133286 -5.7498945e-07
-1.132286 -6.113225499999999e-07
-1.131286 -6.4309025e-07
-1.130286 -6.69850415e-07
-1.129286 -6.91194845e-07
-1.128286 -7.067549350000001e-07
-1.127286 -7.16207755e-07
-1.126286 -7.192809499999999e-07
-1.125286 -7.157582e-07
-1.124286 -7.054836499999999e-07
-1.123286 -6.883662e-07
-1.122286 -6.6438245e-07
-1.121286 -6.335798000000002e-07
-1.120286 -5.960789000000001e-07
-1.119286 -5.520733e-07
-1.118286 -5.0183055e-07
-1.117286 -4.4569105e-07
-1.116286 -3.840667499999998e-07
-1.115286 -3.1743809999999963e-07
-1.114286 -2.463508500000003e-07
-1.113286 -1.7141150000000036e-07
-1.112286 -9.328125000000018e-08
-1.111286 -1.2670749999999975e-08
-1.110286 6.966615000000032e-08
-1.109286 1.5294049999999993e-07
-1.108286 2.3633659999999964e-07
-1.107286 3.1901875000000056e-07
-1.106286 4.0013999999999993e-07
-1.105286 4.788520499999999e-07
-1.104286 5.543135500000005e-07
-1.103286 6.256980999999999e-07
-1.102286 6.922039499999998e-07
-1.101286 7.530621999999998e-07
-1.100286 8.075454999999999e-07
-1.099286 8.549761500000001e-07
-1.098286 8.947333500000002e-07
-1.097286 9.262609449999999e-07
-1.096286 9.490745699999999e-07
-1.095286 9.627678050000001e-07
-1.094286 9.670180300000002e-07
-1.093286 9.6159165e-07
-1.092286 9.46349e-07
-1.091286 9.212483499999999e-07
-1.090286 8.863483e-07
-1.089286 8.418111500000004e-07
-1.088286 7.879040999999998e-07
-1.087286 7.249999499999997e-07
-1.086286 6.535772e-07
-1.085286 5.742173999999998e-07
-1.084286 4.876037000000001e-07
-1.083286 3.945178999999999e-07
-1.082286 2.958353499999998e-07
-1.081286 1.9251650000000007e-07
-1.080286 8.560350000000028e-08
-1.079286 -2.3790499999999646e-08
-1.078286 -1.3449100000000025e-07
-1.077286 -2.452722000000003e-07
-1.076286 -3.5487019999999967e-07
-1.075286 -4.6199399999999966e-07
-1.074286 -5.653425499999998e-07
-1.073286 -6.636174000000004e-07
-1.072286 -7.555387000000003e-07
-1.071286 -8.398611999999999e-07
-1.070286 -9.153906499999999e-07
-1.069286 -9.81e-07
-1.068286 -1.0356452e-06
-1.067286 -1.0783812000000001e-06
-1.066286 -1.108376885e-06
-1.065286 -1.124928965e-06
-1.064286 -1.1274750649999999e-06
-1.063286 -1.115605735e-06
-1.062286 -1.08907395e-06
-1.061286 -1.0478035999999999e-06
-1.060286 -9.91896e-07
-1.059286 -9.216339500000002e-07
-1.058286 -8.3748425e-07
-1.057286 -7.400978999999998e-07
-1.056286 -6.303065500000002e-07
-1.055286 -5.0911845e-07
-1.054286 -3.7771244999999963e-07
-1.053286 -2.374271000000004e-07
-1.052286 -8.974939999999991e-08
-1.051286 6.369735000000047e-08
-1.050286 2.2116995e-07
-1.049286 3.808231500000001e-07
-1.048286 5.407275499999997e-07
-1.047286 6.988909499999995e-07
-1.046286 8.532799499999998e-07
-1.045286 1.0018421500000005e-06
-1.044286 1.1425296500000003e-06
-1.043286 1.2733238999999998e-06
-1.042286 1.3922600999999999e-06
-1.041286 1.497451195e-06
-1.040286 1.5871127000000001e-06
-1.039286 1.6595862049999998e-06
-1.038286 1.7133626000000003e-06
-1.037286 1.7471047e-06
-1.036286 1.7596675999999999e-06
-1.035286 1.7501175999999999e-06
-1.034286 1.7177497500000003e-06
-1.033286 1.6621040000000003e-06
-1.032286 1.5829769999999997e-06
-1.031286 1.4804329999999995e-06
-1.030286 1.3548115e-06
-1.029286 1.2067300000000009e-06
-1.028286 1.0370884999999998e-06
-1.027286 8.470639999999991e-07
-1.026286 6.381075000000002e-07
-1.025286 4.119350000000007e-07
-1.024286 1.7051449999999952e-07
-1.023286 -8.395100000000084e-08
-1.022286 -3.4903999999999905e-07
-1.021286 -6.221349999999996e-07
-1.020286 -9.004490000000002e-07
-1.019286 -1.1810509999999993e-06
-1.018286 -1.4608985000000003e-06
-1.017286 -1.7368680000000002e-06
-1.016286 -2.0057895e-06
-1.015286 -2.2644790000000006e-06
-1.014286 -2.5097767500000002e-06
-1.013286 -2.7385835e-06
-1.012286 -2.94789435e-06
-1.011286 -3.1348344499999994e-06
-1.010286 -3.2966938499999996e-06
-1.009286 -3.43095985e-06
-1.008286 -3.5353480499999994e-06
-1.007286 -3.6078296999999997e-06
-1.006286 -3.646658000000001e-06
-1.005286 -3.650393e-06
-1.004286 -3.6179199999999986e-06
-1.003286 -3.5484645000000012e-06
-1.002286 -3.441608000000001e-06
-1.001286 -3.2972985e-06
-1.000286 -3.1158545000000006e-06
-0.9992857 -2.8979695e-06
-0.9982857 -2.644707e-06
-0.9972857 -2.357499e-06
-0.9962857 -2.0381430000000023e-06
-0.9952857 -1.6887819999999987e-06
-0.9942857 -1.3118949999999976e-06
-0.9932857 -9.102829999999991e-07
-0.9922857 -4.870385000000013e-07
-0.9912857 -4.553299999999966e-08
-0.9902857 4.106050000000032e-07
-0.9892857 8.775364999999975e-07
-0.9882857 1.3512274999999988e-06
-0.9872857 1.8274775e-06
-0.9862857 2.301966999999999e-06
-0.9852857 2.7702840000000004e-06
-0.9842857 3.2279634999999996e-06
-0.9832857 3.6705305000000016e-06
-0.9822857 4.093536500000002e-06
-0.9812857 4.492602e-06
-0.9802857 4.8634579999999985e-06
-0.9792857 5.201985999999999e-06
-0.9782857 5.50426455e-06
-0.9772857 5.76660945e-06
-0.9762857 5.9856118999999995e-06
-0.9752857 6.1581802e-06
-0.9742857 6.281577549999999e-06
-0.9732857 6.353457350000001e-06
-0.9722857 6.371895000000002e-06
-0.9712857 6.335417000000001e-06
-0.9702857 6.243029499999998e-06
-0.9692857 6.094234999999997e-06
-0.9682857 5.889052000000003e-06
-0.9672857 5.628025500000003e-06
-0.9662857 5.312234e-06
-0.9652857 4.943295999999995e-06
-0.9642857 4.5233539999999955e-06
-0.9632857 4.055067500000003e-06
-0.9622857 3.541605500000002e-06
-0.9612857 2.9866190000000007e-06
-0.9602857 2.394206999999999e-06
-0.9592857 1.768893499999998e-06
-0.9582857 1.1155854999999982e-06
-0.9572857 4.395315000000022e-07
-0.9562857 -2.537164999999958e-07
-0.9552857 -9.583640000000013e-07
-0.9542857 -1.6684210000000027e-06
-0.9532857 -2.3777535000000023e-06
-0.9522857 -3.0801359999999997e-06
-0.9512857 -3.769315499999999e-06
-0.9502857 -4.439068499999998e-06
-0.9492857 -5.083249999999999e-06
-0.9482857 -5.695854999999998e-06
-0.9472857 -6.2710699999999996e-06
-0.9462857 -6.803326000000002e-06
-0.9452857 -7.2873515e-06
-0.9442857 -7.718220500000001e-06
-0.9432857 -8.0913955e-06
-0.9422857 -8.402765499999998e-06
-0.9412857 -8.648687800000001e-06
-0.9402857 -8.8260243e-06
-0.9392857 -8.932166699999999e-06
-0.9382857 -8.9650667e-06
-0.9372857 -8.9232555e-06
-0.9362857 -8.805859000000001e-06
-0.9352857 -8.612614500000001e-06
-0.9342857 -8.343878499999998e-06
-0.9332857 -8.0006225e-06
-0.9322857 -7.584441499999998e-06
-0.9312857 -7.097541999999996e-06
-0.9302857 -6.542727500000001e-06
-0.9292857 -5.923392499999997e-06
-0.9282857 -5.243488499999998e-06
-0.9272857 -4.507504500000007e-06
-0.9262857 -3.7204335000000012e-06
-0.9252857 -2.8877400000000006e-06
-0.9242857 -2.0153100000000032e-06
-0.9232857 -1.1094200000000005e-06
-0.9222857 -1.7668500000000145e-07
-0.9212857 7.760150000000029e-07
-0.9202857 1.741550000000004e-06
-0.9192857 2.7126250000000035e-06
-0.9182857 3.681846999999999e-06
-0.9172857 4.641768499999996e-06
-0.9162857 5.584966e-06
-0.9152857 6.504088999999999e-06
-0.9142857 7.391926000000001e-06
-0.9132857 8.241479500000003e-06
-0.9122857 9.046016500000001e-06
-0.9112857 9.799132499999996e-06
-0.9102857 1.0494807999999998e-05
-0.9092857 1.1127456e-05
-0.9082857 1.1691979999999998e-05
-0.9072857 1.21838207e-05
-0.9062857 1.25989925e-05
-0.9052857 1.2934121299999998e-05
-0.9042857 1.3186482e-05
-0.9032857 1.3354019500000003e-05
-0.9022857 1.3435369499999997e-05
-0.9012857 1.34298795e-05
-0.9002857 1.3337614499999999e-05
-0.8992857 1.31593635e-05
-0.8982857 1.2896628e-05
-0.8972857 1.2551629999999996e-05
-0.8962857 1.2127300000000005e-05
-0.8952857 1.1627229999999996e-05
-0.8942857 1.1055659999999992e-05
-0.8932857 1.0417475000000003e-05
-0.8922857 9.718135000000009e-06
-0.8912857 8.963619999999995e-06
-0.8902857 8.16041999999999e-06
-0.8892857 7.315479999999998e-06
-0.8882857 6.436095000000007e-06
-0.8872857 5.529880000000003e-06
-0.8862857 4.604704999999995e-06
-0.8852857 3.6685950000000157e-06
-0.8842857 2.7296850000000132e-06
-0.8832857 1.7961199999999976e-06
-0.8822857 8.759899999999842e-07
-0.8812857 -2.27800000000031e-08
-0.8802857 -8.924899999999914e-07
-0.8792857 -1.7257450000000015e-06
-0.8782857 -2.515540000000013e-06
-0.8772857 -3.2553599999999966e-06
-0.8762857 -3.939249999999997e-06
-0.8752857 -4.561829999999997e-06
-0.8742857 -5.118404999999987e-06
-0.8732857 -5.6050500000000184e-06
-0.8722857 -6.018609999999998e-06
-0.8712857 -6.356735e-06
-0.8702857 -6.617955000000004e-06
-0.8692857 -6.801649999999995e-06
-0.8682857 -6.908080000000008e-06
-0.8672857 -6.938399999999995e-06
-0.8662857 -6.894619999999999e-06
-0.8652857 -6.779594999999996e-06
-0.8642857 -6.596974999999995e-06
-0.8632857 -6.351180000000007e-06
-0.8622857 -6.047330000000002e-06
-0.8612857 -5.691184999999993e-06
-0.8602857 -5.289075000000004e-06
-0.8592857 -4.847815000000006e-06
-0.8582857 -4.37465e-06
-0.8572857 -3.877115000000002e-06
-0.8562857 -3.3629899999999987e-06
-0.8552857 -2.8401859999999936e-06
-0.8542857 -2.3166565000000033e-06
-0.8532857 -1.8003155000000032e-06
-0.8522857 -1.2989054999999898e-06
-0.8512857 -8.199549999999993e-07
-0.8502857 -3.7066450000000273e-07
-0.8492857 4.2160499999999936e-08
-0.8482857 4.122034999999948e-07
-0.8472857 7.336965000000023e-07
-0.8462857 1.0014880000000076e-06
-0.8452857 1.211119999999994e-06
-0.8442857 1.358857499999991e-06
-0.8432857 1.4417445000000031e-06
-0.8422857 1.4576575000000009e-06
-0.8412857 1.4053100000000023e-06
-0.8402857 1.2843099999999983e-06
-0.8392857 1.0951749999999988e-06
-0.8382857 8.39305000000005e-07
-0.8372857 5.190300000000054e-07
-0.8362857 1.3757500000000404e-07
-0.8352857 -3.009350000000075e-07
-0.8342857 -7.915050000000086e-07
-0.8332857 -1.3283099999999933e-06
-0.8322857 -1.9047250000000002e-06
-0.8312857 -2.513397e-06
-0.8302857 -3.1462744999999937e-06
-0.8292857 -3.794692500000006e-06
-0.8282857 -4.449465999999999e-06
-0.8272857 -5.100958499999997e-06
-0.8262857 -5.739189500000001e-06
-0.8252857 -6.353936499999998e-06
-0.8242857 -6.934847000000003e-06
-0.8232857 -7.4715680000000006e-06
-0.8222857 -7.953863999999998e-06
-0.8212857 -8.371738e-06
-0.8202857 -8.7155715e-06
-0.8192857 -8.976254e-06
-0.8182857 -9.14530975e-06
-0.8172857 -9.215028950000001e-06
-0.8162857 -9.17858395e-06
-0.8152857 -9.03014305e-06
-0.8142857 -8.764977799999998e-06
-0.8132857 -8.3795545e-06
-0.8122857 -7.8716155e-06
-0.8112857 -7.240245999999998e-06
-0.8102857 -6.485925999999998e-06
-0.8092857 -5.610556500000002e-06
-0.8082857 -4.6174815e-06
-0.8072857 -3.5114909999999997e-06
-0.8062857 -2.298788500000003e-06
-0.8052857 -9.869604999999984e-07
-0.8042857 4.150814999999992e-07
-0.8032857 1.8971825e-06
-0.8022857 3.448025500000002e-06
-0.8012857 5.055245e-06
-0.8002857 6.7055445e-06
-0.7992857 8.384827499999998e-06
-0.7982857 1.0078346499999999e-05
-0.7972857 1.1770845499999999e-05
-0.7962857 1.3446727915000003e-05
-0.7952857 1.5090220500000001e-05
-0.7942857 1.6685535085e-05
-0.7932857 1.8217038e-05
-0.7922857 1.9669424500000002e-05
-0.7912857 2.1027876499999995e-05
-0.7902857 2.227822e-05
-0.7892857 2.3407089500000006e-05
-0.7882857 2.4402064999999996e-05
-0.7872857 2.5251829999999996e-05
-0.7862857 2.594628000000001e-05
-0.7852857 2.6476624999999995e-05
-0.7842857 2.6835524999999982e-05
-0.7832857 2.7017165e-05
-0.7822857 2.7017330000000012e-05
-0.7812857 2.6833490000000016e-05
-0.7802857 2.6464800000000008e-05
-0.7792857 2.591212999999998e-05
-0.7782857 2.5178105000000006e-05
-0.7772857 2.426714e-05
-0.7762857 2.3185319999999998e-05
-0.7752857 2.1940385000000027e-05
-0.7742857 2.054174499999999e-05
-0.7732857 1.9000289999999964e-05
-0.7722857 1.7328380000000004e-05
-0.7712857 1.5539725000000005e-05
-0.7702857 1.3649215000000008e-05
-0.7692857 1.1672820000000011e-05
-0.7682857 9.62748e-06
-0.7672857 7.530864999999979e-06
-0.7662857 5.4012099999999745e-06
-0.7652857 3.257235000000036e-06
-0.7642857 1.1178850000000001e-06
-0.7632857 -9.978649999999984e-07
-0.7622857 -3.071189999999997e-06
-0.7612857 -5.083534999999996e-06
-0.7602857 -7.016829999999984e-06
-0.7592857 -8.853695000000004e-06
-0.7582857 -1.0577560000000028e-05
-0.7572857 -1.2172885000000021e-05
-0.7562857 -1.3625209999999965e-05
-0.7552857 -1.4921355000000004e-05
-0.7542857 -1.6049495000000006e-05
-0.7532857 -1.6999264999999976e-05
-0.7522857 -1.7761930000000023e-05
-0.7512857 -1.8330315000000014e-05
-0.7502857 -1.8698929999999976e-05
-0.7492857 -1.8863999999999987e-05
-0.7482857 -1.8823475000000015e-05
-0.7472857 -1.8577055000000002e-05
-0.7462857 -1.8126134999999988e-05
-0.7452857 -1.7473830000000004e-05
-0.7442857 -1.6624910000000005e-05
-0.7432857 -1.5585725000000007e-05
-0.7422857 -1.4364155000000002e-05
-0.7412857 -1.2969579999999999e-05
-0.7402857 -1.1412749999999992e-05
-0.7392857 -9.70568999999999e-06
-0.7382857 -7.861635000000017e-06
-0.7372857 -5.89487500000001e-06
-0.7362857 -3.820664999999998e-06
-0.7352857 -1.6551199999999875e-06
-0.7342857 5.849449999999965e-07
-0.7332857 2.882139999999994e-06
-0.7322857 5.218645000000011e-06
-0.7312857 7.576360000000006e-06
-0.7302857 9.937029999999994e-06
-0.7292857 1.2282409999999985e-05
-0.7282857 1.4594439999999996e-05
-0.7272857 1.6855395e-05
-0.7262857 1.904800500000002e-05
-0.7252857 2.1155674999999983e-05
-0.7242857 2.3162584999999986e-05
-0.7232857 2.5053850000000018e-05
-0.7222857 2.681570499999999e-05
-0.7212857 2.8435564999999987e-05
-0.7202857 2.9902190000000026e-05
-0.7192857 3.1205795000000005e-05
-0.7182857 3.233809000000001e-05
-0.7172857 3.329245499999999e-05
-0.7162857 3.406394999999996e-05
-0.7152857 3.464926000000001e-05
-0.7142857 3.504683000000002e-05
-0.7132857 3.525686499999997e-05
-0.7122857 3.52812e-05
-0.7112857 3.512337000000002e-05
-0.7102857 3.4788440000000044e-05
-0.7092857 3.428298000000005e-05
-0.7082857 3.361493499999993e-05
-0.7072857 3.279354499999998e-05
-0.7062857 3.1829250000000054e-05
-0.7052857 3.073335999999995e-05
-0.7042857 2.9518095000000008e-05
-0.7032857 2.8196300000000027e-05
-0.7022857 2.6781500000000004e-05
-0.7012857 2.5287549999999985e-05
-0.7002857 2.372844999999996e-05
-0.6992857 2.2118399999999988e-05
-0.6982857 2.047145e-05
-0.6972857 1.880160000000007e-05
-0.6962857 1.7122550000000025e-05
-0.6952857 1.544749999999993e-05
-0.6942857 1.3789199999999963e-05
-0.6932857 1.2159900000000058e-05
-0.6922857 1.0571250000000042e-05
-0.6912857 9.034249999999947e-06
-0.6902857 7.558999999999931e-06
-0.6892857 6.154849999999999e-06
-0.6882857 4.83060000000006e-06
-0.6872857 3.5940500000000346e-06
-0.6862857 2.452200000000005e-06
-0.6852857 1.4112999999999783e-06
-0.6842857 4.7654999999995735e-07
-0.6832857 -3.475000000000135e-07
-0.6822857 -1.0572499999999449e-06
-0.6812857 -1.6500499999999843e-06
-0.6802857 -2.123950000000007e-06
-0.6792857 -2.4780499999999737e-06
-0.6782857 -2.7122500000000184e-06
-0.6772857 -2.8273999999999977e-06
-0.6762857 -2.8252499999999743e-06
-0.6752857 -2.7083500000000158e-06
-0.6742857 -2.4801500000000643e-06
-0.6732857 -2.144950000000001e-06
-0.6722857 -1.708000000000011e-06
-0.6712857 -1.1752500000000058e-06
-0.6702857 -5.533499999999544e-07
-0.6692857 1.501999999999857e-07
-0.6682857 9.273999999999941e-07
-0.6672857 1.7696999999999923e-06
-0.6662857 2.6678500000000095e-06
-0.6652857 3.612250000000046e-06
-0.6642857 4.593199999999988e-06
-0.6632857 5.600649999999939e-06
-0.6622857 6.6243000000000096e-06
-0.6612857 7.654050000000039e-06
-0.6602857 8.679849999999967e-06
-0.6592857 9.691849999999964e-06
-0.6582857 1.0680500000000043e-05
-0.6572857 1.1636700000000037e-05
-0.6562857 1.2551850000000014e-05
-0.6552857 1.3418000000000006e-05
-0.6542857 1.4227899999999932e-05
-0.6532857 1.497479999999996e-05
-0.6522857 1.5653050000000025e-05
-0.6512857 1.6257900000000016e-05
-0.6502857 1.6785250000000037e-05
-0.6492857 1.7232150000000058e-05
-0.6482857 1.7596549999999915e-05
-0.6472857 1.787745000000004e-05
-0.6462857 1.8074800000000083e-05
-0.6452857 1.8189449999999904e-05
-0.6442857 1.8223349999999955e-05
-0.6432857 1.8179550000000055e-05
-0.6422857 1.8062100000000004e-05
-0.6412857 1.7875749999999992e-05
-0.6402857 1.7626250000000035e-05
-0.6392857 1.732029999999995e-05
-0.6382857 1.6965550000000023e-05
-0.6372857 1.657030000000009e-05
-0.6362857 1.614350000000003e-05
-0.6352857 1.5695099999999863e-05
-0.6342857 1.5235449999999915e-05
-0.6332857 1.4775349999999989e-05
-0.6322857 1.4326249999999933e-05
-0.6312857 1.3899650000000098e-05
-0.6302857 1.3507400000000131e-05
-0.6292857 1.3161500000000048e-05
-0.6282857 1.287364999999994e-05
-0.6272857 1.26555499999999e-05
-0.6262857 1.251840000000002e-05
-0.6252857 1.2473049999999957e-05
-0.6242857 1.2529549999999937e-05
-0.6232857 1.269705000000006e-05
-0.6222857 1.2983849999999996e-05
-0.6212857 1.339700000000001e-05
-0.6202857 1.394245000000001e-05
-0.6192857 1.4624500000000044e-05
-0.6182857 1.5445950000000014e-05
-0.6172857 1.6408249999999885e-05
-0.6162857 1.751115000000007e-05
-0.6152857 1.875229999999999e-05
-0.6142857 2.0127949999999937e-05
-0.6132857 2.1632649999999994e-05
-0.6122857 2.3258850000000066e-05
-0.6112857 2.4997700000000152e-05
-0.6102857 2.683879999999991e-05
-0.6092857 2.877004999999995e-05
-0.6082857 3.0778049999999965e-05
-0.6072857 3.284829999999998e-05
-0.6062857 3.4965249999999985e-05
-0.6052857 3.7112450000000045e-05
-0.6042857 3.927270000000012e-05
-0.6032857 4.142839999999992e-05
-0.6022857 4.3561750000000024e-05
-0.6012857 4.5654950000000074e-05
-0.6002857 4.768994999999993e-05
-0.5992857 4.964935000000001e-05
-0.5982857 5.151620000000003e-05
-0.5972857 5.327414999999992e-05
-0.5962857 5.490799999999995e-05
-0.5952857 5.640315000000011e-05
-0.5942857 5.774650000000002e-05
-0.5932857 5.89262999999999e-05
-0.5922857 5.993210000000007e-05
-0.5912857 6.075495000000015e-05
-0.5902857 6.138775000000004e-05
-0.5892857 6.182520000000003e-05
-0.5882857 6.206359999999991e-05
-0.5872857 6.210124999999984e-05
-0.5862857 6.193840000000004e-05
-0.5852857 6.157724999999989e-05
-0.5842857 6.1022299999999844e-05
-0.5832857 6.0279800000000066e-05
-0.5822857 5.9357850000000155e-05
-0.5812857 5.8266799999999935e-05
-0.5802857 5.701874999999997e-05
-0.5792857 5.562784999999996e-05
-0.5782857 5.4110300000000104e-05
-0.5772857 5.2483550000000186e-05
-0.5762857 5.0766499999999935e-05
-0.5752857 4.897999999999989e-05
-0.5742857 4.7145950000000056e-05
-0.5732857 4.528715000000012e-05
-0.5722857 4.342730000000001e-05
-0.5712857 4.1590750000000046e-05
-0.5702857 3.9802299999999875e-05
-0.5692857 3.8086699999999914e-05
-0.5682857 3.6468599999999944e-05
-0.5672857 3.497185000000011e-05
-0.5662857 3.361964999999986e-05
-0.5652857 3.243449999999976e-05
-0.5642857 3.143690000000005e-05
-0.5632857 3.064620000000012e-05
-0.5622857 3.0079800000000227e-05
-0.5612857 2.9752200000000023e-05
-0.5602857 2.9676699999999776e-05
-0.5592857 2.9863400000000067e-05
-0.5582857 3.0319550000000058e-05
-0.5572857 3.10499999999998e-05
-0.5562857 3.2056299999999966e-05
-0.5552857 3.333745000000023e-05
-0.5542857 3.488924999999991e-05
-0.5532857 3.670469999999977e-05
-0.5522857 3.8773800000000235e-05
-0.5512857 4.108390000000011e-05
-0.5502857 4.361985000000001e-05
-0.5492857 4.6364149999999996e-05
-0.5482857 4.9297100000000054e-05
-0.5472857 5.239670000000013e-05
-0.5462857 5.563939999999983e-05
-0.5452857 5.900044999999971e-05
-0.5442857 6.245369999999987e-05
-0.5432857 6.59721000000001e-05
-0.5422857 6.952805000000024e-05
-0.5412857 7.309354999999993e-05
-0.5402857 7.664089999999997e-05
-0.5392857 8.014230000000008e-05
-0.5382857 8.357050000000002e-05
-0.5372857 8.68993499999999e-05
-0.5362857 9.010369999999978e-05
-0.5352857 9.315960000000016e-05
-0.5342857 9.604494999999993e-05
-0.5332857 9.873914999999983e-05
-0.5322857 0.0001012236000000005
-0.5312857 0.00010348204999999996
-0.5302857 0.00010550029999999962
-0.5292857 0.00010726710000000033
-0.5282857 0.00010877379999999986
-0.5272857 0.0001100143500000001
-0.5262857 0.00011098499999999998
-0.5252857 0.00011168559999999965
-0.5242857 0.00011211865000000021
-0.5232857 0.00011228920000000016
-0.5222857 0.00011220574999999985
-0.5212857 0.00011187890000000005
-0.5202857 0.0001113221500000001
-0.5192857 0.00011055189999999989
-0.5182857 0.00010958700000000036
-0.5172857 0.00010844799999999992
-0.5162857 0.00010715729999999974
-0.5152857 0.00010573945000000025
-0.5142857 0.00010421989999999976
-0.5132857 0.00010262580000000017
-0.5122857 0.00010098519999999996
-0.5112857 9.932569999999936e-05
-0.5102857 9.767545000000055e-05
-0.5092857 9.60629000000002e-05
-0.5082857 9.451499999999943e-05
-0.5072857 9.305800000000019e-05
-0.5062857 9.171720000000027e-05
-0.5052857 9.051639999999997e-05
-0.5042857 8.947720000000026e-05
-0.5032857 8.861960000000016e-05
-0.5022857 8.796094999999981e-05
-0.5012857 8.751539999999957e-05
-0.5002857 8.729619999999984e-05
-0.4992857 8.73129000000002e-05
-0.4982857 8.757190000000004e-05
-0.4972857 8.807710000000028e-05
-0.4962857 8.882995000000023e-05
-0.4952857 8.982859999999977e-05
-0.4942857 9.106935000000006e-05
-0.4932857 9.254494999999993e-05
-0.4922857 9.424599999999972e-05
-0.4912857 9.616149999999985e-05
-0.4902857 9.82779999999999e-05
-0.4892857 0.00010057999999999983
-0.4882857 0.0001030494999999999
-0.4872857 0.0001056685000000003
-0.4862857 0.00010841699999999995
-0.4852857 0.00011127350000000031
-0.4842857 0.0001142175000000004
-0.4832857 0.00011722549999999975
-0.4822857 0.00012027399999999975
-0.4812857 0.00012334149999999986
-0.4802857 0.00012640300000000003
-0.4792857 0.00012943649999999987
-0.4782857 0.00013242050000000015
-0.4772857 0.0001353320000000008
-0.4762857 0.00013815000000000046
-0.4752857 0.0001408549999999992
-0.4742857 0.00014342899999999912
-0.4732857 0.0001458539999999999
-0.4722857 0.00014811400000000032
-0.4712857 0.00015019650000000013
-0.4702857 0.00015208999999999985
-0.4692857 0.00015378500000000087
-0.4682857 0.00015527350000000057
-0.4672857 0.00015655249999999997
-0.4662857 0.00015762049999999895
-0.4652857 0.00015847699999999967
-0.4642857 0.00015912800000000005
-0.4632857 0.0001595794999999994
-0.4622857 0.0001598404999999999
-0.4612857 0.00015992350000000052
-0.4602857 0.00015984350000000018
-0.4592857 0.00015961899999999973
-0.4582857 0.00015926949999999984
-0.4572857 0.00015881599999999988
-0.4562857 0.00015828300000000003
-0.4552857 0.00015769450000000006
-0.4542857 0.00015707650000000025
-0.4532857 0.00015645799999999994
-0.4522857 0.00015586399999999986
-0.4512857 0.00015532249999999963
-0.4502857 0.0001548605000000006
-0.4492857 0.00015450250000000027
-0.4482857 0.0001542739999999999
-0.4472857 0.00015419699999999985
-0.4462857 0.000154293
-0.4452857 0.00015458000000000084
-0.4442857 0.00015507350000000034
-0.4432857 0.00015578799999999945
-0.4422857 0.00015673249999999912
-0.4412857 0.00015791399999999953
-0.4402857 0.00015933699999999985
-0.4392857 0.00016100399999999986
-0.4382857 0.0001629125000000011
-0.4372857 0.0001650570000000008
-0.4362857 0.0001674309999999992
-0.4352857 0.00017002399999999925
-0.4342857 0.00017282500000000074
-0.4332857 0.00017581950000000008
-0.4322857 0.00017899249999999973
-0.4312857 0.00018232600000000059
-0.4302857 0.00018580199999999956
-0.4292857 0.00018940250000000014
-0.4282857 0.00019310700000000082
-0.4272857 0.00019689650000000015
-0.4262857 0.0002007514999999988
-0.4252857 0.00020465399999999907
-0.4242857 0.00020858400000000113
-0.4232857 0.00021252450000000027
-0.4222857 0.00021645999999999978
-0.4212857 0.00022037299999999976
-0.4202857 0.00022424949999999967
-0.4192857 0.000228077500000001
-0.4182857 0.0002318455000000004
-0.4172857 0.00023554449999999962
-0.4162857 0.0002391644999999995
-0.4152857 0.00024269900000000025
-0.4142857 0.00024614500000000024
-0.4132857 0.0002494974999999999
-0.4122857 0.00025275399999999935
-0.4112857 0.00025591549999999963
-0.4102857 0.0002589824999999999
-0.4092857 0.00026195649999999896
-0.4082857 0.00026484199999999994
-0.4072857 0.0002676439999999998
-0.4062857 0.00027036999999999927
-0.4052857 0.0002730250000000005
-0.4042857 0.0002756165000000018
-0.4032857 0.0002781574999999998
-0.4022857 0.00028065599999999984
-0.4012857 0.0002831200000000018
-0.4002857 0.0002855614999999989
-0.3992857 0.0002879929999999994
-0.3982857 0.00029042449999999996
-0.3972857 0.0002928655000000005
-0.3962857 0.0002953285000000015
-0.3952857 0.00029782249999999843
-0.3942857 0.0003003574999999985
-0.3932857 0.00030294449999999934
-0.3922857 0.00030559049999999974
-0.3912857 0.00030830300000000044
-0.3902857 0.0003110895000000023
-0.3892857 0.0003139545000000004
-0.3882857 0.0003169019999999987
-0.3872857 0.00031993650000000016
-0.3862857 0.00032305849999999874
-0.3852857 0.0003262679999999998
-0.3842857 0.0003295665000000007
-0.3832857 0.0003329504999999995
-0.3822857 0.0003364164999999992
-0.3812857 0.0003399620000000015
-0.3802857 0.0003435815000000022
-0.3792857 0.0003472679999999998
-0.3782857 0.0003510139999999988
-0.3772857 0.0003548125000000003
-0.3762857 0.0003586534999999998
-0.3752857 0.0003625269999999981
-0.3742857 0.00036642549999999977
-0.3732857 0.0003703365000000017
-0.3722857 0.00037424999999999953
-0.3712857 0.00037815649999999837
-0.3702857 0.00038204300000000145
-0.3692857 0.0003859000000000008
-0.3682857 0.00038971700000000063
-0.3672857 0.0003934845000000008
-0.3662857 0.0003971919999999979
-0.3652857 0.00040082999999999954
-0.3642857 0.0004043900000000014
-0.3632857 0.00040786549999999853
-0.3622857 0.000411250500000001
-0.3612857 0.000414539
-0.3602857 0.0004177279999999981
-0.3592857 0.000420813500000002
-0.3582857 0.0004237950000000018
-0.3572857 0.00042667400000000037
-0.3562857 0.00042945199999999787
-0.3552857 0.0004321349999999975
-0.3542857 0.0004347285000000007
-0.3532857 0.0004372380000000009
-0.3522857 0.0004396754999999994
-0.3512857 0.0004420529999999999
-0.3502857 0.00044438150000000005
-0.3492857 0.00044667699999999955
-0.3482857 0.00044895400000000076
-0.3472857 0.0004512285000000009
-0.3462857 0.0004535195
-0.3452857 0.0004558445000000006
-0.3442857 0.00045822050000000094
-0.3432857 0.0004606659999999967
-0.3422857 0.0004632024999999996
-0.3412857 0.00046584350000000306
-0.3402857 0.00046860299999999696
-0.3392857 0.000471498999999999
-0.3382857 0.0004745460000000034
-0.3372857 0.00047775450000000087
-0.3362857 0.0004811309999999989
-0.3352857 0.0004846870000000022
-0.3342857 0.0004884275000000024
-0.3332857 0.0004923519999999978
-0.3322857 0.0004964674999999977
-0.3312857 0.0005007705000000003
-0.3302857 0.0005052585000000015
-0.3292857 0.0005099285000000012
-0.3282857 0.000514773999999997
-0.3272857 0.0005197874999999988
-0.3262857 0.0005249600000000002
-0.3252857 0.0005302834999999989
-0.3242857 0.0005357465000000005
-0.3232857 0.000541342500000003
-0.3222857 0.0005470640000000001
-0.3212857 0.0005528989999999959
-0.3202857 0.0005588360000000019
-0.3192857 0.0005648729999999999
-0.3182857 0.0005710034999999984
-0.3172857 0.0005772164999999996
-0.3162857 0.0005835089999999981
-0.3152857 0.0005898785000000006
-0.3142857 0.0005963214999999998
-0.3132857 0.0006028355000000023
-0.3122857 0.0006094215000000013
-0.3112857 0.0006160749999999964
-0.3102857 0.0006227934999999997
-0.3092857 0.0006295805000000026
-0.3082857 0.0006364359999999999
-0.3072857 0.0006433564999999999
-0.3062857 0.0006503400000000011
-0.3052857 0.0006573830000000009
-0.3042857 0.0006644849999999975
-0.3032857 0.000671641999999998
-0.3022857 0.0006788440000000029
-0.3012857 0.000686088500000003
-0.3002857 0.0006933705000000016
-0.2992857 0.0007006774999999955
-0.2982857 0.000708002
-0.2972857 0.0007153375000000021
-0.2962857 0.0007226699999999986
-0.2952857 0.0007299919999999993
-0.2942857 0.0007372904999999996
-0.2932857 0.0007445549999999982
-0.2922857 0.0007517770000000014
-0.2912857 0.0007589475000000031
-0.2902857 0.0007660589999999973
-0.2892857 0.0007730989999999968
-0.2882857 0.0007800650000000032
-0.2872857 0.0007869515000000018
-0.2862857 0.000793752999999999
-0.2852857 0.0008004689999999985
-0.2842857 0.0008070969999999963
-0.2832857 0.0008136370000000032
-0.2822857 0.0008200885000000014
-0.2812857 0.0008264519999999981
-0.2802857 0.0008327360000000026
-0.2792857 0.0008389434999999998
-0.2782857 0.0008450769999999987
-0.2772857 0.000851142000000003
-0.2762857 0.0008571419999999992
-0.2752857 0.0008630850000000004
-0.2742857 0.0008689765000000002
-0.2732857 0.0008748204999999968
-0.2722857 0.0008806209999999999
-0.2712857 0.0008863874999999962
-0.2702857 0.0008921205000000033
-0.2692857 0.0008978250000000022
-0.2682857 0.000903503499999997
-0.2672857 0.0009091595000000051
-0.2662857 0.0009147984999999943
-0.2652857 0.0009204259999999944
-0.2642857 0.0009260400000000092
-0.2632857 0.0009316499999999989
-0.2622857 0.0009372649999999962
-0.2612857 0.0009428699999999995
-0.2602857 0.0009484750000000028
-0.2592857 0.0009541050000000014
-0.2582857 0.0009597599999999955
-0.2572857 0.0009654349999999986
-0.2562857 0.0009711450000000017
-0.2552857 0.0009769050000000062
-0.2542857 0.0009827249999999953
-0.2532857 0.0009886149999999948
-0.2522857 0.0009945900000000061
-0.2512857 0.001000664999999999
-0.2502857 0.0010068499999999995
-0.2492857 0.001013159999999998
-0.2482857 0.0010196200000000004
-0.2472857 0.001026235000000004
-0.2462857 0.0010330199999999997
-0.2452857 0.0010399949999999965
-0.2442857 0.0010471699999999987
-0.2432857 0.0010545600000000078
-0.2422857 0.0010621749999999966
-0.2412857 0.0010700299999999987
-0.2402857 0.0010781299999999998
-0.2392857 0.0010864849999999945
-0.2382857 0.0010950900000000062
-0.2372857 0.001103945000000004
-0.2362857 0.001113054999999995
-0.2352857 0.0011224299999999944
-0.2342857 0.0011320500000000038
-0.2332857 0.0011418950000000034
-0.2322857 0.0011519850000000025
-0.2312857 0.0011622850000000007
-0.2302857 0.0011727849999999943
-0.2292857 0.001183479999999996
-0.2282857 0.0011943400000000038
-0.2272857 0.0012053400000000005
-0.2262857 0.0012164749999999996
-0.2252857 0.00122773
-0.2242857 0.0012390749999999988
-0.2232857 0.0012504850000000002
-0.2222857 0.0012619500000000002
-0.2212857 0.0012734550000000075
-0.2202857 0.0012849699999999983
-0.2192857 0.0012964899999999965
-0.2182857 0.0013080000000000008
-0.2172857 0.001319489999999996
-0.2162857 0.001330949999999999
-0.2152857 0.001342370000000005
-0.2142857 0.0013537599999999977
-0.2132857 0.0013651099999999932
-0.2122857 0.0013764150000000056
-0.2112857 0.001387700000000009
-0.2102857 0.001398959999999996
-0.2092857 0.001410199999999995
-0.2082857 0.001421434999999997
-0.2072857 0.0014326800000000034
-0.2062857 0.0014439550000000024
-0.2052857 0.0014552650000000012
-0.2042857 0.0014666299999999983
-0.2032857 0.0014780599999999983
-0.2022857 0.0014895749999999995
-0.2012857 0.001501189999999993
-0.2002857 0.0015129100000000073
-0.1992857 0.0015247550000000094
-0.1982857 0.0015367400000000002
-0.1972857 0.0015488649999999909
-0.1962857 0.001561134999999999
-0.1952857 0.0015735650000000057
-0.1942857 0.001586149999999992
-0.1932857 0.0015988850000000037
-0.1922857 0.0016117650000000117
-0.1912857 0.0016248
-0.1902857 0.0016379749999999985
-0.1892857 0.0016512800000000026
-0.1882857 0.001664719999999988
-0.1872857 0.0016782649999999948
-0.1862857 0.001691910000000004
-0.1852857 0.0017056450000000009
-0.1842857 0.0017194549999999945
-0.1832857 0.0017333249999999941
-0.1822857 0.0017472549999999996
-0.1812857 0.0017612349999999958
-0.1802857 0.0017752500000000131
-0.1792857 0.0017892950000000121
-0.1782857 0.0018033599999999993
-0.1772857 0.0018174350000000014
-0.1762857 0.0018315150000000004
-0.1752857 0.0018456149999999873
-0.1742857 0.001859714999999995
-0.1732857 0.0018738200000000002
-0.1722857 0.001887930000000002
-0.1712857 0.0019020350000000072
-0.1702857 0.001916164999999997
-0.1692857 0.0019303000000000048
-0.1682857 0.0019444450000000067
-0.1672857 0.0019586000000000026
-0.1662857 0.0019727599999999953
-0.1652857 0.0019869499999999912
-0.1642857 0.0020011649999999927
-0.1632857 0.0020153950000000066
-0.1622857 0.0020296400000000114
-0.1612857 0.0020439049999999826
-0.1602857 0.002058204999999996
-0.1592857 0.0020725350000000125
-0.1582857 0.002086870000000005
-0.1572857 0.0021012399999999973
-0.1562857 0.002115644999999989
-0.1552857 0.0021300800000000055
-0.1542857 0.002144554999999997
-0.1532857 0.002159064999999989
-0.1522857 0.002173614999999999
-0.1512857 0.002188210000000003
-0.1502857 0.0022028600000000152
-0.1492857 0.0022175850000000037
-0.1482857 0.0022323899999999856
-0.1472857 0.0022472949999999916
-0.1462857 0.0022623000000000005
-0.1452857 0.0022774200000000027
-0.1442857 0.0022926899999999987
-0.1432857 0.002308099999999994
-0.1422857 0.002323690000000007
-0.1412857 0.0023394750000000075
-0.1402857 0.0023554450000000016
-0.1392857 0.0023716400000000073
-0.1382857 0.0023880799999999908
-0.1372857 0.002404774999999989
-0.1362857 0.0024217349999999956
-0.1352857 0.0024389700000000047
-0.1342857 0.0024564900000000095
-0.1332857 0.0024742899999999927
-0.1322857 0.002492390000000005
-0.1312857 0.002510795000000002
-0.1302857 0.0025294999999999853
-0.1292857 0.002548485000000011
-0.1282857 0.0025677500000000145
-0.1272857 0.0025873099999999868
-0.1262857 0.0026071349999999887
-0.1252857 0.002627220000000002
-0.1242857 0.002647550000000015
-0.1232857 0.0026680950000000027
-0.1222857 0.0026888449999999935
-0.1212857 0.0027097950000000105
-0.1202857 0.002730925000000003
-0.1192857 0.002752220000000001
-0.1182857 0.002773664999999993
-0.1172857 0.0027952299999999958
-0.1162857 0.002816909999999993
-0.1152857 0.00283869499999999
-0.1142857 0.0028605650000000198
-0.1132857 0.002882515000000001
-0.1122857 0.002904539999999979
-0.1112857 0.002926630000000002
-0.1102857 0.002948785000000007
-0.1092857 0.0029710100000000118
-0.1082857 0.002993295000000001
-0.1072857 0.0030156250000000057
-0.1062857 0.0030380099999999977
-0.1052857 0.0030604699999999866
-0.1042857 0.0030830050000000145
-0.1032857 0.0031056100000000004
-0.1022857 0.003128274999999991
-0.1012857 0.00315103500000001
-0.1002857 0.003173885000000016
-0.099285714 0.0031968049999999797
-0.098285712 0.003219814999999973
-0.097285718 0.0032429400000000236
-0.096285716 0.0032661550000000197
-0.095285714 0.0032894600000000036
-0.094285712 0.003312880000000002
-0.093285717 0.003336414999999973
-0.092285715 0.003360039999999974
-0.091285713 0.003383750000000008
-0.090285711 0.003407599999999999
-0.089285716 0.003431545000000017
-0.088285714 0.0034555800000000236
-0.087285712 0.003479730000000002
-0.086285718 0.0035039899999999985
-0.085285716 0.003528334999999985
-0.084285714 0.0035527799999999963
-0.083285712 0.0035773650000000064
-0.082285717 0.003602030000000011
-0.081285715 0.00362679
-0.080285713 0.0036516899999999883
-0.079285711 0.003676699999999995
-0.078285716 0.0037018250000000158
-0.077285714 0.003727084999999997
-0.076285712 0.003752484999999978
-0.075285718 0.00377804499999999
-0.074285716 0.0038037599999999907
-0.073285714 0.0038296099999999954
-0.072285712 0.0038556400000000174
-0.071285717 0.003881879999999996
-0.070285715 0.003908280000000004
-0.069285713 0.0039348850000000156
-0.068285711 0.003961694999999987
-0.067285717 0.00398867999999998
-0.066285715 0.004015895000000001
-0.065285712 0.00404334000000001
-0.064285718 0.004070989999999979
-0.063285716 0.004098839999999996
-0.062285714 0.004126920000000001
-0.061285716 0.004155210000000005
-0.060285714 0.004183700000000013
-0.059285715 0.004212369999999998
-0.058285713 0.004241224999999998
-0.057285715 0.004270260000000014
-0.056285713 0.004299455000000019
-0.055285715 0.004328829999999998
-0.054285713 0.004358344999999978
-0.053285714 0.004387995000000002
-0.052285716 0.00441777499999999
-0.051285714 0.004447655000000002
-0.050285716 0.0044776500000000274
-0.049285714 0.004507749999999991
-0.048285715 0.00453794499999998
-0.047285713 0.004568234999999997
-0.046285715 0.004598610000000005
-0.045285713 0.004629079999999996
-0.044285715 0.004659640000000019
-0.043285713 0.0046902849999999885
-0.042285714 0.004721049999999971
-0.041285716 0.0047519500000000395
-0.040285714 0.00478296500000004
-0.039285716 0.004814115
-0.038285714 0.004845419999999992
-0.037285715 0.004876914999999996
-0.036285713 0.004908589999999976
-0.035285715 0.004940465000000003
-0.034285713 0.004972595000000003
-0.033285715 0.005004974999999978
-0.032285713 0.005037620000000003
-0.031285714 0.005070544999999986
-0.030285714 0.005103769999999998
-0.029285714 0.0051373250000000216
-0.028285714 0.005171249999999989
-0.027285714 0.005205515000000004
-0.026285714 0.0052401450000000085
-0.025285713 0.005275159999999991
-0.024285715 0.005310585000000022
-0.023285715 0.005346420000000015
-0.022285715 0.005382639999999985
-0.021285715 0.005419294999999988
-0.020285714 0.005456374999999987
-0.019285714 0.0054938699999999875
-0.018285714 0.005531795000000023
-0.017285714 0.005570155000000006
-0.016285714 0.005608945000000025
-0.015285715 0.005648165000000036
-0.014285714 0.005687799999999922
-0.013285714 0.00572786499999997
-0.012285714 0.005768335000000026
-0.011285714 0.005809259999999976
-0.010285715 0.005850639999999987
-0.0092857145 0.005892390000000028
-0.0082857143 0.0059345900000000494
-0.0072857141 0.005977239999999966
-0.0062857145 0.006020264999999995
-0.0052857143 0.006063740000000004
-0.0042857141 0.006107664999999993
-0.0032857142 0.006152004999999985
-0.0022857143 0.006196749999999984
-0.0012857143 0.006241905000000074
-0.00028571428 0.0062875199999999675
0.00071428571 0.006333539999999954
0.0017142857 0.006379925000000059
0.0027142856 0.006426719999999999
0.0037142858 0.006473874999999973
0.0047142855 0.006521394999999981
0.0057142857 0.00656928000000002
0.0067142858 0.0066174800000000375
0.0077142855 0.006666004999999942
0.0087142857 0.006714844999999995
0.0097142858 0.00676391000000008
0.010714286 0.006813210000000022
0.011714286 0.00686273
0.012714285 0.00691238499999998
0.013714286 0.00696217999999996
0.014714286 0.0070121150000000245
0.015714286 0.00706208999999998
0.016714286 0.007112064999999935
0.017714286 0.007162090000000031
0.018714286 0.00721206500000007
0.019714287 0.007261994999999967
0.020714285 0.007311854999999993
0.021714285 0.00736152500000005
0.022714285 0.007411099999999994
0.023714285 0.00746049999999996
0.024714286 0.007509699999999962
0.025714286 0.007558700000000002
0.026714286 0.007607450000000024
0.027714286 0.007655999999999999
0.028714286 0.00770439999999998
0.029714286 0.007752550000000028
0.030714286 0.007800400000000003
0.031714287 0.007848099999999986
0.032714285 0.007895600000000006
0.033714287 0.007942899999999977
0.034714285 0.00799010000000001
0.035714287 0.008037150000000048
0.036714286 0.00808405000000001
0.037714284 0.0081309
0.038714286 0.00817774999999999
0.039714284 0.008224599999999983
0.040714286 0.008271499999999942
0.041714285 0.008318500000000012
0.042714287 0.008365500000000081
0.043714285 0.008412749999999998
0.044714287 0.008460299999999987
0.045714285 0.008508099999999994
0.046714287 0.008556199999999988
0.047714286 0.00860459999999997
0.048714284 0.00865339999999996
0.049714286 0.00870275000000004
0.050714284 0.008752550000000019
0.051714286 0.008802799999999975
0.052714285 0.008853700000000048
0.053714287 0.008905150000000037
0.054714285 0.008957249999999972
0.055714287 0.009009999999999936
0.056714285 0.009063449999999982
0.057714287 0.009117550000000056
0.058714285 0.00917229999999999
0.059714288 0.0092279
0.060714286 0.009284200000000008
0.061714284 0.009341149999999961
0.062714286 0.009398799999999995
0.063714288 0.009457199999999997
0.064714283 0.009516250000000028
0.065714285 0.009575950000000003
0.066714287 0.009636349999999978
0.067714289 0.00969730000000004
0.068714283 0.00975884999999999
0.069714285 0.009821000000000002
0.070714287 0.009883700000000018
0.071714282 0.00994679999999996
0.072714284 0.010010299999999998
0.073714286 0.010074299999999986
0.074714288 0.010138650000000015
0.075714283 0.010203249999999976
0.076714285 0.01026815000000001
0.077714287 0.010333400000000001
0.078714289 0.010398799999999986
0.079714283 0.010464350000000048
0.080714285 0.010530099999999988
0.081714287 0.010595949999999955
0.082714289 0.010661900000000028
0.083714284 0.010728049999999979
0.084714286 0.010794249999999901
0.085714288 0.010860449999999992
0.086714283 0.010926799999999992
0.087714285 0.010993149999999991
0.088714287 0.01105955000000013
0.089714289 0.011126050000000038
0.090714283 0.011192599999999917
0.091714285 0.011259250000000073
0.092714287 0.011326100000000108
0.093714289 0.011393049999999913
0.094714284 0.011460099999999996
0.095714286 0.011527400000000096
0.096714288 0.011594849999999934
0.097714283 0.011662549999999963
0.098714285 0.011730599999999945
0.099714287 0.011798849999999975
0.1007143 0.011867449999999963
0.1017143 0.011936400000000078
0.1027143 0.012005700000000149
0.1037143 0.012075350000000006
0.1047143 0.01214534999999999
0.1057143 0.012215899999999977
0.1067143 0.012286950000000001
0.1077143 0.012358399999999953
0.1087143 0.012430299999999969
0.1097143 0.012502799999999958
0.1107143 0.012575849999999951
0.1117143 0.01264945000000012
0.1127143 0.012723599999999953
0.1137143 0.012798299999999962
0.1147143 0.012873600000000112
0.1157143 0.012949399999999962
0.1167143 0.013025799999999952
0.1177143 0.013102850000000056
0.1187143 0.013180400000000026
0.1197143 0.013258500000000001
0.1207143 0.01333724999999992
0.1217143 0.013416699999999922
0.1227143 0.013496550000000019
0.1237143 0.01357689999999998
0.1247143 0.013657999999999997
0.1257143 0.013739550000000078
0.1267143 0.013821649999999993
0.1277143 0.01390444999999999
0.1287143 0.013987750000000026
0.1297143 0.014071549999999924
0.1307143 0.014155750000000088
0.1317143 0.014240500000000088
0.1327143 0.014325849999999894
0.1337143 0.014411549999999992
0.1347143 0.014497850000000067
0.1357143 0.014584699999999977
0.1367143 0.01467190000000001
0.1377143 0.014759549999999943
0.1387143 0.014847599999999968
0.1397143 0.014936050000000093
0.1407143 0.015024949999999941
0.1417143 0.015114199999999916
0.1427143 0.015203800000000017
0.1437143 0.015293800000000047
0.1447143 0.015384100000000062
0.1457143 0.015474750000000034
0.1467143 0.015565749999999962
0.1477143 0.015656949999999937
0.1487143 0.01574855000000001
0.1497143 0.01584050000000004
0.1507143 0.015932599999999974
0.1517143 0.0160249999999999
0.1527143 0.016117800000000092
0.1537143 0.016210850000000127
0.1547143 0.016304149999999847
0.1557143 0.016397849999999995
0.1567143 0.016491799999999994
0.1577143 0.016586000000000014
0.1587143 0.016680550000000155
0.1597143 0.016775499999999888
0.1607143 0.016870849999999882
0.1617143 0.016966550000000004
0.1627143 0.01706270000000002
0.1637143 0.017159150000000026
0.1647143 0.01725599999999996
0.1657143 0.017353350000000094
0.1667143 0.017451050000000017
0.1677143 0.017549149999999864
0.1687143 0.01764770000000012
0.1697143 0.017746700000000098
0.1707143 0.017846149999999974
0.1717143 0.017945949999999978
0.1727143 0.018046149999999903
0.1737143 0.018146900000000007
0.1747143 0.018248050000000036
0.1757143 0.01834959999999999
0.1767143 0.018451550000000042
0.1777143 0.01855379999999991
0.1787143 0.018656450000000043
0.1797143 0.018759500000000102
0.1807143 0.01886284999999998
0.1817143 0.018966500000000015
0.1827143 0.019070549999999978
0.1837143 0.019174949999999892
0.1847143 0.019279649999999968
0.1857143 0.01938454999999992
0.1867143 0.019489750000000028
0.1877143 0.019595250000000293
0.1887143 0.01970089999999996
0.1897143 0.019806799999999982
0.1907143 0.019912850000000083
0.1917143 0.0200192499999998
0.1927143 0.020126049999999954
0.1937143 0.020232950000000045
0.1947143 0.02033989999999994
0.1957143 0.020447100000000187
0.1967143 0.020554599999999913
0.1977143 0.02066224999999972
0.1987143 0.02077015000000022
0.1997143 0.02087820000000012
0.2007143 0.020986399999999763
0.2017143 0.02109479999999996
0.2027143 0.021203400000000035
0.2037143 0.02131219999999999
0.2047143 0.02142115000000002
0.2057143 0.021530299999999933
0.2067143 0.02163940000000004
0.2077143 0.02174870000000003
0.2087143 0.021858250000000037
0.2097143 0.02196795000000012
0.2107143 0.022077850000000086
0.2117143 0.02218769999999991
0.2127143 0.022297699999999813
0.2137143 0.02240810000000015
0.2147143 0.022518549999999946
0.2157143 0.022629149999999824
0.2167143 0.02273990000000012
0.2177143 0.02285084999999995
0.2187143 0.022962
0.2197143 0.02307335000000027
0.2207143 0.023185050000000155
0.2217143 0.023296699999999903
0.2227143 0.023408549999999865
0.2237143 0.023520799999999925
0.2247143 0.023633399999999943
0.2257143 0.023746200000000176
0.2267143 0.02385915000000015
0.2277143 0.02397244999999974
0.2287143 0.024085949999999887
0.2297143 0.02419985000000013
0.2307143 0.02431409999999999
0.2317143 0.02442845000000013
0.2327143 0.024543250000000166
0.2337143 0.024658249999999736
0.2347143 0.024773549999999808
0.2357143 0.024889249999999974
0.2367143 0.025005249999999958
0.2377143 0.025121700000000177
0.2387143 0.02523850000000001
0.2397143 0.025355600000000006
0.2407143 0.02547315000000023
0.2417143 0.02559099999999994
0.2427143 0.02570919999999994
0.2437143 0.025827999999999914
0.2447143 0.025947350000000063
0.2457143 0.02606720000000025
0.2467143 0.026187599999999932
0.2477143 0.026308599999999925
0.2487143 0.026430099999999956
0.2497143 0.026552350000000037
0.2507143 0.026675300000000034
0.2517143 0.02679899999999974
0.2527143 0.026923449999999842
0.2537143 0.027048550000000053
0.2547143 0.027174600000000194
0.2557143 0.027301550000000136
0.2567143 0.027429249999999784
0.2577143 0.02755790000000004
0.2587143 0.027687400000000292
0.2597143 0.027817799999999997
0.2607143 0.02794929999999971
0.2617143 0.028081750000000027
0.2627143 0.028214900000000265
0.2637143 0.028348949999999953
0.2647143 0.028483899999999767
0.2657143 0.028619599999999978
0.2667143 0.02875605000000024
0.2677143 0.028893349999999818
0.2687143 0.029031249999999707
0.2697143 0.029169700000000107
0.2707143 0.02930885000000008
0.2717143 0.029448150000000138
0.2727143 0.029587849999999947
0.2737143 0.029727949999999857
0.2747143 0.02986815000000004
0.2757143 0.030008599999999906
0.2767143 0.03014884999999989
0.2777143 0.030289050000000078
0.2787143 0.030429150000000325
0.2797143 0.030568850000000133
0.2807143 0.03070819999999999
0.2817143 0.03084714999999975
0.2827143 0.03098555000000001
0.2837143 0.03112345000000024
0.2847143 0.03126079999999996
0.2857143 0.031397200000000076
0.2867143 0.03153309999999983
0.2877143 0.03166824999999986
0.2887143 0.03180265000000019
0.2897143 0.03193640000000005
0.2907143 0.03206914999999985
0.2917143 0.03220120000000008
0.2927143 0.03233255000000005
0.2937143 0.032463299999999716
0.2947143 0.0325933499999998
0.2957143 0.03272269999999997
0.2967143 0.032851500000000304
0.2977143 0.032979750000000134
0.2987143 0.033107599999999855
0.2997143 0.03323509999999997
0.3007143 0.03336229999999992
0.3017143 0.03348904999999998
0.3027143 0.0336156500000003
0.3037143 0.03374224999999994
0.3047143 0.03386884999999958
0.3057143 0.03399550000000037
0.3067143 0.034122050000000216
0.3077143 0.034248999999999814
0.3087143 0.034375999999999886
0.3097143 0.03450330000000012
0.3107143 0.034631000000000106
0.3117143 0.0347587000000001
0.3127143 0.03488675000000004
0.3137143 0.0350155499999997
0.3147143 0.035144699999999994
0.3157143 0.03527425000000005
0.3167143 0.03540410000000025
0.3177143 0.03553429999999974
0.3187143 0.035665299999999414
0.3197143 0.03579659999999993
0.3207143 0.03592865000000015
0.3217143 0.03606110000000014
0.3227143 0.03619390000000007
0.3237143 0.036327399999999926
0.3247143 0.03646130000000021
0.3257143 0.036595550000000455
0.3267143 0.0367300999999995
0.3277143 0.0368646999999997
0.3287143 0.036999700000000336
0.3297143 0.03713540000000021
0.3307143 0.03727110000000008
0.3317143 0.03740679999999995
0.3327143 0.037542849999999774
0.3337143 0.037678899999999606
0.3347143 0.03781495000000011
0.3357143 0.037951050000000416
0.3367143 0.03808710000000024
0.3377143 0.03822280000000011
0.3387143 0.03835815000000003
0.3397143 0.03849345000000014
0.3407143 0.03862839999999962
0.3417143 0.03876299999999982
0.3427143 0.0388969000000001
0.3437143 0.039030050000000004
0.3447143 0.0391631999999999
0.3457143 0.039295649999999877
0.3467143 0.039427350000000146
0.3477143 0.039558300000000025
0.3487143 0.03968850000000019
0.3497143 0.03981805000000024
0.3507143 0.039946849999999895
0.3517143 0.040074850000000044
0.3527143 0.040201850000000115
0.3537143 0.04032844999999976
0.3547143 0.040454299999999686
0.3557143 0.04057909999999974
0.3567143 0.040703199999999884
0.3577143 0.040826499999999835
0.3587143 0.04094905000000008
0.3597143 0.041071
0.3607143 0.04119209999999993
0.3617143 0.04131250000000063
0.3627143 0.04143225000000054
0.3637143 0.04155114999999977
0.3647143 0.04166939999999958
0.3657143 0.041787300000000104
0.3667143 0.04190440000000043
0.3677143 0.04202084999999997
0.3687143 0.042136899999999755
0.3697143 0.04225219999999982
0.3707143 0.04236719999999974
0.3717143 0.04248140000000014
0.3727143 0.042595249999999904
0.3737143 0.04270880000000019
0.3747143 0.04282120000000033
0.3757143 0.04293324999999983
0.3767143 0.043045300000000015
0.3777143 0.0431565999999998
0.3787143 0.04326719999999968
0.3797143 0.04337780000000024
0.3807143 0.0434876500000004
0.3817143 0.04359679999999997
0.3827143 0.04370594999999954
0.3837143 0.04381474999999983
0.3847143 0.04392315000000037
0.3857143 0.04403114999999979
0.3867143 0.04413849999999978
0.3877143 0.04424550000000049
0.3887143 0.04435245000000004
0.3897143 0.044459349999999793
0.3907143 0.044565600000000115
0.3917143 0.044671499999999795
0.3927143 0.04477729999999988
0.3937143 0.044882800000000486
0.3947143 0.04498800000000026
0.3957143 0.04509274999999979
0.3967143 0.04519715000000005
0.3977143 0.04530119999999967
0.3987143 0.04540455000000005
0.3997143 0.045507450000000206
0.4007143 0.04560999999999972
0.4017143 0.045711500000000044
0.4027143 0.04581250000000033
0.4037143 0.04591249999999988
0.4047143 0.046011500000000025
0.4057143 0.04611000000000014
0.4067143 0.04620699999999947
0.4077143 0.04630200000000002
0.4087143 0.04639600000000049
0.4097143 0.04648950000000026
0.4107143 0.04658049999999985
0.4117143 0.04666999999999934
0.4127143 0.046758500000000106
0.4137143 0.046844500000000025
0.4147143 0.0469284999999998
0.4157143 0.04701100000000015
0.4167143 0.04709149999999968
0.4177143 0.0471695000000004
0.4187143 0.04724600000000033
0.4197143 0.04732049999999944
0.4207143 0.04739249999999973
0.4217143 0.0474630000000006
0.4227143 0.04753149999999997
0.4237143 0.04759749999999984
0.4247143 0.04766200000000029
0.4257143 0.04772449999999992
0.4267143 0.04778450000000005
0.4277143 0.047843500000000115
0.4287143 0.047901500000000104
0.4297143 0.04795749999999996
0.4307143 0.048011499999999666
0.4317143 0.048063999999999954
0.4327143 0.0481160000000002
0.4337143 0.04816599999999963
0.4347143 0.048214999999999675
0.4357143 0.048263500000000355
0.4367143 0.04831000000000022
0.4377143 0.048355500000000017
0.4387143 0.04840049999999978
0.4397143 0.04844450000000014
0.4407143 0.04848750000000044
0.4417143 0.04852949999999999
0.4427143 0.04857050000000015
0.4437143 0.04861099999999959
0.4447143 0.04865099999999968
0.4457143 0.048689499999999664
0.4467143 0.048726999999999576
0.4477143 0.04876350000000077
0.4487143 0.04879950000000058
0.4497143 0.04883399999999961
0.4507143 0.04886749999999992
0.4517143 0.04890000000000016
0.4527143 0.04892999999999954
0.4537143 0.04895949999999958
0.4547143 0.04898900000000096
0.4557143 0.04901700000000021
0.4567143 0.04904199999999925
0.4577143 0.049065999999999575
0.4587143 0.04908899999999983
0.4597143 0.0491100000000013
0.4607143 0.049128999999999916
0.4617143 0.04914649999999911
0.4627143 0.04916250000000023
0.4637143 0.04917600000000049
0.4647143 0.04918850000000069
0.4657143 0.04919899999999939
0.4667143 0.04920649999999924
0.4677143 0.0492120000000003
0.4687143 0.04921600000000058
0.4697143 0.049218500000000075
0.4707143 0.049217999999999366
0.4717143 0.04921500000000051
0.4727143 0.04921050000000087
0.4737143 0.04920299999999967
0.4747143 0.04919349999999968
0.4757143 0.04918199999999956
0.4767143 0.049166999999999864
0.4777143 0.04915050000000074
0.4787143 0.04913149999999941
0.4797143 0.04910999999999994
0.4807143 0.04908550000000026
0.4817143 0.04905799999999901
0.4827143 0.0490289999999997
0.4837143 0.048997000000000165
0.4847143 0.04896200000000043
0.4857143 0.04892449999999984
0.4867143 0.04888400000000039
0.4877143 0.04884200000000017
0.4887143 0.04879699999999973
0.4897143 0.04874849999999972
0.4907143 0.04869899999999965
0.4917143 0.048646500000000724
0.4927143 0.048591000000000224
0.4937143 0.048533000000000236
0.4947143 0.048472500000000744
0.4957143 0.04841049999999912
0.4967143 0.04834649999999871
0.4977143 0.048279500000000794
0.4987143 0.04821050000000004
0.4997143 0.04813999999999985
0.5007143 0.048067000000000165
0.5017143 0.04799200000000033
0.5027143 0.047915000000000374
0.5037143 0.04783600000000027
0.5047143 0.04775500000000002
0.5057143 0.0476729999999997
0.5067143 0.047588499999999895
0.5077143 0.047501499999999225
0.5087143 0.04741400000000056
0.5097143 0.047323500000000324
0.5107143 0.047230999999999954
0.5117143 0.04713649999999944
0.5127143 0.047040000000000144
0.5137143 0.04694200000000007
0.5147143 0.04684099999999978
0.5157143 0.04673749999999999
0.5167143 0.046632499999999424
0.5177143 0.04652400000000064
0.5187143 0.046412500000000294
0.5197143 0.046299999999999876
0.5207143 0.04618399999999989
0.5217143 0.04606450000000034
0.5227143 0.04594249999999994
0.5237143 0.04581749999999933
0.5247143 0.04568849999999979
0.5257143 0.04555700000000076
0.5267143 0.04542250000000016
0.5277143 0.045283999999999276
0.5287143 0.0451425000000009
0.5297143 0.044997000000000884
0.5307143 0.044847499999999235
0.5317143 0.044694499999999374
0.5327143 0.044537999999999946
0.5337143 0.044377500000000236
0.5347143 0.04421349999999961
0.5357143 0.04404499999999934
0.5367143 0.043873000000000856
0.5377143 0.043697500000000104
0.5387143 0.04351700000000035
0.5397143 0.043333500000000386
0.5407143 0.043145499999999434
0.5417143 0.042953499999999555
0.5427143 0.04275800000000011
0.5437143 0.04255850000000038
0.5447143 0.04235449999999966
0.5457143 0.04214750000000009
0.5467143 0.04193650000000024
0.5477143 0.041721500000000106
0.5487143 0.04150349999999976
0.5497143 0.04128099999999978
0.5507143 0.04105549999999959
0.5517143 0.04082700000000055
0.5527143 0.04059450000000123
0.5537143 0.04035899999999898
0.5547143 0.04012049999999924
0.5557143 0.039878000000000566
0.5567143 0.039632999999999696
0.5577143 0.03938550000000068
0.5587143 0.03913450000000074
0.5597143 0.03888049999999923
0.5607143 0.0386245000000003
0.5617143 0.038365499999999796
0.5627143 0.03810349999999908
0.5637143 0.03783850000000087
0.5647143 0.03757149999999981
0.5657143 0.03730249999999997
0.5667143 0.037030000000000556
0.5677143 0.03675499999999894
0.5687143 0.03647799999999989
0.5697143 0.03619800000000063
0.5707143 0.03591499999999981
0.5717143 0.03562949999999949
0.5727143 0.035341499999999665
0.5737143 0.035050500000001
0.5747143 0.034756000000000044
0.5757143 0.034458499999998886
0.5767143 0.03415750000000087
0.5777143 0.03385349999999993
0.5787143 0.033545999999999424
0.5797143 0.03323449999999999
0.5807143 0.03292000000000036
0.5817143 0.03260200000000115
0.5827143 0.03227949999999959
0.5837143 0.031952999999999114
0.5847143 0.03162300000000043
0.5857143 0.0312890000000001
0.5867143 0.030949500000000067
0.5877143 0.030605999999999755
0.5887143 0.03025949999999923
0.5897143 0.02990800000000107
0.5907143 0.02955200000000056
0.5917143 0.02919199999999977
0.5927143 0.028827499999999343
0.5937143 0.02845749999999921
0.5947143 0.028083500000000153
0.5957143 0.02770600000000017
0.5967143 0.027324000000000553
0.5977143 0.026938000000000656
0.5987143 0.026547499999999766
0.5997143 0.02615199999999988
0.6007143 0.02575300000000043
0.6017143 0.025349999999999342
0.6027143 0.02494249999999997
0.6037143 0.02453150000000104
0.6047143 0.02411649999999911
0.6057143 0.023697499999999615
0.6067143 0.023274000000000482
0.6077143 0.02284799999999914
0.6087143 0.022418000000000233
0.6097143 0.02198350000000033
0.6107143 0.021546000000000218
0.6117143 0.021104000000000466
0.6127143 0.020658499999999795
0.6137143 0.020209499999999558
0.6147143 0.01975699999999975
0.6157143 0.019301000000000377
0.6167143 0.01884050000000001
0.6177143 0.018375999999999365
0.6187143 0.017909000000000577
0.6197143 0.017438500000000867
0.6207143 0.01696399999999952
0.6217143 0.01648549999999925
0.6227143 0.016003499999999414
0.6237143 0.015517500000000652
0.6247143 0.015027500000000256
0.6257143 0.014534499999999648
0.6267143 0.014037500000000118
0.6277143 0.013536500000000307
0.6287143 0.013031500000000217
0.6297143 0.012522499999999845
0.6307143 0.012009999999999906
0.6317143 0.011494499999999758
0.6327143 0.010974499999999974
0.6337143 0.01045049999999991
0.6347143 0.009922499999999565
0.6357143 0.009390500000000296
0.6367143 0.008854500000000747
0.6377143 0.008315000000000275
0.6387143 0.007771499999999524
0.6397143 0.007223499999999135
0.6407143 0.0066714999999998225
0.6417143 0.00611550000000023
0.6427143 0.00555600000000107
0.6437143 0.004991000000000847
0.6447143 0.004421999999998989
0.6457143 0.003849999999999633
0.6467143 0.0032735000000006387
0.6477143 0.002692499999999297
0.6487143 0.0021069999999996734
0.6497143 0.0015170000000004125
0.6507143 0.0009229999999995167
0.6517143 0.00032399999999962624
0.6527143 -0.00027949999999990136
0.6537143 -0.0008869999999997088
0.6547143 -0.0014989999999991534
0.6557143 -0.002115000000000233
0.6567143 -0.00273550000000095
0.6577143 -0.003360999999999306
0.6587143 -0.00399100000000001
0.6597143 -0.004624999999999638
0.6607143 -0.005263999999999616
0.6617143 -0.005908500000000656
0.6627143 -0.00655649999999991
0.6637143 -0.0072090000000001545
0.6647143 -0.007866000000000036
0.6657143 -0.008526499999999486
0.6667143 -0.009191999999999284
0.6677143 -0.009862000000000076
0.6687143 -0.010536000000001147
0.6697143 -0.0112145000000005
0.6707143 -0.011896499999999421
0.6717143 -0.012581999999999264
0.6727143 -0.013272499999999457
0.6737143 -0.013967500000000643
0.6747143 -0.014666500000000752
0.6757143 -0.015368000000000359
0.6767143 -0.016072999999999532
0.6777143 -0.0167824999999997
0.6787143 -0.017495000000000076
0.6797143 -0.018211499999999377
0.6807143 -0.018932000000000313
0.6817143 -0.019655500000000103
0.6827143 -0.020381499999999393
0.6837143 -0.021111000000000955
0.6847143 -0.021844500000000093
0.6857143 -0.02258099999999944
0.6867143 -0.023320500000000348
0.6877143 -0.0240624999999994
0.6887143 -0.024807999999999372
0.6897143 -0.02555700000000027
0.6907143 -0.026308500000000665
0.6917143 -0.027062500000000555
0.6927143 -0.027819499999999303
0.6937143 -0.028580000000000327
0.6947143 -0.029343000000000848
0.6957143 -0.03010949999999958
0.6967143 -0.030878499999999167
0.6977143 -0.03165050000000032
0.6987143 -0.03242550000000032
0.6997143 -0.03320299999999982
0.7007143 -0.03398450000000096
0.7017143 -0.03476799999999953
0.7027143 -0.03555449999999966
0.7037143 -0.03634600000000014
0.7047143 -0.03713949999999941
0.7057143 -0.03793600000000024
0.7067143 -0.0387365
0.7077143 -0.03953949999999925
0.7087143 -0.04034650000000014
0.7097143 -0.04115749999999995
0.7107143 -0.041971499999999974
0.7117143 -0.04278950000000028
0.7127143 -0.04361200000000022
0.7137143 -0.04443799999999973
0.7147143 -0.045267500000000155
0.7157143 -0.046101500000000226
0.7167143 -0.04693949999999921
0.7177143 -0.04778100000000048
0.7187143 -0.048626500000000676
0.7197143 -0.04947649999999915
0.7207143 -0.05033099999999997
0.7217143 -0.05118850000000101
0.7227143 -0.052050500000000326
0.7237143 -0.05291749999999999
0.7247143 -0.05378749999999986
0.7257143 -0.054661500000000016
0.7267143 -0.0555394999999991
0.7277143 -0.0564209999999991
0.7287143 -0.057307000000000094
0.7297143 -0.05819599999999994
0.7307143 -0.059088
0.7317143 -0.05998400000000034
0.7327143 -0.06088300000000089
0.7337143 -0.06178500000000029
0.7347143 -0.06269049999999926
0.7357143 -0.06359850000000043
0.7367143 -0.06450950000000047
0.7377143 -0.06542249999999929
0.7387143 -0.0663374999999996
0.7397143 -0.06725600000000083
0.7407143 -0.06817650000000085
0.7417143 -0.06909899999999966
0.7427143 -0.07002450000000003
0.7437143 -0.07095149999999982
0.7447143 -0.07187999999999904
0.7457143 -0.07281049999999976
0.7467143 -0.07374349999999999
0.7477143 -0.07467750000000027
0.7487143 -0.07561299999999999
0.7497143 -0.07655149999999991
0.7507143 -0.07748999999999982
0.7517143 -0.07842949999999982
0.7527143 -0.07937150000000066
0.7537143 -0.08031499999999958
0.7547143 -0.08125949999999993
0.7557143 -0.08220500000000035
0.7567143 -0.08315249999999955
0.7577143 -0.08410150000000087
0.7587143 -0.08505100000000021
0.7597143 -0.08600099999999891
0.7607143 -0.08695300000000045
0.7617143 -0.08790600000000072
0.7627143 -0.08885950000000033
0.7637143 -0.08981449999999938
0.7647143 -0.09077049999999985
0.7657143 -0.09172799999999974
0.7667143 -0.09268549999999964
0.7677143 -0.09364450000000032
0.7687143 -0.09460500000000042
0.7697143 -0.09556550000000054
0.7707143 -0.09652699999999935
0.7717143 -0.09749049999999967
0.7727143 -0.09845500000000004
0.7737143 -0.09941899999999973
0.7747143 -0.10038550000000025
0.7757143 -0.10135350000000021
0.7767143 -0.10232199999999952
0.7777143 -0.10329199999999962
0.7787143 -0.10426199999999972
0.7797143 -0.10523399999999995
0.7807143 -0.10620800000000032
0.7817143 -0.10718300000000075
0.7827143 -0.10815950000000063
0.7837143 -0.10913649999999986
0.7847143 -0.11011499999999987
0.7857143 -0.11109499999999932
0.7867143 -0.11207649999999954
0.7877143 -0.11305950000000053
0.7887143 -0.1140439999999996
0.7897143 -0.11503050000000019
0.7907143 -0.11601800000000083
0.7917143 -0.11700600000000014
0.7927143 -0.11799549999999957
0.7937143 -0.11898649999999979
0.7947143 -0.11997850000000006
0.7957143 -0.12097099999999969
0.7967143 -0.12196450000000007
0.7977143 -0.12295900000000053
0.7987143 -0.12395400000000034
0.7997143 -0.12494999999999953
0.8007143 -0.12594550000000007
0.8017143 -0.12694149999999993
0.8027143 -0.1279384999999999
0.8037143 -0.1289350000000005
0.8047143 -0.12993099999999969
0.8057143 -0.1309274999999996
0.8067143 -0.13192350000000014
0.8077143 -0.13291815
0.8087143 -0.1339124000000001
0.8097143 -0.13490645000000032
0.8107143 -0.1358992500000001
0.8117143 -0.1368905999999996
0.8127143 -0.13788120000000006
0.8137143 -0.1388703500000002
0.8147143 -0.13985809999999985
0.8157143 -0.14084435000000006
0.8167143 -0.14182880000000003
0.8177143 -0.14281179999999966
0.8187143 -0.1437929000000001
0.8197143 -0.14477190000000015
0.8207143 -0.14574909999999996
0.8217143 -0.1467243999999999
0.8227143 -0.14769754999999957
0.8237143 -0.14866895000000016
0.8247143 -0.14963810000000027
0.8257143 -0.15060505000000038
0.8267143 -0.15157020000000018
0.8277143 -0.15253280000000002
0.8287143 -0.15349324999999966
0.8297143 -0.1544518499999999
0.8307143 -0.15540825000000014
0.8317143 -0.15636249999999946
0.8327143 -0.1573149499999999
0.8337143 -0.15826515000000016
0.8347143 -0.15921305000000013
0.8357143 -0.16015915000000017
0.8367143 -0.1611031499999998
0.8377143 -0.16204499999999988
0.8387143 -0.1629849
0.8397143 -0.16392295
0.8407143 -0.1648589999999999
0.8417143 -0.1657928999999999
0.8427143 -0.16672474999999998
0.8437143 -0.16765480000000013
0.8447143 -0.16858270000000003
0.8457143 -0.16950834999999984
0.8467143 -0.1704322
0.8477143 -0.1713541000000002
0.8487143 -0.17227355
0.8497143 -0.17319084999999995
0.8507143 -0.17410625
0.8517143 -0.17501920000000004
0.8527143 -0.17592970000000005
0.8537143 -0.17683805
0.8547143 -0.17774405000000001
0.8557143 -0.17864750000000004
0.8567143 -0.17954839999999994
0.8577143 -0.18044679999999985
0.8587143 -0.18134260000000013
0.8597143 -0.18223555000000013
0.8607143 -0.18312574999999992
0.8617143 -0.18401309999999993
0.8627143 -0.18489759999999997
0.8637143 -0.18577914000000004
0.8647143 -0.18665762
0.8657143 -0.18753307999999996
0.8667143 -0.18840535
0.8677143 -0.18927443500000002
0.8687143 -0.19014026850000001
0.8697143 -0.19100279499999998
0.8707143 -0.1918619465
0.8717143 -0.192717665
0.8727143 -0.19356989500000002
0.8737143 -0.19441853499999998
0.8747143 -0.19526361999999997
0.8757143 -0.19610499999999997
0.8767143 -0.19694255000000005
0.8777143 -0.19777630000000004
0.8787143 -0.19860609999999995
0.8797143 -0.1994318999999999
0.8807143 -0.20025355000000003
0.8817143 -0.20107090000000002
0.8827143 -0.20188399999999995
0.8837143 -0.20269255000000008
0.8847143 -0.2034965000000001
0.8857143 -0.2042957999999999
0.8867143 -0.20508994999999994
0.8877143 -0.20587919999999993
0.8887143 -0.20666325000000002
0.8897143 -0.20744174999999995
0.8907143 -0.20821495000000004
0.8917143 -0.20898240000000007
0.8927143 -0.20974404999999988
0.8937143 -0.21049965000000015
0.8947143 -0.21124905000000013
0.8957143 -0.2119922999999999
0.8967143 -0.21272899999999983
0.8977143 -0.21345929999999988
0.8987143 -0.21418290000000031
0.8997143 -0.21489994999999978
0.9007143 -0.21561029999999995
0.9017143 -0.21631350000000021
0.9027143 -0.21701014999999957
0.9037143 -0.2176999499999998
0.9047143 -0.2183827500000003
0.9057143 -0.21905905000000028
0.9067143 -0.21972849999999988
0.9077143 -0.22039094999999972
0.9087143 -0.22104649999999995
0.9097143 -0.2216955000000006
0.9107143 -0.22233795000000037
0.9117143 -0.22297394999999948
0.9127143 -0.22360365
0.9137143 -0.2242268000000003
0.9147143 -0.22484344999999947
0.9157143 -0.2254543000000001
0.9167143 -0.2260590000000003
0.9177143 -0.22665724999999975
0.9187143 -0.22725000000000023
0.9197143 -0.22783649999999991
0.9207143 -0.2284169999999999
0.9217143 -0.22899200000000014
0.9227143 -0.22956099999999996
0.9237143 -0.23012400000000005
0.9247143 -0.2306809999999997
0.9257143 -0.23123150000000028
0.9267143 -0.2317765000000004
0.9277143 -0.23231650000000026
0.9287143 -0.2328494999999996
0.9297143 -0.23337549999999982
0.9307143 -0.23389500000000024
0.9317143 -0.23440850000000021
0.9327143 -0.23491550000000047
0.9337143 -0.2354144999999988
0.9347143 -0.23590700000000003
0.9357143 -0.2363925000000008
0.9367143 -0.23686999999999966
0.9377143 -0.23734100000000008
0.9387143 -0.23780399999999993
0.9397143 -0.2382574999999998
0.9407143 -0.23870349999999982
0.9417143 -0.239142
0.9427143 -0.23957100000000023
0.9437143 -0.23999099999999976
0.9447143 -0.24040200000000006
0.9457143 -0.2408039999999997
0.9467143 -0.24119749999999945
0.9477143 -0.24158099999999988
0.9487143 -0.24195449999999957
0.9497143 -0.24231850000000066
0.9507143 -0.242672500000001
0.9517143 -0.24301700000000007
0.9527143 -0.24335149999999972
0.9537143 -0.24367549999999935
0.9547143 -0.24398900000000026
0.9557143 -0.2442925000000005
0.9567143 -0.24458549999999935
0.9577143 -0.24486850000000013
0.9587143 -0.2451415000000003
0.9597143 -0.24540400000000032
0.9607143 -0.24565700000000043
0.9617143 -0.245898499999999
0.9627143 -0.24612949999999892
0.9637143 -0.24635100000000015
0.9647143 -0.24656200000000003
0.9657143 -0.24676300000000054
0.9667143 -0.24695450000000105
0.9677143 -0.24713599999999952
0.9687143 -0.24730749999999999
0.9697143 -0.24746999999999986
0.9707143 -0.24762299999999973
0.9717143 -0.24776650000000094
0.9727143 -0.2479010000000002
0.9737143 -0.2480264999999988
0.9747143 -0.2481429999999995
0.9757143 -0.24825100000000028
0.9767143 -0.24834950000000106
0.9777143 -0.24844100000000138
0.9787143 -0.2485249999999991
0.9797143 -0.24859899999999888
0.9807143 -0.24866450000000004
0.9817143 -0.2487229999999994
0.9827143 -0.24877249999999948
0.9837143 -0.24881300000000028
0.9847143 -0.24884800000000137
0.9857143 -0.24887400000000048
0.9867143 -0.2488914999999983
0.9877143 -0.2489019999999997
0.9887143 -0.24890300000000115
0.9897143 -0.24889550000000132
0.9907143 -0.24888000000000088
0.9917143 -0.24885699999999794
0.9927143 -0.2488249999999984
0.9937143 -0.24878250000000016
0.9947143 -0.2487315000000007
0.9957143 -0.2486715000000019
0.9967143 -0.24860349999999984
0.9977143 -0.2485264999999985
0.9987143 -0.24843899999999852
0.9997143 -0.2483415000000005
1.000714 -0.24823350000000108
1.001714 -0.24811449999999954
1.002714 -0.24798499999999926
1.003714 -0.24784700000000048
1.004714 -0.2476970000000008
1.005714 -0.24753500000000034
1.006714 -0.24736349999999985
1.007714 -0.24718049999999922
1.008714 -0.24698699999999996
1.009714 -0.24678149999999976
1.010714 -0.2465644999999995
1.011714 -0.24633649999999982
1.012714 -0.2460964999999993
1.013714 -0.24584549999999936
1.014714 -0.2455825000000013
1.015714 -0.24530750000000237
1.016714 -0.24502199999999935
1.017714 -0.24472549999999962
1.018714 -0.24441700000000177
1.019714 -0.24409699999999834
1.020714 -0.2437649999999995
1.021714 -0.24342150000000057
1.022714 -0.24306649999999877
1.023714 -0.24270100000000097
1.024714 -0.24232549999999978
1.025714 -0.24193749999999975
1.026714 -0.24153700000000086
1.027714 -0.2411280000000007
1.028714 -0.24070800000000114
1.029714 -0.2402754999999973
1.030714 -0.2398329999999982
1.031714 -0.2393805000000011
1.032714 -0.23891600000000046
1.033714 -0.23844149999999914
1.034714 -0.2379575000000005
1.035714 -0.2374610000000003
1.036714 -0.2369559999999989
1.037714 -0.23644099999999943
1.038714 -0.2359155000000013
1.039714 -0.2353805000000005
1.040714 -0.23483450000000022
1.041714 -0.234278500000002
1.042714 -0.23371250000000032
1.043714 -0.23313599999999998
1.044714 -0.23254999999999965
1.045714 -0.23195449999999931
1.046714 -0.2313489999999983
1.047714 -0.23073400000000002
1.048714 -0.23010950000000174
1.049714 -0.22947500000000004
1.050714 -0.22883050000000035
1.051714 -0.2281769999999987
1.052714 -0.2275129999999983
1.053714 -0.22683950000000064
1.054714 -0.22615599999999958
1.055714 -0.22546300000000127
1.056714 -0.2247599999999995
1.057714 -0.22404699999999977
1.058714 -0.22332400000000205
1.059714 -0.2225905000000002
1.060714 -0.22184700000000035
1.061714 -0.2210914999999997
1.062714 -0.22032749999999776
1.063714 -0.21955349999999782
1.064714 -0.21876749999999975
1.065714 -0.21797050000000226
1.066714 -0.21716250000000267
1.067714 -0.21634449999999966
1.068714 -0.21551549999999994
1.069714 -0.21467449999999938
1.070714 -0.2138229999999974
1.071714 -0.21296000000000076
1.072714 -0.21208550000000123
1.073714 -0.21120050000000032
1.074714 -0.21030399999999927
1.075714 -0.2093964999999988
1.076714 -0.20847649999999948
1.077714 -0.20754649999999947
1.078714 -0.20660550000000005
1.079714 -0.20565349999999852
1.080714 -0.20468999999999957
1.081714 -0.20371500000000317
1.082714 -0.2027315000000028
1.083714 -0.20173649999999962
1.084714 -0.20072899999999758
1.085714 -0.19971299999999698
1.086714 -0.19868900000000125
1.087714 -0.19765300000000466
1.088714 -0.19660500000000183
1.089714 -0.195548499999995
1.090714 -0.19448350000000045
1.091714 -0.1934065000000051
1.092714 -0.1923210000000003
1.093714 -0.19122699999999693
1.094714 -0.19012399999999702
1.095714 -0.18901200000000057
1.096714 -0.18788850000000124
1.097714 -0.18675599999999995
1.098714 -0.1856154999999981
1.099714 -0.18446599999999966
1.100714 -0.18330749999999926
1.101714 -0.1821405000000003
1.102714 -0.18096449999999933
1.103714 -0.17978049999999782
1.104714 -0.17858700000000174
1.105714 -0.1773845000000037
1.106714 -0.17617399999999964
1.107714 -0.17495499999999703
1.108714 -0.1737270000000033
1.109714 -0.17248950000000413
1.110714 -0.17124649999999986
1.111714 -0.169995499999995
1.112714 -0.168735499999999
1.113714 -0.16746650000000105
1.114714 -0.1661885000000011
1.115714 -0.16490500000000144
1.116714 -0.16361599999999665
1.117714 -0.1623180000000007
1.118714 -0.16100850000000194
1.119714 -0.15969300000000003
1.120714 -0.158370999999997
1.121714 -0.15704099999999882
1.122714 -0.15570550000000094
1.123714 -0.15436100000000108
1.124714 -0.1530105000000035
1.125714 -0.1516545000000008
1.126714 -0.15028649999999727
1.127714 -0.148912499999996
1.128714 -0.14753300000000047
1.129714 -0.14614500000000094
1.130714 -0.1447509999999983
1.131714 -0.1433479999999991
1.132714 -0.14193950000000016
1.133714 -0.14052500000000354
1.134714 -0.1391014999999995
1.135714 -0.1376694999999969
1.136714 -0.13623250000000345
1.137714 -0.1347885
1.138714 -0.133335999999998
1.139714 -0.13187550000000087
1.140714 -0.1304085000000026
1.141714 -0.1289359999999992
1.142714 -0.12745449999999925
1.143714 -0.1259640000000027
1.144714 -0.12446849999999907
1.145714 -0.1229664999999997
1.146714 -0.12145900000000062
1.147714 -0.11994600000000186
1.148714 -0.1184204999999988
1.149714 -0.11688949999999607
1.150714 -0.11535599999999788
1.151714 -0.11381350000000315
1.152714 -0.11226499999999985
1.153714 -0.11071099999999684
1.154714 -0.1091480000000027
1.155714 -0.10758200000000429
1.156714 -0.10601050000000073
1.157714 -0.10443049999999862
1.158714 -0.10284749999999766
1.159714 -0.10125800000000099
1.160714 -0.09966299999999918
1.161714 -0.09806249999999768
1.162714 -0.09645600000000387
1.163714 -0.09484650000000037
1.164714 -0.09323099999999918
1.165714 -0.09160999999999826
1.166714 -0.08998349999999765
1.167714 -0.08835350000000017
1.168714 -0.08671749999999956
1.169714 -0.08507650000000268
1.170714 -0.0834320000000035
1.171714 -0.08178450000000007
1.172714 -0.08013450000000119
1.173714 -0.07847849999999919
1.174714 -0.07681649999999947
1.175714 -0.0751519999999989
1.176714 -0.07348449999999948
1.177714 -0.07181100000000235
1.178714 -0.07013450000000095
1.179714 -0.06845500000000068
1.180714 -0.06676999999999529
1.181714 -0.06508199999999648
1.182714 -0.06339100000000422
1.183714 -0.061697000000002264
1.184714 -0.06000049999999946
1.185714 -0.0583009999999978
1.186714 -0.05659799999999929
1.187714 -0.054892499999999914
1.188714 -0.05318150000000084
1.189714 -0.05146750000000291
1.190714 -0.049752999999996134
1.191714 -0.04803300000000049
1.192714 -0.04630700000000172
1.193714 -0.04458099999999753
1.194714 -0.042852499999997906
1.195714 -0.04111800000000058
1.196714 -0.03938350000000325
1.197714 -0.03764299999999736
1.198714 -0.035899499999998044
1.199714 -0.03415600000000415
1.200714 -0.03240699999999971
1.201714 -0.030654999999996407
1.202714 -0.028899999999999672
1.203714 -0.02714250000000209
1.204714 -0.02538450000000108
1.205714 -0.023623500000001213
1.206714 -0.021860000000000497
1.207714 -0.02009599999999636
1.208714 -0.018329500000002212
1.209714 -0.016560000000003787
1.210714 -0.014790499999999939
1.211714 -0.013018500000000661
1.212714 -0.01124599999999796
1.213714 -0.009472999999997258
1.214714 -0.007697999999999126
1.215714 -0.005925500000001846
1.216714 -0.004152999999999145
1.217714 -0.0023809999999998676
1.218714 -0.0006080000000045858
1.219714 0.001164500000003536
1.220714 0.002933500000003959
1.221714 0.0046999999999981085
1.222714 0.006467000000001102
1.223714 0.008233500000000673
1.224714 0.009996999999995967
1.225714 0.011761000000000106
1.226714 0.013521500000001968
1.227714 0.015279499999997555
1.228714 0.01703449999999971
1.229714 0.018789500000001864
1.230714 0.0205444999999986
1.231714 0.02229349999999762
1.232714 0.024042500000002066
1.233714 0.02579150000000109
1.234714 0.02753549999999841
1.235714 0.02927849999999972
1.236714 0.031021500000001038
1.237714 0.0327624999999995
1.238714 0.03450000000000111
1.239714 0.0362369999999993
1.240714 0.0379745000000009
1.241714 0.03970900000000366
1.242714 0.04144100000000013
1.243714 0.04317299999999662
1.244714 0.044903999999997085
1.245714 0.04663300000000013
1.246714 0.04836200000000318
1.247714 0.0500905000000028
1.248714 0.05181649999999615
1.249714 0.05354250000000034
1.250714 0.05526550000000026
1.251714 0.0569849999999979
1.252714 0.05870800000000323
1.253714 0.0604285000000023
1.254714 0.062142500000000225
1.255714 0.0638534999999993
1.256714 0.06556499999999638
1.257714 0.06727649999999888
1.258714 0.06898500000000253
1.259714 0.07068750000000304
1.260714 0.07238699999999929
1.261714 0.07408400000000008
1.262714 0.07577749999999861
1.263714 0.07746849999999629
1.264714 0.07915399999999968
1.265714 0.08083300000000194
1.266714 0.08250899999999993
1.267714 0.08418249999999705
1.268714 0.0858504999999999
1.269714 0.08751249999999962
1.270714 0.08917150000000047
1.271714 0.09082450000000362
1.272714 0.09246849999999937
1.273714 0.09410999999999968
1.274714 0.09574850000000114
1.275714 0.09737849999999862
1.276714 0.09900249999999838
1.277714 0.10062050000000043
1.278714 0.10223050000000193
1.279714 0.10383700000000115
1.280714 0.10543699999999924
1.281714 0.10702899999999677
1.282714 0.1086155
1.283714 0.11019600000000013
1.284714 0.11177050000000252
1.285714 0.11333600000000293
1.286714 0.11489599999999824
1.287714 0.11645049999999924
1.288714 0.11799599999999826
1.289714 0.11953500000000156
1.290714 0.12106900000000316
1.291714 0.12259699999999621
1.292714 0.12411599999999812
1.293714 0.1256295000000003
1.294714 0.1271369999999994
1.295714 0.1286359999999999
1.296714 0.1301295000000007
1.297714 0.13161650000000036
1.298714 0.13309449999999806
1.299714 0.13456749999999945
1.300714 0.1360339999999997
1.301714 0.13749500000000028
1.302714 0.13895050000000114
1.303714 0.140397
1.304714 0.14183750000000117
1.305714 0.1432725000000026
1.306714 0.14470150000000093
1.307714 0.14612450000000154
1.308714 0.14754199999999704
1.309714 0.1489529999999968
1.310714 0.1503590000000003
1.311714 0.15175900000000067
1.312714 0.15315300000000331
1.313714 0.15453850000000197
1.314714 0.15591499999999867
1.315714 0.1572889999999999
1.316714 0.15865650000000003
1.317714 0.16001549999999617
1.318714 0.16136650000000258
1.319714 0.16271100000000244
1.320714 0.16404949999999918
1.321714 0.1653764999999985
1.322714 0.16669799999999813
1.323714 0.16801050000000117
1.324714 0.16931450000000023
1.325714 0.17061250000000158
1.326714 0.1718990000000001
1.327714 0.17317649999999662
1.328714 0.17444500000000202
1.329714 0.17570599999999942
1.330714 0.17695749999999685
1.331714 0.1781970000000043
1.332714 0.1794280000000023
1.333714 0.18064999999999834
1.334714 0.18186100000000038
1.335714 0.1830604999999996
1.336714 0.18425049999999882
1.337714 0.1854319999999995
1.338714 0.1866019999999973
1.339714 0.18776350000000197
1.340714 0.1889160000000047
1.341714 0.19005650000000113
1.342714 0.19118599999999814
1.343714 0.19230349999999974
1.344714 0.19341249999999735
1.345714 0.19451249999999842
1.346714 0.19560400000000092
1.347714 0.19668400000000058
1.348714 0.19775150000000138
1.349714 0.1988109999999962
1.350714 0.19986199999999793
1.351714 0.20090400000000305
1.352714 0.20193400000000192
1.353714 0.20295550000000223
1.354714 0.20396849999999855
1.355714 0.20496949999999947
1.356714 0.20596050000000238
1.357714 0.20694149999999917
1.358714 0.20791349999999942
1.359714 0.20887649999999763
1.360714 0.2098295000000006
1.361714 0.21077450000000034
1.362714 0.2117084999999979
1.363714 0.21263250000000017
1.364714 0.2135480000000012
1.365714 0.21445450000000024
1.366714 0.2153509999999986
1.367714 0.21623700000000093
1.368714 0.21711450000000201
1.369714 0.2179834999999991
1.370714 0.2188420000000002
1.371714 0.21969149999999932
1.372714 0.2205329999999979
1.373714 0.22136400000000045
1.374714 0.22218550000000034
1.375714 0.2229975000000002
1.376714 0.22380149999999954
1.377714 0.22459599999999888
1.378714 0.22538000000000225
1.379714 0.22615550000000156
1.380714 0.22692249999999967
1.381714 0.22767949999999976
1.382714 0.22842599999999846
1.383714 0.22916350000000058
1.384714 0.22989250000000147
1.385714 0.2306114999999989
1.386714 0.23132000000000036
1.387714 0.2320185000000011
1.388714 0.23270849999999788
1.389714 0.23338799999999865
1.390714 0.234056000000002
1.391714 0.23471500000000067
1.392714 0.23536399999999863
1.393714 0.23600149999999917
1.394714 0.2366269999999989
1.395714 0.23724300000000134
1.396714 0.23785000000000178
1.397714 0.23844450000000067
1.398714 0.23902800000000016
1.399714 0.23960199999999965
1.400714 0.2401635000000003
1.401714 0.24071449999999955
1.402714 0.2412559999999988
1.403714 0.24178600000000064
1.404714 0.24230399999999896
1.405714 0.24281049999999982
1.406714 0.24330650000000198
1.407714 0.24379249999999805
1.408714 0.24426849999999883
1.409714 0.24473250000000146
1.410714 0.2451870000000014
1.411714 0.24563199999999866
1.412714 0.24606549999999847
1.413714 0.24648900000000035
1.414714 0.2469025000000015
1.415714 0.24730550000000123
1.416714 0.24769799999999953
1.417714 0.24808249999999998
1.418714 0.24845799999999849
1.419714 0.24882349999999898
1.420714 0.24917850000000077
1.421714 0.24952450000000057
1.422714 0.24986199999999914
1.423714 0.2501894999999997
1.424714 0.2505085000000017
1.425714 0.25081849999999895
1.426714 0.25111949999999966
1.427714 0.2514104999999997
1.428714 0.25169250000000043
1.429714 0.25196650000000065
1.430714 0.2522299999999994
1.431714 0.25248450000000167
1.432714 0.25273049999999986
1.433714 0.25296749999999885
1.434714 0.25319599999999925
1.435714 0.2534140000000009
1.436714 0.2536239999999994
1.437714 0.2538249999999985
1.438714 0.254015000000001
1.439714 0.2541970000000002
1.440714 0.2543705000000008
1.441714 0.25453349999999997
1.442714 0.2546874999999999
1.443714 0.25483300000000125
1.444714 0.25496849999999927
1.445714 0.25509499999999796
1.446714 0.25521300000000074
1.447714 0.2553210000000002
1.448714 0.2554180000000002
1.449714 0.25550650000000164
1.450714 0.25558699999999984
1.451714 0.25565849999999873
1.452714 0.25571949999999893
1.453714 0.25577000000000044
1.454714 0.25581250000000133
1.455714 0.25584600000000035
1.456714 0.25586899999999785
1.457714 0.2558840000000003
1.458714 0.2558895000000013
1.459714 0.2558844999999996
1.460714 0.25586999999999926
1.461714 0.2558464999999997
1.462714 0.25581400000000076
1.463714 0.25577200000000055
1.464714 0.25571999999999967
1.465714 0.25565899999999947
1.466714 0.2555885000000006
1.467714 0.25550799999999974
1.468714 0.2554189999999989
1.469714 0.2553200000000001
1.470714 0.2552120000000007
1.471714 0.2550950000000006
1.472714 0.25496849999999927
1.473714 0.25483349999999927
1.474714 0.25469000000000075
1.475714 0.25453750000000025
1.476714 0.2543760000000005
1.477714 0.2542065000000001
1.478714 0.25402949999999996
1.479714 0.25384399999999985
1.480714 0.25365049999999917
1.481714 0.2534500000000008
1.482714 0.25324199999999975
1.483714 0.2530269999999996
1.484714 0.25280550000000107
1.485714 0.25257699999999933
1.486714 0.25234149999999983
1.487714 0.2520999999999998
1.488714 0.2518530000000002
1.489714 0.25160050000000084
1.490714 0.2513419999999997
1.491714 0.25107800000000013
1.492714 0.25080900000000034
1.493714 0.25053449999999944
1.494714 0.2502559999999996
1.495714 0.24997200000000003
1.496714 0.24968300000000015
1.497714 0.24938999999999997
1.498714 0.24909199999999945
1.499714 0.24878899999999995
1.500714 0.24848150000000083
1.501714 0.2481710000000001
1.502714 0.2478549999999997
1.503714 0.24753349999999957
1.504714 0.24720799999999915
1.505714 0.24687800000000046
1.506714 0.2465430000000007
1.507714 0.2462035
1.508714 0.2458599999999997
1.509714 0.2455109999999997
1.510714 0.24515649999999997
1.511714 0.24479750000000058
1.512714 0.24443400000000023
1.513714 0.24406449999999946
1.514714 0.2436899999999997
1.515714 0.24331065000000032
1.516714 0.24292590000000017
1.517714 0.2425364
1.518714 0.24214170000000035
1.519714 0.24174149999999955
1.520714 0.24133624999999936
1.521714 0.24092590000000053
1.522714 0.2405104000000006
1.523714 0.24008984999999988
1.524714 0.23966419999999983
1.525714 0.2392338499999996
1.526714 0.2387984000000001
1.527714 0.2383582000000006
1.528714 0.23791364999999953
1.529714 0.2374646999999998
1.530714 0.23701140000000048
1.531714 0.2365537499999999
1.532714 0.23609209999999972
1.533714 0.23562660000000002
1.534714 0.2351572999999999
1.535714 0.23468439999999993
1.536714 0.23420815000000017
1.537714 0.23372885000000004
1.538714 0.23324644999999977
1.539714 0.2327613499999998
1.540714 0.2322737000000002
1.541714 0.2317834500000001
1.542714 0.2312910499999998
1.543714 0.23079665000000005
1.544714 0.2303003500000001
1.545714 0.22980239999999996
1.546714 0.22930290000000006
1.547714 0.22880209999999998
1.548714 0.2283001499999999
1.549714 0.22779714999999995
1.550714 0.2272933
1.551714 0.2267887
1.552714 0.2262834
1.553714 0.22577759
1.554714 0.225271335
1.555714 0.22476465500000004
1.556714 0.22425767500000002
1.557714 0.22375043549999998
1.558714 0.223242935
1.559714 0.22273523449999996
1.560714 0.22222732
1.561714 0.22171917499999994
1.562714 0.221210885
1.563714 0.22070251000000002
1.564714 0.22019384999999994
1.565714 0.21968495000000005
1.566714 0.21917584999999995
1.567714 0.21866645
1.568714 0.2181567000000001
1.569714 0.2176465499999999
1.570714 0.21713604999999994
1.571714 0.2166251000000001
1.572714 0.21611374999999994
1.573714 0.21560190000000012
1.574714 0.21508965000000005
1.575714 0.21457709999999994
1.576714 0.2140639499999999
1.577714 0.21355039999999978
1.578714 0.21303659999999994
1.579714 0.21252255000000012
1.580714 0.21200830000000004
1.581714 0.21149410000000013
1.582714 0.21097985000000005
1.583714 0.21046559999999997
1.584714 0.20995175000000002
1.585714 0.20943844999999991
1.586714 0.20892570000000027
1.587714 0.20841359999999978
1.588714 0.20790244999999952
1.589714 0.20739210000000047
1.590714 0.2068831499999999
1.591714 0.20637564999999963
1.592714 0.20586960000000035
1.593714 0.20536534999999997
1.594714 0.20486294999999966
1.595714 0.20436270000000023
1.596714 0.2038643000000002
1.597714 0.20336849999999995
1.598714 0.20287554999999982
1.599714 0.2023847499999999
1.600714 0.2018969000000004
1.601714 0.20141234999999993
1.602714 0.20093029999999962
1.603714 0.20045114999999988
1.604714 0.1999757000000003
1.605714 0.19950314999999996
1.606714 0.19903320000000008
1.607714 0.19856750000000017
1.608714 0.19810499999999967
1.609714 0.19764500000000002
1.610714 0.19718799999999992
1.611714 0.19673450000000006
1.612714 0.19628500000000043
1.613714 0.1958384999999997
1.614714 0.1953944999999998
1.615714 0.19495400000000015
1.616714 0.19451650000000004
1.617714 0.19408149999999944
1.618714 0.19365049999999978
1.619714 0.19322250000000032
1.620714 0.1927975000000004
1.621714 0.19237650000000078
1.622714 0.19195799999999927
1.623714 0.19154249999999937
1.624714 0.19113050000000034
1.625714 0.19072250000000027
1.626714 0.19031799999999977
1.627714 0.18991600000000008
1.628714 0.18951850000000006
1.629714 0.18912500000000032
1.630714 0.1887345000000008
1.631714 0.18834849999999953
1.632714 0.18796649999999993
1.633714 0.18758849999999924
1.634714 0.1872154999999989
1.635714 0.18684750000000025
1.636714 0.18648350000000052
1.637714 0.18612400000000046
1.638714 0.18577000000000007
1.639714 0.18542049999999935
1.640714 0.18507600000000032
1.641714 0.184737000000001
1.642714 0.18440350000000003
1.643714 0.18407450000000006
1.644714 0.18375149999999915
1.645714 0.1834345
1.646714 0.1831220000000005
1.647714 0.18281550000000008
1.648714 0.18251500000000007
1.649714 0.18221999999999974
1.650714 0.1819305000000005
1.651714 0.1816470000000003
1.652714 0.18136999999999992
1.653714 0.18109799999999987
1.654714 0.18083199999999888
1.655714 0.18057249999999903
1.656714 0.18031850000000021
1.657714 0.1800705000000005
1.658714 0.1798284999999998
1.659714 0.17959249999999957
1.660714 0.17936250000000112
1.661714 0.17913899999999972
1.662714 0.17892149999999873
1.663714 0.17871000000000087
1.664714 0.17850450000000073
1.665714 0.17830550000000034
1.666714 0.17811299999999974
1.667714 0.17792599999999886
1.668714 0.17774550000000047
1.669714 0.1775715000000005
1.670714 0.17740300000000023
1.671714 0.17724150000000047
1.672714 0.17708599999999974
1.673714 0.1769360000000001
1.674714 0.1767919999999995
1.675714 0.17665450000000005
1.676714 0.17652299999999965
1.677714 0.17639649999999962
1.678714 0.17627750000000078
1.679714 0.1761640000000003
1.680714 0.17605699999999957
1.681714 0.17595599999999928
1.682714 0.1758605000000001
1.683714 0.17577150000000064
1.684714 0.1756874999999988
1.685714 0.17561099999999957
1.686714 0.17554100000000009
1.687714 0.17547700000000102
1.688714 0.1754190000000024
1.689714 0.1753680000000002
1.690714 0.17532449999999783
1.691714 0.17528649999999787
1.692714 0.17525450000000106
1.693714 0.17523000000000136
1.694714 0.17521250000000083
1.695714 0.17520049999999998
1.696714 0.175195999999999
1.697714 0.1752010000000007
1.698714 0.1752110000000014
1.699714 0.1752264999999991
1.700714 0.17525149999999948
1.701714 0.17528399999999972
1.702714 0.1753229999999984
1.703714 0.17536949999999962
1.704714 0.17542350000000068
1.705714 0.17548400000000017
1.706714 0.17555300000000093
1.707714 0.1756290000000008
1.708714 0.17571149999999913
1.709714 0.17580150000000003
1.710714 0.17589900000000075
1.711714 0.1760039999999986
1.712714 0.1761159999999983
1.713714 0.17623400000000114
1.714714 0.17635900000000038
1.715714 0.1764909999999988
1.716714 0.17662950000000102
1.717714 0.1767755000000004
1.718714 0.17692699999999947
1.719714 0.17708350000000025
1.720714 0.17724799999999888
1.721714 0.17742000000000008
1.722714 0.17759600000000153
1.723714 0.1777780000000007
1.724714 0.17796699999999904
1.725714 0.1781620000000005
1.726714 0.17836400000000105
1.727714 0.17857199999999934
1.728714 0.17878649999999877
1.729714 0.1790065000000006
1.730714 0.17923150000000143
1.731714 0.1794639999999994
1.732714 0.1797029999999985
1.733714 0.17994899999999944
1.734714 0.18020250000000024
1.735714 0.1804600000000013
1.736714 0.18072450000000154
1.737714 0.18099649999999887
1.738714 0.18127449999999934
1.739714 0.18155999999999967
1.740714 0.18185099999999968
1.741714 0.18214900000000156
1.742714 0.18245500000000128
1.743714 0.182766499999998
1.744714 0.18308449999999857
1.745714 0.1834110000000004
1.746714 0.18374299999999924
1.747714 0.1840814999999992
1.748714 0.18442799999999973
1.749714 0.18478050000000065
1.750714 0.1851380000000006
1.751714 0.1855035000000011
1.752714 0.18587600000000074
1.753714 0.18625400000000006
1.754714 0.18663999999999997
1.755714 0.18703149999999957
1.756714 0.1874284999999989
1.757714 0.18783300000000075
1.758714 0.18824400000000105
1.759714 0.18866000000000033
1.760714 0.18908300000000144
1.761714 0.1895124999999983
1.762714 0.18994599999999812
1.763714 0.19038700000000053
1.764714 0.19083400000000061
1.765714 0.19128650000000041
1.766714 0.19174599999999936
1.767714 0.1922105
1.768714 0.19268050000000037
1.769714 0.19315600000000044
1.770714 0.1936379999999989
1.771714 0.1941254999999998
1.772714 0.1946175000000017
1.773714 0.1951150000000006
1.774714 0.19561849999999986
1.775714 0.19612799999999964
1.776714 0.19664299999999904
1.777714 0.19716249999999946
1.778714 0.19768600000000017
1.779714 0.19821599999999934
1.780714 0.19875049999999944
1.781714 0.19928849999999912
1.782714 0.19983250000000197
1.783714 0.20038100000000034
1.784714 0.20093299999999828
1.785714 0.20149050000000138
1.786714 0.2020515000000013
1.787714 0.2026164999999988
1.788714 0.20318549999999935
1.789714 0.2037585000000001
1.790714 0.2043364999999999
1.791714 0.20491750000000125
1.792714 0.20550250000000014
1.793714 0.2060899999999999
1.794714 0.20668050000000124
1.795714 0.20727599999999885
1.796714 0.20787449999999805
1.797714 0.20847500000000008
1.798714 0.20907900000000165
1.799714 0.20968750000000153
1.800714 0.21029849999999956
1.801714 0.21091099999999968
1.802714 0.21152649999999873
1.803714 0.2121449999999993
1.804714 0.2127665000000014
1.805714 0.213390499999999
1.806714 0.21401799999999885
1.807714 0.21464700000000084
1.808714 0.21527650000000084
1.809714 0.21590950000000042
1.810714 0.2165454999999988
1.811714 0.21718299999999935
1.812714 0.21782200000000207
1.813714 0.2184605000000013
1.814714 0.21910250000000014
1.815714 0.21974849999999657
1.816714 0.2203945000000011
1.817714 0.2210405000000002
1.818714 0.22168649999999931
1.819714 0.22233300000000186
1.820714 0.22298199999999982
1.821714 0.22363400000000205
1.822714 0.22428300000000004
1.823714 0.224931999999998
1.824714 0.22558349999999683
1.825714 0.22623849999999793
1.826714 0.22689349999999903
1.827714 0.22754550000000126
1.828714 0.22820050000000236
1.829714 0.22885500000000003
1.830714 0.22951000000000113
1.831714 0.2301644999999988
1.832714 0.2308194999999999
1.833714 0.23147749999999986
1.834714 0.23213499999999637
1.835714 0.23279250000000376
1.836714 0.2334505000000037
1.837714 0.23411149999999709
1.838714 0.2347719999999979
1.839714 0.2354324999999987
1.840714 0.2360929999999995
1.841714 0.23675400000000374
1.842714 0.2374175000000034
1.843714 0.23808099999999763
1.844714 0.23874449999999728
1.845714 0.23940800000000237
1.846714 0.24006850000000318
1.847714 0.24072949999999654
1.848714 0.24139299999999622
1.849714 0.24205350000000245
1.850714 0.24271150000000238
1.851714 0.24336899999999892
1.852714 0.24402400000000002
1.853714 0.24467900000000112
1.854714 0.24533099999999794
1.855714 0.2459794999999979
1.856714 0.24662550000000244
1.857714 0.24726649999999983
1.858714 0.24790650000000125
1.859714 0.2485435000000038
1.860714 0.24917549999999922
1.861714 0.24980099999999894
1.862714 0.2504239999999978
1.863714 0.25104399999999777
1.864714 0.2516580000000001
1.865714 0.25226599999999927
1.866714 0.2528684999999987
1.867714 0.2534655000000039
1.868714 0.2540560000000025
1.869714 0.254640999999996
1.870714 0.25521999999999717
1.871714 0.2557935000000041
1.872714 0.25636150000000046
1.873714 0.2569229999999957
1.874714 0.25747850000000405
1.875714 0.25803150000000075
1.876714 0.2585789999999977
1.877714 0.25911750000000355
1.878714 0.25964949999999737
1.879714 0.26017650000000037
1.880714 0.2607005000000045
1.881714 0.2612185000000001
1.882714 0.26173099999999594
1.883714 0.2622369999999961
1.884714 0.262737500000002
1.885714 0.26323550000000157
1.886714 0.26372749999999806
1.887714 0.2642129999999988
1.888714 0.2646935000000033
1.889714 0.2651710000000035
1.890714 0.26564199999999716
1.891714 0.2661079999999999
1.892714 0.26657100000000383
1.893714 0.2670250000000004
1.894714 0.2674729999999992
1.895714 0.26791799999999916
1.896714 0.2683574999999994
1.897714 0.26879149999999996
1.898714 0.26922199999999824
1.899714 0.26964399999999794
1.900714 0.27005749999999906
1.901714 0.2704674999999979
1.902714 0.27086900000000363
1.903714 0.27126550000000227
1.904714 0.2716554999999997
1.905714 0.27203350000000176
1.906714 0.2724059999999987
1.907714 0.27276949999999905
1.908714 0.27312499999999884
1.909714 0.2734715000000021
1.910714 0.2738084999999999
1.911714 0.27413749999999715
1.912714 0.27445500000000245
1.913714 0.2747635000000003
1.914714 0.27506050000000076
1.915714 0.27534550000000035
1.916714 0.275621999999996
1.917714 0.2758869999999996
1.918714 0.2761400000000024
1.919714 0.2763815000000024
1.920714 0.27661149999999946
1.921714 0.2768299999999992
1.922714 0.27703349999999916
1.923714 0.2772224999999975
1.924714 0.2774005000000018
1.925714 0.27756600000000187
1.926714 0.2777199999999991
1.927714 0.27785999999999805
1.928714 0.2779855000000007
1.929714 0.2780990000000026
1.930714 0.2781974999999993
1.931714 0.2782849999999966
1.932714 0.27835799999999766
1.933714 0.27841600000000444
1.934714 0.2784595000000041
1.935714 0.27849149999999545
1.936714 0.2785120000000003
1.937714 0.27851800000000343
1.938714 0.278508999999996
1.939714 0.2784884999999966
1.940714 0.27845700000000323
1.941714 0.2784075000000004
1.942714 0.2783459999999968
1.943714 0.2782734999999992
1.944714 0.27818900000000074
1.945714 0.27809250000000146
1.946714 0.27797950000000304
1.947714 0.27785449999999834
1.948714 0.27771749999999823
1.949714 0.27756600000000187
1.950714 0.27739999999999837
1.951714 0.27722300000000094
1.952714 0.27703349999999916
1.953714 0.2768265000000023
1.954714 0.2766059999999998
1.955714 0.27637299999999837
1.956714 0.2761255000000007
1.957714 0.27586350000000137
1.958714 0.2755870000000003
1.959714 0.27529349999999675
1.960714 0.27498450000000085
1.961714 0.2746615000000013
1.962714 0.27432400000000007
1.963714 0.2739714999999991
1.964714 0.2735995000000002
1.965714 0.2732095000000027
1.966714 0.272807499999999
1.967714 0.27238849999999815
1.968714 0.2719490000000033
1.969714 0.2714925000000005
1.970714 0.27101799999999915
1.971714 0.27052549999999925
1.972714 0.27001650000000027
1.973714 0.2694900000000007
1.974714 0.2689424999999983
1.975714 0.268375
1.976714 0.26779049999999904
1.977714 0.2671879999999996
1.978714 0.2665645000000027
1.979714 0.26591849999999817
1.980714 0.26525549999999654
1.981714 0.2645715000000029
1.982714 0.2638670000000044
1.983714 0.263145
1.984714 0.2623999999999953
1.985714 0.26163500000000006
1.986714 0.260849000000002
1.987714 0.26003950000000026
1.988714 0.25921050000000057
1.989714 0.25836349999999686
1.990714 0.2574959999999992
1.991714 0.25660550000000126
1.992714 0.25569449999999855
1.993714 0.2547634999999998
1.994714 0.25380849999999944
1.995714 0.2528334999999976
1.996714 0.25183849999999985
1.997714 0.2508200000000038
1.998714 0.24978100000000295
1.999714 0.24872399999999814
2.000714 0.2476469999999973
2.001714 0.2465474999999997
2.002714 0.2454240000000058
2.003714 0.24428000000000166
2.004714 0.24312199999999926
2.005714 0.2419399999999952
2.006714 0.24073499999999626
2.007714 0.23951300000000023
2.008714 0.2382730000000002
2.009714 0.23701000000000538
2.010714 0.235723499999996
2.011714 0.23441899999999352
2.012714 0.23310050000000362
2.013714 0.23175500000000232
2.014714 0.23038500000000134
2.015714 0.22900000000000612
2.016714 0.22759000000000235
2.017714 0.22616499999999345
2.018714 0.22471499999999772
2.019714 0.22324500000000602
2.020714 0.22175499999999665
2.021714 0.22024000000000046
2.022714 0.21870500000000825
2.023714 0.2171449999999967
2.024714 0.2155599999999983
2.025714 0.21395500000000395
2.026714 0.21232999999999191
2.027714 0.21067999999999304
2.028714 0.20900500000000732
2.029714 0.20731500000000566
2.030714 0.20559499999999375
2.031714 0.2038449999999933
2.032714 0.2020799999999986
2.033714 0.20029000000000619
2.034714 0.19847000000000353
2.035714 0.1966299999999941
2.036714 0.1947699999999995
2.037714 0.1928750000000038
2.038714 0.1909549999999996
2.039714 0.1890200000000011
2.040714 0.18706000000000494
2.041714 0.18505999999999515
2.042714 0.1830400000000002
2.043714 0.18099500000000757
2.044714 0.17892999999999729
2.045714 0.17684000000000016
2.046714 0.17471500000000192
2.047714 0.1725699999999969
2.048714 0.17039499999999247
2.049714 0.1682000000000029
2.050714 0.16598500000000652
2.051714 0.1637349999999982
2.052714 0.16146000000000302
2.053714 0.15915499999999763
2.054714 0.15682499999999455
2.055714 0.1544799999999972
2.056714 0.15210500000000046
2.057714 0.14970000000000433
2.058714 0.14726499999999798
2.059714 0.14481499999999736
2.060714 0.14233499999999735
2.061714 0.13982499999999792
2.062714 0.13730000000000425
2.063714 0.13474500000000034
2.064714 0.13215999999999706
2.065714 0.1295500000000069
2.066714 0.12691999999999912
2.067714 0.12426999999999534
2.068714 0.1215850000000013
2.069714 0.11887499999999876
2.070714 0.11615000000000193
2.071714 0.11339000000000402
2.072714 0.11060999999999926
2.073714 0.10781500000000026
2.074714 0.10498500000000015
2.075714 0.10213000000000236
2.076714 0.09925499999999775
2.077714 0.09635499999999546
2.078714 0.09343500000000803
2.079714 0.09048499999999952
2.080714 0.08750999999999334
2.081714 0.08451500000000202
2.082714 0.08150000000000387
2.083714 0.07845999999999721
2.084714 0.075390000000002
2.085714 0.07230500000000167
2.086714 0.06919499999999282
2.087714 0.06605499999999542
2.088714 0.06290000000000376
2.089714 0.05971500000000185
2.090714 0.05650500000000226
2.091714 0.053275000000006706
2.092714 0.05002499999999348
2.093714 0.04674999999999341
2.094714 0.043440000000003094
2.095714 0.04011000000000596
2.096714 0.036760000000002
2.097714 0.033379999999998654
2.098714 0.02997999999999933
2.099714 0.026559999999993186
2.100714 0.0231150000000002
2.101714 0.01964000000000783
2.102714 0.016135000000005225
2.103714 0.012609999999995802
2.104714 0.0090649999999904
2.105714 0.005489999999996453
2.106714 0.0018850000000031168
2.107714 -0.001734999999995334
2.108714 -0.005384999999993173
2.109714 -0.009065000000001242
2.110714 -0.01276500000000529
2.111714 -0.016489999999996178
2.112714 -0.02023999999999559
2.113714 -0.024010000000001825
2.114714 -0.027805000000005742
2.115714 -0.0316299999999982
2.116714 -0.0354850000000009
2.117714 -0.039354999999997864
2.118714 -0.04324500000000165
2.119714 -0.047170000000006526
2.120714 -0.05111999999999825
2.121714 -0.055089999999996794
2.122714 -0.05908000000000215
2.123714 -0.0630950000000052
2.124714 -0.06713499999999509
2.125714 -0.07119999999999349
2.126714 -0.07529000000000043
2.127714 -0.07939500000000163
2.128714 -0.08351999999999882
2.129714 -0.08767500000000623
2.130714 -0.09184499999999708
2.131714 -0.09603999999999646
2.132714 -0.10026500000000606
2.133714 -0.10449999999999739
2.134714 -0.10875999999999725
2.135714 -0.11304000000000392
2.136714 -0.11733500000000487
2.137714 -0.12165499999999266
2.138714 -0.1259949999999981
2.139714 -0.13035499999999953
2.140714 -0.13473499999999694
2.141714 -0.13913500000000117
2.142714 -0.14354999999999968
2.143714 -0.14798500000000497
2.144714 -0.15244499999999714
2.145714 -0.15692499999999612
2.146714 -0.16141500000000936
2.147714 -0.16592500000000773
2.148714 -0.17045999999999295
2.149714 -0.1749999999999907
2.150714 -0.17956499999999698
2.151714 -0.18415500000000096
2.152714 -0.18875500000000833
2.153714 -0.19337500000000085
2.154714 -0.19801500000000016
2.155714 -0.20267500000000632
2.156714 -0.2073449999999942
2.157714 -0.21204000000000145
2.158714 -0.21675000000000297
2.159714 -0.22147999999998963
2.160714 -0.22622999999999394
2.161714 -0.23099000000000167
2.162714 -0.23577500000000706
2.163714 -0.24057500000000676
2.164714 -0.2453999999999933
2.165714 -0.25024499999999744
2.166714 -0.25510000000000504
2.167714 -0.2599749999999978
2.168714 -0.26487499999999903
2.169714 -0.269780000000002
2.170714 -0.274705000000001
2.171714 -0.2796549999999976
2.172714 -0.2846149999999976
2.173714 -0.2896000000000062
2.174714 -0.2945950000000073
2.175714 -0.29960499999999185
2.176714 -0.3046349999999941
2.177714 -0.3096800000000014
2.178714 -0.3147450000000047
2.179714 -0.3198149999999989
2.180714 -0.3248999999999982
2.181714 -0.330010000000006
2.182714 -0.33512499999999384
2.183714 -0.34024999999999594
2.184714 -0.34540000000000654
2.185714 -0.35055650000000205
2.186714 -0.35572399999999693
2.187714 -0.3609050000000029
2.188714 -0.36609099999999983
2.189714 -0.3712889999999921
2.190714 -0.3765049999999992
2.191714 -0.38172900000000687
2.192714 -0.3869554999999991
2.193714 -0.3921944999999956
2.194714 -0.3974450000000003
2.195714 -0.4027009999999994
2.196714 -0.4079655000000025
2.197714 -0.41323950000000004
2.198714 -0.4185189999999974
2.199714 -0.4238070000000041
2.200714 -0.42910400000000193
2.201714 -0.43440649999999953
2.202714 -0.43971549999999826
2.203714 -0.44503249999999744
2.204714 -0.450352500000001
2.205714 -0.4556790000000002
2.206714 -0.4610135
2.207714 -0.46635349999999953
2.208714 -0.47170000000000023
2.209714 -0.4770500000000032
2.210714 -0.4824050000000023
2.211714 -0.4877654999999958
2.212714 -0.493129499999997
2.213714 -0.49849900000000336
2.214714 -0.503874500000002
2.215714 -0.5092529999999994
2.216714 -0.5146345000000011
2.217714 -0.5200184999999983
2.218714 -0.5254084999999986
2.219714 -0.5308015000000033
2.220714 -0.5361944999999969
2.221714 -0.5415934999999993
2.222714 -0.5469945000000044
2.223714 -0.5523965000000001
2.224714 -0.5578015000000001
2.225714 -0.5632084999999976
2.226714 -0.5686159999999983
2.227714 -0.5740234999999992
2.228714 -0.5794339999999989
2.229714 -0.584844500000004
2.230714 -0.5902515000000015
2.231714 -0.5956619999999957
2.232714 -0.6010729999999989
2.233714 -0.6064775000000009
2.234714 -0.6118814999999994
2.235714 -0.6172864999999994
2.236714 -0.6226885000000005
2.237714 -0.6280865000000014
2.238714 -0.6334795000000005
2.239714 -0.6388699999999988
2.240714 -0.6442570000000003
2.241714 -0.649638500000002
2.242714 -0.6550140000000007
2.243714 -0.6603860000000024
2.244714 -0.6657529999999969
2.245714 -0.6711109999999951
2.246714 -0.676460000000002
2.247714 -0.6818010000000029
2.248714 -0.6871360000000006
2.249714 -0.6924614999999985
2.250714 -0.6977784999999977
2.251714 -0.703084500000003
2.252714 -0.708378500000002
2.253714 -0.7136669999999959
2.254714 -0.7189434999999998
2.255714 -0.724205000000004
2.256714 -0.7294554999999979
2.257714 -0.7346969999999953
2.258714 -0.7399270000000007
2.259714 -0.7451395000000001
2.260714 -0.7503405000000021
2.261714 -0.7555295000000032
2.262714 -0.7607009999999983
2.263714 -0.7658614999999995
2.264714 -0.7710070000000011
2.265714 -0.7761380000000009
2.266714 -0.7812544999999991
2.267714 -0.7863534999999965
2.268714 -0.7914379999999978
2.269714 -0.7965080000000029
2.270714 -0.8015635000000008
2.271714 -0.806601
2.272714 -0.8116195000000023
2.273714 -0.8166214999999998
2.274714 -0.8216085000000003
2.275714 -0.8265780000000004
2.276714 -0.8315285000000003
2.277714 -0.8364629999999993
2.278714 -0.8413784999999983
2.279714 -0.8462739999999986
2.280714 -0.851152000000001
2.281714 -0.8560105
2.282714 -0.8608490000000003
2.283714 -0.8656685000000007
2.284714 -0.8704679999999996
2.285714 -0.8752440000000004
2.286714 -0.8799994999999989
2.287714 -0.8847345000000009
2.288714 -0.8894464999999999
2.289714 -0.8941354999999986
2.290714 -0.8988005000000009
2.291714 -0.9034439999999999
2.292714 -0.9080625000000011
2.293714 -0.9126565
2.294714 -0.9172264999999997
2.295714 -0.9217695000000019
2.296714 -0.9262874999999979
2.297714 -0.9307794999999978
2.298714 -0.9352444999999999
2.299714 -0.9396815000000025
2.300714 -0.9440895000000007
2.301714 -0.9484689999999987
2.302714 -0.9528200000000008
2.303714 -0.9571419999999995
2.304714 -0.9614340000000002
2.305714 -0.9656955000000009
2.306714 -0.9699259999999994
2.307714 -0.9741249999999991
2.308714 -0.9782920000000006
2.309714 -0.982426000000001
2.310714 -0.9865279999999994
2.311714 -0.9905969999999995
2.312714 -0.9946309999999996
2.313714 -0.9986309999999996
2.314714 -1.0025965
2.315714 -1.0065263500000003
2.316714 -1.0104213500000003
2.317714 -1.01428015
2.318714 -1.0181023999999999
2.319714 -1.0218878499999995
2.320714 -1.0256360500000001
2.321714 -1.0293470000000002
2.322714 -1.03302
2.323714 -1.03665463
2.324714 -1.040250725
2.325714 -1.0438079200000001
2.326714 -1.0473258749999999
2.327714 -1.0508042
2.328714 -1.0542427500000002
2.329714 -1.0576414
2.330714 -1.0609996
2.331714 -1.0643167000000004
2.332714 -1.0675928999999995
2.333714 -1.0708278
2.334714 -1.0740208500000004
2.335714 -1.0771719999999998
2.336714 -1.0802805000000004
2.337714 -1.0833465
2.338714 -1.0863699999999987
2.339714 -1.08935
2.340714 -1.0922860000000005
2.341714 -1.0951784999999992
2.342714 -1.0980265000000005
2.343714 -1.1008295
2.344714 -1.103588
2.345714 -1.1063015000000005
2.346714 -1.1089689999999996
2.347714 -1.1115895000000007
2.348714 -1.1141635000000003
2.349714 -1.1166924999999999
2.350714 -1.1191734999999985
2.351714 -1.1216059999999985
2.352714 -1.1239915000000023
2.353714 -1.1263269999999996
2.354714 -1.1286129999999994
2.355714 -1.1308500000000001
2.356714 -1.1330369999999998
2.357714 -1.1351744999999998
2.358714 -1.137261
2.359714 -1.1392970000000016
2.360714 -1.1412804999999986
2.361714 -1.1432114999999996
2.362714 -1.1450904999999996
2.363714 -1.1469165
2.364714 -1.148688500000002
2.365714 -1.150407499999999
2.366714 -1.1520724999999974
2.367714 -1.1536815000000002
2.368714 -1.1552369999999998
2.369714 -1.156736000000003
2.370714 -1.1581784999999991
2.371714 -1.1595634999999997
2.372714 -1.1608935000000031
2.373714 -1.1621684999999988
2.374714 -1.1633850000000006
2.375714 -1.164543500000001
2.376714 -1.1656429999999987
2.377714 -1.1666849999999984
2.378714 -1.1676690000000023
2.379714 -1.168594500000001
2.380714 -1.169461999999999
2.381714 -1.1702679999999985
2.382714 -1.1710159999999965
2.383714 -1.1717055000000007
2.384714 -1.1723310000000005
2.385714 -1.1728989999999966
2.386714 -1.1734055000000003
2.387714 -1.1738505000000004
2.388714 -1.1742350000000035
2.389714 -1.1745550000000042
2.390714 -1.1748165000000002
2.391714 -1.1750174999999994
2.392714 -1.1751544999999994
2.393714 -1.1752275000000005
2.394714 -1.175238999999998
2.395714 -1.1751895000000006
2.396714 -1.1750759999999987
2.397714 -1.1748979999999998
2.398714 -1.1746564999999998
2.399714 -1.1743544999999977
2.400714 -1.1739875000000004
2.401714 -1.1735535
2.402714 -1.1730590000000025
2.403714 -1.1725000000000028
2.404714 -1.1718744999999977
2.405714 -1.1711849999999988
2.406714 -1.170431000000003
2.407714 -1.1696099999999983
2.408714 -1.168725499999998
2.409714 -1.167776999999999
2.410714 -1.1667609999999984
2.411714 -1.1656779999999998
2.412714 -1.1645315000000056
2.413714 -1.163322000000003
2.414714 -1.162044999999999
2.415714 -1.1606999999999958
2.416714 -1.159289999999992
2.417714 -1.1578100000000078
2.418714 -1.1562650000000012
2.419714 -1.1546549999999944
2.420714 -1.1529700000000052
2.421714 -1.1512249999999957
2.422714 -1.1494099999999947
2.423714 -1.1475200000000008
2.424714 -1.1455650000000064
2.425714 -1.1435500000000023
2.426714 -1.1414599999999944
2.427714 -1.1393000000000058
2.428714 -1.1370700000000042
2.429714 -1.134759999999997
2.430714 -1.132394999999993
2.431714 -1.1299599999999976
2.432714 -1.1274400000000055
2.433714 -1.124860000000004
2.434714 -1.122215000000002
2.435714 -1.119489999999994
2.436714 -1.1166899999999935
2.437714 -1.1138200000000014
2.438714 -1.1108850000000088
2.439714 -1.1078750000000015
2.440714 -1.1047899999999904
2.441714 -1.1016400000000004
2.442714 -1.0984100000000048
2.443714 -1.0951049999999947
2.444714 -1.0917349999999948
2.445714 -1.0882950000000033
2.446714 -1.0847900000000008
2.447714 -1.0812050000000035
2.448714 -1.0775400000000004
2.449714 -1.073809999999997
2.450714 -1.0700100000000023
2.451714 -1.0661400000000054
2.452714 -1.0622000000000063
2.453714 -1.0581799999999906
2.454714 -1.0540949999999962
2.455714 -1.0499399999999997
2.456714 -1.0457099999999993
2.457714 -1.041415000000009
2.458714 -1.0370499999999951
2.459714 -1.0326150000000007
2.460714 -1.0281100000000039
2.461714 -1.0235299999999925
2.462714 -1.0188800000000007
2.463714 -1.0141649999999975
2.464714 -1.009375000000001
2.465714 -1.004510000000001
2.466714 -0.9995800000000002
2.467714 -0.9945849999999992
2.468714 -0.9895149999999941
2.469714 -0.9843750000000087
2.470714 -0.9791600000000085
2.471714 -0.973874999999995
2.472714 -0.9685249999999921
2.473714 -0.9630999999999963
2.474714 -0.9576050000000089
2.475714 -0.9520400000000085
2.476714 -0.9464049999999952
2.477714 -0.9407000000000012
2.478714 -0.9349249999999945
2.479714 -0.9290799999999962
2.480714 -0.9231650000000066
2.481714 -0.9171800000000039
2.482714 -0.9111199999999974
2.483714 -0.9049849999999979
2.484714 -0.8987899999999995
2.485714 -0.892524999999999
2.486714 -0.8861850000000054
2.487714 -0.879769999999997
2.488714 -0.8732950000000008
2.489714 -0.8667500000000025
2.490714 -0.8601249999999984
2.491714 -0.8534399999999955
2.492714 -0.8466850000000016
2.493714 -0.8398550000000035
2.494714 -0.8329549999999923
2.495714 -0.8259949999999935
2.496714 -0.818965000000003
2.497714 -0.8118650000000106
2.498714 -0.8046949999999942
2.499714 -0.7974499999999956
2.500714 -0.790145000000009
2.501714 -0.7827699999999986
2.502714 -0.7753249999999968
2.503714 -0.7678199999999963
2.504714 -0.7602450000000044
2.505714 -0.7525999999999995
2.506714 -0.7448949999999959
2.507714 -0.7371250000000026
2.508714 -0.7292799999999945
2.509714 -0.7213800000000002
2.510714 -0.7134150000000055
2.511714 -0.7053799999999977
2.512714 -0.6972899999999927
2.513714 -0.6891350000000092
2.514714 -0.6809150000000033
2.515714 -0.6726349999999987
2.516714 -0.6642899999999936
2.517714 -0.6558849999999897
2.518714 -0.6474200000000088
2.519714 -0.6389000000000091
2.520714 -0.6303200000000106
2.521714 -0.6216650000000082
2.522714 -0.6129699999999922
2.523714 -0.6042199999999791
2.524714 -0.5953950000000054
2.525714 -0.5865250000000165
2.526714 -0.5775949999999854
2.527714 -0.5686049999999989
2.528714 -0.5595650000000171
2.529714 -0.5504599999999913
2.530714 -0.5413049999999919
2.531714 -0.5320999999999971
2.532714 -0.5228199999999985
2.533714 -0.5134950000000061
2.534714 -0.5041249999999985
2.535714 -0.4946850000000103
2.536714 -0.4852000000000068
2.537714 -0.47565999999998454
2.538714 -0.46606499999998685
2.539714 -0.45642000000001554
2.540714 -0.44671000000000033
2.541714 -0.4369499999999898
2.542714 -0.4271400000000055
2.543714 -0.41728000000000426
2.544714 -0.40737000000000756
2.545714 -0.3974099999999939
2.546714 -0.38738500000000137
2.547714 -0.3773099999999918
2.548714 -0.36719999999999203
2.549714 -0.3570350000000168
2.550714 -0.3468200000000029
2.551714 -0.3365599999999953
2.552714 -0.3262449999999906
2.553714 -0.3158799999999906
2.554714 -0.3054749999999986
2.555714 -0.2950200000000113
2.556714 -0.284530000000012
2.557714 -0.2739949999999974
2.558714 -0.26340000000000563
2.559714 -0.252770000000002
2.560714 -0.2421099999999881
2.561714 -0.23140000000000052
2.562714 -0.2206399999999959
2.563714 -0.20983999999999933
2.564714 -0.1990000000000108
2.565714 -0.18812499999998866
2.566714 -0.17721999999999963
2.567714 -0.16627500000001866
2.568714 -0.15528500000000067
2.569714 -0.144249999999989
2.570714 -0.1331949999999922
2.571714 -0.12210000000000346
2.572714 -0.11096500000000106
2.573714 -0.09979999999998844
2.574714 -0.08859000000000383
2.575714 -0.07736000000001242
2.576714 -0.06610499999999078
2.577714 -0.05480999999999889
2.578714 -0.043480000000016734
2.579714 -0.03211500000000096
2.580714 -0.020730000000000054
2.581714 -0.009324999999992326
2.582714 0.002130000000010769
2.583714 0.013604999999999
2.584714 0.02510999999999746
2.585714 0.03664000000000445
2.586714 0.048184999999994864
2.587714 0.059764999999997216
2.588714 0.0713700000000081
2.589714 0.08300499999998584
2.590714 0.09465999999999208
2.591714 0.10633500000000515
2.592714 0.11803500000000505
2.593714 0.12975500000001178
2.594714 0.14150000000000534
2.595714 0.15326999999998575
2.596714 0.16505499999999296
2.597714 0.17685000000000356
2.598714 0.1886599999999976
2.599714 0.2005000000000019
2.600714 0.21236500000001468
2.601714 0.2242400000000092
2.602714 0.23612499999998549
2.603714 0.24802499999998853
2.604714 0.259934999999995
2.605714 0.2718650000000083
2.606714 0.283810000000005
2.607714 0.2957650000000051
2.608714 0.30773000000000866
2.609714 0.3197099999999956
2.610714 0.3317049999999877
2.611714 0.34370500000000315
2.612714 0.3557150000000004
2.613714 0.3677299999999993
2.614714 0.37974999999999987
2.615714 0.3917750000000022
2.616714 0.4038100000000079
2.617714 0.41584499999999197
2.618714 0.42787999999999765
2.619714 0.4399250000000068
2.620714 0.45197499999999596
2.621714 0.4640199999999834
2.622714 0.47605500000001083
2.623714 0.4880900000000165
2.624714 0.5001300000000023
2.625714 0.512169999999988
2.626714 0.5242099999999954
2.627714 0.5362349999999978
2.628714 0.548244999999995
2.629714 0.5602600000000155
2.630714 0.5722749999999928
2.631714 0.5842749999999866
2.632714 0.5962650000000203
2.633714 0.608250000000009
2.634714 0.6202149999999909
2.635714 0.6321799999999943
2.636714 0.6441299999999928
2.637714 0.6560600000000061
2.638714 0.6679750000000142
2.639714 0.679884999999999
2.640714 0.691789999999982
2.641714 0.7036599999999966
2.642714 0.7155200000000077
2.643714 0.7273649999999919
2.644714 0.7391949999999928
2.645714 0.7510050000000086
2.646714 0.7627950000000174
2.647714 0.7745699999999996
2.648714 0.7863199999999949
2.649714 0.7980400000000016
2.650714 0.8097500000000049
2.651714 0.8214449999999922
2.652714 0.8331049999999893
2.653714 0.844750000000003
2.654714 0.8563650000000065
2.655714 0.8679499999999997
2.656714 0.8795149999999968
2.657714 0.8910549999999965
2.658714 0.9025699999999983
2.659714 0.9140450000000083
2.660714 0.9254949999999987
2.661714 0.9369199999999916
2.662714 0.9483050000000035
2.663714 0.9596550000000031
2.664714 0.9709849999999962
2.665714 0.9822799999999989
2.666714 0.9935300000000081
2.667714 1.004745000000005
2.668714 1.0159249999999904
2.669714 1.0270699999999962
2.670714 1.0381700000000085
2.671714 1.0492250000000052
2.672714 1.0602450000000008
2.673714 1.0712299999999955
2.674714 1.082174999999998
2.675714 1.0930700000000053
2.676714 1.1039199999999973
2.677714 1.1147249999999955
2.678714 1.1254799999999985
2.679714 1.136189999999997
2.680714 1.1468550000000017
2.681714 1.1574700000000002
2.682714 1.1680399999999944
2.683714 1.1785600000000038
2.684714 1.1890250000000053
2.685714 1.1994400000000007
2.686714 1.209799999999999
2.687714 1.220110000000002
2.688714 1.2303599999999955
2.689714 1.2405549999999916
2.690714 1.2507000000000035
2.691714 1.2607850000000056
2.692714 1.2708049999999964
2.693714 1.2807750000000027
2.694714 1.2906950000000026
2.695714 1.300539999999999
2.696714 1.3103200000000055
2.697714 1.3200499999999948
2.698714 1.3297199999999965
2.699714 1.3393249999999974
2.700714 1.3488599999999964
2.701714 1.3583300000000056
2.702714 1.3677350000000037
2.703714 1.377075000000001
2.704714 1.3863549999999998
2.705714 1.3955649999999962
2.706714 1.4046999999999996
2.707714 1.4137750000000042
2.708714 1.422779999999996
2.709714 1.4317099999999945
2.710714 1.440580000000005
2.711714 1.4493699999999994
2.712714 1.458090000000002
2.713714 1.4667400000000028
2.714714 1.475309999999998
2.715714 1.4838150000000032
2.716714 1.492245000000005
2.717714 1.5005950000000008
2.718714 1.5088649999999912
2.719714 1.5170599999999992
2.720714 1.5251850000000053
2.721714 1.5332299999999948
2.722714 1.5411899999999987
2.723714 1.5490800000000005
2.724714 1.5568899999999966
2.725714 1.5646100000000052
2.726714 1.5722500000000084
2.727714 1.5798149999999969
2.728714 1.5872894999999894
2.729714 1.5946729999999982
2.730714 1.6019795000000059
2.731714 1.6092005000000027
2.732714 1.616333499999999
2.733714 1.623376499999997
2.734714 1.630332500000001
2.735714 1.6372010000000028
2.736714 1.6439765000000015
2.737714 1.650661499999999
2.738714 1.657256499999998
2.739714 1.663761499999999
2.740714 1.6701729999999997
2.741714 1.6764910000000002
2.742714 1.6827165000000013
2.743714 1.6888460000000012
2.744714 1.6948820000000002
2.745714 1.7008219999999983
2.746714 1.7066659999999951
2.747714 1.7124140000000017
2.748714 1.7180660000000014
2.749714 1.7236219999999998
2.750714 1.7290759999999992
2.751714 1.7344309999999985
2.752714 1.7396900000000017
2.753714 1.7448505000000027
2.754714 1.7499085000000014
2.755714 1.7548649999999992
2.756714 1.759722499999997
2.757714 1.7644780000000009
2.758714 1.7691315000000034
2.759714 1.7736834999999993
2.760714 1.7781319999999994
2.761714 1.7824769999999983
2.762714 1.7867179999999983
2.763714 1.7908534999999997
2.764714 1.7948825000000008
2.765714 1.7988069999999996
2.766714 1.802627000000001
2.767714 1.8063395000000013
2.768714 1.8099454999999987
2.769714 1.8134449999999989
2.770714 1.816837500000001
2.771714 1.8201215000000006
2.772714 1.823296499999999
2.773714 1.826363
2.774714 1.8293205000000003
2.775714 1.8321689999999997
2.776714 1.834908
2.777714 1.8375359999999996
2.778714 1.8400539999999996
2.779714 1.8424615000000009
2.780714 1.8447577999999996
2.781714 1.8469429999999998
2.782714 1.8490160000000002
2.783714 1.85097685
2.784714 1.8528251
2.785714 1.854560445
2.786714 1.85618235
2.787714 1.8576906549999999
2.788714 1.8590848499999997
2.789714 1.8603643000000003
2.790714 1.8615289
2.791714 1.8625787499999995
2.792714 1.8635119999999994
2.793714 1.8643284999999996
2.794714 1.8650295000000008
2.795714 1.8656125000000006
2.796714 1.8660774999999994
2.797714 1.8664254999999994
2.798714 1.8666560000000012
2.799714 1.8667670000000007
2.800714 1.8667589999999992
2.801714 1.8666325000000001
2.802714 1.866385
2.803714 1.8660184999999978
2.804714 1.8655320000000013
2.805714 1.8649250000000006
2.806714 1.8641994999999993
2.807714 1.8633525000000013
2.808714 1.862382999999999
2.809714 1.8612934999999993
2.810714 1.8600839999999996
2.811714 1.858755500000001
2.812714 1.8573034999999996
2.813714 1.8557299999999985
2.814714 1.8540390000000007
2.815714 1.8522259999999975
2.816714 1.8502934999999998
2.817714 1.8482415000000025
2.818714 1.8460674999999995
2.819714 1.8437740000000025
2.820714 1.8413615000000036
2.821714 1.8388295000000003
2.822714 1.836177999999997
2.823714 1.8334044999999985
2.824714 1.830511999999999
2.825714 1.8275025000000005
2.826714 1.8243735000000025
2.827714 1.8211254999999975
2.828714 1.8177579999999984
2.829714 1.8142720000000012
2.830714 1.8106689999999999
2.831714 1.8069460000000008
2.832714 1.8031044999999986
2.833714 1.7991434999999965
2.834714 1.7950659999999994
2.835714 1.7908724999999994
2.836714 1.7865560000000031
2.837714 1.782123500000004
2.838714 1.7775714999999945
2.839714 1.7728990000000004
2.840714 1.768117500000003
2.841714 1.7632150000000006
2.842714 1.758195000000002
2.843714 1.7530599999999963
2.844714 1.7478000000000025
2.845714 1.7424350000000053
2.846714 1.7369499999999995
2.847714 1.7313349999999932
2.848714 1.7256099999999923
2.849714 1.7197700000000067
2.850714 1.7138150000000036
2.851714 1.707739999999992
2.852714 1.7015500000000061
2.853714 1.6952450000000028
2.854714 1.6888199999999909
2.855714 1.6822750000000035
2.856714 1.6756250000000017
2.857714 1.6688549999999918
2.858714 1.661960000000004
2.859714 1.6549550000000004
2.860714 1.647835000000001
2.861714 1.6406000000000058
2.862714 1.633249999999993
2.863714 1.6257799999999938
2.864714 1.6181950000000094
2.865714 1.6105049999999999
2.866714 1.6026899999999913
2.867714 1.5947600000000082
2.868714 1.5867250000000006
2.869714 1.578574999999997
2.870714 1.5703100000000085
2.871714 1.5619250000000005
2.872714 1.5534299999999983
2.873714 1.5448349999999949
2.874714 1.5361199999999937
2.875714 1.5272950000000092
2.876714 1.5183700000000016
2.877714 1.5093249999999963
2.878714 1.5001749999999985
2.879714 1.4909199999999976
2.880714 1.4815550000000024
2.881714 1.472085000000004
2.882714 1.4625050000000006
2.883714 1.4528299999999974
2.884714 1.443045
2.885714 1.4331499999999977
2.886714 1.4231649999999971
2.887714 1.4130800000000059
2.888714 1.4028849999999986
2.889714 1.3925949999999916
2.890714 1.3822150000000082
2.891714 1.37173
2.892714 1.361134999999997
2.893714 1.3504500000000075
2.894714 1.3396749999999977
2.895714 1.328799999999997
2.896714 1.3178349999999985
2.897714 1.3067699999999982
2.898714 1.2956049999999966
2.899714 1.2843549999999984
2.900714 1.2730150000000018
2.901714 1.2615800000000055
2.902714 1.2500550000000004
2.903714 1.2384399999999969
2.904714 1.2267299999999937
2.905714 1.2149199999999996
2.906714 1.2030200000000182
2.907714 1.1910350000000078
2.908714 1.17896499999999
2.909714 1.1668049999999852
2.910714 1.1545599999999945
2.911714 1.1422250000000167
2.912714 1.129785000000003
2.913714 1.1172699999999853
2.914714 1.1046800000000072
2.915714 1.0919999999999983
2.916714 1.0792250000000005
2.917714 1.0663749999999987
2.918714 1.0534449999999913
2.919714 1.040415000000015
2.920714 1.0273150000000149
2.921714 1.014139999999989
2.922714 1.0008849999999792
2.923714 0.9875400000000037
2.924714 0.9741150000000011
2.925714 0.960624999999998
2.926714 0.9470500000000092
2.927714 0.9333950000000149
2.928714 0.9196699999999965
2.929714 0.9058749999999979
2.930714 0.8920099999999969
2.931714 0.8780599999999886
2.932714 0.8640450000000016
2.933714 0.8499600000000125
2.934714 0.8358049999999994
2.935714 0.8215899999999875
2.936714 0.8072950000000134
2.937714 0.7929299999999938
2.938714 0.7785150000000005
2.939714 0.7640350000000067
2.940714 0.7494799999999873
2.941714 0.7348699999999925
2.942714 0.7202050000000007
2.943714 0.7054750000000084
2.944714 0.6906799999999939
2.945714 0.6758400000000074
2.946714 0.6609350000000205
2.947714 0.6459749999999931
2.948714 0.6309699999999937
2.949714 0.6159099999999973
2.950714 0.6008000000000056
2.951714 0.5856250000000132
2.952714 0.5704099999999857
2.953714 0.555149999999986
2.954714 0.5398400000000128
2.955714 0.5245000000000076
2.956714 0.509095000000002
2.957714 0.4936450000000026
2.958714 0.47816499999999307
2.959714 0.4626449999999916
2.960714 0.4470799999999964
2.961714 0.43147000000000757
2.962714 0.41582500000000683
2.963714 0.4001449999999941
2.964714 0.38442999999999117
2.965714 0.36867499999999626
2.966714 0.3528850000000111
2.967714 0.33706999999999576
2.968714 0.3212149999999884
2.969714 0.3053200000000108
2.970714 0.28941000000000644
2.971714 0.2734599999999884
2.972714 0.2574750000000018
2.973714 0.24147000000000837
2.974714 0.22542500000000132
2.975714 0.20936000000000912
2.976714 0.19327499999998843
2.977714 0.17716000000000087
2.978714 0.16102500000000647
2.979714 0.1448699999999836
2.980714 0.12868499999999383
2.981714 0.11247999999999728
2.982714 0.09625500000001556
2.983714 0.08000000000000194
2.984714 0.06374499999998832
2.985714 0.04747500000001296
2.986714 0.031180000000007382
2.987714 0.014874999999998396
2.988714 -0.0014350000000122945
2.989714 -0.01776500000000812
2.990714 -0.03410999999998738
2.991714 -0.05044999999998662
2.992714 -0.06681000000001436
2.993714 -0.08318000000000214
2.994714 -0.09954499999998823
2.995714 -0.11591499999999769
2.996714 -0.13228500000000715
2.997714 -0.1486500000000149
2.998714 -0.1650200000000027
2.999714 -0.18138999999999048
3.000714 -0.19775499999999824
3.001714 -0.214120000000006
3.002714 -0.23047499999998866
3.003714 -0.24682499999999133
3.004714 -0.26316000000001055
3.005714 -0.27948000000000295
3.006714 -0.2957999999999954
3.007714 -0.31211000000000605
3.008714 -0.3283950000000082
3.009714 -0.34467000000000697
3.010714 -0.36093500000000234
3.011714 -0.37716999999998746
3.012714 -0.39339999999999253
3.013714 -0.4096100000000125
3.014714 -0.42579000000000056
3.015714 -0.4419599999999852
3.016714 -0.45810500000000465
3.017714 -0.4742150000000122
3.018714 -0.4903049999999912
3.019714 -0.5063749999999851
3.020714 -0.5224150000000122
3.021714 -0.538430000000009
3.022714 -0.5544049999999922
3.023714 -0.5703549999999885
3.024714 -0.586279999999998
3.025714 -0.6021700000000173
3.026714 -0.6180250000000029
3.027714 -0.6338449999999983
3.028714 -0.6496350000000052
3.029714 -0.6653749999999949
3.030714 -0.6810749999999928
3.031714 -0.6967550000000055
3.032714 -0.7123900000000029
3.033714 -0.7279799999999849
3.034714 -0.7435349999999983
3.035714 -0.7590499999999981
3.036714 -0.7745200000000042
3.037714 -0.7899350000000133
3.038714 -0.8053149999999888
3.039714 -0.8206499999999922
3.040714 -0.8359350000000003
3.041714 -0.8511700000000131
3.042714 -0.8663500000000071
3.043714 -0.8814849999999856
3.044714 -0.8965599999999873
3.045714 -0.9115900000000168
3.046714 -0.9265750000000094
3.047714 -0.941484999999998
3.048714 -0.9563400000000113
3.049714 -0.9711499999999875
3.050714 -0.9858949999999849
3.051714 -1.0005750000000035
3.052714 -1.0152000000000034
3.053714 -1.029755000000001
3.054714 -1.0442449999999983
3.055714 -1.0586799999999985
3.056714 -1.073034999999993
3.057714 -1.0873300000000106
3.058714 -1.1015600000000059
3.059714 -1.1157149999999971
3.060714 -1.1297950000000063
3.061714 -1.14379999999999
3.062714 -1.1577399999999949
3.063714 -1.171595000000014
3.064714 -1.1853650000000042
3.065714 -1.1990649999999923
3.066714 -1.2126849999999962
3.067714 -1.2262249999999948
3.068714 -1.2396950000000129
3.069714 -1.2530699999999986
3.070714 -1.2663549999999968
3.071714 -1.279569999999993
3.072714 -1.2926949999999908
3.073714 -1.3057250000000105
3.074714 -1.3186700000000013
3.075714 -1.3315250000000047
3.076714 -1.3442849999999975
3.077714 -1.3569549999999921
3.078714 -1.3695299999999977
3.079714 -1.382015000000005
3.080714 -1.394415000000005
3.081714 -1.4067050000000003
3.082714 -1.4188950000000045
3.083714 -1.4310000000000018
3.084714 -1.443009999999999
3.085714 -1.4549149999999926
3.086714 -1.4667149999999942
3.087714 -1.4784200000000067
3.088714 -1.4900250000000068
3.089714 -1.5015249999999927
3.090714 -1.5129299999999897
3.091714 -1.5242200000000015
3.092714 -1.53540500000001
3.093714 -1.546494999999997
3.094714 -1.5574799999999915
3.095714 -1.5683600000000046
3.096714 -1.5791250000000003
3.097714 -1.5897850000000033
3.098714 -1.6003400000000028
3.099714 -1.610779999999996
3.100714 -1.6211149999999965
3.101714 -1.6313350000000015
3.102714 -1.6414399999999996
3.103714 -1.6514449999999963
3.104714 -1.661330000000006
3.105714 -1.6710999999999983
3.106714 -1.6807599999999965
3.107714 -1.6903000000000077
3.108714 -1.6997250000000015
3.109714 -1.7090349999999996
3.110714 -1.7182250000000003
3.111714 -1.727299999999994
3.112714 -1.7362550000000012
3.113714 -1.7450899999999998
3.114714 -1.753805000000001
3.115714 -1.762395000000003
3.116714 -1.7708649999999966
3.117714 -1.779215000000003
3.118714 -1.7874349999999983
3.119714 -1.7955349999999957
3.120714 -1.8035150000000062
3.121714 -1.8113600000000036
3.122714 -1.8190799999999907
3.123714 -1.8266750000000003
3.124714 -1.8341350000000072
3.125714 -1.8414749999999949
3.126714 -1.848685000000003
3.127714 -1.8557500000000053
3.128714 -1.8626949999999993
3.129714 -1.8695099999999922
3.130714 -1.8761849999999918
3.131714 -1.8827320000000036
3.132714 -1.8891465000000032
3.133714 -1.8954245000000005
3.134714 -1.9015655000000031
3.135714 -1.9075699999999984
3.136714 -1.9134404999999977
3.137714 -1.9191765000000034
3.138714 -1.9247760000000014
3.139714 -1.9302355000000004
3.140714 -1.9355590000000005
3.141714 -1.9407424999999967
3.142714 -1.9457859999999993
3.143714 -1.9506960000000038
3.144714 -1.9554659999999988
3.145714 -1.9600934999999993
3.146714 -1.9645839999999999
3.147714 -1.968934999999999
3.148714 -1.9731434999999988
3.149714 -1.9772124999999974
3.150714 -1.9811445000000014
3.151714 -1.9849365000000012
3.152714 -1.9885860000000009
3.153714 -1.992093499999999
3.154714 -1.9954605
3.155714 -1.9986880000000002
3.156714 -2.0017730000000005
3.157714 -2.004717000000003
3.158714 -2.007518499999998
3.159714 -2.010177999999999
3.160714 -2.0126970000000006
3.161714 -2.0150734999999993
3.162714 -2.0173075000000007
3.163714 -2.0193984999999994
3.164714 -2.0213469999999982
3.165714 -2.0231515000000004
3.166714 -2.0248115
3.167714 -2.0263295000000006
3.168714 -2.027703000000001
3.169714 -2.028931
3.170714 -2.030014999999999
3.171714 -2.0309534999999985
3.172714 -2.0317465
3.173714 -2.0323935000000004
3.174714 -2.0328945000000003
3.175714 -2.0332495
3.176714 -2.0334575500000005
3.177714 -2.0335194499999996
3.178714 -2.03343465
3.179714 -2.0332025000000002
3.180714 -2.03282295
3.181714 -2.03229622
3.182714 -2.0316220000000005
3.183714 -2.03080023
3.184714 -2.0298307500000004
3.185714 -2.0287138
3.186714 -2.0274495999999997
3.187714 -2.0260373000000005
3.188714 -2.024477499999999
3.189714 -2.0227699999999986
3.190714 -2.0209155
3.191714 -2.018914
3.192714 -2.0167640000000002
3.193714 -2.0144675000000003
3.194714 -2.012024500000001
3.195714 -2.0094344999999993
3.196714 -2.0066989999999985
3.197714 -2.003816000000001
3.198714 -2.000786500000001
3.199714 -1.9976114999999999
3.200714 -1.9942919999999988
3.201714 -1.9908269999999992
3.202714 -1.9872150000000013
3.203714 -1.9834594999999993
3.204714 -1.9795599999999982
3.205714 -1.975516
3.206714 -1.971327500000002
3.207714 -1.9669980000000002
3.208714 -1.9625264999999974
3.209714 -1.9579079999999989
3.210714 -1.9531495000000014
3.211714 -1.9482509999999995
3.212714 -1.9432069999999992
3.213714 -1.938024000000001
3.214714 -1.932700999999999
3.215714 -1.9272385000000007
3.216714 -1.921636000000004
3.217714 -1.9158935000000026
3.218714 -1.9100144999999993
3.219714 -1.903995999999995
3.220714 -1.8978374999999972
3.221714 -1.8915450000000036
3.222714 -1.8851160000000022
3.223714 -1.8785475000000003
3.224714 -1.8718480000000013
3.225714 -1.8650114999999967
3.226714 -1.8580379999999972
3.227714 -1.8509335000000011
3.228714 -1.8436955000000015
3.229714 -1.8363235000000009
3.230714 -1.828817999999997
3.231714 -1.8211810000000037
3.232714 -1.8134170000000025
3.233714 -1.8055119999999956
3.234714 -1.7974799999999975
3.235714 -1.7893250000000032
3.236714 -1.781035000000006
3.237714 -1.772614999999997
3.238714 -1.7640599999999962
3.239714 -1.7553899999999993
3.240714 -1.7465950000000037
3.241714 -1.7376550000000015
3.242714 -1.728594999999991
3.243714 -1.7194199999999957
3.244714 -1.7101150000000103
3.245714 -1.7006750000000004
3.246714 -1.6911199999999946
3.247714 -1.6814400000000007
3.248714 -1.6716349999999962
3.249714 -1.661715000000007
3.250714 -1.651665000000006
3.251714 -1.6414999999999984
3.252714 -1.6312149999999932
3.253714 -1.620810000000001
3.254714 -1.6102900000000024
3.255714 -1.5996449999999935
3.256714 -1.5888849999999999
3.257714 -1.578015000000001
3.258714 -1.5670349999999975
3.259714 -1.555934999999996
3.260714 -1.544715000000008
3.261714 -1.533390000000006
3.262714 -1.5219600000000004
3.263714 -1.5104149999999994
3.264714 -1.4987549999999914
3.265714 -1.4869900000000018
3.266714 -1.4751200000000089
3.267714 -1.4631499999999928
3.268714 -1.4510649999999918
3.269714 -1.438875000000009
3.270714 -1.426590000000005
3.271714 -1.4141949999999956
3.272714 -1.4017049999999973
3.273714 -1.3891149999999974
3.274714 -1.3764249999999962
3.275714 -1.3636400000000057
3.276714 -1.3507600000000046
3.277714 -1.3377849999999927
3.278714 -1.3247049999999994
3.279714 -1.3115350000000077
3.280714 -1.2982700000000054
3.281714 -1.2849199999999958
3.282714 -1.2714850000000004
3.283714 -1.2579500000000037
3.284714 -1.244324999999998
3.285714 -1.2306199999999974
3.286714 -1.216835000000002
3.287714 -1.202954999999996
3.288714 -1.1889899999999933
3.289714 -1.174945000000007
3.290714 -1.1608200000000042
3.291714 -1.1466199999999975
3.292714 -1.1323349999999943
3.293714 -1.1179649999999945
3.294714 -1.1035300000000055
3.295714 -1.0890149999999996
3.296714 -1.074419999999999
3.297714 -1.059755000000007
3.298714 -1.0450149999999898
3.299714 -1.0301999999999902
3.300714 -1.0153250000000027
3.301714 -1.000380000000002
3.302714 -0.9853649999999994
3.303714 -0.9702750000000143
3.304714 -0.9551150000000055
3.305714 -0.9399049999999796
3.306714 -0.9246199999999932
3.307714 -0.909275000000008
3.308714 -0.8938700000000024
3.309714 -0.8783999999999962
3.310714 -0.862870000000013
3.311714 -0.8472800000000092
3.312714 -0.8316349999999868
3.313714 -0.8159299999999873
3.314714 -0.8001700000000124
3.315714 -0.7843600000000204
3.316714 -0.7684949999999879
3.317714 -0.7525799999999818
3.318714 -0.7366150000000021
3.319714 -0.7206000000000052
3.320714 -0.704535000000013
3.321714 -0.6884100000000004
3.322714 -0.6722499999999975
3.323714 -0.6560600000000061
3.324714 -0.6398099999999941
3.325714 -0.6235199999999903
3.326714 -0.6071949999999962
3.327714 -0.5908300000000101
3.328714 -0.5744300000000121
3.329714 -0.5579900000000004
3.330714 -0.5415200000000002
3.331714 -0.5250199999999897
3.332714 -0.5084899999999908
3.333714 -0.49192500000000156
3.334714 -0.47533500000000384
3.335714 -0.4587149999999958
3.336714 -0.4420649999999993
3.337714 -0.4253900000000159
3.338714 -0.408695000000004
3.339714 -0.3919949999999905
3.340714 -0.37526499999998836
3.341714 -0.3585099999999994
3.342714 -0.3417400000000053
3.343714 -0.3249500000000044
3.344714 -0.3081500000000001
3.345714 -0.291329999999989
3.346714 -0.2744949999999944
3.347714 -0.25766500000000153
3.348714 -0.24082000000000356
3.349714 -0.2239600000000005
3.350714 -0.2070999999999974
3.351714 -0.19023500000001428
3.352714 -0.17335500000000437
3.353714 -0.15646999999999275
3.354714 -0.13959500000000624
3.355714 -0.12271499999999633
3.356714 -0.10582999999998471
3.357714 -0.0889549999999982
3.358714 -0.07207500000000998
3.359714 -0.055189999999998365
3.360714 -0.03832499999999357
3.361714 -0.02146500000001217
3.362714 -0.004610000000010786
3.363714 0.01223500000000887
3.364714 0.029060000000000023
3.365714 0.045874999999987766
3.366714 0.06268999999999719
3.367714 0.0794799999999981
3.368714 0.09625000000001385
3.369714 0.11300500000000283
3.370714 0.12974499999998668
3.371714 0.14646000000000536
3.372714 0.16315500000001726
3.373714 0.17984000000000402
3.374714 0.19649000000000055
3.375714 0.21311000000000854
3.376714 0.229709999999988
3.377714 0.2462749999999989
3.378714 0.262820000000003
3.379714 0.2793399999999986
3.380714 0.2958200000000022
3.381714 0.31226999999999555
3.382714 0.3286849999999987
3.383714 0.3450699999999916
3.384714 0.36141499999999255
3.385714 0.3777049999999964
3.386714 0.3939700000000134
3.387714 0.41020499999999854
3.388714 0.4263849999999866
3.389714 0.442515000000001
3.390714 0.4586050000000017
3.391714 0.47465000000000873
3.392714 0.4906449999999988
3.393714 0.5065949999999951
3.394714 0.522494999999996
3.395714 0.5383349999999983
3.396714 0.5541350000000086
3.397714 0.5698900000000034
3.398714 0.5855699999999945
3.399714 0.6011900000000083
3.400714 0.6167600000000053
3.401714 0.6322650000000016
3.402714 0.6477099999999992
3.403714 0.6630999999999998
3.404714 0.6784350000000032
3.405714 0.6937000000000045
3.406714 0.7088850000000002
3.407714 0.7240099999999972
3.408714 0.7390649999999919
3.409714 0.7540549999999862
3.410714 0.7689800000000016
3.411714 0.7838250000000114
3.412714 0.7985949999999957
3.413714 0.8133100000000046
3.414714 0.8279500000000096
3.415714 0.8424999999999839
3.416714 0.8569900000000028
3.417714 0.8714049999999961
3.418714 0.8857199999999987
3.419714 0.8999700000000008
3.420714 0.9141550000000024
3.421714 0.9282350000000116
3.422714 0.9422399999999952
3.423714 0.9561699999999966
3.424714 0.9700100000000107
3.425714 0.9837649999999958
3.426714 0.9974449999999987
3.427714 1.0110350000000035
3.428714 1.0245249999999957
3.429714 1.037935000000004
3.430714 1.0512549999999927
3.431714 1.0644750000000014
3.432714 1.0776100000000026
3.433714 1.0906499999999935
3.434714 1.103590000000004
3.435714 1.1164400000000059
3.436714 1.1291899999999953
3.437714 1.1418349999999922
3.438714 1.154385
3.439714 1.1668400000000079
3.440714 1.1791850000000001
3.441714 1.1914300000000015
3.442714 1.2035699999999996
3.443714 1.2156049999999947
3.444714 1.2275399999999987
3.445714 1.2393699999999996
3.446714 1.2510900000000063
3.447714 1.2626950000000063
3.448714 1.2741900000000015
3.449714 1.2855849999999949
3.450714 1.296874999999996
3.451714 1.3080449999999995
3.452714 1.3190949999999944
3.453714 1.3300449999999988
3.454714 1.340885000000009
3.455714 1.3515949999999965
3.456714 1.3621999999999916
3.457714 1.372690000000002
3.458714 1.3830600000000037
3.459714 1.3933149999999985
3.460714 1.403454999999998
3.461714 1.4134800000000012
3.462714 1.4233800000000054
3.463714 1.433160000000001
3.464714 1.442825000000001
3.465714 1.4523650000000015
3.466714 1.4617799999999919
3.467714 1.4710799999999973
3.468714 1.4802550000000037
3.469714 1.4893049999999999
3.470714 1.4982299999999966
3.471714 1.507030000000005
3.472714 1.5157050000000034
3.473714 1.5242550000000026
3.474714 1.5326750000000007
3.475714 1.5409699999999995
3.476714 1.5491399999999993
3.477714 1.5571799999999978
3.478714 1.5650899999999954
3.479714 1.5728599999999995
3.480714 1.580510000000006
3.481714 1.588035000000003
3.482714 1.595419999999995
3.483714 1.6026749999999967
3.484714 1.6097900000000054
3.485714 1.6167800000000039
3.486714 1.6236400000000013
3.487714 1.6303599999999943
3.488714 1.636949999999997
3.489714 1.6434049999999973
3.490714 1.6497299999999968
3.491714 1.6559150000000027
3.492714 1.661960000000004
3.493714 1.6678750000000044
3.494714 1.6736500000000005
3.495714 1.6792884999999997
3.496714 1.684793499999996
3.497714 1.6901554999999944
3.498714 1.6953795000000023
3.499714 1.700467000000002
3.500714 1.7054150000000015
3.501714 1.7102194999999993
3.502714 1.7148849999999998
3.503714 1.719413999999998
3.504714 1.7237995000000006
3.505714 1.7280455000000021
3.506714 1.7321519999999975
3.507714 1.7361134999999976
3.508714 1.7399349999999985
3.509714 1.7436160000000023
3.510714 1.7471549999999991
3.511714 1.7505519999999997
3.512714 1.7538055000000046
3.513714 1.7569195000000026
3.514714 1.7598914999999993
3.515714 1.7627199999999998
3.516714 1.7654089999999998
3.517714 1.7679589999999963
3.518714 1.7703654999999974
3.519714 1.7726300000000021
3.520714 1.774754500000002
3.521714 1.776738999999998
3.522714 1.7785820000000012
3.523714 1.7802815000000027
3.524714 1.781842499999999
3.525714 1.7832644999999985
3.526714 1.7845435
3.527714 1.7856814999999981
3.528714 1.786679999999998
3.529714 1.7875385000000021
3.530714 1.7882570000000015
3.531714 1.7888345000000008
3.532714 1.7892715
3.533714 1.7895684999999977
3.534714 1.7897239999999999
3.535714 1.7897400000000008
3.536714 1.7896164999999984
3.537714 1.7893515000000002
3.538714 1.7889465000000018
3.539714 1.7884005
3.540714 1.7877149999999988
3.541714 1.7868905000000002
3.542714 1.785925000000001
3.543714 1.7848204999999988
3.544714 1.7835769999999993
3.545714 1.782192500000001
3.546714 1.78066965
3.547714 1.77900825
3.548714 1.7772075999999997
3.549714 1.7752689
3.550714 1.7731919000000003
3.551714 1.7709772499999998
3.552714 1.7686251499999996
3.553714 1.7661359499999998
3.554714 1.7635100000000001
3.555714 1.7607476500000003
3.556714 1.7578492000000001
3.557714 1.7548154999999999
3.558714 1.751647
3.559714 1.748342999999999
3.560714 1.744905499999999
3.561714 1.741334
3.562714 1.737628000000001
3.563714 1.733790000000001
3.564714 1.7298194999999987
3.565714 1.725717
3.566714 1.7214830000000019
3.567714 1.7171180000000001
3.568714 1.7126204999999977
3.569714 1.707993
3.570714 1.703238000000002
3.571714 1.6983525
3.572714 1.693337999999998
3.573714 1.6881955000000008
3.574714 1.6829244999999993
3.575714 1.677526999999999
3.576714 1.6720050000000006
3.577714 1.6663559999999997
3.578714 1.6605815000000017
3.579714 1.6546834999999986
3.580714 1.6486604999999983
3.581714 1.6425155000000011
3.582714 1.636249499999999
3.583714 1.6298609999999987
3.584714 1.6233505000000032
3.585714 1.6167210000000012
3.586714 1.6099745000000003
3.587714 1.603109000000003
3.588714 1.5961239999999952
3.589714 1.5890249999999988
3.590714 1.5818105000000031
3.591714 1.5744794999999958
3.592714 1.5670344999999994
3.593714 1.5594765000000046
3.594714 1.551807499999998
3.595714 1.5440250000000004
3.596714 1.5361325000000032
3.597714 1.5281289999999998
3.598714 1.5200145000000007
3.599714 1.5117924999999974
3.600714 1.5034629999999956
3.601714 1.495028999999999
3.602714 1.4864870000000006
3.603714 1.4778399999999987
3.604714 1.4690885000000025
3.605714 1.460232000000003
3.606714 1.451273999999997
3.607714 1.442211500000002
3.608714 1.4330465000000046
3.609714 1.4237824999999962
3.610714 1.4144199999999965
3.611714 1.404958500000002
3.612714 1.395397500000004
3.613714 1.385738000000004
3.614714 1.375984999999998
3.615714 1.3661329999999972
3.616714 1.3561900000000022
3.617714 1.3461599999999974
3.618714 1.3360300000000014
3.619714 1.3258050000000057
3.620714 1.315494999999992
3.621714 1.3051049999999942
3.622714 1.2946150000000058
3.623714 1.2840349999999976
3.624714 1.2733749999999944
3.625714 1.262625000000004
3.626714 1.2517949999999973
3.627714 1.2408899999999974
3.628714 1.2298950000000104
3.629714 1.218815000000005
3.630714 1.2076599999999957
3.631714 1.196420000000001
3.632714 1.1851100000000039
3.633714 1.1737249999999921
3.634714 1.162254999999995
3.635714 1.1507200000000077
3.636714 1.139114999999997
3.637714 1.1274299999999913
3.638714 1.1156700000000035
3.639714 1.103850000000006
3.640714 1.0919599999999954
3.641714 1.079995000000003
3.642714 1.0679700000000005
3.643714 1.0558749999999961
3.644714 1.0437150000000017
3.645714 1.0314999999999999
3.646714 1.0192150000000064
3.647714 1.0068700000000035
3.648714 0.9944699999999924
3.649714 0.9820049999999919
3.650714 0.9694900000000068
3.651714 0.9569150000000013
3.652714 0.9442849999999987
3.653714 0.9316050000000007
3.654714 0.9188749999999964
3.655714 0.9060900000000061
3.656714 0.8932549999999986
3.657714 0.8803749999999975
3.658714 0.8674450000000009
3.659714 0.8544699999999998
3.660714 0.8414500000000052
3.661714 0.8283899999999969
3.662714 0.8152849999999949
3.663714 0.802140000000001
3.664714 0.7889599999999951
3.665714 0.7757349999999957
3.666714 0.7624750000000059
3.667714 0.7491800000000043
3.668714 0.7358500000000014
3.669714 0.7224849999999975
3.670714 0.7090850000000034
3.671714 0.6956600000000007
3.672714 0.6822049999999986
3.673714 0.6687150000000064
3.674714 0.655194999999993
3.675714 0.6416499999999927
3.676714 0.6280850000000073
3.677714 0.6144950000000027
3.678714 0.6008749999999985
3.679714 0.5872299999999967
3.680714 0.5735599999999973
3.681714 0.5598700000000018
3.682714 0.5461599999999995
3.683714 0.532435000000003
3.684714 0.5186950000000013
3.685714 0.5049350000000037
3.686714 0.49116000000000093
3.687714 0.477369999999993
3.688714 0.4635700000000034
3.689714 0.44975499999999785
3.690714 0.435924999999998
3.691714 0.42209500000000905
3.692714 0.408254999999995
3.693714 0.3943999999999974
3.694714 0.3805399999999982
3.695714 0.3666850000000007
3.696714 0.3528300000000032
3.697714 0.33896000000000054
3.698714 0.32508999999999794
3.699714 0.3112199999999953
3.700714 0.29736000000000695
3.701714 0.28349999999999687
3.702714 0.26963999999999766
3.703714 0.25579500000000355
3.704714 0.24194999999999858
3.705714 0.22811499999999704
3.706714 0.21428999999999893
3.707714 0.2004750000000042
3.708714 0.18667000000000206
3.709714 0.17287500000000333
3.710714 0.15909499999999885
3.711714 0.1453399999999921
3.712714 0.13160000000000124
3.713714 0.11786500000000129
3.714714 0.1041499999999973
3.715714 0.09046000000000184
3.716714 0.07679000000000236
3.717714 0.06315000000000226
3.718714 0.04952999999999815
3.719714 0.03593000000000086
3.720714 0.02236000000000295
3.721714 0.008804999999999317
3.722714 -0.0047150000000032236
3.723714 -0.018205000000006376
3.724714 -0.031670000000001
3.725714 -0.045104999999996245
3.726714 -0.05850500000000123
3.727714 -0.07186999999999429
3.728714 -0.08520499999999878
3.729714 -0.0985050000000022
3.730714 -0.11176999999999368
3.731714 -0.12500000000000575
3.732714 -0.13819000000000417
3.733714 -0.1513399999999998
3.734714 -0.16445500000000518
3.735714 -0.17752499999999521
3.736714 -0.1905549999999933
3.737714 -0.20354499999999942
3.738714 -0.21648499999999934
3.739714 -0.22938500000000728
3.740714 -0.2422450000000016
3.741714 -0.25504999999999883
3.742714 -0.26781500000000413
3.743714 -0.2805299999999924
3.744714 -0.2931899999999944
3.745714 -0.30581000000000447
3.746714 -0.31837999999999744
3.747714 -0.3308850000000008
3.748714 -0.3433400000000088
3.749714 -0.35575500000000315
3.750714 -0.368104999999997
3.751714 -0.38039999999999385
3.752714 -0.39264000000000443
3.753714 -0.4048200000000054
3.754714 -0.41695000000000015
3.755714 -0.4290099999999927
3.756714 -0.44100999999999735
3.757714 -0.4529550000000049
3.758714 -0.4648299999999994
3.759714 -0.47663999999999346
3.760714 -0.48838999999999955
3.761714 -0.5000700000000035
3.762714 -0.5116849999999961
3.763714 -0.5232349999999991
3.764714 -0.5347149999999998
3.765714 -0.5461150000000059
3.766714 -0.5574500000000006
3.767714 -0.5687149999999931
3.768714 -0.5798949999999999
3.769714 -0.5910150000000081
3.770714 -0.6020600000000015
3.771714 -0.6130199999999985
3.772714 -0.6239050000000023
3.773714 -0.6347150000000022
3.774714 -0.6454499999999984
3.775714 -0.6561049999999997
3.776714 -0.6666750000000046
3.777714 -0.677164999999993
3.778714 -0.6875749999999976
3.779714 -0.6979099999999983
3.780714 -0.7081600000000023
3.781714 -0.7183300000000009
3.782714 -0.7284149999999923
3.783714 -0.738410000000007
3.784714 -0.7483250000000055
3.785714 -0.7581599999999982
3.786714 -0.7679049999999927
3.787714 -0.7775650000000017
3.788714 -0.7871500000000068
3.789714 -0.7966400000000012
3.790714 -0.8060349999999957
3.791714 -0.8153499999999955
3.792714 -0.8245749999999971
3.793714 -0.8337100000000005
3.794714 -0.8427600000000075
3.795714 -0.8517199999999945
3.796714 -0.8605899999999944
3.797714 -0.869365000000005
3.798714 -0.878050000000007
3.799714 -0.8866449999999996
3.800714 -0.8951499999999942
3.801714 -0.9035549999999981
3.802714 -0.9118650000000021
3.803714 -0.9200899999999987
3.804714 -0.9282100000000031
3.805714 -0.9362350000000075
3.806714 -0.944169999999992
3.807714 -0.9519999999999949
3.808714 -0.9597350000000088
3.809714 -0.9673750000000012
3.810714 -0.974914999999992
3.811714 -0.9823500000000011
3.812714 -0.9896899999999996
3.813714 -0.9969299999999965
3.814714 -1.004065000000001
3.815714 -1.0111050000000055
3.816714 -1.018040000000007
3.817714 -1.024869999999994
3.818714 -1.0316049999999921
3.819714 -1.038234999999998
3.820714 -1.0447600000000006
3.821714 -1.051190000000003
3.822714 -1.0575049999999988
3.823714 -1.063720000000004
3.824714 -1.0698400000000095
3.825714 -1.075844999999997
3.826714 -1.0817499999999942
3.827714 -1.0875550000000005
3.828714 -1.0932500000000016
3.829714 -1.098834999999998
3.830714 -1.1043200000000035
3.831714 -1.1097099999999984
3.832714 -1.1149799999999959
3.833714 -1.1201450000000006
3.834714 -1.125214999999995
3.835714 -1.130175000000006
3.836714 -1.1350250000000008
3.837714 -1.1397699999999926
3.838714 -1.1444095000000047
3.839714 -1.148941500000002
3.840714 -1.1533759999999984
3.841714 -1.1577009999999988
3.842714 -1.161914999999998
3.843714 -1.1660245000000031
3.844714 -1.1700295000000027
3.845714 -1.173929499999999
3.846714 -1.1777210000000007
3.847714 -1.1814085000000005
3.848714 -1.1849919999999985
3.849714 -1.188466499999998
3.850714 -1.1918364999999982
3.851714 -1.1950995000000029
3.852714 -1.1982570000000006
3.853714 -1.2013129999999976
3.854714 -1.2042645
3.855714 -1.2071075000000024
3.856714 -1.2098459999999998
3.857714 -1.2124829999999958
3.858714 -1.2150149999999993
3.859714 -1.2174425000000033
3.860714 -1.2197650000000038
3.861714 -1.2219825000000009
3.862714 -1.2240954999999984
3.863714 -1.226103499999998
3.864714 -1.2280069999999974
3.865714 -1.2298059999999973
3.866714 -1.2315025000000002
3.867714 -1.233094000000005
3.868714 -1.234578500000004
3.869714 -1.2359584999999975
3.870714 -1.2372330000000007
3.871714 -1.2384025000000003
3.872714 -1.2394679999999982
3.873714 -1.240429000000002
3.874714 -1.2412840000000007
3.875714 -1.242031999999999
3.876714 -1.242675499999997
3.877714 -1.2432164999999984
3.878714 -1.2436505000000042
3.879714 -1.2439795000000016
3.880714 -1.2442059999999964
3.881714 -1.2443285000000002
3.882714 -1.2443460000000006
3.883714 -1.2442600000000001
3.884714 -1.2440709999999993
3.885714 -1.243777999999999
3.886714 -1.2433825000000018
3.887714 -1.2428850000000002
3.888714 -1.242286999999999
3.889714 -1.2415869999999989
3.890714 -1.2407864999999991
3.891714 -1.2398854999999998
3.892714 -1.238886000000001
3.893714 -1.237787500000002
3.894714 -1.2365894999999996
3.895714 -1.2352944999999997
3.896714 -1.233902000000002
3.897714 -1.2324135000000003
3.898714 -1.230828499999999
3.899714 -1.2291494999999995
3.900714 -1.2273739999999993
3.901714 -1.2255034999999992
3.902714 -1.2235400000000007
3.903714 -1.2214814999999997
3.904714 -1.219330999999999
3.905714 -1.2170875
3.906714 -1.2147515000000007
3.907714 -1.2123245000000002
3.908714 -1.2098055
3.909714 -1.2071954999999992
3.910714 -1.2044954999999995
3.911714 -1.2017059000000005
3.912714 -1.1988269500000002
3.913714 -1.1958589499999999
3.914714 -1.1928023
3.915714 -1.189658
3.916714 -1.1864267499999999
3.917714 -1.1831086
3.918714 -1.17970445
3.919714 -1.176214915
3.920714 -1.17264046
3.921714 -1.1689818849999998
3.922714 -1.16523969
3.923714 -1.1614145500000002
3.924714 -1.1575073500000002
3.925714 -1.15351865
3.926714 -1.1494489
3.927714 -1.1452990499999998
3.928714 -1.1410698500000003
3.929714 -1.1367614999999998
3.930714 -1.1323748
3.931714 -1.1279105
3.932714 -1.1233694999999992
3.933714 -1.1187510000000007
3.934714 -1.1140575000000013
3.935714 -1.1092889999999989
3.936714 -1.1044449999999988
3.937714 -1.0995270000000004
3.938714 -1.0945345
3.939714 -1.0894695000000008
3.940714 -1.084332
3.941714 -1.0791214999999994
3.942714 -1.0738394999999998
3.943714 -1.0684874999999994
3.944714 -1.0630640000000016
3.945714 -1.0575705000000002
3.946714 -1.0520089999999993
3.947714 -1.046377499999999
3.948714 -1.0406770000000007
3.949714 -1.0349090000000012
3.950714 -1.0290739999999983
3.951714 -1.0231725000000007
3.952714 -1.0172065000000008
3.953714 -1.011176499999999
3.954714 -1.0050814999999995
3.955714 -0.9989245000000013
3.956714 -0.9927055000000012
3.957714 -0.9864234999999981
3.958714 -0.9800819999999997
3.959714 -0.9736820000000019
3.960714 -0.967222
3.961714 -0.9607039999999993
3.962714 -0.9541309999999991
3.963714 -0.9475044999999982
3.964714 -0.9408219999999989
3.965714 -0.9340860000000022
3.966714 -0.9272990000000031
3.967714 -0.9204594999999995
3.968714 -0.9135695000000001
3.969714 -0.9066310000000019
3.970714 -0.8996429999999954
3.971714 -0.892608499999996
3.972714 -0.8855275000000036
3.973714 -0.8784004999999996
3.974714 -0.8712290000000001
3.975714 -0.8640140000000008
3.976714 -0.856756
3.977714 -0.8494565000000023
3.978714 -0.8421164999999984
3.979714 -0.8347324999999968
3.980714 -0.8273079999999998
3.981714 -0.8198465000000044
3.982714 -0.8123465000000002
3.983714 -0.8048049999999991
3.984714 -0.7972264999999996
3.985714 -0.7896129999999989
3.986714 -0.7819645000000026
3.987714 -0.7742814999999976
3.988714 -0.7665659999999981
3.989714 -0.7588155000000028
3.990714 -0.7510300000000008
3.991714 -0.7432130000000001
3.992714 -0.735366499999998
3.993714 -0.7274879999999992
3.994714 -0.7195775000000035
3.995714 -0.7116409999999979
3.996714 -0.7036724999999954
3.997714 -0.6956745000000024
3.998714 -0.6876535000000037
3.999714 -0.6796035000000016
4.000714 -0.6715244999999962
4.001714 -0.6634219999999978
4.002714 -0.6552960000000014
4.003714 -0.6471440000000003
4.004714 -0.638968999999999
4.005714 -0.6307700000000014
4.006714 -0.6225485000000016
4.007714 -0.6143034999999981
4.008714 -0.6060375000000026
4.009714 -0.5977519999999983
4.010714 -0.589446
4.011714 -0.5811220000000031
4.012714 -0.572777499999996
4.013714 -0.5644165000000007
4.014714 -0.5560375000000013
4.015714 -0.547640999999996
4.016714 -0.5392299999999999
4.017715 -0.5308070000000029
4.018714 -0.5223700000000022
4.019714 -0.5139184999999998
4.020714 -0.5054549999999967
4.021714 -0.49698300000000034
4.022714 -0.48850200000000193
4.023714 -0.4800119999999962
4.024714 -0.47151400000000077
4.025714 -0.46301000000000214
4.026714 -0.4545029999999993
4.027714 -0.4459899999999987
4.028714 -0.4374744999999973
4.029714 -0.42895850000000335
4.030715 -0.42043949999999963
4.031714 -0.4119209999999993
4.032714 -0.40340800000000415
4.033714 -0.3948985000000005
4.034714 -0.3863914999999976
4.035714 -0.3778869999999956
4.036714 -0.3693885000000021
4.037714 -0.36089900000000524
4.038714 -0.35241849999999947
4.039714 -0.3439459999999997
4.040714 -0.33548000000000106
4.041714 -0.32702249999999555
4.042714 -0.31857899999999917
4.043715 -0.31014800000000164
4.044714 -0.30172499999999924
4.045714 -0.29331399999999763
4.046714 -0.2849179999999958
4.047714 -0.27653300000000414
4.048714 -0.2681570000000037
4.049714 -0.2597984999999983
4.050714 -0.25145700000000093
4.051714 -0.24312749999999897
4.052714 -0.23480949999999443
4.053714 -0.22650349999999614
4.054714 -0.2182150000000038
4.055714 -0.20994150000000575
4.056714 -0.20168850000000169
4.057714 -0.1934549999999956
4.058714 -0.1852299999999989
4.059714 -0.17702000000000734
4.060714 -0.1688300000000009
4.061714 -0.16066000000000127
4.062714 -0.15250499999999592
4.063715 -0.1443649999999957
4.064714 -0.13625000000000398
4.065714 -0.12816500000000083
4.066714 -0.12009000000000108
4.067714 -0.1120299999999956
4.068714 -0.10400000000000036
4.069714 -0.09599000000000109
4.070714 -0.0880049999999995
4.071714 -0.08004000000000475
4.072714 -0.07210499999999853
4.073714 -0.06420000000000253
4.074714 -0.05631000000000082
4.075714 -0.048449999999998494
4.076715 -0.040619999999995555
4.077714 -0.03281500000000114
4.078714 -0.02503500000000441
4.079714 -0.017284999999996227
4.080714 -0.009575000000001683
4.081714 -0.0018949999999956849
4.082714 0.005765000000003493
4.083714 0.013390000000001578
4.084714 0.020974999999996864
4.085714 0.028529999999992763
4.086714 0.03604999999999841
4.087714 0.04353000000000126
4.088714 0.05098500000000643
4.089714 0.058399999999997954
4.090714 0.06577499999999752
4.091714 0.07311000000000513
4.092714 0.0804049999999991
4.093714 0.0876699999999937
4.094714 0.09489000000000546
4.095714 0.10207000000000357
4.096714 0.10920499999999721
4.097714 0.11629999999999888
4.098714 0.12335499999999774
4.099714 0.13036000000000125
4.100714 0.13732500000000195
4.101714 0.14425500000000155
4.102714 0.15113499999999497
4.103714 0.15796000000000213
4.104714 0.1647450000000065
4.105714 0.17148499999999553
4.106714 0.17817500000000003
4.107714 0.18482500000000174
4.108714 0.19142999999999893
4.109715 0.19798349999999593
4.110714 0.20448900000000042
4.111714 0.21095050000000723
4.112714 0.21736499999999584
4.113714 0.22373249999999878
4.114714 0.23005400000000123
4.115714 0.23632299999999662
4.116714 0.24254550000000433
4.117714 0.2487215000000027
4.118714 0.2548509999999971
4.119714 0.26093649999999935
4.120714 0.26697200000000076
4.121714 0.2729590000000008
4.122715 0.2788994999999969
4.123714 0.2847924999999985
4.124714 0.2906394999999996
4.125714 0.2964400000000022
4.126714 0.302190500000004
4.127714 0.30789499999999986
4.128714 0.3135534999999952
4.129714 0.3191614999999972
4.130714 0.32472000000000184
4.131714 0.33022950000000173
4.132714 0.33568949999999875
4.133714 0.3411024999999993
4.134714 0.3464665000000005
4.135714 0.35177549999999924
4.136714 0.35703399999999913
4.137714 0.36224349999999966
4.138714 0.36739800000000317
4.139714 0.37249999999999955
4.140714 0.37754949999999976
4.141714 0.38254650000000373
4.142715 0.3874884999999998
4.143714 0.3923749999999953
4.144714 0.3972090000000001
4.145714 0.40198800000000245
4.146714 0.4067114999999987
4.147714 0.41137950000000006
4.148714 0.4159895
4.149714 0.42054449999999743
4.150714 0.425041499999999
4.151714 0.42948250000000204
4.152714 0.43386799999999914
4.153714 0.43819599999999836
4.154714 0.4424655000000036
4.155715 0.4466770000000021
4.156714 0.4508359999999989
4.157714 0.45493650000000185
4.158714 0.45897599999999916
4.159714 0.4629604999999994
4.160714 0.4668894999999991
4.161714 0.4707599999999995
4.162714 0.4745760000000009
4.163714 0.47833299999999934
4.164714 0.482032000000002
4.165714 0.48567599999999667
4.166714 0.4892614999999975
4.167714 0.4927920000000012
4.168715 0.496266999999999
4.169714 0.499681000000002
4.170714 0.5030394999999991
4.171714 0.5063425000000011
4.172714 0.5095875000000017
4.173714 0.5127775
4.174714 0.5159089999999988
4.175714 0.5189824999999963
4.176714 0.5220005000000041
4.177714 0.5249630000000007
4.178714 0.5278709999999981
4.179714 0.5307230000000025
4.180714 0.5335165000000021
4.181714 0.5362554999999971
4.182714 0.538941999999996
4.183714 0.5415729999999997
4.184714 0.5441485000000031
4.185714 0.5466685000000004
4.186714 0.5491339999999989
4.187714 0.5515470000000009
4.188715 0.5539039999999992
4.189714 0.5562089999999991
4.190714 0.5584620000000009
4.191714 0.5606589999999987
4.192714 0.5628039999999983
4.193714 0.5648965000000017
4.194714 0.5669365000000035
4.195714 0.5689249999999997
4.196714 0.5708569999999993
4.197714 0.5727370000000007
4.198714 0.5745679999999973
4.199714 0.5763459999999997
4.200714 0.5780689999999996
4.201715 0.5797394999999979
4.202714 0.5813604999999988
4.203714 0.5829295000000014
4.204714 0.5844430000000037
4.205714 0.5859039999999988
4.206714 0.5873124999999977
4.207714 0.5886685000000005
4.208714 0.5899724999999996
4.209714 0.5912210000000034
4.210714 0.5924170000000004
4.211714 0.5935609999999991
4.212714 0.5946525000000017
4.213714 0.595691499999997
4.214714 0.5966780000000017
4.215714 0.5976119999999993
4.216714 0.5984939999999986
4.217714 0.5993235000000018
4.218714 0.6001034999999967
4.219714 0.6008310000000009
4.220714 0.601505000000002
4.221714 0.6021295000000002
4.222714 0.602702500000001
4.223714 0.6032244999999996
4.224714 0.6036974999999988
4.225714 0.6041214999999986
4.226714 0.6044969999999998
4.227714 0.6048225000000003
4.228714 0.6051005000000007
4.229714 0.6053325000000007
4.230714 0.6055139999999992
4.231714 0.6056489999999991
4.232714 0.6057395000000008
4.233714 0.6057830000000004
4.234715 0.6057799999999989
4.235714 0.6057325000000016
4.236714 0.6056395000000018
4.237714 0.6055004999999989
4.238714 0.6053174999999983
4.239714 0.6050905000000001
4.240714 0.6048195000000014
4.241714 0.6045055000000011
4.242714 0.6041475000000005
4.243714 0.6037460000000001
4.244714 0.6033034999999983
4.245714 0.602818999999999
4.246714 0.6022905000000021
4.247715 0.6017199999999994
4.248714 0.6011104999999981
4.249714 0.6004600000000007
4.250714 0.5997675000000003
4.251714 0.5990355000000006
4.252714 0.5982644999999995
4.253714 0.5974534999999984
4.254714 0.5966035000000013
4.255714 0.5957150000000008
4.256714 0.5947889999999983
4.257714 0.5938254999999993
4.258714 0.5928235000000025
4.259714 0.5917845000000016
4.260714 0.590709999999999
4.261714 0.5895989999999999
4.262714 0.5884515000000001
4.263714 0.5872679999999993
4.264714 0.5860489999999995
4.265714 0.5847949999999998
4.266714 0.5835050000000004
4.267715 0.5821799999999998
4.268714 0.5808205000000003
4.269714 0.5794259999999997
4.270714 0.5779964999999992
4.271714 0.5765324999999999
4.272714 0.575034
4.273714 0.5735010000000013
4.274714 0.5719334999999994
4.275714 0.5703314999999998
4.276714 0.5686955000000005
4.277714 0.5670249999999996
4.278714 0.5653205000000002
4.279714 0.5635825000000005
4.280715 0.5618099999999993
4.281714 0.5600044999999997
4.282714 0.5581655000000005
4.283714 0.5562924999999995
4.284714 0.5543879999999999
4.285714 0.5524509999999998
4.286714 0.5504814500000005
4.287714 0.5484812500000003
4.288714 0.5464502
4.289714 0.5443882000000001
4.290714 0.5422964
4.291714 0.5401758499999996
4.292714 0.5380265499999995
4.293715 0.5358493500000002
4.294714 0.5336452500000003
4.295714 0.5314145
4.296714 0.5291578499999999
4.297714 0.5268761
4.298714 0.52457
4.299714 0.5222402000000002
4.300714 0.51988725
4.301714 0.5175116999999999
4.302714 0.5151141499999999
4.303714 0.51269506
4.304714 0.5102550499999999
4.305714 0.5077945249999999
4.306714 0.50531388
4.307714 0.5028135149999999
4.308714 0.50029382
4.309714 0.4977549999999999
4.310714 0.49519729999999984
4.311714 0.4926210500000001
4.312714 0.4900265
4.313715 0.4874136999999999
4.314714 0.48478284999999993
4.315714 0.4821344000000001
4.316714 0.47946835000000015
4.317714 0.4767848
4.318714 0.47408389999999967
4.319714 0.47136599999999956
4.320714 0.46863100000000035
4.321714 0.46587920000000016
4.322714 0.46311140000000023
4.323714 0.46032724999999985
4.324714 0.4575267999999996
4.325714 0.4547106500000004
4.326715 0.4518790499999999
4.327714 0.44903270000000006
4.328714 0.4461714999999999
4.329714 0.44329549999999995
4.330714 0.4404050000000004
4.331714 0.4375004999999998
4.332714 0.43458350000000034
4.333714 0.43165300000000006
4.334714 0.4287090000000001
4.335714 0.4257525
4.336714 0.42278399999999894
4.337714 0.4198040000000005
4.338714 0.416812
4.339714 0.413809
4.340714 0.4107954999999999
4.341714 0.40777099999999905
4.342714 0.4047360000000009
4.343714 0.40169100000000063
4.344714 0.398636499999999
4.345714 0.3955729999999995
4.346714 0.39250050000000075
4.347714 0.38941850000000067
4.348714 0.38632849999999996
4.349714 0.3832305000000001
4.350714 0.38012449999999964
4.351714 0.37701150000000005
4.352714 0.37389150000000004
4.353714 0.3707650000000002
4.354714 0.36763149999999983
4.355714 0.36449249999999983
4.356714 0.36134900000000014
4.357714 0.35819999999999935
4.358714 0.3550465000000004
4.359715 0.3518885000000003
4.360714 0.3487269999999994
4.361714 0.34556300000000034
4.362714 0.3423965000000004
4.363714 0.3392274999999983
4.364714 0.3360560000000007
4.365714 0.33288400000000107
4.366714 0.3297115000000007
4.367714 0.3265375000000009
4.368714 0.32336399999999915
4.369714 0.32018999999999936
4.370714 0.3170165000000003
4.371714 0.3138454999999994
4.372715 0.31067449999999847
4.373714 0.307504000000001
4.374714 0.3043360000000016
4.375714 0.301169499999999
4.376714 0.29800400000000044
4.377714 0.2948404999999994
4.378714 0.2916769999999983
4.379714 0.2885165000000015
4.380714 0.28535750000000143
4.381714 0.28219950000000005
4.382714 0.27904299999999815
4.383714 0.2758869999999996
4.384714 0.27273350000000196
4.385714 0.269581500000001
4.386714 0.26642950000000004
4.387714 0.2632774999999991
4.388714 0.2601274999999983
4.389714 0.2569780000000009
4.390714 0.25383050000000096
4.391714 0.2506844999999977
4.392715 0.2475394999999986
4.393714 0.24439650000000235
4.394714 0.24125450000000212
4.395714 0.23811449999999929
4.396714 0.234977499999998
4.397714 0.23184249999999965
4.398714 0.2287110000000008
4.399714 0.22558349999999952
4.400714 0.22245950000000053
4.401714 0.21933850000000038
4.402714 0.21622249999999923
4.403714 0.21311249999999854
4.404714 0.2100069999999988
4.405715 0.20690800000000023
4.406714 0.20381600000000077
4.407714 0.20073050000000242
4.408714 0.19765250000000123
4.409714 0.19458249999999788
4.410714 0.19152099999999853
4.411714 0.18846749999999973
4.412714 0.1854220000000015
4.413714 0.18238650000000123
4.414714 0.17936099999999897
4.415714 0.1763444999999987
4.416714 0.1733364999999997
4.417714 0.1703390000000021
4.418715 0.16735300000000192
4.419714 0.16437699999999972
4.420714 0.16140949999999882
4.421714 0.158453
4.422714 0.15550799999999865
4.423714 0.15257249999999997
4.424714 0.1496475
4.425714 0.14673249999999802
4.426714 0.14382800000000015
4.427714 0.1409355000000004
4.428714 0.13805250000000066
4.429714 0.13517850000000017
4.430714 0.13231650000000056
4.431714 0.12946550000000032
4.432714 0.1266234999999994
4.433714 0.12379149999999914
4.434714 0.12097149999999973
4.435714 0.11816300000000045
4.436714 0.11536450000000187
4.437714 0.112576500000002
4.438715 0.1097985000000001
4.439714 0.10703249999999905
4.440714 0.10427599999999798
4.441714 0.10153000000000104
4.442714 0.09879599999999952
4.443714 0.0960719999999987
4.444714 0.09335800000000129
4.445714 0.09065249999999972
4.446714 0.087958999999999
4.447714 0.08527549999999898
4.448714 0.08260100000000094
4.449714 0.07993800000000031
4.450714 0.0772850000000004
4.451715 0.07464150000000046
4.452714 0.07200750000000052
4.453714 0.06938350000000126
4.454714 0.06676999999999801
4.455714 0.06416649999999816
4.456714 0.0615720000000003
4.457714 0.058986000000000996
4.458714 0.0564105000000004
4.459714 0.05384649999999992
4.460714 0.05129250000000015
4.461714 0.04874749999999965
4.462714 0.04621249999999986
4.463714 0.043689500000000894
4.464714 0.04117750000000135
4.465714 0.038677499999999934
4.466714 0.03618949999999936
4.467714 0.03371349999999962
4.468714 0.031249999999998727
4.469714 0.028798500000001382
4.470714 0.026361000000002306
4.471714 0.023936499999997363
4.472714 0.021526499999999532
4.473714 0.019131500000001394
4.474714 0.016750499999998815
4.475714 0.014384499999998641
4.476714 0.012033000000000162
4.477714 0.009697000000002086
4.478714 0.0073780000000011345
4.479714 0.005074499999997879
4.480714 0.0027864999999977413
4.481714 0.0005150000000021457
4.482714 -0.0017414999999991769
4.483714 -0.003982500000000093
4.484715 -0.006208000000000602
4.485714 -0.008417000000001989
4.486714 -0.010611499999998976
4.487714 -0.012790999999998977
4.488714 -0.014954999999998572
4.489714 -0.017104499999999186
4.490714 -0.019239000000000103
4.491714 -0.021359500000000045
4.492714 -0.02346650000000243
4.493714 -0.025560000000001835
4.494714 -0.02764099999999969
4.495714 -0.02971099999999813
4.496714 -0.031766999999998304
4.497715 -0.03381000000000163
4.498714 -0.03584150000000212
4.499714 -0.03785949999999963
4.500714 -0.03986649999999773
4.501714 -0.04186299999999984
4.502714 -0.04384750000000111
4.503714 -0.04582100000000025
4.504714 -0.04778299999999927
4.505714 -0.049732499999999444
4.506714 -0.0516710000000002
4.507714 -0.05359899999999955
4.508714 -0.05551550000000149
4.509714 -0.05741900000000115
4.510714 -0.05931049999999998
4.511714 -0.06119099999999939
4.512714 -0.06305799999999855
4.513714 -0.06491299999999955
4.514714 -0.06675650000000045
4.515714 -0.06858749999999979
4.516714 -0.070406999999999
4.517715 -0.07221399999999938
4.518714 -0.07400800000000018
4.519714 -0.07578950000000216
4.520714 -0.07755849999999988
4.521714 -0.07931499999999875
4.522714 -0.08105850000000078
4.523714 -0.08279049999999996
4.524714 -0.08451050000000103
4.525714 -0.08621699999999911
4.526714 -0.08791099999999835
4.527714 -0.08959200000000075
4.528714 -0.09126099999999959
4.529714 -0.09291800000000032
4.530715 -0.0945625000000022
4.531714 -0.0961939999999991
4.532714 -0.09781249999999916
4.533714 -0.09941900000000109
4.534714 -0.10101200000000005
4.535714 -0.10259199999999943
4.536714 -0.10416099999999942
4.537714 -0.10571699999999985
4.538714 -0.10725800000000059
4.539714 -0.10878550000000106
4.540714 -0.1103019999999994
4.541714 -0.11180399999999877
4.542714 -0.11329250000000057
4.543715 -0.11476800000000012
4.544714 -0.11622900000000068
4.545714 -0.11767700000000168
4.546714 -0.11911149999999972
4.547714 -0.1205334999999989
4.548714 -0.1219409999999991
4.549714 -0.12333349999999962
4.550714 -0.12471249999999987
4.551714 -0.1260805000000007
4.552714 -0.12743549999999926
4.553714 -0.12877599999999884
4.554714 -0.13010450000000032
4.555714 -0.13142100000000093
4.556714 -0.13272499999999998
4.557714 -0.13401749999999893
4.558714 -0.13529799999999972
4.559714 -0.13656800000000185
4.560714 -0.13782850000000124
4.561714 -0.1390769999999998
4.562714 -0.1403155000000004
4.563715 -0.141544999999999
4.564714 -0.1427644999999996
4.565714 -0.14397549999999895
4.566714 -0.14517850000000043
4.567714 -0.14637200000000192
4.568714 -0.14755649999999873
4.569714 -0.1487334999999984
4.570714 -0.14990350000000163
4.571714 -0.1510650000000009
4.572714 -0.15221749999999817
4.573714 -0.153362500000001
4.574714 -0.1544989999999999
4.575714 -0.15562700000000018
4.576715 -0.15674600000000122
4.577714 -0.1578574999999997
4.578714 -0.15896100000000032
4.579714 -0.16005349999999882
4.580714 -0.16113749999999877
4.581714 -0.16221350000000084
4.582714 -0.16328000000000023
4.583714 -0.1643359999999982
4.584714 -0.1653809999999995
4.585714 -0.16641700000000148
4.586714 -0.1674430000000001
4.587714 -0.16845749999999854
4.588714 -0.16946150000000101
4.589714 -0.1704555000000001
4.590714 -0.17143750000000102
4.591714 -0.1724080000000018
4.592714 -0.17336849999999923
4.593714 -0.17431899999999861
4.594714 -0.1752574999999999
4.595714 -0.17618450000000105
4.596714 -0.17710100000000079
4.597714 -0.17800600000000041
4.598714 -0.1788999999999979
4.599714 -0.17978199999999997
4.600714 -0.18065299999999992
4.601714 -0.18151449999999986
4.602714 -0.18236500000000042
4.603714 -0.1832029999999994
4.604714 -0.1840304999999997
4.605714 -0.1848485
4.606714 -0.18565500000000018
4.607714 -0.18644949999999952
4.608714 -0.18723350000000014
4.609715 -0.18800750000000008
4.610714 -0.1887705000000006
4.611714 -0.18952299999999972
4.612714 -0.19026500000000013
4.613714 -0.1909949999999997
4.614714 -0.19171549999999926
4.615714 -0.19242600000000085
4.616714 -0.1931240000000009
4.617714 -0.19381250000000094
4.618714 -0.1944910000000003
4.619714 -0.19515850000000023
4.620714 -0.1958179999999996
4.621714 -0.1964684999999997
4.622715 -0.19710850000000113
4.623714 -0.19773849999999912
4.624714 -0.19835999999999857
4.625714 -0.19897299999999943
4.626714 -0.1995765000000003
4.627714 -0.2001714999999999
4.628714 -0.2007595000000004
4.629714 -0.20134050000000173
4.630714 -0.20191249999999836
4.631714 -0.20247699999999788
4.632714 -0.20303549999999967
4.633714 -0.20358700000000235
4.634714 -0.20413050000000177
4.635714 -0.20466749999999864
4.636714 -0.20519799999999982
4.637714 -0.20572199999999993
4.638714 -0.20623950000000021
4.639714 -0.20675
4.640714 -0.20725349999999929
4.641714 -0.20774950000000011
4.642715 -0.2082389999999998
4.643714 -0.20872199999999974
4.644714 -0.2091970000000004
4.645714 -0.20966400000000054
4.646714 -0.21012249999999943
4.647714 -0.210571999999999
4.648714 -0.2110130000000001
4.649714 -0.21144500000000047
4.650714 -0.21186800000000025
4.651714 -0.21228100000000066
4.652714 -0.2126840000000004
4.653714 -0.2130774999999988
4.654714 -0.21345999999999912
4.655715 -0.21383150000000004
4.656714 -0.21419300000000027
4.657714 -0.2145440000000004
4.658714 -0.21488399999999983
4.659714 -0.21521250000000042
4.660714 -0.21553000000000028
4.661714 -0.21583700000000006
4.662714 -0.2161334999999998
4.663714 -0.2164190000000001
4.664714 -0.2166940000000004
4.665714 -0.21695949999999933
4.666714 -0.21721500000000024
4.667714 -0.2174599999999998
4.668715 -0.21769600000000003
4.669714 -0.2179225000000003
4.670714 -0.21813899999999983
4.671714 -0.21834699999999946
4.672714 -0.21854749999999928
4.673714 -0.21873850000000045
4.674714 -0.21892100000000034
4.675714 -0.21909649999999975
4.676714 -0.2192639999999999
4.677714 -0.21942250000000085
4.678714 -0.2195735000000006
4.679714 -0.21971799999999916
4.680714 -0.21985349999999984
4.681714 -0.21998150000000063
4.682714 -0.22010200000000027
4.683714 -0.22021500000000005
4.684714 -0.22032049999999997
4.685714 -0.22041750000000002
4.686714 -0.2205080000000002
4.687714 -0.22059049999999988
4.688715 -0.22066449999999965
4.689714 -0.22073150000000027
4.690714 -0.22079050000000036
4.691714 -0.22084149999999983
4.692714 -0.2208849999999995
4.693714 -0.22092049999999994
4.694714 -0.22094799999999984
4.695714 -0.22096749999999987
4.696714 -0.2209795
4.697714 -0.22098399999999963
4.698714 -0.22098050000000008
4.699714 -0.22096949999999999
4.700714 -0.22095100000000004
4.701715 -0.22092470000000008
4.702714 -0.22089060000000013
4.703714 -0.22084929999999983
4.704714 -0.22080024999999998
4.705714 -0.22074345000000065
4.706714 -0.22067904999999977
4.707714 -0.22060669999999954
4.708714 -0.22052589999999986
4.709714 -0.22043710000000027
4.710714 -0.22034075000000036
4.711714 -0.22023559999999973
4.712714 -0.22012169999999948
4.713714 -0.21999914999999995
4.714714 -0.21986745000000035
4.715714 -0.21972629999999987
4.716714 -0.21957565000000012
4.717714 -0.21941555000000015
4.718714 -0.21924534999999992
4.719714 -0.21906510000000018
4.720714 -0.21887445
4.721714 -0.21867324999999996
4.722714 -0.21846169999999993
4.723714 -0.21823964999999984
4.724714 -0.21800679999999986
4.725714 -0.21776320000000018
4.726714 -0.21750915000000023
4.727714 -0.21724430000000006
4.728714 -0.21696904999999977
4.729714 -0.21668364999999973
4.730714 -0.21638805000000014
4.731714 -0.21608265000000004
4.732714 -0.21576779999999993
4.733714 -0.21544365000000007
4.734715 -0.2151104999999999
4.735714 -0.2147687000000001
4.736714 -0.2144185500000001
4.737714 -0.2140605
4.738714 -0.21369470000000002
4.739714 -0.21332144999999988
4.740714 -0.21294104999999997
4.741714 -0.21255375000000004
4.742714 -0.21215977999999996
4.743714 -0.211759295
4.744714 -0.21135237999999998
4.745714 -0.21093911499999998
4.746714 -0.2105195305
4.747715 -0.21009360499999996
4.748714 -0.20966126950000002
4.749714 -0.20922238999999998
4.750714 -0.20877680500000004
4.751714 -0.20832429500000005
4.752714 -0.2078646849999999
4.753714 -0.20739769999999993
4.754714 -0.20692294999999994
4.755714 -0.20644019999999993
4.756714 -0.20594925000000006
4.757714 -0.2054496500000001
4.758714 -0.20494104999999999
4.759714 -0.2044233
4.760714 -0.20389610000000002
4.761714 -0.2033590999999999
4.762714 -0.20281210000000008
4.763714 -0.2022550999999999
4.764714 -0.20168774999999994
4.765714 -0.20111000000000018
4.766714 -0.20052175000000003
4.767715 -0.19992295000000002
4.768714 -0.19931374999999987
4.769714 -0.1986939999999999
4.770714 -0.19806395000000007
4.771714 -0.19742350000000014
4.772714 -0.19677265000000005
4.773714 -0.19611195000000003
4.774714 -0.19544150000000005
4.775714 -0.19476105000000002
4.776714 -0.19407084999999996
4.777714 -0.19337144999999978
4.778714 -0.1926629999999998
4.779714 -0.1919452500000001
4.780715 -0.19121835000000031
4.781714 -0.19048240000000013
4.782714 -0.18973769999999968
4.783714 -0.1889845999999996
4.784714 -0.1882225000000002
4.785714 -0.18745160000000008
4.786714 -0.1866719499999997
4.787714 -0.18588360000000018
4.788714 -0.18508690000000014
4.789714 -0.18428109999999986
4.790714 -0.18346620000000005
4.791714 -0.18264255
4.792714 -0.18181015000000028
4.793715 -0.18096905000000013
4.794714 -0.18011889999999953
4.795714 -0.1792596000000003
4.796714 -0.17839155000000007
4.797714 -0.17751444999999944
4.798714 -0.17662820000000012
4.799714 -0.1757334500000002
4.800714 -0.17483049999999983
4.801714 -0.17391849999999975
4.802714 -0.1729980000000004
4.803714 -0.17206900000000047
4.804714 -0.17113199999999998
4.805714 -0.17018799999999965
4.806714 -0.16923599999999947
4.807714 -0.1682760000000001
4.808714 -0.16730850000000017
4.809714 -0.1663344999999998
4.810714 -0.1653535000000003
4.811714 -0.16436500000000023
4.812714 -0.1633704999999991
4.813715 -0.16236949999999956
4.814714 -0.16136200000000023
4.815714 -0.16034800000000113
4.816714 -0.15932750000000087
4.817714 -0.1583004999999995
4.818714 -0.1572669999999997
4.819714 -0.15622700000000014
4.820714 -0.15518049999999944
4.821714 -0.15412799999999968
4.822714 -0.15306800000000007
4.823714 -0.15200150000000068
4.824714 -0.1509275000000001
4.825714 -0.14984599999999965
4.826715 -0.14875750000000007
4.827714 -0.14766200000000002
4.828714 -0.1465590000000001
4.829714 -0.14544699999999955
4.830714 -0.14432750000000052
4.831714 -0.14320050000000029
4.832714 -0.14206500000000014
4.833714 -0.14092200000000013
4.834714 -0.13977149999999894
4.835714 -0.13861199999999982
4.836714 -0.13744550000000022
4.837714 -0.1362714999999994
4.838714 -0.13508850000000067
4.839714 -0.1338980000000007
4.840714 -0.13270099999999965
4.841714 -0.13149699999999945
4.842714 -0.13028549999999942
4.843714 -0.12906750000000095
4.844714 -0.12784299999999998
4.845714 -0.12661249999999996
4.846714 -0.12537650000000025
4.847714 -0.12413350000000001
4.848714 -0.12288550000000081
4.849714 -0.12163299999999924
4.850714 -0.12037449999999998
4.851714 -0.11911049999999963
4.852714 -0.11784199999999967
4.853714 -0.11656900000000008
4.854714 -0.11529049999999941
4.855714 -0.11400750000000046
4.856714 -0.11272049999999985
4.857714 -0.11142850000000028
4.858714 -0.11013200000000106
4.859715 -0.10883099999999948
4.860714 -0.10752399999999886
4.861714 -0.10621300000000067
4.862714 -0.10489750000000013
4.863714 -0.10357649999999986
4.864714 -0.10225200000000005
4.865714 -0.10092299999999922
4.866714 -0.09958800000000072
4.867714 -0.09824849999999985
4.868714 -0.09690549999999941
4.869714 -0.09555800000000068
4.870714 -0.09420550000000026
4.871714 -0.09284950000000027
4.872715 -0.0914895
4.873714 -0.09012549999999944
4.874714 -0.08875850000000005
4.875714 -0.08738799999999972
4.876714 -0.08601450000000053
4.877714 -0.08463750000000042
4.878714 -0.08325849999999882
4.879714 -0.0818780000000005
4.880714 -0.08049450000000062
4.881714 -0.07910999999999932
4.882714 -0.07772350000000058
4.883714 -0.07633400000000028
4.884714 -0.07494449999999997
4.885714 -0.07355350000000024
4.886714 -0.07215999999999965
4.887714 -0.07076599999999972
4.888714 -0.06937050000000035
4.889714 -0.0679735000000002
4.890714 -0.06657499999999927
4.891714 -0.06517449999999955
4.892715 -0.06377150000000034
4.893714 -0.062367000000000346
4.894714 -0.06096150000000028
4.895714 -0.059553
4.896714 -0.05814149999999952
4.897714 -0.05672800000000025
4.898714 -0.055311000000000055
4.899714 -0.05389149999999901
4.900714 -0.05246949999999982
4.901714 -0.05104350000000035
4.902714 -0.049616000000000104
4.903714 -0.04818500000000028
4.904714 -0.04675100000000026
4.905715 -0.04531500000000009
4.906714 -0.04387550000000036
4.907714 -0.04243349999999977
4.908714 -0.040988999999999685
4.909714 -0.039543000000000175
4.910714 -0.038096999999999305
4.911714 -0.036648999999999654
4.912714 -0.03519950000000058
4.913714 -0.033750500000000856
4.914714 -0.03230100000000042
4.915714 -0.030851999999999345
4.916714 -0.02940449999999905
4.917714 -0.02795749999999947
4.918715 -0.0265110000000006
4.919714 -0.025067500000000586
4.920714 -0.02362650000000007
4.921714 -0.022187499999999694
4.922714 -0.020751499999999524
4.923714 -0.01931700000000014
4.924714 -0.01788549999999961
4.925714 -0.016458000000000715
4.926714 -0.015033500000000675
4.927714 -0.013611999999999489
4.928714 -0.012193000000000512
4.929714 -0.010778000000000457
4.930714 -0.00936599999999926
4.931714 -0.007955499999998844
4.932714 -0.006547999999999992
4.933714 -0.005144000000000709
4.934714 -0.003743000000000279
4.935714 -0.002343499999999277
4.936714 -0.000946500000000483
4.937714 0.00044799999999881393
4.938715 0.0018415000000007514
4.939714 0.0032330000000011937
4.940714 0.004621500000000071
4.941714 0.006008999999998878
4.942714 0.007394999999999614
4.943714 0.008778000000000138
4.944714 0.010158499999999812
4.945714 0.011537500000000056
4.946714 0.012915000000000875
4.947714 0.01428900000000077
4.948714 0.015660499999999813
4.949714 0.017030000000000073
4.950714 0.01839750000000019
4.951715 0.019761499999999387
4.952714 0.021120999999998946
4.953714 0.02247849999999972
4.954714 0.02383250000000093
4.955714 0.02518299999999986
4.956714 0.026529499999999862
4.957714 0.0278725000000003
4.958714 0.029212499999999173
4.959714 0.030547500000000404
4.960714 0.03187800000000065
4.961714 0.033204999999999964
4.962714 0.03452900000000043
4.963714 0.035847999999999186
4.964714 0.03716249999999966
4.965714 0.038473000000001215
4.966714 0.03977900000000042
4.967714 0.041081500000000055
4.968714 0.042379500000000056
4.969714 0.043673499999999775
4.970714 0.04496349999999922
4.971714 0.04624799999999895
4.972714 0.0475280000000004
4.973714 0.04880350000000086
4.974714 0.05007450000000033
4.975714 0.05134049999999944
4.976714 0.05260099999999886
4.977714 0.053855500000000556
4.978714 0.055103500000001124
4.979714 0.056345499999999916
4.980714 0.05758149999999965
4.981714 0.05880999999999953
4.982714 0.06003150000000027
4.983714 0.06124649999999989
4.984715 0.06245249999999888
4.985714 0.06365050000000001
4.986714 0.0648410000000013
4.987714 0.06602199999999989
4.988714 0.06719449999999992
4.989714 0.06835800000000068
4.990714 0.06951149999999938
4.991714 0.07065649999999951
4.992714 0.07179250000000038
4.993714 0.0729189999999999
4.994714 0.07403650000000014
4.995714 0.0751445000000004
4.996714 0.0762439999999994
4.997715 0.07733499999999983
4.998714 0.07841599999999956
4.999714 0.07948900000000007
5.000714 0.08055450000000075
5.001714 0.08161150000000016
5.002714 0.08266099999999972
5.003714 0.0837039999999995
5.004714 0.08473949999999943
5.005714 0.08576750000000087
5.006714 0.08678950000000053
5.007714 0.087803999999999
5.008714 0.08881249999999975
5.009714 0.08981450000000073
5.010714 0.09080949999999986
5.011714 0.0917995
5.012714 0.092782500000001
5.013714 0.09375799999999945
5.014714 0.09472699999999948
5.015714 0.09568949999999972
5.016714 0.09664599999999955
5.017715 0.09759450000000017
5.018714 0.09853450000000087
5.019714 0.09946700000000037
5.020714 0.10039049999999924
5.021714 0.10130600000000027
5.022714 0.10221300000000003
5.023714 0.10311049999999979
5.024714 0.10399800000000022
5.025714 0.10487549999999993
5.026714 0.10574349999999967
5.027714 0.1066010000000007
5.028714 0.10744700000000025
5.029714 0.1082829999999991
5.030715 0.10910850000000062
5.031714 0.10992150000000056
5.032714 0.11072299999999903
5.033714 0.11151349999999946
5.034714 0.11229300000000043
5.035714 0.11306099999999995
5.036714 0.11381750000000071
5.037714 0.11456350000000003
5.038714 0.11529849999999996
5.039714 0.11602199999999974
5.040714 0.11673399999999942
5.041714 0.11743500000000102
5.042714 0.11812600000000056
5.043715 0.11880650000000005
5.044714 0.11947549999999942
5.045714 0.12013399999999874
5.046714 0.12078299999999942
5.047714 0.12142200000000074
5.048714 0.12204950000000059
5.049714 0.12266599999999968
5.050714 0.12327349999999948
5.051714 0.12387099999999994
5.052714 0.124457500000001
5.053714 0.12503299999999992
5.054714 0.1255979999999988
5.055714 0.12615350000000036
5.056714 0.1266980000000012
5.057714 0.1272314999999999
5.058714 0.12775499999999926
5.059714 0.12826750000000053
5.060714 0.12876899999999972
5.061714 0.12926000000000018
5.062714 0.1297405000000006
5.063715 0.13020999999999888
5.064714 0.1306689999999998
5.065714 0.13111800000000007
5.066714 0.13155650000000021
5.067714 0.13198400000000102
5.068714 0.13240200000000044
5.069714 0.13281049999999986
5.070714 0.13320899999999997
5.071714 0.13359800000000008
5.072714 0.13397749999999883
5.073714 0.1343469999999996
5.074714 0.13470750000000045
5.075714 0.13505899999999996
5.076715 0.13540100000000016
5.077714 0.13573399999999974
5.078714 0.13605750000000003
5.079714 0.13637200000000033
5.080714 0.13667649999999995
5.081714 0.13697199999999962
5.082714 0.13725799999999996
5.083714 0.13753350000000028
5.084714 0.13779999999999992
5.085714 0.1380555000000002
5.086714 0.13830000000000037
5.087714 0.1385344999999998
5.088714 0.1387569999999998
5.089714 0.13896779999999978
5.090714 0.13916769999999995
5.091714 0.13935535000000024
5.092714 0.13953064999999978
5.093714 0.13969364999999967
5.094714 0.13984390000000035
5.095714 0.13998180000000024
5.096714 0.1401066000000003
5.097714 0.14021825000000002
5.098714 0.1403171999999997
5.099714 0.14040340000000018
5.100714 0.1404768999999999
5.101714 0.14053769999999954
5.102714 0.1405857000000002
5.103714 0.14062130000000025
5.104714 0.1406453499999997
5.105714 0.14065775000000028
5.106714 0.14065845000000018
5.107714 0.14064789999999966
5.108714 0.14062679999999997
5.109715 0.14059550000000035
5.110714 0.1405536500000002
5.111714 0.1405019999999999
5.112714 0.14044129999999985
5.113714 0.14037144999999976
5.114714 0.1402928000000003
5.115714 0.14020550000000018
5.116714 0.14010984999999948
5.117714 0.14000599999999974
5.118714 0.13989375
5.119714 0.13977350000000008
5.120714 0.13964545000000014
5.121714 0.13950939999999998
5.122715 0.13936534999999992
5.123714 0.13921304999999998
5.124714 0.13905279999999995
5.125714 0.13888439999999996
5.126714 0.13870740000000012
5.127714 0.1385220500000001
5.128714 0.13832815
5.129714 0.1381255
5.130714 0.13791394999999998
5.131714 0.1376934999999999
5.132714 0.1374641499999999
5.133714 0.13722565000000014
5.134714 0.13697805000000016
5.135714 0.13672144999999988
5.136714 0.13645550000000006
5.137714 0.13618045
5.138714 0.13589654999999973
5.139714 0.13560355000000007
5.140714 0.1353017000000002
5.141714 0.13499109999999986
5.142715 0.1346718499999999
5.143714 0.13434405000000005
5.144714 0.1340076
5.145714 0.1336628
5.146714 0.13330980000000003
5.147714 0.13294864999999995
5.148714 0.13257924999999995
5.149714 0.13220160000000009
5.150714 0.13181589999999999
5.151714 0.13142199999999996
5.152714 0.13101984999999997
5.153714 0.13060940000000001
5.154714 0.13019047000000006
5.155715 0.12976295
5.156714 0.12932677999999997
5.157714 0.12888171999999998
5.158714 0.12842759
5.159714 0.127964235
5.160714 0.12749149
5.161714 0.127009174
5.162714 0.12651713199999998
5.163714 0.126015241
5.164714 0.125503403
5.165714 0.12498155999999998
5.166714 0.12444964999999998
5.167714 0.12390771499999999
5.168715 0.12335585999999996
5.169714 0.12279415500000004
5.170714 0.122222775
5.171714 0.12164189999999994
5.172714 0.12105189999999999
5.173714 0.12045315000000004
5.174714 0.11984575000000008
5.175714 0.11923035000000008
5.176714 0.11860749999999987
5.177714 0.11797739999999989
5.178714 0.11734055000000014
5.179714 0.11669755000000004
5.180714 0.11604894999999997
5.181714 0.11539519999999998
5.182714 0.11473679999999993
5.183714 0.11407409999999996
5.184714 0.11340760000000008
5.185714 0.11273780000000003
5.186714 0.11206485000000001
5.187714 0.11138900000000006
5.188715 0.11071059999999978
5.189714 0.11002975000000001
5.190714 0.10934655000000013
5.191714 0.1086609999999998
5.192714 0.10797320000000002
5.193714 0.10728324999999998
5.194714 0.10659080000000012
5.195714 0.10589575000000016
5.196714 0.10519795
5.197714 0.10449730000000004
5.198714 0.10379354999999993
5.199714 0.10308629999999992
5.200714 0.10237545000000008
5.201715 0.10166075000000002
5.202714 0.10094209999999981
5.203714 0.10021904999999993
5.204714 0.09949125000000006
5.205714 0.09875895000000018
5.206714 0.09802189999999998
5.207714 0.09727974999999985
5.208714 0.09653250000000008
5.209714 0.09578015000000002
5.210714 0.09502270000000003
5.211714 0.09426019999999989
5.212714 0.09349244999999971
5.213714 0.09271955000000012
5.214714 0.09194170000000032
5.215714 0.0911589999999999
5.216714 0.09037139999999977
5.217714 0.08957904999999998
5.218714 0.08878215000000007
5.219714 0.08798089999999992
5.220714 0.08717544999999995
5.221714 0.08636560000000029
5.222714 0.08555180000000014
5.223714 0.08473434999999968
5.224714 0.08391289999999961
5.225714 0.08308779999999989
5.226714 0.08225905000000053
5.227714 0.08142669999999998
5.228714 0.08059139999999967
5.229714 0.07975285000000017
5.230714 0.07891105000000011
5.231714 0.0780663000000003
5.232714 0.07721829999999993
5.233714 0.07636734999999983
5.234715 0.07551384999999974
5.235714 0.07465750000000022
5.236714 0.07379825000000008
5.237714 0.07293675000000012
5.238714 0.07207309999999995
5.239714 0.0712068999999998
5.240714 0.07033885000000027
5.241714 0.0694689999999998
5.242714 0.06859769999999969
5.243714 0.06772535000000039
5.244714 0.06685190000000008
5.245714 0.06597764999999957
5.246714 0.0651027000000005
5.247715 0.06422744999999992
5.248714 0.06335249999999949
5.249714 0.06247830000000014
5.250714 0.061604450000000054
5.251714 0.0607312999999999
5.252714 0.05985929999999988
5.253714 0.05898840000000021
5.254714 0.058118900000000376
5.255714 0.05725085000000016
5.256714 0.056384300000000054
5.257714 0.05551884999999961
5.258714 0.054654799999999684
5.259714 0.05379224999999986
5.260714 0.052930800000000375
5.261714 0.052070000000000324
5.262714 0.0512099999999998
5.263714 0.050350349999999905
5.264714 0.04949030000000025
5.265714 0.048630350000000204
5.266714 0.047769949999999915
5.267715 0.046908449999999956
5.268714 0.04604554999999949
5.269714 0.0451811499999996
5.270714 0.04431495000000013
5.271714 0.04344655000000064
5.272714 0.04257600000000025
5.273714 0.04170289999999989
5.274714 0.04082719999999975
5.275714 0.03994859999999968
5.276714 0.039067150000000155
5.277714 0.03818349999999994
5.278714 0.03729694999999979
5.279714 0.03640779999999986
5.280715 0.03551650000000039
5.281714 0.03462305000000003
5.282714 0.03372789999999968
5.283714 0.03283045000000039
5.284714 0.031932000000000356
5.285714 0.03103299999999981
5.286714 0.030132999999999868
5.287714 0.02923299999999993
5.288714 0.028332999999999987
5.289714 0.027433500000000083
5.290714 0.026535000000000246
5.291714 0.025636999999999768
5.292714 0.024740499999999395
5.293715 0.02384650000000055
5.294714 0.022953500000000425
5.295714 0.022062499999999756
5.296714 0.021175000000000013
5.297714 0.020288999999999696
5.298714 0.019405499999999555
5.299714 0.018525500000000337
5.300714 0.01764750000000058
5.301714 0.016772499999999677
5.302714 0.01590049999999966
5.303714 0.0150310000000005
5.304714 0.014164000000000157
5.305714 0.01329949999999999
5.306714 0.012438000000000032
5.307714 0.011579499999999607
5.308714 0.010724000000000069
5.309714 0.009870499999999994
5.310714 0.009020000000000127
5.311714 0.008172000000000436
5.312714 0.00732599999999953
5.313715 0.006483499999999546
5.314714 0.005643500000000415
5.315714 0.004806500000000138
5.316714 0.003972500000000071
5.317714 0.0031415000000002136
5.318714 0.0023139999999999238
5.319714 0.001488999999999809
5.320714 0.000667999999999974
5.321714 -0.00014950000000029393
5.322714 -0.000963500000000317
5.323714 -0.0017734999999993826
5.324714 -0.0025799999999995583
5.325714 -0.0033825000000001324
5.326715 -0.004181500000000461
5.327714 -0.004976499999999833
5.328714 -0.005768499999999672
5.329714 -0.006557000000000621
5.330714 -0.007341499999999937
5.331714 -0.008122999999999719
5.332714 -0.008902000000000004
5.333714 -0.009678000000000079
5.334714 -0.01045149999999998
5.335714 -0.011222499999999705
5.336714 -0.011991499999999967
5.337714 -0.012759500000000161
5.338714 -0.013525500000000214
5.339714 -0.014290000000000164
5.340714 -0.01505350000000004
5.341714 -0.01581599999999985
5.342714 -0.016578500000000336
5.343714 -0.01734050000000011
5.344714 -0.018100999999999777
5.345714 -0.018860500000000054
5.346714 -0.01961999999999965
5.347714 -0.02037849999999986
5.348714 -0.02113549999999996
5.349714 -0.02189250000000006
5.350714 -0.022647500000000022
5.351714 -0.023399499999999775
5.352714 -0.0241500000000001
5.353714 -0.024898500000000285
5.354714 -0.02564350000000022
5.355714 -0.02638499999999992
5.356714 -0.02712350000000008
5.357714 -0.027857499999999927
5.358714 -0.028587000000000137
5.359715 -0.029311499999999997
5.360714 -0.03003099999999951
5.361714 -0.030745100000000268
5.362714 -0.03145315000000013
5.363714 -0.03215569999999961
5.364714 -0.032851700000000185
5.365714 -0.03354144999999999
5.366714 -0.034225350000000127
5.367714 -0.03490280000000028
5.368714 -0.03557399999999967
5.369714 -0.036239350000000066
5.370714 -0.03689820000000001
5.371714 -0.03755154999999957
5.372715 -0.03819950000000038
5.373714 -0.038841999999999925
5.374714 -0.03947969999999967
5.375714 -0.04011270000000059
5.376714 -0.04074134999999991
5.377714 -0.04136564999999967
5.378714 -0.041985900000000034
5.379714 -0.042602899999999826
5.380714 -0.04321665000000041
5.381714 -0.04382709999999995
5.382714 -0.04443464999999956
5.383714 -0.04503930000000059
5.384714 -0.045640999999999855
5.385714 -0.046239799999999866
5.386714 -0.046835700000000625
5.387714 -0.047429050000000056
5.388714 -0.0480198499999995
5.389714 -0.048607399999999745
5.390714 -0.04919205000000006
5.391714 -0.0497733500000002
5.392715 -0.05035145000000025
5.393714 -0.050926249999999944
5.394714 -0.05149699999999954
5.395714 -0.05206419999999979
5.396714 -0.05262775000000039
5.397714 -0.05318725000000022
5.398714 -0.053742749999999784
5.399714 -0.05429429999999954
5.400714 -0.05484144999999993
5.401714 -0.055384600000000055
5.402714 -0.055924100000000525
5.403714 -0.05645960000000003
5.404714 -0.056990749999999986
5.405715 -0.057518250000000305
5.406714 -0.05804214999999941
5.407714 -0.058561999999999795
5.408714 -0.059078600000000286
5.409714 -0.05959190000000042
5.410714 -0.06010160000000002
5.411714 -0.06060799999999994
5.412714 -0.06111149999999993
5.413714 -0.06161209999999999
5.414714 -0.062109349999999876
5.415714 -0.06260304999999972
5.416714 -0.0630938500000003
5.417714 -0.06358169999999981
5.418715 -0.06406589999999965
5.419714 -0.06454650000000035
5.420714 -0.06502340000000023
5.421714 -0.06549634999999965
5.422714 -0.06596530000000013
5.423714 -0.06642985000000057
5.424714 -0.06688970000000014
5.425714 -0.06734479999999973
5.426714 -0.0677944499999994
5.427714 -0.06823864999999985
5.428714 -0.06867740000000039
5.429714 -0.06911035000000039
5.430714 -0.0695370499999996
5.431714 -0.06995719999999993
5.432714 -0.07037090000000026
5.433714 -0.07077760000000012
5.434714 -0.07117779999999986
5.435714 -0.07157144999999969
5.436714 -0.07195830000000025
5.437714 -0.07233865000000003
5.438715 -0.07271225
5.439714 -0.07307969999999983
5.440714 -0.07344120000000005
5.441714 -0.07379680000000012
5.442714 -0.07414689999999981
5.443714 -0.07449179999999994
5.444714 -0.07483195000000009
5.445714 -0.0751677000000002
5.446714 -0.07549935000000009
5.447714 -0.07582729999999986
5.448714 -0.07615199999999975
5.449714 -0.07647360000000014
5.450714 -0.07679245000000001
5.451715 -0.07710879999999973
5.452714 -0.07742254999999999
5.453714 -0.07773415000000003
5.454714 -0.07804390000000001
5.455714 -0.07835170000000001
5.456714 -0.07865729999999997
5.457714 -0.07896050000000004
5.458714 -0.07926155000000022
5.459714 -0.07956040000000006
5.460714 -0.07985654999999983
5.461714 -0.08014974999999988
5.462714 -0.08043989999999991
5.463714 -0.08072660000000019
5.464714 -0.08100975000000007
5.465714 -0.08128899999999996
5.466714 -0.08156385000000015
5.467714 -0.08183429999999996
5.468714 -0.0821000999999997
5.469714 -0.08236094999999993
5.470714 -0.08261650000000033
5.471714 -0.08286660000000014
5.472714 -0.08311109999999997
5.473714 -0.08334989999999987
5.474714 -0.0835828999999999
5.475714 -0.08380995
5.476714 -0.08403114999999992
5.477714 -0.08424630000000013
5.478714 -0.08445540000000011
5.479714 -0.08465859999999996
5.480714 -0.08485574999999992
5.481714 -0.08504694999999995
5.482714 -0.08523220000000004
5.483714 -0.08541145000000006
5.484715 -0.08558490000000002
5.485714 -0.08575254999999996
5.486714 -0.08591424999999996
5.487714 -0.08607009999999994
5.488714 -0.08622020000000004
5.489714 -0.08636435000000002
5.490714 -0.08650264999999985
5.491714 -0.08663520000000002
5.492714 -0.08676175000000011
5.493714 -0.08688225
5.494714 -0.08699684999999997
5.495714 -0.0871054
5.496714 -0.08720785
5.497715 -0.087304175
5.498714 -0.08739428499999996
5.499714 -0.08747824500000001
5.500714 -0.08755603000000002
5.501714 -0.08762765499999998
5.502714 -0.08769311500000002
5.503714 -0.08775250500000001
5.504714 -0.08780593999999997
5.505714 -0.08785353999999998
5.506714 -0.08789546500000002
5.507714 -0.0879319
5.508714 -0.0879630645
5.509714 -0.087989195
5.510714 -0.0880105555
5.511714 -0.08802744500000001
5.512714 -0.08804013000000002
5.513714 -0.08804888500000001
5.514714 -0.08805405000000001
5.515714 -0.08805586499999998
5.516714 -0.08805458999999999
5.517715 -0.08805046
5.518714 -0.088043635
5.519714 -0.088034285
5.520714 -0.08802254000000002
5.521714 -0.08800839499999998
5.522714 -0.08799184999999995
5.523714 -0.08797284999999998
5.524714 -0.08795130000000004
5.525714 -0.08792695
5.526714 -0.08789960000000002
5.527714 -0.08786899999999999
5.528714 -0.08783469999999999
5.529714 -0.08779640000000007
5.530715 -0.08775380000000003
5.531714 -0.08770629999999992
5.532714 -0.08765354999999996
5.533714 -0.0875952
5.534714 -0.08753075000000003
5.535714 -0.08745990000000006
5.536714 -0.08738214999999988
5.537714 -0.08729719999999999
5.538714 -0.08720480000000007
5.539714 -0.08710469999999991
5.540714 -0.08699674999999996
5.541714 -0.08688074999999996
5.542714 -0.08675660000000003
5.543715 -0.08662424999999999
5.544714 -0.08648384999999992
5.545714 -0.08633554999999991
5.546714 -0.08617935000000014
5.547714 -0.08601545000000012
5.548714 -0.08584410000000006
5.549714 -0.08566550000000017
5.550714 -0.08547979999999986
5.551714 -0.08528749999999982
5.552714 -0.08508904999999996
5.553714 -0.08488460000000002
5.554714 -0.08467430000000008
5.555714 -0.0844585499999999
5.556714 -0.08423795000000012
5.557714 -0.08401240000000014
5.558714 -0.0837820999999998
5.559714 -0.08354729999999985
5.560714 -0.08330810000000019
5.561714 -0.08306485000000012
5.562714 -0.08281744999999968
5.563715 -0.08256575000000016
5.564714 -0.08230985000000016
5.565714 -0.08204989999999972
5.566714 -0.08178575000000016
5.567714 -0.08151710000000027
5.568714 -0.08124389999999992
5.569714 -0.08096594999999993
5.570714 -0.08068309999999985
5.571714 -0.08039529999999992
5.572714 -0.08010230000000008
5.573714 -0.07980379999999987
5.574714 -0.07949964999999987
5.575714 -0.07918990000000023
5.576715 -0.07887444999999998
5.577714 -0.07855325
5.578714 -0.07822620000000004
5.579714 -0.07789309999999983
5.580714 -0.07755424999999991
5.581714 -0.07720975000000022
5.582714 -0.07685940000000016
5.583714 -0.0765030499999997
5.584714 -0.07614144999999989
5.585714 -0.07577475000000011
5.586714 -0.0754022
5.587714 -0.07502459999999975
5.588714 -0.07464220000000038
5.589714 -0.07425475000000016
5.590714 -0.07386264999999957
5.591714 -0.07346570000000006
5.592714 -0.07306405000000037
5.593714 -0.07265775000000026
5.594714 -0.07224624999999993
5.595714 -0.07182970000000014
5.596714 -0.07140810000000018
5.597714 -0.07098129999999933
5.598714 -0.07054949999999947
5.599714 -0.0701122500000004
5.600714 -0.06966874999999988
5.601714 -0.0692191000000002
5.602714 -0.06876325000000022
5.603714 -0.06830085
5.604714 -0.0678319000000002
5.605714 -0.06735575000000002
5.606714 -0.06687225000000008
5.607714 -0.06638144999999948
5.608714 -0.06588305000000012
5.609715 -0.06537739999999992
5.610714 -0.06486374999999985
5.611714 -0.06434235000000023
5.612714 -0.06381374999999957
5.613714 -0.06327720000000019
5.614714 -0.06273330000000035
5.615714 -0.062182550000000114
5.616714 -0.0616244500000001
5.617714 -0.06105979999999983
5.618714 -0.06048869999999959
5.619714 -0.059911349999999926
5.620714 -0.05932849999999988
5.621714 -0.05873989999999977
5.622715 -0.05814655000000034
5.623714 -0.057548450000000244
5.624714 -0.056945999999999906
5.625714 -0.05633989999999993
5.626714 -0.05572985000000015
5.627714 -0.05511610000000024
5.628714 -0.0544995000000002
5.629714 -0.05388029999999971
5.630714 -0.053257799999999536
5.631714 -0.052632850000000335
5.632714 -0.052005250000000204
5.633714 -0.05137479999999994
5.634714 -0.05074220000000014
5.635714 -0.050106600000000126
5.636714 -0.049467749999999554
5.637714 -0.048826049999999524
5.638714 -0.04818105000000048
5.639714 -0.04753234999999996
5.640714 -0.046879699999999636
5.641714 -0.046222700000000436
5.642715 -0.04556135000000031
5.643714 -0.044895349999999806
5.644714 -0.04422405000000014
5.645714 -0.043547499999999774
5.646714 -0.04286599999999953
5.647714 -0.04217900000000026
5.648714 -0.041485499999999856
5.649714 -0.04078649999999975
5.650714 -0.04008200000000061
5.651714 -0.0393705000000003
5.652714 -0.03865399999999965
5.653714 -0.037931499999999924
5.654714 -0.037202999999999785
5.655715 -0.03646899999999994
5.656714 -0.03572900000000035
5.657714 -0.034984499999999766
5.658714 -0.034234500000000154
5.659714 -0.0334795000000002
5.660714 -0.03271949999999988
5.661714 -0.031954999999999935
5.662714 -0.031185499999999637
5.663714 -0.030412000000000414
5.664714 -0.029634500000000234
5.665714 -0.028851999999999704
5.666714 -0.02806550000000025
5.667714 -0.027274999999999838
5.668715 -0.026480499999999824
5.669714 -0.02568150000000017
5.670714 -0.02487850000000024
5.671714 -0.024072000000000062
5.672714 -0.02326049999999954
5.673714 -0.02244450000000005
5.674714 -0.021624500000000286
5.675714 -0.020800499999999566
5.676714 -0.019971999999999882
5.677714 -0.019139000000000562
5.678714 -0.018302000000000287
5.679714 -0.017460499999999695
5.680714 -0.016615499999999537
5.681714 -0.01576599999999974
5.682714 -0.014913000000000377
5.683714 -0.014056500000000091
5.684714 -0.013195999999999526
5.685714 -0.012332500000000106
5.686714 -0.011466000000000476
5.687714 -0.010597500000000029
5.688715 -0.009726500000000084
5.689714 -0.00885249999999993
5.690714 -0.00797699999999967
5.691714 -0.007100500000000018
5.692714 -0.006223000000000296
5.693714 -0.005344499999999827
5.694714 -0.004464999999999965
5.695714 -0.0035855000000001034
5.696714 -0.002706499999999599
5.697714 -0.0018270000000004147
5.698714 -0.0009479999999999103
5.699714 -6.949999999944089e-05
5.700714 0.0008084999999996383
5.701715 0.001686499999999395
5.702714 0.0025649999999998643
5.703714 0.003442500000000264
5.704714 0.004319999999999985
5.705714 0.005198499999999778
5.706714 0.006076500000000212
5.707714 0.006955000000000004
5.708714 0.00783599999999997
5.709714 0.008718000000000007
5.710714 0.009601500000000148
5.711714 0.01048700000000043
5.712714 0.011375000000000208
5.713714 0.01226599999999952
5.714714 0.013159499999999684
5.715714 0.014057000000000127
5.716714 0.014958000000000138
5.717714 0.01586200000000036
5.718714 0.01677000000000018
5.719714 0.01768149999999957
5.720714 0.018596999999999916
5.721714 0.01951600000000051
5.722714 0.020437999999999956
5.723714 0.021363999999999682
5.724714 0.022293499999999654
5.725714 0.023224999999999767
5.726714 0.024159000000000052
5.727714 0.02509600000000055
5.728714 0.026034499999999794
5.729714 0.02697449999999982
5.730714 0.027915500000000596
5.731714 0.028857500000000088
5.732714 0.029800499999999647
5.733714 0.03074299999999985
5.734715 0.03168600000000009
5.735714 0.032628499999999616
5.736714 0.03357049999999978
5.737714 0.034512500000000626
5.738714 0.03545249999999998
5.739714 0.03639199999999997
5.740714 0.03733050000000057
5.741714 0.03826749999999971
5.742714 0.03920349999999946
5.743714 0.040137999999999785
5.744714 0.041071
5.745714 0.042003000000000144
5.746714 0.04293300000000015
5.747715 0.04386100000000002
5.748714 0.04478849999999985
5.749714 0.045713500000000185
5.750714 0.04663650000000038
5.751714 0.04755849999999982
5.752714 0.04847819999999965
5.753714 0.04939579999999973
5.754714 0.050311100000000206
5.755714 0.05122380000000022
5.756714 0.052134399999999824
5.757714 0.05304210000000016
5.758714 0.05394650000000015
5.759714 0.05484800000000019
5.760714 0.05574619999999987
5.761714 0.0566407999999997
5.762714 0.05753174999999989
5.763714 0.058418649999999996
5.764714 0.05930160000000031
5.765714 0.060180550000000325
5.766714 0.061055449999999595
5.767715 0.06192599999999998
5.768714 0.06279225000000062
5.769714 0.06365484999999957
5.770714 0.06451299999999935
5.771714 0.06536720000000003
5.772714 0.06621810000000032
5.773714 0.0670654000000001
5.774714 0.06790945
5.775714 0.06875049999999967
5.776714 0.06958904999999986
5.777714 0.07042585000000025
5.778714 0.07126040000000015
5.779714 0.07209344999999995
5.780715 0.07292544999999988
5.781714 0.07375639999999993
5.782714 0.07458695000000024
5.783714 0.0754171000000001
5.784714 0.07624694999999981
5.785714 0.07707639999999975
5.786714 0.07790585000000039
5.787714 0.07873495000000039
5.788714 0.07956369999999975
5.789714 0.08039205000000002
5.790714 0.08121969999999971
5.791714 0.08204589999999978
5.792714 0.08287060000000042
5.793715 0.08369315000000016
5.794714 0.08451279999999997
5.795714 0.08532950000000004
5.796714 0.08614224999999964
5.797714 0.08695059999999988
5.798714 0.08775385000000016
5.799714 0.08855134999999971
5.800714 0.08934220000000008
5.801714 0.09012620000000003
5.802714 0.09090290000000002
5.803714 0.09167125000000018
5.804714 0.09243085000000005
5.805714 0.09318170000000033
5.806714 0.09392334999999977
5.807714 0.09465529999999968
5.808714 0.09537780000000007
5.809714 0.09609049999999998
5.810714 0.09679315000000008
5.811714 0.09748600000000003
5.812714 0.09816904999999984
5.813715 0.09884259999999999
5.814714 0.09950690000000019
5.815714 0.10016195000000007
5.816714 0.10080819999999988
5.817714 0.10144595000000012
5.818714 0.1020754999999999
5.819714 0.10269739999999976
5.820714 0.10331190000000005
5.821714 0.10391905000000025
5.822714 0.10451950000000011
5.823714 0.10511375
5.824714 0.10570179999999994
5.825714 0.10628389999999995
5.826715 0.10686020000000007
5.827714 0.10743099999999982
5.828714 0.10799650000000006
5.829714 0.10855670000000017
5.830714 0.10911169999999969
5.831714 0.10966124999999997
5.832714 0.11020545000000032
5.833714 0.11074445000000005
5.834714 0.1112777999999997
5.835714 0.1118051999999999
5.836714 0.11232665000000017
5.837714 0.11284214999999996
5.838714 0.11335144999999999
5.839714 0.11385409999999999
5.840714 0.11435004999999997
5.841714 0.11483920000000004
5.842714 0.11532120000000004
5.843714 0.11579595000000006
5.844714 0.11626334999999997
5.845714 0.1167231499999999
5.846714 0.11717545
5.847714 0.11762005000000005
5.848714 0.1180567
5.849714 0.11848554999999994
5.850714 0.11890640000000001
5.851714 0.11931925000000002
5.852714 0.11972409999999997
5.853714 0.12012071500000004
5.854714 0.12050903000000006
5.855714 0.12088903499999999
5.856714 0.12126052
5.857714 0.12162326999999998
5.858714 0.12197712999999998
5.859715 0.12232188499999999
5.860714 0.12265727900000001
5.861714 0.12298303649999999
5.862714 0.123298866
5.863714 0.12360446850000001
5.864714 0.12389951500000004
5.865714 0.12418369
5.866714 0.124456665
5.867714 0.12471812
5.868714 0.124967735
5.869714 0.12520528
5.870714 0.12543045999999997
5.871714 0.12564304999999995
5.872715 0.12584295000000004
5.873714 0.12603005
5.874714 0.12620424999999993
5.875714 0.12636535000000007
5.876714 0.1265135
5.877714 0.12664889999999987
5.878714 0.12677155000000004
5.879714 0.12688170000000001
5.880714 0.12697950000000008
5.881714 0.12706510000000004
5.882714 0.12713905
5.883714 0.12720170000000006
5.884714 0.1272532499999999
5.885714 0.12729414999999994
5.886714 0.12732480000000013
5.887714 0.12734560000000003
5.888714 0.1273570999999998
5.889714 0.1273596500000001
5.890714 0.12735360000000023
5.891714 0.12733925
5.892715 0.12731669999999998
5.893714 0.12728650000000002
5.894714 0.12724904999999992
5.895714 0.12720429999999983
5.896714 0.12715245
5.897714 0.12709369999999995
5.898714 0.12702785000000016
5.899714 0.12695510000000015
5.900714 0.12687524999999972
5.901714 0.1267881
5.902714 0.1266937000000001
5.903714 0.12659164999999992
5.904714 0.12648180000000012
5.905715 0.12636395000000006
5.906714 0.12623770000000004
5.907714 0.12610270000000007
5.908714 0.12595879999999976
5.909714 0.12580584999999972
5.910714 0.12564324999999993
5.911714 0.1254708000000002
5.912714 0.12528870000000006
5.913714 0.12509624999999996
5.914714 0.12489330000000046
5.915714 0.1246800999999999
5.916714 0.12445594999999975
5.917714 0.12422135
5.918715 0.12397614999999991
5.919714 0.12371965000000026
5.920714 0.1234526499999999
5.921714 0.12317504999999984
5.922714 0.12288655
5.923714 0.12258750000000028
5.924714 0.12227790000000005
5.925714 0.12195744999999977
5.926714 0.12162635000000006
5.927714 0.12128509999999956
5.928714 0.1209333499999997
5.929714 0.12057100000000018
5.930714 0.1201981000000001
5.931714 0.11981465000000019
5.932714 0.1194206500000004
5.933714 0.11901610000000008
5.934714 0.1186009999999999
5.935714 0.11817499999999992
5.936714 0.11773845000000009
5.937714 0.11729134999999971
5.938715 0.1168333499999995
5.939714 0.11636440000000038
5.940714 0.1158845500000001
5.941714 0.11539414999999995
5.942714 0.11489304999999984
5.943714 0.1143813500000001
5.944714 0.11385900000000022
5.945714 0.11332649999999957
5.946714 0.11278400000000023
5.947714 0.11223150000000022
5.948714 0.11166900000000016
5.949714 0.11109700000000013
5.950714 0.11051699999999953
5.951715 0.10992749999999964
5.952714 0.1093294999999998
5.953714 0.10872400000000015
5.954714 0.10811050000000061
5.955714 0.10748999999999989
5.956714 0.106862
5.957714 0.10622750000000034
5.958714 0.10558699999999957
5.959714 0.10494049999999974
5.960714 0.10428800000000017
5.961714 0.10363000000000022
5.962714 0.10296650000000056
5.963714 0.10229749999999985
5.964714 0.10162399999999949
5.965714 0.10094550000000013
5.966714 0.10026100000000036
5.967714 0.09957150000000023
5.968714 0.09887699999999976
5.969714 0.09817550000000015
5.970714 0.09746849999999949
5.971714 0.0967559999999991
5.972714 0.09603600000000025
5.973714 0.09530900000000089
5.974714 0.09457499999999969
5.975714 0.09383299999999928
5.976714 0.09308300000000103
5.977714 0.09232400000000078
5.978714 0.0915554999999992
5.979714 0.09077749999999898
5.980714 0.08999050000000085
5.981714 0.08919400000000001
5.982714 0.08838599999999905
5.983714 0.08756850000000083
5.984715 0.08674049999999982
5.985714 0.0859014999999994
5.986714 0.08505150000000093
5.987714 0.08419150000000039
5.988714 0.08332149999999916
5.989714 0.08244099999999924
5.990714 0.08155100000000066
5.991714 0.08065150000000076
5.992714 0.07974300000000023
5.993714 0.0788249999999997
5.994714 0.07789849999999927
5.995714 0.07696450000000034
5.996714 0.07602250000000085
5.997715 0.07507249999999945
5.998714 0.0741154999999989
5.999714 0.07315250000000065
6.000714 0.07218299999999991
6.001714 0.07120650000000005
6.002714 0.07022500000000118
6.003714 0.0692379999999999
6.004714 0.0682454999999989
6.005714 0.06724849999999963
6.006714 0.06624650000000001
6.007714 0.06523900000000069
6.008714 0.06422700000000035
6.009714 0.06321049999999905
6.010714 0.06219049999999952
6.011714 0.06116600000000036
6.012714 0.06013650000000084
6.013714 0.059103500000000406
6.014714 0.058066499999999695
6.015714 0.057025500000000055
6.016714 0.055980500000000134
6.017715 0.05493199999999929
6.018714 0.05388000000000023
6.019714 0.05282450000000026
6.020714 0.051767000000000146
6.021714 0.050706499999999814
6.022714 0.04964199999999921
6.023714 0.04857549999999982
6.024714 0.04750700000000029
6.025714 0.04643599999999991
6.026714 0.04536299999999938
6.027714 0.044288500000000786
6.028714 0.043213000000000765
6.029714 0.042135999999999965
6.030715 0.04105749999999973
6.031714 0.039978500000000146
6.032714 0.03889899999999984
6.033714 0.037818000000000115
6.034714 0.03673700000000039
6.035714 0.03565549999999995
6.036714 0.03457250000000008
6.037714 0.033488999999999505
6.038714 0.032403999999999496
6.039714 0.031317000000000705
6.040714 0.030229000000000485
6.041714 0.029139499999999485
6.042714 0.02804699999999963
6.043715 0.026952499999999636
6.044714 0.025855500000000146
6.045714 0.02475399999999966
6.046714 0.023649500000000323
6.047714 0.022542000000000773
6.048714 0.021429000000000163
6.049714 0.02031199999999927
6.050714 0.0191905000000001
6.051714 0.018063499999999864
6.052714 0.016931999999999992
6.053714 0.015795500000001128
6.054714 0.014653499999999842
6.055714 0.013506999999998921
6.056714 0.012355999999999718
6.057714 0.011201000000000233
6.058714 0.01004200000000047
6.059714 0.008878499999999715
6.060714 0.0077114999999993925
6.061714 0.006542500000000285
6.062714 0.005371000000000325
6.063715 0.004198000000000938
6.064714 0.0030240000000001255
6.065714 0.0018489999999992432
6.066714 0.0006744999999990734
6.067714 -0.0004999999999997411
6.068714 -0.001673499999999841
6.069714 -0.002844999999999801
6.070714 -0.004014000000000264
6.071714 -0.005181000000000586
6.072714 -0.006345499999998701
6.073714 -0.007506499999999959
6.074714 -0.008664000000000295
6.075714 -0.00981750000000035
6.076715 -0.01096650000000077
6.077714 -0.012111499999999553
6.078714 -0.013253000000000126
6.079714 -0.014389999999999705
6.080714 -0.015521999999998934
6.081714 -0.016650000000000595
6.082714 -0.017774499999999978
6.083714 -0.018894499999999724
6.084714 -0.020010000000001187
6.085714 -0.02112249999999973
6.086714 -0.02223199999999942
6.087714 -0.02333799999999954
6.088714 -0.024440500000000094
6.089714 -0.025540000000000437
6.090714 -0.026636499999999216
6.091714 -0.027730499999999852
6.092714 -0.028822500000000348
6.093714 -0.029911500000000635
6.094714 -0.030998500000000782
6.095714 -0.03208349999999944
6.096714 -0.033165999999999946
6.097714 -0.0342459999999996
6.098714 -0.03532299999999905
6.099714 -0.03639850000000043
6.100714 -0.03747200000000031
6.101714 -0.03854300000000069
6.102714 -0.03961100000000087
6.103714 -0.04067699999999954
6.104714 -0.04173999999999937
6.105714 -0.04280000000000034
6.106714 -0.04385799999999981
6.107714 -0.04491249999999972
6.108714 -0.04596400000000077
6.109715 -0.047012500000000255
6.110714 -0.0480589999999996
6.111714 -0.04910199999999938
6.112714 -0.050141499999999596
6.113714 -0.05117899999999967
6.114714 -0.05221349999999953
6.115714 -0.053246000000000605
6.116714 -0.05427600000000083
6.117714 -0.055302500000000136
6.118714 -0.0563269999999993
6.119714 -0.05734800000000025
6.120714 -0.05836550000000028
6.121714 -0.05938100000000017
6.122715 -0.06039400000000056
6.123714 -0.06140350000000003
6.124714 -0.06240849999999986
6.125714 -0.06341049999999948
6.126714 -0.06440850000000019
6.127714 -0.06540150000000053
6.128714 -0.06638949999999917
6.129714 -0.06737249999999882
6.130714 -0.06834950000000076
6.131714 -0.06932000000000021
6.132714 -0.07028499999999996
6.133714 -0.07124249999999985
6.134714 -0.07219199999999919
6.135714 -0.07313299999999996
6.136714 -0.07406500000000012
6.137714 -0.07498900000000105
6.138714 -0.07590350000000065
6.139714 -0.0768084999999989
6.140714 -0.07770449999999925
6.141714 -0.07858900000000081
6.142715 -0.07946350000000033
6.143714 -0.0803289999999992
6.144714 -0.08118350000000003
6.145714 -0.08202850000000086
6.146714 -0.08286249999999958
6.147714 -0.0836865000000003
6.148714 -0.0845015000000004
6.149714 -0.08530599999999908
6.150714 -0.08610200000000055
6.151714 -0.08688950000000076
6.152714 -0.08766899999999904
6.153714 -0.08844000000000012
6.154714 -0.08920250000000128
6.155715 -0.08995799999999925
6.156714 -0.09070649999999944
6.157714 -0.09144749999999977
6.158714 -0.0921824999999997
6.159714 -0.0929125000000006
6.160714 -0.09363649999999976
6.161714 -0.09435399999999913
6.162714 -0.09506650000000086
6.163714 -0.09577300000000082
6.164714 -0.09647399999999971
6.165714 -0.09717050000000033
6.166714 -0.09786100000000052
6.167714 -0.09854599999999963
6.168715 -0.09922549999999908
6.169714 -0.0999005000000002
6.170714 -0.10056900000000023
6.171714 -0.10123049999999974
6.172714 -0.10188550000000017
6.173714 -0.1025335000000001
6.174714 -0.1031754999999996
6.175714 -0.10381049999999997
6.176714 -0.10443750000000047
6.177714 -0.10505649999999972
6.178714 -0.10566799999999982
6.179714 -0.10627250000000009
6.180714 -0.10686799999999974
6.181714 -0.10745500000000013
6.182714 -0.10803399999999999
6.183714 -0.10860499999999994
6.184714 -0.1091675
6.185714 -0.1097210000000001
6.186714 -0.11026750000000037
6.187714 -0.11080550000000006
6.188715 -0.11133399999999977
6.189714 -0.11185499999999962
6.190714 -0.11236800000000027
6.191714 -0.11287270000000021
6.192714 -0.11336910000000011
6.193714 -0.11385674999999972
6.194714 -0.11433625000000006
6.195714 -0.11480730000000029
6.196714 -0.11526969999999984
6.197714 -0.11572339999999959
6.198714 -0.11616829999999995
6.199714 -0.11660375000000012
6.200714 -0.11703014999999987
6.201715 -0.11744705000000029
6.202714 -0.11785375000000016
6.203714 -0.1182503499999997
6.204714 -0.11863669999999957
6.205714 -0.11901285000000021
6.206714 -0.1193784500000003
6.207714 -0.11973314999999989
6.208714 -0.12007659999999974
6.209714 -0.12040909999999996
6.210714 -0.12073105000000033
6.211714 -0.12104169999999975
6.212714 -0.12134149999999985
6.213714 -0.1216307500000001
6.214714 -0.12190940000000001
6.215714 -0.12217750000000006
6.216714 -0.12243545000000002
6.217714 -0.12268394999999978
6.218714 -0.12292295000000024
6.219714 -0.12315285000000047
6.220714 -0.1233743999999995
6.221714 -0.12358795
6.222714 -0.12379350000000063
6.223714 -0.12399179999999972
6.224714 -0.1241834999999998
6.225714 -0.12436885000000014
6.226714 -0.12454819999999976
6.227714 -0.12472189999999991
6.228714 -0.12489035000000004
6.229714 -0.12505355000000012
6.230714 -0.12521160000000015
6.231714 -0.12536489999999983
6.232714 -0.1255133499999999
6.233714 -0.12565689999999993
6.234715 -0.12579550000000006
6.235714 -0.12592880000000006
6.236714 -0.1260566999999999
6.237714 -0.12617894999999998
6.238714 -0.12629514999999986
6.239714 -0.12640484999999993
6.240714 -0.12650765000000014
6.241714 -0.12660310000000025
6.242714 -0.12669075000000002
6.243714 -0.12677029999999995
6.244714 -0.12684104999999982
6.245714 -0.1269026999999998
6.246714 -0.12695490000000026
6.247715 -0.12699730000000026
6.248714 -0.12702969999999988
6.249714 -0.12705164999999993
6.250714 -0.12706315000000004
6.251714 -0.12706405
6.252714 -0.1270541999999999
6.253714 -0.12703379999999992
6.254714 -0.12700275
6.255714 -0.12696105000000008
6.256714 -0.12690909999999997
6.257714 -0.12684699999999993
6.258714 -0.12677490000000005
6.259714 -0.12669314999999992
6.260714 -0.12660205000000005
6.261714 -0.1265017500000001
6.262714 -0.12639254999999996
6.263714 -0.12627479999999994
6.264714 -0.12614877500000005
6.265714 -0.12601465500000006
6.266714 -0.125872635
6.267715 -0.12572304499999998
6.268714 -0.12556599999999998
6.269714 -0.12540165
6.270714 -0.12523015499999998
6.271714 -0.12505159499999996
6.272714 -0.1248660515
6.273714 -0.12467359
6.274714 -0.12447426350000002
6.275714 -0.12426811
6.276714 -0.124055135
6.277714 -0.12383534499999997
6.278714 -0.12360879
6.279714 -0.12337545500000001
6.280715 -0.12313539499999998
6.281714 -0.122888655
6.282714 -0.12263530000000003
6.283714 -0.12237544999999998
6.284714 -0.12210919999999997
6.285714 -0.12183659999999996
6.286714 -0.12155784999999993
6.287714 -0.12127320000000003
6.288714 -0.12098270000000004
6.289714 -0.12068660000000006
6.290714 -0.12038520000000007
6.291714 -0.12007860000000004
6.292714 -0.11976709999999993
6.293715 -0.11945085000000001
6.294714 -0.11913004999999997
6.295714 -0.11880499999999995
6.296714 -0.11847569999999999
6.297714 -0.11814224999999984
6.298714 -0.11780484999999988
6.299714 -0.11746325000000028
6.300714 -0.1171176000000001
6.301714 -0.1167680499999999
6.302714 -0.1164140500000002
6.303714 -0.11605550000000006
6.304714 -0.11569229999999985
6.305714 -0.1153241
6.306714 -0.11495065000000008
6.307714 -0.1145714499999998
6.308714 -0.11418600000000007
6.309714 -0.1137939500000003
6.310714 -0.11339504999999975
6.311714 -0.11298889999999974
6.312714 -0.11257490000000026
6.313715 -0.11215269999999998
6.314714 -0.1117221499999999
6.315714 -0.11128285000000018
6.316714 -0.11083464999999981
6.317714 -0.11037774999999996
6.318714 -0.10991170000000008
6.319714 -0.10943639999999992
6.320714 -0.10895220000000005
6.321714 -0.10845905000000004
6.322714 -0.1079574000000001
6.323714 -0.10744755000000009
6.324714 -0.10692965000000006
6.325714 -0.10640414999999988
6.326715 -0.10587170000000004
6.327714 -0.10533254999999986
6.328714 -0.10478724999999953
6.329714 -0.10423649999999995
6.330714 -0.10368059999999997
6.331714 -0.10312029999999994
6.332714 -0.10255610000000058
6.333714 -0.10198820000000043
6.334714 -0.10141734999999986
6.335714 -0.1008440499999996
6.336714 -0.10026814999999957
6.337714 -0.0996900500000002
6.338714 -0.09911020000000034
6.339714 -0.09852884999999974
6.340714 -0.09794605000000016
6.341714 -0.09736215000000024
6.342714 -0.09677714999999998
6.343714 -0.09619070000000009
6.344714 -0.09560279999999989
6.345714 -0.09501345000000007
6.346714 -0.09442264999999994
6.347714 -0.09383040000000017
6.348714 -0.09323664999999964
6.349714 -0.09264074999999956
6.350714 -0.09204270000000062
6.351714 -0.09144280000000025
6.352714 -0.09084069999999987
6.353714 -0.09023569999999957
6.354714 -0.08962814999999996
6.355714 -0.08901805000000038
6.356714 -0.08840469999999954
6.357714 -0.08778845000000014
6.358714 -0.08716925000000032
6.359715 -0.0865471499999999
6.360714 -0.08592180000000027
6.361714 -0.0852930999999998
6.362714 -0.08466154999999986
6.363714 -0.0840271499999998
6.364714 -0.08338939999999957
6.365714 -0.0827487500000001
6.366714 -0.08210530000000028
6.367714 -0.08145835000000021
6.368714 -0.08080850000000023
6.369714 -0.08015549999999995
6.370714 -0.07949949999999945
6.371714 -0.07884000000000008
6.372715 -0.07817750000000048
6.373714 -0.07751200000000001
6.374714 -0.07684249999999994
6.375714 -0.07616900000000025
6.376714 -0.07549199999999964
6.377714 -0.07481099999999945
6.378714 -0.07412500000000025
6.379714 -0.07343550000000013
6.380714 -0.07274099999999965
6.381714 -0.07204100000000015
6.382714 -0.07133650000000033
6.383714 -0.07062650000000013
6.384714 -0.06991200000000028
6.385714 -0.0691925000000001
6.386714 -0.06846799999999956
6.387714 -0.06773850000000003
6.388714 -0.06700450000000018
6.389714 -0.06626649999999937
6.390714 -0.06552399999999961
6.391714 -0.06477800000000028
6.392715 -0.06402900000000006
6.393714 -0.06327800000000038
6.394714 -0.06252400000000048
6.395714 -0.06176849999999982
6.396714 -0.06101249999999978
6.397714 -0.06025550000000035
6.398714 -0.05949950000000032
6.399714 -0.058744499999999686
6.400714 -0.0579904999999998
6.401714 -0.05723950000000012
6.402714 -0.056490499999999215
6.403714 -0.055743999999999176
6.404714 -0.055001500000000765
6.405715 -0.05426199999999985
6.406714 -0.053525999999999865
6.407714 -0.05279500000000023
6.408714 -0.052068500000000226
6.409714 -0.05134500000000044
6.410714 -0.05062600000000028
6.411714 -0.04991149999999977
6.412714 -0.04919999999999946
6.413714 -0.04849200000000008
6.414714 -0.047786999999999545
6.415714 -0.047085000000000585
6.416714 -0.046386000000000475
6.417714 -0.04568799999999908
6.418715 -0.04499049999999975
6.419714 -0.04429549999999992
6.420714 -0.04360050000000009
6.421714 -0.04290450000000019
6.422714 -0.042209500000000365
6.423714 -0.04151250000000039
6.424714 -0.04081350000000028
6.425714 -0.04011450000000017
6.426714 -0.03941349999999992
6.427714 -0.03870949999999947
6.428714 -0.03800350000000022
6.429714 -0.03729500000000012
6.430714 -0.03658349999999982
6.431714 -0.03587000000000073
6.432714 -0.03515299999999936
6.433714 -0.034433499999999846
6.434714 -0.03371200000000019
6.435714 -0.032987500000000336
6.436714 -0.03226149999999969
6.437714 -0.03153249999999884
6.438715 -0.030801999999999913
6.439714 -0.030070000000000204
6.440714 -0.02933650000000107
6.441714 -0.028602499999999868
6.442714 -0.027866999999999236
6.443714 -0.027131000000000606
6.444714 -0.026394499999999904
6.445714 -0.02565700000000049
6.446714 -0.02491900000000036
6.447714 -0.024182499999999663
6.448714 -0.023445499999999606
6.449714 -0.02270800000000019
6.450714 -0.021972000000000203
6.451715 -0.02123649999999957
6.452714 -0.020501499999999655
6.453714 -0.019767499999999806
6.454714 -0.01903450000000003
6.455714 -0.018303999999999748
6.456714 -0.01757500000000025
6.457714 -0.016847500000000182
6.458714 -0.01612200000000025
6.459714 -0.015399500000000529
6.460714 -0.014679999999999662
6.461714 -0.01396299999999965
6.462714 -0.013250500000000628
6.463714 -0.012541000000000462
6.464714 -0.011834999999999863
6.465714 -0.0111334999999989
6.466714 -0.010437999999999713
6.467714 -0.009748000000000232
6.468714 -0.00906150000000032
6.469714 -0.008381000000000827
6.470714 -0.007706999999999756
6.471714 -0.007037999999999034
6.472714 -0.006375499999999444
6.473714 -0.005719000000000275
6.474714 -0.005068000000000813
6.475714 -0.0044230000000004144
6.476714 -0.0037839999999990815
6.477714 -0.0031505000000001658
6.478714 -0.0025220000000002445
6.479714 -0.0018984999999993178
6.480714 -0.0012790000000000262
6.481714 -0.0006640000000003718
6.482714 -5.2999999999641875e-05
6.483714 0.0005549999999995229
6.484715 0.001160999999999903
6.485714 0.0017650000000001432
6.486714 0.002367499999999601
6.487714 0.002969499999999701
6.488714 0.003571000000000444
6.489714 0.004173000000000544
6.490714 0.004775500000000002
6.491714 0.00537899999999953
6.492714 0.005983499999999127
6.493714 0.006590500000000932
6.494714 0.007200500000000237
6.495714 0.007811999999998969
6.496714 0.00842599999999991
6.497715 0.009043500000000416
6.498714 0.00966350000000042
6.499714 0.010285500000000565
6.500714 0.010908499999999422
6.501714 0.011534499999999847
6.502714 0.01216250000000041
6.503714 0.012791499999999689
6.504714 0.01342199999999975
6.505714 0.014052000000000455
6.506714 0.014682500000000515
6.507714 0.015310999999999082
6.508714 0.015937999999999574
6.509714 0.016564
6.510714 0.017187000000000213
6.511714 0.01780750000000093
6.512714 0.01842449999999937
6.513714 0.019036500000000168
6.514714 0.01964350000000062
6.515714 0.020246499999999435
6.516714 0.020843999999999897
6.517715 0.021436000000000652
6.518714 0.022021999999999636
6.519714 0.02260199999999955
6.520714 0.02317549999999969
6.521714 0.023742500000000052
6.522714 0.024304000000000707
6.523714 0.02485849999999952
6.524714 0.025406999999999264
6.525714 0.02594900000000059
6.526714 0.026484500000000778
6.527714 0.027014999999999265
6.528714 0.027539500000000043
6.529714 0.028057500000001043
6.530715 0.02856950000000027
6.531714 0.029076999999999856
6.532714 0.029578999999999737
6.533714 0.03007549999999991
6.534714 0.030567999999999807
6.535714 0.03105549999999935
6.536714 0.03153899999999997
6.537714 0.03201850000000031
6.538714 0.032493499999999655
6.539714 0.03296499999999944
6.540714 0.03343399999999972
6.541714 0.033899500000000436
6.542714 0.03436150000000023
6.543715 0.03482149999999988
6.544714 0.03527900000000004
6.545714 0.03573450000000006
6.546714 0.03618799999999993
6.547714 0.03664000000000038
6.548714 0.03709100000000076
6.549714 0.03753950000000029
6.550714 0.0379874999999991
6.551714 0.038435999999999984
6.552714 0.03888350000000079
6.553714 0.03933049999999954
6.554714 0.03977700000000028
6.555714 0.04022300000000031
6.556714 0.040668999999998984
6.557714 0.04111549999999972
6.558714 0.04156300000000054
6.559714 0.04201049999999999
6.560714 0.04245750000000009
6.561714 0.04290499999999955
6.562714 0.04335250000000036
6.563715 0.04379999999999982
6.564714 0.04424699999999992
6.565714 0.04469299999999995
6.566714 0.04513899999999998
6.567714 0.045583500000000575
6.568714 0.04602549999999897
6.569714 0.046466000000000646
6.570714 0.04690500000000019
6.571714 0.04734049999999881
6.572714 0.047772500000000565
6.573714 0.04820100000000005
6.574714 0.048624500000000535
6.575714 0.049043000000000676
6.576715 0.04945649999999911
6.577714 0.04986449999999986
6.578714 0.05026650000000021
6.579714 0.050661000000000025
6.580714 0.05104850000000002
6.581714 0.05142950000000025
6.582714 0.05180249999999991
6.583714 0.05216749999999969
6.584714 0.052525000000000314
6.585714 0.05287499999999972
6.586714 0.05321699999999993
6.587714 0.05355150000000029
6.588714 0.05387850000000013
6.589714 0.054198500000000156
6.590714 0.054511499999999685
6.591714 0.05481800000000012
6.592714 0.05511850000000013
6.593714 0.05541349999999977
6.594714 0.055702499999999655
6.595714 0.05598699999999991
6.596714 0.05626799999999991
6.597714 0.05654400000000025
6.598714 0.05681750000000041
6.599714 0.05708749999999964
6.600714 0.05735500000000006
6.601714 0.05762100000000037
6.602714 0.05788499999999987
6.603714 0.058147499999999935
6.604714 0.05840799999999986
6.605714 0.05866849999999979
6.606714 0.05892800000000032
6.607714 0.05918650000000011
6.608714 0.0594449999999999
6.609715 0.05970299999999965
6.610714 0.05996000000000001
6.611714 0.06021650000000033
6.612714 0.060472999999999985
6.613714 0.060728000000000205
6.614714 0.06098249999999971
6.615714 0.06123669999999975
6.616714 0.061489200000000466
6.617714 0.061740149999999924
6.618714 0.061989699999999565
6.619714 0.0622374500000003
6.620714 0.062483400000000085
6.621714 0.06272749999999981
6.622715 0.0629694000000002
6.623714 0.06320879999999973
6.624714 0.06344564999999998
6.625714 0.06367955000000049
6.626714 0.06391054999999969
6.627714 0.06413899999999963
6.628714 0.06436420000000033
6.629714 0.06458575000000004
6.630714 0.06480404999999986
6.631714 0.06501905
6.632714 0.06523039999999981
6.633714 0.06543814999999976
6.634714 0.06564190000000013
6.635714 0.06584160000000042
6.636714 0.06603729999999974
6.637714 0.06622869999999997
6.638714 0.0664156500000004
6.639714 0.06659829999999968
6.640714 0.06677619999999966
6.641714 0.06694900000000036
6.642715 0.06711635000000049
6.643714 0.06727819999999954
6.644714 0.06743504999999961
6.645714 0.0675860000000002
6.646714 0.06773115000000025
6.647714 0.06787049999999978
6.648714 0.06800329999999971
6.649714 0.06812990000000003
6.650714 0.06825030000000006
6.651714 0.06836455000000026
6.652714 0.06847255000000035
6.653714 0.06857444999999976
6.654714 0.0686704999999995
6.655715 0.06876070000000026
6.656714 0.06884550000000023
6.657714 0.06892474999999999
6.658714 0.06899895000000031
6.659714 0.06906924999999994
6.660714 0.0691354499999997
6.661714 0.06919760000000005
6.662714 0.0692565500000003
6.663714 0.06931259999999996
6.664714 0.0693664499999996
6.665714 0.06941844999999985
6.666714 0.0694689999999998
6.667714 0.06951885000000049
6.668715 0.06956764999999998
6.669714 0.0696159999999999
6.670714 0.06966475000000026
6.671714 0.06971389999999972
6.672714 0.06976330000000018
6.673714 0.06981300000000014
6.674714 0.0698634
6.675714 0.06991444999999998
6.676714 0.06996594999999986
6.677714 0.07001784999999983
6.678714 0.07007004999999995
6.679714 0.07012205000000021
6.680714 0.07017370000000016
6.681714 0.07022460000000007
6.682714 0.07027430000000001
6.683714 0.07032249999999986
6.684714 0.0703684999999997
6.685714 0.07041200000000003
6.686714 0.0704525500000003
6.687714 0.0704896500000001
6.688715 0.07052294999999986
6.689714 0.07055184999999992
6.690714 0.0705758499999999
6.691714 0.07059480000000007
6.692714 0.07060845000000009
6.693714 0.0706162999999999
6.694714 0.07061810000000014
6.695714 0.07061384999999985
6.696714 0.07060349999999987
6.697714 0.07058700000000007
6.698714 0.0705641000000001
6.699714 0.07053495000000003
6.700714 0.07049979999999986
6.701715 0.07045855000000004
6.702714 0.07041144999999986
6.703714 0.07035869999999989
6.704714 0.07030030000000013
6.705714 0.07023665000000003
6.706714 0.07016810000000018
6.707714 0.07009454999999998
6.708714 0.07001634999999973
6.709714 0.06993395
6.710714 0.0698473500000001
6.711714 0.0697566000000002
6.712714 0.06966204999999988
6.713714 0.06956379999999977
6.714714 0.06946190000000003
6.715714 0.0693568000000002
6.716714 0.06924840000000002
6.717714 0.06913689999999983
6.718714 0.0690224500000001
6.719714 0.06890510000000008
6.720714 0.06878519999999994
6.721714 0.0686627
6.722714 0.06853784999999998
6.723714 0.06841090000000004
6.724714 0.06828195000000013
6.725714 0.06815134999999986
6.726714 0.06801929999999998
6.727714 0.06788595000000004
6.728714 0.0677517999999999
6.729714 0.06761704999999997
6.730714 0.0674819000000001
6.731714 0.06734670000000009
6.732714 0.06721174999999993
6.733714 0.06707734999999995
6.734715 0.06694370000000002
6.735714 0.0668111999999999
6.736714 0.0666798999999999
6.737714 0.06654980000000002
6.738714 0.0664213
6.739714 0.06629435000000006
6.740714 0.06616890000000007
6.741714 0.06604504999999994
6.742714 0.06592259999999998
6.743714 0.06580135000000005
6.744714 0.06568104999999998
6.745714 0.06556149999999995
6.746714 0.06544235000000002
6.747715 0.065323065
6.748714 0.06520321499999998
6.749714 0.06508239500000004
6.750714 0.06496007000000001
6.751714 0.06483560000000001
6.752714 0.06470843000000004
6.753714 0.06457803499999999
6.754714 0.06444381499999999
6.755714 0.06430521000000002
6.756714 0.06416169500000002
6.757714 0.06401278499999999
6.758714 0.06385805499999998
6.759714 0.06369713
6.760714 0.063529715
6.761714 0.06335557549999998
6.762714 0.06317456599999999
6.763714 0.062986619
6.764714 0.0627917585
6.765714 0.06259008549999999
6.766714 0.062381800499999994
6.767715 0.06216717000000001
6.768714 0.061946535000000004
6.769714 0.06172033499999999
6.770714 0.061489024999999996
6.771714 0.06125312500000001
6.772714 0.06101320499999999
6.773714 0.060769844999999975
6.774714 0.06052366500000003
6.775714 0.06027523500000006
6.776714 0.060025149999999944
6.777714 0.05977403999999994
6.778714 0.059522380000000055
6.779714 0.05927070000000002
6.780715 0.05901936999999994
6.781714 0.05876890000000002
6.782714 0.058519650000000034
6.783714 0.05827174999999999
6.784714 0.05802555000000001
6.785714 0.05778120000000001
6.786714 0.057538800000000015
6.787714 0.057298249999999995
6.788714 0.05705970000000002
6.789714 0.05682305
6.790714 0.056588199999999984
6.791714 0.05635505000000004
6.792714 0.05612329999999992
6.793715 0.0558929
6.794714 0.055663600000000084
6.795714 0.055435249999999936
6.796714 0.05520769999999998
6.797714 0.054980600000000074
6.798714 0.05475375000000003
6.799714 0.05452709999999986
6.800714 0.05430029999999996
6.801714 0.05407320000000006
6.802714 0.0538456999999999
6.803714 0.05361770000000004
6.804714 0.0533890000000001
6.805714 0.053159249999999963
6.806714 0.05292849999999991
6.807714 0.05269665000000002
6.808714 0.05246340000000014
6.809714 0.05222864999999998
6.810714 0.05199234999999991
6.811714 0.05175414999999999
6.812714 0.051513949999999926
6.813715 0.05127159999999997
6.814714 0.05102675000000003
6.815714 0.05077924999999999
6.816714 0.050529050000000075
6.817714 0.050275799999999975
6.818714 0.05001905000000014
6.819714 0.04975880000000006
6.820714 0.04949484999999969
6.821714 0.04922694999999986
6.822714 0.048955050000000076
6.823714 0.04867870000000013
6.824714 0.0483978500000002
6.825714 0.048112650000000035
6.826715 0.04782284999999996
6.827714 0.0475285499999999
6.828714 0.04722989999999994
6.829714 0.04692684999999995
6.830714 0.046619749999999884
6.831714 0.04630890000000023
6.832714 0.04599445000000005
6.833714 0.04567684999999992
6.834714 0.04535649999999994
6.835714 0.04503414999999982
6.836714 0.04471040000000021
6.837714 0.04438535000000004
6.838714 0.04405989999999977
6.839714 0.04373490000000007
6.840714 0.04341075000000003
6.841714 0.043088000000000154
6.842714 0.042767350000000016
6.843714 0.04244959999999981
6.844714 0.04213524999999991
6.845714 0.041824549999999995
6.846714 0.04151805000000024
6.847714 0.041216099999999915
6.848714 0.04091889999999993
6.849714 0.040626800000000234
6.850714 0.04033990000000008
6.851714 0.04005815000000002
6.852714 0.03978130000000004
6.853714 0.039509349999999784
6.854714 0.03924214999999986
6.855714 0.03897909999999996
6.856714 0.03871995000000006
6.857714 0.0384643500000002
6.858714 0.038211499999999864
6.859715 0.03796084999999988
6.860714 0.037712200000000036
6.861714 0.037464650000000196
6.862714 0.03721740000000018
6.863714 0.03697024999999977
6.864714 0.03672229999999983
6.865714 0.036473100000000154
6.866714 0.036222300000000096
6.867714 0.035969049999999995
6.868714 0.035713099999999845
6.869714 0.0354542999999999
6.870714 0.03519200000000005
6.871714 0.034926049999999875
6.872715 0.03465649999999986
6.873714 0.03438305000000018
6.874714 0.034105650000000015
6.875714 0.03382430000000006
6.876714 0.03353924999999997
6.877714 0.03325060000000004
6.878714 0.03295830000000012
6.879714 0.03266284999999992
6.880714 0.03236435000000004
6.881714 0.032062949999999896
6.882714 0.03175919999999999
6.883714 0.031453449999999945
6.884714 0.03114584999999984
6.885714 0.03083660000000023
6.886714 0.03052610000000019
6.887714 0.030214849999999766
6.888714 0.0299029000000001
6.889714 0.029590600000000144
6.890714 0.029278249999999704
6.891714 0.02896595000000008
6.892715 0.028654000000000082
6.893714 0.02834274999999999
6.894714 0.028032249999999953
6.895714 0.02772269999999985
6.896714 0.02741419999999995
6.897714 0.027106949999999803
6.898714 0.026801700000000473
6.899714 0.02649795000000057
6.900714 0.026195649999999616
6.901714 0.025895849999999512
6.902714 0.025598250000000107
6.903714 0.025302850000000043
6.904714 0.02501039999999971
6.905715 0.024720800000000185
6.906714 0.024434100000000594
6.907714 0.024150350000000056
6.908714 0.023870249999999843
6.909714 0.023594100000000107
6.910714 0.02332160000000002
6.911714 0.02305280000000005
6.912714 0.022787949999999887
6.913714 0.022527100000000005
6.914714 0.02227024999999972
6.915714 0.02201739999999972
6.916714 0.021768600000000474
6.917714 0.02152339999999972
6.918715 0.021281449999999532
6.919714 0.021043150000000344
6.920714 0.020808150000000167
6.921714 0.020575650000000167
6.922714 0.020345350000000182
6.923714 0.02011695000000006
6.924714 0.01988959999999981
6.925714 0.01966329999999943
6.926714 0.019437700000000318
6.927714 0.01921180000000037
6.928714 0.01898549999999999
6.929714 0.018758149999999738
6.930714 0.01852934999999986
6.931714 0.01829865000000012
6.932714 0.018065450000000205
6.933714 0.017829750000000116
6.934714 0.01759144999999957
6.935714 0.017349850000000017
6.936714 0.017105050000000375
6.937714 0.016857299999999645
6.938715 0.016605949999999748
6.939714 0.016351300000000162
6.940714 0.016094050000000124
6.941714 0.015833900000000154
6.942714 0.01557090000000005
6.943714 0.015306099999999687
6.944714 0.015039399999999462
6.945714 0.01477090000000033
6.946714 0.014501700000000606
6.947714 0.014232150000000249
6.948714 0.013962549999999414
6.949714 0.01369369999999965
6.950714 0.013425600000000273
6.951715 0.013158949999999848
6.952714 0.012894850000000076
6.953714 0.012632900000000521
6.954714 0.012373500000000263
6.955714 0.012117699999999851
6.956714 0.011865249999999607
6.957714 0.011616449999999685
6.958714 0.011371600000000242
6.959714 0.0111307500000004
6.960714 0.010894299999999921
6.961714 0.010662199999999676
6.962714 0.010434449999999668
6.963714 0.010211100000000374
6.964714 0.009992050000000162
6.965714 0.00977704999999935
6.966714 0.009565700000000218
6.967714 0.009357950000000255
6.968714 0.009154249999999694
6.969714 0.008953800000000374
6.970714 0.00875625000000031
6.971714 0.008562349999999892
6.972714 0.008371000000000127
6.973714 0.008181799999999902
6.974714 0.007995550000000087
6.975714 0.007811499999999612
6.976714 0.0076291999999995985
6.977714 0.007448750000000324
6.978714 0.007270149999999757
6.979714 0.0070933500000001275
6.980714 0.006917600000000369
6.981714 0.0067430000000000805
6.982714 0.0065698500000000975
6.983714 0.006397749999999985
6.984715 0.006225999999999828
6.985714 0.006054650000000107
6.986714 0.005884099999999898
6.987714 0.005713799999999369
6.988714 0.005543150000000239
6.989714 0.005372250000000074
6.990714 0.005200499999999917
6.991714 0.005028050000000525
6.992714 0.004854549999999907
6.993714 0.004679499999999385
6.994714 0.00450305000000039
6.995714 0.0043245000000003
6.996714 0.004143699999999714
6.997715 0.00396030000000003
6.998714 0.003773999999999737
6.999714 0.00358484999999999
7.000714 0.003392800000000311
7.001714 0.0031973999999997875
7.002714 0.0029987999999998537
7.003714 0.0027972500000001876
7.004714 0.002592400000000155
7.005714 0.002384350000000034
7.006714 0.002173700000000138
7.007714 0.0019605000000002667
7.008714 0.0017447999999995432
7.009714 0.0015271999999996353
7.010714 0.0013085500000005348
7.011714 0.001088850000000209
7.012714 0.0008680499999995351
7.013714 0.0006471999999997386
7.014714 0.00042745000000029014
7.015714 0.00020885000000031226
7.016714 -8.400000000316574e-06
7.017715 -0.0002234000000004492
7.018714 -0.0004358000000001289
7.019714 -0.0006449999999997202
7.020714 -0.0008505499999996661
7.021714 -0.001051750000000053
7.022714 -0.001248199999999769
7.023714 -0.0014402500000001257
7.024714 -0.0016272500000003324
7.025714 -0.0018091999999997116
7.026714 -0.001985650000000061
7.027714 -0.002156600000000026
7.028714 -0.0023228499999997975
7.029714 -0.00248365000000034
7.030715 -0.0026397000000002112
7.031714 -0.002791399999999846
7.032714 -0.002938399999999965
7.033714 -0.003081350000000004
7.034714 -0.0032210500000001544
7.035714 -0.0033578499999996955
7.036714 -0.003492099999999939
7.037714 -0.0036241999999999646
7.038714 -0.0037547500000000844
7.039714 -0.0038846000000002916
7.040714 -0.0040141499999996645
7.041714 -0.004144049999999671
7.042714 -0.004274249999999835
7.043715 -0.0044056000000001466
7.044714 -0.004538750000000042
7.045714 -0.004673700000000199
7.046714 -0.004811250000000131
7.047714 -0.004951650000000195
7.048714 -0.005094999999999991
7.049714 -0.005241249999999718
7.050714 -0.00539109999999997
7.051714 -0.005544599999999866
7.052714 -0.005701799999999885
7.053714 -0.005863000000000184
7.054714 -0.006027750000000528
7.055714 -0.006196199999999641
7.056714 -0.00636864999999971
7.057714 -0.006545100000000061
7.058714 -0.006725200000000055
7.059714 -0.006908850000000096
7.060714 -0.007095849999999624
7.061714 -0.007286150000000198
7.062714 -0.007480050000000616
7.063715 -0.007676850000000289
7.064714 -0.007876249999999738
7.065714 -0.008078149999999359
7.066714 -0.008282549999999835
7.067714 -0.008489250000000607
7.068714 -0.008697699999999807
7.069714 -0.008907549999999511
7.070714 -0.009118950000000476
7.071714 -0.009331450000000433
7.072714 -0.009544599999999827
7.073714 -0.009758149999999655
7.074714 -0.009971350000000203
7.075714 -0.010184150000000319
7.076715 -0.010396249999999841
7.077714 -0.010607249999999693
7.078714 -0.010816449999999964
7.079714 -0.011023450000000214
7.080714 -0.011228249999999768
7.081714 -0.01143015000000007
7.082714 -0.011628450000000524
7.083714 -0.0118230499999995
7.084714 -0.012014049999999988
7.085714 -0.012200700000000238
7.086714 -0.012382599999999817
7.087714 -0.01255975000000008
7.088714 -0.012731799999999713
7.089714 -0.012899200000000312
7.090714 -0.013061450000000481
7.091714 -0.013218600000000023
7.092714 -0.013371049999999371
7.093714 -0.013518349999999646
7.094714 -0.013661300000000364
7.095714 -0.013800299999999923
7.096714 -0.013935649999999836
7.097714 -0.014067700000000061
7.098714 -0.014196850000000354
7.099714 -0.014324199999999709
7.100714 -0.014450049999999636
7.101714 -0.014574850000000372
7.102714 -0.014699650000000428
7.103714 -0.014825099999999921
7.104714 -0.014952049999999517
7.105714 -0.015080900000000333
7.106714 -0.015212599999999923
7.107714 -0.015347900000000036
7.108714 -0.015486850000000474
7.109715 -0.015630949999999984
7.110714 -0.015780500000000076
7.111714 -0.0159353999999998
7.112714 -0.016096199999999665
7.113714 -0.016263599999999583
7.114714 -0.016437849999999917
7.115714 -0.016618650000000502
7.116714 -0.016805999999999988
7.117714 -0.017000299999999486
7.118714 -0.017201450000000073
7.119714 -0.01740880000000028
7.120714 -0.01762204999999995
7.121714 -0.017840999999999885
7.122715 -0.018065450000000205
7.123714 -0.018294700000000316
7.124714 -0.018527849999999756
7.125714 -0.018764649999999515
7.126714 -0.01900480000000012
7.127714 -0.019247100000000267
7.128714 -0.01949085000000004
7.129714 -0.019735700000000158
7.130714 -0.019980849999999755
7.131714 -0.020226049999999832
7.132714 -0.02047020000000004
7.133714 -0.02071285000000014
7.134714 -0.02095365000000018
7.135714 -0.021191950000000046
7.136714 -0.02142734999999998
7.137714 -0.021659449999999546
7.138714 -0.021888250000000102
7.139714 -0.02211305000000038
7.140714 -0.02233355000000022
7.141714 -0.02255004999999978
7.142715 -0.022762499999999936
7.143714 -0.02297055000000006
7.144714 -0.02317424999999994
7.145714 -0.02337365000000007
7.146714 -0.023569049999999914
7.147714 -0.023760699999999836
7.148714 -0.023948599999999834
7.149714 -0.024132900000000325
7.150714 -0.02431409999999999
7.151714 -0.024492349999999923
7.152714 -0.02466800000000008
7.153714 -0.02484154999999982
7.154714 -0.025013299999999978
7.155715 -0.025183550000000027
7.156714 -0.02535270000000007
7.157714 -0.025521549999999955
7.158714 -0.025690149999999825
7.159714 -0.02585890000000011
7.160714 -0.02602865000000013
7.161714 -0.026199450000000016
7.162714 -0.026371900000000087
7.163714 -0.026546550000000172
7.164714 -0.02672364999999996
7.165714 -0.02690389999999969
7.166714 -0.02708749999999993
7.167714 -0.027274850000000093
7.168715 -0.02746655000000016
7.169714 -0.02766285000000013
7.170714 -0.027863999999999705
7.171714 -0.0280702499999999
7.172714 -0.028282050000000288
7.173714 -0.028499600000000052
7.174714 -0.028722899999999888
7.175714 -0.02895209999999986
7.176714 -0.029187500000000133
7.177714 -0.029429050000000224
7.178714 -0.029676449999999983
7.179714 -0.02992964999999994
7.180714 -0.03018850000000002
7.181714 -0.030452999999999893
7.182714 -0.03072274999999979
7.183714 -0.030997050000000137
7.184714 -0.031275700000000045
7.185714 -0.0315583499999999
7.186714 -0.03184430000000012
7.187714 -0.03213299999999985
7.188715 -0.032423849999999796
7.189714 -0.032716150000000055
7.190714 -0.03300920000000002
7.191714 -0.033302450000000205
7.192714 -0.03359529999999996
7.193714 -0.03388684999999982
7.194714 -0.034176450000000025
7.195714 -0.03446349999999991
7.196714 -0.034747400000000185
7.197714 -0.03502790000000016
7.198714 -0.03530424999999977
7.199714 -0.03557579999999993
7.200714 -0.03584225000000014
7.201715 -0.036103449999999974
7.202714 -0.03635944999999993
7.203714 -0.03660974999999996
7.204714 -0.03685415000000018
7.205714 -0.03709300000000022
7.206714 -0.037326400000000017
7.207714 -0.03755429999999976
7.208714 -0.037776949999999816
7.209714 -0.037994850000000226
7.210714 -0.03820859999999993
7.211714 -0.03841835000000003
7.212714 -0.03862445000000015
7.213714 -0.038827599999999865
7.214714 -0.03902839999999982
7.215714 -0.03922739999999984
7.216714 -0.039425300000000205
7.217714 -0.03962250000000032
7.218714 -0.03981970000000008
7.219714 -0.040017599999999764
7.220714 -0.04021659999999979
7.221714 -0.04041720000000021
7.222714 -0.04061984999999988
7.223714 -0.040825249999999744
7.224714 -0.041033650000000164
7.225714 -0.04124520000000019
7.226714 -0.04146025000000012
7.227714 -0.041679249999999855
7.228714 -0.04190219999999974
7.229714 -0.04212925000000017
7.230714 -0.042360450000000285
7.231714 -0.042595449999999785
7.232714 -0.0428344999999997
7.233714 -0.043077650000000176
7.234715 -0.04332450000000009
7.235714 -0.04357465000000004
7.236714 -0.04382800000000008
7.237714 -0.04408429999999985
7.238714 -0.044343149999999935
7.239714 -0.044604250000000005
7.240714 -0.04486719999999997
7.241714 -0.04513165000000004
7.242714 -0.04539725000000008
7.243714 -0.04566344999999993
7.244714 -0.045929999999999915
7.245714 -0.046196450000000125
7.246714 -0.046462250000000045
7.247715 -0.04672719999999998
7.248714 -0.04699080000000006
7.249714 -0.04725269999999998
7.250714 -0.047512549999999966
7.251714 -0.047769949999999915
7.252714 -0.04802460000000001
7.253714 -0.04827605000000001
7.254714 -0.04852399999999994
7.255714 -0.04876820000000012
7.256714 -0.049008300000000074
7.257714 -0.04924404999999996
7.258714 -0.049475149999999975
7.259714 -0.0497013499999999
7.260714 -0.049922399999999915
7.261714 -0.05013825000000005
7.262714 -0.0503486500000001
7.263714 -0.050553350000000045
7.264714 -0.050752349999999904
7.265714 -0.05094560000000005
7.266714 -0.05113305000000014
7.267715 -0.05131469999999987
7.268714 -0.05149079999999993
7.269714 -0.05166129999999999
7.270714 -0.05182624999999996
7.271714 -0.05198610000000007
7.272714 -0.05214105000000002
7.273714 -0.05229124999999997
7.274714 -0.05243715
7.275714 -0.052579199999999986
7.276714 -0.052717749999999994
7.277714 -0.05285320000000002
7.278714 -0.052986050000000014
7.279714 -0.053116800000000006
7.280715 -0.05324592500000006
7.281714 -0.053373845
7.282714 -0.05350106999999994
7.283714 -0.053628175000000035
7.284714 -0.05375548
7.285714 -0.05388339999999994
7.286714 -0.05401239
7.287714 -0.05414274000000003
7.288714 -0.054274710000000004
7.289714 -0.054408564999999985
7.290714 -0.054544490000000015
7.291714 -0.054682575000000004
7.292714 -0.05482287500000001
7.293715 -0.05496536
7.294714 -0.055109945
7.295714 -0.0552565
7.296714 -0.055404823499999985
7.297714 -0.055554634000000006
7.298714 -0.055705604000000006
7.299714 -0.0558573605
7.300714 -0.0560094825
7.301714 -0.056161500499999996
7.302714 -0.056312925
7.303714 -0.05646322
7.304714 -0.05661185
7.305714 -0.05675830000000002
7.306714 -0.05690199000000001
7.307714 -0.05704236999999996
7.308714 -0.057178929999999996
7.309714 -0.057311150000000026
7.310714 -0.05743854499999999
7.311714 -0.05756069000000001
7.312714 -0.05767715500000005
7.313715 -0.05778756499999995
7.314714 -0.057891564999999943
7.315714 -0.05798890000000001
7.316714 -0.05807934500000002
7.317714 -0.05816270000000001
7.318714 -0.05823895000000002
7.319714 -0.05830784999999999
7.320714 -0.05836939999999994
7.321714 -0.05842365000000001
7.322714 -0.058470600000000025
7.323714 -0.05851029999999996
7.324714 -0.05854289999999996
7.325714 -0.058568499999999996
7.326715 -0.05858720000000006
7.327714 -0.05859925000000003
7.328714 -0.058604749999999914
7.329714 -0.05860395000000005
7.330714 -0.058597000000000045
7.331714 -0.05858399999999998
7.332714 -0.05856525000000003
7.333714 -0.05854109999999996
7.334714 -0.05851154999999996
7.335714 -0.0584767500000001
7.336714 -0.058437050000000004
7.337714 -0.058392599999999906
7.338714 -0.05834360000000003
7.339714 -0.05829030000000007
7.340714 -0.05823295000000002
7.341714 -0.05817184999999988
7.342714 -0.058106999999999985
7.343714 -0.05803865000000002
7.344714 -0.057967349999999966
7.345714 -0.057893150000000004
7.346714 -0.0578162
7.347714 -0.05773685000000011
7.348714 -0.057655149999999954
7.349714 -0.05757154999999993
7.350714 -0.05748625000000009
7.351714 -0.057399300000000084
7.352714 -0.057310849999999955
7.353714 -0.05722104999999997
7.354714 -0.05713005000000004
7.355714 -0.05703805000000005
7.356714 -0.056944950000000036
7.357714 -0.056850500000000005
7.358714 -0.05675479999999989
7.359715 -0.05665769999999993
7.360714 -0.05655915000000002
7.361714 -0.05645869999999991
7.362714 -0.05635625
7.363714 -0.056251549999999914
7.364714 -0.05614384999999997
7.365714 -0.056033050000000216
7.366714 -0.05591864999999993
7.367714 -0.055800049999999844
7.368714 -0.055676899999999974
7.369714 -0.05554844999999993
7.370714 -0.05541425000000016
7.371714 -0.05527400000000018
7.372715 -0.05512684999999998
7.373714 -0.05497225000000007
7.374714 -0.05480995000000011
7.375714 -0.05463934999999975
7.376714 -0.05445979999999993
7.377714 -0.05427115000000022
7.378714 -0.054073300000000005
7.379714 -0.05386555000000003
7.380714 -0.05364780000000005
7.381714 -0.05342029999999972
7.382714 -0.05318255000000002
7.383714 -0.052934550000000295
7.384714 -0.052676850000000025
7.385714 -0.052409299999999805
7.386714 -0.05213184999999984
7.387714 -0.05184520000000005
7.388714 -0.051549799999999986
7.389714 -0.05124565
7.390714 -0.05093335000000003
7.391714 -0.05061354999999989
7.392715 -0.05028670000000012
7.393714 -0.04995330000000011
7.394714 -0.049613999999999964
7.395714 -0.049269300000000044
7.396714 -0.048919700000000045
7.397714 -0.04856574999999981
7.398714 -0.04820794999999972
7.399714 -0.04784690000000008
7.400714 -0.04748290000000002
7.401714 -0.04711635
7.402714 -0.04674784999999997
7.403714 -0.04637750000000022
7.404714 -0.04600555000000008
7.405715 -0.0456324499999998
7.406714 -0.04525825000000018
7.407714 -0.0448831999999999
7.408714 -0.044507200000000025
7.409714 -0.044130149999999944
7.410714 -0.04375235000000014
7.411714 -0.043373449999999994
7.412714 -0.04299364999999972
7.413714 -0.042612699999999976
7.414714 -0.042230400000000196
7.415714 -0.04184695000000028
7.416714 -0.041461649999999614
7.417714 -0.04107459999999984
7.418715 -0.04068535000000006
7.419714 -0.04029390000000026
7.420714 -0.039899899999999794
7.421714 -0.03950259999999965
7.422714 -0.03910245000000005
7.423714 -0.038698650000000126
7.424714 -0.038290800000000125
7.425714 -0.03787935000000028
7.426714 -0.03746320000000024
7.427714 -0.03704189999999977
7.428714 -0.03661589999999978
7.429714 -0.03618444999999989
7.430714 -0.0357467499999999
7.431714 -0.03530259999999993
7.432714 -0.03485220000000054
7.433714 -0.03439490000000026
7.434714 -0.03392959999999943
7.435714 -0.03345665000000002
7.436714 -0.03297610000000049
7.437714 -0.03248714999999996
7.438715 -0.031989499999999636
7.439714 -0.03148269999999996
7.440714 -0.0309664500000001
7.441714 -0.03044079999999985
7.442714 -0.029906000000000252
7.443714 -0.029361750000000464
7.444714 -0.0288073499999999
7.445714 -0.02824309999999939
7.446714 -0.027669750000000007
7.447714 -0.027086950000000436
7.448714 -0.026494650000000203
7.449714 -0.025893299999999536
7.450714 -0.025283249999999754
7.451715 -0.02466515000000029
7.452714 -0.02403940000000022
7.453714 -0.02340674999999994
7.454714 -0.022767549999999408
7.455714 -0.02212220000000041
7.456714 -0.021471350000000347
7.457714 -0.020815749999999616
7.458714 -0.020156250000000236
7.459714 -0.01949374999999997
7.460714 -0.018828699999999726
7.461714 -0.01816190000000038
7.462714 -0.017493950000000206
7.463714 -0.01682529999999944
7.464714 -0.01615665000000003
7.465714 -0.0154883000000001
7.466714 -0.014820749999999683
7.467714 -0.01415465000000025
7.468714 -0.013489999999999764
7.469714 -0.012826800000000261
7.470714 -0.012165400000000343
7.471714 -0.011505849999999807
7.472714 -0.010848049999999734
7.473714 -0.010191799999999565
7.474714 -0.009536599999999945
7.475714 -0.008882100000000238
7.476714 -0.008228400000000045
7.477714 -0.007575000000000008
7.478714 -0.006921599999999971
7.479714 -0.006267150000000064
7.480714 -0.00561125000000053
7.481714 -0.004953449999999779
7.482714 -0.0042927999999995735
7.483714 -0.003629650000000549
7.484715 -0.0029627500000002456
7.485714 -0.0022915499999995054
7.486714 -0.0016159999999998842
7.487714 -0.000935299999999835
7.488714 -0.00024919999999967906
7.489714 0.0004426999999996629
7.490714 0.0011408499999997809
7.491714 0.001845200000000197
7.492714 0.0025560499999997127
7.493714 0.0032741999999998748
7.494714 0.003999250000000248
7.495714 0.004730799999999721
7.496714 0.005469299999999884
7.497715 0.006215150000000492
7.498714 0.006967500000000201
7.499714 0.007725949999999929
7.500714 0.008490999999999712
7.501714 0.009262299999999595
7.502714 0.010039400000000018
7.503714 0.01082189999999987
7.504714 0.01160950000000035
7.505714 0.012401850000000146
7.506714 0.013198599999999979
7.507714 0.013999350000000091
7.508714 0.014803649999999571
7.509714 0.01561090000000014
7.510714 0.01642075000000048
7.511714 0.017233099999999644
7.512714 0.018047299999999544
7.513714 0.01886295000000043
7.514714 0.01967925000000007
7.515714 0.02049599999999995
7.516714 0.021312749999999825
7.517715 0.022129099999999943
7.518714 0.022945100000000107
7.519714 0.02375999999999992
7.520714 0.024573100000000153
7.521714 0.025384000000000365
7.522714 0.02619269999999988
7.523714 0.026998899999999902
7.524714 0.027801800000000234
7.525714 0.02860139999999952
7.526714 0.02939780000000007
7.527714 0.030190150000000547
7.528714 0.030978099999999627
7.529714 0.031762099999999585
7.530715 0.03254209999999994
7.531714 0.0333173500000003
7.532714 0.03408819999999995
7.533714 0.03485509999999979
7.534714 0.035617650000000084
7.535714 0.03637580000000033
7.536714 0.037130300000000255
7.537714 0.037881149999999864
7.538714 0.03862880000000005
7.539714 0.039373849999999794
7.540714 0.04011635000000024
7.541714 0.040857049999999735
7.542714 0.04159664999999957
7.543715 0.04233515000000041
7.544714 0.04307329999999994
7.545714 0.0438118499999999
7.546714 0.044551049999999974
7.547714 0.045291349999999723
7.548714 0.046033550000000006
7.549714 0.04677825000000047
7.550714 0.04752545000000043
7.551714 0.04827560000000012
7.552714 0.049028649999999736
7.553714 0.04978539999999949
7.554714 0.05054574999999975
7.555714 0.05130965000000006
7.556714 0.0520773000000003
7.557714 0.05284820000000043
7.558714 0.05362269999999972
7.559714 0.05440034999999964
7.560714 0.0551805000000004
7.561714 0.05596285000000019
7.562714 0.056747199999999755
7.563715 0.05753299999999997
7.564714 0.058319350000000034
7.565714 0.05910584999999982
7.566714 0.05989205000000014
7.567714 0.0606771500000001
7.568714 0.061460349999999865
7.569714 0.06224125000000002
7.570714 0.06301910000000015
7.571714 0.06379285000000008
7.572714 0.06456229999999989
7.573714 0.06532700000000007
7.574714 0.0660860500000001
7.575714 0.06683894999999998
7.576715 0.06758529999999995
7.577714 0.0683246999999999
7.578714 0.0690566499999998
7.579714 0.06978099999999994
7.580714 0.0704974500000001
7.581714 0.07120559999999991
7.582714 0.07190539999999987
7.583714 0.0725968000000002
7.584714 0.0732798000000002
7.585714 0.07395429999999995
7.586714 0.07462024999999999
7.587714 0.07527774999999991
7.588714 0.07592715
7.589714 0.07656835000000001
7.590714 0.07720134999999989
7.591714 0.07782659999999993
7.592714 0.0784441000000001
7.593714 0.07905400000000014
7.594714 0.07965665000000001
7.595714 0.08025234999999988
7.596714 0.08084114999999986
7.597714 0.08142339999999994
7.598714 0.08199929999999997
7.599714 0.0825690500000002
7.600714 0.08313275000000019
7.601714 0.08369080000000005
7.602714 0.08424349999999997
7.603714 0.08479079999999993
7.604714 0.08533324999999997
7.605714 0.08587114999999988
7.606714 0.08640455
7.607714 0.08693365000000002
7.608714 0.08745889999999999
7.609715 0.08798055000000013
7.610714 0.08849864999999989
7.611714 0.08901349999999993
7.612714 0.08952540000000005
7.613714 0.09003445000000006
7.614714 0.09054084999999998
7.615714 0.09104474999999988
7.616714 0.09154635000000001
7.617714 0.09204560000000003
7.618714 0.09254245
7.619714 0.09303695000000003
7.620714 0.09352900000000003
7.621714 0.09401839999999995
7.622715 0.09450509999999997
7.623714 0.09498890000000007
7.624714 0.09546935
7.625714 0.09594616499999994
7.626714 0.09641890999999998
7.627714 0.09688717499999999
7.628714 0.09735054000000001
7.629714 0.09780842500000002
7.630714 0.098260285
7.631714 0.09870557499999998
7.632714 0.09914371999999998
7.633714 0.09957411000000001
7.634714 0.0999961525
7.635714 0.10040926449999998
7.636714 0.1008128775
7.637714 0.1012064355
7.638714 0.10158943
7.639714 0.10196138
7.640714 0.10232181500000001
7.641714 0.10267036000000002
7.642715 0.10300669
7.643714 0.10333049
7.644714 0.10364156000000006
7.645714 0.10393971999999997
7.646714 0.10422496999999994
7.647714 0.10449720000000001
7.648714 0.10475635
7.649714 0.10500269999999998
7.650714 0.10523625000000002
7.651714 0.10545735000000009
7.652714 0.10566620000000006
7.653714 0.10586289999999997
7.654714 0.10604809999999992
7.655715 0.10622199999999994
7.656714 0.10638485000000009
7.657714 0.10653729999999995
7.658714 0.10667974999999995
7.659714 0.10681240000000014
7.660714 0.10693585
7.661714 0.10705044999999999
7.662714 0.10715654999999989
7.663714 0.10725459999999995
7.664714 0.10734485000000016
7.665714 0.10742769999999996
7.666714 0.10750335000000005
7.667714 0.10757214999999992
7.668715 0.10763449999999983
7.669714 0.10769055000000015
7.670714 0.10774019999999997
7.671714 0.10778399999999978
7.672714 0.10782205000000021
7.673714 0.1078541000000002
7.674714 0.10788044999999996
7.675714 0.1079013499999998
7.676714 0.10791684999999986
7.677714 0.10792680000000009
7.678714 0.10793120000000012
7.679714 0.10792995000000002
7.680714 0.10792300000000002
7.681714 0.10791025000000014
7.682714 0.10789189999999993
7.683714 0.10786755
7.684714 0.10783675000000008
7.685714 0.1077998499999998
7.686714 0.10775639999999993
7.687714 0.1077058000000002
7.688715 0.10764799999999974
7.689714 0.10758249999999993
7.690714 0.10750900000000019
7.691714 0.10742714999999997
7.692714 0.10733635000000025
7.693714 0.10723650000000011
7.694714 0.10712684999999947
7.695714 0.10700645000000014
7.696714 0.1068751000000005
7.697714 0.10673284999999968
7.698714 0.10657859999999941
7.699714 0.10641159999999993
7.700714 0.10623225000000033
7.701715 0.10603945000000024
7.702714 0.10583279999999996
7.703714 0.10561234999999992
7.704714 0.10537729999999994
7.705714 0.10512739999999968
7.706714 0.10486259999999997
7.707714 0.10458240000000016
7.708714 0.1042870000000001
7.709714 0.10397635
7.710714 0.10365040000000002
7.711714 0.10330950000000017
7.712714 0.10295335000000026
7.713714 0.10258230000000025
7.714714 0.10219664999999963
7.715714 0.10179714999999946
7.716714 0.10138425
7.717714 0.10095795000000052
7.718714 0.10051919999999998
7.719714 0.1000683999999995
7.720714 0.0996060500000004
7.721714 0.0991335000000001
7.722714 0.09865105
7.723714 0.09815920000000022
7.724714 0.09765934999999988
7.725714 0.09715184999999962
7.726714 0.09663709999999988
7.727714 0.0961161500000005
7.728714 0.09558970000000006
7.729714 0.09505819999999947
7.730714 0.09452209999999964
7.731714 0.09398150000000018
7.732714 0.09343750000000006
7.733714 0.09289050000000043
7.734715 0.09233999999999985
7.735714 0.09178649999999976
7.736714 0.09123050000000017
7.737714 0.0906714999999997
7.738714 0.09010950000000036
7.739714 0.08954450000000014
7.740714 0.08897549999999962
7.741714 0.08840300000000025
7.742714 0.08782649999999989
7.743714 0.0872454999999999
7.744714 0.08666000000000028
7.745714 0.08606850000000024
7.746714 0.08547099999999978
7.747715 0.08486699999999954
7.748714 0.08425650000000019
7.749714 0.0836380000000003
7.750714 0.08301049999999977
7.751714 0.08237500000000003
7.752714 0.08172950000000029
7.753714 0.08107349999999978
7.754714 0.080408
7.755714 0.07973100000000007
7.756714 0.07904250000000002
7.757714 0.07834299999999987
7.758714 0.07762949999999942
7.759714 0.07690299999999942
7.760714 0.07616500000000065
7.761714 0.07541350000000026
7.762714 0.07464800000000024
7.763714 0.07386950000000067
7.764714 0.07307749999999948
7.765714 0.0722715
7.766714 0.07145149999999957
7.767715 0.07061849999999957
7.768714 0.06977200000000065
7.769714 0.06891250000000085
7.770714 0.06804000000000011
7.771714 0.06715399999999912
7.772714 0.06625700000000007
7.773714 0.06534800000000017
7.774714 0.06442699999999944
7.775714 0.06349550000000001
7.776714 0.06255450000000058
7.777714 0.061603999999999826
7.778714 0.060643999999999074
7.779714 0.05967600000000048
7.780715 0.058700500000000676
7.781714 0.05771749999999967
7.782714 0.056727499999999535
7.783714 0.05573299999999976
7.784714 0.05473350000000099
7.785714 0.053729499999999875
7.786714 0.05272149999999983
7.787714 0.05171000000000022
7.788714 0.05069699999999983
7.789714 0.049682000000000656
7.790714 0.04866499999999998
7.791714 0.04764699999999924
7.792714 0.04662949999999921
7.793715 0.045611499999999826
7.794714 0.04459300000000108
7.795714 0.04357500000000034
7.796714 0.0425569999999996
7.797714 0.041540000000000285
7.798714 0.04052350000000032
7.799714 0.03950700000000037
7.800714 0.03849099999999976
7.801714 0.03747499999999916
7.802714 0.03645849999999921
7.803714 0.03544100000000053
7.804714 0.03442250000000043
7.805714 0.033403000000000266
7.806714 0.03238200000000067
7.807714 0.03135750000000015
7.808714 0.03032899999999935
7.809714 0.0292974999999997
7.810714 0.028260999999999696
7.811714 0.027218999999999986
7.812714 0.026171999999999924
7.813715 0.025117999999999377
7.814714 0.024057000000001046
7.815714 0.02298850000000016
7.816714 0.02191249999999943
7.817714 0.020827500000000776
7.818714 0.019732999999999425
7.819714 0.018629499999998803
7.820714 0.01751600000000019
7.821714 0.016393500000000946
7.822714 0.015261500000000362
7.823714 0.014119499999999077
7.824714 0.012968000000000517
7.825714 0.011806000000000543
7.826715 0.010634999999999941
7.827714 0.009456000000000134
7.828714 0.008266999999999629
7.829714 0.007069999999999917
7.830714 0.005865999999999717
7.831714 0.004654499999999669
7.832714 0.0034354999999997742
7.833714 0.0022110000000001725
7.834714 0.0009825000000002909
7.835714 -0.0002509999999999405
7.836714 -0.001487999999999739
7.837714 -0.0027279999999997476
7.838714 -0.0039699999999998955
7.839714 -0.005213000000000114
7.840714 -0.00645749999999976
7.841714 -0.007701500000000049
7.842714 -0.00894400000000091
7.843714 -0.010185500000000345
7.844714 -0.01142499999999964
7.845714 -0.012660500000000012
7.846714 -0.01389249999999946
7.847714 -0.015121500000000055
7.848714 -0.016346000000001012
7.849714 -0.01756649999999898
7.850714 -0.018781499999999948
7.851714 -0.0199905000000005
7.852714 -0.021195000000000058
7.853714 -0.022393999999999907
7.854714 -0.023587999999999408
7.855714 -0.024775999999999847
7.856714 -0.025958999999999934
7.857714 -0.02713799999999974
7.858714 -0.02831100000000048
7.859715 -0.029479000000000873
7.860714 -0.030643999999999703
7.861714 -0.031804999999999604
7.862714 -0.03296149999999987
7.863714 -0.03411550000000064
7.864714 -0.03526649999999984
7.865714 -0.03641549999999891
7.866714 -0.037562999999999895
7.867714 -0.03870850000000075
7.868714 -0.03985400000000024
7.869714 -0.040998499999999674
7.870714 -0.04214300000000045
7.871714 -0.04328950000000002
7.872715 -0.04443599999999959
7.873714 -0.04558299999999987
7.874714 -0.04673249999999964
7.875714 -0.04788450000000027
7.876714 -0.04903949999999975
7.877714 -0.05019700000000009
7.878714 -0.05135650000000056
7.879714 -0.05251899999999989
7.880714 -0.05368500000000015
7.881714 -0.054854499999999966
7.882714 -0.056027
7.883714 -0.05720250000000024
7.884714 -0.058380499999999974
7.885714 -0.059561999999999275
7.886714 -0.06074550000000008
7.887714 -0.061930500000000305
7.888714 -0.06311749999999931
7.889714 -0.06430500000000039
7.890714 -0.06549350000000019
7.891714 -0.06668199999999998
7.892715 -0.06787000000000042
7.893714 -0.06905750000000015
7.894714 -0.07024350000000044
7.895714 -0.07142599999999981
7.896714 -0.07260549999999898
7.897714 -0.07378199999999929
7.898714 -0.0749529999999999
7.899714 -0.07611950000000085
7.900714 -0.07728000000000004
7.901714 -0.07843399999999946
7.902714 -0.07958150000000046
7.903714 -0.08072100000000089
7.904714 -0.08185250000000076
7.905715 -0.082975
7.906714 -0.08408849999999997
7.907714 -0.08519199999999924
7.908714 -0.08628549999999915
7.909714 -0.08736850000000038
7.910714 -0.08844050000000016
7.911714 -0.0895024999999999
7.912714 -0.09055300000000022
7.913714 -0.09159199999999972
7.914714 -0.09262049999999983
7.915714 -0.0936375000000005
7.916714 -0.09464399999999976
7.917714 -0.0956394999999996
7.918715 -0.0966235
7.919714 -0.09759849999999977
7.920714 -0.09856400000000022
7.921714 -0.09951900000000062
7.922714 -0.10046549999999975
7.923714 -0.10140349999999965
7.924714 -0.10233250000000027
7.925714 -0.10325449999999971
7.926714 -0.10416950000000003
7.927714 -0.10507800000000055
7.928714 -0.10597999999999996
7.929714 -0.10687649999999965
7.930714 -0.10776849999999971
7.931714 -0.10865500000000006
7.932714 -0.10953690000000049
7.933714 -0.11041519999999974
7.934714 -0.11128979999999952
7.935714 -0.11216070000000053
7.936714 -0.11302870000000029
7.937714 -0.11389384999999988
7.938715 -0.11475569999999981
7.939714 -0.11561459999999998
7.940714 -0.11647134999999995
7.941714 -0.11732515000000018
7.942714 -0.11817610000000027
7.943714 -0.11902449999999973
7.944714 -0.11986954999999967
7.945714 -0.12071140000000025
7.946714 -0.12155000000000021
7.947714 -0.12238454999999944
7.948714 -0.12321504999999994
7.949714 -0.12404124999999999
7.950714 -0.12486235000000012
7.951715 -0.12567835000000027
7.952714 -0.1264885000000001
7.953714 -0.1272925000000001
7.954714 -0.1280895999999999
7.955714 -0.12887904999999975
7.956714 -0.1296608499999997
7.957714 -0.13043390000000002
7.958714 -0.1311975000000002
7.959714 -0.1319513000000002
7.960714 -0.13269495000000012
7.961714 -0.13342759999999995
7.962714 -0.13414825000000027
7.963714 -0.13485694999999992
7.964714 -0.13555329999999977
7.965714 -0.13623630000000012
7.966714 -0.13690585
7.967714 -0.13756145000000003
7.968714 -0.13820265000000004
7.969714 -0.1388292999999999
7.970714 -0.1394408
7.971714 -0.14003724999999992
7.972714 -0.14061865
7.973714 -0.14118470000000008
7.974714 -0.14173544999999999
7.975714 -0.14227095000000017
7.976714 -0.14279139999999987
7.977714 -0.14329669999999978
7.978714 -0.14378709999999992
7.979714 -0.14426300000000009
7.980714 -0.14472465000000023
7.981714 -0.14517244999999987
7.982714 -0.14560680000000004
7.983714 -0.14602825000000025
7.984715 -0.1464373999999998
7.985714 -0.14683454999999984
7.986714 -0.14722045000000014
7.987714 -0.14759585000000006
7.988714 -0.14796104999999987
7.989714 -0.14831685000000003
7.990714 -0.14866399999999996
7.991714 -0.14900304999999994
7.992714 -0.1493345500000001
7.993714 -0.14965924999999997
7.994714 -0.14997769999999994
7.995714 -0.15029035000000002
7.996714 -0.15059770000000008
7.997715 -0.15090025000000004
7.998714 -0.15119828499999993
7.999714 -0.15149210999999996
8.000714 -0.151782045
8.001715 -0.15206819500000004
8.002714 -0.15235064
8.003715 -0.15262938999999998
8.004714 -0.1529043865
8.005714 -0.153175465
8.006714 -0.15344240850000002
8.007714 -0.15370493
8.008715 -0.15396265999999997
8.009714 -0.154215145
8.010715 -0.15446196499999998
8.011714 -0.15470256500000001
8.012714 -0.15493631000000002
8.013714 -0.15516269999999993
8.014714 -0.15538100000000002
8.015715 -0.1555905
8.016714 -0.15579059999999997
8.017715 -0.15598054999999997
8.018714 -0.15615970000000004
8.019714 -0.15632720000000008
8.020715 -0.15648244999999994
8.021714 -0.15662484999999995
8.022715 -0.1567536
8.023714 -0.15686824999999996
8.024714 -0.1569681499999999
8.025714 -0.15705275
8.026714 -0.1571215500000002
8.027715 -0.15717430000000016
8.028714 -0.15721054999999998
8.029715 -0.15722979999999998
8.030714 -0.15723215000000007
8.031714 -0.15721729999999975
8.032714 -0.15718504999999988
8.033714 -0.15713555000000015
8.034715 -0.15706885
8.035714 -0.15698499999999999
8.036715 -0.15688419999999992
8.037714 -0.1567668499999999
8.038714 -0.15663335000000003
8.039714 -0.15648404999999999
8.040714 -0.15631904999999993
8.041715 -0.15613910000000003
8.042714 -0.15594485
8.043715 -0.1557368000000002
8.044714 -0.15551560000000014
8.045714 -0.15528150000000007
8.046714 -0.15503574999999983
8.047714 -0.15477889999999953
8.048715 -0.15451150000000008
8.049714 -0.1542343000000005
8.050714 -0.15394799999999997
8.051714 -0.15365364999999978
8.052714 -0.15335135000000016
8.053715 -0.15304214999999968
8.054714 -0.15272669999999977
8.055715 -0.15240510000000004
8.056714 -0.15207880000000012
8.057714 -0.15174810000000016
8.058714 -0.1514127
8.059714 -0.15107359999999972
8.060715 -0.15073125000000026
8.061714 -0.15038605000000063
8.062715 -0.15003789999999992
8.063714 -0.14968684999999995
8.064714 -0.14933319999999956
8.065714 -0.14897664999999988
8.066714 -0.14861690000000014
8.067715 -0.14825385
8.068714 -0.1478875000000002
8.069715 -0.14751709999999962
8.070714 -0.14714239999999998
8.071714 -0.14676300000000014
8.072714 -0.1463774999999996
8.073714 -0.14598650000000002
8.074715 -0.1455879999999999
8.075714 -0.14518149999999996
8.076715 -0.14476750000000013
8.077714 -0.1443435000000003
8.078714 -0.14390900000000037
8.079714 -0.14346399999999976
8.080714 -0.14300749999999965
8.081715 -0.14253850000000007
8.082714 -0.14205600000000018
8.083714 -0.1415595
8.084714 -0.14104850000000016
8.085714 -0.140523
8.086715 -0.1399820000000001
8.087714 -0.13942499999999977
8.088715 -0.13885149999999963
8.089714 -0.13826099999999966
8.090714 -0.1376555
8.091714 -0.1370325000000011
8.092714 -0.13639249999999972
8.093715 -0.13573699999999927
8.094714 -0.13506450000000034
8.095715 -0.13437600000000027
8.096714 -0.13367199999999982
8.097714 -0.1329525000000003
8.098714 -0.13221899999999984
8.099714 -0.13147249999999977
8.100715 -0.1307120000000001
8.101714 -0.12993900000000025
8.102715 -0.1291555000000003
8.103714 -0.12836099999999961
8.104714 -0.12755649999999957
8.105714 -0.12674300000000027
8.106714 -0.1259209999999997
8.107715 -0.12509300000000007
8.108714 -0.12425899999999998
8.109715 -0.12341949999999885
8.110714 -0.12257500000000009
8.111714 -0.12172650000000103
8.112714 -0.12087550000000115
8.113714 -0.12002299999999909
8.114715 -0.11916849999999964
8.115714 -0.11831200000000001
8.116714 -0.11745499999999971
8.117714 -0.11659800000000074
8.118714 -0.1157420000000005
8.119715 -0.11488500000000015
8.120714 -0.1140284999999992
8.121715 -0.11317349999999902
8.122714 -0.1123185000000002
8.123714 -0.11146400000000073
8.124714 -0.1106094999999999
8.125714 -0.10975549999999978
8.126715 -0.10890149999999968
8.127714 -0.10804700000000023
8.128715 -0.10719250000000075
8.129714 -0.10633599999999978
8.130714 -0.10547799999999939
8.131714 -0.10461800000000022
8.132714 -0.10375450000000012
8.133715 -0.10288799999999981
8.134714 -0.10201750000000058
8.135715 -0.10114250000000036
8.136714 -0.10026199999999907
8.137714 -0.09937499999999935
8.138714 -0.09848150000000123
8.139714 -0.09758050000000054
8.140715 -0.09667200000000001
8.141714 -0.0957545000000002
8.142715 -0.09482749999999905
8.143714 -0.09389149999999997
8.144714 -0.09294400000000078
8.145715 -0.09198549999999946
8.146714 -0.09101649999999943
8.147715 -0.09003500000000057
8.148714 -0.08904100000000015
8.149714 -0.08803549999999961
8.150714 -0.08701799999999958
8.151714 -0.08598850000000006
8.152715 -0.08494699999999972
8.153714 -0.0838924999999998
8.154715 -0.08282650000000114
8.155714 -0.08174999999999968
8.156714 -0.08066150000000011
8.157714 -0.07956250000000048
8.158714 -0.07845449999999886
8.159715 -0.07733649999999925
8.160714 -0.07621100000000115
8.161715 -0.07507850000000121
8.162714 -0.07393849999999871
8.163714 -0.07279249999999986
8.164714 -0.0716410000000013
8.165714 -0.0704859999999991
8.166715 -0.0693274999999987
8.167714 -0.06816700000000087
8.168715 -0.0670050000000009
8.169714 -0.0658419999999995
8.170714 -0.06468050000000024
8.171714 -0.06351899999999962
8.172714 -0.062359499999999145
8.173715 -0.061202000000000166
8.174714 -0.06004700000000068
8.175714 -0.05889600000000012
8.176714 -0.05774899999999984
8.177714 -0.056606999999999914
8.178715 -0.05546849999999955
8.179714 -0.05433450000000018
8.180715 -0.05320600000000052
8.181714 -0.052082000000000496
8.182714 -0.050962500000000105
8.183714 -0.049847
8.184714 -0.04873550000000017
8.185715 -0.04762899999999934
8.186714 -0.04652550000000007
8.187715 -0.04542399999999958
8.188714 -0.044324999999999955
8.189714 -0.043228500000001176
8.190714 -0.042132999999999754
8.191714 -0.04103799999999905
8.192715 -0.039942999999999694
8.193714 -0.03884700000000027
8.194715 -0.03775050000000014
8.195714 -0.036651999999999865
8.196714 -0.035551000000000096
8.197714 -0.03444700000000011
8.198714 -0.03333999999999992
8.199715 -0.03222899999999945
8.200714 -0.031113499999999343
8.201715 -0.029993500000000953
8.202714 -0.02886850000000086
8.203714 -0.027738499999999056
8.204714 -0.026602499999999547
8.205714 -0.025461500000001042
8.206715 -0.02431500000000012
8.207714 -0.023161500000000067
8.208714 -0.022002500000000303
8.209714 -0.02083799999999948
8.210714 -0.0196680000000003
8.211715 -0.01849299999999942
8.212714 -0.0173109999999994
8.213715 -0.016124000000000388
8.214714 -0.014933500000000457
8.215714 -0.013738000000000172
8.216714 -0.012537499999999539
8.217714 -0.011334499999999408
8.218715 -0.010127500000000353
8.219714 -0.008917000000000376
8.220715 -0.007705499999998973
8.221714 -0.0064910000000000705
8.222714 -0.005275500000001099
8.223714 -0.004060000000000771
8.224714 -0.0028434999999990183
8.225715 -0.0016284999999994034
8.226714 -0.00041500000000057116
8.227715 0.0007974999999995464
8.228714 0.002006999999999454
8.229714 0.0032129999999997946
8.230714 0.004415500000000568
8.231714 0.005614000000001061
8.232715 0.00680749999999985
8.233714 0.007995999999999644
8.234715 0.00917799999999966
8.235714 0.010353999999999258
8.236714 0.011524500000000503
8.237714 0.012687500000000546
8.238714 0.013842999999999387
8.239715 0.014991999999999804
8.240714 0.016133500000000377
8.241714 0.01726800000000046
8.242714 0.01839550000000005
8.243714 0.019515000000000438
8.244715 0.020626999999999625
8.245714 0.021732499999999034
8.246715 0.02283150000000002
8.247714 0.023923999999999876
8.248714 0.025011000000000023
8.249714 0.026092000000001104
8.250714 0.02716849999999984
8.251715 0.028240499999998937
8.252714 0.029307500000000396
8.253715 0.030372000000001002
8.254714 0.031434500000000115
8.255714 0.032493499999999655
8.256714 0.033551500000000484
8.257714 0.03460899999999925
8.258715 0.03566499999999994
8.259714 0.036722500000000054
8.260715 0.03778000000000017
8.261714 0.03883750000000029
8.262714 0.03989699999999919
8.263714 0.04095800000000023
8.264714 0.042020500000000696
8.265715 0.04308600000000001
8.266714 0.04415349999999948
8.267715 0.04522300000000043
8.268714 0.04629499999999953
8.269714 0.04736849999999941
8.270715 0.04844450000000014
8.271714 0.04952249999999966
8.272715 0.050601500000000604
8.273714 0.05168200000000097
8.274714 0.052762999999999345
8.275714 0.05384399999999907
8.276714 0.05492650000000094
8.277715 0.05600800000000002
8.278714 0.057088499999999036
8.279715 0.05816800000000069
8.280714 0.059245000000000145
8.281714 0.060319500000000095
8.282714 0.06139150000000054
8.283714 0.06246049999999943
8.284715 0.06352449999999933
8.285714 0.06458350000000022
8.286715 0.06563800000000013
8.287714 0.06668600000000026
8.288714 0.06772750000000062
8.289714 0.06876249999999984
8.290714 0.06978999999999921
8.291715 0.0708100000000001
8.292714 0.07182100000000034
8.293715 0.07282249999999925
8.294714 0.07381600000000031
8.295714 0.07480000000000003
8.296714 0.07577349999999969
8.297714 0.07673650000000065
8.298715 0.07768950000000091
8.299714 0.07863299999999983
8.300714 0.07956499999999997
8.301714 0.08048650000000006
8.302714 0.08139749999999873
8.303715 0.08229749999999936
8.304714 0.08318750000000064
8.305715 0.08406700000000049
8.306714 0.08493749999999972
8.307714 0.08579850000000033
8.308714 0.08664900000000086
8.309714 0.08749200000000021
8.310715 0.08832599999999892
8.311714 0.08915149999999908
8.312715 0.08997100000000016
8.313714 0.09078250000000068
8.314714 0.0915880000000008
8.315714 0.0923889999999999
8.316714 0.09318399999999995
8.317715 0.09397450000000036
8.318714 0.09476199999999921
8.319715 0.0955464999999992
8.320714 0.09632800000000034
8.321714 0.09710700000000062
8.322714 0.09788499999999949
8.323714 0.09866199999999962
8.324715 0.09943900000000112
8.325714 0.10021550000000057
8.326715 0.10099149999999928
8.327714 0.10176900000000014
8.328714 0.10254600000000028
8.329714 0.10332349999999978
8.330714 0.10410250000000007
8.331715 0.104881499999999
8.332714 0.10566149999999937
8.333714 0.10644100000000034
8.334714 0.10721900000000056
8.335714 0.10799750000000015
8.336715 0.10877550000000036
8.337714 0.10955099999999972
8.338715 0.11032399999999958
8.339714 0.1110940000000006
8.340714 0.11186049999999932
8.341714 0.11262299999999913
8.342714 0.11338000000000059
8.343715 0.114131500000001
8.344714 0.11487650000000026
8.345715 0.11561349999999895
8.346714 0.11634299999999916
8.347714 0.11706400000000082
8.348714 0.11777600000000046
8.349714 0.11847750000000007
8.350715 0.11916849999999964
8.351714 0.11984899999999912
8.352715 0.1205175000000005
8.353714 0.12117500000000107
8.354714 0.12182049999999947
8.355714 0.12245299999999969
8.356714 0.12307300000000104
8.357715 0.12368049999999949
8.358714 0.12427499999999976
8.359715 0.12485599999999973
8.360714 0.12542400000000017
8.361714 0.12598050000000047
8.362714 0.12652399999999986
8.363714 0.12705500000000042
8.364715 0.1275744999999995
8.365714 0.12808199999999909
8.366714 0.1285785000000006
8.367714 0.1290650000000001
8.368714 0.1295404999999988
8.369715 0.13000600000000087
8.370714 0.1304630000000003
8.371715 0.1309119999999992
8.372714 0.13135300000000022
8.373714 0.13178650000000075
8.374714 0.13221350000000012
8.375714 0.13263449999999974
8.376715 0.1330504999999997
8.377714 0.13346200000000003
8.378715 0.13386950000000009
8.379714 0.13427299999999986
8.380714 0.13467400000000013
8.381714 0.13507250000000023
8.382714 0.13546900000000017
8.383715 0.1358635
8.384714 0.1362564999999997
8.385715 0.1366495000000001
8.386714 0.1370415000000004
8.387714 0.13743199999999994
8.388714 0.13782249999999946
8.389714 0.13821244999999985
8.390715 0.13860115000000048
8.391714 0.13898929999999993
8.392715 0.13937640000000015
8.393714 0.1397620500000001
8.394714 0.1401458999999998
8.395715 0.14052749999999964
8.396714 0.1409065500000002
8.397715 0.14128274999999996
8.398714 0.14165489999999964
8.399714 0.1420223
8.400714 0.14238500000000018
8.401714 0.14274195000000026
8.402715 0.14309224999999984
8.403714 0.1434352999999999
8.404715 0.14377004999999993
8.405714 0.14409560000000016
8.406714 0.14441174999999998
8.407714 0.14471804999999985
8.408714 0.14501309999999998
8.409715 0.14529655000000036
8.410714 0.14556825000000023
8.411715 0.14582689999999943
8.412714 0.14607249999999994
8.413714 0.14630495000000013
8.414714 0.14652359999999992
8.415714 0.1467284500000003
8.416715 0.14691939999999995
8.417714 0.1470963999999998
8.418715 0.14725955000000013
8.419714 0.14740905000000004
8.420714 0.14754499999999995
8.421714 0.14766794999999996
8.422714 0.14777815000000005
8.423715 0.14787600000000006
8.424714 0.14796239999999974
8.425714 0.14803755
8.426714 0.14810210000000024
8.427714 0.14815684999999998
8.428715 0.1482023499999998
8.429714 0.14823929999999988
8.430715 0.14826840000000013
8.431714 0.14829055000000008
8.432714 0.1483064000000001
8.433714 0.14831640000000013
8.434714 0.1483214499999999
8.435715 0.1483222
8.436714 0.1483192499999999
8.437715 0.14831329999999995
8.438714 0.14830480000000004
8.439714 0.1482943
8.440714 0.14828214999999992
8.441714 0.14826874999999995
8.442715 0.14825450000000012
8.443714 0.14823980000000006
8.444715 0.14822464999999999
8.445714 0.1482091499999999
8.446714 0.1481935
8.447714 0.14817750000000007
8.448714 0.14816115
8.449715 0.14814434999999998
8.450714 0.1481267349999999
8.451715 0.14810798499999997
8.452714 0.14808774500000002
8.453714 0.14806560000000005
8.454714 0.14804107000000002
8.455714 0.148013585
8.456715 0.147982572
8.457714 0.14794741
8.458714 0.14790745299999997
8.459714 0.14786205
8.460714 0.14781049
8.461715 0.147752075
8.462714 0.14768616000000004
8.463715 0.147612045
8.464714 0.147529025
8.465714 0.14743649999999997
8.466714 0.1473339
8.467714 0.14722049999999995
8.468715 0.14709589999999995
8.469714 0.14695955000000013
8.470715 0.1468109
8.471714 0.14664975000000002
8.472714 0.14647575000000002
8.473714 0.14628864999999988
8.474714 0.1460883
8.475715 0.1458746000000001
8.476714 0.14564739999999993
8.477715 0.14540689999999987
8.478714 0.14515334999999996
8.479714 0.1448869000000001
8.480714 0.14460785000000007
8.481714 0.14431639999999982
8.482715 0.14401339999999996
8.483714 0.14369925000000028
8.484715 0.14337435000000018
8.485714 0.14303955000000002
8.486714 0.14269534999999978
8.487714 0.14234264999999996
8.488714 0.14198215000000017
8.489715 0.1416144999999998
8.490714 0.14124054999999985
8.491714 0.14086105000000007
8.492714 0.1404767
8.493714 0.14008819999999997
8.494715 0.13969619999999996
8.495714 0.13930130000000007
8.496715 0.13890424999999992
8.497714 0.13850535000000008
8.498714 0.1381051000000002
8.499714 0.13770420000000022
8.500714 0.1373025999999996
8.501715 0.13690039999999976
8.502714 0.13649805000000012
8.503715 0.13609569999999985
8.504714 0.1356933500000002
8.505714 0.13529099999999994
8.506714 0.13488824999999988
8.507714 0.13448515000000053
8.508715 0.1340816999999999
8.509714 0.13367754999999934
8.510715 0.13327190000000003
8.511714 0.13286480000000042
8.512714 0.13245589999999985
8.513714 0.13204445000000004
8.514714 0.13163010000000025
8.515715 0.13121204999999964
8.516714 0.13079039999999992
8.517715 0.13036445000000038
8.518714 0.12993335000000047
8.519714 0.12949640000000018
8.520715 0.1290532999999994
8.521714 0.1286039999999997
8.522715 0.12814740000000002
8.523714 0.12768285000000024
8.524714 0.12721030000000058
8.525714 0.12672934999999994
8.526714 0.12623934999999956
8.527715 0.12573984999999982
8.528714 0.1252305000000002
8.529715 0.12471144999999999
8.530714 0.12418180000000015
8.531714 0.1236420000000002
8.532714 0.1230924999999997
8.533714 0.12253149999999977
8.534715 0.12196000000000043
8.535714 0.1213779999999997
8.536715 0.1207854999999996
8.537714 0.12018300000000014
8.538714 0.11957049999999998
8.539714 0.11894800000000047
8.540714 0.1183160000000003
8.541715 0.11767449999999946
8.542714 0.11702350000000002
8.543715 0.11636449999999998
8.544714 0.11569750000000008
8.545714 0.1150225000000003
8.546714 0.11434099999999937
8.547714 0.11365199999999998
8.548715 0.11295700000000014
8.549714 0.1122575
8.550714 0.11155200000000011
8.551714 0.11084249999999994
8.552714 0.11012950000000021
8.553715 0.10941299999999955
8.554714 0.10869350000000004
8.555715 0.10797200000000039
8.556714 0.10725000000000003
8.557714 0.10652599999999952
8.558714 0.10580000000000023
8.559714 0.10507500000000103
8.560715 0.10434999999999908
8.561714 0.1036239999999998
8.562715 0.10289949999999994
8.563714 0.10217600000000016
8.564714 0.10145150000000029
8.565714 0.10072799999999915
8.566714 0.10000650000000086
8.567715 0.09928499999999985
8.568714 0.09856299999999947
8.569715 0.09784200000000054
8.570714 0.09712100000000025
8.571714 0.09639899999999989
8.572714 0.09567650000000016
8.573714 0.09495300000000037
8.574715 0.09422649999999902
8.575714 0.09349800000000023
8.576715 0.09276800000000067
8.577714 0.09203449999999883
8.578714 0.0912969999999994
8.579714 0.09055550000000107
8.580714 0.08980999999999974
8.581715 0.08905949999999942
8.582714 0.08830350000000074
8.583714 0.08754050000000022
8.584714 0.08677149999999928
8.585714 0.08599599999999992
8.586715 0.0852130000000007
8.587714 0.08442299999999965
8.588715 0.0836249999999994
8.589714 0.08281850000000057
8.590714 0.08200450000000055
8.591714 0.08118249999999996
8.592714 0.08035199999999947
8.593715 0.07951349999999976
8.594714 0.07866700000000085
8.595715 0.07781149999999996
8.596714 0.07694799999999986
8.597714 0.07607750000000063
8.598714 0.07519850000000013
8.599714 0.0743134999999992
8.600715 0.07342199999999985
8.601714 0.07252249999999995
8.602715 0.0716179999999997
8.603714 0.07070850000000044
8.604714 0.06979300000000077
8.605714 0.06887349999999946
8.606714 0.06794999999999923
8.607715 0.0670230000000008
8.608714 0.0660939999999995
8.609715 0.06516299999999943
8.610714 0.06422950000000122
8.611714 0.06329400000000014
8.612714 0.062358499999999074
8.613714 0.06142399999999943
8.614715 0.060488499999999716
8.615714 0.05955400000000007
8.616714 0.058621999999999924
8.617714 0.05769050000000049
8.618714 0.0567610000000012
8.619715 0.05583350000000069
8.620714 0.054908999999999035
8.621715 0.05398699999999959
8.622714 0.053067500000000996
8.623714 0.05215199999999997
8.624714 0.0512389999999998
8.625714 0.05032850000000048
8.626715 0.049421000000000014
8.627714 0.048517499999999825
8.628715 0.047615999999999783
8.629714 0.046716499999999876
8.630714 0.04582000000000018
8.631714 0.04492499999999991
8.632714 0.044030999999999716
8.633715 0.043137999999999586
8.634714 0.04224650000000024
8.635715 0.04135450000000018
8.636714 0.04046199999999941
8.637714 0.039569499999999994
8.638714 0.03867500000000044
8.639714 0.03777749999999932
8.640715 0.03687899999999948
8.641714 0.03597700000000008
8.642715 0.03507000000000032
8.643714 0.03416050000000108
8.644714 0.03324649999999948
8.645715 0.03232699999999953
8.646714 0.03140250000000058
8.647715 0.03047250000000058
8.648714 0.029536500000000153
8.649714 0.02859500000000002
8.650714 0.02764800000000018
8.651714 0.02669449999999921
8.652715 0.025734499999999813
8.653714 0.0247685
8.654715 0.023797499999999833
8.655714 0.022820999999999963
8.656714 0.02183849999999967
8.657714 0.020851499999999745
8.658714 0.01986000000000018
8.659715 0.018864500000000332
8.660714 0.017865499999999566
8.661715 0.016862499999999874
8.662714 0.015857000000000687
8.663714 0.014849500000000002
8.664714 0.013840999999999246
8.665714 0.012832000000000489
8.666715 0.011822000000000308
8.667714 0.010813000000000196
8.668715 0.009805000000000154
8.669714 0.00879849999999954
8.670714 0.007795000000000491
8.671714 0.006794500000000295
8.672714 0.0057974999999996675
8.673715 0.00480449999999932
8.674714 0.003815999999999965
8.675714 0.0028330000000003166
8.676714 0.0018555000000003755
8.677714 0.0008835000000001416
8.678715 -8.200000000031533e-05
8.679714 -0.0010415000000003525
8.680715 -0.0019939999999999
8.681714 -0.002939500000000313
8.682714 -0.0038784999999995936
8.683714 -0.00481049999999974
8.684714 -0.005736500000000822
8.685715 -0.006655999999999416
8.686714 -0.007568999999999588
8.687715 -0.008476500000000053
8.688714 -0.009378000000000098
8.689714 -0.010274000000000437
8.690714 -0.011165000000000426
8.691714 -0.012052000000000136
8.692715 -0.012934500000000206
8.693714 -0.013812999999999999
8.694715 -0.01468949999999965
8.695714 -0.015563499999999805
8.696714 -0.016434999999999107
8.697714 -0.017305000000000337
8.698714 -0.018175500000000924
8.699715 -0.019045499999999445
8.700714 -0.01991549999999932
8.701715 -0.020786999999999976
8.702714 -0.02165899999999999
8.703714 -0.022533499999999502
8.704714 -0.023410499999999865
8.705714 -0.024290000000001085
8.706715 -0.025172500000001156
8.707714 -0.02605800000000008
8.708714 -0.026948
8.709714 -0.027841499999999485
8.710714 -0.02873799999999918
8.711715 -0.0296379999999998
8.712714 -0.030542500000000056
8.713715 -0.03145049999999988
8.714714 -0.032361000000000556
8.715714 -0.0332750000000008
8.716714 -0.03419199999999989
8.717714 -0.03511099999999913
8.718715 -0.03603099999999979
8.719714 -0.036953000000000596
8.720715 -0.037876499999999466
8.721714 -0.03879950000000034
8.722714 -0.0397220000000005
8.723714 -0.040642999999999874
8.724714 -0.04156249999999982
8.725715 -0.042478999999999566
8.726714 -0.043391999999999736
8.727715 -0.044301999999999696
8.728714 -0.04520700000000066
8.729714 -0.04610699999999993
8.730714 -0.04700149999999949
8.731714 -0.047888999999999904
8.732715 -0.04877000000000055
8.733714 -0.04964400000000071
8.734715 -0.05050949999999959
8.735714 -0.051367499999999976
8.736714 -0.05221649999999974
8.737714 -0.053056999999999584
8.738714 -0.05388950000000022
8.739715 -0.05471200000000016
8.740714 -0.055525000000000116
8.741714 -0.05632899999999944
8.742714 -0.0571245000000002
8.743714 -0.05791000000000027
8.744715 -0.058687000000000406
8.745714 -0.05945550000000064
8.746715 -0.06021599999999895
8.747714 -0.06096849999999941
8.748714 -0.06171249999999996
8.749714 -0.06244950000000002
8.750714 -0.0631800000000003
8.751715 -0.06390400000000081
8.752714 -0.06462199999999953
8.753715 -0.06533599999999934
8.754714 -0.06604450000000078
8.755714 -0.0667490000000006
8.756714 -0.06744950000000013
8.757714 -0.06814699999999947
8.758715 -0.06884299999999936
8.759714 -0.0695354999999997
8.760715 -0.07022699999999996
8.761714 -0.07091800000000087
8.762714 -0.0716084999999997
8.763714 -0.07229849999999918
8.764714 -0.07298800000000066
8.765715 -0.07367800000000015
8.766714 -0.07436850000000034
8.767715 -0.07505949999999989
8.768714 -0.07575100000000015
8.769714 -0.07644399999999985
8.770715 -0.07713749999999889
8.771714 -0.0778315
8.772715 -0.07852650000000119
8.773714 -0.07922149999999967
8.774714 -0.07991649999999949
8.775714 -0.08061100000000132
8.776714 -0.08130499999999972
8.777715 -0.08199849999999877
8.778714 -0.08269049999999975
8.779715 -0.08337950000000051
8.780714 -0.08406600000000042
8.781714 -0.08474999999999948
8.782714 -0.08542899999999955
8.783714 -0.08610349999999999
8.784715 -0.08677300000000006
8.785714 -0.08743650000000107
8.786715 -0.08809400000000031
8.787714 -0.08874299999999963
8.788714 -0.0893835000000004
8.789714 -0.09001549999999989
8.790714 -0.09063950000000016
8.791715 -0.09125400000000046
8.792714 -0.09185599999999922
8.793715 -0.09244799999999996
8.794714 -0.09302950000000067
8.795714 -0.09359949999999988
8.796714 -0.09415749999999962
8.797714 -0.09470299999999915
8.798715 -0.09523750000000063
8.799714 -0.09575999999999991
8.800714 -0.09626949999999963
8.801714 -0.09676800000000131
8.802714 -0.09725500000000013
8.803715 -0.09772999999999947
8.804714 -0.09819450000000012
8.805715 -0.09864949999999943
8.806714 -0.09909349999999931
8.807714 -0.09952749999999985
8.808714 -0.09995349999999985
8.809714 -0.10037050000000056
8.810715 -0.10078000000000008
8.811714 -0.10118250000000044
8.812715 -0.1015784999999997
8.813714 -0.10196799999999916
8.814714 -0.1023525000000003
8.815714 -0.10273300000000049
8.816714 -0.10310900000000037
8.817715 -0.10348149999999999
8.818714 -0.10385150000000014
8.819715 -0.10421950000000012
8.820714 -0.10458549999999998
8.821714 -0.10494999999999972
8.822714 -0.10531350000000009
8.823714 -0.10567599999999969
8.824715 -0.10603749999999991
8.825714 -0.1064000000000002
8.826715 -0.10676199999999976
8.827714 -0.10712299999999997
8.828714 -0.10748450000000018
8.829714 -0.10784550000000036
8.830714 -0.10820549999999977
8.831715 -0.10856499999999986
8.832714 -0.10892349999999987
8.833714 -0.10927999999999972
8.834714 -0.10963500000000018
8.835714 -0.10998694999999993
8.836715 -0.1103356499999998
8.837714 -0.11068115000000024
8.838715 -0.11102240000000006
8.839714 -0.11135889999999989
8.840714 -0.11168995000000047
8.841714 -0.1120148000000001
8.842714 -0.11233274999999951
8.843715 -0.1126434500000001
8.844714 -0.11294615000000012
8.845715 -0.11324009999999989
8.846714 -0.11352495000000008
8.847714 -0.1138003500000001
8.848714 -0.11406555000000024
8.849714 -0.11431984999999986
8.850715 -0.11456289999999972
8.851714 -0.11479425000000026
8.852715 -0.11501394999999989
8.853714 -0.11522204999999983
8.854714 -0.1154178000000003
8.855714 -0.11560080000000024
8.856714 -0.11577174999999951
8.857715 -0.11593035000000004
8.858714 -0.1160762500000005
8.859715 -0.11620979999999946
8.860714 -0.11633129999999983
8.861714 -0.11644149999999996
8.862714 -0.11654009999999967
8.863714 -0.11662740000000049
8.864715 -0.1167041999999999
8.865714 -0.1167707499999996
8.866714 -0.1168278500000005
8.867714 -0.11687590000000025
8.868714 -0.11691554999999972
8.869715 -0.11694739999999984
8.870714 -0.11697175000000012
8.871715 -0.11698955000000015
8.872714 -0.1170013999999999
8.873714 -0.11700779999999973
8.874714 -0.11700959999999998
8.875714 -0.11700700000000022
8.876715 -0.11700085000000006
8.877714 -0.11699160000000008
8.878715 -0.11697955000000013
8.879714 -0.11696539999999975
8.880714 -0.11694919999999977
8.881714 -0.11693155000000015
8.882714 -0.11691265000000012
8.883715 -0.11689259999999994
8.884714 -0.11687185000000017
8.885715 -0.11685025000000009
8.886714 -0.11682789999999996
8.887714 -0.11680474999999994
8.888714 -0.11678054999999976
8.889714 -0.1167554999999999
8.890715 -0.11672930000000024
8.891714 -0.11670145000000004
8.892715 -0.11667199999999983
8.893714 -0.1166405
8.894714 -0.11660630000000011
8.895715 -0.11656919999999994
8.896714 -0.11652874999999996
8.897715 -0.11648435
8.898714 -0.11643550000000004
8.899714 -0.11638160000000011
8.900714 -0.11632210000000001
8.901714 -0.11625639999999995
8.902715 -0.11618404999999987
8.903714 -0.11610430000000005
8.904715 -0.11601650000000004
8.905714 -0.11592029999999988
8.906714 -0.11581504999999996
8.907714 -0.11570035000000006
8.908714 -0.11557560000000004
8.909715 -0.11544040000000004
8.910714 -0.11529435000000002
8.911715 -0.11513704999999998
8.912714 -0.11496835
8.913714 -0.11478797500000001
8.914714 -0.11459575000000001
8.915714 -0.11439153499999997
8.916715 -0.11417532499999998
8.917714 -0.11394715999999998
8.918715 -0.11370711999999998
8.919714 -0.11345538000000002
8.920714 -0.113192185
8.921714 -0.11291783299999998
8.922714 -0.11263266450000001
8.923715 -0.11233709700000001
8.924714 -0.11203160549999999
8.925714 -0.11171673500000003
8.926714 -0.11139304499999997
8.927714 -0.111061125
8.928715 -0.110721635
8.929714 -0.11037525499999995
8.930715 -0.11002268999999998
8.931714 -0.10966460500000007
8.932714 -0.10930173
8.933714 -0.10893470000000001
8.934714 -0.10856430000000003
8.935715 -0.1081911999999999
8.936714 -0.10781585000000007
8.937715 -0.10743900000000003
8.938714 -0.10706114999999992
8.939714 -0.10668274999999999
8.940714 -0.1063042999999999
8.941714 -0.10592610000000001
8.942715 -0.10554840000000015
8.943714 -0.10517145
8.944715 -0.10479534999999986
8.945714 -0.10442015
8.946714 -0.10404580000000015
8.947714 -0.10367229999999994
8.948714 -0.10329945000000001
8.949715 -0.10292679999999996
8.950714 -0.10255415000000008
8.951715 -0.10218125000000002
8.952714 -0.10180754999999993
8.953714 -0.1014327000000002
8.954714 -0.10105594999999994
8.955714 -0.10067669999999983
8.956715 -0.10029455000000013
8.957714 -0.09990869999999996
8.958714 -0.09951874999999993
8.959714 -0.09912385000000001
8.960714 -0.09872324999999985
8.961715 -0.09831670000000008
8.962714 -0.09790350000000009
8.963715 -0.09748295000000003
8.964714 -0.09705434999999993
8.965714 -0.09661744999999979
8.966714 -0.09617180000000006
8.967714 -0.09571664999999999
8.968715 -0.09525190000000001
8.969714 -0.09477735000000022
8.970715 -0.09429259999999984
8.971714 -0.09379729999999996
8.972714 -0.09329140000000008
8.973714 -0.09277520000000002
8.974714 -0.0922484500000001
8.975715 -0.09171105000000004
8.976714 -0.09116355000000004
8.977715 -0.09060605
8.978714 -0.09003870000000001
8.979714 -0.08946174999999977
8.980714 -0.08887579999999992
8.981714 -0.08828135000000013
8.982715 -0.08767894999999994
8.983714 -0.0870690000000001
8.984715 -0.08645184999999989
8.985714 -0.08582829999999983
8.986714 -0.08519890000000012
8.987714 -0.08456445000000025
8.988714 -0.08392600000000011
8.989715 -0.08328354999999969
8.990714 -0.08263774999999977
8.991714 -0.08198985000000013
8.992714 -0.08134015000000022
8.993714 -0.08068924999999967
8.994715 -0.0800376999999997
8.995714 -0.07938655000000017
8.996715 -0.07873605000000006
8.997714 -0.07808630000000034
8.998714 -0.07743835000000021
8.999714 -0.0767926499999999
9.000714 -0.07614944999999976
9.001715 -0.0755087999999996
9.002714 -0.07487109999999984
9.003715 -0.07423655000000039
9.004714 -0.07360540000000021
9.005714 -0.07297789999999968
9.006714 -0.07235355000000013
9.007714 -0.0717322000000001
9.008715 -0.07111374999999999
9.009714 -0.07049855000000047
9.010715 -0.06988595000000002
9.011714 -0.06927514999999984
9.012714 -0.06866575000000018
9.013714 -0.0680574499999995
9.014714 -0.0674499499999997
9.015715 -0.06684205000000014
9.016714 -0.06623305000000021
9.017715 -0.0656226
9.018714 -0.06500994999999977
9.019714 -0.06439405000000031
9.020715 -0.06377449999999987
9.021714 -0.06315059999999986
9.022715 -0.06252120000000015
9.023714 -0.06188564999999994
9.024714 -0.06124320000000019
9.025714 -0.060593449999999806
9.026714 -0.059936050000000164
9.027715 -0.05927030000000001
9.028714 -0.05859584999999938
9.029715 -0.05791190000000012
9.030714 -0.0572185
9.031714 -0.05651565000000037
9.032714 -0.05580295000000011
9.033714 -0.05508044999999971
9.034715 -0.05434775000000009
9.035714 -0.05360560000000029
9.036715 -0.052854400000000044
9.037714 -0.05209404999999978
9.038714 -0.051325200000000265
9.039714 -0.05054735000000014
9.040714 -0.04976199999999947
9.041715 -0.04896999999999963
9.042714 -0.048170999999999985
9.043715 -0.04736649999999995
9.044714 -0.0465565000000002
9.045714 -0.04574250000000018
9.046714 -0.044925499999999945
9.047714 -0.044104500000000116
9.048715 -0.043282000000000174
9.049714 -0.0424590000000002
9.050714 -0.04163500000000015
9.051714 -0.0408119999999995
9.052714 -0.039989999999999595
9.053715 -0.039169500000000475
9.054714 -0.038352000000000205
9.055715 -0.0375379999999995
9.056714 -0.036727499999999726
9.057714 -0.03592100000000023
9.058714 -0.035119000000000365
9.059714 -0.034322500000000214
9.060715 -0.03353149999999976
9.061714 -0.032745999999999706
9.062715 -0.03196650000000006
9.063714 -0.031192500000000126
9.064714 -0.03042449999999993
9.065714 -0.029662000000000122
9.066714 -0.02890500000000002
9.067715 -0.028153999999999662
9.068714 -0.027407500000000296
9.069715 -0.02666549999999989
9.070714 -0.025927999999999795
9.071714 -0.025194499999999984
9.072714 -0.02446449999999974
9.073714 -0.02373650000000031
9.074715 -0.02301100000000038
9.075714 -0.022286999999999876
9.076715 -0.021562500000000016
9.077714 -0.02083850000000019
9.078714 -0.020113999999999653
9.079714 -0.019387999999999687
9.080714 -0.018659500000000225
9.081715 -0.01792800000000055
9.082714 -0.01719349999999999
9.083714 -0.016454499999999792
9.084714 -0.015709999999999887
9.085714 -0.014959500000000242
9.086715 -0.01420350000000021
9.087714 -0.013440499999999689
9.088715 -0.012670500000000034
9.089714 -0.011892499999999818
9.090714 -0.011106999999999756
9.091714 -0.010313999999999848
9.092714 -0.009511999999999986
9.093715 -0.008702000000000243
9.094714 -0.00788399999999994
9.095715 -0.0070579999999997554
9.096714 -0.006224000000000366
9.097714 -0.005383000000000487
9.098714 -0.004535000000000119
9.099714 -0.0036799999999999377
9.100715 -0.00281950000000005
9.101714 -0.0019534999999997775
9.102715 -0.0010834999999999025
9.103714 -0.00021000000000046047
9.104714 0.000666999999999904
9.105714 0.0015455000000003734
9.106714 0.002425000000000235
9.107715 0.003304000000000062
9.108714 0.004182499999999854
9.109715 0.005059500000000218
9.110714 0.005933000000000337
9.111714 0.006802999999999535
9.112714 0.007668999999999808
9.113714 0.008529000000000338
9.114715 0.009382999999999772
9.115714 0.010230500000000104
9.116714 0.011070500000000592
9.117714 0.01190249999999984
9.118714 0.01272599999999985
9.119715 0.013541499999999979
9.120714 0.01434750000000012
9.121715 0.015143999999999595
9.122714 0.0159314999999998
9.123714 0.016710500000000083
9.124714 0.01748049999999974
9.125714 0.01824150000000012
9.126715 0.018994499999999942
9.127714 0.019738999999999847
9.128715 0.020475999999999904
9.129714 0.02120700000000022
9.130714 0.021931000000000044
9.131714 0.022649000000000127
9.132714 0.02336200000000054
9.133715 0.024070999999999995
9.134714 0.024776999999999917
9.135715 0.025479999999999628
9.136714 0.026181499999999913
9.137714 0.026881500000000093
9.138714 0.027581000000000237
9.139714 0.028281500000000452
9.140715 0.02898299999999938
9.141714 0.029686499999999803
9.142715 0.03039300000000044
9.143714 0.03110249999999993
9.144714 0.03181499999999963
9.145715 0.03253249999999967
9.146714 0.033255000000000076
9.147715 0.033981500000000074
9.148714 0.03471350000000046
9.149714 0.03545149999999991
9.150714 0.03619499999999974
9.151714 0.03694400000000064
9.152715 0.03769849999999989
9.153714 0.038458999999999556
9.154715 0.03922450000000025
9.155714 0.03999449999999991
9.156714 0.04076949999999992
9.157714 0.0415485000000002
9.158714 0.042331500000000084
9.159715 0.04311750000000018
9.160714 0.04390549999999974
9.161715 0.044695500000000124
9.162714 0.04548649999999989
9.163714 0.046277999999999694
9.164714 0.04706850000000011
9.165714 0.0478569999999997
9.166715 0.04864349999999983
9.167714 0.049427050000000236
9.168715 0.050206100000000316
9.169714 0.050979699999999815
9.170714 0.05174804999999997
9.171714 0.052509500000000583
9.172714 0.053263299999999916
9.173715 0.05400869999999962
9.174714 0.05474505000000023
9.175714 0.05547229999999995
9.176714 0.05618929999999996
9.177714 0.05689544999999996
9.178715 0.05759099999999963
9.179714 0.0582753000000002
9.180715 0.05894800000000037
9.181714 0.05960939999999961
9.182714 0.060259099999999524
9.183714 0.06089720000000039
9.184714 0.06152405000000012
9.185715 0.06213995000000025
9.186714 0.06274529999999984
9.187715 0.06334084999999996
9.188714 0.06392660000000061
9.189714 0.0645031999999999
9.190714 0.06507179999999996
9.191714 0.06563310000000006
9.192715 0.06618754999999975
9.193714 0.06673584999999961
9.194715 0.0672793499999997
9.195714 0.06781880000000036
9.196714 0.06835505000000026
9.197714 0.06888914999999995
9.198714 0.06942175000000021
9.199715 0.06995360000000009
9.200714 0.07048544999999995
9.201715 0.07101844999999996
9.202714 0.07155324999999957
9.203714 0.07208979999999963
9.204714 0.0726293000000001
9.205714 0.07317215000000006
9.206715 0.07371855000000006
9.207714 0.07426860000000039
9.208714 0.07482270000000013
9.209714 0.07538109999999962
9.210714 0.07594350000000005
9.211715 0.07650994999999991
9.212714 0.07708044999999984
9.213715 0.07765450000000049
9.214714 0.0782314500000004
9.215714 0.0788109999999994
9.216714 0.07939269999999998
9.217714 0.07997620000000014
9.218715 0.08056084999999978
9.219714 0.08114550000000009
9.220715 0.0817293500000002
9.221714 0.08231220000000025
9.222714 0.08289319999999956
9.223714 0.08347124999999982
9.224714 0.08404530000000013
9.225715 0.08461479999999999
9.226714 0.08517890000000009
9.227715 0.08573665000000012
9.228714 0.08628724999999997
9.229714 0.08682979999999976
9.230714 0.0873636999999999
9.231714 0.08788829999999995
9.232715 0.08840270000000008
9.233714 0.08890635000000015
9.234715 0.08939875000000011
9.235714 0.08987920000000003
9.236714 0.09034739999999979
9.237714 0.09080285
9.238714 0.0912452500000002
9.239715 0.09167454999999985
9.240714 0.09209034999999995
9.241714 0.09249270000000025
9.242714 0.09288160000000006
9.243714 0.09325719999999986
9.244715 0.0936196999999998
9.245714 0.09396919999999986
9.246715 0.09430604999999997
9.247714 0.09463090000000027
9.248714 0.09494419999999996
9.249714 0.09524644999999976
9.250714 0.09553840000000006
9.251715 0.09582055000000021
9.252714 0.0960939500000001
9.253715 0.09635914999999988
9.254714 0.09661705000000004
9.255714 0.09686864999999995
9.256714 0.0971147499999998
9.257714 0.09735615000000017
9.258715 0.09759370000000014
9.259714 0.09782849999999993
9.260715 0.09806124999999996
9.261714 0.09829274999999989
9.262714 0.09852365000000002
9.263714 0.09875475000000003
9.264714 0.09898679999999996
9.265715 0.09922014999999995
9.266714 0.09945530000000005
9.267715 0.09969270000000012
9.268714 0.09993264999999998
9.269714 0.10017540000000003
9.270715 0.10042084999999995
9.271714 0.1006690499999999
9.272715 0.1009199000000001
9.273714 0.1011732
9.274714 0.10142864999999994
9.275714 0.10168565000000006
9.276714 0.10194370000000003
9.277715 0.10220224999999995
9.278714 0.102460585
9.279715 0.10271775000000001
9.280714 0.10297298999999997
9.281714 0.103225445
9.282714 0.103474055
9.283714 0.10371779499999999
9.284715 0.10395571000000002
9.285714 0.10418676000000002
9.286715 0.10440987499999999
9.287714 0.10462407
9.288714 0.1048283465
9.289714 0.105021755
9.290714 0.10520340350000001
9.291715 0.10537244500000002
9.292714 0.10552811499999999
9.293715 0.10566973
9.294714 0.105796675
9.295714 0.10590838500000002
9.296714 0.10600449499999996
9.297714 0.10608466499999997
9.298715 0.10614870000000001
9.299714 0.10619655
9.300714 0.10622800000000003
9.301714 0.10624324999999998
9.302714 0.10624254999999992
9.303715 0.10622600000000007
9.304714 0.10619420000000006
9.305715 0.10614749999999999
9.306714 0.10608629999999991
9.307714 0.10601135000000005
9.308714 0.10592320000000009
9.309714 0.10582269999999999
9.310715 0.10571060000000002
9.311714 0.10558759999999988
9.312715 0.10545459999999988
9.313714 0.10531250000000003
9.314714 0.10516215000000008
9.315714 0.10500445000000001
9.316714 0.10484029999999998
9.317715 0.10467055000000014
9.318714 0.10449589999999988
9.319715 0.10431739999999994
9.320714 0.10413570000000023
9.321714 0.10395144999999988
9.322714 0.10376555000000001
9.323714 0.1035785
9.324715 0.10339099999999977
9.325714 0.10320345000000006
9.326715 0.10301624999999998
9.327714 0.10282964999999986
9.328714 0.10264395000000022
9.329714 0.1024595
9.330714 0.10227629999999986
9.331715 0.10209404999999999
9.332714 0.1019126999999999
9.333714 0.10173245000000017
9.334714 0.10155275000000026
9.335714 0.10137284999999979
9.336715 0.10119254999999994
9.337714 0.10101155000000014
9.338715 0.10082894999999999
9.339714 0.10064394999999991
9.340714 0.10045585000000004
9.341714 0.10026380000000001
9.342714 0.10006680000000012
9.343715 0.0998641500000001
9.344714 0.09965479999999977
9.345715 0.09943740000000008
9.346714 0.09921150000000013
9.347714 0.09897580000000003
9.348714 0.09872944999999982
9.349714 0.09847169999999973
9.350715 0.09820110000000018
9.351714 0.09791694999999989
9.352715 0.0976186000000001
9.353714 0.09730574999999995
9.354714 0.09697725000000001
9.355714 0.09663235000000055
9.356714 0.09627110000000003
9.357715 0.0958931
9.358714 0.09549799999999987
9.359715 0.09508584999999944
9.360714 0.0946561999999998
9.361714 0.0942091000000001
9.362714 0.09374530000000006
9.363714 0.09326505
9.364715 0.09276880000000018
9.365714 0.0922566000000004
9.366714 0.09172910000000009
9.367714 0.09118774999999955
9.368714 0.0906329499999999
9.369715 0.09006510000000023
9.370714 0.08948554999999987
9.371715 0.08889544999999965
9.372714 0.08829594999999973
9.373714 0.08768765000000041
9.374714 0.0870717500000003
9.375714 0.08644964999999986
9.376715 0.0858221000000002
9.377714 0.08518985000000037
9.378715 0.08455424999999968
9.379714 0.08391649999999945
9.380714 0.08327700000000011
9.381714 0.08263669999999991
9.382714 0.08199674999999966
9.383715 0.08135755000000049
9.384714 0.0807194500000003
9.385715 0.08008359999999994
9.386714 0.07944984999999997
9.387714 0.07881824999999958
9.388714 0.07818960000000025
9.389714 0.07756389999999999
9.390715 0.07694065000000008
9.391714 0.07632025000000033
9.392715 0.0757014999999994
9.393714 0.0750850000000003
9.394714 0.07446999999999998
9.395715 0.07385549999999969
9.396714 0.07324200000000013
9.397715 0.0726269999999998
9.398714 0.07201100000000007
9.399714 0.07139350000000025
9.400714 0.07077250000000017
9.401714 0.07014699999999979
9.402715 0.06951649999999973
9.403714 0.06888049999999996
9.404715 0.06823750000000037
9.405714 0.06758650000000024
9.406714 0.06692649999999946
9.407714 0.066256
9.408714 0.06557500000000047
9.409715 0.06488250000000013
9.410714 0.06417699999999957
9.411715 0.0634580000000001
9.412714 0.06272550000000035
9.413714 0.061978499999999596
9.414714 0.061215999999999784
9.415714 0.060438500000000284
9.416715 0.05964550000000038
9.417714 0.05883599999999999
9.418715 0.05801049999999984
9.419714 0.057169499999999956
9.420714 0.056312999999999676
9.421714 0.055439999999999594
9.422714 0.054551500000000454
9.423715 0.05364950000000037
9.424714 0.05273249999999992
9.425714 0.05180199999999988
9.426714 0.05085900000000032
9.427714 0.04990399999999992
9.428715 0.048938000000000106
9.429714 0.047961999999999595
9.430715 0.04697649999999909
9.431714 0.045983000000000745
9.432714 0.04498350000000062
9.433714 0.04397800000000007
9.434714 0.04296749999999918
9.435715 0.04195399999999943
9.436714 0.0409385000000009
9.437715 0.03992050000000016
9.438714 0.03890149999999934
9.439714 0.03788349999999996
9.440714 0.03686750000000071
9.441714 0.03585299999999954
9.442715 0.03484149999999993
9.443714 0.0338340000000006
9.444715 0.03283050000000019
9.445714 0.03183149999999942
9.446714 0.030837499999999008
9.447714 0.029849000000001007
9.448714 0.028864500000000577
9.449715 0.02788499999999914
9.450714 0.02691149999999948
9.451715 0.025942500000000812
9.452714 0.024978000000000423
9.453714 0.024016500000000246
9.454714 0.02305800000000028
9.455714 0.02210349999999924
9.456715 0.021151500000000403
9.457714 0.02019950000000021
9.458714 0.01924749999999867
9.459714 0.018296499999999903
9.460714 0.017343000000000285
9.461715 0.016387500000000527
9.462714 0.015429499999999917
9.463715 0.0144659999999996
9.464714 0.013497500000000289
9.465714 0.012523999999999272
9.466714 0.011543500000000477
9.467714 0.010555500000000478
9.468715 0.009558999999999209
9.469714 0.008552499999999949
9.470715 0.007537500000000773
9.471714 0.006511500000000827
9.472714 0.0054739999999993995
9.473714 0.0044264999999999825
9.474714 0.0033675000000004383
9.475715 0.002296500000000055
9.476714 0.0012135000000001875
9.477715 0.00011999999999890787
9.478714 -0.0009849999999997881
9.479714 -0.0021029999999993935
9.480714 -0.003230500000000341
9.481714 -0.0043684999999999904
9.482715 -0.005517500000000409
9.483714 -0.006675500000000102
9.484715 -0.007842500000000426
9.485714 -0.009018000000000664
9.486714 -0.010199499999999969
9.487714 -0.011387499999999051
9.488714 -0.012581499999999907
9.489715 -0.0137800000000004
9.490714 -0.014981999999999105
9.491714 -0.01618650000000002
9.492714 -0.01739350000000043
9.493714 -0.018599499999999415
9.494715 -0.0198050000000004
9.495714 -0.021009499999999955
9.496715 -0.022210499999999946
9.497714 -0.02340800000000037
9.498714 -0.02460199999999987
9.499714 -0.025791499999999735
9.500714 -0.02697349999999975
9.501715 -0.02814899999999999
9.502714 -0.02931849999999981
9.503715 -0.030479500000001068
9.504714 -0.03163299999999977
9.505714 -0.03277849999999927
9.506714 -0.03391400000000078
9.507714 -0.035040999999999656
9.508715 -0.03615949999999997
9.509714 -0.037268000000000946
9.510715 -0.03836799999999929
9.511714 -0.03945999999999979
9.512714 -0.04054350000000037
9.513714 -0.04161849999999968
9.514714 -0.04268649999999985
9.515715 -0.043748000000000245
9.516714 -0.04480299999999951
9.517715 -0.04585250000000042
9.518714 -0.046897000000000987
9.519714 -0.04793749999999991
9.520715 -0.04897449999999927
9.521714 -0.05000999999999921
9.522715 -0.05104399999999971
9.523714 -0.052076000000000074
9.524714 -0.053108500000001155
9.525714 -0.05414350000000037
9.526714 -0.055179999999999695
9.527715 -0.05621799999999981
9.528714 -0.05725999999999952
9.529715 -0.05830550000000015
9.530714 -0.059356500000000485
9.531714 -0.06041299999999985
9.532714 -0.061473999999999536
9.533714 -0.06254199999999971
9.534715 -0.06361650000000034
9.535714 -0.0646965
9.536715 -0.06578350000000015
9.537714 -0.0668775000000001
9.538714 -0.06797799999999984
9.539714 -0.0690845
9.540714 -0.07019599999999983
9.541715 -0.07131350000000007
9.542714 -0.07243650000000003
9.543715 -0.0735625000000002
9.544714 -0.07469249999999997
9.545714 -0.0758249999999999
9.546714 -0.07695899999999994
9.547714 -0.0780945000000001
9.548715 -0.07922950000000022
9.549714 -0.08036300000000024
9.550714 -0.08149450000000011
9.551714 -0.08262249999999972
9.552714 -0.08374549999999968
9.553715 -0.08486349999999997
9.554714 -0.08597450000000044
9.555715 -0.08707749999999967
9.556714 -0.0881716999999995
9.557714 -0.08925595000000049
9.558714 -0.09032954999999997
9.559714 -0.09139184999999987
9.560715 -0.09244175000000054
9.561714 -0.09347820000000007
9.562715 -0.09450089999999964
9.563714 -0.09550969999999988
9.564714 -0.09650390000000017
9.565714 -0.09748290000000022
9.566714 -0.09844664999999954
9.567715 -0.09939539999999986
9.568714 -0.1003289000000001
9.569715 -0.1012471499999996
9.570714 -0.10215079999999989
9.571714 -0.1030399
9.572714 -0.10391485000000042
9.573714 -0.10477635000000038
9.574715 -0.10562470000000004
9.575714 -0.10646075000000003
9.576715 -0.10728510000000005
9.577714 -0.10809849999999976
9.578714 -0.10890179999999984
9.579714 -0.10969565000000041
9.580714 -0.11048144999999997
9.581715 -0.11125954999999979
9.582714 -0.11203079999999987
9.583714 -0.11279625000000007
9.584714 -0.11355695000000031
9.585714 -0.1143132999999996
9.586715 -0.11506599999999995
9.587714 -0.11581655000000009
9.588715 -0.11656484999999972
9.589714 -0.1173117000000004
9.590714 -0.11805749999999984
9.591714 -0.11880289999999954
9.592714 -0.11954835000000039
9.593715 -0.12029400000000011
9.594714 -0.12104010000000005
9.595715 -0.1217866000000001
9.596714 -0.12253384999999985
9.597714 -0.12328165000000013
9.598714 -0.12402964999999994
9.599714 -0.1247777499999997
9.600715 -0.12552570000000002
9.601714 -0.12627280000000005
9.602715 -0.1270186000000002
9.603714 -0.1277627
9.604714 -0.12850449999999985
9.605714 -0.12924285000000027
9.606714 -0.12997714999999993
9.607715 -0.13070674999999973
9.608714 -0.13143055000000003
9.609715 -0.13214760000000017
9.610714 -0.13285700000000006
9.611714 -0.13355779999999975
9.612714 -0.1342492000000001
9.613714 -0.13492995000000027
9.614715 -0.13559895
9.615714 -0.1362553999999997
9.616714 -0.13689839999999995
9.617714 -0.13752715000000024
9.618714 -0.13814059999999997
9.619715 -0.13873804999999997
9.620714 -0.1393187
9.621715 -0.13988189999999995
9.622714 -0.14042714999999997
9.623714 -0.14095395000000005
9.624714 -0.14146179999999992
9.625714 -0.14195039999999998
9.626715 -0.14241960000000015
9.627714 -0.14286930000000003
9.628715 -0.14329944999999997
9.629714 -0.14371009999999995
9.630714 -0.1441015499999999
9.631714 -0.14447414500000003
9.632714 -0.14482822
9.633715 -0.14516420000000002
9.634714 -0.14548279500000005
9.635715 -0.14578466499999998
9.636714 -0.14607053
9.637714 -0.146341223
9.638714 -0.146597588
9.639714 -0.14684054700000002
9.640715 -0.147071032
9.641714 -0.147290005
9.642715 -0.14749843
9.643714 -0.14769725499999997
9.644714 -0.14788740999999997
9.645715 -0.14806986
9.646714 -0.148245495
9.647715 -0.14841504999999997
9.648714 -0.14857924999999997
9.649714 -0.1487389
9.650714 -0.14889454999999996
9.651714 -0.1490467
9.652715 -0.14919580000000002
9.653714 -0.14934215000000003
9.654715 -0.14948600000000004
9.655714 -0.14962740000000002
9.656714 -0.1497663999999999
9.657714 -0.14990285
9.658714 -0.15003660000000005
9.659715 -0.1501672999999999
9.660714 -0.15029455000000017
9.661715 -0.15041784999999994
9.662714 -0.15053664999999994
9.663714 -0.15065034999999996
9.664714 -0.15075804999999987
9.665714 -0.15085880000000018
9.666715 -0.15095190000000017
9.667714 -0.1510364999999999
9.668715 -0.15111144999999992
9.669714 -0.15117605
9.670714 -0.15122914999999992
9.671714 -0.15126949999999995
9.672714 -0.15129664999999987
9.673715 -0.1513094000000001
9.674714 -0.15130640000000023
9.675714 -0.1512873500000001
9.676714 -0.1512511999999999
9.677714 -0.15119690000000002
9.678715 -0.15112434999999988
9.679714 -0.1510325500000001
9.680715 -0.15092065000000035
9.681714 -0.15078874999999953
9.682714 -0.15063594999999955
9.683714 -0.15046205000000054
9.684714 -0.1502674500000002
9.685715 -0.15005134999999972
9.686714 -0.1498141500000002
9.687715 -0.1495558500000003
9.688714 -0.14927644999999998
9.689714 -0.14897634999999973
9.690714 -0.14865579999999987
9.691714 -0.14831605000000014
9.692715 -0.14795699999999964
9.693714 -0.14757859999999987
9.694715 -0.14718240000000007
9.695714 -0.14676949999999991
9.696714 -0.14633990000000008
9.697714 -0.14589459999999996
9.698714 -0.1454347500000004
9.699715 -0.1449610999999997
9.700714 -0.1444750499999998
9.701715 -0.1439770000000004
9.702714 -0.14346804999999982
9.703714 -0.14294929999999978
9.704714 -0.1424214500000002
9.705714 -0.14188575000000014
9.706715 -0.14134349999999982
9.707714 -0.14079450000000002
9.708714 -0.14023999999999986
9.709714 -0.1396815000000001
9.710714 -0.13911799999999996
9.711715 -0.13855149999999963
9.712714 -0.13798200000000047
9.713715 -0.13740900000000036
9.714714 -0.13683449999999947
9.715714 -0.13625749999999975
9.716714 -0.1356785000000006
9.717714 -0.1350969999999999
9.718715 -0.13451249999999967
9.719714 -0.1339265
9.720715 -0.1333370000000001
9.721714 -0.13274399999999997
9.722714 -0.13214749999999956
9.723714 -0.1315460000000002
9.724714 -0.13093800000000103
9.725715 -0.13032400000000005
9.726714 -0.12970349999999936
9.727715 -0.12907450000000006
9.728714 -0.12843750000000023
9.729714 -0.1277904999999997
9.730714 -0.12713249999999973
9.731714 -0.12646299999999966
9.732715 -0.12577949999999996
9.733714 -0.1250830000000007
9.734715 -0.12437250000000048
9.735714 -0.12364649999999983
9.736714 -0.12290400000000007
9.737714 -0.12214399999999975
9.738714 -0.12136749999999896
9.739715 -0.12057299999999962
9.740714 -0.11975900000000096
9.741714 -0.11892700000000103
9.742714 -0.11807599999999976
9.743714 -0.11720449999999911
9.744715 -0.1163149999999999
9.745714 -0.11540650000000073
9.746715 -0.11447749999999944
9.747714 -0.11353049999999959
9.748714 -0.1125650000000005
9.749714 -0.11158099999999942
9.750714 -0.11058049999999922
9.751715 -0.10956349999999991
9.752714 -0.10853000000000013
9.753715 -0.10748100000000128
9.754714 -0.1064180000000001
9.755714 -0.1053415
9.756714 -0.10425300000000044
9.757714 -0.10315250000000001
9.758715 -0.10204149999999955
9.759714 -0.1009214999999998
9.760715 -0.09979200000000006
9.761714 -0.09865449999999977
9.762714 -0.09751149999999979
9.763714 -0.09636300000000007
9.764714 -0.09520900000000067
9.765715 -0.09405099999999962
9.766714 -0.09289050000000043
9.767715 -0.09172799999999974
9.768714 -0.09056299999999956
9.769714 -0.08939700000000066
9.770715 -0.08823000000000034
9.771714 -0.08706249999999931
9.772715 -0.08589549999999899
9.773714 -0.08472900000000072
9.774714 -0.08356350000000119
9.775714 -0.082398999999999
9.776714 -0.08123399999999882
9.777715 -0.08006950000000071
9.778714 -0.07890650000000067
9.779715 -0.07774250000000055
9.780714 -0.07657799999999973
9.781714 -0.07541299999999955
9.782714 -0.07424649999999994
9.783714 -0.07307900000000025
9.784715 -0.07190899999999972
9.785714 -0.07073599999999898
9.786715 -0.06955900000000066
9.787714 -0.06837649999999994
9.788714 -0.0671890000000002
9.789714 -0.06599600000000078
9.790714 -0.06479550000000014
9.791715 -0.06358700000000031
9.792714 -0.06236949999999984
9.793715 -0.06114249999999939
9.794714 -0.059906000000000306
9.795714 -0.05865799999999974
9.796714 -0.05739849999999904
9.797714 -0.05612600000000015
9.798715 -0.0548409999999997
9.799714 -0.05354399999999977
9.800714 -0.05223250000000086
9.801714 -0.050907000000000965
9.802714 -0.0495675000000001
9.803715 -0.048213999999999604
9.804714 -0.046847000000000194
9.805715 -0.04546599999999981
9.806714 -0.04407149999999916
9.807714 -0.042664000000000306
9.808714 -0.04124350000000055
9.809714 -0.03981099999999995
9.810715 -0.038367499999999936
9.811714 -0.03691349999999986
9.812715 -0.035448500000000376
9.813714 -0.03397499999999962
9.814714 -0.03249399999999902
9.815714 -0.03100500000000056
9.816714 -0.029510500000001046
9.817715 -0.028010999999999824
9.818714 -0.026507499999999677
9.819715 -0.025001500000000034
9.820714 -0.02349399999999961
9.821714 -0.021985999999999825
9.822714 -0.020477500000000686
9.823714 -0.01897100000000033
9.824715 -0.01746749999999883
9.825714 -0.01596700000000025
9.826715 -0.01447099999999995
9.827714 -0.012978999999999932
9.828714 -0.011492500000000974
9.829714 -0.010012499999999085
9.830714 -0.008538999999999682
9.831715 -0.007072000000000057
9.832714 -0.005612999999999636
9.833714 -0.004160500000000348
9.834714 -0.002714500000000836
9.835714 -0.0012769999999998863
9.836715 0.00015350000000057375
9.837714 0.0015774999999999015
9.838715 0.002994999999999452
9.839714 0.004405499999999868
9.840714 0.005810500000000577
9.841714 0.007210499999999582
9.842714 0.008605000000000234
9.843715 0.009995500000000606
9.844714 0.011382500000000056
9.845715 0.012766499999999296
9.846714 0.014148499999999752
9.847714 0.015529000000000778
9.848714 0.01690850000000038
9.849714 0.018287499999999273
9.850715 0.019667499999999588
9.851714 0.021049500000000044
9.852715 0.022432499999999213
9.853714 0.023817499999999877
9.854714 0.02520600000000011
9.855714 0.02659899999999998
9.856714 0.02799500000000006
9.857715 0.029395500000001133
9.858714 0.030801500000000554
9.859715 0.0322114999999989
9.860714 0.03362699999999967
9.861714 0.03504800000000014
9.862714 0.036474500000000326
9.863714 0.03790650000000021
9.864715 0.03934350000000045
9.865714 0.04078449999999961
9.866714 0.04223049999999912
9.867714 0.04368150000000034
9.868714 0.04513550000000041
9.869715 0.046591999999999974
9.870714 0.04805200000000047
9.871715 0.049513999999999746
9.872714 0.05097599999999902
9.873714 0.05243850000000036
9.874714 0.05390100000000035
9.875714 0.05536099999999949
9.876715 0.05681850000000048
9.877714 0.05827250000000055
9.878715 0.05972099999999956
9.879714 0.06116449999999957
9.880714 0.06260200000000052
9.881714 0.0640310000000002
9.882714 0.0654504999999999
9.883715 0.06686149999999967
9.884714 0.06826250000000009
9.885715 0.06965100000000032
9.886714 0.07102799999999908
9.887714 0.07239250000000035
9.888714 0.07374300000000063
9.889714 0.07508000000000065
9.890715 0.07640199999999961
9.891714 0.07770999999999896
9.892715 0.07900299999999996
9.893714 0.08028050000000056
9.894714 0.08154400000000019
9.895715 0.0827925000000001
9.896714 0.08402549999999963
9.897715 0.08524449999999952
9.898714 0.08644950000000115
9.899714 0.08764050000000044
9.900714 0.08881849999999882
9.901714 0.08998350000000035
9.902715 0.09113750000000112
9.903714 0.09228049999999977
9.904715 0.093412499999999
9.905714 0.09453499999999959
9.906714 0.09564900000000028
9.907714 0.09675549999999976
9.908714 0.0978550000000001
9.909715 0.09894800000000066
9.910714 0.10003499999999944
9.911715 0.10111699999999925
9.912714 0.10219450000000076
9.913714 0.10326900000000071
9.914714 0.10434099999999981
9.915714 0.10540899999999999
9.916715 0.10647500000000001
9.917714 0.10753949999999926
9.918715 0.10860250000000046
9.919714 0.10966350000000014
9.920714 0.11072249999999968
9.921714 0.11178050000000052
9.922714 0.1128369999999992
9.923715 0.11389199999999981
9.924714 0.11494400000000023
9.925714 0.11599400000000049
9.926714 0.11704200000000062
9.927714 0.11808549999999976
9.928715 0.11912549999999933
9.929714 0.12016099999999927
9.930715 0.12119200000000091
9.931714 0.12221750000000016
9.932714 0.12323549999999953
9.933714 0.12424800000000057
9.934714 0.12525149999999963
9.935715 0.12624550000000004
9.936714 0.12723100000000054
9.937715 0.12820549999999892
9.938714 0.12916849999999988
9.939714 0.1301195
9.940714 0.13105699999999984
9.941714 0.13198000000000074
9.942715 0.13288949999999997
9.943714 0.13378399999999954
9.944715 0.1346609999999999
9.945714 0.13552200000000048
9.946714 0.13636550000000056
9.947714 0.13718999999999928
9.948714 0.13799699999999948
9.949715 0.13878550000000042
9.950714 0.13955399999999998
9.951715 0.1403030000000002
9.952714 0.14103250000000042
9.953714 0.14174199999999992
9.954714 0.14243150000000002
9.955714 0.1431010000000001
9.956715 0.1437509999999995
9.957714 0.14438150000000025
9.958714 0.14499350000000036
9.959714 0.1455864999999998
9.960714 0.14616100000000004
9.961715 0.14671749999999967
9.962714 0.14725700000000014
9.963715 0.14778050000000018
9.964714 0.14828814999999984
9.965714 0.1487807999999998
9.966714 0.14925899999999992
9.967714 0.14972390000000033
9.968715 0.15017614999999976
9.969714 0.1506166999999999
9.970715 0.15104670000000017
9.971714 0.15146655000000034
9.972714 0.1518772499999998
9.973714 0.1522795999999994
9.974714 0.1526739500000005
9.975715 0.15306140000000001
9.976714 0.15344264999999993
9.977715 0.15381775
9.978714 0.15418699999999974
9.979714 0.15455115000000022
9.980714 0.15491059999999982
9.981714 0.15526495000000015
9.982715 0.1556142000000005
9.983714 0.15595870000000023
9.984715 0.15629775000000004
9.985714 0.1566313499999999
9.986714 0.15695914999999994
9.987714 0.1572803499999999
9.988714 0.15759469999999948
9.989715 0.1579011999999999
9.990714 0.15819930000000035
9.991714 0.15848839999999983
9.992714 0.15876740000000006
9.993714 0.1590355000000001
9.994715 0.15929179999999987
9.995714 0.1595353500000001
9.996715 0.1597652999999998
9.997714 0.15998070000000003
9.998714 0.16018060000000017
9.999714 0.16036409999999982
10.00071 0.16053034999999993
10.00171 0.16067860000000014
10.00271 0.16080810000000004
10.00371 0.16091834999999996
10.00471 0.16100839999999994
10.00571 0.16107790000000008
10.00671 0.16112644999999987
10.00771 0.16115355
10.00871 0.1611589500000001
10.00971 0.16114244999999983
10.01071 0.16110425
10.01171 0.16104409999999997
10.01271 0.16096225000000003
10.01371 0.1608590000000001
10.01471 0.16073434999999994
10.01571 0.160589
10.01671 0.16042345
10.01771 0.1602379499999999
10.01871 0.16003334999999996
10.01971 0.15981035000000005
10.02071 0.15956970000000006
10.02171 0.15931216499999998
10.02271 0.15903843499999992
10.02371 0.15874948
10.02471 0.15844616000000003
10.02571 0.15812932000000002
10.02671 0.15779983499999997
10.02771 0.1574585305
10.02871 0.15710624
10.02971 0.1567437495
10.03071 0.15637182
10.03171 0.15599118
10.03271 0.15560246999999994
10.03371 0.155206225
10.03471 0.15480304000000003
10.03571 0.15439339999999993
10.03671 0.15397769999999997
10.03771 0.15355620000000011
10.03871 0.15312909999999996
10.03971 0.15269659999999993
10.04071 0.1522588
10.04171 0.15181564999999994
10.04271 0.151367
10.04371 0.15091275000000007
10.04471 0.15045265000000013
10.04571 0.14998625
10.04671 0.14951309999999982
10.04771 0.14903279999999983
10.04871 0.14854485000000003
10.04971 0.14804860000000022
10.05071 0.14754329999999996
10.05171 0.14702819999999991
10.05271 0.1465027000000001
10.05371 0.14596609999999988
10.05471 0.14541729999999997
10.05571 0.1448557500000002
10.05671 0.14428074999999996
10.05771 0.14369125000000008
10.05871 0.14308679999999993
10.05971 0.14246669999999997
10.06071 0.14183024999999996
10.06171 0.14117684999999994
10.06271 0.1405058500000001
10.06371 0.13981700000000008
10.06471 0.13910994999999995
10.06571 0.13838434999999974
10.06671 0.13763985000000017
10.06771 0.1368764000000001
10.06871 0.13609405
10.06971 0.13529279999999985
10.07071 0.1344728000000001
10.07171 0.13363425000000023
10.07271 0.13277784999999956
10.07371 0.13190365000000018
10.07471 0.13101160000000034
10.07571 0.13010284999999944
10.07671 0.1291784500000001
10.07771 0.12823840000000028
10.07871 0.12728339999999988
10.07971 0.12631494999999968
10.08071 0.12533349999999993
10.08171 0.12433925000000053
10.08271 0.1233336499999997
10.08371 0.12231789999999947
10.08471 0.12129275000000019
10.08571 0.12025925000000037
10.08671 0.11921765000000044
10.08771 0.11816915000000026
10.08871 0.1171152999999998
10.08971 0.11605589999999981
10.09071 0.1149921499999996
10.09171 0.11392474999999974
10.09271 0.11285409999999998
10.09371 0.11178130000000003
10.09471 0.11070660000000021
10.09571 0.10963010000000012
10.09671 0.10855255000000014
10.09771 0.10747389999999984
10.09871 0.10639414999999985
10.09971 0.10531369999999995
10.10071 0.10423209999999992
10.10171 0.10314970000000036
10.10271 0.10206615
10.10371 0.10098149999999995
10.10471 0.09989400000000044
10.10571 0.09880400000000009
10.10671 0.09771199999999958
10.10771 0.09661649999999952
10.10871 0.09551650000000049
10.10971 0.09441150000000044
10.11071 0.09330149999999937
10.11171 0.09218549999999989
10.11271 0.09106299999999998
10.11371 0.08993300000000021
10.11471 0.0887940000000005
10.11571 0.08764599999999946
10.11671 0.08648899999999984
10.11771 0.0853220000000002
10.11871 0.08414399999999977
10.11971 0.08295399999999989
10.12071 0.0817529999999999
10.12171 0.08053950000000037
10.12271 0.07931300000000063
10.12371 0.07807400000000003
10.12471 0.07682199999999985
10.12571 0.0755565000000001
10.12671 0.07427799999999943
10.12771 0.07298699999999923
10.12871 0.0716820000000001
10.12971 0.07036500000000014
10.13071 0.06903600000000067
10.13171 0.06769400000000031
10.13271 0.06634049999999982
10.13371 0.06497650000000062
10.13471 0.063602
10.13571 0.06221799999999941
10.13671 0.06082599999999961
10.13771 0.0594260000000006
10.13871 0.0580185000000004
10.13971 0.05660449999999906
10.14071 0.05518550000000008
10.14171 0.053763000000000186
10.14271 0.05233699999999936
10.14371 0.05090750000000033
10.14471 0.04947699999999987
10.14571 0.04804600000000005
10.14671 0.04661550000000094
10.14771 0.04518699999999927
10.14871 0.043759499999999014
10.14971 0.04233400000000026
10.15071 0.040912500000000435
10.15171 0.03949550000000024
10.15271 0.03808299999999968
10.15371 0.03667549999999948
10.15471 0.03527300000000098
10.15571 0.033877500000000255
10.15671 0.03248799999999995
10.15771 0.03110400000000071
10.15871 0.02972699999999925
10.15971 0.028355500000000207
10.16071 0.026990499999999584
10.16171 0.025632499999999454
10.16271 0.024280000000000385
10.16371 0.02293350000000038
10.16471 0.021591500000000013
10.16571 0.02025399999999928
10.16671 0.018921999999999613
10.16771 0.017593000000000154
10.16871 0.016267500000000264
10.16971 0.014945000000000583
10.17071 0.013623500000000972
10.17171 0.012303000000000074
10.17271 0.010983499999999249
10.17371 0.009664499999999136
10.17471 0.008343999999999593
10.17571 0.007022000000000625
10.17671 0.005698000000000161
10.17771 0.0043715000000002
10.17871 0.0030420000000000295
10.17971 0.0017089999999989362
10.18071 0.0003725000000009862
10.18171 -0.0009684999999993115
10.18271 -0.0023135000000012442
10.18371 -0.0036635000000008163
10.18471 -0.005018499999999383
10.18571 -0.006377999999998942
10.18671 -0.007741999999999493
10.18771 -0.009111000000000395
10.18871 -0.01048400000000022
10.18971 -0.011860499999999613
10.19071 -0.013241000000000641
10.19171 -0.014624500000000524
10.19271 -0.016010499999999903
10.19371 -0.017398499999999425
10.19471 -0.018787999999999725
10.19571 -0.0201785000000001
10.19671 -0.021568499999999758
10.19771 -0.02295699999999999
10.19871 -0.024344500000000154
10.19971 -0.025729000000000106
10.20071 -0.02710949999999978
10.20171 -0.028486000000000525
10.20271 -0.029857500000000925
10.20371 -0.03122199999999948
10.20471 -0.0325794999999989
10.20571 -0.03392949999999983
10.20671 -0.03526950000000005
10.20771 -0.03660100000000036
10.20871 -0.03792249999999998
10.20971 -0.03923249999999946
10.21071 -0.040531500000000886
10.21171 -0.04181800000000076
10.21271 -0.04309249999999979
10.21371 -0.04435399999999927
10.21471 -0.0456024999999992
10.21571 -0.04683900000000099
10.21671 -0.04806150000000045
10.21771 -0.04926999999999894
10.21871 -0.050465999999999935
10.21971 -0.05164900000000002
10.22071 -0.05281849999999984
10.22171 -0.05397550000000082
10.22271 -0.05512050000000096
10.22371 -0.056252999999999546
10.22471 -0.0573735
10.22571 -0.0584835000000004
10.22671 -0.05958299999999939
10.22771 -0.06067299999999975
10.22871 -0.061752999999999406
10.22971 -0.0628239999999998
10.23071 -0.06388700000000097
10.23171 -0.06494150000000087
10.23271 -0.06598999999999901
10.23371 -0.06703200000000008
10.23471 -0.06806850000000075
10.23571 -0.06910049999999908
10.23671 -0.07012749999999977
10.23771 -0.07115100000000023
10.23871 -0.07217050000000039
10.23971 -0.07318750000000039
10.24071 -0.07420199999999953
10.24171 -0.07521349999999982
10.24271 -0.07622400000000003
10.24371 -0.07723200000000006
10.24471 -0.07823850000000002
10.24571 -0.07924399999999987
10.24671 -0.08024700000000025
10.24771 -0.0812479999999998
10.24871 -0.08224649999999986
10.24971 -0.08324200000000037
10.25071 -0.08423550000000007
10.25171 -0.08522549999999955
10.25271 -0.08620999999999998
10.25371 -0.08719050000000013
10.25471 -0.08816599999999992
10.25571 -0.08913449999999991
10.25671 -0.09009600000000009
10.25771 -0.0910495000000004
10.25871 -0.09199400000000005
10.25971 -0.09292849999999969
10.26071 -0.09385249999999996
10.26171 -0.09476465000000014
10.26271 -0.09566415000000004
10.26371 -0.09655049999999964
10.26471 -0.09742220000000018
10.26571 -0.09827890000000035
10.26671 -0.09911999999999983
10.26771 -0.09994439999999963
10.26871 -0.10075165000000019
10.26971 -0.10154105000000026
10.27071 -0.1023119499999997
10.27171 -0.10306469999999984
10.27271 -0.10379810000000006
10.27371 -0.10451220000000014
10.27471 -0.10520704999999989
10.27571 -0.10588230000000004
10.27671 -0.10653820000000025
10.27771 -0.10717485000000013
10.27871 -0.10779224999999967
10.27971 -0.1083910499999997
10.28071 -0.10897164999999992
10.28171 -0.10953405000000037
10.28271 -0.1100794000000005
10.28371 -0.11060839999999957
10.28471 -0.11112134999999973
10.28571 -0.1116186500000001
10.28671 -0.11210139999999966
10.28771 -0.11257070000000009
10.28871 -0.11302730000000046
10.28971 -0.11347185000000018
10.29071 -0.11390509999999966
10.29171 -0.11432784999999976
10.29271 -0.1147407499999999
10.29371 -0.11514490000000047
10.29471 -0.11554110000000027
10.29571 -0.11592964999999945
10.29671 -0.1163112999999998
10.29771 -0.11668675000000017
10.29871 -0.1170565000000003
10.29971 -0.11742065000000007
10.30071 -0.11777975000000006
10.30171 -0.11813410000000005
10.30271 -0.11848389999999992
10.30371 -0.11882929999999976
10.30471 -0.11917014999999981
10.30571 -0.11950650000000024
10.30671 -0.1198383000000002
10.30771 -0.12016534999999984
10.30871 -0.12048714999999979
10.30971 -0.12080345000000003
10.31071 -0.12111375000000019
10.31171 -0.12141754999999989
10.31271 -0.12171439999999992
10.31371 -0.12200345000000028
10.31471 -0.1222841
10.31571 -0.12255569999999995
10.31671 -0.12281710000000001
10.31771 -0.12306769999999986
10.31871 -0.12330675000000013
10.31971 -0.12353305000000017
10.32071 -0.12374599999999969
10.32171 -0.12394484999999997
10.32271 -0.12412840000000025
10.32371 -0.12429599999999986
10.32471 -0.12444699999999992
10.32571 -0.12458040000000001
10.32671 -0.12469559999999998
10.32771 -0.12479209999999995
10.32871 -0.1248693500000001
10.32971 -0.12492675000000011
10.33071 -0.12496394999999988
10.33171 -0.12498069999999986
10.33271 -0.12497675000000005
10.33371 -0.12495210000000012
10.33471 -0.12490659999999998
10.33571 -0.12484034999999992
10.33671 -0.12475375000000004
10.33771 -0.12464700000000002
10.33871 -0.12452039999999995
10.33971 -0.12437443999999996
10.34071 -0.12420980499999999
10.34171 -0.12402715500000003
10.34271 -0.12382711000000002
10.34371 -0.12361052000000002
10.34471 -0.12337824499999998
10.34571 -0.12313119499999998
10.34671 -0.122870314
10.34771 -0.122596553
10.34871 -0.122310901
10.34971 -0.122014357
10.35071 -0.12170788999999999
10.35171 -0.12139246499999999
10.35271 -0.12106900000000001
10.35371 -0.12073837999999996
10.35471 -0.120401385
10.35571 -0.12005878500000007
10.35671 -0.11971135000000002
10.35771 -0.11935949999999995
10.35871 -0.11900374999999996
10.35971 -0.11864469999999995
10.36071 -0.1182825
10.36171 -0.11791735000000014
10.36271 -0.11754925000000004
10.36371 -0.11717829999999996
10.36471 -0.1168044
10.36571 -0.11642729999999996
10.36671 -0.11604679999999994
10.36771 -0.11566225
10.36871 -0.11527330000000002
10.36971 -0.11487949999999995
10.37071 -0.11447999999999997
10.37171 -0.11407425000000003
10.37271 -0.11366165000000004
10.37371 -0.11324130000000018
10.37471 -0.1128124499999999
10.37571 -0.1123742499999997
10.37671 -0.11192585000000012
10.37771 -0.11146640000000028
10.37871 -0.11099510000000005
10.37971 -0.11051124999999981
10.38071 -0.11001414999999999
10.38171 -0.10950279999999987
10.38271 -0.10897654999999999
10.38371 -0.10843505000000006
10.38471 -0.10787734999999982
10.38571 -0.10730290000000008
10.38671 -0.10671135000000023
10.38771 -0.1061021999999999
10.38871 -0.10547539999999996
10.38971 -0.10483054999999998
10.39071 -0.10416735000000013
10.39171 -0.10348575000000029
10.39271 -0.10278599999999981
10.39371 -0.10206824999999974
10.39471 -0.10133240000000017
10.39571 -0.10057900000000025
10.39671 -0.09980849999999988
10.39771 -0.09902139999999977
10.39871 -0.09821815000000016
10.39971 -0.09739925000000006
10.40071 -0.09656559999999995
10.40171 -0.0957181500000001
10.40271 -0.09485739999999986
10.40371 -0.09398425000000002
10.40471 -0.09310024999999986
10.40571 -0.09220565000000001
10.40671 -0.09130165000000047
10.40771 -0.0903895999999999
10.40871 -0.0894698999999994
10.40971 -0.08854369999999978
10.41071 -0.08761235000000044
10.41171 -0.08667665000000016
10.41271 -0.08573729999999957
10.41371 -0.08479545000000015
10.41471 -0.08385180000000048
10.41571 -0.08290699999999998
10.41671 -0.08196184999999952
10.41771 -0.08101745000000013
10.41871 -0.08007370000000019
10.41971 -0.0791310999999997
10.42071 -0.07819034999999996
10.42171 -0.07725174999999976
10.42271 -0.07631535000000025
10.42371 -0.07538075000000033
10.42471 -0.07444834999999976
10.42571 -0.07351810000000007
10.42671 -0.07258964999999996
10.42771 -0.07166269999999997
10.42871 -0.07073650000000037
10.42971 -0.06981065000000004
10.43071 -0.06888479999999972
10.43171 -0.06795779999999992
10.43271 -0.06702899999999987
10.43371 -0.06609810000000006
10.43471 -0.06516350000000014
10.43571 -0.06422450000000018
10.43671 -0.06328045000000007
10.43771 -0.06233019999999967
10.43871 -0.06137304999999973
10.43971 -0.060407949999999704
10.44071 -0.05943440000000024
10.44171 -0.05845100000000016
10.44271 -0.05745749999999977
10.44371 -0.05645345000000021
10.44471 -0.055437699999999965
10.44571 -0.054409950000000235
10.44671 -0.05336990000000019
10.44771 -0.052317449999999543
10.44871 -0.05125219999999991
10.44971 -0.05017425000000019
10.45071 -0.049083600000000394
10.45171 -0.04798059999999981
10.45271 -0.04686519999999998
10.45371 -0.04573775000000019
10.45471 -0.044599049999999946
10.45571 -0.043449099999999935
10.45671 -0.042288950000000027
10.45771 -0.04111934999999993
10.45871 -0.03994099999999955
10.45971 -0.03875480000000006
10.46071 -0.037561900000000224
10.46171 -0.036363500000000014
10.46271 -0.035159999999999844
10.46371 -0.033952000000000045
10.46471 -0.03274150000000007
10.46571 -0.031528999999999946
10.46671 -0.030315999999999795
10.46771 -0.029103999999999713
10.46871 -0.02789300000000038
10.46971 -0.02668450000000054
10.47071 -0.025479000000000234
10.47171 -0.024277999999999567
10.47271 -0.023081999999999925
10.47371 -0.02189149999999999
10.47471 -0.02070799999999987
10.47571 -0.01953200000000027
10.47671 -0.018363499999999845
10.47771 -0.01720299999999998
10.47871 -0.016051000000000027
10.47971 -0.014906999999999957
10.48071 -0.01377199999999984
10.48171 -0.01264649999999971
10.48271 -0.011529500000000175
10.48371 -0.010420500000000521
10.48471 -0.009320000000000108
10.48571 -0.00822799999999961
10.48671 -0.007143499999999638
10.48771 -0.006066000000000155
10.48871 -0.00499500000000045
10.48971 -0.0039294999999997735
10.49071 -0.002869999999999517
10.49171 -0.0018150000000002528
10.49271 -0.0007630000000005211
10.49371 0.0002855000000003211
10.49471 0.0013320000000003457
10.49571 0.002377499999999623
10.49671 0.0034224999999995422
10.49771 0.00446850000000021
10.49871 0.005515500000000269
10.49971 0.006563999999999756
10.50071 0.0076165000000002
10.50171 0.008672500000000211
10.50271 0.009731999999999791
10.50371 0.01079749999999979
10.50471 0.011868500000000172
10.50571 0.012945500000000299
10.50671 0.014029499999999558
10.50771 0.01511899999999988
10.50871 0.01621600000000005
10.50971 0.017320500000000065
10.51071 0.018431000000000503
10.51171 0.019549000000000108
10.51271 0.02067349999999949
10.51371 0.021803499999999934
10.51471 0.022939500000000123
10.51571 0.02408049999999998
10.51671 0.02522650000000019
10.51771 0.0263765
10.51871 0.027527999999999917
10.51971 0.028682000000000006
10.52071 0.029837500000000204
10.52171 0.030991999999999652
10.52271 0.03214549999999971
10.52371 0.0332970000000003
10.52471 0.03444550000000001
10.52571 0.03558950000000008
10.52671 0.036727550000000206
10.52771 0.0378589999999996
10.52871 0.03898274999999994
10.52971 0.040097800000000496
10.53071 0.04120299999999975
10.53171 0.04229764999999982
10.53271 0.04338109999999992
10.53371 0.04445209999999963
10.53471 0.04551000000000018
10.53571 0.04655450000000006
10.53671 0.0475851500000004
10.53771 0.04860120000000013
10.53871 0.049602399999999554
10.53971 0.050589050000000205
10.54071 0.051560350000000525
10.54171 0.05251675000000007
10.54271 0.05345864999999996
10.54371 0.05438559999999996
10.54471 0.055298349999999774
10.54571 0.056197299999999846
10.54671 0.05708280000000013
10.54771 0.05795589999999982
10.54871 0.058817000000000015
10.54971 0.05966614999999985
10.55071 0.060504700000000036
10.55171 0.061333400000000274
10.55271 0.062153049999999405
10.55371 0.06296470000000001
10.55471 0.0637686500000002
10.55571 0.06456609999999995
10.55671 0.06535815000000028
10.55771 0.06614500000000037
10.55871 0.06692785000000018
10.55971 0.06770754999999969
10.56071 0.06848424999999968
10.56171 0.06925910000000028
10.56271 0.07003254999999971
10.56371 0.07080489999999946
10.56471 0.07157685000000014
10.56571 0.07234884999999994
10.56671 0.07312120000000036
10.56771 0.07389390000000007
10.56871 0.07466734999999948
10.56971 0.07544150000000018
10.57071 0.07621635000000011
10.57171 0.07699200000000023
10.57271 0.07776800000000031
10.57371 0.07854394999999989
10.57471 0.07931960000000002
10.57571 0.08009444999999994
10.57671 0.08086790000000003
10.57771 0.08163915000000012
10.57871 0.08240784999999955
10.57971 0.08317329999999977
10.58071 0.083934
10.58171 0.08468960000000027
10.58271 0.08543900000000025
10.58371 0.08618115000000005
10.58471 0.08691534999999978
10.58571 0.08764004999999953
10.58671 0.08835450000000024
10.58771 0.08905805000000012
10.58871 0.08974930000000003
10.58971 0.09042725000000022
10.59071 0.09109114999999998
10.59171 0.09174019999999979
10.59271 0.09237354999999997
10.59371 0.09299070000000019
10.59471 0.09359119999999983
10.59571 0.09417419999999996
10.59671 0.09473935000000028
10.59771 0.0952863000000001
10.59871 0.09581504999999983
10.59971 0.09632569999999971
10.60071 0.0968176999999999
10.60171 0.09729155000000013
10.60271 0.09774760000000032
10.60371 0.09818610000000016
10.60471 0.09860739999999996
10.60571 0.09901199999999971
10.60671 0.09940070000000001
10.60771 0.09977410000000012
10.60871 0.10013299999999989
10.60971 0.10047805000000008
10.61071 0.1008103999999999
10.61171 0.10113109999999982
10.61271 0.10144105000000003
10.61371 0.10174114999999995
10.61471 0.1020323500000002
10.61571 0.10231580000000025
10.61671 0.10259249999999981
10.61771 0.10286339999999985
10.61871 0.10312950000000011
10.61971 0.10339165000000006
10.62071 0.10365054999999994
10.62171 0.10390710000000006
10.62271 0.104162
10.62371 0.10441564999999985
10.62471 0.10466864999999993
10.62571 0.1049214
10.62671 0.10517405000000013
10.62771 0.10542680000000001
10.62871 0.10567974999999996
10.62971 0.10593284999999997
10.63071 0.10618584999999989
10.63171 0.10643845000000005
10.63271 0.10669025000000008
10.63371 0.10694085000000002
10.63471 0.10718955
10.63571 0.10743574999999997
10.63671 0.10767880000000002
10.63771 0.10791779500000005
10.63871 0.10815181499999997
10.63971 0.10838000499999996
10.64071 0.10860150999999998
10.64171 0.108815265
10.64271 0.10902031
10.64371 0.10921567500000003
10.64471 0.10940035000000001
10.64571 0.109573376
10.64671 0.109733805
10.64771 0.10988070900000001
10.64871 0.11001323
10.64971 0.11013055999999999
10.65071 0.11023193999999997
10.65171 0.11031668000000001
10.65271 0.11038418999999998
10.65371 0.11043398499999996
10.65471 0.11046559000000003
10.65571 0.11047870000000003
10.65671 0.11047305999999997
10.65771 0.11044854999999996
10.65871 0.11040529999999998
10.65971 0.11034325
10.66071 0.11026255
10.66171 0.11016379999999994
10.66271 0.11004725000000005
10.66371 0.1099133500000001
10.66471 0.10976279999999994
10.66571 0.10959629999999997
10.66671 0.10941475000000002
10.66771 0.10921895000000008
10.66871 0.10900970000000001
10.66971 0.1087881
10.67071 0.10855520000000007
10.67171 0.10831199999999995
10.67271 0.10805969999999995
10.67371 0.10779929999999997
10.67471 0.1075317999999999
10.67571 0.10725855000000009
10.67671 0.10698045
10.67771 0.10669829999999986
10.67871 0.10641319999999997
10.67971 0.10612620000000023
10.68071 0.10583790000000025
10.68171 0.10554919999999984
10.68271 0.10526074999999979
10.68371 0.10497299999999998
10.68471 0.10468665000000002
10.68571 0.10440194999999988
10.68671 0.10411914999999994
10.68771 0.10383810000000014
10.68871 0.10355905000000014
10.68971 0.10328224999999996
10.69071 0.10300700000000002
10.69171 0.10273304999999996
10.69271 0.10246025000000004
10.69371 0.10218774999999995
10.69471 0.10191505
10.69571 0.10164130000000016
10.69671 0.10136575000000005
10.69771 0.10108759999999985
10.69871 0.10080584999999978
10.69971 0.10051954999999994
10.70071 0.10022755000000019
10.70171 0.09992890000000024
10.70271 0.09962244999999993
10.70371 0.09930734999999964
10.70471 0.09898230000000015
10.70571 0.09864635000000051
10.70671 0.09829854999999976
10.70771 0.0979380499999996
10.70871 0.09756404999999987
10.70971 0.09717584999999995
10.71071 0.09677274999999995
10.71171 0.09635369999999997
10.71271 0.09591860000000044
10.71371 0.09546710000000001
10.71471 0.09499854999999997
10.71571 0.09451325000000044
10.71671 0.09401120000000009
10.71771 0.09349204999999962
10.71871 0.09295614999999967
10.71971 0.0924039
10.72071 0.09183605000000032
10.72171 0.09125290000000011
10.72271 0.09065480000000002
10.72371 0.09004249999999973
10.72471 0.08941754999999986
10.72571 0.08878055000000003
10.72671 0.08813220000000013
10.72771 0.08747410000000058
10.72871 0.08680689999999944
10.72971 0.08613204999999974
10.73071 0.08545065000000045
10.73171 0.0847637999999999
10.73271 0.08407299999999956
10.73371 0.08337960000000011
10.73471 0.08268430000000013
10.73571 0.08198839999999982
10.73671 0.08129320000000011
10.73771 0.08059940000000024
10.73871 0.07990820000000012
10.73971 0.07922024999999991
10.74071 0.07853634999999977
10.74171 0.07785710000000003
10.74271 0.07718300000000004
10.74371 0.07651434999999994
10.74471 0.07585185000000036
10.74571 0.07519554999999971
10.74671 0.0745450999999994
10.74771 0.07390085000000007
10.74871 0.07326230000000034
10.74971 0.07262915000000002
10.75071 0.0720015000000001
10.75171 0.07137849999999987
10.75271 0.0707589999999999
10.75371 0.07014250000000015
10.75471 0.06952899999999992
10.75571 0.06891749999999984
10.75671 0.06830599999999976
10.75771 0.06769400000000031
10.75871 0.06708150000000014
10.75971 0.0664664999999998
10.76071 0.06584749999999988
10.76171 0.06522450000000034
10.76271 0.06459600000000042
10.76371 0.06396100000000005
10.76471 0.06331899999999985
10.76571 0.06266799999999972
10.76671 0.06200750000000027
10.76771 0.06133800000000019
10.76871 0.06065750000000002
10.76971 0.059964999999999685
10.77071 0.05926149999999993
10.77171 0.05854549999999999
10.77271 0.057816999999999855
10.77371 0.057075500000000154
10.77471 0.05632099999999955
10.77571 0.055554500000000145
10.77671 0.05477550000000053
10.77771 0.05398400000000005
10.77871 0.05318050000000009
10.77971 0.05236600000000003
10.78071 0.051540499999999885
10.78171 0.05070499999999971
10.78271 0.049860499999999586
10.78371 0.04900800000000025
10.78471 0.04814850000000044
10.78571 0.047281999999999456
10.78671 0.04641050000000015
10.78771 0.045535000000000575
10.78871 0.04465700000000014
10.78971 0.043776500000000204
10.79071 0.04289499999999885
10.79171 0.04201499999999963
10.79271 0.04113650000000119
10.79371 0.040260000000000185
10.79471 0.03938649999999939
10.79571 0.03851849999999966
10.79671 0.03765599999999963
10.79771 0.036800000000000735
10.79871 0.03595150000000033
10.79971 0.035110499999999774
10.80071 0.03427700000000042
10.80171 0.03345299999999969
10.80271 0.03263899999999967
10.80371 0.031834499999999634
10.80471 0.0310400000000003
10.80571 0.030254500000000236
10.80671 0.02947850000000016
10.80771 0.028713000000000145
10.80871 0.0279564999999994
10.80971 0.027208499999999927
10.81071 0.02646949999999973
10.81171 0.02573799999999938
10.81271 0.02501400000000023
10.81371 0.02429650000000086
10.81471 0.023584000000000483
10.81571 0.022876499999999102
10.81671 0.022171999999999286
10.81771 0.021470500000001034
10.81871 0.020771500000000925
10.81971 0.02007300000000017
10.82071 0.01937449999999942
10.82171 0.018674999999999952
10.82271 0.017973999999999702
10.82371 0.017269499999999886
10.82471 0.016561500000000503
10.82571 0.015849499999999482
10.82671 0.015131499999999399
10.82771 0.014407500000000252
10.82871 0.013677500000000684
10.82971 0.01294049999999927
10.83071 0.012196500000000079
10.83171 0.01144500000000104
10.83271 0.010685500000000086
10.83371 0.009918499999999286
10.83471 0.009143999999999992
10.83571 0.008361000000000783
10.83671 0.007569500000000301
10.83771 0.006772500000000112
10.83871 0.005968499999999433
10.83971 0.005156999999998907
10.84071 0.0043404999999993865
10.84171 0.0035185000000001595
10.84271 0.0026925000000006523
10.84371 0.0018635000000009352
10.84471 0.0010320000000003655
10.84571 0.00019849999999965598
10.84671 -0.0006360000000011235
10.84771 -0.0014699999999998352
10.84871 -0.002302999999999832
10.84971 -0.0031335000000003318
10.85071 -0.003959499999999839
10.85171 -0.004780999999999709
10.85271 -0.00559749999999923
10.85371 -0.006407000000000971
10.85471 -0.0072090000000001545
10.85571 -0.008002000000000063
10.85671 -0.008785499999999986
10.85771 -0.00955949999999992
10.85871 -0.010321999999999729
10.85971 -0.011072500000000055
10.86071 -0.011811000000000894
10.86171 -0.012536999999998827
10.86271 -0.013249999999999915
10.86371 -0.013949500000000737
10.86471 -0.014635499999999938
10.86571 -0.015308499999999585
10.86671 -0.015968499999999677
10.86771 -0.016615500000000213
10.86871 -0.01724949999999984
10.86971 -0.017870499999999918
10.87071 -0.018479500000000506
10.87171 -0.019077500000000327
10.87271 -0.019665499999999447
10.87371 -0.020242999999999865
10.87471 -0.02081200000000037
10.87571 -0.0213724999999996
10.87671 -0.021925999999999696
10.87771 -0.022474000000000084
10.87871 -0.02301600000000005
10.87971 -0.023554999999999812
10.88071 -0.02409150000000007
10.88171 -0.024625500000000838
10.88271 -0.025158999999999532
10.88371 -0.025692499999999584
10.88471 -0.02622650000000035
10.88571 -0.026763499999999968
10.88671 -0.027304499999999867
10.88771 -0.02784900000000069
10.88871 -0.028397000000001078
10.88971 -0.028950499999999817
10.89071 -0.02950949999999962
10.89171 -0.03007399999999913
10.89271 -0.030644999999999773
10.89371 -0.031222000000000832
10.89471 -0.03180550000000032
10.89571 -0.03239500000000022
10.89671 -0.03298999999999983
10.89771 -0.03359049999999915
10.89871 -0.03419700000000024
10.89971 -0.03480699999999955
10.90071 -0.03541999999999906
10.90171 -0.03603700000000021
10.90271 -0.03665600000000015
10.90371 -0.03727700000000022
10.90471 -0.03789750000000094
10.90571 -0.03851749999999959
10.90671 -0.03913549999999945
10.90771 -0.039750000000001104
10.90871 -0.04036100000000048
10.90971 -0.040966999999999504
10.91071 -0.04156649999999942
10.91171 -0.04215800000000015
10.91271 -0.04274200000000034
10.91371 -0.04331599999999984
10.91471 -0.043879999999999995
10.91571 -0.04443250000000002
10.91671 -0.044972499999999846
10.91771 -0.045500500000000194
10.91871 -0.0460140000000002
10.91971 -0.04651449999999998
10.92071 -0.04700049999999942
10.92171 -0.04747049999999977
10.92271 -0.047926500000000496
10.92371 -0.048367500000000174
10.92471 -0.04879250000000009
10.92571 -0.04920299999999967
10.92671 -0.04959899999999959
10.92771 -0.04997950000000046
10.92871 -0.050346500000000384
10.92971 -0.0506995
10.93071 -0.05103950000000007
10.93171 -0.05136800000000001
10.93271 -0.051684499999999786
10.93371 -0.05199049999999951
10.93471 -0.05228649999999989
10.93571 -0.05257350000000032
10.93671 -0.05285250000000018
10.93771 -0.053124500000000234
10.93871 -0.05339149999999994
10.93971 -0.05365299999999994
10.94071 -0.05391049999999965
10.94171 -0.054165499999999873
10.94271 -0.054418999999999995
10.94371 -0.05467150000000003
10.94471 -0.054924000000000084
10.94571 -0.055177499999999526
10.94671 -0.05543250000000042
10.94771 -0.05569050000000018
10.94871 -0.05595149999999946
10.94971 -0.05621650000000038
10.95071 -0.05648550000000022
10.95171 -0.05675849999999966
10.95271 -0.057036500000000136
10.95371 -0.057319350000000206
10.95471 -0.057606949999999595
10.95571 -0.05789989999999996
10.95671 -0.05819745000000024
10.95771 -0.05849904999999993
10.95871 -0.058804299999999934
10.95971 -0.05911279999999984
10.96071 -0.05942385000000038
10.96171 -0.05973634999999988
10.96271 -0.060049949999999734
10.96371 -0.06036350000000046
10.96471 -0.06067599999999996
10.96571 -0.06098674999999967
10.96671 -0.06129375000000014
10.96771 -0.06159640000000038
10.96871 -0.06189404999999958
10.96971 -0.062184699999999656
10.97071 -0.06246775000000028
10.97171 -0.0627423999999999
10.97271 -0.06300685000000031
10.97371 -0.06326045000000004
10.97471 -0.06350239999999954
10.97571 -0.06373195000000048
10.97671 -0.06394840000000024
10.97771 -0.06415064999999982
10.97871 -0.06433834999999995
10.97971 -0.06451154999999972
10.98071 -0.06466944999999967
10.98171 -0.06481169999999979
10.98271 -0.06493865000000007
10.98371 -0.06505035000000028
10.98471 -0.06514674999999998
10.98571 -0.06522819999999978
10.98671 -0.06529514999999993
10.98771 -0.06534830000000033
10.98871 -0.06538830000000041
10.98971 -0.06541559999999975
10.99071 -0.0654308999999996
10.99171 -0.06543520000000004
10.99271 -0.06542975000000013
10.99371 -0.06541560000000042
10.99471 -0.06539375000000032
10.99571 -0.06536504999999981
10.99671 -0.06533049999999962
10.99771 -0.06529149999999961
10.99871 -0.06524930000000018
10.99971 -0.06520495000000052
11.00071 -0.06515949999999986
11.00171 -0.06511364999999943
11.00271 -0.06506850000000028
11.00371 -0.06502485000000054
11.00471 -0.0649837500000001
11.00571 -0.06494629999999998
11.00671 -0.06491249999999951
11.00771 -0.06488264999999953
11.00871 -0.06485785000000038
11.00971 -0.06483860000000005
11.01071 -0.06482444999999967
11.01171 -0.06481565000000027
11.01271 -0.06481275000000034
11.01371 -0.06481570000000006
11.01471 -0.06482389999999982
11.01571 -0.06483679999999978
11.01671 -0.06485460000000015
11.01771 -0.06487680000000022
11.01871 -0.06490259999999977
11.01971 -0.06493174999999984
11.02071 -0.06496325000000001
11.02171 -0.0649963000000001
11.02271 -0.06503030000000011
11.02371 -0.0650645
11.02471 -0.06509780000000008
11.02571 -0.06512929999999992
11.02671 -0.0651580499999999
11.02771 -0.06518310000000009
11.02871 -0.06520364999999997
11.02971 -0.06521844999999979
11.03071 -0.06522679999999996
11.03171 -0.06522764999999996
11.03271 -0.06522019999999991
11.03371 -0.0652037000000001
11.03471 -0.06517715000000014
11.03571 -0.0651400000000002
11.03671 -0.0650918
11.03771 -0.06503179999999986
11.03871 -0.06495939999999982
11.03971 -0.06487459999999985
11.04071 -0.06477710000000016
11.04171 -0.06466655000000007
11.04271 -0.0645430000000001
11.04371 -0.06440659999999998
11.04471 -0.06425744999999998
11.04571 -0.06409590000000007
11.04671 -0.06392239999999978
11.04771 -0.06373740000000006
11.04871 -0.06354150000000018
11.04971 -0.06333534999999992
11.05071 -0.06311979999999995
11.05171 -0.06289575000000007
11.05271 -0.06266400000000011
11.05371 -0.06242554999999983
11.05471 -0.06218144999999976
11.05571 -0.061932600000000046
11.05671 -0.061680300000000216
11.05771 -0.06142580000000003
11.05871 -0.06116984999999988
11.05971 -0.06091374999999999
11.06071 -0.060658600000000035
11.06171 -0.06040520000000019
11.06271 -0.0601544999999999
11.06371 -0.05990759999999984
11.06471 -0.05966530000000004
11.06571 -0.05942830000000006
11.06671 -0.059197400000000094
11.06771 -0.058972999999999914
11.06871 -0.05875564999999986
11.06971 -0.05854570000000005
11.07071 -0.05834345000000012
11.07171 -0.05814889999999994
11.07271 -0.05796214999999991
11.07371 -0.057783150000000096
11.07471 -0.057611400000000104
11.07571 -0.05744684999999998
11.07671 -0.057288999999999854
11.07771 -0.057137099999999996
11.07871 -0.05699075000000016
11.07971 -0.05684914999999998
11.08071 -0.05671134999999986
11.08171 -0.05657654999999995
11.08271 -0.05644400000000002
11.08371 -0.05631255000000012
11.08471 -0.05618130000000009
11.08571 -0.056049149999999916
11.08671 -0.05591509999999989
11.08771 -0.05577825000000004
11.08871 -0.05563740000000009
11.08971 -0.055491699999999936
11.09071 -0.05534019999999993
11.09171 -0.05518205000000006
11.09271 -0.055016450000000064
11.09371 -0.0548426
11.09471 -0.05465974999999997
11.09571 -0.05446739999999998
11.09671 -0.054265049999999954
11.09771 -0.05405225
11.09871 -0.053828770000000026
11.09971 -0.053594269999999965
11.10071 -0.05334863999999998
11.10171 -0.05309198000000001
11.10271 -0.05282431500000003
11.10371 -0.05254587499999999
11.10471 -0.052256975
11.10571 -0.05195797500000001
11.10671 -0.051649385
11.10771 -0.051331814999999975
11.10871 -0.05100591999999998
11.10971 -0.050672450000000015
11.11071 -0.050332209999999995
11.11171 -0.049986079999999995
11.11271 -0.04963501000000001
11.11371 -0.04927997000000002
11.11471 -0.04892193499999999
11.11571 -0.048561934999999994
11.11671 -0.04820102
11.11771 -0.047840210999999994
11.11871 -0.04748053049999999
11.11971 -0.047122980499999995
11.12071 -0.0467685245
11.12171 -0.04641809349999999
11.12271 -0.04607256999999999
11.12371 -0.045732755
11.12471 -0.04539939500000001
11.12571 -0.045073169999999996
11.12671 -0.044754655000000004
11.12771 -0.044444370000000004
11.12871 -0.044142709999999974
11.12971 -0.04384996499999999
11.13071 -0.043566364999999996
11.13171 -0.04329201500000002
11.13271 -0.043026925
11.13371 -0.04277096999999998
11.13471 -0.042523900000000024
11.13571 -0.042285454999999986
11.13671 -0.04205521500000001
11.13771 -0.04183266500000006
11.13871 -0.041617204999999956
11.13971 -0.04140810999999996
11.14071 -0.041204705000000064
11.14171 -0.041006140000000024
11.14271 -0.04081151999999996
11.14371 -0.04061994999999999
11.14471 -0.04043045000000003
11.14571 -0.040242049999999994
11.14671 -0.04005379999999996
11.14771 -0.03986464999999996
11.14871 -0.03967364999999998
11.14971 -0.03947985000000001
11.15071 -0.03928230000000003
11.15171 -0.03908020000000002
11.15271 -0.03887280000000001
11.15371 -0.03865929999999999
11.15471 -0.03843905000000007
11.15571 -0.03821149999999995
11.15671 -0.03797619999999986
11.15771 -0.03773289999999999
11.15871 -0.03748130000000008
11.15971 -0.03722110000000014
11.16071 -0.03695239999999994
11.16171 -0.03667529999999993
11.16271 -0.03638985000000009
11.16371 -0.03609654999999994
11.16471 -0.03579564999999999
11.16571 -0.03548755000000003
11.16671 -0.03517304999999988
11.16771 -0.03485270000000006
11.16871 -0.03452705000000009
11.16971 -0.03419714999999998
11.17071 -0.03386384999999991
11.17171 -0.03352789999999992
11.17271 -0.03319030000000008
11.17371 -0.03285215000000008
11.17471 -0.03251435000000003
11.17571 -0.03217790000000001
11.17671 -0.03184384999999988
11.17771 -0.031513099999999954
11.17871 -0.03118665000000012
11.17971 -0.03086549999999995
11.18071 -0.03055049999999994
11.18171 -0.030242349999999998
11.18271 -0.02994194999999992
11.18371 -0.02964990000000002
11.18471 -0.029366850000000073
11.18571 -0.029093350000000087
11.18671 -0.02882984999999995
11.18771 -0.02857669999999996
11.18871 -0.02833395000000009
11.18971 -0.02810185000000001
11.19071 -0.027880399999999902
11.19171 -0.02766954999999996
11.19271 -0.027469000000000025
11.19371 -0.02727855000000005
11.19471 -0.027097850000000083
11.19571 -0.026926250000000006
11.19671 -0.026763249999999947
11.19771 -0.026608249999999948
11.19871 -0.02646055000000009
11.19971 -0.02631930000000003
11.20071 -0.02618364999999996
11.20171 -0.026052599999999974
11.20271 -0.025925400000000022
11.20371 -0.025801100000000167
11.20471 -0.025678499999999962
11.20571 -0.025556599999999836
11.20671 -0.02543454999999997
11.20771 -0.025311599999999972
11.20871 -0.02518664999999984
11.20971 -0.02505874999999997
11.21071 -0.024927050000000044
11.21171 -0.02479085000000014
11.21271 -0.024649350000000063
11.21371 -0.024501949999999852
11.21471 -0.024348050000000197
11.21571 -0.024187099999999916
11.21671 -0.024018850000000005
11.21771 -0.023842950000000168
11.21871 -0.023659399999999726
11.21971 -0.023468049999999963
11.22071 -0.023268699999999976
11.22171 -0.023061700000000063
11.22271 -0.022847449999999984
11.22371 -0.022626050000000012
11.22471 -0.022398100000000126
11.22571 -0.022164399999999838
11.22671 -0.02192540000000006
11.22771 -0.021681600000000148
11.22871 -0.021434200000000053
11.22971 -0.021184150000000044
11.23071 -0.020932049999999754
11.23171 -0.020678999999999875
11.23271 -0.02042595000000033
11.23371 -0.0201742
11.23471 -0.019924699999999827
11.23571 -0.0196782000000002
11.23671 -0.019436050000000135
11.23771 -0.019199099999999955
11.23871 -0.018968249999999798
11.23971 -0.018744499999999734
11.24071 -0.018528399999999928
11.24171 -0.018320850000000184
11.24271 -0.018122800000000085
11.24371 -0.01793430000000011
11.24471 -0.017756050000000176
11.24571 -0.017588749999999858
11.24671 -0.017432100000000013
11.24771 -0.0172866
11.24871 -0.017152349999999754
11.24971 -0.017029000000000002
11.25071 -0.0169166000000002
11.25171 -0.0168149
11.25271 -0.016723599999999915
11.25371 -0.016642150000000112
11.25471 -0.01656990000000014
11.25571 -0.016506399999999765
11.25671 -0.01645094999999975
11.25771 -0.01640275000000024
11.25871 -0.016360900000000088
11.25971 -0.016324499999999846
11.26071 -0.016292699999999858
11.26171 -0.016264699999999934
11.26271 -0.016239550000000137
11.26371 -0.01621609999999999
11.26471 -0.01619354999999997
11.26571 -0.01617100000000029
11.26671 -0.01614734999999992
11.26771 -0.016121849999999834
11.26871 -0.01609370000000017
11.26971 -0.016062049999999918
11.27071 -0.016026400000000066
11.27171 -0.015985850000000145
11.27271 -0.015939799999999837
11.27371 -0.015887950000000005
11.27471 -0.015829950000000013
11.27571 -0.01576519999999989
11.27671 -0.01569350000000009
11.27771 -0.015614900000000079
11.27871 -0.01552925000000012
11.27971 -0.015436699999999947
11.28071 -0.015337199999999763
11.28171 -0.015230950000000121
11.28271 -0.015118350000000105
11.28371 -0.014999899999999749
11.28471 -0.01487604999999996
11.28571 -0.014747300000000102
11.28671 -0.014614500000000164
11.28771 -0.014478250000000118
11.28871 -0.014339050000000002
11.28971 -0.014197899999999887
11.29071 -0.014055899999999778
11.29171 -0.013913649999999991
11.29271 -0.01377195000000004
11.29371 -0.013631850000000133
11.29471 -0.01349450000000008
11.29571 -0.01336070000000007
11.29671 -0.01323115000000002
11.29771 -0.013106899999999798
11.29871 -0.012988699999999796
11.29971 -0.012877149999999988
11.30071 -0.012773100000000029
11.30171 -0.012677299999999968
11.30271 -0.01259015000000024
11.30371 -0.012512250000000145
11.30471 -0.012443899999999836
11.30571 -0.012385149999999791
11.30671 -0.012336550000000186
11.30771 -0.012298200000000281
11.30871 -0.012269649999999842
11.30971 -0.012251049999999965
11.31071 -0.012242499999999908
11.31171 -0.01224324999999996
11.31271 -0.012252900000000027
11.31371 -0.01227109999999981
11.31471 -0.012297099999999934
11.31571 -0.012330200000000149
11.31671 -0.0123697000000002
11.31771 -0.012414949999999978
11.31871 -0.012464950000000087
11.31971 -0.012518649999999982
11.32071 -0.012575249999999809
11.32171 -0.012633600000000095
11.32271 -0.012692700000000097
11.32371 -0.012751699999999819
11.32471 -0.012809499999999932
11.32571 -0.012865350000000044
11.32671 -0.012918100000000007
11.32771 -0.01296685000000003
11.32871 -0.013010899999999858
11.32971 -0.013049250000000102
11.33071 -0.01308105000000009
11.33171 -0.013106000000000007
11.33271 -0.013123649999999954
11.33371 -0.01313324999999988
11.33471 -0.013134550000000106
11.33571 -0.013127299999999937
11.33671 -0.013111449999999913
11.33771 -0.013086900000000094
11.33871 -0.013053650000000139
11.33971 -0.013011950000000067
11.34071 -0.012962100000000037
11.34171 -0.012904450000000001
11.34271 -0.012839499999999998
11.34371 -0.01276785
11.34471 -0.012690000000000043
11.34571 -0.01260669999999984
11.34671 -0.012518649999999982
11.34771 -0.012426800000000062
11.34871 -0.01233204999999987
11.34971 -0.0122350500000002
11.35071 -0.012136849999999904
11.35171 -0.012038649999999946
11.35271 -0.011941100000000102
11.35371 -0.011845050000000024
11.35471 -0.011751600000000058
11.35571 -0.011661349999999845
11.35671 -0.011575299999999787
11.35771 -0.011494199999999942
11.35871 -0.011418900000000298
11.35971 -0.011349950000000015
11.36071 -0.011287749999999866
11.36171 -0.0112330000000001
11.36271 -0.011186050000000001
11.36371 -0.01114749999999988
11.36471 -0.011117299999999934
11.36571 -0.011095450000000168
11.36671 -0.011082349999999998
11.36771 -0.011077850000000021
11.36871 -0.011081500000000006
11.36971 -0.01109329999999995
11.37071 -0.011112899999999898
11.37171 -0.011139849999999955
11.37271 -0.011173700000000222
11.37371 -0.01121369999999997
11.37471 -0.011259349999999843
11.37571 -0.011309750000000049
11.37671 -0.011363949999999979
11.37771 -0.011421400000000134
11.37871 -0.011481100000000109
11.37971 -0.011542049999999833
11.38071 -0.011603349999999853
11.38171 -0.011663900000000157
11.38271 -0.01172285000000008
11.38371 -0.011779250000000028
11.38471 -0.011832150000000069
11.38571 -0.011880699999999874
11.38671 -0.011924199999999868
11.38771 -0.011961499999999903
11.38871 -0.011991900000000064
11.38971 -0.012014999999999918
11.39071 -0.012029850000000212
11.39171 -0.012036250000000049
11.39271 -0.012033549999999995
11.39371 -0.012021300000000155
11.39471 -0.011999699999999728
11.39571 -0.011968250000000036
11.39671 -0.011926750000000182
11.39771 -0.011875449999999847
11.39871 -0.011814700000000001
11.39971 -0.011744499999999969
11.40071 -0.011664950000000028
11.40171 -0.011576750000000092
11.40271 -0.011480600000000075
11.40371 -0.011376699999999853
11.40471 -0.01126569999999988
11.40571 -0.011148750000000306
11.40671 -0.011026149999999929
11.40771 -0.010898650000000157
11.40871 -0.010767700000000279
11.40971 -0.010633849999999794
11.41071 -0.010497749999999488
11.41171 -0.010360949999999947
11.41271 -0.010224200000000206
11.41371 -0.010087749999999944
11.41471 -0.009953149999999744
11.41571 -0.009821450000000153
11.41671 -0.009693000000000451
11.41771 -0.009568600000000151
11.41871 -0.009448949999999845
11.41971 -0.009335049999999602
11.42071 -0.009227350000000335
11.42171 -0.00912589999999981
11.42271 -0.009031299999999697
11.42371 -0.008943950000000431
11.42471 -0.008864300000000212
11.42571 -0.00879229999999992
11.42671 -0.008727499999999994
11.42771 -0.008670000000000037
11.42871 -0.00861984999999985
11.42971 -0.008576550000000073
11.43071 -0.008539400000000117
11.43171 -0.008508499999999582
11.43271 -0.008483049999999631
11.43371 -0.00846155000000016
11.43471 -0.008444100000000091
11.43571 -0.008429950000000389
11.43671 -0.008417950000000226
11.43771 -0.008406999999999935
11.43871 -0.008396450000000078
11.43971 -0.00838519999999963
11.44071 -0.008372049999999997
11.44171 -0.00835640000000019
11.44271 -0.008336799999999903
11.44371 -0.008312800000000257
11.44471 -0.008283300000000226
11.44571 -0.008246949999999784
11.44671 -0.008203299999999372
11.44771 -0.008151599999999957
11.44871 -0.008090850000000113
11.44971 -0.00802065000000008
11.45071 -0.007940999999999861
11.45171 -0.007850749999999986
11.45271 -0.0077496000000002955
11.45371 -0.007637599999999915
11.45471 -0.007514250000000163
11.45571 -0.00737999999999992
11.45671 -0.007234849999999862
11.45771 -0.007078750000000191
11.45871 -0.006912149999999785
11.45971 -0.006735749999999913
11.46071 -0.006549450000000297
11.46171 -0.006354100000000251
11.46271 -0.00615039999999969
11.46371 -0.005938599999999645
11.46471 -0.005720350000000302
11.46571 -0.005496249999999939
11.46671 -0.0052666999999996696
11.46771 -0.005032799999999841
11.46871 -0.00479595000000028
11.46971 -0.004556550000000067
11.47071 -0.004315750000000027
11.47171 -0.004074900000000187
11.47271 -0.003834049999999669
11.47371 -0.0035946999999999334
11.47471 -0.003357850000000373
11.47571 -0.0031239499999998668
11.47671 -0.002893649999999884
11.47771 -0.0026677000000001373
11.47871 -0.002447250000000098
11.47971 -0.0022322999999997654
11.48071 -0.002023100000000174
11.48171 -0.0018208000000001165
11.48271 -0.0016250999999994366
11.48371 -0.0014358999999998891
11.48471 -0.0012536500000003535
11.48571 -0.0010779500000003951
11.48671 -0.0009091000000001706
11.48771 -0.0007468500000000012
11.48871 -0.0005904499999994956
11.48971 -0.0004398500000002089
11.49071 -0.0002943000000003946
11.49171 -0.0001531499999999394
11.49271 -1.5999999999764033e-05
11.49371 0.00011785000000004496
11.49471 0.0002495499999996358
11.49571 0.00037980000000027714
11.49671 0.0005093000000005272
11.49771 0.0006391999999998566
11.49871 0.0007701499999997338
11.49971 0.0009033000000003069
11.50071 0.001040099999999848
11.50171 0.0011808999999996688
11.50271 0.0013264000000003605
11.50371 0.0014780999999999952
11.50471 0.0016367499999996417
11.50571 0.001803000000000091
11.50671 0.001977600000000379
11.50771 0.0021613500000000193
11.50871 0.0023548500000000034
11.50971 0.002558549999999888
11.51071 0.002772899999999907
11.51171 0.0029980999999999402
11.51271 0.003234149999999987
11.51371 0.0034815000000002817
11.51471 0.003740549999999904
11.51571 0.004010899999999776
11.51671 0.00429209999999966
11.51771 0.0045842000000000365
11.51871 0.0048865500000001135
11.51971 0.005198299999999899
11.52071 0.005519149999999915
11.52171 0.0058484500000000475
11.52271 0.006185300000000504
11.52371 0.006528699999999861
11.52471 0.00687794999999956
11.52571 0.007232300000000564
11.52671 0.007590299999999859
11.52771 0.007950800000000004
11.52871 0.008313150000000213
11.52971 0.008676199999999658
11.53071 0.009038899999999822
11.53171 0.00940020000000016
11.53271 0.009758900000000046
11.53371 0.010114299999999566
11.53471 0.010465350000000203
11.53571 0.010811350000000013
11.53671 0.011151899999999916
11.53771 0.011486200000000397
11.53871 0.011813599999999992
11.53971 0.012133750000000094
11.54071 0.012446250000000271
11.54171 0.012751099999999845
11.54271 0.013047949999999538
11.54371 0.013336849999999824
11.54471 0.013618050000000386
11.54571 0.013891950000000304
11.54671 0.014158649999999851
11.54771 0.014418400000000066
11.54871 0.01467199999999978
11.54971 0.014919749999999832
11.55071 0.015162700000000091
11.55171 0.01540174999999967
11.55271 0.01563715000000028
11.55371 0.015869950000000438
11.55471 0.01610094999999966
11.55571 0.01633124999999964
11.55671 0.016561550000000303
11.55771 0.016792550000000198
11.55871 0.017025750000000114
11.55971 0.01726184999999996
11.56071 0.017501549999999654
11.56171 0.01774549999999998
11.56271 0.017994550000000258
11.56371 0.018249550000000142
11.56471 0.018511150000000077
11.56571 0.018779799999999965
11.56671 0.019056099999999777
11.56771 0.01934060000000003
11.56871 0.0196336000000002
11.56971 0.019935199999999882
11.57071 0.02024554999999984
11.57171 0.02056494999999989
11.57271 0.020893249999999954
11.57371 0.021230350000000092
11.57471 0.0215763000000001
11.57571 0.021930650000000086
11.57671 0.02229299999999996
11.57771 0.02266314999999983
11.57871 0.023040400000000134
11.57971 0.023424000000000132
11.58071 0.023813300000000058
11.58171 0.024207650000000133
11.58271 0.024606599999999784
11.58371 0.025008949999999742
11.58471 0.025413650000000135
11.58571 0.02582000000000003
11.58671 0.026227099999999986
11.58771 0.026633849999999976
11.58871 0.027039249999999945
11.58971 0.02744255000000017
11.59071 0.027842550000000035
11.59171 0.028238350000000075
11.59271 0.028629250000000044
11.59371 0.029014300000000007
11.59471 0.029392699999999782
11.59571 0.02976339999999983
11.59671 0.030126099999999992
11.59771 0.030480250000000104
11.59871 0.030825299999999983
11.59971 0.031160949999999812
11.60071 0.03148670000000024
11.60171 0.03180265000000019
11.60271 0.032108649999999905
11.60371 0.03240459999999981
11.60471 0.0326907000000001
11.60571 0.032967350000000215
11.60671 0.033234899999999755
11.60771 0.033493599999999756
11.60871 0.0337441
11.60971 0.033987250000000135
11.61071 0.0342235500000002
11.61171 0.03445384999999985
11.61271 0.03467904999999988
11.61371 0.03489985000000021
11.61471 0.035117399999999986
11.61571 0.03533259999999999
11.61671 0.03554630000000024
11.61771 0.03575949999999977
11.61871 0.03597324999999981
11.61971 0.03618825000000029
11.62071 0.03640564999999998
11.62171 0.036626100000000016
11.62271 0.03685035000000012
11.62371 0.0370791999999998
11.62471 0.03731309999999996
11.62571 0.03755285000000013
11.62671 0.037798799999999924
11.62771 0.038051049999999954
11.62871 0.038310099999999916
11.62971 0.038576249999999965
11.63071 0.03884905000000021
11.63171 0.03912865000000005
11.63271 0.03941514999999977
11.63371 0.039707999999999855
11.63471 0.04000685000000003
11.63571 0.04031134999999998
11.63671 0.04062075000000001
11.63771 0.04093470000000015
11.63871 0.04125250000000016
11.63971 0.041573200000000095
11.64071 0.041896049999999914
11.64171 0.0422203499999997
11.64271 0.04254525000000013
11.64371 0.04286975000000013
11.64471 0.043193000000000044
11.64571 0.04351389999999986
11.64671 0.04383164999999972
11.64771 0.044145399999999994
11.64871 0.04445429999999998
11.64971 0.044757350000000314
11.65071 0.04505380000000025
11.65171 0.045342999999999675
11.65271 0.045623899999999745
11.65371 0.045896050000000216
11.65471 0.04615875000000016
11.65571 0.04641139999999995
11.65671 0.04665369999999992
11.65771 0.04688529999999996
11.65871 0.04710565000000006
11.65971 0.04731455000000001
11.66071 0.04751190000000002
11.66171 0.0476976
11.66271 0.04787180000000003
11.66371 0.04803450000000009
11.66471 0.04818594999999988
11.66571 0.04832650000000002
11.66671 0.04845635000000006
11.66771 0.048575999999999855
11.66871 0.048686249999999945
11.66971 0.048787550000000054
11.67071 0.04888060000000009
11.67171 0.04896609999999997
11.67271 0.04904484999999988
11.67371 0.049117900000000055
11.67471 0.049185950000000034
11.67571 0.049249899999999965
11.67671 0.049310800000000064
11.67771 0.049369549999999936
11.67871 0.049427049999999896
11.67971 0.04948425000000003
11.68071 0.04954200000000001
11.68171 0.04960110000000001
11.68271 0.04966240000000003
11.68371 0.04972659999999998
11.68471 0.04979445000000009
11.68571 0.04986645000000004
11.68671 0.0499429
11.68771 0.05002435000000005
11.68871 0.050111099999999936
11.68971 0.05020319999999996
11.69071 0.050300800000000034
11.69171 0.05040385
11.69271 0.050512099999999956
11.69371 0.05062520000000001
11.69471 0.050742900000000056
11.69571 0.050864699999999985
11.69671 0.05098997000000002
11.69771 0.05111798999999998
11.69871 0.05124793499999996
11.69971 0.05137904
11.70071 0.051510369999999986
11.70171 0.05164099500000001
11.70271 0.05176987
11.70371 0.05189595000000001
11.70471 0.052018209999999995
11.70571 0.05213559999999998
11.70671 0.05224708
11.70771 0.05235165500000002
11.70871 0.052448299999999996
11.70971 0.05253607499999998
11.71071 0.05261413
11.71171 0.05268165000000001
11.71271 0.052737885000000005
11.71371 0.05278218249999999
11.71471 0.0528139725
11.71571 0.05283277
11.71671 0.052838206000000006
11.71771 0.052829997499999996
11.71871 0.052807976500000006
11.71971 0.052772075
11.72071 0.052722305
11.72171 0.05265880999999999
11.72271 0.05258182
11.72371 0.05249165500000001
11.72471 0.052388714999999975
11.72571 0.052273505
11.72671 0.05214661000000003
11.72771 0.05200866
11.72871 0.051860384999999974
11.72971 0.05170254500000001
11.73071 0.051535924999999996
11.73171 0.05136145999999997
11.73271 0.05117999499999999
11.73371 0.050992415000000055
11.73471 0.05079969500000003
11.73571 0.05060271999999995
11.73671 0.050402494999999985
11.73771 0.05019990000000001
11.73871 0.04999570000000002
11.73971 0.04979089999999995
11.74071 0.049586200000000004
11.74171 0.0493824
11.74271 0.049180299999999996
11.74371 0.04898040000000001
11.74471 0.04878330000000001
11.74571 0.04858944999999998
11.74671 0.048399349999999966
11.74771 0.04821335
11.74871 0.048031500000000046
11.74971 0.04785395000000003
11.75071 0.047680899999999984
11.75171 0.04751210000000007
11.75271 0.04734740000000003
11.75371 0.047186599999999995
11.75471 0.0470292499999999
11.75571 0.04687490000000001
11.75671 0.04672290000000005
11.75771 0.046572649999999875
11.75871 0.04642350000000005
11.75971 0.046274650000000035
11.76071 0.04612504999999997
11.76171 0.04597375000000009
11.76271 0.04582004999999998
11.76371 0.04566284999999996
11.76471 0.045500949999999915
11.76571 0.04533339999999992
11.76671 0.0451591500000001
11.76771 0.04497725000000001
11.76871 0.04478669999999992
11.76971 0.044586400000000005
11.77071 0.044375600000000036
11.77171 0.04415345000000001
11.77271 0.04391915000000009
11.77371 0.04367200000000001
11.77471 0.04341154999999988
11.77571 0.043137349999999984
11.77671 0.04284900000000003
11.77771 0.042546349999999976
11.77871 0.042229200000000085
11.77971 0.0418977000000001
11.78071 0.041551899999999996
11.78171 0.04119209999999993
11.78271 0.04081869999999983
11.78371 0.04043209999999996
11.78471 0.04003320000000011
11.78571 0.03962249999999997
11.78671 0.039200849999999884
11.78771 0.03876905000000004
11.78871 0.03832795000000008
11.78971 0.0378788000000001
11.79071 0.03742260000000017
11.79171 0.03696025000000008
11.79271 0.03649294999999978
11.79371 0.03602179999999996
11.79471 0.035547600000000124
11.79571 0.03507174999999977
11.79671 0.03459515000000004
11.79771 0.034118799999999984
11.79871 0.033643700000000026
11.79971 0.03317035000000018
11.80071 0.032699949999999735
11.80171 0.03223325000000009
11.80271 0.0317704500000001
11.80371 0.03131239999999977
11.80471 0.030859550000000006
11.80571 0.030412050000000215
11.80671 0.029970400000000078
11.80771 0.02953459999999995
11.80871 0.029104699999999963
11.80971 0.02868069999999978
11.81071 0.02826219999999998
11.81171 0.02784910000000029
11.81271 0.027440899999999987
11.81371 0.027037099999999727
11.81471 0.026637499999999963
11.81571 0.026241100000000288
11.81671 0.025847300000000045
11.81771 0.025455499999999947
11.81871 0.025064549999999835
[truncated: 308,149 more chars]
