# Supplementary material for: 2D Synthetic dataset of numerical simulations of long-period seismicity in a volcanic edifice and related sensitivity kernels
Source: Data Brief. 2021 Jan 25;34:106673. doi: 10.1016/j.dib.2020.106673 (PMC7841316; doi:10.1016/j.dib.2020.106673)
Supplement: Supplementary Data S1 — Supplementary Raw Research Data. This is open data under the CC BY license http://creativecommons.org/licenses/by/4.0/ [file mmc1.zip › Dataset/OUTPUT_SEISMOGRAMS/9000_3000/vel_X_hetero_11000_2830_SVF1e0Hz.semv]

-1.2 0.0
-1.199 0.0
-1.198 0.0
-1.197 0.0
-1.196 0.0
-1.195 0.0
-1.194 0.0
-1.193 0.0
-1.192 0.0
-1.191 0.0
-1.19 0.0
-1.189 0.0
-1.188 0.0
-1.187 0.0
-1.186 0.0
-1.185 0.0
-1.184 0.0
-1.183 0.0
-1.182 0.0
-1.181 0.0
-1.18 0.0
-1.179 0.0
-1.178 0.0
-1.177 0.0
-1.176 0.0
-1.175 0.0
-1.174 0.0
-1.173 0.0
-1.172 0.0
-1.171 0.0
-1.17 0.0
-1.169 0.0
-1.168 0.0
-1.167 0.0
-1.166 0.0
-1.165 0.0
-1.164 0.0
-1.163 0.0
-1.162 0.0
-1.161 0.0
-1.16 0.0
-1.159 0.0
-1.158 0.0
-1.157 0.0
-1.156 0.0
-1.155 0.0
-1.154 0.0
-1.153 0.0
-1.152 0.0
-1.151 0.0
-1.15 0.0
-1.149 0.0
-1.148 0.0
-1.147 0.0
-1.146 0.0
-1.145 0.0
-1.144 0.0
-1.143 0.0
-1.142 0.0
-1.141 0.0
-1.14 0.0
-1.139 0.0
-1.138 0.0
-1.137 0.0
-1.136 0.0
-1.135 0.0
-1.134 0.0
-1.133 0.0
-1.132 0.0
-1.131 0.0
-1.13 0.0
-1.129 0.0
-1.128 0.0
-1.127 0.0
-1.126 0.0
-1.125 0.0
-1.124 0.0
-1.123 0.0
-1.122 0.0
-1.121 0.0
-1.12 0.0
-1.119 0.0
-1.118 0.0
-1.117 0.0
-1.116 0.0
-1.115 0.0
-1.114 0.0
-1.113 8.070532e-34
-1.112 1.9799089e-33
-1.111 2.7553681e-33
-1.11 3.5866836000000005e-33
-1.109 4.3178051999999995e-33
-1.108 4.6132084999999996e-33
-1.107 4.0657925e-33
-1.106 2.1315175000000015e-33
-1.105 -1.9428554999999986e-33
-1.104 -9.0801832e-33
-1.103 -2.03150555e-32
-1.102 -3.6550263799999996e-32
-1.101 -5.840844299999999e-32
-1.1 -8.59933615e-32
-1.099 -1.18168595e-31
-1.098 -1.5195147000000002e-31
-1.097 -1.81913345e-31
-1.096 -1.9935045000000004e-31
-1.095 -1.91674475e-31
-1.094 -1.4207458999999998e-31
-1.093 -2.9796500000000016e-32
-1.092 1.6865859999999998e-31
-1.091 4.77001195e-31
-1.09 9.149808350000001e-31
-1.089 1.4922800549999999e-30
-1.088 2.2002809650000004e-30
-1.087 3.0020614499999998e-30
-1.086 3.8212496e-30
-1.085 4.53098105e-30
-1.084 4.945027499999999e-30
-1.083 4.813849e-30
-1.082 3.8290535e-30
-1.081 1.6401924999999992e-30
-1.08 -2.1120295000000003e-30
-1.079 -7.7427455e-30
-1.078 -1.5448242249999998e-29
-1.077 -2.5210208999999997e-29
-1.076 -3.668342375e-29
-1.075 -4.907637749999999e-29
-1.074 -6.10401815e-29
-1.073 -7.058751000000001e-29
-1.072 -7.506909499999998e-29
-1.071 -7.123961e-29
-1.07 -5.544581e-29
-1.069 -2.3966495e-29
-1.068 2.6476099999999983e-29
-1.067 9.803108500000002e-29
-1.066 1.9088330649999999e-28
-1.065 3.0232332e-28
-1.064 4.258185685e-28
-1.063 5.502238e-28
-1.062 6.59305545e-28
-1.061 7.3178615e-28
-1.06 7.421223000000001e-28
-1.059 6.6221370000000025e-28
-1.058 4.641844499999999e-28
-1.057 1.2428235000000003e-28
-1.056 -3.722041e-28
-1.055 -1.02529835e-27
-1.054 -1.8144580599999998e-27
-1.053 -2.6932039e-27
-1.052 -3.5852044899999995e-27
-1.051 -4.3829198e-27
-1.05 -4.9499774e-27
-1.049 -5.1283599999999995e-27
-1.048 -4.751225e-27
-1.047 -3.6617035e-27
-1.046 -1.7372905000000006e-27
-1.045 1.0814370000000008e-27
-1.044 4.76012e-27
-1.043 9.141380949999999e-27
-1.042 1.3921539299999998e-26
-1.041 1.863854955e-26
-1.04 2.2676735199999996e-26
-1.039 2.5293606499999994e-26
-1.038 2.5672881999999996e-26
-1.037 2.3005743e-26
-1.036 1.659928e-26
-1.035 6.007160000000003e-27
-1.034 -8.827234999999995e-27
-1.033 -2.7429686e-26
-1.032 -4.8675104e-26
-1.031 -7.0711489e-26
-1.03 -9.095235599999998e-26
-1.029 -1.0616142500000002e-25
-1.028 -1.12649275e-25
-1.027 -1.0659383999999997e-25
-1.026 -8.448465999999999e-26
-1.025 -4.367523500000001e-26
-1.024 1.699064999999999e-26
-1.023 9.653295000000001e-26
-1.022 1.91243165e-25
-1.021 2.94236195e-25
-1.02 3.9524656999999996e-25
-1.019 4.80771185e-25
-1.018 5.346500899999999e-25
-1.017 5.391527000000001e-25
-1.016 4.765985e-25
-1.015 3.3148459999999995e-25
-1.014 9.302994999999999e-26
-1.013 -2.4203219999999997e-25
-1.012 -6.666600499999999e-25
-1.011 -1.161021965e-24
-1.01 -1.6907032000000002e-24
-1.009 -2.206003885e-24
-1.008 -2.6427276500000005e-24
-1.007 -2.9248122000000007e-24
-1.006 -2.9690438499999995e-24
-1.005 -2.6919575e-24
-1.004 -2.018799e-24
-1.003 -8.941934999999993e-25
-1.002 7.061269999999997e-25
-1.001 2.7634589999999995e-24
-1.0 5.2053085000000006e-24
-0.999 7.897025e-24
-0.998 1.06374045e-23
-0.997 1.3159780500000001e-23
-0.996 1.5139977499999998e-23
-0.995 1.62121905e-23
-0.994 1.5993312e-23
-0.993 1.411562e-23
-0.992 1.0266829499999997e-23
-0.991 4.2355580000000014e-24
-0.99 -4.040615499999999e-24
-0.989 -1.4428458000000003e-23
-0.988 -2.65584455e-23
-0.987 -3.97954975e-23
-0.986 -5.32266355e-23
-0.985 -6.567091999999999e-23
-0.984 -7.571633250000001e-23
-0.983 -8.178693999999999e-23
-0.982 -8.224160000000001e-23
-0.981 -7.550339499999999e-23
-0.98 -6.021539499999998e-23
-0.979 -3.541546500000003e-23
-0.978 -7.198900000000085e-25
-0.977 4.349888000000001e-23
-0.976 9.595670499999999e-23
-0.975 1.54342735e-22
-0.974 2.15264635e-22
-0.973 2.7427224499999997e-22
-0.972 3.2597579499999997e-22
-0.971 3.64270235e-22
-0.97 3.8267073499999997e-22
-0.969 3.7475659999999993e-22
-0.968 3.347105e-22
-0.967 2.579307500000001e-22
-0.966 1.416807500000001e-22
-0.965 -1.4267450000000084e-23
-0.964 -2.070493500000001e-22
-0.963 -4.302455e-22
-0.962 -6.7360019e-22
-0.961 -9.22983725e-22
-0.96 -1.1606520099999999e-21
-0.959 -1.3658430250000002e-21
-0.958 -1.5157329e-21
-0.957 -1.5867501e-21
-0.956 -1.5562153499999997e-21
-0.955 -1.4042472999999998e-21
-0.954 -1.1158379e-21
-0.953 -6.829704000000004e-22
-0.952 -1.0663340000000042e-22
-0.951 6.014549000000004e-22
-0.95 1.41758495e-21
-0.949 2.3054375e-21
-0.948 3.216283985e-21
-0.947 4.09013345e-21
-0.946 4.857913514999999e-21
-0.945 5.4447106499999996e-21
-0.944 5.774023550000001e-21
-0.943 5.772898500000001e-21
-0.942 5.3777265e-21
-0.941 4.5404134999999984e-21
-0.94 3.2345280000000024e-21
-0.939 1.4610025000000005e-21
-0.938 -7.470930000000005e-22
-0.937 -3.3211785e-21
-0.936 -6.155677500000001e-21
-0.935 -9.108818e-21
-0.934 -1.2006022374999999e-20
-0.933 -1.4646080499999998e-20
-0.932 -1.6810117624999997e-20
-0.931 -1.8273210999999998e-20
-0.93 -1.8818274500000002e-20
-0.929 -1.82516405e-20
-0.928 -1.6419591499999997e-20
-0.927 -1.3224875500000005e-20
-0.926 -8.642144999999999e-21
-0.925 -2.731165e-21
-0.924 4.353434999999992e-21
-0.923 1.2356976000000003e-20
-0.922 2.09251055e-20
-0.921 2.9610597e-20
-0.92 3.78870519e-20
-0.919 4.51696845e-20
-0.918 5.0842957599999994e-20
-0.917 5.42943025e-20
-0.916 5.495284000000001e-20
-0.915 5.233136000000001e-20
-0.914 4.606943999999999e-20
-0.913 3.5975345e-20
-0.912 2.2063864999999993e-20
-0.911 4.5872449999999914e-21
-0.91 -1.5943844999999997e-20
-0.909 -3.8751925e-20
-0.908 -6.2799205e-20
-0.907 -8.68109925e-20
-0.906 -1.09317043e-19
-0.905 -1.2871102250000002e-19
-0.904 -1.43327177e-19
-0.903 -1.51532225e-19
-0.902 -1.5182918e-19
-0.901 -1.4296869000000002e-19
-0.9 -1.2406226000000002e-19
-0.899 -9.469107999999996e-20
-0.898 -5.500289499999999e-20
-0.897 -5.789565000000005e-21
-0.896 5.146204999999998e-20
-0.895 1.1455344999999999e-19
-0.894 1.8059756000000004e-19
-0.893 2.46086865e-19
-0.892 3.0700853999999996e-19
-0.891 3.59007115e-19
-0.89 3.97592395e-19
-0.889 4.1838649500000007e-19
-0.888 4.174014650000001e-19
-0.887 3.9133549999999994e-19
-0.886 3.3787355e-19
-0.885 2.5597324999999994e-19
-0.884 1.4611959999999996e-19
-0.883 1.0527250000000002e-20
-0.882 -1.4673065000000001e-19
-0.881 -3.196832e-19
-0.88 -5.0052925e-19
-0.879 -6.798239899999999e-19
-0.878 -8.46790355e-19
-0.877 -9.8975631e-19
-0.876 -1.096710495e-18
-0.875 -1.15596075e-18
-0.874 -1.1568713e-18
-0.873 -1.0906482999999998e-18
-0.872 -9.511312e-19
-0.871 -7.355455999999998e-19
-0.87 -4.451667999999999e-19
-0.869 -8.583845000000049e-20
-0.868 3.3170435e-19
-0.867 7.917544500000004e-19
-0.866 1.2738393e-18
-0.865 1.7532449999999993e-18
-0.864 2.2018651739999997e-18
-0.863 2.5893817e-18
-0.862 2.8847487759999998e-18
-0.861 3.0579324e-18
-0.86 3.0818398500000003e-18
-0.859 2.9343491500000004e-18
-0.858 2.600322999999999e-18
-0.857 2.0734865e-18
-0.856 1.3580329999999999e-18
-0.855 4.698154999999996e-19
-0.854 -5.630019999999994e-19
-0.853 -1.6999609999999992e-18
-0.852 -2.8890735000000005e-18
-0.851 -4.0683999e-18
-0.85 -5.168455899999999e-18
-0.849 -6.11540815e-18
-0.848 -6.8349706000000004e-18
-0.847 -7.25684745e-18
-0.846 -7.3195295e-18
-0.845 -6.975176e-18
-0.844 -6.1942849999999975e-18
-0.843 -4.969846e-18
-0.842 -3.320625999999999e-18
-0.841 -1.2932640000000007e-18
-0.84 1.0371084999999998e-18
-0.839 3.567940000000001e-18
-0.838 6.172205499999999e-18
-0.837 8.703265e-18
-0.836 1.1001549849999998e-17
-0.835 1.2902916149999999e-17
-0.834 1.424831815e-17
-0.833 1.489435085e-17
-0.832 1.47241035e-17
-0.831 1.3657646e-17
-0.83 1.1661461999999999e-17
-0.829 8.756058000000003e-18
-0.828 5.0210629999999975e-18
-0.827 5.971994999999971e-19
-0.826 -4.3154225e-18
-0.825 -9.462971e-18
-0.824 -1.4547624999999997e-17
-0.823 -1.9241276499999996e-17
-0.822 -2.320274715e-17
-0.821 -2.6097835e-17
-0.82 -2.7621276850000003e-17
-0.819 -2.7519433000000002e-17
-0.818 -2.56123095e-17
-0.817 -2.1813538500000002e-17
-0.816 -1.6146724999999993e-17
-0.815 -8.756815e-18
-0.814 8.479499999999478e-20
-0.813 9.982529999999994e-18
-0.812 2.0426785000000003e-17
-0.811 3.08123165e-17
-0.81 4.04646435e-17
-0.809 4.8673674999999995e-17
-0.808 5.47333185e-17
-0.807 5.798534849999999e-17
-0.806 5.7865333e-17
-0.805 5.394805500000001e-17
-0.804 4.598976e-17
-0.803 3.3964284999999994e-17
-0.802 1.8090269999999987e-17
-0.801 -1.1529050000000124e-18
-0.8 -2.3022889999999997e-17
-0.799 -4.652729999999998e-17
-0.798 -7.045263e-17
-0.797 -9.340936e-17
-0.796 -1.1389240500000002e-16
-0.795 -1.30355145e-16
-0.794 -1.41294255e-16
-0.793 -1.4534183499999998e-16
-0.792 -1.4136044000000001e-16
-0.791 -1.2853608999999998e-16
-0.79 -1.0646363999999996e-16
-0.789 -7.521907e-17
-0.788 -3.5413185000000035e-17
-0.787 1.1778515000000023e-17
-0.786 6.461431999999999e-17
-0.785 1.2081641499999996e-16
-0.784 1.7763475000000002e-16
-0.783 2.3194513000000004e-16
-0.782 2.8038039499999996e-16
-0.781 3.19491515e-16
-0.78 3.459328399999999e-16
-0.779 3.566646599999999e-16
-0.778 3.49163445e-16
-0.777 3.2162905e-16
-0.776 2.731767e-16
-0.775 2.0400074999999993e-16
-0.774 1.1549695000000013e-16
-0.773 1.0331000000000026e-17
-0.772 -1.0755810000000003e-16
-0.771 -2.3302864999999996e-16
-0.77 -3.598859e-16
-0.769 -4.811138349999999e-16
-0.768 -5.89185455e-16
-0.767 -6.764432799999999e-16
-0.766 -7.35537445e-16
-0.765 -7.599021350000001e-16
-0.764 -7.442464000000001e-16
-0.763 -6.8503125e-16
-0.762 -5.8090115e-16
-0.761 -4.330375999999999e-16
-0.76 -2.454015499999998e-16
-0.759 -2.4833849999999974e-17
-0.758 2.190117499999998e-16
-0.757 4.739205499999998e-16
-0.756 7.255645500000002e-16
-0.755 9.581425e-16
-0.754 1.15519708e-15
-0.753 1.3005807e-15
-0.752 1.3795263199999998e-15
-0.751 1.3797681999999999e-15
-0.75 1.29264435e-15
-0.749 1.1141074499999997e-15
-0.748 8.455627499999998e-16
-0.747 4.944562500000002e-16
-0.746 7.453929999999985e-17
-0.745 -3.9425045000000026e-16
-0.744 -8.863336999999996e-16
-0.743 -1.3714835499999997e-15
-0.742 -1.8162554e-15
-0.741 -2.18581757e-15
-0.74 -2.44611145e-15
-0.739 -2.56623683e-15
-0.738 -2.52092905e-15
-0.737 -2.2929733999999996e-15
-0.736 -1.8753840999999994e-15
-0.735 -1.2731669999999997e-15
-0.734 -5.044900000000004e-16
-0.733 3.9889099999999934e-16
-0.732 1.3920744999999997e-15
-0.731 2.41841605e-15
-0.73 3.4119040499999997e-15
-0.729 4.3004770500000005e-15
-0.728 5.0101745e-15
-0.727 5.4699344e-15
-0.726 5.61679545e-15
-0.725 5.401190499999999e-15
-0.724 4.791972499999999e-15
-0.723 3.780806e-15
-0.722 2.3855214999999995e-15
-0.721 6.520780000000003e-16
-0.72 -1.3451699999999987e-15
-0.719 -3.5051389999999986e-15
-0.718 -5.703733000000001e-15
-0.717 -7.79960505e-15
-0.716 -9.6418087e-15
-0.715 -1.107904045e-14
-0.714 -1.19700068e-14
-0.713 -1.2194327e-14
-0.712 -1.1663266e-14
-0.711 -1.0329508499999999e-14
-0.71 -8.195178500000003e-15
-0.709 -5.317300500000001e-15
-0.708 -1.8100029999999973e-15
-0.707 2.1570829999999986e-15
-0.706 6.364567999999997e-15
-0.705 1.0553302000000002e-14
-0.704 1.4438417000000004e-14
-0.703 1.77268504e-14
-0.702 2.01375335e-14
-0.701 2.14230766e-14
-0.7 2.13915085e-14
-0.699 1.99265005e-14
-0.698 1.7004349499999996e-14
-0.697 1.2706050499999995e-14
-0.696 7.222975500000005e-15
-0.695 8.548050000000071e-16
-0.694 -6.001007500000002e-15
-0.693 -1.2868531e-14
-0.692 -1.9221152000000003e-14
-0.691 -2.45167845e-14
-0.69 -2.8238749299999996e-14
-0.689 -2.9939881e-14
-0.688 -2.92869007e-14
-0.687 -2.6101577999999997e-14
-0.686 -2.03949855e-14
-0.685 -1.2391170500000004e-14
-0.684 -2.536899999999999e-15
-0.683 8.505315999999997e-15
-0.682 1.9882807000000005e-14
-0.681 3.0597539000000005e-14
-0.68 3.9569411999999994e-14
-0.679 4.5715709500000006e-14
-0.678 4.8042721e-14
-0.677 4.574402549999999e-14
-0.676 3.8298455e-14
-0.675 2.5559744999999996e-14
-0.674 7.82932e-15
-0.673 -1.4096399999999993e-14
-0.672 -3.891212499999999e-14
-0.671 -6.4829858e-14
-0.67 -8.96493685e-14
-0.669 -1.1087472699999999e-13
-0.668 -1.258750565e-13
-0.667 -1.3208378999999997e-13
-0.666 -1.27226955e-13
-0.665 -1.0956687500000002e-13
-0.664 -7.814423000000003e-14
-0.663 -3.299869500000001e-14
-0.662 2.4653085000000023e-14
-0.661 9.230397e-14
-0.66 1.6612770000000003e-13
-0.659 2.410518445e-13
-0.658 3.1094441999999997e-13
-0.657 3.6891953549999996e-13
-0.656 4.0775838e-13
-0.655 4.20432885e-13
-0.654 4.007083999999999e-13
-0.653 3.4379260000000003e-13
-0.652 2.469879500000001e-13
-0.651 1.102958499999999e-13
-0.65 -6.30809e-14
-0.649 -2.6639639999999995e-13
-0.648 -4.892349e-13
-0.647 -7.176470600000001e-13
-0.646 -9.34585915e-13
-0.645 -1.12066194e-12
-0.644 -1.255216585e-12
-0.643 -1.31768845e-12
-0.642 -1.2892195500000002e-12
-0.641 -1.1544228499999999e-12
-0.64 -9.032054499999998e-13
-0.639 -5.325199999999999e-13
-0.638 -4.789810000000034e-14
-0.637 5.353886499999998e-13
-0.636 1.1916915000000002e-12
-0.635 1.8850116e-12
-0.634 2.5698103845e-12
-0.633 3.19267745e-12
-0.632 3.6948871655e-12
-0.631 4.015808849999999e-12
-0.63 4.0970709500000006e-12
-0.629 3.8873075000000005e-12
-0.628 3.347236e-12
-0.627 2.4547544999999996e-12
-0.626 1.2096900000000005e-12
-0.625 -3.6220849999999916e-13
-0.624 -2.2064580000000007e-12
-0.623 -4.238622e-12
-0.622 -6.345046299999999e-12
-0.621 -8.3858448e-12
-0.62 -1.02003067e-11
-0.619 -1.1614765199999999e-11
-0.618 -1.2452787499999998e-11
-0.617 -1.2547365499999999e-11
-0.616 -1.1754585999999998e-11
-0.615 -9.968055499999996e-12
-0.614 -7.1332030000000045e-12
-0.613 -3.260402000000004e-12
-0.612 1.5641840000000006e-12
-0.611 7.171222000000004e-12
-0.61 1.33054105e-11
-0.609 1.9628224e-11
-0.608 2.572699515e-11
-0.607 3.11307545e-11
-0.606 3.533292585e-11
-0.605 3.7820448e-11
-0.604 3.81084265e-11
-0.603 3.5778859999999986e-11
-0.602 3.0521430000000006e-11
-0.601 2.2173980000000016e-11
-0.6 1.0759754999999986e-11
-0.599 -3.4816250000000124e-12
-0.598 -2.0072679999999998e-11
-0.597 -3.8289189999999996e-11
-0.596 -5.7166581999999986e-11
-0.595 -7.55238337e-11
-0.594 -9.2006198e-11
-0.593 -1.0514709629999999e-10
-0.592 -1.1344824999999999e-10
-0.591 -1.1547568500000002e-10
-0.59 -1.0996794999999999e-10
-0.589 -9.595138499999998e-11
-0.588 -7.285582000000001e-11
-0.587 -4.062311000000001e-11
-0.586 1.9981499999999711e-13
-0.585 4.8392304999999993e-11
-0.584 1.0202427000000001e-10
-0.583 1.5846136e-10
-0.582 2.1441774e-10
-0.581 2.6606062999999997e-10
-0.58 3.0916868999999993e-10
-0.579 3.39342995e-10
-0.578 3.52265655e-10
-0.577 3.4399704e-10
-0.576 3.1129909999999997e-10
-0.575 2.5196805000000006e-10
-0.574 1.651568500000001e-10
-0.573 5.16643499999999e-11
-0.572 -8.583195000000002e-11
-0.571 -2.4262494999999986e-10
-0.57 -4.1193085e-10
-0.569 -5.849671400000001e-10
-0.568 -7.511712900000001e-10
-0.567 -8.9856906e-10
-0.566 -1.01429501e-09
-0.565 -1.08525615e-09
-0.564 -1.0989231999999997e-09
-0.563 -1.0442182999999998e-09
-0.562 -9.124615000000001e-10
-0.561 -6.983270000000004e-10
-0.56 -4.007498999999996e-10
-0.559 -2.372134999999944e-11
-0.558 4.230966999999995e-10
-0.557 9.240041999999995e-10
-0.556 1.4572058000000003e-09
-0.555 1.9951172e-09
-0.554 2.5050782e-09
-0.553 2.95049285e-09
-0.552 3.29239935e-09
-0.551 3.4914414000000005e-09
-0.55 3.51019275e-09
-0.549 3.315750499999999e-09
-0.548 2.8824814999999994e-09
-0.547 2.1947915e-09
-0.546 1.2497510000000015e-09
-0.545 5.93939999999998e-11
-0.544 -1.347483500000001e-09
-0.543 -2.9242239999999997e-09
-0.542 -4.6060839999999995e-09
-0.541 -6.3110267000000005e-09
-0.54 -7.941665150000001e-09
-0.539 -9.3884073e-09
-0.538 -1.053382485e-08
-0.537 -1.1258190999999999e-08
-0.536 -1.1446039e-08
-0.535 -1.0993542000000004e-08
-0.534 -9.816415500000003e-09
-0.533 -7.857977499999996e-09
-0.532 -5.096936999999998e-09
-0.531 -1.5544150000000026e-09
-0.53 2.7002944999999977e-09
-0.529 7.5457595e-09
-0.528 1.28067425e-08
-0.527 1.8255276000000002e-08
-0.526 2.361485282e-08
-0.525 2.8567953499999995e-08
-0.524 3.276706218e-08
-0.523 3.58490705e-08
-0.522 3.7452798499999995e-08
-0.521 3.723916e-08
-0.52 3.4913315e-08
-0.519 3.024785499999999e-08
-0.518 2.3105954999999997e-08
-0.517 1.346333000000001e-08
-0.516 1.4274500000000073e-09
-0.515 -1.2747290000000013e-08
-0.514 -2.8649805000000016e-08
-0.513 -4.570946499999998e-08
-0.512 -6.320118049999999e-08
-0.511 -8.0259434e-08
-0.51 -9.59018295e-08
-0.509 -1.0906232099999999e-07
-0.508 -1.1863391499999998e-07
-0.507 -1.23519945e-07
-0.506 -1.22692625e-07
-0.505 -1.1525680499999999e-07
-0.504 -1.0051672999999999e-07
-0.503 -7.804258999999997e-08
-0.502 -4.773334499999999e-08
-0.501 -9.872745000000048e-09
-0.5 3.4826049999999986e-08
-0.499 8.519066500000001e-08
-0.498 1.39578085e-07
-0.497 1.9588504000000002e-07
-0.496 2.515827335e-07
-0.495 3.0377759000000003e-07
-0.494 3.492987615e-07
-0.493 3.8481207499999997e-07
-0.492 4.0695832000000003e-07
-0.491 4.1251335e-07
-0.49 3.985637500000001e-07
-0.489 3.6269425000000004e-07
-0.488 3.0317779999999985e-07
-0.487 2.1915940000000003e-07
-0.486 1.1082655000000004e-07
-0.485 -2.0446499999999898e-08
-0.484 -1.7198819999999998e-07
-0.483 -3.397652000000001e-07
-0.482 -5.183712e-07
-0.481 -7.0107673e-07
-0.48 -8.799479305e-07
-0.479 -1.04603572e-06
-0.478 -1.1896376195e-06
-0.477 -1.3006292999999999e-06
-0.476 -1.3688610499999999e-06
-0.475 -1.3846097499999998e-06
-0.474 -1.3390744999999998e-06
-0.473 -1.2248962500000003e-06
-0.472 -1.03668845e-06
-0.471 -7.715525499999999e-07
-0.47 -4.295526000000003e-07
-0.469 -1.4129500000000338e-08
-0.468 4.6757220000000025e-07
-0.467 1.0044948500000002e-06
-0.466 1.5815932e-06
-0.465 2.1799116499999998e-06
-0.464 2.7768380999999995e-06
-0.463 3.3465376500000005e-06
-0.462 3.8605716e-06
-0.461 4.28869885e-06
-0.46 4.5998509e-06
-0.459 4.763258000000001e-06
-0.458 4.7497029999999995e-06
-0.457 4.5328649999999995e-06
-0.456 4.0907125000000005e-06
-0.455 3.406898499999999e-06
-0.454 2.472101499999999e-06
-0.453 1.2852540000000004e-06
-0.452 -1.4539450000000013e-07
-0.451 -1.8014384999999989e-06
-0.45 -3.6537665e-06
-0.449 -5.662337e-06
-0.448 -7.776327999999999e-06
-0.447 -9.93469745e-06
-0.446 -1.2067164050000001e-05
-0.445 -1.409562355e-05
-0.444 -1.593598995e-05
-0.443 -1.7500438499999998e-05
-0.442 -1.8699998500000003e-05
-0.441 -1.9447454500000005e-05
-0.44 -1.9660473999999995e-05
-0.439 -1.9264874e-05
-0.438 -1.8197905000000004e-05
-0.437 -1.641150999999999e-05
-0.436 -1.3875364999999997e-05
-0.435 -1.057958000000001e-05
-0.434 -6.53711000000001e-06
-0.433 -1.7854499999999877e-06
-0.432 3.612155000000016e-06
-0.431 9.56627999999999e-06
-0.43 1.596170999999999e-05
-0.429 2.2658575000000002e-05
-0.428 2.9494441999999995e-05
-0.427 3.6287217500000005e-05
-0.426 4.2838905e-05
-0.425 4.894007e-05
-0.424 5.4375043000000005e-05
-0.423 5.89276625e-05
-0.422 6.238740499999999e-05
-0.421 6.455584499999999e-05
-0.42 6.525311500000001e-05
-0.419 6.432429999999998e-05
-0.418 6.164558999999998e-05
-0.417 5.7129765e-05
-0.416 5.0731149999999996e-05
-0.415 4.2449690000000014e-05
-0.414 3.233396000000001e-05
-0.413 2.0483015000000005e-05
-0.412 7.04707499999999e-06
-0.411 -7.773115000000027e-06
-0.41 -2.3728330000000007e-05
-0.409 -4.0524159999999984e-05
-0.408 -5.782552500000001e-05
-0.407 -7.526241999999999e-05
-0.406 -9.243678999999997e-05
-0.405 -0.00010893007499999999
-0.404 -0.0001243115315
-0.403 -0.0001381470425
-0.402 -0.00015000806850000003
-0.401 -0.00015948064749999997
-0.4 -0.00016617401999999997
-0.399 -0.00016972878500000002
-0.398 -0.000169824375
-0.397 -0.00016618539499999995
-0.396 -0.00015858697
-0.395 -0.00014685900000000005
-0.394 -0.00013088855
-0.393 -0.00011062129999999994
-0.392 -8.606144999999998e-05
-0.391 -5.7269850000000104e-05
-0.39 -2.436124999999993e-05
-0.389 1.2499700000000015e-05
-0.388 5.3103649999999994e-05
-0.387 9.720265000000005e-05
-0.386 0.00014451664999999992
-0.385 0.00019474055000000002
-0.384 0.00024755157000000004
-0.383 0.000302616155
-0.382 0.00035959678499999996
-0.381 0.00041815842
-0.38 0.00047797389500000003
-0.379 0.000538728625
-0.378 0.0006001242999999999
-0.377 0.0006618814499999998
-0.376 0.000723741
-0.375 0.0007854644500000003
-0.374 0.0008468333499999999
-0.373 0.0009076478499999997
-0.372 0.0009677235000000004
-0.371 0.0010268888000000002
-0.37 0.0010849820499999998
-0.369 0.0011418469499999999
-0.368 0.0011973279999999999
-0.367 0.0012512695
-0.366 0.0013035089999999991
-0.365 0.0013538775000000002
-0.364 0.0014021979999999997
-0.363 0.0014482819999999993
-0.362 0.0014919330000000008
-0.361 0.0015329455
-0.36 0.0015711110000000003
-0.359 0.0016062190000000016
-0.358 0.0016380639999999983
-0.357 0.0016664499999999981
-0.356 0.0016911955000000008
-0.355 0.0017121465000000003
-0.354 0.0017291824999999994
-0.353 0.0017422195
-0.352 0.001751222000000001
-0.351 0.0017562099999999998
-0.35 0.0017572645000000005
-0.349 0.001754534999999999
-0.348 0.0017482404999999983
-0.347 0.0017386765000000015
-0.346 0.001726215500000002
-0.345 0.001711302499999999
-0.344 0.001694455499999997
-0.343 0.0016762609999999992
-0.342 0.0016573750000000043
-0.341 0.001638500499999999
-0.34 0.0016203869999999957
-0.339 0.0016038225000000051
-0.338 0.0015896090000000035
-0.337 0.001578564499999999
-0.336 0.001571498999999997
-0.335 0.0015691970000000003
-0.334 0.0015724110000000019
-0.333 0.0015818414999999961
-0.332 0.001598118499999997
-0.331 0.0016218025000000005
-0.33 0.0016533590000000003
-0.329 0.0016931550000000043
-0.328 0.0017414465000000045
-0.327 0.0017983694999999965
-0.326 0.0018639469999999997
-0.325 0.0019380735000000026
-0.324 0.0020205275000000004
-0.323 0.0021109654999999974
-0.322 0.002208923999999995
-0.321 0.0023138399999999997
-0.32 0.002425051000000002
-0.319 0.0025418130000000017
-0.318 0.0026633075000000055
-0.317 0.0027886610000000004
-0.316 0.002916955999999998
-0.315 0.0030472499999999944
-0.314 0.003178604999999996
-0.313 0.0033100850000000064
-0.312 0.003440790000000001
-0.311 0.003569859999999993
-0.31 0.003696474999999995
-0.309 0.0038199050000000054
-0.308 0.003939515000000008
-0.307 0.004054744999999994
-0.306 0.004165144999999992
-0.305 0.00427037
-0.304 0.004370190000000001
-0.303 0.004464480000000006
-0.302 0.00455321
-0.301 0.004636479999999999
-0.3 0.004714480000000003
-0.299 0.0047874749999999985
-0.298 0.004855834999999995
-0.297 0.004919999999999999
-0.296 0.0049804350000000035
-0.295 0.005037669999999995
-0.294 0.005092294999999993
-0.293 0.005144875000000007
-0.292 0.005196009999999999
-0.291 0.005246309999999989
-0.29 0.005296340000000017
-0.289 0.005346665000000014
-0.288 0.005397829999999987
-0.287 0.005450320000000003
-0.286 0.005504624999999996
-0.285 0.005561175
-0.284 0.0056203450000000005
-0.283 0.005682534999999988
-0.282 0.0057480550000000045
-0.281 0.005817204999999997
-0.28 0.005890284999999993
-0.279 0.0059675600000000046
-0.278 0.006049285
-0.277 0.00613572500000001
-0.276 0.006227140000000004
-0.275 0.006323784999999996
-0.274 0.00642593500000001
-0.273 0.006533865000000005
-0.272 0.006647879999999988
-0.271 0.006768274999999989
-0.27 0.0068953600000000136
-0.269 0.007029430000000007
-0.268 0.007170759999999991
-0.267 0.007319659999999994
-0.266 0.007476364999999997
-0.265 0.007641084999999999
-0.264 0.007813995000000002
-0.263 0.007995210000000018
-0.262 0.00818474500000002
-0.261 0.008382560000000006
-0.26 0.008588539999999987
-0.259 0.008802454999999973
-0.258 0.009023984999999993
-0.257 0.009252700000000008
-0.256 0.009488100000000025
-0.255 0.009729545000000013
-0.254 0.009976314999999982
-0.253 0.01022765499999997
-0.252 0.010482719999999982
-0.251 0.010740610000000012
-0.25 0.011000385
-0.249 0.011261090000000014
-0.248 0.011521800000000025
-0.247 0.011781595
-0.246 0.012039614999999995
-0.245 0.012295114999999997
-0.244 0.012547390000000009
-0.243 0.012795839999999973
-0.242 0.013040014999999997
-0.241 0.013279600000000013
-0.24 0.01351445499999998
-0.239 0.013744559999999998
-0.238 0.013970065000000014
-0.237 0.014191345000000015
-0.236 0.014408854999999979
-0.235 0.014623195000000002
-0.234 0.014835200000000008
-0.233 0.015045729999999978
-0.232 0.015255769999999991
-0.231 0.015466479999999975
-0.23 0.015678940000000044
-0.229 0.015894374999999995
-0.228 0.016114020000000017
-0.227 0.016339070000000056
-0.226 0.016570719999999983
-0.225 0.016810145000000012
-0.224 0.017058434999999986
-0.223 0.017316504999999954
-0.222 0.01758531
-0.221 0.017865659999999978
-0.22 0.018158195000000005
-0.219 0.018463515000000055
-0.218 0.018782070000000026
-0.217 0.019114095000000025
-0.216 0.019459749999999963
-0.215 0.01981929999999992
-0.214 0.0201926
-0.213 0.020579400000000005
-0.212 0.02097970000000002
-0.211 0.02139315000000001
-0.21 0.021819449999999983
-0.209 0.022258200000000013
-0.208 0.022709000000000003
-0.207 0.023171500000000005
-0.206 0.023645150000000004
-0.205 0.02412950000000002
-0.204 0.024624299999999957
-0.203 0.025129049999999944
-0.202 0.025643300000000004
-0.201 0.02616680000000003
-0.2 0.026699199999999992
-0.199 0.02724019999999998
-0.198 0.02778955000000005
-0.197 0.028347000000000035
-0.196 0.02891229999999999
-0.195 0.02948525000000004
-0.194 0.0300656
-0.193 0.03065339999999992
-0.192 0.031248450000000007
-0.191 0.03185035
-0.19 0.03245904999999992
-0.189 0.03307449999999998
-0.188 0.03369660000000007
-0.187 0.034325150000000124
-0.186 0.034960050000000055
-0.185 0.03560114999999994
-0.184 0.03624834999999985
-0.183 0.03690159999999998
-0.182 0.03756070000000011
-0.181 0.03822570000000004
-0.18 0.03889654999999998
-0.179 0.03957329999999989
-0.178 0.04025605000000004
-0.177 0.040944900000000055
-0.176 0.04164009999999994
-0.175 0.042341800000000096
-0.174 0.04305030000000002
-0.173 0.04376604999999995
-0.172 0.04448960000000005
-0.171 0.0452213499999999
-0.17 0.04596194999999998
-0.169 0.046712100000000006
-0.168 0.04747269999999996
-0.167 0.048244599999999985
-0.166 0.049028650000000076
-0.165 0.049825950000000084
-0.164 0.050637399999999964
-0.163 0.0514642
-0.162 0.0523073999999999
-0.161 0.05316814999999997
-0.16 0.05404765000000001
-0.159 0.054946850000000096
-0.158 0.05586709999999992
-0.157 0.05680920000000003
-0.156 0.057774000000000235
-0.155 0.058762499999999926
-0.154 0.05977524999999996
-0.153 0.060813149999999795
-0.152 0.06187674999999993
-0.151 0.0629661500000003
-0.15 0.06408155000000014
-0.149 0.06522314999999998
-0.148 0.06639074999999993
-0.147 0.06758399999999973
-0.146 0.06880255000000006
-0.145 0.0700458000000003
-0.144 0.07131309999999998
-0.143 0.07260349999999986
-0.142 0.07391589999999991
-0.141 0.07524944999999983
-0.14 0.07660310000000006
-0.139 0.07797570000000012
-0.138 0.07936615000000002
-0.137 0.08077350000000015
-0.136 0.08219669999999996
-0.135 0.0836346
-0.134 0.08508629999999977
-0.133 0.08655129999999993
-0.132 0.08802910000000011
-0.131 0.08951904999999985
-0.13 0.09102094999999995
-0.129 0.09253490000000002
-0.128 0.09406105000000012
-0.127 0.0955995000000002
-0.126 0.09715094999999983
-0.125 0.09871600000000001
-0.124 0.10029540000000012
-0.123 0.10189034999999975
-0.122 0.1035016
-0.121 0.10513050000000015
-0.12 0.10677830000000003
-0.119 0.10844595000000022
-0.118 0.11013475000000025
-0.117 0.11184639999999943
-0.116 0.11358204999999962
-0.115 0.11534250000000033
-0.114 0.11712910000000022
-0.113 0.11894294999999963
-0.112 0.12078489999999996
-0.111 0.12265595000000053
-0.11 0.12455710000000011
-0.109 0.12648885000000007
-0.108 0.1284519500000001
-0.107 0.13044699999999987
-0.106 0.13247479999999956
-0.105 0.13453539999999964
-0.104 0.13662905000000047
-0.103 0.1387568500000004
-0.102 0.14091889999999965
-0.101 0.14311589999999952
-0.1 0.14534819999999996
-0.098999999 0.14761645000000043
-0.097999997 0.1499214500000004
-0.097000003 0.15226324999999968
-0.096000001 0.15464284999999972
-0.094999999 0.15706135000000016
-0.093999997 0.15951919999999994
-0.093000002 0.16201669999999982
-0.092 0.16455519999999987
-0.090999998 0.16713555000000005
-0.090000004 0.16975804999999988
-0.089000002 0.17242450000000026
-0.088 0.17513400000000007
-0.086999997 0.1778874999999996
-0.086000003 0.18068600000000018
-0.085000001 0.18352900000000053
-0.083999999 0.18641749999999999
-0.082999997 0.1893514999999999
-0.082000002 0.19233050000000027
-0.081 0.19535349999999968
-0.079999998 0.19842149999999945
-0.079000004 0.20153349999999964
-0.078000002 0.20468900000000081
-0.077 0.207888000000001
-0.075999998 0.21112849999999936
-0.075000003 0.21441099999999924
-0.074000001 0.21773450000000066
-0.072999999 0.22109800000000082
-0.071999997 0.224500999999999
-0.071000002 0.22794249999999922
-0.07 0.23142350000000012
-0.068999998 0.23494349999999975
-0.068000004 0.2385015000000006
-0.067000002 0.2420975000000001
-0.066 0.24573200000000023
-0.064999998 0.24940599999999977
-0.064000003 0.25311999999999935
-0.063000001 0.25687500000000046
-0.061999999 0.2606710000000004
-0.061000001 0.26450900000000055
-0.059999999 0.26839149999999906
-0.059 0.27232050000000013
-0.057999998 0.27629600000000115
-0.057 0.2803195
-0.056000002 0.28439299999999973
-0.055 0.2885189999999997
-0.054000001 0.29269950000000006
-0.052999999 0.2969350000000002
-0.052000001 0.30122699999999963
-0.050999999 0.305576999999999
-0.050000001 0.3099875000000005
-0.048999999 0.31445950000000034
-0.048 0.3189949999999998
-0.046999998 0.3235940000000004
-0.046 0.32825699999999997
-0.045000002 0.3329864999999994
-0.044 0.3377825000000002
-0.043000001 0.3426460000000009
-0.041999999 0.3475769999999989
-0.041000001 0.352575999999999
-0.039999999 0.3576445000000005
-0.039000001 0.3627820000000001
-0.037999999 0.3679889999999998
-0.037 0.3732655000000009
-0.035999998 0.3786115000000009
-0.035 0.384028499999999
-0.034000002 0.3895169999999987
-0.033 0.3950744999999993
-0.032000002 0.4007030000000006
-0.030999999 0.40640450000000033
-0.029999999 0.41217599999999954
-0.028999999 0.41801800000000167
-0.028000001 0.4239349999999995
-0.027000001 0.42992650000000054
-0.026000001 0.4359900000000012
-0.025 0.44212799999999963
-0.024 0.44834149999999995
-0.023 0.45463049999999944
-0.022 0.4609959999999995
-0.021 0.4674400000000004
-0.02 0.47396299999999997
-0.018999999 0.48056499999999835
-0.017999999 0.4872475000000003
-0.017000001 0.4940130000000012
-0.016000001 0.5008610000000006
-0.015 0.5077919999999988
-0.014 0.5148074999999984
-0.013 0.5219085000000004
-0.012 0.5290960000000011
-0.011 0.536368999999999
-0.0099999998 0.5437309999999991
-0.0089999996 0.5511815000000005
-0.0080000004 0.5587205000000006
-0.0070000002 0.5663505000000004
-0.0060000001 0.574070500000001
-0.0049999999 0.5818784999999999
-0.0040000002 0.5897774999999981
-0.003 0.5977679999999994
-0.0020000001 0.605850000000001
-0.001 0.6140240000000009
0.0 0.622287999999999
0.001 0.6306435
0.0020000001 0.6390925000000015
0.003 0.6476345
0.0040000002 0.656267999999999
0.0049999999 0.6649935000000015
0.0060000001 0.6738129999999998
0.0070000002 0.6827294999999981
0.0080000004 0.6917400000000002
0.0089999996 0.7008450000000016
0.0099999998 0.7100460000000015
0.011 0.7193460000000015
0.012 0.7287484999999986
0.013 0.7382509999999972
0.014 0.7478550000000023
0.015 0.7575639999999998
0.016000001 0.767380499999996
0.017000001 0.7773049999999998
0.017999999 0.7873400000000012
0.018999999 0.7974884999999989
0.02 0.8077510000000019
0.021 0.8181290000000042
0.022 0.8286234999999963
0.023 0.8392379999999968
0.024 0.8499745000000033
0.025 0.8608329999999992
0.026000001 0.8718169999999978
0.027000001 0.882929
0.028000001 0.8941685000000023
0.028999999 0.9055335000000017
0.029999999 0.9170300000000017
0.030999999 0.9286564999999971
0.032000002 0.9404144999999984
0.033 0.9523065000000007
0.034000002 0.9643265000000014
0.035 0.9764799999999999
0.035999998 0.9887704999999982
0.037 1.0011955000000015
0.037999999 1.013753499999999
0.039000001 1.026445499999998
0.039999999 1.0392745000000023
0.041000001 1.0522400000000032
0.041999999 1.0653395
0.043000001 1.0785794999999994
0.044 1.091958499999996
0.045000002 1.1054740000000003
0.046 1.1191295000000034
0.046999998 1.1329244999999968
0.048 1.146862499999999
0.048999999 1.1609435000000041
0.050000001 1.1751665000000002
0.050999999 1.1895314999999982
0.052000001 1.2040399999999973
0.052999999 1.2186965000000014
0.054000001 1.2334985000000043
0.055 1.2484469999999963
0.056000002 1.2635399999999963
0.057 1.2787815000000047
0.057999998 1.2941720000000034
0.059 1.3097069999999993
0.059999999 1.325396999999999
0.061000001 1.3412334999999935
0.061999999 1.3572174999999949
0.063000001 1.37335000000001
0.064000003 1.3896350000000013
0.064999998 1.4060749999999913
0.066 1.4226599999999983
0.067000002 1.4393950000000022
0.068000004 1.4562850000000045
0.068999998 1.4733300000000056
0.07 1.4905250000000039
0.071000002 1.5078799999999912
0.071999997 1.5253899999999991
0.072999999 1.5430550000000058
0.074000001 1.5608849999999928
0.075000003 1.5788799999999925
0.075999998 1.5970300000000017
0.077 1.6153500000000038
0.078000002 1.6338399999999993
0.079000004 1.652485000000004
0.079999998 1.6713100000000047
0.081 1.6903100000000004
0.082000002 1.7094850000000015
0.082999997 1.728834999999997
0.083999999 1.748365
0.085000001 1.7680749999999992
0.086000003 1.7879699999999963
0.086999997 1.8080500000000024
0.088 1.8283000000000014
0.089000002 1.848745000000002
0.090000004 1.869380000000002
0.090999998 1.8902
0.092 1.9112049999999963
0.093000002 1.932394999999991
0.093999997 1.9537799999999974
0.094999999 1.9753550000000035
0.096000001 1.9971100000000064
0.097000003 2.0190599999999996
0.097999997 2.0412049999999944
0.098999999 2.0635300000000067
0.1 2.0860499999999993
0.101 2.108769999999995
0.102 2.131680000000001
0.103 2.1547799999999966
0.104 2.1780750000000038
0.105 2.2015650000000013
0.106 2.2252500000000013
0.107 2.2491350000000034
0.108 2.273225
0.109 2.2975049999999966
0.11 2.3219849999999957
0.111 2.3466700000000005
0.112 2.371554999999997
0.113 2.396635000000006
0.114 2.4219300000000015
0.115 2.4474349999999925
0.116 2.473129999999994
0.117 2.499030000000001
0.118 2.525140000000014
0.119 2.5514649999999923
0.12 2.577994999999997
0.121 2.604720000000003
0.122 2.6316499999999925
0.123 2.658785000000008
0.124 2.686130000000009
0.125 2.713689999999996
0.126 2.741454999999988
0.127 2.769415000000003
0.128 2.7975850000000033
0.129 2.82596999999999
0.13 2.8545399999999965
0.131 2.883320000000009
0.132 2.912315000000009
0.133 2.94150999999999
0.134 2.9709099999999973
0.135 3.0005100000000082
0.136 3.0303250000000057
0.137 3.0603500000000095
0.138 3.090579999999996
0.139 3.1210249999999915
0.14 3.1516799999999936
0.141 3.1825400000000004
0.142 3.2136100000000134
0.143 3.24488999999999
0.144 3.276389999999998
0.145 3.308105000000014
0.146 3.3400249999999923
0.147 3.3721700000000037
0.148 3.4045350000000028
0.149 3.437099999999984
0.15 3.469884999999996
0.151 3.502890000000019
0.152 3.5361150000000077
0.153 3.569564999999987
0.154 3.603219999999993
0.155 3.6370950000000084
0.156 3.671189999999991
0.157 3.7055000000000033
0.158 3.740030000000003
0.159 3.774764999999987
0.16 3.809715000000001
0.161 3.8448850000000028
0.162 3.8802700000000128
0.163 3.9158700000000093
0.164 3.951684999999993
0.165 3.9877149999999846
0.166 4.023955000000004
0.167 4.060405000000009
0.168 4.097059999999997
0.169 4.133929999999993
0.17 4.171009999999995
0.171 4.208310000000008
0.172 4.245829999999988
0.173 4.2835350000000085
0.174 4.321455000000015
0.175 4.359589999999987
0.176 4.397934999999988
0.177 4.436494999999996
0.178 4.4752649999999905
0.179 4.5142399999999885
0.18 4.553395000000005
0.181 4.59277000000001
0.182 4.63238000000003
0.183 4.672165000000001
0.184 4.712139999999994
0.185 4.752355000000024
0.186 4.792774999999973
0.187 4.833374999999983
0.188 4.8741700000000385
0.189 4.915174999999992
0.19 4.95637999999997
0.191 4.997775000000013
0.192 5.0393850000000215
0.193 5.08120499999997
0.194 5.123184999999975
0.195 5.16535000000002
0.196 5.207745000000013
0.197 5.250329999999985
0.198 5.293079999999992
0.199 5.3360350000000025
0.2 5.379179999999992
0.201 5.422484999999992
0.202 5.466000000000021
0.203 5.509705000000028
0.204 5.553570000000002
0.205 5.597619999999974
0.206 5.641860000000013
0.207 5.686260000000018
0.208 5.730844999999977
0.209 5.775620000000002
0.21 5.820554999999994
0.211 5.865680000000008
0.212 5.91096499999999
0.213 5.956415000000007
0.214 6.0020250000000335
0.215 6.047799999999966
0.216 6.093759999999983
0.217 6.139860000000004
0.218 6.186125000000016
0.219 6.232549999999996
0.22 6.279114999999981
0.221 6.325844999999999
0.222 6.3727150000000234
0.223 6.419725000000008
0.224 6.466874999999997
0.225 6.5141800000000165
0.226 6.561609999999971
0.227 6.609154999999986
0.228 6.656860000000013
0.229 6.704660000000007
0.23 6.752575000000018
0.231 6.800635000000013
0.232 6.848784999999996
0.233 6.897024999999966
0.234 6.945384999999978
0.235 6.993860000000006
0.236 7.042405000000016
0.237 7.091044999999991
0.238 7.139795000000006
0.239 7.188620000000023
0.24 7.237520000000003
0.241 7.286504999999988
0.242 7.335584999999941
0.243 7.384735000000048
0.244 7.433955000000006
0.245 7.483224999999936
0.246 7.532585000000029
0.247 7.582035000000022
0.248 7.631489999999993
0.249 7.68098999999996
0.25 7.73058499999998
0.251 7.7802250000000805
0.252 7.829905000000021
0.253 7.879639999999917
0.254 7.929419999999979
0.255 7.9792450000000334
0.256 8.029075000000068
0.257 8.078900000000038
0.258 8.128770000000001
0.259 8.178684999999957
0.26 8.228604999999979
0.261 8.27852999999998
0.262 8.328490000000018
0.263 8.378455000000034
0.264 8.428379999999951
0.265 8.478294999999992
0.266 8.528210000000037
0.267 8.578135000000039
0.268 8.62801499999996
0.269 8.677814999999942
0.27 8.727650000000045
0.271 8.777450000000027
0.272 8.8271
0.273 8.876800000000035
0.274 8.92645000000001
0.275 8.97599999999995
0.276 9.025500000000001
0.277 9.07490000000002
0.278 9.12424999999998
0.279 9.17349999999999
0.28 9.222649999999968
0.281 9.271699999999997
0.282 9.320700000000052
0.283 9.369599999999988
0.284 9.418349999999915
0.285 9.46695000000001
0.286 9.515450000000067
0.287 9.563800000000032
0.288 9.612099999999936
0.289 9.660199999999945
0.29 9.70810000000006
0.291 9.755950000000027
0.292 9.803549999999953
0.293 9.850999999999956
0.294 9.898350000000015
0.295 9.94545000000003
0.296 9.992349999999977
0.297 10.039100000000003
0.298 10.085650000000046
0.299 10.13195000000005
0.3 10.17800000000001
0.301 10.223899999999961
0.302 10.269499999999987
0.303 10.31490000000003
0.304 10.360100000000005
0.305 10.404949999999989
0.306 10.449599999999993
0.307 10.493999999999955
0.308 10.538099999999988
0.309 10.581950000000065
0.31 10.625449999999981
0.311 10.668649999999968
0.312 10.71165000000006
0.313 10.754250000000013
0.314 10.79649999999998
0.315 10.83849999999999
0.316 10.880150000000013
0.317 10.921449999999957
0.318 10.96234999999994
0.319 11.002949999999993
0.32 11.043149999999997
0.321 11.082900000000064
0.322 11.122350000000031
0.323 11.161399999999947
0.324 11.199999999999925
0.325 11.238200000000028
0.326 11.275950000000021
0.327 11.31324999999999
0.328 11.350149999999996
0.329 11.38665000000004
0.33 11.422550000000053
0.331 11.458049999999927
0.332 11.493100000000041
0.333 11.52765000000007
0.334 11.561700000000014
0.335 11.59525000000005
0.336 11.628250000000028
0.337 11.6606
0.338 11.69255000000001
0.339 11.72404999999991
0.34 11.754949999999951
0.341 11.785249999999962
0.342 11.814949999999943
0.343 11.844100000000038
0.344 11.872700000000076
0.345 11.900700000000084
0.346 11.928099999999887
0.347 11.954849999999857
0.348 11.981000000000144
0.349 12.006500000000079
0.35 12.031399999999984
0.351 12.05559999999991
0.352 12.079150000000004
0.353 12.102050000000093
0.354 12.124249999999858
0.355 12.14574999999999
0.356 12.166600000000118
0.357 12.18685000000004
0.358 12.206350000000011
0.359 12.22510000000003
0.36 12.243099999999924
0.361 12.260399999999837
0.362 12.2769
0.363 12.292600000000062
0.364 12.307700000000095
0.365 12.321950000000054
0.366 12.33534999999994
0.367 12.34805000000002
0.368 12.359850000000055
0.369 12.370849999999988
0.37 12.380999999999851
0.371 12.390299999999986
0.372 12.398800000000023
0.373 12.406350000000039
0.374 12.41304999999998
0.375 12.418799999999903
0.376 12.423650000000126
0.377 12.427650000000103
0.378 12.430649999999911
0.379 12.432599999999926
0.38 12.433600000000093
0.381 12.433750000000014
0.382 12.432899999999941
0.383 12.431000000000074
0.384 12.428050000000065
0.385 12.423999999999943
0.386 12.418999999999972
0.387 12.412950000000034
0.388 12.405750000000006
0.389 12.397500000000013
0.39 12.388250000000024
0.391 12.377949999999895
0.392 12.366399999999903
0.393 12.353800000000117
0.394 12.34010000000004
0.395 12.325199999999905
0.396 12.309199999999999
0.397 12.292050000000005
0.398 12.27380000000007
0.399 12.254350000000073
0.4 12.23369999999984
0.401 12.211899999999867
0.402 12.18895000000015
0.403 12.164750000000051
0.404 12.139349999999888
0.405 12.112650000000064
0.406 12.084700000000032
0.407 12.05559999999991
0.408 12.0252500000001
0.409 11.993700000000052
0.41 11.9606999999999
0.411 11.926399999999914
0.412 11.890850000000064
0.413 11.854000000000031
0.414 11.815800000000015
0.415 11.776200000000042
0.416 11.735199999999939
0.417 11.692850000000025
0.418 11.64919999999993
0.419 11.604049999999928
0.42 11.557600000000091
0.421 11.509750000000125
0.422 11.460399999999906
0.423 11.409649999999903
0.424 11.357399999999997
0.425 11.303650000000012
0.426 11.248500000000071
0.427 11.191800000000079
0.428 11.133600000000007
0.429 11.07389999999986
0.43 11.01269999999998
0.431 10.950000000000022
0.432 10.885750000000014
0.433 10.819950000000127
0.434 10.752500000000067
0.435 10.683549999999931
0.436 10.613049999999916
0.437 10.540900000000075
0.438 10.467150000000036
0.439 10.391699999999851
0.44 10.314649999999988
0.441 10.236050000000073
0.442 10.155700000000039
0.443 10.073749999999979
0.444 9.99014999999992
0.445 9.904749999999941
0.446 9.817699999999965
0.447 9.729050000000134
0.448 9.638550000000064
0.449 9.546299999999876
0.45 9.452450000000008
0.451 9.356750000000073
0.452 9.25930000000002
0.453 9.160100000000018
0.454 9.059049999999951
0.455 8.956350000000057
0.456 8.85185000000007
0.457 8.745499999999844
0.458 8.637299999999897
0.459 8.527300000000029
0.46 8.41540000000012
0.461 8.30170000000012
0.462 8.186349999999774
0.463 8.06894999999981
0.464 7.949750000000103
0.465 7.82869999999998
0.466 7.705800000000138
0.467 7.581000000000254
0.468 7.454100000000088
0.469 7.32539999999983
0.47 7.19484999999985
0.471 7.062400000000177
0.472 6.928100000000089
0.473 6.791750000000041
0.474 6.65335000000003
0.475 6.513099999999953
0.476 6.370999999999808
0.477 6.226850000000048
0.478 6.080600000000006
0.479 5.932499999999896
0.48 5.782400000000146
0.481 5.630250000000086
0.482 5.475999999999745
0.483 5.319699999999789
0.484 5.1614000000001905
0.485 5.000999999999964
0.486 4.838750000000017
0.487 4.67435000000016
0.488 4.5078000000000475
0.489 4.339199999999973
0.49 4.168599999999911
0.491 3.995949999999887
0.492 3.8210500000000063
0.493 3.64405000000019
0.494 3.465050000000039
0.495 3.2840499999998993
0.496 3.10074999999993
0.497 2.9153999999999987
0.498 2.728050000000079
0.499 2.538599999999877
0.5 2.3468999999998186
0.501 2.153050000000198
0.502 1.9571000000002947
0.503 1.7590499999997622
0.504 1.5588499999996674
0.505 1.356400000000063
0.506 1.1518500000001763
0.507 0.9452999999999545
0.508 0.7364999999998761
0.509 0.5254500000002882
0.51 0.3122000000001235
0.511 0.09664999999978163
0.512 -0.12089999999985446
0.513 -0.3406500000000673
0.514 -0.5627000000001103
0.515 -0.7870000000000099
0.516 -1.0132999999998975
0.517 -1.2418000000000151
0.518 -1.4728000000002046
0.519 -1.7058500000000087
0.52 -1.941050000000069
0.521 -2.1785499999999596
0.522 -2.418099999999812
0.523 -2.6599999999998154
0.524 -2.904199999999996
0.525 -3.1505000000001115
0.526 -3.3989500000001365
0.527 -3.649650000000018
0.528 -3.902650000000077
0.529 -4.157800000000044
0.53 -4.415199999999869
0.531 -4.674899999999871
0.532 -4.936750000000129
0.533 -5.200650000000001
0.534 -5.466849999999704
0.535 -5.735299999999957
0.536 -6.005750000000198
0.537 -6.2783999999999756
0.538 -6.55334999999993
0.539 -6.830500000000114
0.54 -7.109699999999913
0.541 -7.391199999999889
0.542 -7.674850000000122
0.543 -7.960549999999969
0.544 -8.248549999999993
0.545 -8.538750000000247
0.546 -8.831150000000038
0.547 -9.125649999999762
0.548 -9.422199999999798
0.549 -9.721149999999955
0.55 -10.02235000000032
0.551 -10.325549999999975
0.552 -10.630849999999914
0.553 -10.938400000000057
0.554 -11.248249999999855
0.555 -11.56020000000011
0.556 -11.874350000000074
0.557 -12.190649999999948
0.558 -12.509150000000052
0.559 -12.829800000000063
0.56 -13.152599999999987
0.561 -13.47754999999999
0.562 -13.804599999999931
0.563 -14.133950000000048
0.564 -14.465299999999978
0.565 -14.798699999999872
0.566 -15.134400000000117
0.567 -15.472100000000003
0.568 -15.811799999999876
0.569 -16.153600000000033
0.57 -16.497449999999976
0.571 -16.84330000000008
0.572 -17.191300000000094
0.573 -17.541299999999925
0.574 -17.893199999999972
0.575 -18.24719999999995
0.576 -18.603149999999943
0.577 -18.961100000000098
0.578 -19.32095000000012
0.579 -19.682749999999984
0.58 -20.04655000000001
0.581 -20.412250000000075
0.582 -20.779850000000007
0.583 -21.14930000000001
0.584 -21.52079999999997
0.585 -21.894199999999977
0.586 -22.269349999999925
0.587 -22.646399999999915
0.588 -23.025349999999946
0.589 -23.40610000000007
0.59 -23.788700000000084
0.591 -24.173149999999996
0.592 -24.5594
0.593 -24.9474999999999
0.594 -25.337299999999946
0.595 -25.728800000000135
0.596 -26.122200000000017
0.597 -26.517299999999878
0.598 -26.914000000000105
0.599 -27.312600000000025
0.6 -27.712899999999923
0.601 -28.114750000000043
0.602 -28.518299999999964
0.603 -28.923550000000027
0.604 -29.33034999999997
0.605 -29.73879999999991
0.606 -30.148850000000056
0.607 -30.560500000000047
0.608 -30.97385000000001
0.609 -31.38865000000008
0.61 -31.804950000000055
0.611 -32.222749999999934
0.612 -32.642100000000035
0.613 -33.06295000000004
0.614 -33.485349999999926
0.615 -33.90919999999992
0.616 -34.334400000000066
0.617 -34.76104999999997
0.618 -35.18899999999988
0.619 -35.6183500000001
0.62 -36.04915000000007
0.621 -36.48129999999994
0.622 -36.91469999999993
0.623 -37.349400000000024
0.624 -37.78530000000001
0.625 -38.222450000000016
0.626 -38.66085000000007
0.627 -39.10034999999997
0.628 -39.54104999999994
0.629 -39.9829
0.63 -40.42585
0.631 -40.86984999999996
0.632 -41.31485000000001
0.633 -41.76090000000002
0.634 -42.207950000000025
0.635 -42.65597500000004
0.636 -43.104969999999994
0.637 -43.55484000000001
0.638 -44.00560000000003
0.639 -44.45719499999991
0.64 -44.909629999999964
0.641 -45.36293000000002
0.642 -45.81699500000001
0.643 -46.27183000000001
0.644 -46.72743500000001
0.645 -47.18375999999999
0.646 -47.640759999999965
0.647 -48.098430000000036
0.648 -48.55678500000002
0.649 -49.01576499999997
0.65 -49.475335
0.651 -49.93549000000001
0.652 -50.396204999999995
0.653 -50.85744499999999
0.654 -51.319178
0.655 -51.781384499999994
0.656 -52.244031
0.657 -52.707083499999996
0.658 -53.17051099999999
0.659 -53.634282
0.66 -54.09836
0.661 -54.56272
0.662 -55.027325000000005
0.663 -55.49213500000002
0.664 -55.957104999999984
0.665 -56.42221999999997
0.666 -56.88744499999999
0.667 -57.352709999999995
0.668 -57.81799500000003
0.669 -58.28328500000002
0.67 -58.74855000000002
0.671 -59.21369500000001
0.672 -59.67872999999994
0.673 -60.14360500000001
0.674 -60.60830500000001
0.675 -61.07277
0.676 -61.537000000000056
0.677 -62.000899999999945
0.678 -62.46444999999995
0.679 -62.92770000000001
0.68 -63.39055000000003
0.681 -63.853
0.682 -64.31500000000003
0.683 -64.77650000000007
0.684 -65.23735
0.685 -65.6977999999999
0.686 -66.15774999999996
0.687 -66.61684999999997
0.688 -67.07529999999996
0.689 -67.53320000000006
0.69 -67.99030000000008
0.691 -68.44659999999999
0.692 -68.90214999999993
0.693 -69.35680000000004
0.694 -69.81060000000005
0.695 -70.26345000000003
0.696 -70.71535
0.697 -71.16624999999998
0.698 -71.61609999999999
0.699 -72.06484999999988
0.7 -72.51239999999989
0.701 -72.95875000000001
0.702 -73.40395000000002
0.703 -73.84795
0.704 -74.29055
0.705 -74.7318000000002
0.706 -75.17174999999988
0.707 -75.61019999999981
0.708 -76.04710000000021
0.709 -76.48259999999996
0.71 -76.91664999999979
0.711 -77.3489500000002
0.712 -77.77960000000007
0.713 -78.20875000000005
0.714 -78.63620000000023
0.715 -79.06184999999995
0.716 -79.4856
0.717 -79.90749999999997
0.718 -80.32769999999981
0.719 -80.74599999999994
0.72 -81.16235000000006
0.721 -81.5765999999999
0.722 -81.98880000000013
0.723 -82.39914999999993
0.724 -82.80719999999991
0.725 -83.21309999999998
0.726 -83.61695000000009
0.727 -84.01854999999999
0.728 -84.41769999999981
0.729 -84.8144000000002
0.73 -85.20895
0.731 -85.60105000000006
0.732 -85.9905000000001
0.733 -86.3773499999998
0.734 -86.76180000000005
0.735 -87.14370000000027
0.736 -87.52269999999992
0.737 -87.89914999999988
0.738 -88.27279999999993
0.739 -88.64344999999982
0.74 -89.0113500000001
0.741 -89.37625000000025
0.742 -89.73814999999989
0.743 -90.09724999999996
0.744 -90.45319999999995
0.745 -90.80620000000012
0.746 -91.15599999999986
0.747 -91.50245000000001
0.748 -91.84555000000051
0.749 -92.18564999999984
0.75 -92.5224499999995
0.751 -92.85585000000026
0.752 -93.1859
0.753 -93.51219999999965
0.754 -93.83560000000013
0.755 -94.1552499999998
0.756 -94.47110000000009
0.757 -94.78365000000002
0.758 -95.09249999999983
0.759 -95.39760000000021
0.76 -95.69899999999978
0.761 -95.99664999999993
0.762 -96.29054999999997
0.763 -96.58040000000007
0.764 -96.86610000000026
0.765 -97.14810000000031
0.766 -97.42604999999973
0.767 -97.69984999999994
0.768 -97.96955000000024
0.769 -98.2347999999994
0.77 -98.49590000000005
0.771 -98.75295000000006
0.772 -99.00555000000033
0.773 -99.25365000000019
0.774 -99.49729999999963
0.775 -99.73645000000003
0.776 -99.97115000000001
0.777 -100.20140000000023
0.778 -100.42715000000007
0.779 -100.64799999999971
0.78 -100.86404999999978
0.781 -101.0757000000001
0.782 -101.28130000000013
0.783 -101.4860999999999
0.784 -101.68499999999996
0.785 -101.86999999999972
0.786 -102.06000000000034
0.787 -102.24500000000012
0.788 -102.41499999999945
0.789 -102.59000000000032
0.79 -102.76000000000035
0.791 -102.9200000000001
0.792 -103.07499999999969
0.793 -103.22999999999998
0.794 -103.375
0.795 -103.5099999999997
0.796 -103.65000000000026
0.797 -103.77999999999984
0.798 -103.89999999999982
0.799 -104.0200000000005
0.8 -104.13500000000033
0.801 -104.2399999999999
0.802 -104.33999999999999
0.803 -104.43499999999995
0.804 -104.52499999999975
0.805 -104.61500000000026
0.806 -104.69000000000032
0.807 -104.75999999999956
0.808 -104.8300000000002
0.809 -104.88500000000039
0.81 -104.93999999999919
0.811 -104.9949999999994
0.812 -105.03500000000055
0.813 -105.06500000000001
0.814 -105.09499999999949
0.815 -105.12000000000022
0.816 -105.14000000000078
0.817 -105.14999999999968
0.818 -105.15499999999982
0.819 -105.15499999999982
0.82 -105.13999999999939
0.821 -105.12500000000036
0.822 -105.10999999999993
0.823 -105.08000000000044
0.824 -105.04500000000083
0.825 -105.00499999999968
0.826 -104.95499999999961
0.827 -104.89999999999944
0.828 -104.84000000000049
0.829 -104.77000000000125
0.83 -104.6949999999991
0.831 -104.61499999999957
0.832 -104.52499999999975
0.833 -104.42999999999981
0.834 -104.32500000000093
0.835 -104.21500000000054
0.836 -104.10000000000001
0.837 -103.9749999999992
0.838 -103.84499999999963
0.839 -103.70499999999976
0.84 -103.55499999999962
0.841 -103.40500000000085
0.842 -103.2450000000004
0.843 -103.07499999999969
0.844 -102.90000000000022
0.845 -102.7200000000006
0.846 -102.52999999999928
0.847 -102.32999999999907
0.848 -102.12500000000013
0.849 -101.91000000000088
0.85 -101.6900000000001
0.851 -101.46499999999918
0.852 -101.2250000000006
0.853 -100.98000000000052
0.854 -100.73499999999902
0.855 -100.47499999999987
0.856 -100.21000000000058
0.857 -99.9349999999996
0.858 -99.64999999999974
0.859 -99.35999999999973
0.86 -99.06499999999957
0.861 -98.76000000000052
0.862 -98.44500000000117
0.863 -98.1250000000003
0.864 -97.79499999999913
0.865 -97.45999999999921
0.866 -97.11500000000039
0.867 -96.7599999999999
0.868 -96.39500000000051
0.869 -96.02500000000097
0.87 -95.6499999999999
0.871 -95.27000000000008
0.872 -94.87499999999982
0.873 -94.46499999999914
0.874 -94.05499999999984
0.875 -93.64000000000038
0.876 -93.21499999999926
0.877 -92.77999999999925
0.878 -92.33500000000033
0.879 -91.88000000000113
0.88 -91.42000000000039
0.881 -90.94999999999936
0.882 -90.47499999999958
0.883 -89.98999999999951
0.884 -89.4900000000004
0.885 -88.99000000000129
0.886 -88.4800000000005
0.887 -87.95999999999943
0.888 -87.43499999999959
0.889 -86.89499999999933
0.89 -86.35000000000032
0.891 -85.79500000000101
0.892 -85.23000000000003
0.893 -84.66499999999904
0.894 -84.08499999999903
0.895 -83.49500000000009
0.896 -82.89500000000089
0.897 -82.29000000000013
0.898 -81.67999999999925
0.899 -81.0550000000007
0.9 -80.42500000000064
0.901 -79.78500000000027
0.902 -79.13499999999962
0.903 -78.47999999999882
0.904 -77.81500000000052
0.905 -77.14000000000054
0.906 -76.45499999999889
0.907 -75.76499999999986
0.908 -75.06500000000055
0.909 -74.35499999999956
0.91 -73.63999999999982
0.911 -72.91000000000103
0.912 -72.17500000000071
0.913 -71.43499999999887
0.914 -70.67999999999935
0.915 -69.9200000000011
0.916 -69.15499999999992
0.917 -68.37499999999969
0.918 -67.58500000000056
0.919 -66.78499999999976
0.92 -65.98500000000035
0.921 -65.17500000000065
0.922 -64.34999999999913
0.923 -63.51999999999885
0.924 -62.67999999999968
0.925 -61.83500000000036
0.926 -60.97500000000061
0.927 -60.11000000000072
0.928 -59.23999999999929
0.929 -58.35999999999897
0.93 -57.465000000000984
0.931 -56.56500000000009
0.932 -55.659999999999044
0.933 -54.74000000000034
0.934 -53.81500000000011
0.935 -52.8799999999996
0.936 -51.94000000000032
0.937 -50.990000000000755
0.938 -50.025000000000766
0.939 -49.059999999999384
0.94 -48.0849999999991
0.941 -47.09999999999992
0.942 -46.110000000000596
0.943 -45.10500000000084
0.944 -44.09499999999955
0.945 -43.07499999999936
0.946 -42.05000000000042
0.947 -41.0149999999998
0.948 -39.97000000000028
0.949 -38.92000000000062
0.95 -37.85999999999928
0.951 -36.79499999999919
0.952 -35.7200000000002
0.953 -34.63000000000077
0.954 -33.53999999999996
0.955 -32.44500000000039
0.956 -31.33500000000039
0.957 -30.215000000000103
0.958 -29.089999999999673
0.959 -27.96499999999924
0.96 -26.824999999999765
0.961 -25.675000000000004
0.962 -24.520000000000095
0.963 -23.354999999999905
0.964 -22.184999999999565
0.965 -21.00499999999894
0.966 -19.82000000000095
0.967 -18.625000000002668
0.968 -17.41999999999855
0.969 -16.21499999999998
0.97 -15.000000000001123
0.971 -13.774999999999205
0.972 -12.544999999999916
0.973 -11.305000000000343
0.974 -10.05500000000048
0.975 -8.800000000000473
0.976 -7.540000000000324
0.977 -6.2750000000000306
0.978 -4.999999999999449
0.979 -3.7199999999987243
0.98 -2.4300000000004873
0.981 -1.1299999999991872
0.982 0.16999999999933735
0.983 1.4799999999981495
0.984 2.8000000000000247
0.985 4.1200000000019
0.986 5.455000000001431
0.987 6.79499999999833
0.988 8.13500000000078
0.989 9.485000000000742
0.99 10.844999999998217
0.991 12.210000000001386
0.992 13.57500000000178
0.993 14.949999999999687
0.994 16.33999999999802
0.995 17.729999999999137
0.996 19.120000000000246
0.997 20.524999999999018
0.998 21.93000000000056
0.999 23.344999999999615
1.0 24.765000000001592
1.001 26.18500000000079
1.002 27.619999999997646
1.003 29.055000000000053
1.004 30.495000000001216
1.005 31.94499999999989
1.006 33.39499999999995
1.007 34.85000000000016
1.008 36.314999999999266
1.009 37.79000000000005
1.01 39.26000000000068
1.011 40.73500000000008
1.012 42.2249999999999
1.013 43.71000000000097
1.014 45.20499999999955
1.015 46.704999999999664
1.016 48.205000000001164
1.017 49.71000000000003
1.018 51.224999999999184
1.019 52.74499999999988
1.02 54.26500000000056
1.021 55.790000000000006
1.022 57.31499999999945
1.023 58.85499999999932
1.024 60.395000000000586
1.025 61.93000000000032
1.026 63.479999999999094
1.027 65.03000000000064
1.028 66.58000000000081
1.029 68.13999999999987
1.03 69.70000000000032
1.031 71.26499999999952
1.032 72.83499999999887
1.033 74.4049999999996
1.034 75.98000000000049
1.035 77.55499999999998
1.036 79.12999999999948
1.037 80.71500000000064
1.038 82.30000000000042
1.039 83.8850000000002
1.04 85.47500000000014
1.041 87.0700000000002
1.042 88.66500000000028
1.043 90.25999999999895
1.044 91.85999999999916
1.045 93.46000000000076
1.046 95.06500000000112
1.047 96.67000000000009
1.048 98.27499999999905
1.049 99.88499999999956
1.05 101.4899999999999
1.051 103.10000000000042
1.052 104.71999999999981
1.053 106.33499999999907
1.054 107.94500000000096
1.055 109.56000000000022
1.056 111.17999999999961
1.057 112.8000000000004
1.058 114.41999999999979
1.059 116.04000000000059
1.06 117.65499999999984
1.061 119.27499999999924
1.062 120.90000000000016
1.063 122.51999999999956
1.064 124.14500000000051
1.065 125.7649999999999
1.066 127.38499999999931
1.067 129.00500000000008
1.068 130.62500000000088
1.069 132.25000000000043
1.07 133.86499999999967
1.071 135.4800000000003
1.072 137.10499999999985
1.073 138.7200000000005
1.074 140.32999999999961
1.075 141.94999999999902
1.076 143.5600000000009
1.077 145.17000000000002
1.078 146.7849999999993
1.079 148.38999999999962
1.08 149.99499999999998
1.081 151.60000000000034
1.082 153.20000000000056
1.083 154.80000000000075
1.084 156.39499999999944
1.085 157.98999999999953
1.086 159.58999999999972
1.087 161.17999999999967
1.088 162.76000000000067
1.089 164.34500000000045
1.09 165.93000000000023
1.091 167.50499999999974
1.092 169.07999999999925
1.093 170.64999999999998
1.094 172.21500000000057
1.095 173.7849999999999
1.096 175.34500000000034
1.097 176.90000000000066
1.098 178.4549999999996
1.099 179.9999999999996
1.1 181.54499999999962
1.101 183.0849999999995
1.102 184.6200000000006
1.103 186.1500000000002
1.104 187.67499999999964
1.105 189.20000000000047
1.106 190.71499999999963
1.107 192.22500000000002
1.108 193.7300000000003
1.109 195.2300000000004
1.11 196.72500000000036
1.111 198.2149999999988
1.112 199.69999999999987
1.113 201.17500000000064
1.114 202.64999999999938
1.115 204.11499999999987
1.116 205.57000000000008
1.117 207.0299999999997
1.118 208.4750000000003
1.119 209.91000000000065
1.12 211.34500000000028
1.121 212.77499999999975
1.122 214.19499999999965
1.123 215.60499999999996
1.124 217.00875000000005
1.125 218.40634999999997
1.126 219.79844999999995
1.127 221.18090000000018
1.128 222.5555499999997
1.129 223.92234999999982
1.13 225.2813500000006
1.131 226.63215000000014
1.132 227.97434999999936
1.133 229.3084000000001
1.134 230.63385000000048
1.135 231.95035000000001
1.136 233.2582999999999
1.137 234.55729999999969
1.138 235.84700000000015
1.139 237.12739999999997
1.14 238.3984999999998
1.141 239.6602000000001
1.142 240.91224999999991
1.143 242.15489999999983
1.144 243.38775000000007
1.145 244.61055000000002
1.146 245.82335000000003
1.147 247.02605000000014
1.148 248.21849999999978
1.149 249.4007499999999
1.15 250.57255
1.151 251.7337000000001
1.152 252.88424999999995
1.153 254.02409999999986
1.154 255.1530500000001
1.155 256.2709
1.156 257.3777000000001
1.157 258.47330000000005
1.158 259.5575499999999
1.159 260.63024999999993
1.16 261.6913
1.161 262.74068
1.162 263.77822000000003
1.163 264.803735
1.164 265.81717
1.165 266.81838
1.166 267.80724
1.167 268.78362999999996
1.168 269.747435
1.169 270.698525
1.17 271.63673499999993
1.171 272.56204999999994
1.172 273.47435
1.173 274.3734500000001
1.174 275.25924999999995
1.175 276.1316999999999
1.176 276.99070000000006
1.177 277.83615
1.178 278.66799999999995
1.179 279.48599999999993
1.18 280.2901
1.181 281.08045
1.182 281.8568
1.183 282.6189499999999
1.184 283.36699999999996
1.185 284.1009000000002
1.186 284.8204
1.187 285.5253999999998
1.188 286.2159
1.189 286.89205000000004
1.19 287.5536999999997
1.191 288.2004
1.192 288.8318000000001
1.193 289.4483500000003
1.194 290.05035000000055
1.195 290.6370999999998
1.196 291.20854999999943
1.197 291.76470000000023
1.198 292.30530000000016
1.199 292.83054999999985
1.2 293.34015000000016
1.201 293.8319500000001
1.202 294.3114999999996
1.203 294.77499999999986
1.204 295.2200000000002
1.205 295.6549999999995
1.206 296.0700000000004
1.207 296.4600000000005
1.208 296.84499999999974
1.209 297.2099999999991
1.21 297.555
1.211 297.8950000000008
1.212 298.21000000000015
1.213 298.5050000000003
1.214 298.785
1.215 299.04999999999933
1.216 299.3049999999997
1.217 299.53500000000076
1.218 299.7449999999999
1.219 299.9450000000001
1.22 300.1299999999998
1.221 300.2899999999989
1.222 300.4350000000003
1.223 300.5649999999998
1.224 300.67500000000024
1.225 300.7700000000002
1.226 300.8449999999996
1.227 300.9100000000001
1.228 300.9499999999998
1.229 300.9700000000004
1.23 300.9800000000007
1.231 300.9700000000004
1.232 300.93999999999954
1.233 300.89499999999964
1.234 300.83000000000055
1.235 300.74499999999944
1.236 300.6499999999995
1.237 300.53000000000026
1.238 300.3950000000005
1.239 300.24500000000035
1.24 300.0649999999994
1.241 299.87999999999954
1.242 299.67500000000064
1.243 299.44500000000096
1.244 299.2049999999996
1.245 298.9449999999991
1.246 298.66499999999934
1.247 298.36500000000046
1.248 298.0500000000011
1.249 297.71499999999975
1.25 297.36499999999944
1.251 296.99500000000126
1.252 296.6049999999998
1.253 296.1999999999992
1.254 295.7700000000008
1.255 295.324999999999
1.256 294.86999999999983
1.257 294.38999999999993
1.258 293.8849999999993
1.259 293.3700000000011
1.26 292.8349999999996
1.261 292.2800000000003
1.262 291.7100000000006
1.263 291.1200000000003
1.264 290.50999999999937
1.265 289.8799999999979
1.266 289.23500000000155
1.267 288.57000000000187
1.268 287.88499999999885
1.269 287.1849999999981
1.27 286.46499999999963
1.271 285.72500000000053
1.272 284.97000000000105
1.273 284.19500000000096
1.274 283.39500000000015
1.275 282.58499999999907
1.276 281.7550000000002
1.277 280.9050000000007
1.278 280.0399999999981
1.279 279.1500000000002
1.28 278.24500000000194
1.281 277.3300000000006
1.282 276.38999999999857
1.283 275.42999999999876
1.284 274.45500000000123
1.285 273.4600000000003
1.286 272.4499999999991
1.287 271.42
1.288 270.3700000000003
1.289 269.30500000000023
1.29 268.22499999999974
1.291 267.1249999999986
1.292 266.0049999999997
1.293 264.8700000000004
1.294 263.71500000000043
1.295 262.54500000000013
1.296 261.3549999999992
1.297 260.1450000000005
1.298 258.9250000000015
1.299 257.68499999999915
1.3 256.424999999999
1.301 255.1500000000012
1.302 253.85500000000002
1.303 252.54499999999845
1.304 251.2199999999992
1.305 249.87000000000202
1.306 248.51000000000178
1.307 247.12999999999818
1.308 245.72999999999956
1.309 244.32000000000062
1.31 242.88999999999837
1.311 241.44000000000108
1.312 239.9750000000006
1.313 238.4999999999998
1.314 237.00500000000125
1.315 235.48499999999913
1.316 233.95499999999956
1.317 232.40999999999957
1.318 230.8499999999991
1.319 229.27000000000083
1.32 227.67000000000203
1.321 226.06000000000014
1.322 224.4349999999978
1.323 222.7950000000006
1.324 221.1299999999999
1.325 219.45499999999893
1.326 217.77000000000046
1.327 216.06499999999863
1.328 214.34500000000187
1.329 212.61000000000197
1.33 210.85499999999868
1.331 209.08999999999787
1.332 207.31499999999957
1.333 205.51500000000055
1.334 203.70500000000123
1.335 201.88000000000147
1.336 200.0349999999984
1.337 198.18499999999796
1.338 196.31999999999982
1.339 194.43500000000114
1.34 192.53500000000201
1.341 190.62499999999983
1.342 188.70500000000013
1.343 186.76499999999984
1.344 184.80999999999915
1.345 182.84000000000077
1.346 180.85999999999936
1.347 178.87000000000043
1.348 176.86500000000106
1.349 174.83999999999833
1.35 172.8049999999981
1.351 170.7650000000005
1.352 168.70499999999956
1.353 166.63000000000093
1.354 164.54499999999928
1.355 162.44999999999732
1.356 160.34000000000327
1.357 158.21500000000043
1.358 156.08500000000026
1.359 153.9400000000024
1.36 151.78000000000137
1.361 149.61
1.362 147.4299999999984
1.363 145.2349999999991
1.364 143.02999999999955
1.365 140.81499999999969
1.366 138.58500000000217
1.367 136.35000000000176
1.368 134.10499999999547
1.369 131.8449999999971
1.37 129.575000000004
1.371 127.29499999999949
1.372 125.00500000000025
1.373 122.70500000000072
1.374 120.39499999999536
1.375 118.07000000000345
1.376 115.74000000000306
1.377 113.40499999999976
1.378 111.0549999999988
1.379 108.70000000000046
1.38 106.32999999999893
1.381 103.95500000000001
1.382 101.57000000000083
1.383 99.17499999999579
1.384 96.77499999999894
1.385 94.36000000000445
1.386 91.94000000000146
1.387 89.51999999999849
1.388 87.08499999999786
1.389 84.63999999999695
1.39 82.1900000000042
1.391 79.73000000000008
1.392 77.26499999999858
1.393 74.79000000000235
1.394 72.30999999999766
1.395 69.81999999999822
1.396 67.32500000000141
1.397 64.8250000000017
1.398 62.31999999999904
1.399 59.80999999999903
1.4 57.28500000000136
1.401 54.75999999999814
1.402 52.22999999999756
1.403 49.68500000000486
1.404 47.14500000000399
1.405 44.60000000000019
1.406 42.03999999999874
1.407 39.4799999999973
1.408 36.91499999999848
1.409 34.34999999999966
1.41 31.775000000000553
1.411 29.19000000000116
1.412 26.605000000001766
1.413 24.01999999999682
1.414 21.43000000000006
1.415 18.835000000000377
1.416 16.2400000000007
1.417 13.63500000000073
1.418 11.030000000000761
1.419 8.420000000003425
1.42 5.809999999994986
1.421 3.199999999997649
1.422 0.5800000000000249
1.423 -2.0399999999975993
1.424 -4.6599999999952235
1.425 -7.285000000001318
1.426 -9.910000000001862
1.427 -12.535000000002405
1.428 -15.165000000000317
1.429 -17.7999999999956
1.43 -20.429999999999062
1.431 -23.060000000002525
1.432 -25.70000000000072
1.433 -28.335000000001553
1.434 -30.970000000002386
1.435 -33.61000000000058
1.436 -36.24499999999586
1.437 -38.8799999999967
1.438 -41.52500000000337
1.439 -44.16500000000156
1.44 -46.794999999999476
1.441 -49.43499999999767
1.442 -52.07999999999879
1.443 -54.71499999999963
1.444 -57.350000000000456
1.445 -59.985000000001286
1.446 -62.62000000000212
1.447 -65.25500000000295
1.448 -67.88499999999532
1.449 -70.51499999999878
1.45 -73.14500000000224
1.451 -75.76999999999722
1.452 -78.39499999999776
1.453 -81.02500000000123
1.454 -83.64000000000149
1.455 -86.25500000000174
1.456 -88.87499999999937
1.457 -91.4849999999967
1.458 -94.0949999999996
1.459 -96.70000000000512
1.46 -99.30499999999954
1.461 -101.90499999999658
1.462 -104.50000000000182
1.463 -107.09500000000149
1.464 -109.68000000000089
1.465 -112.26500000000028
1.466 -114.8450000000023
1.467 -117.42000000000141
1.468 -119.99499999999497
1.469 -122.55999999999933
1.47 -125.12000000000079
1.471 -127.67999999999668
1.472 -130.2300000000034
1.473 -132.77500000000165
1.474 -135.31999999999988
1.475 -137.86000000000075
1.476 -140.3899999999958
1.477 -142.90499999999872
1.478 -145.42000000000166
1.479 -147.94000000000196
1.48 -150.44499999999906
1.481 -152.93999999999585
1.482 -155.43500000000375
1.483 -157.92000000000027
1.484 -160.39999999999944
1.485 -162.87000000000384
1.486 -165.32999999999686
1.487 -167.790000000001
1.488 -170.2450000000022
1.489 -172.6850000000002
1.49 -175.12000000000083
1.491 -177.54999999999853
1.492 -179.9649999999986
1.493 -182.37999999999866
1.494 -184.7850000000012
1.495 -187.1800000000007
1.496 -189.56499999999988
1.497 -191.93999999999878
1.498 -194.31500000000045
1.499 -196.67500000000172
1.5 -199.0249999999999
1.501 -201.36999999999793
1.502 -203.70499999999848
1.503 -206.03000000000148
1.504 -208.34500000000142
1.505 -210.64999999999833
1.506 -212.94499999999772
1.507 -215.23000000000235
1.508 -217.500000000001
1.509 -219.76499999999953
1.51 -222.02000000000055
1.511 -224.25999999999834
1.512 -226.49499999999878
1.513 -228.72000000000168
1.514 -230.9300000000014
1.515 -233.12999999999806
1.516 -235.31999999999996
1.517 -237.49500000000143
1.518 -239.66500000000002
1.519 -241.8200000000009
1.52 -243.96499999999875
1.521 -246.09499999999892
1.522 -248.21500000000162
1.523 -250.32999999999862
1.524 -252.42499999999777
1.525 -254.51000000000224
1.526 -256.58500000000083
1.527 -258.644999999999
1.528 -260.69499999999965
1.529 -262.735
1.53 -264.76
1.531 -266.7699999999995
1.532 -268.76500000000135
1.533 -270.7550000000003
1.534 -272.7299999999988
1.535 -274.68999999999966
1.536 -276.6400000000002
1.537 -278.57500000000033
1.538 -280.495
1.539 -282.3999999999993
1.54 -284.2950000000011
1.541 -286.1749999999996
1.542 -288.04000000000053
1.543 -289.8950000000011
1.544 -291.72999999999837
1.545 -293.5550000000009
1.546 -295.3650000000002
1.547 -297.15999999999906
1.548 -298.94500000000045
1.549 -300.71000000000123
1.55 -302.45999999999884
1.551 -304.19499999999874
1.552 -305.92000000000115
1.553 -307.6300000000004
1.554 -309.319999999999
1.555 -311.00000000000017
1.556 -312.6650000000009
1.557 -314.3099999999982
1.558 -315.9450000000008
1.559 -317.56500000000017
1.56 -319.16499999999905
1.561 -320.75000000000017
1.562 -322.32500000000107
1.563 -323.8850000000015
1.564 -325.4249999999986
1.565 -326.94999999999806
1.566 -328.45999999999987
1.567 -329.9550000000012
1.568 -331.4349999999993
1.569 -332.8949999999997
1.57 -334.33999999999963
1.571 -335.76999999999913
1.572 -337.1800000000008
1.573 -338.5800000000022
1.574 -339.9650000000004
1.575 -341.3249999999979
1.576 -342.67000000000047
1.577 -344.005
1.578 -345.31999999999897
1.579 -346.6150000000001
1.58 -347.89500000000083
1.581 -349.1600000000011
1.582 -350.4099999999996
1.583 -351.64000000000027
1.584 -352.85500000000053
1.585 -354.0550000000003
1.586 -355.23499999999956
1.587 -356.39499999999964
1.588 -357.54000000000065
1.589 -358.67499999999995
1.59 -359.7900000000001
1.591 -360.87999999999954
1.592 -361.96000000000004
1.593 -363.02500000000015
1.594 -364.0649999999995
1.595 -365.09499999999997
1.596 -366.1049999999999
1.597 -367.0950000000006
1.598 -368.07499999999965
1.599 -369.02999999999935
1.6 -369.97
1.601 -370.8900000000001
1.602 -371.79499999999973
1.603 -372.6850000000004
1.604 -373.5500000000003
1.605 -374.40499999999986
1.606 -375.2350000000002
1.607 -376.05
1.608 -376.8499999999994
1.609 -377.6249999999995
1.61 -378.3850000000005
1.611 -379.1249999999996
1.612 -379.8499999999996
1.613 -380.5600000000006
1.614 -381.250000000001
1.615 -381.91499999999934
1.616 -382.5649999999993
1.617 -383.2000000000009
1.618 -383.8149999999998
1.619 -384.41499999999974
1.62 -384.99500000000046
1.621 -385.5549999999999
1.622 -386.0966
1.623 -386.62065000000035
1.624 -387.1269499999996
1.625 -387.6149499999995
1.626 -388.0847
1.627 -388.53620000000035
1.628 -388.9691
1.629 -389.38415000000015
1.63 -389.7808500000002
1.631 -390.15894999999966
1.632 -390.51844999999986
1.633 -390.8595000000001
1.634 -391.1821499999999
1.635 -391.48609999999985
1.636 -391.77165000000014
1.637 -392.03855000000016
1.638 -392.2868499999999
1.639 -392.5167
1.64 -392.728
1.641 -392.9207499999999
1.642 -393.09479999999996
1.643 -393.25020000000006
1.644 -393.38710000000003
1.645 -393.5055699999999
1.646 -393.60546
1.647 -393.6869064999999
1.648 -393.7499449999999
1.649 -393.7945735
1.65 -393.82084499999996
1.651 -393.82879999999994
1.652 -393.81845000000004
1.653 -393.78974999999997
1.654 -393.7428999999999
1.655 -393.6778
1.656 -393.5943500000001
1.657 -393.4927999999999
1.658 -393.37309999999997
1.659 -393.23515000000003
1.66 -393.07885000000005
1.661 -392.90430000000003
1.662 -392.71175000000005
1.663 -392.5009
1.664 -392.27154999999965
1.665 -392.0241999999997
1.666 -391.75865000000005
1.667 -391.4743500000005
1.668 -391.1718500000001
1.669 -390.8507999999998
1.67 -390.5114000000001
1.671 -390.1537500000003
1.672 -389.77749999999986
1.673 -389.3836499999997
1.674 -388.97120000000035
1.675 -388.53999999999974
1.676 -388.09
1.677 -387.6200000000003
1.678 -387.13499999999954
1.679 -386.6299999999996
1.68 -386.1099999999999
1.681 -385.56999999999965
1.682 -385.00500000000073
1.683 -384.4300000000009
1.684 -383.8399999999992
1.685 -383.2249999999995
1.686 -382.5950000000009
1.687 -381.9450000000002
1.688 -381.27499999999895
1.689 -380.59500000000025
1.69 -379.89500000000095
1.691 -379.1749999999996
1.692 -378.4349999999992
1.693 -377.68499999999983
1.694 -376.9149999999999
1.695 -376.12000000000063
1.696 -375.315000000001
1.697 -374.49499999999966
1.698 -373.64999999999895
1.699 -372.79000000000065
1.7 -371.9200000000006
1.701 -371.0249999999998
1.702 -370.1099999999999
1.703 -369.18499999999966
1.704 -368.24000000000024
1.705 -367.28000000000037
1.706 -366.29999999999995
1.707 -365.29999999999893
1.708 -364.2900000000004
1.709 -363.2650000000001
1.71 -362.21499999999907
1.711 -361.1500000000004
1.712 -360.0699999999998
1.713 -358.9700000000001
1.714 -357.8600000000001
1.715 -356.72999999999956
1.716 -355.5799999999998
1.717 -354.41999999999973
1.718 -353.2400000000019
1.719 -352.04000000000065
1.72 -350.8299999999992
1.721 -349.605
1.722 -348.3550000000002
1.723 -347.0899999999999
1.724 -345.8149999999993
1.725 -344.52500000000106
1.726 -343.21499999999946
1.727 -341.87999999999994
1.728 -340.5400000000003
1.729 -339.1850000000002
1.73 -337.8099999999995
1.731 -336.41999999999837
1.732 -335.01499999999965
1.733 -333.59500000000037
1.734 -332.15500000000065
1.735 -330.70000000000044
1.736 -329.2299999999998
1.737 -327.7449999999987
1.738 -326.245
1.739 -324.73000000000087
1.74 -323.20000000000124
1.741 -321.6500000000011
1.742 -320.09000000000066
1.743 -318.51499999999976
1.744 -316.9199999999983
1.745 -315.3099999999992
1.746 -313.6899999999998
1.747 -312.05499999999995
1.748 -310.3999999999996
1.749 -308.7349999999989
1.75 -307.0550000000005
1.751 -305.3600000000017
1.752 -303.65499999999986
1.753 -301.93000000000023
1.754 -300.19000000000017
1.755 -298.4399999999998
1.756 -296.674999999999
1.757 -294.89500000000055
1.758 -293.10500000000184
1.759 -291.2999999999999
1.76 -289.47500000000014
1.761 -287.6449999999975
1.762 -285.7999999999999
1.763 -283.9350000000018
1.764 -282.0600000000006
1.765 -280.17499999999916
1.766 -278.27500000000003
1.767 -276.36000000000047
1.768 -274.43499999999784
1.769 -272.4950000000004
1.77 -270.5349999999995
1.771 -268.5699999999985
1.772 -266.595
1.773 -264.60000000000093
1.774 -262.59000000000145
1.775 -260.57499999999897
1.776 -258.54499999999894
1.777 -256.50000000000114
1.778 -254.44500000000033
1.779 -252.37499999999912
1.78 -250.29500000000039
1.781 -248.20000000000118
1.782 -246.09499999999892
1.783 -243.9799999999992
1.784 -241.85500000000192
1.785 -239.71500000000145
1.786 -237.5600000000005
1.787 -235.39499999999936
1.788 -233.21999999999784
1.789 -231.03499999999886
1.79 -228.83999999999958
1.791 -226.62999999999988
1.792 -224.41000000000267
1.793 -222.1799999999996
1.794 -219.939999999999
1.795 -217.69500000000107
1.796 -215.42999999999978
1.797 -213.15500000000097
1.798 -210.87499999999926
1.799 -208.585
1.8 -206.28000000000313
1.801 -203.9650000000004
1.802 -201.64499999999475
1.803 -199.3149999999999
1.804 -196.97000000000187
1.805 -194.614999999998
1.806 -192.2550000000023
1.807 -189.88000000000338
1.808 -187.499999999996
1.809 -185.10999999999945
1.81 -182.7100000000026
1.811 -180.2999999999999
1.812 -177.88499999999985
1.813 -175.4599999999995
1.814 -173.02000000000152
1.815 -170.57500000000059
1.816 -168.11999999999938
1.817 -165.66499999999817
1.818 -163.1949999999993
1.819 -160.71500000000017
1.82 -158.235000000001
1.821 -155.73999999999864
1.822 -153.23500000000158
1.823 -150.72500000000156
1.824 -148.20999999999862
1.825 -145.68500000000094
1.826 -143.15500000000037
1.827 -140.61999999999685
1.828 -138.0699999999957
1.829 -135.51500000000271
1.83 -132.9600000000042
1.831 -130.3899999999969
1.832 -127.8149999999978
1.833 -125.24000000000424
1.834 -122.65499999999929
1.835 -120.0599999999996
1.836 -117.46000000000257
1.837 -114.84999999999968
1.838 -112.23999999999678
1.839 -109.62499999999653
1.84 -107.00000000000153
1.841 -104.375000000001
1.842 -101.74000000000017
1.843 -99.10000000000197
1.844 -96.45999999999822
1.845 -93.80999999999973
1.846 -91.15000000000096
1.847 -88.49499999999955
1.848 -85.83500000000078
1.849 -83.16500000000171
1.85 -80.49500000000265
1.851 -77.82000000000066
1.852 -75.1349999999984
1.853 -72.45499999999905
1.854 -69.76999999999678
1.855 -67.07499999999978
1.856 -64.38000000000277
1.857 -61.67999999999729
1.858 -58.985000000000284
1.859 -56.28000000000299
1.86 -53.56499999999986
1.861 -50.859999999997015
1.862 -48.15000000000236
1.863 -45.430000000001854
1.864 -42.70999999999581
1.865 -39.99000000000086
1.866 -37.27000000000036
1.867 -34.53999999999957
1.868 -31.809999999998784
1.869 -29.079999999997995
1.87 -26.35000000000276
1.871 -23.614999999999053
1.872 -20.87499999999798
1.873 -18.139999999999823
1.874 -15.4000000000043
1.875 -12.660000000003224
1.876 -9.919999999996598
1.877 -7.174999999998155
1.878 -4.435000000002631
1.879 -1.689999999998637
1.88 1.054999999999806
1.881 3.79499999999533
1.882 6.5450000000022435
1.883 9.285000000003318
1.884 12.024999999998842
1.885 14.775000000000205
1.886 17.519999999998646
1.887 20.25999999999972
1.888 22.99500000000343
1.889 25.734999999998955
1.89 28.479999999997396
1.891 31.215000000001105
1.892 33.94500000000189
1.893 36.68000000000005
1.894 39.420000000001124
1.895 42.15000000000191
1.896 44.87499999999977
1.897 47.59999999999764
1.898 50.32500000000106
1.899 53.055000000001854
1.9 55.7749999999968
1.901 58.48999999999993
1.902 61.20500000000306
1.903 63.914999999997725
1.904 66.62499999999794
1.905 69.33000000000078
1.906 72.03499999999808
1.907 74.734999999998
1.908 77.42500000000318
1.909 80.11500000000282
1.91 82.80499999999691
1.911 85.48499999999626
1.912 88.16500000000116
1.913 90.84000000000314
1.914 93.50499999999928
1.915 96.17000000000098
1.916 98.82999999999976
1.917 101.48499999999561
1.918 104.13499999999965
1.919 106.78000000000077
1.92 109.4150000000016
1.921 112.0449999999995
1.922 114.67500000000297
1.923 117.2950000000006
1.924 119.90999999999529
1.925 122.52000000000373
1.926 125.12000000000079
1.927 127.71500000000047
1.928 130.31000000000014
1.929 132.89499999999953
1.93 135.46500000000128
1.931 138.0400000000004
1.932 140.6049999999992
1.933 143.15999999999772
1.934 145.71500000000182
1.935 148.2550000000027
1.936 150.78499999999772
1.937 153.31499999999832
1.938 155.83000000000123
1.939 158.34000000000125
1.94 160.84000000000097
1.941 163.3300000000004
1.942 165.81999999999985
1.943 168.2949999999961
1.944 170.75999999999758
1.945 173.21499999999878
1.946 175.6599999999997
1.947 178.10000000000326
1.948 180.53000000000097
1.949 182.94500000000102
1.95 185.3500000000008
1.951 187.74500000000026
1.952 190.13500000000238
1.953 192.51499999999865
1.954 194.87499999999991
1.955 197.23500000000115
1.956 199.5799999999992
1.957 201.9099999999996
1.958 204.23999999999998
1.959 206.54999999999978
1.96 208.8499999999993
1.961 211.13999999999857
1.962 213.41500000000013
1.963 215.68000000000143
1.964 217.93499999999963
1.965 220.1799999999976
1.966 222.41000000000065
1.967 224.63000000000065
1.968 226.83499999999745
1.969 229.0299999999995
1.97 231.21000000000112
1.971 233.37500000000233
1.972 235.5350000000006
1.973 237.6749999999983
1.974 239.8049999999985
1.975 241.920000000001
1.976 244.02000000000035
1.977 246.1099999999994
1.978 248.18500000000077
1.979 250.24499999999895
1.98 252.28999999999945
1.981 254.3249999999997
1.982 256.34499999999946
1.983 258.34500000000145
1.984 260.33000000000027
1.985 262.3099999999989
1.986 264.26999999999975
1.987 266.21000000000004
1.988 268.14000000000004
1.989 270.0599999999997
1.99 271.9600000000016
1.991 273.84000000000015
1.992 275.7149999999986
1.993 277.5650000000018
1.994 279.40499999999923
1.995 281.229999999999
1.996 283.03000000000077
1.997 284.82499999999965
1.998 286.6000000000007
1.999 288.35500000000127
2.0 290.0999999999987
2.001 291.82499999999834
2.002 293.53000000000014
2.003 295.2250000000017
2.004 296.9050000000001
2.005 298.55999999999773
2.006 300.1950000000003
2.007 301.825
2.008 303.4300000000017
2.009 305.0150000000001
2.01 306.5849999999981
2.011 308.135000000001
2.012 309.6750000000009
2.013 311.19000000000005
2.014 312.6899999999988
2.015 314.16999999999973
2.016 315.6249999999999
2.017 317.0699999999998
2.018 318.495000000002
2.019 319.9050000000009
2.02 321.28999999999905
2.021 322.65499999999946
2.022 324.00999999999954
2.023 325.33999999999895
2.024 326.65000000000055
2.025 327.9450000000017
2.026 329.21499999999935
2.027 330.4699999999994
2.028 331.7050000000016
2.029 332.9200000000004
2.03 334.11999999999887
2.031 335.2899999999992
2.032 336.4449999999991
2.033 337.58500000000134
2.034 338.70500000000027
2.035 339.7999999999984
2.036 340.8750000000016
2.037 341.93500000000154
2.038 342.97499999999815
2.039 343.98999999999955
2.04 344.9800000000003
2.041 345.95500000000055
2.042 346.9150000000004
2.043 347.8449999999994
2.044 348.76000000000073
2.045 349.6549999999987
2.046 350.52
2.047 351.37500000000097
2.048 352.20499999999987
2.049 353.0099999999994
2.05 353.79999999999995
2.051 354.5699999999999
2.052 355.3149999999991
2.053 356.03500000000037
2.054 356.7400000000012
2.055 357.41999999999996
2.056 358.07999999999953
2.057 358.725
2.058 359.33999999999963
2.059 359.9350000000001
2.06 360.51
2.061 361.0650000000007
2.062 361.59500000000065
2.063 362.10499999999865
2.064 362.5949999999989
2.065 363.06000000000114
2.066 363.50500000000005
2.067 363.92999999999984
2.068 364.3300000000002
2.069 364.71000000000004
2.07 365.0700000000007
2.071 365.39999999999907
2.072 365.70999999999964
2.073 366.0050000000012
2.074 366.2750000000006
2.075 366.5149999999992
2.076 366.73999999999876
2.077 366.9400000000003
2.078 367.1200000000013
2.079 367.28000000000037
2.08 367.4099999999993
2.081 367.51499999999953
2.082 367.605
2.083 367.67499999999995
2.084 367.7199999999998
2.085 367.7399999999997
2.086 367.7350000000003
2.087 367.7126500000003
2.088 367.6665500000002
2.089 367.59790000000027
2.09 367.50694999999956
2.091 367.39410000000004
2.092 367.25885000000045
2.093 367.10089999999957
2.094 366.92099999999994
2.095 366.71905000000004
2.096 366.49439999999964
2.097 366.2476500000001
2.098 365.9789
2.099 365.68769999999995
2.1 365.37440000000004
2.101 365.03895
2.102 364.6813500000002
2.103 364.30135
2.104 363.89920000000006
2.105 363.47489999999993
2.106 363.02839999999975
2.107 362.55980000000005
2.108 362.0688
2.109 361.55565
2.11 361.02040000000005
2.111 360.46305
2.112 359.88357499999995
2.113 359.28195500000004
2.114 358.65831791
2.115 358.01263499999993
2.116 357.34497209
2.117 356.65540999999996
2.118 355.943985
2.119 355.21070000000003
2.12 354.45565000000005
2.121 353.6789
2.122 352.8804999999999
2.123 352.06049999999976
2.124 351.21910000000014
2.125 350.3563000000001
2.126 349.47209999999995
2.127 348.56665000000015
2.128 347.6399500000001
2.129 346.6920999999998
2.13 345.72314999999975
2.131 344.73315000000014
2.132 343.72229999999996
2.133 342.6905500000001
2.134 341.63779999999974
2.135 340.5642
2.136 339.47005
2.137 338.3554499999997
2.138 337.22000000000054
2.139 336.0640000000005
2.14 334.88759999999934
2.141 333.6902999999995
2.142 332.47285000000056
2.143 331.2335499999999
2.144 329.9788999999997
2.145 328.7000000000005
2.146 327.3999999999999
2.147 326.0849999999996
2.148 324.7449999999999
2.149 323.38500000000033
2.15 322.01000000000033
2.151 320.6150000000005
2.152 319.20000000000005
2.153 317.764999999999
2.154 316.3100000000002
2.155 314.83500000000083
2.156 313.33999999999946
2.157 311.829999999999
2.158 310.3049999999996
2.159 308.75500000000085
2.16 307.18500000000006
2.161 305.60499999999905
2.162 304.0000000000001
2.163 302.38000000000073
2.164 300.74500000000086
2.165 299.0850000000003
2.166 297.40999999999934
2.167 295.71999999999935
2.168 294.0100000000001
2.169 292.2850000000004
2.17 290.54000000000025
2.171 288.7799999999996
2.172 287.0049999999999
2.173 285.2049999999995
2.174 283.39500000000015
2.175 281.5700000000004
2.176 279.71999999999997
2.177 277.86000000000064
2.178 275.98499999999945
2.179 274.08999999999907
2.18 272.17999999999967
2.181 270.2550000000012
2.182 268.3150000000009
2.183 266.3599999999988
2.184 264.38500000000033
2.185 262.40000000000015
2.186 260.3999999999995
2.187 258.38000000000113
2.188 256.3499999999996
2.189 254.30499999999913
2.19 252.24500000000094
2.191 250.16999999999956
2.192 248.07999999999913
2.193 245.97500000000105
2.194 243.85999999999993
2.195 241.73499999999984
2.196 239.59499999999937
2.197 237.43499999999972
2.198 235.26500000000118
2.199 233.08499999999955
2.2 230.89000000000027
2.201 228.68500000000068
2.202 226.46500000000066
2.203 224.23000000000025
2.204 221.9899999999997
2.205 219.73499999999868
2.206 217.47000000000014
2.207 215.1900000000012
2.208 212.89499999999904
2.209 210.59999999999968
2.21 208.28999999999985
2.211 205.95999999999947
2.212 203.62499999999892
2.213 201.28500000000105
2.214 198.92999999999995
2.215 196.56499999999855
2.216 194.1900000000024
2.217 191.80500000000046
2.218 189.40999999999818
2.219 187.0050000000012
2.22 184.59500000000128
2.221 182.16999999999817
2.222 179.74000000000046
2.223 177.29999999999967
2.224 174.84999999999863
2.225 172.40000000000032
2.226 169.93499999999884
2.227 167.45999999999984
2.228 164.98000000000067
2.229 162.50000000000153
2.23 160.00500000000196
2.231 157.49999999999932
2.232 154.99499999999944
2.233 152.48499999999942
2.234 149.96499999999912
2.235 147.4350000000013
2.236 144.90500000000074
2.237 142.37
2.238 139.82499999999897
2.239 137.28000000000074
2.24 134.72499999999943
2.241 132.16499999999797
2.242 129.60000000000193
2.243 127.0300000000002
2.244 124.45999999999846
2.245 121.88499999999935
2.246 119.3050000000001
2.247 116.71500000000057
2.248 114.13000000000117
2.249 111.54000000000164
2.25 108.93999999999903
2.251 106.34499999999936
2.252 103.73999999999938
2.253 101.13499999999942
2.254 98.5349999999996
2.255 95.92499999999949
2.256 93.31500000000214
2.257 90.70500000000203
2.258 88.08999999999901
2.259 85.47499999999874
2.26 82.86000000000126
2.261 80.24000000000086
2.262 77.62499999999784
2.263 75.01000000000036
2.264 72.3950000000001
2.265 69.7749999999997
2.266 67.16000000000221
2.267 64.54499999999919
2.268 61.92499999999879
2.269 59.31000000000131
2.27 56.69500000000105
2.271 54.08499999999816
2.272 51.47499999999805
2.273 48.86000000000057
2.274 46.2550000000006
2.275 43.65000000000063
2.276 41.04500000000066
2.277 38.44499999999806
2.278 35.84499999999824
2.279 33.250000000001336
2.28 30.655000000001653
2.281 28.069999999999485
2.282 25.485000000000092
2.283 22.9000000000007
2.284 20.31999999999867
2.285 17.744999999999568
2.286 15.175000000000605
2.287 12.609999999999012
2.288 10.050000000000336
2.289 7.490000000001662
2.29 4.9400000000004995
2.291 2.3999999999996247
2.292 -0.14000000000125024
2.293 -2.674999999999206
2.294 -5.204999999999793
2.295 -7.730000000000237
2.296 -10.240000000000249
2.297 -12.750000000000261
2.298 -15.249999999999986
2.299 -17.739999999999423
2.3 -20.234999999999005
2.301 -22.715000000000927
2.302 -25.179999999999648
2.303 -27.64500000000114
2.304 -30.104999999999716
2.305 -32.554999999998
2.306 -34.99500000000155
2.307 -37.4200000000019
2.308 -39.844999999999466
2.309 -42.25999999999952
2.31 -44.659999999999144
2.311 -47.05499999999863
2.312 -49.44500000000074
2.313 -51.82499999999979
2.314 -54.18500000000104
2.315 -56.540000000002145
2.316 -58.889999999997556
2.317 -61.22499999999809
2.318 -63.54500000000096
2.319 -65.86000000000092
2.32 -68.16500000000059
2.321 -70.45499999999983
2.322 -72.73999999999891
2.323 -75.00500000000021
2.324 -77.26000000000121
2.325 -79.50999999999931
2.326 -81.7399999999996
2.327 -83.9599999999996
2.328 -86.1699999999993
2.329 -88.36500000000136
2.33 -90.54500000000021
2.331 -92.71499999999877
2.332 -94.86999999999968
2.333 -97.0150000000003
2.334 -99.15000000000063
2.335 -101.26000000000023
2.336 -103.36499999999971
2.337 -105.45500000000152
2.338 -107.52499999999998
2.339 -109.5899999999983
2.34 -111.6350000000016
2.341 -113.66500000000168
2.342 -115.68499999999871
2.343 -117.68499999999793
2.344 -119.6699999999995
2.345 -121.64500000000078
2.346 -123.60500000000162
2.347 -125.54499999999913
2.348 -127.46999999999898
2.349 -129.38000000000116
2.35 -131.27500000000015
2.351 -133.1549999999987
2.352 -135.01999999999958
2.353 -136.8649999999999
2.354 -138.6949999999998
2.355 -140.510000000002
2.356 -142.30500000000092
2.357 -144.08499999999935
2.358 -145.85000000000014
2.359 -147.59500000000037
2.36 -149.32000000000002
2.361 -151.03499999999937
2.362 -152.73000000000093
2.363 -154.40499999999912
2.364 -156.05999999999952
2.365 -157.7000000000023
2.366 -159.32499999999905
2.367 -160.92999999999802
2.368 -162.5149999999992
2.369 -164.07999999999979
2.37 -165.62999999999994
2.371 -167.15999999999954
2.372 -168.67500000000146
2.373 -170.17000000000004
2.374 -171.64000000000067
2.375 -173.09500000000088
2.376 -174.5349999999979
2.377 -175.9499999999997
2.378 -177.34500000000097
2.379 -178.72500000000178
2.38 -180.08499999999927
2.381 -181.42499999999896
2.382 -182.74500000000083
2.383 -184.0499999999995
2.384 -185.3300000000002
2.385 -186.59000000000037
2.386 -187.82999999999993
2.387 -189.04999999999893
2.388 -190.25500000000028
2.389 -191.44000000000105
2.39 -192.59999999999832
2.391 -193.73500000000044
2.392 -194.86000000000226
2.393 -195.96000000000058
2.394 -197.03999999999832
2.395 -198.0999999999983
2.396 -199.13500000000028
2.397 -200.1600000000006
2.398 -201.16000000000022
2.399 -202.13000000000036
2.4 -203.0900000000002
2.401 -204.0299999999995
2.402 -204.9399999999993
2.403 -205.82999999999993
2.404 -206.7050000000001
2.405 -207.56000000000108
2.406 -208.38999999999993
2.407 -209.19499999999954
2.408 -209.98500000000004
2.409 -210.755
2.41 -211.49500000000043
2.411 -212.22000000000048
2.412 -212.93000000000006
2.413 -213.6099999999988
2.414 -214.26499999999956
2.415 -214.90499999999994
2.416 -215.52499999999975
2.417 -216.12000000000018
2.418 -216.69500000000008
2.419 -217.24500000000063
2.42 -217.77500000000057
2.421 -218.29000000000013
2.422 -218.78000000000037
2.423 -219.24499999999986
2.424 -219.69000000000017
2.425 -220.1149999999999
2.426 -220.51999999999902
2.427 -220.90000000000026
2.428 -221.2600000000009
2.429 -221.59999999999957
2.43 -221.90999999999877
2.431 -222.21000000000046
2.432 -222.48500000000004
2.433 -222.7350000000003
2.434 -222.9700000000001
2.435 -223.1799999999992
2.436 -223.36500000000035
2.437 -223.52999999999957
2.438 -223.6799999999997
2.439 -223.80500000000052
2.44 -223.91000000000076
2.441 -223.99000000000032
2.442 -224.04999999999924
2.443 -224.0900000000004
2.444 -224.11000000000095
2.445 -224.1099999999996
2.446 -224.07999999999873
2.447 -224.0350000000002
2.448 -223.9700000000011
2.449 -223.88500000000008
2.45 -223.77999999999983
2.451 -223.64999999999884
2.452 -223.49499999999995
2.453 -223.3250000000006
2.454 -223.14000000000016
2.455 -222.9250000000002
2.456 -222.6899999999997
2.457 -222.44000000000014
2.458 -222.16499999999985
2.459 -221.87499999999986
2.46 -221.5599999999998
2.461 -221.22499999999988
2.462 -220.87500000000026
2.463 -220.49499999999972
2.464 -220.1050000000003
2.465 -219.69285000000002
2.466 -219.25539999999995
2.467 -218.8034500000005
2.468 -218.33034999999973
2.469 -217.83744999999962
2.47 -217.32525000000004
2.471 -216.79365000000018
2.472 -216.24265000000017
2.473 -215.6722999999999
2.474 -215.08260000000016
2.475 -214.47389999999996
2.476 -213.84620000000007
2.477 -213.19949999999977
2.478 -212.53379999999976
2.479 -211.84944999999985
2.48 -211.14610000000022
2.481 -210.42415000000062
2.482 -209.68429999999975
2.483 -208.92599999999953
2.484 -208.14925000000005
2.485 -207.35470000000018
2.486 -206.54220000000007
2.487 -205.7118
2.488 -204.86379999999986
2.489 -203.99819999999994
2.49 -203.1150999999998
2.491 -202.21490000000006
2.492 -201.2975500000003
2.493 -200.3632499999998
2.494 -199.41219999999976
2.495 -198.4443500000002
2.496 -197.4601499999999
2.497 -196.45954999999992
2.498 -195.44260000000023
2.499 -194.40954999999997
2.5 -193.36054999999993
2.501 -192.29559999999998
2.502 -191.21485000000004
2.503 -190.1184
2.504 -189.0064
2.505 -187.87904999999995
2.506 -186.73629999999994
2.507 -185.57825
2.508 -184.40504999999996
2.509 -183.21694
2.51 -182.013935
2.511 -180.79614000000004
2.512 -179.56374500000004
2.513 -178.31686999999997
2.514 -177.055682
2.515 -175.78034000000002
2.516 -174.491023
2.517 -173.18789999999998
2.518 -171.871155
2.519 -170.540995
2.52 -169.19761000000005
2.521 -167.84116499999996
2.522 -166.47189999999995
2.523 -165.09010000000006
2.524 -163.69580000000008
2.525 -162.28919999999997
2.526 -160.8706999999999
2.527 -159.44029999999992
2.528 -157.9983
2.529 -156.54489999999998
2.53 -155.08009999999993
2.531 -153.60435000000007
2.532 -152.1177
2.533 -150.62019999999998
2.534 -149.1122499999999
2.535 -147.59384999999992
2.536 -146.06530000000026
2.537 -144.5267
2.538 -142.97814999999977
2.539 -141.4196999999999
2.54 -139.8516500000002
2.541 -138.2743500000002
2.542 -136.68759999999995
2.543 -135.0917
2.544 -133.48684999999992
2.545 -131.87305000000003
2.546 -130.2504999999999
2.547 -128.61955
2.548 -126.98040000000029
2.549 -125.3331
2.55 -123.67779999999975
2.551 -122.0146499999998
2.552 -120.34385000000007
2.553 -118.66575000000003
2.554 -116.9805999999999
2.555 -115.28860000000023
2.556 -113.58990000000027
2.557 -111.88464999999994
2.558 -110.17320000000011
2.559 -108.45564999999966
2.56 -106.73219999999955
2.561 -105.00329999999988
2.562 -103.26915000000018
2.563 -101.52980000000046
2.564 -99.78559999999983
2.565 -98.03659999999964
2.566 -96.28310000000042
2.567 -94.5254999999999
2.568 -92.76344999999964
2.569 -90.99770000000062
2.57 -89.22815000000014
2.571 -87.45449999999974
2.572 -85.67795000000017
2.573 -83.89805000000028
2.574 -82.11475000000009
2.575 -80.32879999999992
2.576 -78.5398999999999
2.577 -76.74839999999989
2.578 -74.95469999999962
2.579 -73.15874999999986
2.58 -71.36054999999988
2.581 -69.56085
2.582 -67.7597000000002
2.583 -65.9570499999998
2.584 -64.15320000000003
2.585 -62.348649999999914
2.586 -60.54379999999998
2.587 -58.73815000000045
2.588 -56.93250000000024
2.589 -55.12724999999982
2.59 -53.322299999999935
2.591 -51.51815000000032
2.592 -49.71474999999961
2.593 -47.912449999999716
2.594 -46.111650000000424
2.595 -44.31229999999967
2.596 -42.514500000000176
2.597 -40.7189500000002
2.598 -38.92554999999978
2.599 -37.13440000000026
2.6 -35.345950000000016
2.601 -33.56004999999981
2.602 -31.777100000000143
2.603 -29.99715000000028
2.604 -28.22055000000004
2.605 -26.44769999999991
2.606 -24.6781999999994
2.607 -22.91199999999993
2.608 -21.149950000000363
2.609 -19.39200000000002
2.61 -17.6381499999996
2.611 -15.888749999999618
2.612 -14.143800000000068
2.613 -12.403350000000229
2.614 -10.66774999999992
2.615 -8.936999999999834
2.616 -7.2114000000005065
2.617 -5.491450000000286
2.618 -3.777049999999921
2.619 -2.0686499999998667
2.62 -0.36620000000014974
2.621 1.3299500000001074
2.622 3.019350000000448
2.623 4.702050000000152
2.624 6.377700000000097
2.625 8.0458999999998
2.626 9.706949999999798
2.627 11.360249999999711
2.628 13.004999999999962
2.629 14.641900000000179
2.63 16.270200000000067
2.631 17.889599999999785
2.632 19.500399999999864
2.633 21.10225000000049
2.634 22.69484999999974
2.635 24.27774999999993
2.636 25.850900000000397
2.637 27.4143999999997
2.638 28.96824999999992
2.639 30.5119999999999
2.64 32.045299999999834
2.641 33.56820000000038
2.642 35.08070000000016
2.643 36.58269999999991
2.644 38.073949999999776
2.645 39.55439999999977
2.646 41.024049999999896
2.647 42.48209999999988
2.648 43.9286000000004
2.649 45.364000000000516
2.65 46.7877999999998
2.651 48.1993
2.652 49.59885000000025
2.653 50.986549999999795
2.654 52.361599999999754
2.655 53.72390000000018
2.656 55.073550000000324
2.657 56.41019999999969
2.658 57.73379999999967
2.659 59.04399999999976
2.66 60.34075
2.661 61.623750000000534
2.662 62.892600000000186
2.663 64.1475999999995
2.664 65.38815000000017
2.665 66.61454999999997
2.666 67.8263999999998
2.667 69.02330000000053
2.668 70.2056999999999
2.669 71.37284999999966
2.67 72.52505000000033
2.671 73.66200000000003
2.672 74.78369999999941
2.673 75.8901499999999
2.674 76.98090000000032
2.675 78.05599999999995
2.676 79.11509999999969
2.677 80.15855000000002
2.678 81.18640000000023
2.679 82.19814999999991
2.68 83.19354999999986
2.681 84.17255000000013
2.682 85.13515
2.683 86.08140000000014
2.684 87.01124999999989
2.685 87.92430000000017
2.686 88.82025000000043
2.687 89.69905
2.688 90.56049999999968
2.689 91.4046499999998
2.69 92.23130000000009
2.691 93.04025
2.692 93.83144999999988
2.693 94.6047000000002
2.694 95.35965000000007
2.695 96.09644999999979
2.696 96.81505000000007
2.697 97.51505000000007
2.698 98.19645000000016
2.699 98.85915000000001
2.7 99.50304999999972
2.701 100.12814999999995
2.702 100.73445000000001
2.703 101.32175000000001
2.704 101.89005000000029
2.705 102.43935000000018
2.706 102.96960000000001
2.707 103.48094999999972
2.708 103.97324999999978
2.709 104.44630000000024
2.71 104.90025
2.711 105.3349999999998
2.712 105.75055
2.713 106.1469500000002
2.714 106.52395000000024
2.715 106.8815499999997
2.716 107.21979999999999
2.717 107.53855000000014
2.718 107.83764999999987
2.719 108.11729999999994
2.72 108.37729999999996
2.721 108.61735000000007
2.722 108.83750000000008
2.723 109.03774999999997
2.724 109.21794999999983
2.725 109.37800000000009
2.726 109.51790000000017
2.727 109.63744999999987
2.728 109.73669999999984
2.729 109.81560000000013
2.73 109.87400000000007
2.731 109.91184999999994
2.732 109.92929999999994
2.733 109.92624999999998
2.734 109.90260000000004
2.735 109.85845000000003
2.736 109.79375
2.737 109.70850000000003
2.738 109.602685
2.739 109.47640499999996
2.74 109.329655
2.741 109.16251000000001
2.742 108.97503499999999
2.743 108.76722999999997
2.744 108.53916000000001
2.745 108.29090000000001
2.746 108.022472
2.747 107.733909
2.748 107.42526299999999
2.749 107.096601
2.75 106.747965
2.751 106.37937000000002
2.752 105.99085500000001
2.753 105.58245499999998
2.754 105.15414000000001
2.755 104.705965
2.756 104.23797999999998
2.757 103.75010500000003
2.758 103.24243999999997
2.759 102.715
2.76 102.16765000000005
2.761 101.60049999999994
2.762 101.0136
2.763 100.40699999999994
2.764 99.78060000000004
2.765 99.13450000000012
2.766 98.46895
2.767 97.78375000000003
2.768 97.07899999999992
2.769 96.3549499999999
2.77 95.61155000000001
2.771 94.84885000000006
2.772 94.06710000000005
2.773 93.26635
2.774 92.44659999999988
2.775 91.60809999999991
2.776 90.75100000000003
2.777 89.87530000000004
2.778 88.98125
2.779 88.06895000000019
2.78 87.13835000000013
2.781 86.18959999999974
2.782 85.22309999999985
2.783 84.2387
2.784 83.23655000000014
2.785 82.21695000000008
2.786 81.17969999999995
2.787 80.12485000000007
2.788 79.05269999999992
2.789 77.9634500000001
2.79 76.85699999999997
2.791 75.73364999999971
2.792 74.59335000000004
2.793 73.43610000000028
2.794 72.26224999999988
2.795 71.07184999999988
2.796 69.86485000000027
2.797 68.64144999999995
2.798 67.40204999999972
2.799 66.14659999999995
2.8 64.87520000000025
2.801 63.58795000000021
2.802 62.28499999999977
2.803 60.96674999999975
2.804 59.6333000000001
2.805 58.28480000000004
2.806 56.921149999999976
2.807 55.54275000000004
2.808 54.15005000000001
2.809 52.7430500000002
2.81 51.321849999999905
2.811 49.88664999999968
2.812 48.43770000000011
2.813 46.97520000000004
2.814 45.49920000000013
2.815 44.01020000000012
2.816 42.50839999999992
2.817 40.99364999999994
2.818 39.46644999999992
2.819 37.926800000000206
2.82 36.37485000000002
2.821 34.81114999999979
2.822 33.23554999999992
2.823 31.64819999999999
2.824 30.049700000000023
2.825 28.439800000000165
2.826 26.818900000000202
2.827 25.187249999999995
2.828 23.544749999999947
2.829 21.891849999999824
2.83 20.22854999999997
2.831 18.55515000000023
2.832 16.872000000000067
2.833 15.179249999999755
2.834 13.477199999999828
2.835 11.765950000000233
2.836 10.045600000000224
2.837 8.316499999999962
2.838 6.579049999999934
2.839 4.833400000000057
2.84 3.0796999999999075
2.841 1.3181999999997003
2.842 -0.45094999999995
2.843 -2.2272000000000265
2.844 -4.010449999999888
2.845 -5.800649999999907
2.846 -7.597200000000054
2.847 -9.400000000000034
2.848 -11.209200000000113
2.849 -13.024349999999837
2.85 -14.845100000000084
2.851 -16.671249999999915
2.852 -18.502599999999784
2.853 -20.338950000000146
2.854 -22.180000000000117
2.855 -24.025550000000145
2.856 -25.87549999999994
2.857 -27.729349999999762
2.858 -29.587000000000014
2.859 -31.44835000000005
2.86 -33.31285000000017
2.861 -35.1803500000001
2.862 -37.05059999999996
2.863 -38.92329999999992
2.864 -40.79804999999985
2.865 -42.67490000000006
2.866 -44.55340000000009
2.867 -46.43294999999992
2.868 -48.31364999999983
2.869 -50.195100000000046
2.87 -52.07695000000005
2.871 -53.958999999999946
2.872 -55.84079999999998
2.873 -57.722250000000194
2.874 -59.60295000000011
2.875 -61.48274999999981
2.876 -63.361249999999835
2.877 -65.2380000000001
2.878 -67.11295000000027
2.879 -68.98569999999987
2.88 -70.85614999999996
2.881 -72.72380000000015
2.882 -74.58829999999993
2.883 -76.44984999999987
2.884 -78.30784999999992
2.885 -80.1617000000001
2.886 -82.0117000000002
2.887 -83.85739999999981
2.888 -85.69824999999989
2.889 -87.53444999999999
2.89 -89.36564999999993
2.891 -91.19120000000008
2.892 -93.01100000000014
2.893 -94.82505000000009
2.894 -96.63289999999985
2.895 -98.43429999999987
2.896 -100.2289
2.897 -102.0165
2.898 -103.79704999999989
2.899 -105.57005000000011
2.9 -107.33520000000014
2.901 -109.09235000000004
2.902 -110.84114999999998
2.903 -112.5814499999999
2.904 -114.31289999999996
2.905 -116.03505000000007
2.906 -117.74785000000006
2.907 -119.45094999999996
2.908 -121.14410000000007
2.909 -122.82704999999999
2.91 -124.49949999999987
2.911 -126.16120000000004
2.912 -127.81190000000002
2.913 -129.45129999999997
2.914 -131.07910000000004
2.915 -132.69510000000005
2.916 -134.29903000000002
2.917 -135.89063999999993
2.918 -137.46958999999998
2.919 -139.03566000000004
2.92 -140.58858999999998
2.921 -142.128065
2.922 -143.653815
2.923 -145.16553349999998
2.924 -146.66296
2.925 -148.14579149999997
2.926 -149.61372500000002
2.927 -151.066515
2.928 -152.50386
2.929 -153.92543499999996
2.93 -155.33097999999995
2.931 -156.72021000000007
2.932 -158.09285000000003
2.933 -159.44869999999995
2.934 -160.78739999999996
2.935 -162.10870000000003
2.936 -163.4125
2.937 -164.69845000000004
2.938 -165.96635
2.939 -167.21589999999995
2.94 -168.44690000000008
2.941 -169.65915000000004
2.942 -170.85239999999996
2.943 -172.0267000000001
2.944 -173.18169999999984
2.945 -174.3169499999999
2.946 -175.4325000000001
2.947 -176.52794999999978
2.948 -177.60320000000002
2.949 -178.65840000000009
2.95 -179.69289999999992
2.951 -180.70654999999996
2.952 -181.69935000000027
2.953 -182.67090000000027
2.954 -183.62104999999974
2.955 -184.54979999999975
2.956 -185.45670000000015
2.957 -186.34159999999997
2.958 -187.2044
2.959 -188.04484999999994
2.96 -188.86274999999966
2.961 -189.6577
2.962 -190.42935000000008
2.963 -191.17780000000027
2.964 -191.90315000000012
2.965 -192.6045500000001
2.966 -193.28185000000025
2.967 -193.93529999999978
2.968 -194.5640499999998
2.969 -195.16830000000027
2.97 -195.74799999999973
2.971 -196.30269999999993
2.972 -196.83240000000004
2.973 -197.3367999999996
2.974 -197.81590000000003
2.975 -198.26964999999987
2.976 -198.69770000000008
2.977 -199.09965000000017
2.978 -199.4758499999999
2.979 -199.82700000000034
2.98 -200.1481999999999
2.981 -200.4449999999998
2.982 -200.72000000000006
2.983 -200.96500000000015
2.984 -201.18500000000026
2.985 -201.37500000000017
2.986 -201.53499999999988
2.987 -201.67499999999978
2.988 -201.7900000000003
2.989 -201.87499999999997
2.99 -201.92999999999947
2.991 -201.95500000000018
2.992 -201.95500000000018
2.993 -201.93499999999963
2.994 -201.8800000000001
2.995 -201.8000000000006
2.996 -201.6900000000002
2.997 -201.54999999999896
2.998 -201.3899999999999
2.999 -201.19000000000108
3.0 -200.96500000000015
3.001 -200.72000000000006
3.002 -200.44000000000034
3.003 -200.12999999999974
3.004 -199.79499999999985
3.005 -199.42999999999904
3.006 -199.0350000000002
3.007 -198.61000000000044
3.008 -198.15499999999986
3.009 -197.67499999999993
3.01 -197.16499999999914
3.011 -196.62500000000028
3.012 -196.06000000000068
3.013 -195.46000000000006
3.014 -194.82999999999998
3.015 -194.17500000000058
3.016 -193.49000000000032
3.017 -192.77499999999918
3.018 -192.03499999999875
3.019 -191.26500000000019
3.02 -190.46000000000063
3.021 -189.6250000000002
3.022 -188.76500000000044
3.023 -187.87999999999997
3.024 -186.9599999999999
3.025 -186.01499999999908
3.026 -185.0400000000002
3.027 -184.03000000000029
3.028 -182.9949999999997
3.029 -181.93499999999975
3.03 -180.84000000000015
3.031 -179.7150000000011
3.032 -178.5700000000001
3.033 -177.3899999999995
3.034 -176.17499999999924
3.035 -174.9399999999998
3.036 -173.6749999999995
3.037 -172.37999999999977
3.038 -171.05500000000052
3.039 -169.70000000000041
3.04 -168.3199999999996
3.041 -166.91000000000068
3.042 -165.47500000000105
3.043 -164.004999999999
3.044 -162.50999999999905
3.045 -160.98999999999975
3.046 -159.43500000000083
3.047 -157.85999999999993
3.048 -156.2549999999996
3.049 -154.62000000000114
3.05 -152.96000000000058
3.051 -151.2699999999992
3.052 -149.55999999999995
3.053 -147.81499999999974
3.054 -146.0449999999988
3.055 -144.24999999999991
3.056 -142.42500000000018
3.057 -140.58000000000126
3.058 -138.70500000000007
3.059 -136.80499999999955
3.06 -134.87500000000097
3.061 -132.92000000000027
3.062 -130.94000000000023
3.063 -128.92999999999932
3.064 -126.89999999999924
3.065 -124.8450000000012
3.066 -122.75999999999954
3.067 -120.64999999999992
3.068 -118.51499999999959
3.069 -116.35499999999854
3.07 -114.16999999999955
3.071 -111.95999999999984
3.072 -109.72500000000218
3.073 -107.46500000000103
3.074 -105.1849999999993
3.075 -102.87999999999964
3.076 -100.5449999999991
3.077 -98.19000000000078
3.078 -95.82000000000201
3.079 -93.41999999999962
3.08 -90.98999999999913
3.081 -88.54500000000098
3.082 -86.08499999999964
3.083 -83.59499999999743
3.084 -81.08500000000018
3.085 -78.55500000000237
3.086 -76.00000000000107
3.087 -73.42999999999932
3.088 -70.83499999999965
3.089 -68.21999999999939
3.09 -65.58499999999856
3.091 -62.93500000000007
3.092 -60.26500000000101
3.093 -57.57000000000123
3.094 -54.859999999998244
3.095 -52.12999999999746
3.096 -49.380000000001644
3.097 -46.615000000002624
3.098 -43.830000000000254
3.099 -41.02500000000009
3.1 -38.20499999999949
3.101 -35.369999999998456
3.102 -32.51499999999963
3.103 -29.64000000000022
3.104 -26.750000000000384
3.105 -23.845000000000116
3.106 -20.924999999999415
3.107 -17.99000000000106
3.108 -15.034999999999354
3.109 -12.064999999999992
3.11 -9.085000000000342
3.111 -6.089999999997486
3.112 -3.0799999999997496
3.113 -0.05000000000143778
3.114 2.9849999999997934
3.115 6.035000000001456
3.116 9.099999999997998
3.117 12.174999999997604
3.118 15.265000000000416
3.119 18.360000000000596
3.12 21.47000000000121
3.121 24.589999999999336
3.122 27.72000000000052
3.123 30.86500000000214
3.124 34.01499999999835
3.125 37.174999999997624
3.126 40.34499999999996
3.127 43.52500000000259
3.128 46.70999999999981
3.129 49.905000000000086
3.13 53.11000000000065
3.131 56.31999999999859
3.132 59.539999999999594
3.133 62.76500000000074
3.134 65.99999999999939
3.135 69.23499999999805
3.136 72.48000000000255
3.137 75.73000000000162
3.138 78.98499999999808
3.139 82.24500000000023
3.14 85.50499999999961
3.141 88.77499999999927
3.142 92.0450000000017
3.143 95.32000000000151
3.144 98.59999999999869
3.145 101.88499999999878
3.146 105.16500000000151
3.147 108.44999999999882
3.148 111.73499999999892
3.149 115.02000000000179
3.15 118.30999999999925
3.151 121.59499999999935
3.152 124.88000000000221
3.153 128.16499999999954
3.154 131.44999999999962
3.155 134.72999999999956
3.156 138.01499999999967
3.157 141.29499999999962
3.158 144.5649999999993
3.159 147.8350000000017
3.16 151.105
3.161 154.36499999999936
3.162 157.6250000000001
3.163 160.8849999999995
3.164 164.12999999999982
3.165 167.37500000000017
3.166 170.61500000000035
3.167 173.84500000000025
3.168 177.07
3.169 180.28500000000085
3.17 183.49500000000018
3.171 186.7049999999995
3.172 189.89999999999978
3.173 193.07999999999964
3.174 196.25999999999948
3.175 199.43000000000043
3.176 202.58500000000095
3.177 205.73499999999996
3.178 208.875
3.179 211.9999999999997
3.18 215.11499999999904
3.181 218.21500000000077
3.182 221.3050000000008
3.183 224.38499999999917
3.184 227.44999999999987
3.185 230.50500000000028
3.186 233.5450000000003
3.187 236.56499999999969
3.188 239.57000000000005
3.189 242.56500000000014
3.19 245.54499999999976
3.191 248.51000000000042
3.192 251.45499999999905
3.193 254.37999999999988
3.194 257.29500000000047
3.195 260.1900000000004
3.196 263.0649999999998
3.197 265.9249999999988
3.198 268.765
3.199 271.5850000000006
3.2 274.3900000000008
3.201 277.17500000000035
3.202 279.9399999999994
3.203 282.67999999999904
3.204 285.40000000000094
3.205 288.105000000001
3.206 290.78499999999894
3.207 293.44499999999914
3.208 296.0799999999999
3.209 298.6950000000002
3.21 301.28499999999974
3.211 303.84999999999997
3.212 306.39500000000095
3.213 308.9150000000006
3.214 311.40999999999946
3.215 313.87499999999955
3.216 316.32000000000045
3.217 318.7450000000001
3.218 321.1349999999995
3.219 323.50000000000017
3.22 325.8450000000003
3.221 328.1532999999996
3.222 330.4345
3.223 332.69340000000034
3.224 334.92150000000026
3.225 337.1212499999998
3.226 339.29199999999935
3.227 341.43365000000034
3.228 343.5459000000002
3.229 345.62834999999967
3.23 347.6805999999999
3.231 349.7027
3.232 351.6944000000001
3.233 353.6551999999998
3.234 355.5849
3.235 357.4833000000003
3.236 359.3503000000001
3.237 361.1853499999998
3.238 362.98815000000013
3.239 364.7584500000002
3.24 366.4960499999998
3.241 368.20059999999984
3.242 369.8716500000001
3.243 371.50905000000006
3.244 373.1125
3.245 374.68164999999993
3.246 376.21610999999996
3.247 377.715595
3.248 379.179835
3.249 380.608465
3.25 382.00116499999996
3.251 383.35764
3.252 384.67763999999994
3.253 385.9609000000001
3.254 387.20705
3.255 388.4157999999998
3.256 389.5869500000001
3.257 390.72020000000003
3.258 391.81539999999984
3.259 392.87245000000013
3.26 393.891
3.261 394.87055
3.262 395.81115
3.263 396.71285
3.264 397.5754500000001
3.265 398.39855000000017
3.266 399.1818000000001
3.267 399.9251999999995
3.268 400.62889999999965
3.269 401.2927499999999
3.27 401.91600000000005
3.271 402.4990000000006
3.272 403.04135000000036
3.273 403.5427999999993
3.274 404.00275000000016
3.275 404.4210000000007
3.276 404.8049999999997
3.277 405.13999999999965
3.278 405.43499999999983
3.279 405.6900000000002
3.28 405.9000000000007
3.281 406.07000000000005
3.282 406.1949999999995
3.283 406.2849999999993
3.284 406.3300000000006
3.285 406.32500000000044
3.286 406.2799999999991
3.287 406.1999999999996
3.288 406.07000000000005
3.289 405.89500000000055
3.29 405.68500000000006
3.291 405.4249999999995
3.292 405.1200000000005
3.293 404.77500000000026
3.294 404.38
3.295 403.9500000000001
3.296 403.474999999999
3.297 402.9500000000005
3.298 402.3850000000009
3.299 401.77500000000003
3.3 401.11999999999927
3.301 400.4199999999999
3.302 399.68000000000086
3.303 398.89999999999924
3.304 398.06999999999897
3.305 397.19
3.306 396.2699999999999
3.307 395.3100000000001
3.308 394.30500000000035
3.309 393.25000000000057
3.31 392.1549999999996
3.311 391.0150000000001
3.312 389.8299999999993
3.313 388.6050000000002
3.314 387.33000000000237
3.315 386.0149999999979
3.316 384.65499999999764
3.317 383.25000000000165
3.318 381.80000000000155
3.319 380.3050000000002
3.32 378.7700000000005
3.321 377.1849999999993
3.322 375.5599999999998
3.323 373.8949999999991
3.324 372.1799999999997
3.325 370.425000000002
3.326 368.63000000000034
3.327 366.785
3.328 364.8949999999984
3.329 362.9599999999983
3.33 360.9899999999999
3.331 358.97500000000025
3.332 356.91500000000207
3.333 354.81499999999994
3.334 352.6699999999994
3.335 350.48500000000035
3.336 348.24999999999994
3.337 345.98000000000127
3.338 343.66999999999865
3.339 341.30500000000006
3.34 338.9050000000004
3.341 336.4699999999998
3.342 333.9850000000005
3.343 331.4600000000001
3.344 328.8950000000013
3.345 326.2899999999985
3.346 323.63999999999726
3.347 320.9450000000003
3.348 318.2200000000024
3.349 315.45000000000044
3.35 312.6299999999998
3.351 309.7799999999984
3.352 306.88999999999857
3.353 303.9600000000003
3.354 300.9850000000008
3.355 297.97000000000014
3.356 294.92499999999865
3.357 291.8350000000014
3.358 288.7050000000002
3.359 285.53499999999786
3.36 282.33000000000004
3.361 279.0900000000013
3.362 275.8050000000012
3.363 272.48500000000007
3.364 269.1350000000009
3.365 265.7450000000006
3.366 262.3099999999989
3.367 258.8449999999992
3.368 255.34999999999863
3.369 251.80999999999952
3.37 248.24000000000234
3.371 244.64000000000152
3.372 240.9949999999994
3.373 237.31999999999917
3.374 233.61499999999813
3.375 229.8699999999987
3.376 226.1000000000013
3.377 222.28999999999996
3.378 218.44500000000045
3.379 214.5750000000002
3.38 210.67499999999905
3.381 206.73500000000234
3.382 202.7649999999992
3.383 198.7699999999981
3.384 194.73500000000143
3.385 190.67500000000126
3.386 186.58500000000024
3.387 182.46499999999833
3.388 178.31499999999835
3.389 174.13500000000028
3.39 169.92500000000132
3.391 165.69000000000167
3.392 161.42500000000115
3.393 157.1349999999999
3.394 152.8149999999978
3.395 148.4650000000004
3.396 144.0999999999998
3.397 139.69999999999817
3.398 135.27500000000137
3.399 130.83000000000123
3.4 126.35499999999745
3.401 121.85500000000127
3.402 117.33500000000174
3.403 112.78999999999596
3.404 108.22500000000068
3.405 103.63500000000192
3.406 99.01999999999967
3.407 94.39500000000267
3.408 89.73999999999927
3.409 85.05999999999791
3.41 80.37000000000182
3.411 75.65999999999961
3.412 70.92499999999946
3.413 66.17500000000165
3.414 61.40499999999771
3.415 56.61999999999612
3.416 51.82000000000242
3.417 46.99499999999968
3.418 42.1600000000022
3.419 37.30500000000414
3.42 32.43499999999733
3.421 27.55499999999578
3.422 22.66000000000212
3.423 17.745000000002342
3.424 12.819999999996723
3.425 7.8899999999992865
3.426 2.944999999998643
3.427 -2.014999999999656
3.428 -6.989999999995611
3.429 -11.974999999997404
3.43 -16.965000000002117
3.431 -21.970000000004486
3.432 -26.97999999999867
3.433 -31.994999999995777
3.434 -37.029999999999006
3.435 -42.06999999999961
3.436 -47.110000000000205
3.437 -52.16000000000109
3.438 -57.21499999999935
3.439 -62.28000000000344
3.44 -67.35000000000491
3.441 -72.4149999999979
3.442 -77.48999999999673
3.443 -82.5750000000014
3.444 -87.66000000000051
3.445 -92.73999999999671
3.446 -97.82999999999875
3.447 -102.91500000000342
3.448 -108.00000000000254
3.449 -113.09499999999639
3.45 -118.18499999999842
3.451 -123.27000000000032
3.452 -128.3599999999996
3.453 -133.44500000000147
3.454 -138.52000000000032
3.455 -143.59999999999928
3.456 -148.6750000000009
3.457 -153.74499999999958
3.458 -158.81000000000088
3.459 -163.8650000000019
3.46 -168.9200000000002
3.461 -173.9699999999983
3.462 -179.00499999999874
3.463 -184.03500000000184
3.464 -189.0549999999991
3.465 -194.06999999999897
3.466 -199.07500000000132
3.467 -204.06500000000048
3.468 -209.04499999999933
3.469 -214.01500000000073
3.47 -218.97499999999903
3.471 -223.92499999999978
3.472 -228.86000000000016
3.473 -233.77499999999992
3.474 -238.68000000000222
3.475 -243.57499999999862
3.476 -248.45499999999743
3.477 -253.31500000000116
3.478 -258.16000000000173
3.479 -262.98499999999893
3.48 -267.7949999999984
3.481 -272.5950000000005
3.482 -277.37000000000177
3.483 -282.1249999999997
3.484 -286.865
3.485 -291.5799999999996
3.486 -296.2799999999988
3.487 -300.9549999999999
3.488 -305.6050000000004
3.489 -310.2400000000005
3.49 -314.84999999999985
3.491 -319.43999999999863
3.492 -323.99999999999926
3.493 -328.535000000002
3.494 -333.0450000000012
3.495 -337.52999999999975
3.496 -341.9950000000005
3.497 -346.43000000000035
3.498 -350.83499999999935
3.499 -355.21000000000026
3.5 -359.5550000000003
3.501 -363.87999999999977
3.502 -368.1699999999982
3.503 -372.4299999999986
3.504 -376.6600000000009
3.505 -380.85999999999956
3.506 -385.0300000000001
3.507 -389.16000000000224
3.508 -393.26500000000095
3.509 -397.3299999999985
3.51 -401.36500000000075
3.511 -405.3699999999993
3.512 -409.3349999999996
3.513 -413.2650000000015
3.514 -417.1599999999997
3.515 -421.02499999999986
3.516 -424.84999999999883
3.517 -428.62999999999926
3.518 -432.3750000000015
3.519 -436.0900000000001
3.52 -439.7650000000003
3.521 -443.39499999999924
3.522 -446.9899999999999
3.523 -450.5450000000022
3.524 -454.0549999999977
3.525 -457.5249999999975
3.526 -460.9600000000019
3.527 -464.35000000000224
3.528 -467.6949999999986
3.529 -471.00499999999937
3.53 -474.26500000000146
3.531 -477.47999999999956
3.532 -480.65499999999923
3.533 -483.7850000000005
3.534 -486.87500000000045
3.535 -489.91499999999905
3.536 -492.90499999999906
3.537 -495.8550000000006
3.538 -498.7550000000007
3.539 -501.60999999999956
3.54 -504.41999999999985
3.541 -507.1800000000001
3.542 -509.8949999999991
3.543 -512.5550000000006
3.544 -515.1700000000009
3.545 -517.7349999999997
3.546 -520.2449999999997
3.547 -522.715
3.548 -525.1300000000001
3.549 -527.4899999999999
3.55 -529.8049999999998
3.551 -532.0649999999996
3.552 -534.2750000000007
3.553 -536.4350000000004
3.554 -538.5349999999997
3.555 -540.5849999999997
3.556 -542.5799999999995
3.557 -544.5249999999999
3.558 -546.4150000000001
3.559 -548.2500000000001
3.56 -550.0313
3.561 -551.7538500000003
3.562 -553.4269
3.563 -555.0425499999998
3.564 -556.6023000000004
3.565 -558.1062000000005
3.566 -559.5544499999997
3.567 -560.9465999999996
3.568 -562.2821
3.569 -563.5609999999999
3.57 -564.78305
3.571 -565.94815
3.572 -567.0560500000001
3.573 -568.1065500000001
3.574 -569.0994999999999
3.575 -570.0345000000001
3.576 -570.9114549999999
3.577 -571.7301924999999
3.578 -572.490455
3.579 -573.1920575
3.58 -573.8346899999999
3.581 -574.4182000000001
3.582 -574.9424000000001
3.583 -575.4069999999998
3.584 -575.812
3.585 -576.15715
3.586 -576.4420999999999
3.587 -576.6667500000002
3.588 -576.83065
3.589 -576.9339999999997
3.59 -576.97705
3.591 -576.9587999999999
3.592 -576.87945
3.593 -576.7390500000004
3.594 -576.5374999999996
3.595 -576.2723999999997
3.596 -575.9516000000006
3.597 -575.565
3.598 -575.1149999999997
3.599 -574.6100000000004
3.6 -574.0400000000006
3.601 -573.4099999999992
3.602 -572.715
3.603 -571.9600000000005
3.604 -571.1449999999993
3.605 -570.2700000000004
3.606 -569.3349999999999
3.607 -568.3299999999988
3.608 -567.2700000000002
3.609 -566.1550000000001
3.61 -564.9699999999993
3.611 -563.725000000001
3.612 -562.4250000000011
3.613 -561.0599999999994
3.614 -559.635
3.615 -558.1500000000003
3.616 -556.5999999999988
3.617 -554.9949999999998
3.618 -553.3300000000005
3.619 -551.5999999999993
3.62 -549.8150000000007
3.621 -547.9650000000016
3.622 -546.0549999999994
3.623 -544.0899999999998
3.624 -542.0549999999996
3.625 -539.9649999999978
3.626 -537.8199999999999
3.627 -535.6150000000004
3.628 -533.3449999999989
3.629 -531.0150000000014
3.63 -528.6300000000022
3.631 -526.1849999999985
3.632 -523.6799999999986
3.633 -521.1199999999999
3.634 -518.4949999999993
3.635 -515.8099999999998
3.636 -513.0750000000016
3.637 -510.2800000000018
3.638 -507.4250000000002
3.639 -504.51499999999976
3.64 -501.54500000000047
3.641 -498.51499999999936
3.642 -495.4349999999996
3.643 -492.3000000000011
3.644 -489.10999999999814
3.645 -485.85499999999894
3.646 -482.55000000000103
3.647 -479.19000000000153
3.648 -475.7700000000003
3.649 -472.30499999999785
3.65 -468.7849999999993
3.651 -465.20500000000186
3.652 -461.5750000000002
3.653 -457.8949999999998
3.654 -454.15500000000054
3.655 -450.36999999999995
3.656 -446.53000000000054
3.657 -442.6349999999996
3.658 -438.7000000000002
3.659 -434.70499999999913
3.66 -430.65999999999934
3.661 -426.56500000000096
3.662 -422.41999999999837
3.663 -418.2350000000001
3.664 -413.99500000000035
3.665 -409.69999999999897
3.666 -405.365000000002
3.667 -400.9850000000009
3.668 -396.54999999999825
3.669 -392.06999999999994
3.67 -387.55000000000035
3.671 -382.97999999999945
3.672 -378.3599999999998
3.673 -373.699999999999
3.674 -368.9949999999997
3.675 -364.2499999999993
3.676 -359.4600000000003
3.677 -354.61999999999995
3.678 -349.73999999999836
3.679 -344.82000000000124
3.68 -339.8650000000003
3.681 -334.8599999999979
3.682 -329.81499999999994
3.683 -324.73500000000377
3.684 -319.6100000000035
3.685 -314.4449999999965
3.686 -309.2449999999969
3.687 -304.01000000000454
3.688 -298.73000000000263
3.689 -293.4199999999998
3.69 -288.07499999999874
3.691 -282.68999999999653
3.692 -277.26499999999874
3.693 -271.80500000000274
3.694 -266.32000000000323
3.695 -260.7999999999999
3.696 -255.23999999999546
3.697 -249.65499999999864
3.698 -244.04000000000093
3.699 -238.38500000000207
3.7 -232.70499999999973
3.701 -226.9949999999965
3.702 -221.2600000000009
3.703 -215.49500000000444
3.704 -209.70000000000155
3.705 -203.8849999999981
3.706 -198.03500000000196
3.707 -192.15999999999678
3.708 -186.26499999999658
3.709 -180.34500000000398
3.71 -174.40000000000234
3.711 -168.4299999999972
3.712 -162.44499999999994
3.713 -156.4349999999992
3.714 -150.40000000000055
3.715 -144.34500000000128
3.716 -138.2699999999959
3.717 -132.18500000000134
3.718 -126.07500000000327
3.719 -119.94000000000172
3.72 -113.79499999999987
3.721 -107.63999999999774
3.722 -101.45999999999766
3.723 -95.26499999999993
3.724 -89.06000000000192
3.725 -82.83499999999778
3.726 -76.59999999999889
3.727 -70.35499999999972
3.728 -64.0950000000029
3.729 -57.82000000000287
3.73 -51.53999999999992
3.731 -45.25000000000223
3.732 -38.94499999999579
3.733 -32.634999999997525
3.734 -26.320000000001897
3.735 -19.99500000000043
3.736 -13.66999999999896
3.737 -7.334999999997205
3.738 -0.9950000000036319
3.739 5.349999999998412
3.74 11.695000000000455
3.741 18.039999999996947
3.742 24.395000000004828
3.743 30.740000000001324
3.744 37.089999999995186
3.745 43.44500000000306
3.746 49.78999999999956
3.747 56.13499999999605
3.748 62.48000000000364
3.749 68.81499999999986
3.75 75.1500000000016
3.751 81.48000000000044
3.752 87.79499999999607
3.753 94.11500000000017
3.754 100.42500000000399
3.755 106.72500000000196
3.756 113.01999999999701
3.757 119.29999999999995
3.758 125.57499999999999
3.759 131.83499999999682
3.76 138.0849999999989
3.761 144.3250000000007
3.762 150.5499999999993
3.763 156.76000000000022
3.764 162.9600000000009
3.765 169.14000000000095
3.766 175.30500000000336
3.767 181.45999999999995
3.768 187.58999999999858
3.769 193.7049999999996
3.77 199.80499999999734
3.771 205.88000000000272
3.772 211.935000000002
3.773 217.97000000000065
3.774 223.98499999999876
3.775 229.9799999999963
3.776 235.95000000000144
3.777 241.89500000000308
3.778 247.81500000000122
3.779 253.7099999999959
3.78 259.5750000000008
3.781 265.4200000000051
3.782 271.24000000000035
3.783 277.0300000000003
3.784 282.78999999999945
3.785 288.51999999999765
3.786 294.21499999999764
3.787 299.88499999999976
3.788 305.52500000000094
3.789 311.12999999999835
3.79 316.70500000000044
3.791 322.24499999999875
3.792 327.74999999999886
3.793 333.2200000000007
3.794 338.66000000000173
3.795 344.0600000000016
3.796 349.4249999999977
3.797 354.7499999999981
3.798 360.035000000003
3.799 365.28500000000406
3.8 370.49499999999847
3.801 375.66499999999724
3.802 380.7950000000004
3.803 385.88499999999965
3.804 390.9299999999976
3.805 395.935
3.806 400.8950000000011
3.807 405.815000000001
3.808 410.6899999999997
3.809 415.51499999999965
3.81 420.3000000000012
3.811 425.0400000000015
3.812 429.73000000000036
3.813 434.37499999999795
3.814 438.9699999999996
3.815 443.52
3.816 448.02499999999907
3.817 452.4750000000021
3.818 456.8800000000012
3.819 461.2349999999987
3.82 465.53499999999747
3.821 469.78500000000037
3.822 473.9900000000019
3.823 478.134999999999
3.824 482.23000000000013
3.825 486.2749999999999
3.826 490.2649999999981
3.827 494.2050000000004
3.828 498.0800000000007
3.829 501.90499999999975
3.83 505.68
3.831 509.39500000000135
3.832 513.0550000000011
3.833 516.6499999999991
3.834 520.1949999999983
3.835 523.6800000000014
3.836 527.1049999999999
3.837 530.4749999999997
3.838 533.7800000000003
3.839 537.0299999999994
3.84 540.2149999999995
3.841 543.3400000000005
3.842 546.41
3.843 549.4100000000001
3.844 552.3500000000015
3.845 555.2349999999984
3.846 558.054999999999
3.847 560.8100000000005
3.848 563.5000000000001
3.849 566.1250000000006
3.85 568.6899999999994
3.851 571.1949999999994
3.852 573.6300000000014
3.853 576.0000000000001
3.854 578.31
3.855 580.5600000000009
3.856 582.7399999999997
3.857 584.8449999999991
3.858 586.8949999999998
3.859 588.8850000000001
3.86 590.800000000001
3.861 592.645
3.862 594.43
3.863 596.1549999999995
3.864 597.8049999999998
3.865 599.3850000000009
3.866 600.9050000000002
3.867 602.3550000000002
3.868 603.7349999999997
3.869 605.0500000000001
3.87 606.2949999999997
3.871 607.4699999999989
3.872 608.5800000000003
3.873 609.6200000000009
3.874 610.5899999999997
3.875 611.49
3.876 612.3221499999997
3.877 613.0868999999997
3.878 613.7788000000005
3.879 614.40205
3.88 614.95565
3.881 615.4395999999999
3.882 615.85345
3.883 616.19745
3.884 616.4714999999998
3.885 616.6758000000002
3.886 616.8102499999998
3.887 616.8747499999998
3.888 616.8692500000002
3.889 616.7939
3.89 616.6488499999999
3.891 616.434035
3.892 616.149505
3.893 615.7953299999999
3.894 615.371545
3.895 614.878135
3.896 614.3152499999999
3.897 613.6829999999999
3.898 612.9814499999999
3.899 612.2106000000002
3.9 611.3706
3.901 610.4615999999996
3.902 609.4837500000001
3.903 608.4371500000001
3.904 607.3218000000002
3.905 606.1378999999998
3.906 604.8854499999999
3.907 603.5648000000004
3.908 602.1763999999998
3.909 600.7219999999993
3.91 599.1943499999999
3.911 597.6000000000001
3.912 595.9449999999998
3.913 594.2200000000001
3.914 592.4300000000006
3.915 590.5699999999999
3.916 588.64
3.917 586.6499999999996
3.918 584.5949999999989
3.919 582.4700000000001
3.92 580.2850000000012
3.921 578.0350000000003
3.922 575.7099999999987
3.923 573.3299999999996
3.924 570.8850000000001
3.925 568.37
3.926 565.800000000001
3.927 563.1650000000002
3.928 560.4600000000002
3.929 557.6949999999997
3.93 554.869999999999
3.931 551.9800000000006
3.932 549.0300000000003
3.933 546.0199999999999
3.934 542.9450000000002
3.935 539.8100000000003
3.936 536.6149999999986
3.937 533.3599999999993
3.938 530.0450000000012
3.939 526.6700000000012
3.94 523.2349999999997
3.941 519.7449999999992
3.942 516.2
3.943 512.5899999999989
3.944 508.9200000000016
3.945 505.20000000000005
3.946 501.4249999999998
3.947 497.59500000000065
3.948 493.71
3.949 489.76000000000016
3.95 485.7649999999991
3.951 481.71999999999935
3.952 477.61500000000063
3.953 473.46000000000055
3.954 469.254999999999
3.955 464.99499999999864
3.956 460.6899999999997
3.957 456.3350000000021
3.958 451.92500000000024
3.959 447.46999999999974
3.96 442.9600000000006
3.961 438.4100000000002
3.962 433.8099999999984
3.963 429.15999999999786
3.964 424.4700000000018
3.965 419.73000000000144
3.966 414.9449999999999
3.967 410.1149999999998
3.968 405.2449999999985
3.969 400.3249999999986
3.97 395.3600000000001
3.971 390.3600000000007
3.972 385.31499999999994
3.973 380.2300000000008
3.974 375.1000000000004
3.975 369.92999999999887
3.976 364.72500000000184
3.977 359.47500000000076
3.978 354.1949999999988
3.979 348.87500000000125
3.98 343.50999999999965
3.981 338.12000000000006
3.982 332.6899999999994
3.983 327.22499999999764
3.984 321.7250000000005
3.985 316.19500000000244
3.986 310.63500000000073
3.987 305.0349999999979
3.988 299.40999999999997
3.989 293.7550000000011
3.99 288.06499999999846
3.991 282.35000000000065
3.992 276.6100000000021
3.993 270.84
3.994 265.04499999999985
3.995 259.224999999999
3.996 253.3750000000001
3.997 247.4999999999977
3.998 241.6050000000003
3.999 235.68500000000213
4.0 229.7500000000008
4.001 223.78499999999858
4.002 217.7949999999984
4.003 211.7950000000035
4.004 205.76999999999956
4.005 199.71999999999767
4.006 193.66000000000105
4.007 187.58500000000123
4.008 181.4849999999979
4.009 175.3699999999969
4.01 169.24000000000382
4.011 163.1000000000049
4.012 156.93999999999986
4.013 150.76999999999452
4.014 144.59
4.015 138.39500000000226
4.016 132.19499999999607
4.017 125.97500000000039
4.018 119.74499999999888
4.019 113.51499999999737
4.02 107.28000000000404
4.021 101.03000000000195
4.022 94.76999999999958
4.023 88.51500000000013
4.024 82.25499999999775
4.025 75.98500000000064
4.026 69.7200000000009
4.027 63.44999999999823
4.028 57.1749999999982
4.029 50.90000000000372
4.03 44.63000000000106
4.031 38.36499999999576
4.032 32.09000000000128
4.033 25.82500000000154
4.034 19.5600000000018
4.035 13.295000000002055
4.036 7.044999999999968
4.037 0.7949999999978807
4.038 -5.450000000001287
4.039 -11.689999999997536
4.04 -17.91999999999905
4.041 -24.135000000002904
4.042 -30.345000000003843
4.043 -36.54999999999631
4.044 -42.73999999999667
4.045 -48.9200000000023
4.046 -55.08499999999916
4.047 -61.23499999999837
4.048 -67.37500000000284
4.049 -73.50000000000412
4.05 -79.60499999999927
4.051 -85.69499999999675
4.052 -91.7749999999995
4.053 -97.83500000000167
4.054 -103.87500000000327
4.055 -109.89000000000138
4.056 -115.88999999999628
4.057 -121.87499999999906
4.058 -127.83499999999836
4.059 -133.76999999999973
4.06 -139.6850000000005
4.061 -145.58000000000072
4.062 -151.45000000000297
4.063 -157.28999999999883
4.064 -163.10499999999672
4.065 -168.8999999999996
4.066 -174.67000000000453
4.067 -180.40999999999752
4.068 -186.11999999999517
4.069 -191.80500000000046
4.07 -197.46000000000487
4.071 -203.08500000000285
4.072 -208.67499999999706
4.073 -214.23500000000152
4.074 -219.77000000000245
4.075 -225.26999999999964
4.076 -230.7349999999986
4.077 -236.16999999999666
4.078 -241.56499999999915
4.079 -246.92500000000058
4.08 -252.25500000000122
4.081 -257.54000000000053
4.082 -262.7849999999987
4.083 -267.99999999999875
4.084 -273.18000000000063
4.085 -278.310000000001
4.086 -283.4000000000003
4.087 -288.45500000000135
4.088 -293.46999999999844
4.089 -298.4399999999998
4.09 -303.3600000000025
4.091 -308.24499999999864
4.092 -313.0899999999992
4.093 -317.88500000000107
4.094 -322.6349999999989
4.095 -327.3449999999983
4.096 -332.00500000000187
4.097 -336.6150000000012
4.098 -341.18999999999954
4.099 -345.7149999999992
4.1 -350.18500000000006
4.101 -354.6099999999997
4.102 -358.9899999999979
4.103 -363.32500000000044
4.104 -367.6050000000014
4.105 -371.8350000000009
4.106 -376.01499999999896
4.107 -380.1449999999984
4.108 -384.2250000000019
4.109 -388.2550000000012
4.11 -392.229999999999
4.111 -396.15500000000077
4.112 -400.03000000000117
4.113 -403.8449999999999
4.114 -407.60999999999996
4.115 -411.3199999999983
4.116 -414.9699999999978
4.117 -418.5700000000014
4.118 -422.12000000000086
4.119 -425.6049999999983
4.12 -429.03499999999985
4.121 -432.4099999999997
4.122 -435.72500000000065
4.123 -438.98500000000007
4.124 -442.1900000000006
4.125 -445.3300000000021
4.126 -448.40999999999906
4.127 -451.43500000000006
4.128 -454.3949999999991
4.129 -457.29999999999933
4.13 -460.1500000000009
4.131 -462.93000000000023
4.132 -465.6550000000009
4.133 -468.3199999999998
4.134 -470.9199999999997
4.135 -473.46000000000055
4.136 -475.93999999999966
4.137 -478.3599999999999
4.138 -480.7149999999982
4.139 -483.01000000000033
4.14 -485.24000000000063
4.141 -487.4149999999994
4.142 -489.52000000000027
4.143 -491.55999999999926
4.144 -493.54500000000075
4.145 -495.46500000000043
4.146 -497.3149999999996
4.147 -499.1049999999997
4.148 -500.83999999999963
4.149 -502.5000000000001
4.15 -504.09500000000025
4.151 -505.6350000000001
4.152 -507.10500000000076
4.153 -508.50999999999954
4.154 -509.85499999999934
4.155 -511.13500000000005
4.156 -512.3450000000001
4.157 -513.4899999999998
4.158 -514.5800000000006
4.159 -515.6000000000008
4.16 -516.5449999999988
4.161 -517.4349999999994
4.162 -518.260000000001
4.163 -519.0200000000007
4.164 -519.7149999999998
4.165 -520.3399999999997
4.166 -520.9000000000005
4.167 -521.3999999999996
4.168 -521.8349999999997
4.169 -522.2000000000004
4.17 -522.5049999999995
4.171 -522.7424500000001
4.172 -522.9151000000002
4.173 -523.0229499999996
4.174 -523.0658
4.175 -523.0441500000002
4.176 -522.9577499999999
4.177 -522.8061499999999
4.178 -522.5900500000005
4.179 -522.3093500000001
4.18 -521.9639999999997
4.181 -521.5543999999999
4.182 -521.0805999999998
4.183 -520.5426499999999
4.184 -519.9408000000001
4.185 -519.2752000000002
4.186 -518.5459500000002
4.187 -517.7534499999999
4.188 -516.8978
4.189 -515.979275
4.19 -514.9981675
4.191 -513.954625
4.192 -512.8489324999999
4.193 -511.6813999999999
4.194 -510.45235
4.195 -509.16190000000006
4.196 -507.81039999999996
4.197 -506.39839999999987
4.198 -504.92584999999985
4.199 -503.3930500000002
4.2 -501.8007000000002
4.201 -500.14889999999974
4.202 -498.43769999999984
4.203 -496.6674500000001
4.204 -494.8385000000003
4.205 -492.95130000000034
4.206 -491.0059500000001
4.207 -489.00279999999975
4.208 -486.94234999999975
4.209 -484.8245500000001
4.21 -482.64974999999987
4.211 -480.4205999999998
4.212 -478.13150000000013
4.213 -475.78500000000014
4.214 -473.38499999999976
4.215 -470.93
4.216 -468.42500000000075
4.217 -465.8600000000006
4.218 -463.23499999999933
4.219 -460.5649999999989
4.22 -457.8399999999997
4.221 -455.055
4.222 -452.2250000000005
4.223 -449.3400000000008
4.224 -446.4049999999997
4.225 -443.4199999999999
4.226 -440.37999999999994
4.227 -437.28999999999985
4.228 -434.1499999999998
4.229 -430.9649999999998
4.23 -427.7299999999998
4.231 -424.4499999999999
4.232 -421.11500000000103
4.233 -417.7349999999996
4.234 -414.3149999999998
4.235 -410.84499999999997
4.236 -407.33000000000015
4.237 -403.77000000000055
4.238 -400.1649999999995
4.239 -396.51500000000004
4.24 -392.8249999999994
4.241 -389.0950000000004
4.242 -385.3200000000001
4.243 -381.4999999999999
4.244 -377.63999999999993
4.245 -373.7400000000002
4.246 -369.7999999999993
4.247 -365.82500000000016
4.248 -361.8100000000013
4.249 -357.7549999999985
4.25 -353.6600000000001
4.251 -349.53000000000065
4.252 -345.36500000000024
4.253 -341.16000000000145
4.254 -336.9199999999989
4.255 -332.6449999999981
4.256 -328.3350000000018
4.257 -323.9950000000019
4.258 -319.61999999999824
4.259 -315.21499999999924
4.26 -310.775000000002
4.261 -306.29999999999825
4.262 -301.80499999999944
4.263 -297.27000000000226
4.264 -292.7099999999988
4.265 -288.12
4.266 -283.5000000000004
4.267 -278.8600000000002
4.268 -274.18999999999915
4.269 -269.4949999999974
4.27 -264.77000000000027
4.271 -260.0200000000024
4.272 -255.2500000000013
4.273 -250.45999999999955
4.274 -245.6449999999999
4.275 -240.8049999999995
4.276 -235.94499999999852
4.277 -231.0649999999997
4.278 -226.1650000000004
4.279 -221.24500000000046
4.28 -216.3100000000001
4.281 -211.35499999999917
4.282 -206.38000000000045
4.283 -201.3900000000013
4.284 -196.3849999999989
4.285 -191.3649999999989
4.286 -186.3300000000012
4.287 -181.28500000000048
4.288 -176.2249999999993
4.289 -171.15000000000046
4.29 -166.0600000000012
4.291 -160.96499999999904
4.292 -155.85999999999933
4.293 -150.74499999999935
4.294 -145.6199999999991
4.295 -140.4850000000013
4.296 -135.3450000000006
4.297 -130.19499999999962
4.298 -125.04500000000141
4.299 -119.88500000000013
4.3 -114.7199999999987
4.301 -109.54999999999993
4.302 -104.38000000000113
4.303 -99.20499999999943
4.304 -94.02499999999759
4.305 -88.85000000000143
4.306 -83.67000000000235
4.307 -78.48999999999774
4.308 -73.3149999999988
4.309 -68.14000000000264
4.31 -62.96000000000079
4.311 -57.78499999999909
4.312 -52.6150000000003
4.313 -47.44999999999888
4.314 -42.28500000000024
4.315 -37.12500000000174
4.316 -31.97999999999812
4.317 -26.835000000000054
4.318 -21.69500000000213
4.319 -16.564999999998943
4.32 -11.444999999998817
4.321 -6.33499999999898
4.322 -1.234999999999431
4.323 3.854999999999831
4.324 8.934999999998805
4.325 14.005000000000267
4.326 19.0600000000013
4.327 24.09499999999898
4.328 29.119999999999145
4.329 34.134999999999025
4.33 39.135000000001256
4.331 44.109999999999985
4.332 49.06999999999828
4.333 54.0150000000017
4.334 58.94500000000191
4.335 63.84999999999863
4.336 68.73499999999754
4.337 73.61000000000173
4.338 78.45000000000213
4.339 83.27499999999932
4.34 88.08499999999886
4.341 92.86000000000017
4.342 97.62000000000104
4.343 102.35499999999843
4.344 107.06500000000064
4.345 111.75500000000227
4.346 116.41499999999749
4.347 121.04999999999755
4.348 125.66000000000244
4.349 130.24500000000106
4.35 134.79999999999882
4.351 139.32500000000124
4.352 143.83000000000035
4.353 148.30499999999859
4.354 152.74499999999858
4.355 157.15500000000048
4.356 161.53500000000153
4.357 165.8899999999991
4.358 170.21499999999855
4.359 174.49999999999966
4.36 178.74999999999974
4.361 182.98000000000204
4.362 187.17000000000039
4.363 191.3200000000004
4.364 195.43999999999951
4.365 199.52499999999762
4.366 203.57500000000027
4.367 207.58500000000177
4.368 211.56000000000228
4.369 215.499999999999
4.37 219.39999999999736
4.371 223.26500000000027
4.372 227.09000000000202
4.373 230.8699999999997
4.374 234.61499999999913
4.375 238.32000000000016
4.376 241.98500000000013
4.377 245.61499999999904
4.378 249.19499999999925
4.379 252.730000000001
4.38 256.23500000000183
4.381 259.6900000000013
4.382 263.10499999999956
4.383 266.47999999999945
4.384 269.80500000000075
4.385 273.0849999999979
4.386 276.3249999999995
4.387 279.52499999999986
4.388 282.6699999999987
4.389 285.77500000000197
4.39 288.84000000000134
4.391 291.84999999999906
4.392 294.8149999999983
4.393 297.7399999999991
4.394 300.61000000000115
4.395 303.4350000000019
4.396 306.21499999999855
4.397 308.94499999999937
4.398 311.6250000000015
4.399 314.25999999999954
4.4 316.84999999999906
4.401 319.3849999999998
4.402 321.87499999999926
4.403 324.315
4.404 326.7000000000006
4.405 329.045
4.406 331.33500000000066
4.407 333.57500000000124
4.408 335.7650000000004
4.409 337.90499999999946
4.41 340.00000000000006
4.411 342.03500000000025
4.412 344.0199999999991
4.413 345.95999999999935
4.414 347.85000000000093
4.415 349.6849999999996
4.416 351.4649999999994
4.417 353.1950000000006
4.418 354.87500000000034
4.419 356.50500000000005
4.42 358.08499999999964
4.421 359.60500000000036
4.422 361.0749999999996
4.423 362.5000000000003
4.424 363.86500000000075
4.425 365.17499999999956
4.426 366.4399999999998
4.427 367.6499999999999
4.428 368.80499999999984
4.429 369.9049999999995
4.43 370.9550000000006
4.431 371.9550000000002
4.432 372.89499999999947
4.433 373.7850000000001
4.434 374.6250000000006
4.435 375.4099999999996
4.436 376.13999999999976
4.437 376.8150000000012
4.438 377.4399999999997
4.439 378.0149999999996
4.44 378.53499999999997
4.441 379.0049999999996
4.442 379.41999999999973
4.443 379.77500000000026
4.444 380.0863500000001
4.445 380.3464499999999
4.446 380.5495999999998
4.447 380.7023
4.448 380.8032500000003
4.449 380.8521000000002
4.45 380.84874999999994
4.451 380.7935499999998
4.452 380.6866499999999
4.453 380.52800000000013
4.454 380.3177000000001
4.455 380.0561499999997
4.456 379.74319999999994
4.457 379.3791000000001
4.458 378.96395000000007
4.459 378.49769999999984
4.46 377.98079999999993
4.461 377.4134500000001
4.462 376.7956000000003
4.463 376.12775
4.464 375.4099999999998
4.465 374.64239999999995
4.466 373.8253
4.467 372.95899999999995
4.468 372.04373000000004
4.469 371.07968
4.47 370.06715499999996
4.471 369.006445
4.472 367.89783499999993
4.473 366.741625
4.474 365.53813
4.475 364.2877
4.476 362.9905499999999
4.477 361.6470999999999
4.478 360.25765000000007
4.479 358.82255
4.48 357.3422499999999
4.481 355.81685000000004
4.482 354.2466000000001
4.483 352.63204999999994
4.484 350.97355
4.485 349.27130000000017
4.486 347.5256499999999
4.487 345.7369499999998
4.488 343.90574999999984
4.489 342.0321000000004
4.49 340.11605000000003
4.491 338.1579999999995
4.492 336.15864999999997
4.493 334.11830000000043
4.494 332.0373500000001
4.495 329.91584999999964
4.496 327.75400000000025
4.497 325.55275000000006
4.498 323.3119999999999
4.499 321.03210000000024
4.5 318.7119500000002
4.501 316.35569999999973
4.502 313.96500000000003
4.503 311.5350000000003
4.504 309.065
4.505 306.55999999999943
4.506 304.02
4.507 301.44
4.508 298.8299999999999
4.509 296.19000000000034
4.51 293.51499999999976
4.511 290.7999999999994
4.512 288.04999999999944
4.513 285.27500000000015
4.514 282.46500000000117
4.515 279.625
4.516 276.75499999999937
4.517 273.8500000000005
4.518 270.91499999999934
4.519 267.95500000000027
4.52 264.9650000000003
4.521 261.94499999999954
4.522 258.9000000000008
4.523 255.81999999999968
4.524 252.71999999999935
4.525 249.59500000000108
4.526 246.4350000000004
4.527 243.25499999999914
4.528 240.04999999999995
4.529 236.82000000000008
4.53 233.56499999999946
4.531 230.28499999999948
4.532 226.98500000000038
4.533 223.66500000000067
4.534 220.32000000000025
4.535 216.95500000000064
4.536 213.56500000000028
4.537 210.15499999999938
4.538 206.73499999999953
4.539 203.29000000000042
4.54 199.82000000000056
4.541 196.339999999999
4.542 192.8399999999997
4.543 189.32000000000116
4.544 185.78499999999943
4.545 182.23500000000004
4.546 178.67500000000035
4.547 175.08999999999997
4.548 171.4949999999993
4.549 167.8899999999997
4.55 164.26500000000092
4.551 160.6299999999991
4.552 156.98499999999976
4.553 153.33000000000013
4.554 149.66000000000005
4.555 145.9800000000011
4.556 142.29000000000048
4.557 138.58999999999955
4.558 134.8799999999997
4.559 131.1599999999996
4.56 127.43999999999949
4.561 123.70500000000033
4.562 119.96499999999966
4.563 116.22500000000035
4.564 112.47000000000062
4.565 108.70999999999935
4.566 104.94999999999948
4.567 101.1899999999996
4.568 97.42000000000084
4.569 93.65000000000067
4.57 89.87999999999913
4.571 86.10000000000007
4.572 82.32500000000115
4.573 78.55500000000099
4.574 74.77999999999929
4.575 71.00499999999899
4.576 67.22999999999868
4.577 63.459999999998516
4.578 59.69500000000127
4.579 55.93000000000126
4.58 52.17000000000138
4.581 48.40999999999873
4.582 44.654999999999
4.583 40.910000000002334
4.584 37.1750000000004
4.585 33.434999999998325
4.586 29.704999999999316
4.587 25.98500000000059
4.588 22.269999999999236
4.589 18.565000000000943
4.59 14.865000000000016
4.591 11.174999999999379
4.592 7.495000000001806
4.593 3.829999999999112
4.594 0.16499999999919357
4.595 -3.4850000000002934
4.596 -7.119999999999349
4.597 -10.749999999998261
4.598 -14.365000000002293
4.599 -17.96500000000034
4.6 -21.549999999997958
4.601 -25.125000000000842
4.602 -28.69000000000066
4.603 -32.2349999999999
4.604 -35.76000000000135
4.605 -39.27499999999973
4.606 -42.77999999999782
4.607 -46.260000000000744
4.608 -49.72000000000032
4.609 -53.164999999999466
4.61 -56.59500000000095
4.611 -60.004999999999086
4.612 -63.39499999999943
4.613 -66.76500000000196
4.614 -70.11500000000115
4.615 -73.44499999999977
4.616 -76.74999999999905
4.617 -80.03499999999913
4.618 -83.30000000000004
4.619 -86.54500000000037
4.62 -89.76499999999999
4.621 -92.95999999999887
4.622 -96.12999999999982
4.623 -99.28500000000035
4.624 -102.41
4.625 -105.50500000000018
4.626 -108.57999999999979
4.627 -111.63000000000005
4.628 -114.65999999999977
4.629 -117.65499999999984
4.63 -120.62500000000058
4.631 -123.57500000000077
4.632 -126.48999999999992
4.633 -129.37999999999977
4.634 -132.24000000000012
4.635 -135.0799999999999
4.636 -137.8900000000002
4.637 -140.6599999999994
4.638 -143.40999999999937
4.639 -146.12999999999988
4.64 -148.82000000000087
4.641 -151.48000000000107
4.642 -154.10999999999896
4.643 -156.7099999999988
4.644 -159.27500000000038
4.645 -161.8100000000011
4.646 -164.3149999999996
4.647 -166.78499999999985
4.648 -169.22500000000062
4.649 -171.63499999999914
4.65 -174.00999999999945
4.651 -176.35500000000027
4.652 -178.66500000000008
4.653 -180.93500000000012
4.654 -183.18000000000083
4.655 -185.3950000000007
4.656 -187.56499999999926
4.657 -189.70499999999973
4.658 -191.81500000000074
4.659 -193.88999999999933
4.66 -195.92499999999959
4.661 -197.92500000000018
4.662 -199.89499999999992
4.663 -201.83000000000004
4.664 -203.72500000000042
4.665 -205.58499999999978
4.666 -207.4099999999995
4.667 -209.1950000000009
4.668 -210.95000000000002
4.669 -212.6649999999994
4.67 -214.34000000000037
4.671 -215.9850000000005
4.672 -217.58999999999946
4.673 -219.15500000000003
4.674 -220.68499999999963
4.675 -222.1799999999996
4.676 -223.63500000000118
4.677 -225.05000000000024
4.678 -226.4299999999997
4.679 -227.76999999999936
4.68 -229.07499999999942
4.681 -230.33999999999972
4.682 -231.56500000000025
4.683 -232.75500000000116
4.684 -233.90999999999966
4.685 -235.0249999999998
4.686 -236.09500000000003
4.687 -237.12999999999926
4.688 -238.13000000000025
4.689 -239.09000000000012
4.69 -240.01500000000036
4.691 -240.90000000000015
4.692 -241.74499999999946
4.693 -242.55499999999986
4.694 -243.3250000000005
4.695 -244.05499999999995
4.696 -244.74999999999986
4.697 -245.40499999999992
4.698 -246.02160000000012
4.699 -246.6032
4.7 -247.14434999999963
4.701 -247.64760000000052
4.702 -248.11250000000004
4.703 -248.53944999999948
4.704 -248.92840000000012
4.705 -249.2789500000002
4.706 -249.59145000000012
4.707 -249.86599999999996
4.708 -250.10259999999965
4.709 -250.3011499999999
4.71 -250.4620499999999
4.711 -250.58500000000038
4.712 -250.6702999999999
4.713 -250.7183499999996
4.714 -250.7286500000004
4.715 -250.70165000000006
4.716 -250.6374999999998
4.717 -250.5365500000002
4.718 -250.39895000000013
4.719 -250.2247499999999
4.72 -250.01429999999996
4.721 -249.76770000000005
4.722 -249.48529999999982
4.723 -249.16695000000018
4.724 -248.81305000000015
4.725 -248.42399999999984
4.726 -247.99955000000003
4.727 -247.5402
4.728 -247.04610000000002
4.729 -246.51729999999992
4.73 -245.9540999999999
4.731 -245.3565500000001
4.732 -244.7249000000001
4.733 -244.05934999999994
4.734 -243.36004999999997
4.735 -242.62714500000007
4.736 -241.86077499999996
4.737 -241.061195
4.738 -240.22857199999996
4.739 -239.36307499999998
4.74 -238.464923
4.741 -237.53430500000002
4.742 -236.57144
4.743 -235.57653000000002
4.744 -234.54974
4.745 -233.4914499999999
4.746 -232.40185000000002
4.747 -231.28110000000012
4.748 -230.12954999999997
4.749 -228.9474999999999
4.75 -227.7353499999999
4.751 -226.49325000000005
4.752 -225.22145000000023
4.753 -223.92060000000006
4.754 -222.5907499999999
4.755 -221.23234999999983
4.756 -219.84580000000005
4.757 -218.43105000000014
4.758 -216.98900000000006
4.759 -215.51980000000003
4.76 -214.02369999999996
4.761 -212.5011999999999
4.762 -210.9523999999998
4.763 -209.37785000000008
4.764 -207.77810000000008
4.765 -206.15309999999982
4.766 -204.5031499999999
4.767 -202.82885000000027
4.768 -201.1304500000002
4.769 -199.40809999999948
4.77 -197.66204999999982
4.771 -195.89325000000034
4.772 -194.10140000000047
4.773 -192.2868000000001
4.774 -190.4502499999995
4.775 -188.59209999999987
4.776 -186.71229999999983
4.777 -184.81129999999985
4.778 -182.88940000000045
4.779 -180.94700000000006
4.78 -178.9849499999996
4.781 -177.00309999999985
4.782 -175.00185000000056
4.783 -172.9816000000002
4.784 -170.94309999999973
4.785 -168.8863999999998
4.786 -166.8122000000001
4.787 -164.72029999999998
4.788 -162.60979999999995
4.789 -160.48500000000047
4.79 -158.345
4.791 -156.1899999999998
4.792 -154.01999999999984
4.793 -151.83
4.794 -149.62499999999977
4.795 -147.40499999999977
4.796 -145.17500000000015
4.797 -142.9350000000003
4.798 -140.67999999999995
4.799 -138.40499999999977
4.8 -136.12
4.801 -133.83000000000004
4.802 -131.52000000000024
4.803 -129.20000000000013
4.804 -126.87499999999989
4.805 -124.53499999999993
4.806 -122.18499999999966
4.807 -119.82499999999978
4.808 -117.45500000000102
4.809 -115.0750000000006
4.81 -112.68499999999986
4.811 -110.29499999999915
4.812 -107.88999999999938
4.813 -105.48000000000084
4.814 -103.0649999999994
4.815 -100.63999999999906
4.816 -98.21000000000136
4.817 -95.77500000000072
4.818 -93.3399999999987
4.819 -90.89499999999917
4.82 -88.44000000000074
4.821 -85.99000000000106
4.822 -83.53499999999985
4.823 -81.0749999999999
4.824 -78.61499999999994
4.825 -76.15499999999997
4.826 -73.68999999999987
4.827 -71.21999999999962
4.828 -68.7550000000009
4.829 -66.28999999999941
4.83 -63.8249999999993
4.831 -61.35500000000044
4.832 -58.88500000000019
4.833 -56.42000000000008
4.834 -53.95499999999998
4.835 -51.48999999999987
4.836 -49.02999999999991
4.837 -46.56999999999994
4.838 -44.11500000000012
4.839 -41.66000000000031
4.84 -39.20999999999925
4.841 -36.75999999999957
4.842 -34.31500000000004
4.843 -31.8800000000008
4.844 -29.440000000000023
4.845 -27.009999999999536
4.846 -24.58500000000058
4.847 -22.16500000000038
4.848 -19.755000000000468
4.849 -17.344999999999168
4.85 -14.944999999999542
4.851 -12.555000000000206
4.852 -10.169999999999623
4.853 -7.790000000000575
4.854 -5.4200000000004245
4.855 -3.0649999999993183
4.856 -0.7149999999997436
4.857 1.6299999999996873
4.858 3.9600000000000746
4.859 6.280000000000174
4.86 8.589999999999986
4.861 10.884999999999367
4.862 13.174999999999992
4.863 15.450000000000186
4.864 17.715000000000092
4.865 19.96999999999971
4.866 22.20500000000014
4.867 24.43500000000043
4.868 26.649999999998897
4.869 28.844999999999565
4.87 31.03500000000009
4.871 33.210000000000186
4.872 35.36500000000109
4.873 37.51000000000032
4.874 39.63999999999912
4.875 41.755000000000265
4.876 43.85500000000098
4.877 45.93999999999987
4.878 48.00999999999972
4.879 50.06000000000038
4.88 52.094999999999224
4.881 54.119999999999166
4.882 56.119999999999784
4.883 58.10499999999996
4.884 60.0750000000011
4.885 62.025000000000276
4.886 63.95999999999902
4.887 65.87499999999996
4.888 67.77000000000032
4.889 69.65000000000026
4.89 71.50999999999964
4.891 73.34499999999966
4.892 75.1700000000008
4.893 76.96999999999981
4.894 78.74999999999966
4.895 80.5100000000003
4.896 82.25000000000038
4.897 83.96999999999989
4.898 85.67000000000019
4.899 87.34999999999992
4.9 89.00499999999894
4.901 90.64000000000017
4.902 92.2550000000008
4.903 93.84999999999948
4.904 95.42500000000037
4.905 96.97500000000053
4.906 98.49999999999997
4.907 100.00500000000024
4.908 101.4899999999999
4.909 102.95000000000026
4.91 104.38499999999988
4.911 105.8049999999998
4.912 107.19999999999965
4.913 108.56499999999936
4.914 109.90999999999987
4.915 111.23500000000051
4.916 112.53500000000041
4.917 113.8099999999996
4.918 115.06499999999961
4.919 116.29500000000029
4.92 117.48999999999997
4.921 118.66999999999987
4.922 119.82999999999993
4.923 120.95999999999982
4.924 122.0700000000005
4.925 123.15000000000033
4.926 124.20499999999946
4.927 125.24000000000007
4.928 126.24999999999997
4.929 127.23499999999986
4.93 128.19000000000025
4.931 129.12500000000006
4.932 130.03884999999994
4.933 130.92369999999977
4.934 131.78360000000026
4.935 132.61920000000038
4.936 133.43024999999952
4.937 134.2165999999999
4.938 134.97805000000017
4.939 135.71419999999986
4.94 136.42535000000024
4.941 137.11154999999988
4.942 137.77280000000016
4.943 138.4090500000004
4.944 139.0199999999994
4.945 139.60564999999994
4.946 140.16630000000043
4.947 140.7015999999997
4.948 141.2115999999998
4.949 141.69625000000005
4.95 142.15554999999978
4.951 142.5896000000003
4.952 142.9982500000003
4.953 143.38159999999976
4.954 143.73920000000027
4.955 144.07185
4.956 144.3792499999999
4.957 144.66119999999998
4.958 144.9178499999995
4.959 145.1494500000001
4.96 145.3562000000002
4.961 145.53774999999968
4.962 145.69460000000007
4.963 145.82690000000017
4.964 145.93455000000003
4.965 146.01774999999998
4.966 146.07659999999987
4.967 146.1113
4.968 146.12195000000028
4.969 146.10869999999997
4.97 146.07179999999997
4.971 146.01105000000004
4.972 145.92684999999994
4.973 145.81939999999994
4.974 145.68865000000005
4.975 145.53480000000022
4.976 145.35784999999967
4.977 145.15779999999984
4.978 144.93485000000027
4.979 144.6893500000001
4.98 144.42119999999986
4.981 144.13044999999988
4.982 143.81725000000012
4.983 143.48169999999996
4.984 143.1238999999999
4.985 142.74400000000003
4.986 142.3421500000001
4.987 141.91840000000005
4.988 141.47289999999998
4.989 141.00585
4.99 140.51739999999987
4.991 140.00769999999994
4.992 139.47690000000006
4.993 138.92519999999996
4.994 138.3528
4.995 137.75977999999998
4.996 137.14645999999993
4.997 136.51303000000007
4.998 135.85966000000002
4.999 135.18654999999998
5.0 134.4939
5.001 133.781935
5.002 133.05087269999999
5.003 132.30092
5.004 131.5322923
5.005 130.745205
5.006 129.93986
5.007 129.11648
5.008 128.27527499999997
5.009 127.41647499999995
5.01 126.54028
5.011 125.64687500000007
5.012 124.73655
5.013 123.80939999999994
5.014 122.86574999999999
5.015 121.90580000000001
5.016 120.92960000000004
5.017 119.93760000000002
5.018 118.9299999999999
5.019 117.90689999999995
5.02 116.86860000000003
5.021 115.81530000000002
5.022 114.74715000000005
5.023 113.66454999999999
5.024 112.56774999999999
5.025 111.45684999999996
5.026 110.33229999999999
5.027 109.19425000000001
5.028 108.04290000000007
5.029 106.87874999999995
5.03 105.70184999999978
5.031 104.51245000000011
5.032 103.31085000000012
5.033 102.09734999999978
5.034 100.87229999999995
5.035 99.63590000000022
5.036 98.38830000000014
5.037 97.12964999999997
5.038 95.86044999999982
5.039 94.5808499999999
5.04 93.29115000000013
5.041 91.99159999999998
5.042 90.68215000000018
5.043 89.36320000000019
5.044 88.0350999999998
5.045 86.69829999999983
5.046 85.35274999999994
5.047 83.99840000000019
5.048 82.63585000000025
5.049 81.26549999999989
5.05 79.88754999999972
5.051 78.50229999999992
5.052 77.10980000000013
5.053 75.71040000000015
5.054 74.30445000000014
5.055 72.89239999999988
5.056 71.47435000000002
5.057 70.05069999999995
5.058 68.62189999999984
5.059 67.18804999999995
5.06 65.7495000000001
5.061 64.30650000000017
5.062 62.85964999999983
5.063 61.40900000000011
5.064 59.955000000000084
5.065 58.497849999999964
5.066 57.03770000000004
5.067 55.57519999999961
5.068 54.1100499999999
5.069 52.642800000000236
5.07 51.17395000000038
5.071 49.703200000000145
5.072 48.231349999999786
5.073 46.75835000000003
5.074 45.28459999999998
5.075 43.810199999999575
5.076 42.33494999999962
5.077 40.85970000000036
5.078 39.38415000000056
5.079 37.9085500000001
5.08 36.43369999999993
5.081 34.95924999999956
5.082 33.485499999999504
5.083 32.01290000000023
5.084 30.54145000000036
5.085 29.07144999999972
5.086 27.602899999999707
5.087 26.136250000000082
5.088 24.671849999999967
5.089 23.210050000000564
5.09 21.750850000000487
5.091 20.294649999999525
5.092 18.841799999999576
5.093 17.39224999999997
5.094 15.946450000000473
5.095 14.504800000000179
5.096 13.06794999999944
5.097 11.635549999999828
5.098 10.208050000000412
5.099 8.786100000000157
5.1 7.369349999999941
5.101 5.95825000000022
5.102 4.553449999999959
5.103 3.1552999999996665
5.104 1.7635500000001691
5.105 0.37849999999992057
5.106 -0.9994999999998755
5.107 -2.3703999999999392
5.108 -3.733500000000639
5.109 -5.088749999999919
5.11 -6.436549999999652
5.111 -7.776550000000021
5.112 -9.10795000000006
5.113 -10.43079999999974
5.114 -11.74509999999976
5.115 -13.050800000000141
5.116 -14.347600000000348
5.117 -15.635049999999929
5.118 -16.913550000000054
5.119 -18.182400000000403
5.12 -19.441549999999612
5.121 -20.690999999999764
5.122 -21.93040000000035
5.123 -23.159749999999978
5.124 -24.378699999999533
5.125 -25.586799999999936
5.126 -26.78410000000048
5.127 -27.970599999999763
5.128 -29.146299999999876
5.129 -30.310450000000515
5.13 -31.463050000000298
5.131 -32.6044999999997
5.132 -33.73359999999936
5.133 -34.85084999999971
5.134 -35.9561500000001
5.135 -37.04910000000006
5.136 -38.129800000000216
5.137 -39.19790000000006
5.138 -40.25365000000017
5.139 -41.29670000000002
5.14 -42.326349999999984
5.141 -43.342999999999854
5.142 -44.347000000000136
5.143 -45.33755000000056
5.144 -46.31464999999974
5.145 -47.27874999999951
5.146 -48.229099999999924
5.147 -49.16565000000032
5.148 -50.0884
5.149 -50.99715000000011
5.15 -51.8919999999999
5.151 -52.772649999999885
5.152 -53.639150000000036
5.153 -54.491149999999834
5.154 -55.328550000000035
5.155 -56.151450000000224
5.156 -56.959349999999986
5.157 -57.75225000000002
5.158 -58.53005000000001
5.159 -59.29264999999968
5.16 -60.04015000000001
5.161 -60.77200000000026
5.162 -61.48815000000008
5.163 -62.18885000000007
5.164 -62.87375000000005
5.165 -63.54285000000001
5.166 -64.19589999999975
5.167 -64.83289999999997
5.168 -65.45410000000015
5.169 -66.05924999999978
5.17 -66.64824999999992
5.171 -67.22099999999995
5.172 -67.77775000000007
5.173 -68.31830000000004
5.174 -68.84259999999989
5.175 -69.35095000000015
5.176 -69.8432500000002
5.177 -70.31950000000002
5.178 -70.77974999999994
5.179 -71.22399999999995
5.18 -71.65225000000004
5.181 -72.06444999999991
5.182 -72.46059999999991
5.183 -72.84079999999999
5.184 -73.20495000000017
5.185 -73.55305000000013
5.186 -73.88514999999984
5.187 -74.20110000000008
5.188 -74.50079999999983
5.189 -74.78444999999972
5.19 -75.05210000000005
5.191 -75.30340000000031
5.192 -75.53830000000018
5.193 -75.75689999999996
5.194 -75.95929999999994
5.195 -76.14534999999985
5.196 -76.31479999999999
5.197 -76.46790000000007
5.198 -76.6046499999999
5.199 -76.72484999999996
5.2 -76.82870000000011
5.201 -76.91625
5.202 -76.98740000000002
5.203 -77.04235000000007
5.204 -77.08109999999996
5.205 -77.1036499999999
5.206 -77.11014999999995
5.207 -77.10075000000003
5.208 -77.07554999999994
5.209 -77.0344499999999
5.21 -76.97780000000004
5.211 -76.90565000000004
5.212 -76.81800000000003
5.213 -76.71515000000004
5.214 -76.59709999999998
5.215 -76.46394999999998
5.216 -76.31575000000001
5.217 -76.15275000000003
5.218 -75.97500000000001
5.219 -75.78250000000001
5.22 -75.57539999999999
5.221 -75.35381999999998
5.222 -75.11775000000002
5.223 -74.86725500000001
5.224 -74.602455
5.225 -74.32336000000001
5.226 -74.03005999999999
5.227 -73.72260999999996
5.228 -73.40104999999998
5.229 -73.06541999999999
5.23 -72.71581499999999
5.231 -72.35229000000002
5.232 -71.97492
5.233 -71.583815
5.234 -71.179054
5.235 -70.76074
5.236 -70.328996
5.237 -69.88395
5.238 -69.42573999999999
5.239 -68.954505
5.24 -68.47040500000001
5.241 -67.973595
5.242 -67.46424999999998
5.243 -66.94253499999998
5.244 -66.40863
5.245 -65.862735
5.246 -65.30499
5.247 -64.73558000000004
5.248 -64.15467
5.249 -63.562394999999974
5.25 -62.95896499999999
5.251 -62.34459499999999
5.252 -61.71940000000006
5.253 -61.08340000000002
5.254 -60.436849999999986
5.255 -59.779950000000014
5.256 -59.112750000000005
5.257 -58.43544999999993
5.258 -57.74804999999997
5.259 -57.05080000000008
5.26 -56.34385
5.261 -55.62734999999992
5.262 -54.901400000000045
5.263 -54.16600000000011
5.264 -53.42149999999993
5.265 -52.66804999999996
5.266 -51.90574999999996
5.267 -51.134800000000006
5.268 -50.35535000000001
5.269 -49.5675499999999
5.27 -48.77155000000011
5.271 -47.96764999999998
5.272 -47.155949999999955
5.273 -46.33665000000013
5.274 -45.510099999999944
5.275 -44.67639999999988
5.276 -43.83570000000003
5.277 -42.98825000000009
5.278 -42.13429999999994
5.279 -41.27409999999995
5.28 -40.4077000000001
5.281 -39.53524999999996
5.282 -38.65724999999997
5.283 -37.77365000000015
5.284 -36.88454999999993
5.285 -35.9903
5.286 -35.091000000000115
5.287 -34.18694999999996
5.288 -33.27820000000002
5.289 -32.36490000000005
5.29 -31.447249999999936
5.291 -30.525299999999838
5.292 -29.59929999999996
5.293 -28.669350000000076
5.294 -27.73570000000006
5.295 -26.798450000000035
5.296 -25.857699999999937
5.297 -24.9137
5.298 -23.966500000000174
5.299 -23.016349999999996
5.3 -22.063599999999976
5.301 -21.108250000000105
5.302 -20.150449999999793
5.303 -19.190649999999838
5.304 -18.228749999999945
5.305 -17.265199999999883
5.306 -16.30040000000013
5.307 -15.334050000000154
5.308 -14.366600000000062
5.309 -13.39854999999994
5.31 -12.429950000000106
5.311 -11.461050000000084
5.312 -10.49194999999982
5.313 -9.522799999999929
5.314 -8.553999999999853
5.315 -7.585800000000156
5.316 -6.61815000000017
5.317 -5.65145000000003
5.318 -4.685850000000006
5.319 -3.7213499999997484
5.32 -2.7584000000000635
5.321 -1.7968999999999624
5.322 -0.8371000000000073
5.323 0.12069999999995973
5.324 1.0766500000002066
5.325 2.0304499999998504
5.326 2.9819000000000373
5.327 3.9309500000000996
5.328 4.877499999999743
5.329 5.821500000000035
5.33 6.762550000000145
5.331 7.700549999999779
5.332 8.635400000000029
5.333 9.566900000000308
5.334 10.494900000000001
5.335 11.419349999999827
5.336 12.33999999999992
5.337 13.256600000000063
5.338 14.168950000000013
5.339 15.0769999999998
5.34 15.98039999999995
5.341 16.87890000000025
5.342 17.772599999999958
5.343 18.661099999999973
5.344 19.544200000000053
5.345 20.42169999999996
5.346 21.29335000000017
5.347 22.158950000000093
5.348 23.018499999999907
5.349 23.871749999999913
5.35 24.718399999999924
5.351 25.558449999999937
5.352 26.391849999999987
5.353 27.218199999999925
5.354 28.037449999999964
5.355 28.849700000000038
5.356 29.65450000000005
5.357 30.45189999999996
5.358 31.241899999999955
5.359 32.024150000000034
5.36 32.798750000000155
5.361 33.565649999999984
5.362 34.32454999999987
5.363 35.07555000000009
5.364 35.81845000000007
5.365 36.553200000000004
5.366 37.27964999999996
5.367 37.99770000000001
5.368 38.70725000000002
5.369 39.40804999999995
5.37 40.10014999999995
5.371 40.78334999999995
5.372 41.45755000000001
5.373 42.12255000000005
5.374 42.778050000000064
5.375 43.42419999999996
5.376 44.06089999999998
5.377 44.68774999999997
5.378 45.30465000000001
5.379 45.91160000000008
5.38 46.508449999999904
5.381 47.095099999999896
5.382 47.67155000000006
5.383 48.23750000000002
5.384 48.792899999999975
5.385 49.33775000000012
5.386 49.871850000000016
5.387 50.39514999999988
5.388 50.90765000000004
5.389 51.4093000000001
5.39 51.899949999999976
5.391 52.37954999999994
5.392 52.84815000000005
5.393 53.305600000000055
5.394 53.751849999999955
5.395 54.18689999999995
5.396 54.61064999999999
5.397 55.023050000000026
5.398 55.424100000000045
5.399 55.81367500000003
5.4 56.191719999999954
5.401 56.55823999999995
5.402 56.91312000000005
5.403 57.25634000000001
5.404 57.58784499999996
5.405 57.907565000000005
5.406 58.21543499999999
5.407 58.511409999999984
5.408 58.79542
5.409 59.06742500000001
5.41 59.3274
5.411 59.575285
5.412 59.81102999999999
5.413 60.034600000000005
5.414 60.24597800000001
5.415 60.44513749999999
5.416 60.632054999999994
5.417 60.80672250000001
5.418 60.96914699999999
5.419 61.11932000000001
5.42 61.25724
5.421 61.38293499999998
5.422 61.496419999999986
5.423 61.59768499999999
5.424 61.686755000000005
5.425 61.76366000000002
5.426 61.82841000000002
5.427 61.88103000000002
5.428 61.92154500000001
5.429 61.949925000000015
5.43 61.966194999999935
5.431 61.970389999999995
5.432 61.962535000000074
5.433 61.94260499999999
5.434 61.91054999999997
5.435 61.86639999999996
5.436 61.81019999999997
5.437 61.741900000000015
5.438 61.66145000000003
5.439 61.56899999999994
5.44 61.464449999999985
5.441 61.34785000000004
5.442 61.21930000000005
5.443 61.07860000000003
5.444 60.92579999999997
5.445 60.761149999999894
5.446 60.584699999999955
5.447 60.39625000000011
5.448 60.19600000000004
5.449 59.98405000000005
5.45 59.76039999999998
5.451 59.52514999999995
5.452 59.27829999999995
5.453 59.020050000000055
5.454 58.75045000000006
5.455 58.46944999999999
5.456 58.177300000000066
5.457 57.87404999999992
5.458 57.55969999999989
5.459 57.23450000000001
5.46 56.8985000000001
5.461 56.55169999999997
5.462 56.19414999999995
5.463 55.82610000000009
5.464 55.447599999999994
5.465 55.058649999999844
5.466 54.65939999999993
5.467 54.249900000000004
5.468 53.830300000000044
5.469 53.40044999999991
5.47 52.96054999999987
5.471 52.51095000000024
5.472 52.05145000000029
5.473 51.58204999999999
5.474 51.102949999999936
5.475 50.614250000000084
5.476 50.11600000000005
5.477 49.60819999999983
5.478 49.090949999999744
5.479 48.56435000000006
5.48 48.02845000000006
5.481 47.48330000000009
5.482 46.929149999999986
5.483 46.36609999999972
5.484 45.794099999999986
5.485 45.21344999999996
5.486 44.6241
5.487 44.02640000000027
5.488 43.420500000000004
5.489 42.80619999999999
5.49 42.18370000000013
5.491 41.55339999999986
5.492 40.91544999999981
5.493 40.2698
5.494 39.61675000000026
5.495 38.95650000000014
5.496 38.289099999999976
5.497 37.614650000000054
5.498 36.93310000000005
5.499 36.244799999999785
5.5 35.550049999999786
5.501 34.848600000000204
5.502 34.14080000000014
5.503 33.42684999999984
5.504 32.70660000000009
5.505 31.980300000000046
5.506 31.248249999999906
5.507 30.510499999999997
5.508 29.76714999999991
5.509 29.01815000000002
5.51 28.263750000000197
5.511 27.504199999999962
5.512 26.73939999999972
5.513 25.969550000000048
5.514 25.195100000000025
5.515 24.41595000000005
5.516 23.632300000000008
5.517 22.844199999999883
5.518 22.051849999999913
5.519 21.255599999999916
5.52 20.455350000000287
5.521 19.651300000000234
5.522 18.84364999999999
5.523 18.032599999999803
5.524 17.218100000000042
5.525 16.400400000000232
5.526 15.579899999999814
5.527 14.756649999999802
5.528 13.930549999999903
5.529 13.101849999999985
5.53 12.27075000000029
5.531 11.437350000000068
5.532 10.601799999999939
5.533 9.764400000000089
5.534 8.925249999999775
5.535 8.084249999999738
5.536 7.241750000000144
5.537 6.3980000000001676
5.538 5.552749999999939
5.539 4.70634999999997
5.54 3.859200000000049
5.541 3.011149999999907
5.542 2.16235000000016
5.543 1.3131499999999297
5.544 0.46359999999988355
5.545 -0.38614999999971034
5.546 -1.2358500000000245
5.547 -2.0855999999999653
5.548 -2.9349500000001165
5.549 -3.783950000000105
5.55 -4.632400000000036
5.551 -5.479900000000121
5.552 -6.326499999999985
5.553 -7.171949999999761
5.554 -8.0160499999999
5.555 -8.858900000000002
5.556 -9.700099999999933
5.557 -10.539400000000171
5.558 -11.376849999999994
5.559 -12.21204999999996
5.56 -13.045050000000044
5.561 -13.875600000000029
5.562 -14.703699999999916
5.563 -15.529250000000106
5.564 -16.352000000000032
5.565 -17.171899999999727
5.566 -17.988849999999932
5.567 -18.80265000000006
5.568 -19.613100000000216
5.569 -20.420200000000055
5.57 -21.223750000000027
5.571 -22.023750000000135
5.572 -22.82020000000003
5.573 -23.61274999999989
5.574 -24.401399999999725
5.575 -25.185949999999984
5.576 -25.96620000000008
5.577 -26.742150000000002
5.578 -27.513499999999922
5.579 -28.280199999999866
5.58 -29.0420000000003
5.581 -29.798750000000275
5.582 -30.55034999999984
5.583 -31.296750000000053
5.584 -32.03765000000004
5.585 -32.772849999999906
5.586 -33.50249999999992
5.587 -34.226099999999995
5.588 -34.94360000000016
5.589 -35.654749999999844
5.59 -36.35954999999975
5.591 -37.058100000000174
5.592 -37.75005000000026
5.593 -38.43530000000005
5.594 -39.11369999999997
5.595 -39.78514999999974
5.596 -40.44954999999975
5.597 -41.1069
5.598 -41.75715000000017
5.599 -42.40015
5.6 -43.03569999999993
5.601 -43.66395000000023
5.602 -44.28474999999994
5.603 -44.897749999999945
5.604 -45.50310000000016
5.605 -46.10084999999986
5.606 -46.69074999999987
5.607 -47.27280000000021
5.608 -47.84690000000022
5.609 -48.41274999999971
5.61 -48.97059999999995
5.611 -49.520300000000304
5.612 -50.06139999999999
5.613 -50.59389999999969
5.614 -51.11804999999997
5.615 -51.63344999999999
5.616 -52.14009999999977
5.617 -52.63800000000034
5.618 -53.12655000000027
5.619 -53.60599999999979
5.62 -54.076399999999914
5.621 -54.53750000000007
5.622 -54.98910000000002
5.623 -55.43119999999995
5.624 -55.863699999999895
5.625 -56.286500000000096
5.626 -56.69960000000002
5.627 -57.10274999999997
5.628 -57.496000000000116
5.629 -57.87949999999999
5.63 -58.252949999999984
5.631 -58.61619999999994
5.632 -58.96949999999994
5.633 -59.31270000000006
5.634 -59.64579999999994
5.635 -59.96879999999992
5.636 -60.28160000000008
5.637 -60.5843
5.638 -60.87674999999994
5.639 -61.15909999999999
5.64 -61.43125000000003
5.641 -61.69315000000009
5.642 -61.94479999999999
5.643 -62.18604999999998
5.644 -62.417049999999996
5.645 -62.63759999999997
5.646 -62.847750000000026
5.647 -63.047500000000014
5.648 -63.2367
5.649 -63.41524999999996
5.65 -63.58314999999997
5.651 -63.74045
5.652 -63.88695
5.653 -64.02265000000004
5.654 -64.14764999999998
5.655 -64.26179499999995
5.656 -64.36499500000001
5.657 -64.45739500000003
5.658 -64.53888500000002
5.659 -64.60945499999998
5.66 -64.669175
5.661 -64.71804999999999
5.662 -64.75607
5.663 -64.78326000000003
5.664 -64.79969
5.665 -64.80537499999997
5.666 -64.80034500000001
5.667 -64.78463500000001
5.668 -64.758285
5.669 -64.72134050000001
5.67 -64.673828605
5.671 -64.615777
5.672 -64.54721639499999
5.673 -64.4681675
5.674 -64.378645
5.675 -64.27866
5.676 -64.16824000000001
5.677 -64.04739000000001
5.678 -63.91612000000001
5.679 -63.774454999999996
5.68 -63.62236999999998
5.681 -63.45985500000001
5.682 -63.286909999999985
5.683 -63.10357999999997
5.684 -62.90984000000004
5.685 -62.70571500000006
5.686 -62.491234999999946
5.687 -62.26634499999998
5.688 -62.03114999999999
5.689 -61.785700000000034
5.69 -61.529950000000035
5.691 -61.263949999999966
5.692 -60.98785000000001
5.693 -60.70175000000002
5.694 -60.40565000000001
5.695 -60.09964999999992
5.696 -59.78384999999996
5.697 -59.458350000000074
5.698 -59.1233
5.699 -58.7789
5.7 -58.42515000000006
5.701 -58.062099999999994
5.702 -57.69
5.703 -57.309049999999985
5.704 -56.91929999999991
5.705 -56.520749999999964
5.706 -56.11355000000005
5.707 -55.697850000000116
5.708 -55.27375000000008
5.709 -54.84129999999994
5.71 -54.40049999999984
5.711 -53.951399999999964
5.712 -53.49425000000016
5.713 -53.028850000000006
5.714 -52.555349999999954
5.715 -52.073900000000094
5.716 -51.58430000000001
5.717 -51.08665000000002
5.718 -50.58114999999999
5.719 -50.06774999999995
5.72 -49.546349999999954
5.721 -49.0171499999999
5.722 -48.480300000000064
5.723 -47.93575000000011
5.724 -47.38355000000003
5.725 -46.82390000000005
5.726 -46.256899999999945
5.727 -45.68269999999999
5.728 -45.10134999999998
5.729 -44.51294999999987
5.73 -43.91764999999992
5.731 -43.315600000000046
5.732 -42.70690000000022
5.733 -42.091899999999875
5.734 -41.470699999999674
5.735 -40.84329999999997
5.736 -40.21020000000014
5.737 -39.57135000000021
5.738 -38.92669999999987
5.739 -38.27645000000005
5.74 -37.62095000000021
5.741 -36.96044999999988
5.742 -36.29474999999986
5.743 -35.624199999999966
5.744 -34.9488000000002
5.745 -34.2687500000001
5.746 -33.58424999999991
5.747 -32.89504999999977
5.748 -32.201600000000134
5.749 -31.503850000000334
5.75 -30.801999999999914
5.751 -30.096099999999886
5.752 -29.385999999999996
5.753 -28.672249999999938
5.754 -27.954599999999857
5.755 -27.233150000000037
5.756 -26.508249999999954
5.757 -25.77975000000003
5.758 -25.047900000000134
5.759 -24.312749999999898
5.76 -23.574399999999955
5.761 -22.833050000000203
5.762 -22.088900000000187
5.763 -21.342199999999785
5.764 -20.592849999999732
5.765 -19.841049999999928
5.766 -19.08725000000014
5.767 -18.331450000000014
5.768 -17.573499999999978
5.769 -16.813900000000118
5.77 -16.053049999999875
5.771 -15.29080000000002
5.772 -14.527300000000132
5.773 -13.762900000000023
5.774 -12.997550000000066
5.775 -12.23144999999981
5.776 -11.46474999999987
5.777 -10.697550000000195
5.778 -9.93014999999993
5.779 -9.162349999999876
5.78 -8.394400000000246
5.781 -7.62639999999995
5.782 -6.858449999999975
5.783 -6.090650000000267
5.784 -5.32304999999976
5.785 -4.556049999999978
5.786 -3.7893500000000384
5.787 -3.0230499999998885
5.788 -2.257550000000011
5.789 -1.4929500000000067
5.79 -0.7292000000002491
5.791 0.03355000000003494
5.792 0.7949499999999887
5.793 1.5550999999999067
5.794 2.3138000000002408
5.795 3.0707500000001082
5.796 3.826049999999803
5.797 4.579349999999857
5.798 5.330150000000186
5.799 6.078750000000285
5.8 6.824899999999939
5.801 7.568449999999921
5.802 8.309249999999963
5.803 9.046899999999928
5.804 9.78150000000011
5.805 10.512949999999869
5.806 11.240900000000082
5.807 11.965250000000108
5.808 12.686099999999895
5.809 13.40305
5.81 14.116050000000103
5.811 14.825150000000175
5.812 15.530199999999953
5.813 16.230899999999938
5.814 16.9275
5.815 17.61989999999984
5.816 18.30759999999973
5.817 18.990950000000172
5.818 19.66990000000016
5.819 20.343999999999916
5.82 21.01325000000015
5.821 21.677850000000053
5.822 22.337549999999762
5.823 22.992299999999993
5.824 23.642000000000106
5.825 24.286449999999864
5.826 24.925550000000005
5.827 25.559250000000212
5.828 26.187299999999926
5.829 26.809399999999993
5.83 27.425799999999946
5.831 28.036149999999953
5.832 28.640200000000153
5.833 29.237949999999856
5.834 29.829350000000126
5.835 30.414000000000136
5.836 30.99179999999993
5.837 31.562749999999863
5.838 32.126499999999766
5.839 32.683049999999994
5.84 33.23240000000019
5.841 33.774599999999985
5.842 34.30934999999989
5.843 34.83649999999997
5.844 35.35599999999992
5.845 35.86785000000009
5.846 36.37205000000011
5.847 36.868649999999974
5.848 37.35760000000005
5.849 37.83870000000009
5.85 38.31200000000007
5.851 38.777450000000016
5.852 39.23509999999991
5.853 39.684799999999825
5.854 40.12660000000008
5.855 40.56059999999993
5.856 40.98639999999993
5.857 41.40415000000001
5.858 41.81395000000011
5.859 42.21555000000002
5.86 42.60874999999984
5.861 42.993700000000175
5.862 43.37019999999994
5.863 43.73814999999986
5.864 44.09770000000004
5.865 44.44850000000014
5.866 44.79045000000004
5.867 45.1235999999999
5.868 45.44790000000007
5.869 45.763149999999975
5.87 46.069149999999894
5.871 46.36605000000009
5.872 46.653800000000075
5.873 46.93214999999997
5.874 47.20109999999996
5.875 47.46054999999992
5.876 47.71059999999997
5.877 47.951200000000135
5.878 48.182249999999954
5.879 48.40374999999994
5.88 48.61560000000015
5.881 48.817949999999975
5.882 49.01074999999997
5.883 49.19395
5.884 49.36764999999999
5.885 49.53175000000001
5.886 49.686250000000044
5.887 49.83125000000005
5.888 49.96674999999985
5.889 50.092749999999974
5.89 50.20940000000015
5.891 50.316499999999984
5.892 50.41399999999992
5.893 50.50210000000005
5.894 50.580750000000016
5.895 50.649849999999994
5.896 50.70939999999996
5.897 50.75944999999999
5.898 50.799999999999976
5.899 50.83105000000002
5.9 50.85250000000001
5.901 50.86439999999999
5.902 50.86680000000003
5.903 50.85960000000001
5.904 50.842759999999984
5.905 50.81642999999998
5.906 50.78063999999996
5.907 50.73524000000001
5.908 50.68036500000005
5.909 50.61605499999998
5.91 50.542314999999995
5.911 50.459175
5.912 50.36665
5.913 50.264829999999975
5.914 50.15371999999999
5.915 50.033375
5.916 49.90382499999999
5.917 49.76510500000002
5.918 49.617270000000005
5.919 49.460349999999984
5.92 49.294395
5.921 49.11942
5.922 48.9354665
5.923 48.742569350000004
5.924 48.5407505
5.925 48.330045150000004
5.926 48.110493000000005
5.927 47.882135500000004
5.928 47.64500499999999
5.929 47.399125
5.93 47.14456
5.931 46.88136
5.932 46.60954999999999
5.933 46.32919999999999
5.934 46.040350000000004
5.935 45.74309500000001
5.936 45.43753
5.937 45.12369499999999
5.938 44.80167000000001
5.939 44.47154000000001
5.94 44.13341999999999
5.941 43.78740999999996
5.942 43.433625000000035
5.943 43.07212999999999
5.944 42.70304999999999
5.945 42.32656500000008
5.946 41.942740000000015
5.947 41.55164999999992
5.948 41.15350000000002
5.949 40.74835000000007
5.95 40.336299999999945
5.951 39.91754999999996
5.952 39.49210000000003
5.953 39.060050000000025
5.954 38.62155000000003
5.955 38.17665000000001
5.956 37.72544999999993
5.957 37.26799999999994
5.958 36.80440000000005
5.959 36.33475000000006
5.96 35.85890000000003
5.961 35.377149999999894
5.962 34.88950000000001
5.963 34.39590000000013
5.964 33.89650000000001
5.965 33.391250000000014
5.966 32.880249999999926
5.967 32.363649999999836
5.968 31.841550000000048
5.969 31.31385000000007
5.97 30.780749999999994
5.971 30.242450000000055
5.972 29.698949999999897
5.973 29.150349999999996
5.974 28.596750000000128
5.975 28.038399999999985
5.976 27.47529999999991
5.977 26.90764999999998
5.978 26.335750000000026
5.979 25.75954999999991
5.98 25.17914999999992
5.981 24.594850000000076
5.982 24.006800000000126
5.983 23.415100000000013
5.984 22.81990000000001
5.985 22.221249999999916
5.986 21.619449999999915
5.987 21.014650000000106
5.988 20.406849999999967
5.989 19.796299999999892
5.99 19.18305000000002
5.991 18.56720000000013
5.992 17.949100000000037
5.993 17.32859999999999
5.994 16.705849999999916
5.995 16.081199999999978
5.996 15.454550000000044
5.997 14.826100000000023
5.998 14.196
5.999 13.564249999999978
6.0 12.931000000000054
6.001 12.296449999999945
6.002 11.660649999999974
6.003 11.023700000000087
6.004 10.385750000000034
6.005 9.74684999999996
6.006 9.107099999999987
6.007 8.466749999999982
6.008 7.825899999999892
6.009 7.1846000000000405
6.01 6.543
6.011 5.901199999999891
6.012 5.259400000000129
6.013 4.617700000000141
6.014 3.9761499999999006
6.015 3.334949999999996
6.016 2.694350000000123
6.017 2.054249999999987
6.018 1.4148500000000022
6.019 0.7763499999998911
6.02 0.13874999999999998
6.021 -0.4977999999999233
6.022 -1.1331000000001576
6.023 -1.7671999999999826
6.024 -2.3998499999998772
6.025 -3.030950000000067
6.026 -3.6605500000000055
6.027 -4.288499999999945
6.028 -4.914599999999991
6.029 -5.538650000000075
6.03 -6.160800000000119
6.031 -6.780799999999906
6.032 -7.3984999999998635
6.033 -8.01389999999999
6.034 -8.626750000000072
6.035 -9.23685000000004
6.036 -9.844200000000066
6.037 -10.448600000000086
6.038 -11.049949999999974
6.039 -11.648099999999987
6.04 -12.24269999999996
6.041 -12.833799999999867
6.042 -13.421199999999986
6.043 -14.004650000000105
6.044 -14.584150000000045
6.045 -15.159499999999914
6.046 -15.730599999999942
6.047 -16.29730000000003
6.048 -16.859500000000054
6.049 -17.4170500000001
6.05 -17.969799999999896
6.051 -18.517799999999937
6.052 -19.06090000000013
6.053 -19.599099999999954
6.054 -20.132250000000003
6.055 -20.660200000000017
6.056 -21.183099999999914
6.057 -21.700799999999944
6.058 -22.213249999999963
6.059 -22.720399999999994
6.06 -23.22204999999997
6.061 -23.71834999999999
6.062 -24.20930000000005
6.063 -24.694550000000163
6.064 -25.174200000000095
6.065 -25.648249999999855
6.066 -26.1164999999999
6.067 -26.57885000000009
6.068 -27.035300000000095
6.069 -27.48565000000001
6.07 -27.92969999999995
6.071 -28.36755000000003
6.072 -28.799000000000014
6.073 -29.223849999999995
6.074 -29.64205000000001
6.075 -30.053399999999986
6.076 -30.457849999999954
6.077 -30.855399999999904
6.078 -31.24560000000009
6.079 -31.628550000000093
6.08 -32.00414999999998
6.081 -32.37219999999985
6.082 -32.732699999999966
6.083 -33.08545000000008
6.084 -33.43044999999994
6.085 -33.76765
6.086 -34.09700000000003
6.087 -34.4184
6.088 -34.73189999999995
6.089 -35.03745000000003
6.09 -35.334950000000084
6.091 -35.62445000000001
6.092 -35.90599999999996
6.093 -36.17959999999993
6.094 -36.44525000000001
6.095 -36.702850000000076
6.096 -36.952399999999955
6.097 -37.194050000000004
6.098 -37.427705000000074
6.099 -37.65335499999996
6.1 -37.87102499999999
6.101 -38.08061500000003
6.102 -38.282149999999994
6.103 -38.47556999999998
6.104 -38.660759999999996
6.105 -38.837754999999966
6.106 -39.006469999999965
6.107 -39.16682
6.108 -39.31878500000002
6.109 -39.46225500000003
6.11 -39.59718
6.111 -39.72351499999999
6.112 -39.84121500000001
6.113 -39.950234999999985
6.114 -40.050524999999986
6.115 -40.142065000000024
6.116 -40.22481999999998
6.117 -40.298805
6.118 -40.364005000000006
6.119 -40.42041499999999
6.12 -40.468070000000004
6.121 -40.50696899999999
6.122 -40.537136499999995
6.123 -40.558601
6.124 -40.571377999999996
6.125 -40.57549999999999
6.126 -40.570980500000005
6.127 -40.557845
6.128 -40.536125
6.129 -40.505835000000005
6.13 -40.46697999999999
6.131 -40.419554999999995
6.132 -40.36357000000001
6.133 -40.29903499999999
6.134 -40.22594999999998
6.135 -40.144310000000004
6.136 -40.05409000000003
6.137 -39.9553
6.138 -39.847915
6.139 -39.73194500000001
6.14 -39.60740499999999
6.141 -39.47424499999999
6.142 -39.332499999999996
6.143 -39.18221
6.144 -39.02334500000001
6.145 -38.855940000000025
6.146 -38.68005999999998
6.147 -38.49575499999995
6.148 -38.30300500000001
6.149 -38.10195000000004
6.15 -37.89264999999997
6.151 -37.67505000000001
6.152 -37.44940000000004
6.153 -37.2158
6.154 -36.97419999999993
6.155 -36.724799999999966
6.156 -36.46775000000005
6.157 -36.203099999999964
6.158 -35.93099999999998
6.159 -35.6515
6.16 -35.36479999999998
6.161 -35.07090000000003
6.162 -34.76995000000005
6.163 -34.46209999999998
6.164 -34.14739999999996
6.165 -33.82589999999996
6.166 -33.49760000000007
6.167 -33.1627000000001
6.168 -32.821100000000015
6.169 -32.472899999999925
6.17 -32.11814999999999
6.171 -31.75680000000007
6.172 -31.388849999999973
6.173 -31.01435000000003
6.174 -30.633350000000036
6.175 -30.245800000000024
6.176 -29.85174999999996
6.177 -29.451299999999968
6.178 -29.044349999999934
6.179 -28.630900000000022
6.18 -28.211250000000078
6.181 -27.785299999999978
6.182 -27.3530499999999
6.183 -26.914649999999934
6.184 -26.47029999999998
6.185 -26.02019999999993
6.186 -25.56445000000008
6.187 -25.103050000000078
6.188 -24.636150000000022
6.189 -24.164100000000076
6.19 -23.68689999999989
6.191 -23.204749999999883
6.192 -22.71795000000007
6.193 -22.226500000000097
6.194 -21.730449999999948
6.195 -21.230149999999952
6.196 -20.725650000000087
6.197 -20.21704999999995
6.198 -19.70464999999991
6.199 -19.188300000000034
6.2 -18.668250000000025
6.201 -18.144600000000004
6.202 -17.617299999999993
6.203 -17.086499999999923
6.204 -16.552400000000024
6.205 -16.01495000000015
6.206 -15.474099999999991
6.207 -14.930099999999925
6.208 -14.383050000000077
6.209 -13.83284999999998
6.21 -13.27954999999995
6.211 -12.72345000000001
6.212 -12.164450000000034
6.213 -11.602599999999997
6.214 -11.038149999999941
6.215 -10.471150000000012
6.216 -9.901650000000012
6.217 -9.329800000000034
6.218 -8.755700000000026
6.219 -8.179600000000029
6.22 -7.6016499999999665
6.221 -7.021899999999984
6.222 -6.440549999999975
6.223 -5.857949999999931
6.224 -5.274100000000025
6.225 -4.689100000000029
6.226 -4.103299999999935
6.227 -3.5168500000000087
6.228 -2.9299500000001464
6.229 -2.3427499999999215
6.23 -1.755349999999975
6.231 -1.167900000000055
6.232 -0.5804999999999352
6.233 0.006550000000021816
6.234 0.5931500000000423
6.235 1.1793999999998999
6.236 1.7651500000000209
6.237 2.3502000000001635
6.238 2.934499999999833
6.239 3.518149999999845
6.24 4.101000000000105
6.241 4.6828999999999965
6.242 5.263800000000068
6.243 5.84375000000012
6.244 6.42269999999983
6.245 7.000499999999972
6.246 7.577050000000078
6.247 8.1523
6.248 8.726199999999942
6.249 9.298599999999976
6.25 9.869350000000013
6.251 10.438200000000009
6.252 11.005150000000137
6.253 11.57009999999993
6.254 12.132799999999868
6.255 12.693100000000026
6.256 13.25075000000002
6.257 13.805700000000046
6.258 14.357950000000105
6.259 14.907049999999913
6.26 15.452849999999899
6.261 15.995450000000009
6.262 16.534600000000026
6.263 17.070150000000027
6.264 17.601899999999947
6.265 18.129849999999962
6.266 18.65384999999997
6.267 19.173800000000032
6.268 19.689649999999993
6.269 20.20130000000009
6.27 20.708700000000164
6.271 21.211649999999977
6.272 21.710149999999878
6.273 22.20420000000004
6.274 22.69374999999997
6.275 23.178649999999916
6.276 23.658850000000083
6.277 24.13420000000003
6.278 24.604599999999976
6.279 25.070100000000075
6.28 25.530600000000025
6.281 25.986049999999867
6.282 26.436149999999913
6.283 26.880850000000034
6.284 27.320200000000018
6.285 27.75395
6.286 28.182000000000034
6.287 28.604200000000024
6.288 29.02035000000008
6.289 29.430450000000018
6.29 29.834200000000006
6.291 30.231550000000063
6.292 30.622549999999997
6.293 31.006699999999892
6.294 31.384149999999845
6.295 31.754850000000058
6.296 32.11845000000002
6.297 32.47494999999989
6.298 32.82435000000004
6.299 33.166650000000104
6.3 33.501749999999966
6.301 33.82954999999995
6.302 34.150150000000075
6.303 34.46345000000005
6.304 34.76944999999997
6.305 35.06830000000001
6.306 35.35984999999998
6.307 35.644199999999934
6.308 35.92135000000003
6.309 36.19125000000004
6.31 36.45395000000002
6.311 36.70940000000001
6.312 36.95759999999999
6.313 37.19859999999995
6.314 37.43230000000002
6.315 37.65855000000002
6.316 37.87734999999995
6.317 38.088650000000015
6.318 38.29234000000004
6.319 38.48834999999997
6.32 38.67652499999997
6.321 38.85672999999999
6.322 39.028889999999976
6.323 39.192920000000015
6.324 39.34870000000001
6.325 39.49611000000001
6.326 39.63506500000002
6.327 39.765470000000015
6.328 39.88726499999998
6.329 40.00037499999999
6.33 40.104755000000026
6.331 40.20037500000002
6.332 40.28719499999999
6.333 40.365209999999976
6.334 40.43443000000001
6.335 40.494870000000006
6.336 40.54655999999998
6.337 40.58954499999999
6.338 40.62385000000001
6.339 40.64954
6.34 40.666670999999994
6.341 40.675301
6.342 40.6754935
6.343 40.6673055
6.344 40.6507955
6.345 40.626008500000005
6.346 40.592999999999996
6.347 40.551794999999984
6.348 40.50241999999999
6.349 40.444905000000006
6.35 40.37926
6.351 40.30549
6.352 40.22357500000002
6.353 40.13349499999998
6.354 40.03522999999998
6.355 39.92875500000003
6.356 39.81406499999999
6.357 39.69110500000001
6.358 39.559835000000035
6.359 39.42025499999997
6.36 39.27233499999996
6.361 39.11606000000004
6.362 38.95145000000003
6.363 38.77845499999999
6.364 38.597124999999956
6.365 38.40750999999998
6.366 38.209604999999996
6.367 38.003515000000014
6.368 37.78921500000006
6.369 37.5668
6.37 37.336399999999934
6.371 37.098049999999965
6.372 36.851850000000056
6.373 36.597899999999974
6.374 36.33630000000002
6.375 36.067050000000016
6.376 35.79029999999997
6.377 35.50619999999997
6.378 35.21465
6.379 34.91585000000002
6.38 34.60994999999996
6.381 34.29679999999999
6.382 33.976600000000005
6.383 33.64935000000008
6.384 33.315
6.385 32.97384999999993
6.386 32.62574999999997
6.387 32.27070000000002
6.388 31.90885000000001
6.389 31.540250000000082
6.39 31.164850000000087
6.391 30.782749999999982
6.392 30.393999999999906
6.393 29.99865000000001
6.394 29.596800000000062
6.395 29.188449999999893
6.396 28.773850000000067
6.397 28.35290000000011
6.398 27.925699999999974
6.399 27.492499999999875
6.4 27.05334999999996
6.401 26.60835
6.402 26.15759999999995
6.403 25.70130000000004
6.404 25.23955000000005
6.405 24.772550000000045
6.406 24.300350000000005
6.407 23.82314999999999
6.408 23.340999999999987
6.409 22.853999999999928
6.41 22.36245000000001
6.411 21.866300000000088
6.412 21.365750000000048
6.413 20.86099999999997
6.414 20.351949999999896
6.415 19.838649999999976
6.416 19.321400000000057
6.417 18.80005000000004
6.418 18.27475000000002
6.419 17.745699999999893
6.42 17.21279999999988
6.421 16.676200000000087
6.422 16.13585000000001
6.423 15.591799999999967
6.424 15.04430000000001
6.425 14.49334999999996
6.426 13.938900000000018
6.427 13.38105000000013
6.428 12.819950000000043
6.429 12.255749999999857
6.43 11.688550000000033
6.431 11.118400000000028
6.432 10.545449999999935
6.433 9.969899999999997
6.434 9.391849999999986
6.435 8.811449999999999
6.436 8.2289000000001
6.437 7.644350000000043
6.438 7.057999999999891
6.439 6.469999999999914
6.44 5.880550000000005
6.441 5.2898000000000875
6.442 4.6979000000000815
6.443 4.104999999999907
6.444 3.511349999999955
6.445 2.917000000000024
6.446 2.3220500000000617
6.447 1.7268000000000838
6.448 1.131099999999996
6.449 0.5352000000000134
6.45 -0.06060000000002175
6.451 -0.6565000000000043
6.452 -1.2523500000000132
6.453 -1.847999999999954
6.454 -2.44345
6.455 -3.0385500000000567
6.456 -3.6332499999999768
6.457 -4.227650000000055
6.458 -4.821450000000102
6.459 -5.414500000000023
6.46 -6.006949999999914
6.461 -6.598499999999931
6.462 -7.189150000000074
6.463 -7.778800000000051
6.464 -8.367299999999938
6.465 -8.954549999999964
6.466 -9.540400000000032
6.467 -10.124599999999928
6.468 -10.707100000000025
6.469 -11.287850000000002
6.47 -11.866449999999897
6.471 -12.442900000000055
6.472 -13.01710000000001
6.473 -13.588850000000042
6.474 -14.157900000000105
6.475 -14.724099999999934
6.476 -15.287549999999998
6.477 -15.847950000000102
6.478 -16.405049999999864
6.479 -16.958849999999977
6.48 -17.509250000000144
6.481 -18.056200000000043
6.482 -18.59954999999993
6.483 -19.139149999999884
6.484 -19.674899999999955
6.485 -20.20690000000009
6.486 -20.735000000000024
6.487 -21.258899999999915
6.488 -21.778750000000027
6.489 -22.29459999999999
6.49 -22.80614999999996
6.491 -23.313400000000115
6.492 -23.816350000000103
6.493 -24.31479999999986
6.494 -24.80864999999995
6.495 -25.297950000000014
6.496 -25.782549999999944
6.497 -26.262200000000053
6.498 -26.736949999999965
6.499 -27.206699999999913
6.5 -27.671200000000013
6.501 -28.13035000000016
6.502 -28.5839500000001
6.503 -29.03199999999984
6.504 -29.474399999999957
6.505 -29.910950000000025
6.506 -30.34149999999996
6.507 -30.765850000000032
6.508 -31.18410000000002
6.509 -31.596050000000027
6.51 -32.00154999999996
6.511 -32.4006
6.512 -32.7931
6.513 -33.17895000000004
6.514 -33.55805
6.515 -33.93039999999994
6.516 -34.29605000000004
6.517 -34.654899999999984
6.518 -35.00689999999997
6.519 -35.35200000000004
6.52 -35.69025000000007
6.521 -36.0216
6.522 -36.34599999999995
6.523 -36.66345
6.524 -36.97385000000003
6.525 -37.27725000000001
6.526 -37.573550000000004
6.527 -37.86264999999997
6.528 -38.14459999999997
6.529 -38.41924999999999
6.53 -38.686450000000036
6.531 -38.946310000000004
6.532 -39.19863999999997
6.533 -39.44328000000004
6.534 -39.68025500000003
6.535 -39.90940999999996
6.536 -40.13066999999995
6.537 -40.34398499999999
6.538 -40.54922500000002
6.539 -40.74631500000001
6.54 -40.935234999999984
6.541 -41.11591500000002
6.542 -41.288300000000014
6.543 -41.452349999999974
6.544 -41.608045000000004
6.545 -41.755385000000025
6.546 -41.894339999999985
6.547 -42.024905
6.548 -42.14710500000001
6.549 -42.260965
6.55 -42.36648499999999
6.551 -42.463699999999996
6.552 -42.552634999999995
6.553 -42.63332
6.554 -42.705788500000004
6.555 -42.770055
6.556 -42.8261485
6.557 -42.87409
6.558 -42.913892999999995
6.559 -42.945559999999986
6.56 -42.969085000000014
6.561 -42.984470000000016
6.562 -42.991699999999994
6.563 -42.990759999999995
6.564 -42.981609999999975
6.565 -42.96420500000001
6.566 -42.93853500000003
6.567 -42.90456000000001
6.568 -42.86223499999999
6.569 -42.811505
6.57 -42.75234000000001
6.571 -42.68472499999996
6.572 -42.60863499999999
6.573 -42.52405000000001
6.574 -42.43098499999999
6.575 -42.32944500000002
6.576 -42.21937000000002
6.577 -42.10085999999998
6.578 -41.973939999999985
6.579 -41.838675000000016
6.58 -41.69515000000002
6.581 -41.543400000000005
6.582 -41.38344999999998
6.583 -41.21544999999994
6.584 -41.03954999999998
6.585 -40.85575000000001
6.586 -40.664200000000044
6.587 -40.46495000000006
6.588 -40.25809999999999
6.589 -40.043850000000006
6.59 -39.82214999999996
6.591 -39.59309999999995
6.592 -39.356800000000035
6.593 -39.113250000000036
6.594 -38.862500000000004
6.595 -38.60459999999993
6.596 -38.33969999999989
6.597 -38.067649999999965
6.598 -37.788400000000024
6.599 -37.502200000000094
6.6 -37.20905
6.601 -36.90870000000005
6.602 -36.60134999999998
6.603 -36.28699999999995
6.604 -35.96560000000016
6.605 -35.637349999999984
6.606 -35.30209999999985
6.607 -34.959899999999905
6.608 -34.610900000000065
6.609 -34.25505000000002
6.61 -33.892500000000034
6.611 -33.52345
6.612 -33.14774999999999
6.613 -32.765600000000084
6.614 -32.37715000000002
6.615 -31.98244999999995
6.616 -31.581799999999895
6.617 -31.175200000000018
6.618 -30.762700000000127
6.619 -30.34460000000006
6.62 -29.921049999999916
6.621 -29.491999999999884
6.622 -29.05774999999999
6.623 -28.618449999999985
6.624 -28.17410000000003
6.625 -27.724800000000076
6.626 -27.270799999999994
6.627 -26.812149999999935
6.628 -26.348950000000016
6.629 -25.88134999999998
6.63 -25.409300000000034
6.631 -24.932900000000124
6.632 -24.452250000000024
6.633 -23.967399999999873
6.634 -23.478349999999857
6.635 -22.98525000000006
6.636 -22.488150000000115
6.637 -21.987199999999945
6.638 -21.48229999999994
6.639 -20.97350000000008
6.64 -20.46094999999994
6.641 -19.94479999999996
6.642 -19.42515000000009
6.643 -18.901950000000006
6.644 -18.375349999999976
6.645 -17.84565000000019
6.646 -17.312749999999834
6.647 -16.77679999999987
6.648 -16.238350000000178
6.649 -15.697300000000123
6.65 -15.153550000000099
6.651 -14.60739999999995
6.652 -14.059049999999921
6.653 -13.508649999999928
6.654 -12.956399999999867
6.655 -12.402400000000036
6.656 -11.846800000000005
6.657 -11.28970000000007
6.658 -10.731050000000256
6.659 -10.171149999999713
6.66 -9.610149999999749
6.661 -9.048000000000043
6.662 -8.484900000000142
6.663 -7.920700000000128
6.664 -7.3555999999998924
6.665 -6.789700000000079
6.666 -6.223049999999966
6.667 -5.655949999999743
6.668 -5.088200000000209
6.669 -4.519900000000271
6.67 -3.9510499999999285
6.671 -3.381799999999796
6.672 -2.8125999999999847
6.673 -2.2431999999999315
6.674 -1.6737499999999046
6.675 -1.104550000000093
6.676 -0.5353499999999345
6.677 0.03355000000003494
6.678 0.6016499999997316
6.679 1.169149999999744
6.68 1.7358000000002038
6.681 2.301300000000228
6.682 2.8658500000000586
6.683 3.4289499999999586
6.684 3.990350000000059
6.685 4.550249999999909
6.686 5.108299999999691
6.687 5.664149999999937
6.688 6.217700000000007
6.689 6.7690000000002195
6.69 7.317950000000281
6.691 7.864100000000082
6.692 8.40759999999989
6.693 8.948349999999758
6.694 9.486099999999817
6.695 10.021049999999962
6.696 10.552800000000056
6.697 11.081400000000075
6.698 11.607100000000232
6.699 12.12974999999991
6.7 12.648999999999994
6.701 13.165149999999972
6.702 13.678149999999874
6.703 14.187800000000154
6.704 14.694250000000034
6.705 15.19729999999997
6.706 15.697049999999907
6.707 16.193449999999874
6.708 16.686349999999948
6.709 17.17540000000014
6.71 17.660650000000075
6.711 18.142250000000026
6.712 18.61985
6.713 19.093199999999953
6.714 19.562400000000014
6.715 20.02725000000011
6.716 20.487450000000045
6.717 20.942949999999854
6.718 21.393599999999964
6.719 21.839150000000153
6.72 22.279449999999983
6.721 22.714599999999923
6.722 23.144299999999955
6.723 23.568300000000043
6.724 23.986700000000123
6.725 24.399349999999938
6.726 24.806250000000002
6.727 25.207250000000048
6.728 25.602299999999932
6.729 25.9914
6.73 26.374350000000003
6.731 26.751300000000043
6.732 27.122249999999955
6.733 27.487049999999968
6.734 27.845700000000107
6.735 28.198200000000007
6.736 28.544549999999845
6.737 28.884799999999956
6.738 29.218750000000078
6.739 29.54654999999997
6.74 29.868199999999977
6.741 30.183450000000057
6.742 30.492399999999982
6.743 30.795099999999902
6.744 31.091400000000068
6.745 31.38110000000006
6.746 31.664200000000065
6.747 31.940750000000044
6.748 32.210549999999934
6.749 32.47349999999996
6.75 32.72975000000004
6.751 32.978900000000046
6.752 33.2209
6.753 33.455899999999986
6.754 33.683600000000006
6.755 33.9039499999999
6.756 34.117000000000004
6.757 34.32260000000003
6.758 34.52074999999999
6.759 34.71150000000003
6.76 34.89469999999987
6.761 35.07045
6.762 35.23875000000006
6.763 35.399499999999925
6.764 35.55275000000002
6.765 35.69865000000007
6.766 35.8372
6.767 35.96839999999998
6.768 36.09239999999994
6.769 36.20914999999999
6.77 36.318650000000034
6.771 36.42100000000002
6.772 36.51620000000005
6.773 36.60429999999999
6.774 36.68529999999994
6.775 36.75919999999999
6.776 36.82590000000001
6.777 36.88544999999998
6.778 36.9378
6.779 36.982900000000036
6.78 37.02081999999996
6.781 37.05135999999996
6.782 37.074555
6.783 37.09034000000007
6.784 37.09868000000005
6.785 37.09955999999991
6.786 37.09292499999997
6.787 37.07877000000003
6.788 37.057065000000016
6.789 37.02785000000001
6.79 36.991135
6.791 36.94694
6.792 36.895320000000005
6.793 36.8363
6.794 36.769920000000006
6.795 36.69627499999998
6.796 36.615435
6.797 36.52747000000003
6.798 36.43247999999999
6.799 36.33053499999998
6.8 36.221714999999996
6.801 36.10614000000001
6.802 35.983885
6.803 35.85501999999999
6.804 35.7196315
6.805 35.5777945
6.806 35.429583
6.807 35.275043999999994
6.808 35.114225499999996
6.809 34.947176
6.81 34.773925000000006
6.811 34.594495499999994
6.812 34.40891499999999
6.813 34.21718500000001
6.814 34.01931000000001
6.815 33.81528499999998
6.816 33.60512999999998
6.817 33.388845
6.818 33.166425000000004
6.819 32.937909999999995
6.82 32.7033
6.821 32.462600000000016
6.822 32.21586499999999
6.823 31.96318000000002
6.824 31.70457500000002
6.825 31.44014499999997
6.826 31.16998999999998
6.827 30.89418000000003
6.828 30.612875000000017
6.829 30.326189999999986
6.83 30.03424499999998
6.831 29.737224999999963
6.832 29.435289999999974
6.833 29.128555000000006
6.834 28.817170000000008
6.835 28.501315000000005
6.836 28.181119999999993
6.837 27.856740000000052
6.838 27.52831500000006
6.839 27.195924999999942
6.84 26.85967499999999
6.841 26.5197
6.842 26.175999999999977
6.843 25.82875
6.844 25.47790000000001
6.845 25.12350000000007
6.846 24.765650000000033
6.847 24.404399999999967
6.848 24.039799999999932
6.849 23.6717
6.85 23.300350000000044
6.851 22.925700000000006
6.852 22.547650000000022
6.853 22.16650000000002
6.854 21.7821
6.855 21.394549999999985
6.856 21.00404999999996
6.857 20.610549999999954
6.858 20.214150000000004
6.859 19.815000000000023
6.86 19.413299999999996
6.861 19.009050000000013
6.862 18.60235000000002
6.863 18.193449999999963
6.864 17.782549999999926
6.865 17.36969999999996
6.866 16.955000000000094
6.867 16.53870000000012
6.868 16.120899999999896
6.869 15.701800000000008
6.87 15.281650000000152
6.871 14.86040000000001
6.872 14.438199999999846
6.873 14.015299999999876
6.874 13.5917000000001
6.875 13.167550000000098
6.876 12.743099999999902
6.877 12.318249999999919
6.878 11.893100000000095
6.879 11.467750000000027
6.88 11.042199999999891
6.881 10.616599999999956
6.882 10.19100000000002
6.883 9.765500000000031
6.884 9.340150000000138
6.885 8.914900000000017
6.886 8.489849999999965
6.887 8.065150000000077
6.888 7.640849999999977
6.889 7.216999999999987
6.89 6.793800000000003
6.891 6.371299999999996
6.892 5.9494999999999685
6.893 5.5285999999999875
6.894 5.108749999999975
6.895 4.690049999999876
6.896 4.272649999999961
6.897 3.85670000000015
6.898 3.4423500000000176
6.899 3.029750000000005
6.9 2.61914999999998
6.901 2.210599999999917
6.902 1.8040500000000153
6.903 1.3997999999999442
6.904 0.9979000000000238
6.905 0.5985499999999755
6.906 0.20185000000009362
6.907 -0.19224999999994247
6.908 -0.5836000000000383
6.909 -0.9720999999998994
6.91 -1.3577500000000464
6.911 -1.7405500000001322
6.912 -2.120349999999889
6.913 -2.4971500000000106
6.914 -2.8709000000000024
6.915 -3.2414499999999444
6.916 -3.608850000000156
6.917 -3.9731499999999182
6.918 -4.334200000000004
6.919 -4.692000000000064
6.92 -5.046399999999833
6.921 -5.397199999999936
6.922 -5.744550000000119
6.923 -6.08835000000009
6.924 -6.428300000000005
6.925 -6.764350000000065
6.926 -7.096549999999896
6.927 -7.424799999999898
6.928 -7.748700000000108
6.929 -8.068250000000006
6.93 -8.383499999999913
6.931 -8.694149999999985
6.932 -9.000100000000101
6.933 -9.301199999999996
6.934 -9.597499999999988
6.935 -9.88880000000001
6.936 -10.174949999999967
6.937 -10.45604999999998
6.938 -10.731899999999982
6.939 -11.002550000000118
6.94 -11.267900000000095
6.941 -11.527899999999939
6.942 -11.782549999999995
6.943 -12.031749999999972
6.944 -12.275749999999912
6.945 -12.514400000000064
6.946 -12.747549999999988
6.947 -12.975550000000021
6.948 -13.198250000000069
6.949 -13.415599999999985
6.95 -13.627699999999887
6.951 -13.834450000000004
6.952 -14.035950000000108
6.953 -14.232149999999969
6.954 -14.422999999999952
6.955 -14.60849999999998
6.956 -14.788599999999985
6.957 -14.963299999999972
6.958 -15.132450000000016
6.959 -15.29595
6.96 -15.45384999999998
6.961 -15.606000000000039
6.962 -15.752200000000022
6.963 -15.892450000000014
6.964 -16.026699999999952
6.965 -16.15480000000001
6.966 -16.27670000000003
6.967 -16.392199999999953
6.968 -16.501350000000002
6.969 -16.604049999999983
6.97 -16.70014999999997
6.971 -16.78974999999999
6.972 -16.872700000000044
6.973 -16.949050000000017
6.974 -17.01875000000002
6.975 -17.081850000000028
6.976 -17.138349999999953
6.977 -17.188249999999965
6.978 -17.23165000000002
6.979 -17.2686
6.98 -17.29914999999997
6.981 -17.32334999999998
6.982 -17.341250000000013
6.983 -17.353000000000073
6.984 -17.35859999999999
6.985 -17.35809999999999
6.986 -17.351650000000003
6.987 -17.33923999999998
6.988 -17.32089499999999
6.989 -17.296615000000035
6.99 -17.26653500000001
6.991 -17.230629999999934
6.992 -17.188910000000018
6.993 -17.141365000000047
6.994 -17.087950000000024
6.995 -17.028719999999993
6.996 -16.963669999999972
6.997 -16.892704999999992
6.998 -16.81581999999999
6.999 -16.733070000000005
7.0 -16.64438999999999
7.001 -16.549744999999962
7.002 -16.449155000000008
7.003 -16.34261500000002
7.004 -16.230160000000033
7.005 -16.111810000000006
7.006 -15.987569999999968
7.007 -15.857489999999974
7.008 -15.72161
7.009 -15.580000000000021
7.01 -15.432714999999995
7.011 -15.279814999999983
7.012 -15.121394999999998
7.013 -14.95753
7.014 -14.788285000000029
7.015 -14.61371000000002
7.016 -14.433919999999992
7.017 -14.24899999999999
7.018 -14.059009999999994
7.019 -13.864015000000004
7.02 -13.664064999999995
7.021 -13.459245000000013
7.022 -13.249600000000017
7.023 -13.035159999999967
7.024 -12.815975000000012
7.025 -12.592090000000017
7.026 -12.363539999999967
7.027 -12.13036000000001
7.028 -11.892570000000022
7.029 -11.650204999999989
7.03 -11.403309999999996
7.031 -11.151925000000011
7.032 -10.896080000000001
7.033 -10.635819999999981
7.034 -10.371209999999998
7.035 -10.102300000000021
7.036 -9.829174999999996
7.037 -9.551934999999997
7.038 -9.27065500000001
7.039 -8.985444999999983
7.04 -8.696434999999981
7.041 -8.40372000000002
7.042 -8.107440000000013
7.043 -7.80774499999999
7.044 -7.504769999999998
7.045 -7.1986800000000075
7.046 -6.889599999999993
7.047 -6.5776649999999925
7.048 -6.263025000000002
7.049 -5.945804999999998
7.05 -5.626140000000008
7.051 -5.304145000000003
7.052 -4.979919999999996
7.053 -4.653554999999996
7.054 -4.32513
7.055 -3.994710000000006
7.056 -3.662360000000005
7.057 -3.328129999999991
7.058 -2.9920499999999963
7.059 -2.6541499999999996
7.06 -2.3144700000000027
7.061 -1.9730250000000005
7.062 -1.6298449999999922
7.063 -1.2849450000000044
7.064 -0.9383650000000073
7.065 -0.5901450000000041
7.066 -0.24031499999999398
7.067 0.11105500000001006
7.068 0.4638999999999967
7.069 0.8181399999999928
7.07 1.1736950000000035
7.071 1.530465000000006
7.072 1.8883250000000005
7.073 2.247144999999997
7.074 2.606794999999995
7.075 2.9671299999999987
7.076 3.3280000000000003
7.077 3.6892399999999985
7.078 4.050700000000006
7.079 4.412209999999999
7.08 4.773614999999999
7.081 5.134760000000008
7.082 5.495484999999992
7.083 5.85564499999999
7.084 6.2151000000000085
7.085 6.573725000000004
7.086 6.931389999999997
7.087 7.287994999999997
7.088 7.643434999999991
7.089 7.9976150000000095
7.09 8.350470000000012
7.091 8.701939999999993
7.092 9.051955000000003
7.093 9.400464999999997
7.094 9.747429999999984
7.095 10.09279000000001
7.096 10.43652
7.097 10.778579999999984
7.098 11.11892000000001
7.099 11.457505000000003
7.1 11.794289999999988
7.101 12.129205000000006
7.102 12.46219000000002
7.103 12.793175000000002
7.104 13.122070000000004
7.105 13.44877499999998
7.106 13.773189999999975
7.107 14.095215
7.108 14.414729999999995
7.109 14.731615000000003
7.11 15.045725
7.111 15.356924999999997
7.112 15.665080000000021
7.113 15.970040000000015
7.114 16.27169499999999
7.115 16.569904999999984
7.116 16.864549999999998
7.117 17.155545000000025
7.118 17.44274499999999
7.119 17.726049999999997
7.12 18.005395
7.121 18.280699999999968
7.122 18.551875000000003
7.123 18.818885000000023
7.124 19.08166000000001
7.125 19.340169999999997
7.126 19.59437500000001
7.127 19.844224999999994
7.128 20.08967499999995
7.129 20.330679999999973
7.13 20.567234999999997
7.131 20.79927500000002
7.132 21.026750000000067
7.133 21.24961
7.134 21.467825000000012
7.135 21.681330000000028
7.136 21.890039999999942
7.137 22.093904999999967
7.138 22.292855000000024
7.139 22.486745000000006
7.14 22.67555000000001
7.141 22.859200000000055
7.142 23.03754999999994
7.143 23.210549999999955
7.144 23.37810000000006
7.145 23.540099999999967
7.146 23.696449999999984
7.147 23.84710000000005
7.148 23.992000000000026
7.149 24.13099999999998
7.15 24.264100000000003
7.151 24.391349999999985
7.152 24.51254999999994
7.153 24.62775000000002
7.154 24.73695000000005
7.155 24.84004999999999
7.156 24.937099999999994
7.157 25.028099999999974
7.158 25.113099999999992
7.159 25.192100000000046
7.16 25.265049999999984
7.161 25.332050000000017
7.162 25.393000000000033
7.163 25.44790000000002
7.164 25.4968999999999
7.165 25.539949999999962
7.166 25.577000000000066
7.167 25.6081
7.168 25.633199999999974
7.169 25.652150000000063
7.17 25.665100000000006
7.171 25.671899999999898
7.172 25.67244999999996
7.173 25.666799999999984
7.174 25.654850000000028
7.175 25.636499999999973
7.176 25.61174999999999
7.177 25.580450000000155
7.178 25.54254999999998
7.179 25.498149999999935
7.18 25.44700000000014
7.181 25.38915000000006
7.182 25.324599999999865
7.183 25.253349999999898
7.184 25.175450000000133
7.185 25.090699999999988
7.186 24.99929999999987
7.187 24.901300000000106
7.188 24.796650000000025
7.189 24.68544999999992
7.19 24.56780000000009
7.191 24.44379999999996
7.192 24.313399999999902
7.193 24.176650000000063
7.194 24.033700000000017
7.195 23.884599999999914
7.196 23.729450000000046
7.197 23.568350000000017
7.198 23.401149999999898
7.199 23.228000000000137
7.2 23.04915000000008
7.201 22.86434999999986
7.202 22.673599999999993
7.203 22.477100000000032
7.204 22.274800000000003
7.205 22.066650000000106
7.206 21.852649999999986
7.207 21.6328
7.208 21.40709999999997
7.209 21.175549999999895
7.21 20.938099999999977
7.211 20.694750000000045
7.212 20.445500000000095
7.213 20.19039999999993
7.214 19.92944999999989
7.215 19.662550000000035
7.216 19.38974999999999
7.217 19.11129999999997
7.218 18.827100000000026
7.219 18.53714999999999
7.22 18.241600000000123
7.221 17.9406
7.222 17.63424999999992
7.223 17.322450000000106
7.224 17.00545000000008
7.225 16.683499999999885
7.226 16.356650000000013
7.227 16.02490000000012
7.228 15.68839999999995
7.229 15.347349999999919
7.23 15.001950000000097
7.231 14.65215000000016
7.232 14.29799999999974
7.233 13.93964999999997
7.234 13.577200000000275
7.235 13.210799999999884
7.236 12.840549999999784
7.237 12.466300000000055
7.238 12.08814999999995
7.239 11.706350000000032
7.24 11.32060000000011
7.241 10.931150000000056
7.242 10.538100000000162
7.243 10.141149999999891
7.244 9.740549999999807
7.245 9.336499999999804
7.246 8.928949999999908
7.247 8.517700000000225
7.248 8.10305000000025
7.249 7.685099999999931
7.25 7.263799999999987
7.251 6.839449999999914
7.252 6.411949999999764
7.253 5.981300000000231
7.254 5.5477000000001695
7.255 5.111299999999846
7.256 4.6722499999998774
7.257 4.230449999999969
7.258 3.786199999999962
7.259 3.3397000000000983
7.26 2.8910000000000045
7.261 2.4401000000000286
7.262 1.9871000000001167
7.263 1.532199999999817
7.264 1.075500000000118
7.265 0.617100000000273
7.266 0.1571999999998297
7.267 -0.304200000000171
7.268 -0.7672499999999971
7.269 -1.2315499999998591
7.27 -1.6970499999997835
7.271 -2.1638500000000644
7.272 -2.631750000000113
7.273 -3.1005500000000352
7.274 -3.5705000000000457
7.275 -4.0413999999999035
7.276 -4.513000000000086
7.277 -4.9853500000002215
7.278 -5.458300000000041
7.279 -5.931799999999917
7.28 -6.4057999999998785
7.281 -6.8801999999999754
7.282 -7.35484999999994
7.283 -7.829449999999932
7.284 -8.304049999999924
7.285 -8.77845000000002
7.286 -9.252700000000196
7.287 -9.726550000000236
7.288 -10.199649999999977
7.289 -10.67204999999974
7.29 -11.143450000000026
7.291 -11.6137500000002
7.292 -12.082949999999911
7.293 -12.550899999999935
7.294 -13.017300000000079
7.295 -13.482199999999972
7.296 -13.94545000000004
7.297 -14.406800000000066
7.298 -14.866499999999922
7.299 -15.324350000000056
7.3 -15.780049999999935
7.301 -16.2337999999998
7.302 -16.685599999999994
7.303 -17.135250000000106
7.304 -17.582800000000113
7.305 -18.028349999999957
7.306 -18.47174999999989
7.307 -18.912999999999915
7.308 -19.352150000000005
7.309 -19.78900000000009
7.31 -20.22365000000012
7.311 -20.65609999999992
7.312 -21.085999999999846
7.313 -21.513450000000024
7.314 -21.938400000000126
7.315 -22.360700000000065
7.316 -22.780249999999892
7.317 -23.196900000000024
7.318 -23.61059999999998
7.319 -24.021150000000034
7.32 -24.428350000000112
7.321 -24.832049999999953
7.322 -25.23209999999998
7.323 -25.62850000000002
7.324 -26.02100000000003
7.325 -26.409399999999945
7.326 -26.793649999999957
7.327 -27.173599999999986
7.328 -27.548999999999975
7.329 -27.919849999999936
7.33 -28.28615000000003
7.331 -28.647550000000106
7.332 -29.004149999999928
7.333 -29.35604999999997
7.334 -29.702950000000044
7.335 -30.04484999999998
7.336 -30.381699999999963
7.337 -30.713500000000003
7.338 -31.04035000000005
7.339 -31.36219999999995
7.34 -31.67900000000008
7.341 -31.990750000000094
7.342 -32.29744999999999
7.343 -32.59909999999994
7.344 -32.89569999999995
7.345 -33.187299999999986
7.346 -33.47379999999994
7.347 -33.75519999999996
7.348 -34.03155000000005
7.349 -34.30265000000012
7.35 -34.56854999999998
7.351 -34.829150000000034
7.352 -35.084399999999945
7.353 -35.3342999999999
7.354 -35.57865
7.355 -35.817349999999955
7.356 -36.050299999999986
7.357 -36.27740000000006
7.358 -36.49860000000003
7.359 -36.713800000000035
7.36 -36.92290000000004
7.361 -37.125849999999986
7.362 -37.32264999999997
7.363 -37.51309999999999
7.364 -37.69714999999999
7.365 -37.87484999999997
7.366 -38.04620000000007
7.367 -38.21110000000001
7.368 -38.36964999999999
7.369 -38.52180000000005
7.37 -38.66749999999995
7.371 -38.806899999999956
7.372 -38.93987500000004
7.373 -39.066480000000006
7.374 -39.18674999999995
7.375 -39.300695000000005
7.376 -39.408355000000036
7.377 -39.50970999999996
7.378 -39.604744999999994
7.379 -39.69348000000001
7.38 -39.775879999999965
7.381 -39.85189999999999
7.382 -39.92154000000002
7.383 -39.984775000000006
7.384 -40.041585
7.385 -40.09192000000001
7.386 -40.13572000000003
7.387 -40.172959999999996
7.388 -40.203634999999984
7.389 -40.22769999999999
7.39 -40.245114999999984
7.391 -40.255870000000016
7.392 -40.25997
7.393 -40.257405
7.394 -40.2481735
7.395 -40.232301
7.396 -40.209809500000006
7.397 -40.1807375
7.398 -40.1451305
7.399 -40.1030465
7.4 -40.0545465
7.401 -39.99970499999999
7.402 -39.93858999999999
7.403 -39.871294999999996
7.404 -39.79788500000001
7.405 -39.718435
7.406 -39.63306999999999
7.407 -39.54182999999999
7.408 -39.44479500000001
7.409 -39.34204500000001
7.41 -39.23359499999998
7.411 -39.119530000000005
7.412 -38.999874999999996
7.413 -38.874635000000005
7.414 -38.74386000000001
7.415 -38.60753499999999
7.416 -38.465625
7.417 -38.31812999999999
7.418 -38.16504
7.419 -38.00625000000002
7.42 -37.84177500000003
7.421 -37.671624999999985
7.422 -37.495654999999964
7.423 -37.313904999999956
7.424 -37.12640500000003
7.425 -36.933000000000014
7.426 -36.733749999999944
7.427 -36.528800000000004
7.428 -36.31805
7.429 -36.10154999999998
7.43 -35.879450000000055
7.431 -35.65170000000006
7.432 -35.418499999999995
7.433 -35.18004999999999
7.434 -34.93630000000001
7.435 -34.687449999999934
7.436 -34.43374999999998
7.437 -34.17525000000005
7.438 -33.91209999999995
7.439 -33.64444999999997
7.44 -33.372549999999976
7.441 -33.09650000000008
7.442 -32.816350000000085
7.443 -32.53234999999986
7.444 -32.244549999999904
7.445 -31.953000000000014
7.446 -31.65785000000011
7.447 -31.359200000000143
7.448 -31.057099999999906
7.449 -30.751549999999927
7.45 -30.442550000000026
7.451 -30.130150000000004
7.452 -29.81440000000002
7.453 -29.49535000000003
7.454 -29.17295000000007
7.455 -28.847149999999992
7.456 -28.517999999999944
7.457 -28.1855499999999
7.458 -27.849850000000004
7.459 -27.510800000000135
7.46 -27.168449999999922
7.461 -26.822849999999853
7.462 -26.474150000000034
7.463 -26.122400000000084
7.464 -25.767550000000032
7.465 -25.4097
7.466 -25.049100000000024
7.467 -24.685950000000005
7.468 -24.320199999999964
7.469 -23.95195000000003
7.47 -23.581349999999937
7.471 -23.208800000000007
7.472 -22.834350000000036
7.473 -22.457999999999853
7.474 -22.080000000000016
7.475 -21.7005000000001
7.476 -21.319650000000028
7.477 -20.937499999999947
7.478 -20.554299999999902
7.479 -20.170150000000003
7.48 -19.78510000000006
7.481 -19.39925000000002
7.482 -19.012650000000026
7.483 -18.62545
7.484 -18.237549999999995
7.485 -17.848950000000016
7.486 -17.459899999999923
7.487 -17.070299999999946
7.488 -16.680150000000086
7.489 -16.289499999999972
7.49 -15.898349999999942
7.491 -15.506800000000126
7.492 -15.114800000000026
7.493 -14.722349999999986
7.494 -14.329499999999987
7.495 -13.936499999999894
7.496 -13.543300000000077
7.497 -13.14990000000002
7.498 -12.756499999999962
7.499 -12.363299999999972
7.5 -11.970300000000051
7.501 -11.577549999999999
7.502 -11.185249999999883
7.503 -10.793650000000092
7.504 -10.402900000000027
7.505 -10.012950000000062
7.506 -9.624000000000091
7.507 -9.236299999999982
7.508 -8.849899999999883
7.509 -8.46484999999994
7.51 -8.081550000000117
7.511 -7.699899999999947
7.512 -7.319899999999949
7.513 -6.941900000000112
7.514 -6.565749999999995
7.515 -6.1914499999999455
7.516 -5.8192499999998315
7.517 -5.449349999999894
7.518 -5.081500000000267
7.519 -4.715850000000174
7.52 -4.352449999999938
7.521 -3.9911000000000114
7.522 -3.631949999999967
7.523 -3.275250000000021
7.524 -2.9208499999999056
7.525 -2.5687999999999405
7.526 -2.2191500000001003
7.527 -1.8717500000001164
7.528 -1.5270000000001254
7.529 -1.1848499999998068
7.53 -0.8454499999997755
7.531 -0.5086500000001104
7.532 -0.17469999999998598
7.533 0.1562499999999828
7.534 0.48429999999974327
7.535 0.8091500000001473
7.536 1.130800000000154
7.537 1.4491499999998159
7.538 1.763899999999985
7.539 2.0751500000002614
7.54 2.382899999999952
7.541 2.6868499999999074
7.542 2.9869500000001548
7.543 3.2831000000000525
7.544 3.5753499999999216
7.545 3.863499999999867
7.546 4.147750000000131
7.547 4.427900000000124
7.548 4.703899999999872
7.549 4.976049999999913
7.55 5.24410000000003
7.551 5.5080499999998755
7.552 5.768049999999893
7.553 6.024150000000055
7.554 6.276250000000067
7.555 6.52455000000017
7.556 6.768950000000072
7.557 7.009399999999971
7.558 7.2461499999999095
7.559 7.47909999999994
7.56 7.708099999999968
7.561 7.9331999999999665
7.562 8.154400000000111
7.563 8.371549999999957
7.564 8.584749999999975
7.565 8.793950000000015
7.566 8.998799999999918
7.567 9.19940000000015
7.568 9.395650000000067
7.569 9.58729999999998
7.57 9.77440000000003
7.571 9.956799999999953
7.572 10.134300000000026
7.573 10.30684999999993
7.574 10.474399999999862
7.575 10.636800000000077
7.576 10.794100000000029
7.577 10.94619999999994
7.578 11.09300000000004
7.579 11.234450000000006
7.58 11.370699999999935
7.581 11.501650000000051
7.582 11.627300000000007
7.583 11.747799999999899
7.584 11.863150000000072
7.585 11.973550000000076
7.586 12.078899999999962
7.587 12.179399999999973
7.588 12.27499999999996
7.589 12.365899999999993
7.59 12.45224999999999
7.591 12.533999999999981
7.592 12.611350000000035
7.593 12.68425
7.594 12.752849999999974
7.595 12.817250000000078
7.596 12.87730000000004
7.597 12.933149999999962
7.598 12.984899999999957
7.599 13.032399999999935
7.6 13.075650000000069
7.601 13.114700000000159
7.602 13.14955000000003
7.603 13.180149999999882
7.604 13.206449999999917
7.605 13.228399999999988
7.606 13.246000000000091
7.607 13.259150000000108
7.608 13.267799999999891
7.609 13.27189999999999
7.61 13.271549999999998
7.611 13.266600000000004
7.612 13.257099999999971
7.613 13.243149999999856
7.614 13.224600000000079
7.615 13.201400000000147
7.616 13.173699999999982
7.617 13.141699999999998
7.618 13.105300000000074
7.619 13.064499999999867
7.62 13.019449999999988
7.621 12.970150000000089
7.622 12.916799999999895
7.623 12.859449999999898
7.624 12.798100000000096
7.625 12.733050000000162
7.626 12.664249999999946
7.627 12.591749999999942
7.628 12.515649999999926
7.629 12.436050000000018
7.63 12.35290000000007
7.631 12.266350000000003
7.632 12.176550000000084
7.633 12.083449999999996
7.634 11.986999999999934
7.635 11.887300000000025
7.636 11.784450000000037
7.637 11.678399999999998
7.638 11.569300000000005
7.639 11.457049999999933
7.64 11.341699999999934
7.641 11.223450000000073
7.642 11.102200000000055
7.643 10.978050000000003
7.644 10.85104999999989
7.645 10.721099999999941
7.646 10.5885
7.647 10.45330000000004
7.648 10.31550000000006
7.649 10.175249999999982
7.65 10.032599999999954
7.651 9.88764999999992
7.652 9.740500000000006
7.653 9.591300000000128
7.654 9.440050000000117
7.655 9.28689999999989
7.656 9.131899999999943
7.657 8.975150000000049
7.658 8.816749999999985
7.659 8.656649999999946
7.66 8.494950000000056
7.661 8.331800000000063
7.662 8.167249999999939
7.663 8.001249999999883
7.664 7.833800000000071
7.665 7.665050000000076
7.666 7.4951000000000185
7.667 7.323849999999951
7.668 7.151249999999901
7.669 6.977350000000014
7.67 6.802300000000039
7.671 6.626099999999975
7.672 6.448749999999996
7.673 6.2704000000000235
7.674 6.0909499999999355
7.675 5.910450000000053
7.676 5.729050000000124
7.677 5.546700000000001
7.678 5.363549999999953
7.679 5.179800000000047
7.68 4.995449999999936
7.681 4.810499999999967
7.682 4.62520000000001
7.683 4.439799999999932
7.684 4.254199999999958
7.685 4.068550000000011
7.686 3.883150000000106
7.687 3.6980000000000692
7.688 3.513349999999943
7.689 3.3291499999999266
7.69 3.1454999999999678
7.691 2.9628999999999768
7.692 2.7811500000000584
7.693 2.60025000000004
7.694 2.4203999999999892
7.695 2.241700000000027
7.696 2.0641999999999534
7.697 1.8878499999999687
7.698 1.7127999999999934
7.699 1.5389500000000806
7.7 1.3664000000000036
7.701 1.1952499999998838
7.702 1.0252999999999999
7.703 0.8565999999999783
7.704 0.6892000000001397
7.705 0.5230500000001637
7.706 0.35824999999999746
7.707 0.19484999999996172
7.708 0.032699999999961926
7.709 -0.12815000000002824
7.71 -0.2876000000000614
7.711 -0.44555000000001677
7.712 -0.6019999999998943
7.713 -0.7569000000000672
7.714 -0.9101000000000942
7.715 -1.061599999999975
7.716 -1.2114500000000306
7.717 -1.3593499999998981
7.718 -1.5052999999999248
7.719 -1.6491999999999896
7.72 -1.7908500000000243
7.721 -1.930250000000029
7.722 -2.0673500000000304
7.723 -2.20205000000008
7.724 -2.333950000000043
7.725 -2.4633499999999335
7.726 -2.5900499999998576
7.727 -2.713749999999973
7.728 -2.8346500000000012
7.729 -2.9526000000000203
7.73 -3.0675000000000843
7.731 -3.1792500000000707
7.732 -3.287849999999981
7.733 -3.3932500000000143
7.734 -3.4954499999999973
7.735 -3.5944499999999295
7.736 -3.690150000000038
7.737 -3.7825499999999748
7.738 -3.871700000000061
7.739 -3.9575000000000027
7.74 -4.039899999999999
7.741 -4.119049999999971
7.742 -4.19494999999992
7.743 -4.26750000000007
7.744 -4.336700000000075
7.745 -4.402549999999936
7.746 -4.465049999999998
7.747 -4.5242500000000625
7.748 -4.580050000000009
7.749 -4.632400000000036
7.75 -4.681299999999972
7.751 -4.726749999999988
7.752 -4.7686499999999645
7.753 -4.807050000000049
7.754 -4.841849999999946
7.755 -4.873050000000004
7.756 -4.9006000000000745
7.757 -4.924549999999958
7.758 -4.944799999999881
7.759 -4.961249999999897
7.76 -4.974100000000072
7.761 -4.983100000000018
7.762 -4.988400000000004
7.763 -4.990050000000003
7.764 -4.9877999999999725
7.765 -4.981800000000009
7.766 -4.972150000000057
7.767 -4.9587499999999975
7.768 -4.941500000000057
7.769 -4.920450000000034
7.77 -4.895699999999878
7.771 -4.867100000000013
7.772 -4.834600000000119
7.773 -4.798249999999997
7.774 -4.7579999999998455
7.775 -4.713899999999986
7.776 -4.6659500000000715
7.777 -4.613950000000033
7.778 -4.557999999999993
7.779 -4.498049999999976
7.78 -4.433900000000087
7.781 -4.36575000000005
7.782 -4.293599999999863
7.783 -4.217399999999899
7.784 -4.137100000000012
7.785 -4.0527500000000005
7.786 -3.9643000000000663
7.787 -3.871750000000035
7.788 -3.7752999999999743
7.789 -3.6749500000000586
7.79 -3.570599999999993
7.791 -3.462349999999899
7.792 -3.3504000000000174
7.793 -3.2347000000000277
7.794 -3.115199999999957
7.795 -2.9921500000000196
7.796 -2.865500000000069
7.797 -2.7352499999999322
7.798 -2.6017499999999445
7.799 -2.4649500000001323
7.8 -2.3247500000000283
7.801 -2.1813499999998736
7.802 -2.034750000000016
7.803 -1.885000000000081
7.804 -1.7322499999999907
7.805 -1.5765500000000654
7.806 -1.4178499999999845
7.807 -1.2562499999998686
7.808 -1.0917000000000912
7.809 -0.9241499999999847
7.81 -0.7537999999999643
7.811 -0.5806000000000561
7.812 -0.40439999999999227
7.813 -0.22525000000009343
7.814 -0.043199999999986305
7.815 0.14180000000012932
7.816 0.32985000000002734
7.817 0.5210000000000283
7.818 0.7151000000000379
7.819 0.9122500000000033
7.82 1.1124499999999247
7.821 1.3156499999998281
7.822 1.521950000000008
7.823 1.7313500000001176
7.824 1.943700000000062
7.825 2.159000000000015
7.826 2.3771000000000555
7.827 2.59800000000001
7.828 2.8216999999998786
7.829 3.047949999999966
7.83 3.276699999999952
7.831 3.507799999999915
7.832 3.7412000000000556
7.833 3.9768500000000526
7.834 4.214500000000037
7.835 4.454050000000064
7.836 4.695449999999983
7.837 4.938600000000022
7.838 5.18340000000006
7.839 5.429700000000002
7.84 5.677500000000022
7.841 5.9267
7.842 6.177099999999866
7.843 6.428899999999863
7.844 6.681950000000068
7.845 6.936100000000042
7.846 7.191500000000052
7.847 7.448000000000003
7.848 7.705549999999922
7.849 7.964199999999956
7.85 8.223899999999958
7.851 8.48454999999998
7.852 8.746100000000048
7.853 9.008650000000111
7.854 9.272100000000046
7.855 9.536299999999935
7.856 9.801299999999923
7.857 10.067100000000009
7.858 10.333700000000022
7.859 10.600900000000065
7.86 10.868550000000047
7.861 11.13674999999991
7.862 11.405400000000059
7.863 11.67449999999997
7.864 11.94394999999987
7.865 12.213550000000039
7.866 12.483350000000101
7.867 12.75325000000011
7.868 13.02305
7.869 13.292749999999941
7.87 13.562399999999911
7.871 13.831849999999985
7.872 14.100849999999948
7.873 14.36944999999995
7.874 14.637700000000134
7.875 14.905450000000062
7.876 15.172549999999985
7.877 15.438999999999902
7.878 15.704799999999992
7.879 15.969850000000038
7.88 16.23414999999996
7.881 16.497500000000038
7.882 16.75994999999998
7.883 17.021550000000023
7.884 17.282100000000007
7.885 17.541549999999965
7.886 17.79995000000005
7.887 18.057200000000037
7.888 18.313099999999956
7.889 18.567699999999952
7.89 18.820950000000057
7.891 19.072650000000017
7.892 19.322749999999957
7.893 19.571100000000033
7.894 19.81769999999999
7.895 20.062399999999993
7.896 20.30510000000001
7.897 20.545700000000004
7.898 20.78404999999997
7.899 21.02019999999996
7.9 21.253950000000003
7.901 21.485250000000036
7.902 21.714100000000055
7.903 21.940450000000002
7.904 22.164149999999957
7.905 22.385299999999955
7.906 22.60385000000002
7.907 22.81980000000006
7.908 23.03316500000003
7.909 23.243879999999915
7.91 23.452054999999973
7.911 23.65759500000007
7.912 23.860574999999983
7.913 24.061095000000016
7.914 24.259044999999993
7.915 24.454434999999965
7.916 24.647314999999992
7.917 24.83762500000001
7.918 25.025380000000048
7.919 25.21053
7.92 25.393024999999973
7.921 25.572769999999966
7.922 25.74973999999999
7.923 25.92385000000003
7.924 26.095005000000004
7.925 26.263135000000005
7.926 26.428119999999993
7.927 26.58983999999998
7.928 26.748210000000032
7.929 26.90311500000001
7.93 27.054434999999966
7.931 27.202069999999978
7.932 27.345910000000025
7.933 27.485870000000002
7.934 27.62182999999998
7.935 27.753740000000015
7.936 27.881515
7.937 28.00507499999998
7.938 28.124395000000014
7.939 28.239435000000007
7.94 28.350174999999993
7.941 28.456605000000003
7.942 28.558732999999997
7.943 28.656588
7.944 28.750198499999996
7.945 28.839609
7.946 28.924874
7.947 29.006053000000005
7.948 29.0832105
7.949 29.156420000000004
7.95 29.225739
7.951 29.291229999999995
7.952 29.35295000000001
7.953 29.410955000000005
7.954 29.465289999999992
7.955 29.515964999999994
7.956 29.562995000000004
7.957 29.60638499999999
7.958 29.646104999999984
7.959 29.682145
7.96 29.71444000000002
7.961 29.742925
7.962 29.76758499999999
7.963 29.788310000000013
7.964 29.804999999999975
7.965 29.817595
7.966 29.826025000000012
7.967 29.830189999999984
7.968 29.83003000000001
7.969 29.825515000000014
7.97 29.816544999999987
7.971 29.80306499999999
7.972 29.78505000000003
7.973 29.762485000000034
7.974 29.735404999999947
7.975 29.703789999999984
7.976 29.66765500000005
7.977 29.62704500000003
7.978 29.58196999999999
7.979 29.532414999999983
7.98 29.478555000000007
7.981 29.42040000000002
7.982 29.357950000000017
7.983 29.29129999999997
7.984 29.220549999999996
7.985 29.145749999999992
7.986 29.06684999999997
7.987 28.984050000000018
7.988 28.897299999999966
7.989 28.806699999999946
7.99 28.71225000000005
7.991 28.613900000000037
7.992 28.511799999999997
7.993 28.40595000000003
7.994 28.296349999999954
7.995 28.182949999999966
7.996 28.065800000000046
7.997 27.944999999999965
7.998 27.82044999999995
7.999 27.692150000000087
8.0 27.560249999999954
8.001 27.424549999999908
8.002 27.285150000000076
8.003 27.142100000000084
8.004 26.99539999999993
8.005 26.84509999999994
8.006 26.691150000000135
8.007 26.533549999999995
8.008 26.372449999999965
8.009 26.207900000000013
8.01 26.039749999999874
8.011 25.868350000000063
8.012 25.693650000000073
8.013 25.515499999999996
8.014 25.334200000000013
8.015 25.149799999999928
8.016 24.962299999999914
8.017 24.77190000000004
8.018 24.578450000000036
8.019 24.382099999999994
8.02 24.183000000000014
8.021 23.981
8.022 23.77630000000002
8.023 23.5688999999999
8.024 23.358799999999984
8.025 23.14595000000013
8.026 22.930449999999936
8.027 22.71229999999992
8.028 22.491450000000114
8.029 22.267899999999994
8.03 22.041700000000052
8.031 21.812900000000095
8.032 21.581249999999898
8.033 21.34689999999991
8.034 21.11000000000005
8.035 20.8705
8.036 20.628349999999955
8.037 20.383650000000035
8.038 20.13650000000002
8.039 19.88689999999991
8.04 19.63494999999999
8.041 19.380750000000045
8.042 19.12435000000004
8.043 18.865900000000074
8.044 18.60549999999992
8.045 18.34330000000002
8.046 18.079399999999975
8.047 17.813799999999954
8.048 17.546750000000007
8.049 17.2783499999999
8.05 17.00865000000013
8.051 16.737850000000073
8.052 16.465999999999877
8.053 16.193100000000058
8.054 15.919250000000043
8.055 15.644599999999931
8.056 15.369150000000067
8.057 15.092849999999954
8.058 14.815900000000012
8.059 14.538200000000117
8.06 14.25984999999987
8.061 13.980849999999966
8.062 13.701150000000084
8.063 13.420899999999971
8.064 13.140000000000027
8.065 12.858500000000051
8.066 12.576299999999922
8.067 12.293350000000016
8.068 12.009900000000025
8.069 11.725749999999882
8.07 11.440899999999935
8.071 11.155550000000076
8.072 10.869550000000041
8.073 10.582999999999947
8.074 10.29589999999997
8.075 10.008250000000107
8.076 9.720200000000109
8.077 9.431899999999896
8.078 9.143249999999867
8.079 8.85434999999997
8.08 8.565450000000071
8.081 8.27665000000012
8.082 7.9879499999999455
8.083 7.699449999999837
8.084 7.411300000000065
8.085 7.123700000000177
8.086 6.83665
8.087 6.550349999999774
8.088 6.26500000000009
8.089 5.980400000000011
8.09 5.696749999999779
8.091 5.414150000000034
8.092 5.132500000000137
8.093 4.852200000000223
8.094 4.573149999999998
8.095 4.295249999999862
8.096 4.018650000000082
8.097 3.74315000000007
8.098 3.4690000000000416
8.099 3.1961500000000225
8.1 2.9245499999996927
8.101 2.6542500000000664
8.102 2.3851000000001816
8.103 2.1172499999999594
8.104 1.8507500000000676
8.105 1.5854999999998647
8.106 1.3215500000000184
8.107 1.058749999999914
8.108 0.79739999999974
8.109 0.5375500000001643
8.11 0.2788000000000096
8.111 0.02160000000007989
8.112 -0.23394999999967747
8.113 -0.48800000000022437
8.114 -0.740400000000252
8.115 -0.9911499999997603
8.116 -1.2401499999998427
8.117 -1.4871000000003103
8.118 -1.7322499999999907
8.119 -1.9755499999999508
8.12 -2.216700000000002
8.121 -2.455699999999797
8.122 -2.692450000000082
8.123 -2.9271500000000588
8.124 -3.159449999999911
8.125 -3.3894499999999326
8.126 -3.617050000000177
8.127 -3.8421000000000287
8.128 -4.064699999999783
8.129 -4.284800000000158
8.13 -4.502350000000141
8.131 -4.7173499999997315
8.132 -4.929899999999917
8.133 -5.139750000000137
8.134 -5.347049999999964
8.135 -5.551800000000092
8.136 -5.753900000000228
8.137 -5.953399999999998
8.138 -6.150450000000015
8.139 -6.344900000000014
8.14 -6.5367999999999675
8.141 -6.72629999999997
8.142 -6.913199999999953
8.143 -7.09754999999989
8.144 -7.2792999999999815
8.145 -7.458550000000002
8.146 -7.635349999999923
8.147 -7.8094500000000515
8.148 -7.9809000000000125
8.149 -8.149699999999982
8.15 -8.315849999999958
8.151 -8.479350000000114
8.152 -8.640000000000036
8.153 -8.797899999999844
8.154 -8.952950000000111
8.155 -9.105200000000119
8.156 -9.25459999999989
8.157 -9.400949999999881
8.158 -9.544350000000035
8.159 -9.684800000000008
8.16 -9.822399999999918
8.161 -9.956950000000047
8.162 -10.088549999999994
8.163 -10.21725000000008
8.164 -10.343000000000158
8.165 -10.465749999999906
8.166 -10.585499999999845
8.167 -10.70240000000007
8.168 -10.816350000000114
8.169 -10.927399999999949
8.17 -11.035549999999922
8.171 -11.140850000000007
8.172 -11.243200000000085
8.173 -11.342649999999955
8.174 -11.439249999999936
8.175 -11.532850000000108
8.176 -11.623650000000021
8.177 -11.711499999999923
8.178 -11.796300000000045
8.179 -11.878250000000104
8.18 -11.957349999999929
8.181 -12.033449999999945
8.182 -12.106549999999979
8.183 -12.176650000000032
8.184 -12.243800000000075
8.185 -12.308099999999884
8.186 -12.36934999999991
8.187 -12.427650000000103
8.188 -12.483000000000112
8.189 -12.535399999999939
8.19 -12.584949999999878
8.191 -12.631649999999931
8.192 -12.675400000000147
8.193 -12.716200000000011
8.194 -12.754199999999956
8.195 -12.789450000000139
8.196 -12.822000000000006
8.197 -12.851699999999985
8.198 -12.878699999999998
8.199 -12.903099999999993
8.2 -12.924849999999994
8.201 -12.944199999999869
8.202 -12.960949999999901
8.203 -12.975250000000008
8.204 -12.987300000000083
8.205 -12.99690000000006
8.206 -13.004150000000061
8.207 -13.009249999999978
8.208 -13.01224999999996
8.209 -13.013000000000085
8.21 -13.011599999999957
8.211 -13.008049999999916
8.212 -13.002399999999941
8.213 -12.994749999999977
8.214 -12.985050000000054
8.215 -12.973150000000071
8.216 -12.95914999999998
8.217 -12.943149999999903
8.218 -12.92500000000009
8.219 -12.904800000000138
8.22 -12.882449999999935
8.221 -12.857900000000019
8.222 -12.831249999999994
8.223 -12.802449999999887
8.224 -12.771450000000073
8.225 -12.738250000000026
8.226 -12.702849999999923
8.227 -12.66535000000006
8.228 -12.625750000000089
8.229 -12.584099999999978
8.23 -12.540349999999936
8.231 -12.494549999999931
8.232 -12.446850000000058
8.233 -12.397199999999998
8.234 -12.34569999999987
8.235 -12.292350000000022
8.236 -12.23720000000008
8.237 -12.18044999999994
8.238 -12.122199999999896
8.239 -12.062349999999999
8.24 -12.000950000000051
8.241 -11.938250000000094
8.242 -11.874249999999954
8.243 -11.808949999999978
8.244 -11.742600000000033
8.245 -11.675050000000027
8.246 -11.606500000000027
8.247 -11.53704999999998
8.248 -11.466650000000085
8.249 -11.395399999999945
8.25 -11.323299999999904
8.251 -11.250450000000086
8.252 -11.176849999999968
8.253 -11.102600000000018
8.254 -11.02765000000009
8.255 -10.951949999999863
8.256 -10.875599999999979
8.257 -10.79860000000009
8.258 -10.720900000000047
8.259 -10.642500000000027
8.26 -10.563450000000001
8.261 -10.483749999999972
8.262 -10.403250000000016
8.263 -10.321999999999935
8.264 -10.240049999999876
8.265 -10.157400000000012
8.266 -10.074049999999994
8.267 -9.989900000000052
8.268 -9.90505000000013
8.269 -9.819600000000005
8.27 -9.7334499999999
8.271 -9.646649999999966
8.272 -9.559299999999972
8.273 -9.471349999999948
8.274 -9.382949999999987
8.275 -9.29425000000001
8.276 -9.205050000000124
8.277 -9.115500000000075
8.278 -9.025799999999931
8.279 -8.936000000000014
8.28 -8.846200000000009
8.281 -8.756349999999943
8.282 -8.666550000000026
8.283 -8.576950000000002
8.284 -8.487549999999962
8.285 -8.398400000000048
8.286 -8.309650000000012
8.287 -8.221399999999973
8.288 -8.133650000000015
8.289 -8.046349999999997
8.29 -7.959650000000009
8.291 -7.873649999999999
8.292 -7.788249999999934
8.293 -7.70355000000002
8.294 -7.61960000000006
8.295 -7.536399999999964
8.296 -7.453949999999994
8.297 -7.372250000000062
8.298 -7.291250000000023
8.299 -7.210949999999962
8.3 -7.13145
8.301 -7.052699999999991
8.302 -6.974599999999986
8.303 -6.897250000000021
8.304 -6.820549999999974
8.305 -6.7445499999999905
8.306 -6.6692499999999875
8.307 -6.594599999999988
8.308 -6.520599999999995
8.309 -6.447299999999978
8.31 -6.3747500000000015
8.311 -6.302749999999996
8.312 -6.231500000000029
8.313 -6.161050000000074
8.314 -6.091349999999985
8.315 -6.0223999999999345
8.316 -5.954249999999984
8.317 -5.886950000000019
8.318 -5.820550000000015
8.319 -5.75504999999997
8.32 -5.690449999999972
8.321 -5.626900000000028
8.322 -5.564349999999992
8.323 -5.502749999999977
8.324 -5.442300000000049
8.325 -5.383000000000037
8.326 -5.324799999999966
8.327 -5.26770000000001
8.328 -5.211750000000056
8.329 -5.1571000000000256
8.33 -5.103699999999944
8.331 -5.051499999999924
8.332 -5.000550000000027
8.333 -4.950900000000053
8.334 -4.902650000000036
8.335 -4.855699999999942
8.336 -4.810149999999978
8.337 -4.766000000000059
8.338 -4.723199999999948
8.339 -4.681900000000002
8.34 -4.642049999999988
8.341 -4.603699999999964
8.342 -4.566850000000018
8.343 -4.531499999999976
8.344 -4.497699999999987
8.345 -4.465450000000048
8.346 -4.434850000000021
8.347 -4.4058500000000205
8.348 -4.378450000000044
8.349 -4.352749999999954
8.35 -4.328600000000002
8.351 -4.306150000000023
8.352 -4.285349999999955
8.353 -4.26615
8.354 -4.248600000000043
8.355 -4.232699999999999
8.356 -4.218350000000006
8.357 -4.205500000000004
8.358 -4.194300000000002
8.359 -4.18459999999999
8.36 -4.176299999999935
8.361 -4.16940000000001
8.362 -4.1639000000000435
8.363 -4.159799999999946
8.364 -4.156949999999972
8.365 -4.155250000000086
8.366 -4.154750000000003
8.367 -4.15539999999992
8.368 -4.157200000000014
8.369 -4.160050000000075
8.37 -4.163899999999956
8.371 -4.16879999999998
8.372 -4.174700000000083
8.373 -4.181649999999982
8.374 -4.189649999999934
8.375 -4.198700000000027
8.376 -4.208800000000002
8.377 -4.220000000000005
8.378 -4.23235000000001
8.379 -4.24589999999999
8.38 -4.26074999999998
8.381 -4.276829999999999
8.382 -4.294215000000007
8.383 -4.313004999999953
8.384 -4.333165000000062
8.385 -4.35481500000003
8.386 -4.378009999999981
8.387 -4.402689999999984
8.388 -4.428905000000011
8.389 -4.4566549999999765
8.39 -4.485944999999946
8.391 -4.516775000000008
8.392 -4.549140000000007
8.393 -4.5830400000000315
8.394 -4.618380000000026
8.395 -4.655119999999978
8.396 -4.69321499999998
8.397 -4.732609999999991
8.398 -4.773260000000019
8.399 -4.815080000000055
8.4 -4.857964999999999
8.401 -4.901920000000004
8.402 -4.946859999999977
8.403 -4.9926349999999955
8.404 -5.039245000000061
8.405 -5.086699999999958
8.406 -5.134849999999941
8.407 -5.183645000000035
8.408 -5.233100000000008
8.409 -5.283159999999992
8.41 -5.333779999999993
8.411 -5.384955000000032
8.412 -5.436685000000021
8.413 -5.488934999999928
8.414 -5.541745000000025
8.415 -5.595155000000067
8.416 -5.649119999999972
8.417 -5.703649999999963
8.418 -5.758790000000031
8.419 -5.814530000000043
8.42 -5.870914999999994
8.421 -5.927959999999996
8.422 -5.985659999999983
8.423 -6.044049999999988
8.424 -6.103094999999978
8.425 -6.162794999999954
8.426 -6.223190000000014
8.427 -6.284215000000029
8.428 -6.345869999999998
8.429 -6.408104999999992
8.43 -6.470875000000016
8.431 -6.534179999999985
8.432 -6.597929999999996
8.433 -6.662080000000015
8.434 -6.726595000000005
8.435 -6.7914100000000115
8.436 -6.85649
8.437 -6.921754999999987
8.438 -6.987129999999967
8.439 -7.052605000000025
8.44 -7.118125000000032
8.441 -7.183639999999973
8.442 -7.249109999999964
8.443 -7.314510000000018
8.444 -7.379825000000022
8.445 -7.445019999999984
8.446 -7.510114999999999
8.447 -7.575074999999989
8.448 -7.639869999999989
8.449 -7.704550000000014
8.45 -7.769095000000016
8.451 -7.8334949999999886
8.452 -7.897755000000001
8.453 -7.961875000000009
8.454 -8.025904999999986
8.455 -8.089795000000002
8.456 -8.153539999999989
8.457 -8.217174999999985
8.458 -8.280645000000032
8.459 -8.343949999999998
8.46 -8.407074999999994
8.461 -8.469959999999991
8.462 -8.532615
8.463 -8.595015000000027
8.464 -8.657109999999973
8.465 -8.718854999999973
8.466 -8.78023000000002
8.467 -8.841185000000012
8.468 -8.901670000000015
8.469 -8.96167500000003
8.47 -9.02113999999999
8.471 -9.080024999999969
8.472 -9.138279999999993
8.473 -9.195899999999996
8.474 -9.252849999999988
8.475 -9.30909500000002
8.476 -9.364635000000009
8.477 -9.419430000000002
8.478 -9.473459999999994
8.479 -9.526719999999985
8.48 -9.579210000000018
8.481 -9.630909999999997
8.482 -9.681819999999988
8.483 -9.731940000000014
8.484 -9.781255000000003
8.485 -9.82976
8.486 -9.877455
8.487 -9.924344999999986
8.488 -9.970425000000002
8.489 -10.015675000000016
8.49 -10.060099999999986
8.491 -10.103674999999992
8.492 -10.146375000000003
8.493 -10.188194999999995
8.494 -10.2291
8.495 -10.269075000000004
8.496 -10.308099999999998
8.497 -10.346124999999997
8.498 -10.383135000000008
8.499 -10.419089999999997
8.5 -10.453949999999992
8.501 -10.487685000000003
8.502 -10.520255000000006
8.503 -10.551644999999999
8.504 -10.581816499999997
8.505 -10.610743500000003
8.506 -10.638407500000003
8.507 -10.664793499999996
8.508 -10.689888999999999
8.509 -10.713690000000001
8.51 -10.736201
8.511 -10.7574255
8.512 -10.77737615
8.513 -10.796071
8.514 -10.81352985
8.515 -10.8297755
8.516 -10.844832999999998
8.517 -10.8587265
8.518 -10.871481000000001
8.519 -10.883123000000001
8.52 -10.893668499999999
8.521 -10.903135999999996
8.522 -10.911537500000003
8.523 -10.918885499999998
8.524 -10.925175000000003
8.525 -10.930400000000006
8.526 -10.934559999999994
8.527 -10.937640000000002
8.528 -10.939615000000003
8.529 -10.940454999999998
8.53 -10.940145000000001
8.531 -10.938655000000002
8.532 -10.935945
8.533 -10.931989999999995
8.534 -10.92676499999999
8.535 -10.920245000000001
8.536 -10.912390000000013
8.537 -10.90316999999999
8.538 -10.892585000000002
8.539 -10.880605000000015
8.54 -10.867219999999984
8.541 -10.852424999999991
8.542 -10.83620500000001
8.543 -10.818565000000001
8.544 -10.799524999999992
8.545 -10.779069999999999
8.546 -10.75723000000001
8.547 -10.734019999999989
8.548 -10.709450000000002
8.549 -10.683570000000001
8.55 -10.65637999999999
8.551 -10.627930000000003
8.552 -10.598239999999983
8.553 -10.567345000000007
8.554 -10.535310000000035
8.555 -10.502129999999994
8.556 -10.467854999999995
8.557 -10.432535000000007
8.558 -10.396189999999994
8.559 -10.358844999999988
8.56 -10.320499999999988
8.561 -10.281195000000007
8.562 -10.240960000000014
8.563 -10.199819999999992
8.564 -10.15775
8.565 -10.114725000000007
8.566 -10.07076499999998
8.567 -10.025870000000001
8.568 -9.980030000000024
8.569 -9.93318499999999
8.57 -9.885360000000007
8.571 -9.836535000000033
8.572 -9.786639999999998
8.573 -9.735699999999973
8.574 -9.683705000000002
8.575 -9.630620000000006
8.576 -9.576414999999976
8.577 -9.521120000000007
8.578 -9.46475500000002
8.579 -9.407290000000005
8.58 -9.348709999999977
8.581 -9.289054999999996
8.582 -9.228355000000027
8.583 -9.166635000000014
8.584 -9.103915000000006
8.585 -9.040185000000001
8.586 -8.975504999999975
8.587 -8.909894999999981
8.588 -8.843394999999985
8.589 -8.776085000000016
8.59 -8.707915000000058
8.591 -8.638949999999982
8.592 -8.569234999999953
8.593 -8.498784999999998
8.594 -8.427679999999972
8.595 -8.35591499999998
8.596 -8.283510000000032
8.597 -8.210539999999998
8.598 -8.137010000000036
8.599 -8.062975000000007
8.6 -7.988464999999969
8.601 -7.913495000000034
8.602 -7.838104999999956
8.603 -7.7623399999999885
8.604 -7.68625000000002
8.605 -7.60983499999996
8.606 -7.533094999999985
8.607 -7.456075000000002
8.608 -7.378825000000071
8.609 -7.301290000000065
8.61 -7.223524999999935
8.611 -7.1455249999999655
8.612 -7.067245000000072
8.613 -6.988785000000032
8.614 -6.91013499999997
8.615 -6.831204999999986
8.616 -6.752044999999966
8.617 -6.672679999999986
8.618 -6.593120000000003
8.619 -6.5133000000000205
8.62 -6.433299999999975
8.621 -6.353099999999948
8.622 -6.27260000000008
8.623 -6.191849999999995
8.624 -6.110999999999963
8.625 -6.029950000000038
8.626 -5.948699999999956
8.627 -5.867299999999954
8.628 -5.785700000000057
8.629 -5.704000000000039
8.63 -5.622099999999953
8.631 -5.540100000000006
8.632 -5.457950000000052
8.633 -5.375699999999976
8.634 -5.2934499999999876
8.635 -5.211049999999991
8.636 -5.128600000000021
8.637 -5.046099999999991
8.638 -4.963549999999986
8.639 -4.881050000000043
8.64 -4.798599999999986
8.641 -4.716249999999963
8.642 -4.634050000000036
8.643 -4.551950000000055
8.644 -4.4700499999999685
8.645 -4.388449999999985
8.646 -4.307099999999956
8.647 -4.226100000000003
8.648 -4.145550000000074
8.649 -4.065449999999995
8.65 -3.9858499999999992
8.651 -3.9067999999999743
8.652 -3.8283000000000067
8.653 -3.7503999999999835
8.654 -3.6731499999999655
8.655 -3.5966000000000125
8.656 -3.5206999999999775
8.657 -3.4455499999999812
8.658 -3.3711000000000504
8.659 -3.2974000000000716
8.66 -3.2244499999999587
8.661 -3.1521499999999367
8.662 -3.080600000000041
8.663 -3.0098000000000105
8.664 -2.9396999999999585
8.665 -2.870300000000058
8.666 -2.80160000000005
8.667 -2.7335999999999334
8.668 -2.6663499999999423
8.669 -2.599700000000069
8.67 -2.5337500000000013
8.671 -2.468449999999938
8.672 -2.403850000000027
8.673 -2.339900000000034
8.674 -2.276449999999951
8.675 -2.213799999999967
8.676 -2.151800000000075
8.677 -2.0903499999999804
8.678 -2.0295499999999773
8.679 -1.9694500000000392
8.68 -1.9100000000000192
8.681 -1.8512499999999779
8.682 -1.7932000000000017
8.683 -1.7357500000000567
8.684 -1.6790000000000034
8.685 -1.6230999999999365
8.686 -1.5679999999999688
8.687 -1.5136000000000662
8.688 -1.4600499999999768
8.689 -1.4072999999999865
8.69 -1.3554500000000427
8.691 -1.3046000000000064
8.692 -1.2545999999999564
8.693 -1.2054999999999532
8.694 -1.1574000000000306
8.695 -1.110349999999989
8.696 -1.0643500000000021
8.697 -1.019350000000009
8.698 -0.9753500000000103
8.699 -0.9324500000000395
8.7 -0.8905999999999498
8.701 -0.8498499999999749
8.702 -0.8102500000000019
8.703 -0.7716999999999967
8.704 -0.7342999999999933
8.705 -0.6979500000000444
8.706 -0.6627000000000369
8.707 -0.6286500000000049
8.708 -0.5957499999999748
8.709 -0.5638999999999992
8.71 -0.5332000000000253
8.711 -0.5037500000000007
8.712 -0.47544999999997795
8.713 -0.4482499999999834
8.714 -0.42215000000001696
8.715 -0.3972499999999393
8.716 -0.373500000000037
8.717 -0.3509000000000498
8.718 -0.3293499999999436
8.719 -0.3088000000000049
8.72 -0.28945000000004173
8.721 -0.2710999999999859
8.722 -0.2537999999999846
8.723 -0.23745000000000363
8.724 -0.2220499999999563
8.725 -0.20769999999996347
8.726 -0.19420000000004364
8.727 -0.18165000000005746
8.728 -0.1699999999999445
8.729 -0.15924999999996498
8.73 -0.14940000000003215
8.731 -0.14039999999999886
8.732 -0.13230000000001227
8.733 -0.12515000000004606
8.734 -0.11884999999997939
8.735 -0.11344999999995942
8.736 -0.10905000000002024
8.737 -0.10560000000001471
8.738 -0.10304999999996914
8.739 -0.10154999999997805
8.74 -0.10105000000006775
8.741 -0.10160000000003847
8.742 -0.10319999999997692
8.743 -0.10584999999996986
8.744 -0.10959999999999095
8.745 -0.1143999999999798
8.746 -0.12034999999997048
8.747 -0.12735000000001565
8.748 -0.13545000000000224
8.749 -0.14469999999999067
8.75 -0.15505000000000727
8.751 -0.16640000000001792
8.752 -0.17885000000005674
8.753 -0.19234999999997657
8.754 -0.2067499999999431
8.755 -0.2221499999999904
8.756 -0.2385500000000318
8.757 -0.2559000000000068
8.758 -0.27404999999999446
8.759 -0.2930500000000551
8.76 -0.31279999999998115
8.761 -0.33329999999994614
8.762 -0.35460000000001046
8.763 -0.37650000000001915
8.764 -0.3990500000000327
8.765 -0.4222499999999643
8.766 -0.4459999999999534
8.767 -0.4702999999999999
8.768 -0.49519999999999076
8.769 -0.5206000000000655
8.77 -0.5465999999999978
8.771 -0.5731000000000139
8.772 -0.600100000000027
8.773 -0.6276999999999845
8.774 -0.6557499999999654
8.775 -0.684449999999951
8.776 -0.7137500000000546
8.777 -0.7435499999999817
8.778 -0.774049999999974
8.779 -0.805200000000058
8.78 -0.8369000000000258
8.781 -0.8692499999999985
8.782 -0.9022999999999497
8.783 -0.9359999999999924
8.784 -0.9703500000000399
8.785 -1.0053500000000055
8.786 -1.0409500000000023
8.787 -1.0771500000000302
8.788 -1.1139500000000024
8.789 -1.151349999999919
8.79 -1.18929999999998
8.791 -1.2277500000000379
8.792 -1.266700000000006
8.793 -1.306050000000024
8.794 -1.3458499999999782
8.795 -1.3860499999999825
8.796 -1.4265500000000022
8.797 -1.4674499999999848
8.798 -1.5086000000000093
8.799 -1.5499500000000153
8.8 -1.5915499999999763
8.801 -1.6333500000000056
8.802 -1.6753000000000426
8.803 -1.717400000000001
8.804 -1.7596499999999669
8.805 -1.801949999999993
8.806 -1.8444000000000274
8.807 -1.8869500000000088
8.808 -1.9296000000000244
8.809 -1.9723000000000137
8.81 -2.015000000000003
8.811 -2.05785
8.812 -2.100749999999971
8.813 -2.1436499999999414
8.814 -2.186650000000033
8.815 -2.229750000000072
8.816 -2.2728499999999374
8.817 -2.31599999999995
8.818 -2.3591500000000494
8.819 -2.4023500000000357
8.82 -2.445549999999935
8.821 -2.4887500000000085
8.822 -2.531900000000021
8.823 -2.5749499999999994
8.824 -2.6179000000000308
8.825 -2.660749999999941
8.826 -2.7034999999999907
8.827 -2.7459999999999987
8.828 -2.788249999999964
8.829 -2.8302000000000014
8.83 -2.8719500000000573
8.831 -2.9134000000000104
8.832 -2.95439999999994
8.833 -2.9950500000000546
8.834 -3.0352500000000586
8.835 -3.074949999999979
8.836 -3.114299999999997
8.837 -3.1532499999999652
8.838 -3.1915999999999887
8.839 -3.229499999999989
8.84 -3.2669499999999663
8.841 -3.3038500000000597
8.842 -3.3403500000000164
8.843 -3.3763000000000023
8.844 -3.411749999999991
8.845 -3.4467499999999567
8.846 -3.481299999999986
8.847 -3.5153999999999916
8.848 -3.5489500000000263
8.849 -3.5821000000000116
8.85 -3.6147999999999736
8.851 -3.647000000000025
8.852 -3.6787500000000537
8.853 -3.709899999999964
8.854 -3.7405999999999375
8.855 -3.770849999999975
8.856 -3.800550000000041
8.857 -3.8297000000000505
8.858 -3.8582500000000284
8.859 -3.886249999999949
8.86 -3.9136500000000116
8.861 -3.9404000000000696
8.862 -3.9664499999999756
8.863 -3.991899999999937
8.864 -4.016650000000007
8.865 -4.040550000000004
8.866 -4.063799999999996
8.867 -4.086350000000009
8.868 -4.10804999999995
8.869 -4.128850000000018
8.87 -4.1489000000000456
8.871 -4.168200000000035
8.872 -4.186599999999978
8.873 -4.20409999999996
8.874 -4.220800000000017
8.875 -4.236699999999975
8.876 -4.251649999999913
8.877 -4.26574999999995
8.878 -4.279000000000089
8.879 -4.291350000000007
8.88 -4.302800000000051
8.881 -4.313400000000023
8.882 -4.323099999999948
8.883 -4.331949999999973
8.884 -4.339949999999925
8.885 -4.346950000000057
8.886 -4.353100000000117
8.887 -4.358299999999982
8.888 -4.362599999999974
8.889 -4.365950000000119
8.89 -4.368199999999975
8.891 -4.369499999999984
8.892 -4.3697500000000264
8.893 -4.368949999999927
8.894 -4.367049999999886
8.895 -4.364050000000078
8.896 -4.360000000000127
8.897 -4.354699999999968
8.898 -4.348149999999946
8.899 -4.340400000000036
8.9 -4.3315000000000365
8.901 -4.321449999999949
8.902 -4.310149999999998
8.903 -4.29769999999996
8.904 -4.284000000000058
8.905 -4.269049999999948
8.906 -4.253049999999869
8.907 -4.235950000000023
8.908 -4.217700000000088
8.909 -4.198400000000012
8.91 -4.178099999999942
8.911 -4.156800000000051
8.912 -4.134599999999939
8.913 -4.111499999999955
8.914 -4.087500000000098
8.915 -4.06260000000002
8.916 -4.036900000000017
8.917 -4.010450000000061
8.918 -3.98324999999998
8.919 -3.95534999999992
8.92 -3.9266499999999342
8.921 -3.8971999999999967
8.922 -3.8670500000000803
8.923 -3.836150000000038
8.924 -3.8043499999999493
8.925 -3.7718500000000557
8.926 -3.7386000000000363
8.927 -3.704499999999944
8.928 -3.669599999999926
8.929 -3.6337500000000604
8.93 -3.596850000000054
8.931 -3.559050000000001
8.932 -3.520299999999928
8.933 -3.480449999999913
8.934 -3.43950000000013
8.935 -3.3972499999999908
8.936 -3.353849999999936
8.937 -3.309400000000087
8.938 -3.2636500000000552
8.939 -3.216499999999893
8.94 -3.1680999999998685
8.941 -3.118449999999981
8.942 -3.0675000000000843
8.943 -3.015250000000004
8.944 -2.961700000000088
8.945 -2.9068000000000147
8.946 -2.850649999999906
8.947 -2.7933500000000553
8.948 -2.734849999999969
8.949 -2.675199999999968
8.95 -2.6144999999999987
8.951 -2.552750000000062
8.952 -2.490050000000105
8.953 -2.4263999999999535
8.954 -2.361749999999982
8.955 -2.296350000000058
8.956 -2.2301500000000347
8.957 -2.1630999999999387
8.958 -2.0953999999998376
8.959 -2.0269999999999317
8.96 -1.958000000000168
8.961 -1.8883500000000524
8.962 -1.8180499999999322
8.963 -1.7472000000001016
8.964 -1.675699999999919
8.965 -1.6035999999998787
8.966 -1.5310000000001018
8.967 -1.45780000000012
8.968 -1.3840499999999076
8.969 -1.3097499999999846
8.97 -1.2348500000000304
8.971 -1.1594000000000189
8.972 -1.0833000000000024
8.973 -1.0065499999999812
8.974 -0.9293000000000495
8.975 -0.8514499999999134
8.976 -0.7728000000000248
8.977 -0.6935500000001051
8.978 -0.6137499999999546
8.979 -0.533249999999999
8.98 -0.45215000000001226
8.981 -0.37039999999984724
8.982 -0.28784999999992983
8.983 -0.20470000000015476
8.984 -0.12090000000002793
8.985 -0.036399999999922605
8.986 0.04870000000004038
8.987 0.13445000000000817
8.988 0.2208000000000071
8.989 0.30780000000001084
8.99 0.3954499999998459
8.991 0.48364999999991193
8.992 0.5724000000000353
8.993 0.6616000000000954
8.994 0.7514000000000132
8.995 0.8417499999999883
8.996 0.9325500000000736
8.997 1.0237999999999219
8.998 1.1154999999998805
8.999 1.2077500000000698
9.0 1.300350000000075
9.001 1.3932499999999224
9.002 1.4865500000000795
9.003 1.580350000000147
9.004 1.6744999999998567
9.005 1.7690499999998763
9.006 1.8639500000000586
9.007 1.959150000000083
9.008 2.054700000000097
9.009 2.1504999999999788
9.01 2.24664999999985
9.011 2.3430999999999105
9.012 2.4398499999999865
9.013 2.536850000000104
9.014 2.634050000000117
9.015 2.731450000000024
9.016 2.829000000000026
9.017 2.926699999999949
9.018 3.0244999999999926
9.019 3.1222500000000624
9.02 3.2200999999999063
9.021 3.318049999999871
9.022 3.415850000000088
9.023 3.5135999999999847
9.024 3.6112999999999076
9.025 3.7089000000000567
9.026 3.806500000000032
9.027 3.9038999999999393
9.028 4.001149999999925
9.029 4.098350000000112
9.03 4.1954000000000296
9.031 4.292300000000027
9.032 4.389050000000102
9.033 4.485699999999884
9.034 4.582299999999866
9.035 4.678700000000126
9.036 4.774950000000118
9.037 4.871299999999884
9.038 4.9674999999999025
9.039 5.0635999999999735
9.04 5.159650000000071
9.041 5.255550000000074
9.042 5.3513499999999565
9.043 5.447100000000038
9.044 5.542799999999973
9.045 5.6383000000000125
9.046 5.733750000000079
9.047 5.829100000000024
9.048 5.924149999999955
9.049 6.019099999999937
9.05 6.1139499999999725
9.051 6.2084000000000445
9.052 6.302650000000049
9.053 6.3965999999998635
9.054 6.490100000000089
9.055 6.583350000000099
9.056 6.676099999999852
9.057 6.768350000000041
9.058 6.860200000000094
9.059 6.951499999999916
9.06 7.042300000000001
9.061 7.132450000000082
9.062 7.22190000000001
9.063 7.310900000000002
9.064 7.3992000000000155
9.065 7.48669999999993
9.066 7.573599999999986
9.067 7.659949999999985
9.068 7.745649999999979
9.069 7.830649999999995
9.07 7.915000000000005
9.071 7.998850000000019
9.072 8.082199999999949
9.073 8.165049999999969
9.074 8.247450000000052
9.075 8.329350000000051
9.076 8.410899999999973
9.077 8.492050000000022
9.078 8.572750000000045
9.079 8.653149999999966
9.08 8.733199999999986
9.081 8.812900000000015
9.082 8.89224999999997
9.083 8.971149999999986
9.084 9.049700000000014
9.085 9.127849999999993
9.086 9.205549999999947
9.087 9.282799999999966
9.088 9.359500000000013
9.089 9.43560000000003
9.09 9.511050000000042
9.091 9.585900000000022
9.092 9.660099999999998
9.093 9.73355000000002
9.094 9.806199999999945
9.095 9.87799999999997
9.096 9.94900000000007
9.097 10.019100000000034
9.098 10.088200000000006
9.099 10.15644999999999
9.1 10.223699999999981
9.101 10.289900000000005
9.102 10.355150000000007
9.103 10.419349999999955
9.104 10.48259999999997
9.105 10.544800000000016
9.106 10.60595000000001
9.107 10.666050000000034
9.108 10.725200000000038
9.109 10.783399999999936
9.11 10.840549999999952
9.111 10.896800000000008
9.112 10.952249999999966
9.113 11.00674999999999
9.114 11.06045
9.115 11.113349999999997
9.116 11.165400000000009
9.117 11.21684999999999
9.118 11.267550000000018
9.119 11.317500000000008
9.12 11.366700000000044
9.121 11.415350000000025
9.122 11.46335
9.123 11.510600000000023
9.124 11.55714999999998
9.125 11.60299999999996
9.126 11.64820000000002
9.127 11.69261500000001
9.128 11.736239999999947
9.129 11.77903999999997
9.13 11.821045000000046
9.131 11.862210000000012
9.132 11.902489999999956
9.133 11.941885000000054
9.134 11.980344999999986
9.135 12.017924999999964
9.136 12.054620000000009
9.137 12.090379999999973
9.138 12.12521499999999
9.139 12.159115000000014
9.14 12.192130000000018
9.141 12.224310000000065
9.142 12.255600000000022
9.143 12.286054999999935
9.144 12.315669999999994
9.145 12.34442500000002
9.146 12.372365000000006
9.147 12.399485000000016
9.148 12.425844999999985
9.149 12.451409999999964
9.15 12.476159999999991
9.151 12.50012000000001
9.152 12.523284999999992
9.153 12.545635000000024
9.154 12.567200000000028
9.155 12.587944999999968
9.156 12.607869999999977
9.157 12.626990000000035
9.158 12.645220000000004
9.159 12.662609999999994
9.16 12.679139999999995
9.161 12.694784999999973
9.162 12.70952500000001
9.163 12.723335000000036
9.164 12.736209999999982
9.165 12.748129999999971
9.166 12.759095
9.167 12.769085000000025
9.168 12.778075000000012
9.169 12.786034999999993
9.17 12.792969999999995
9.171 12.798909999999983
9.172 12.803870000000025
9.173 12.807825000000008
9.174 12.810784999999978
9.175 12.812789999999987
9.176 12.813860000000007
9.177 12.814029999999999
9.178 12.813345000000004
9.179 12.811830000000008
9.18 12.809525000000002
9.181 12.806480000000006
9.182 12.802715000000001
9.183 12.798280000000005
9.184 12.793209999999991
9.185 12.787499999999996
9.186 12.781199999999993
9.187 12.774334999999995
9.188 12.766895000000018
9.189 12.758874999999993
9.19 12.75028499999999
9.191 12.741115000000006
9.192 12.731354999999997
9.193 12.720985000000004
9.194 12.709975000000002
9.195 12.698309999999994
9.196 12.685970000000001
9.197 12.672940000000004
9.198 12.659205000000004
9.199 12.644739500000002
9.2 12.629528499999996
9.201 12.613574
9.202 12.596868
9.203 12.579410499999996
9.204 12.561203
9.205 12.542252000000001
9.206 12.5225684
9.207 12.502162299999997
9.208 12.4810501
9.209 12.459245700000002
9.21 12.436768499999998
9.211 12.413636499999999
9.212 12.389866
9.213 12.365481000000003
9.214 12.340498500000004
9.215 12.314938499999995
9.216 12.288814000000002
9.217 12.26214000000001
9.218 12.234939999999993
9.219 12.207229999999997
9.22 12.179015000000003
9.221 12.150309999999994
9.222 12.121120000000005
9.223 12.091435000000008
9.224 12.061259999999995
9.225 12.03058999999999
9.226 11.999415000000004
9.227 11.96773
9.228 11.935495
9.229 11.902700000000006
9.23 11.869319999999986
9.231 11.835324999999994
9.232 11.800695000000003
9.233 11.765400000000001
9.234 11.729415000000005
9.235 11.692720000000003
9.236 11.65529499999999
9.237 11.617120000000005
9.238 11.578210000000007
9.239 11.538584999999982
9.24 11.498224999999989
9.241 11.457130000000005
9.242 11.415360000000028
9.243 11.372964999999992
9.244 11.329959999999964
9.245 11.286395000000004
9.246 11.242345000000032
9.247 11.19782500000003
9.248 11.15291499999998
9.249 11.107674999999992
9.25 11.062130000000009
9.251 11.016334999999982
9.252 10.970355000000003
9.253 10.924229999999994
9.254 10.877984999999988
9.255 10.831630000000033
9.256 10.785180000000022
9.257 10.738684999999975
9.258 10.69211999999999
9.259 10.645459999999996
9.26 10.598729999999975
9.261 10.551904999999989
9.262 10.504970000000009
9.263 10.45789
9.264 10.410624999999994
9.265 10.363180000000014
9.266 10.315494999999993
9.267 10.267524999999985
9.268 10.219285000000015
9.269 10.170740000000006
9.27 10.121820000000021
9.271 10.072510000000033
9.272 10.022779999999988
9.273 9.972629999999974
9.274 9.922029999999978
9.275 9.870945000000015
9.276 9.81939999999998
9.277 9.767340000000008
9.278 9.714765000000055
9.279 9.66172500000001
9.28 9.60822499999998
9.281 9.554300000000001
9.282 9.499904999999991
9.283 9.44505499999998
9.284 9.389829999999991
9.285 9.33427500000002
9.286 9.278395000000046
9.287 9.222185000000003
9.288 9.165749999999994
9.289 9.109079999999967
9.29 9.052220000000007
9.291 8.995224999999978
9.292 8.938089999999988
9.293 8.880860000000032
9.294 8.823535000000021
9.295 8.766120000000024
9.296 8.708659999999945
9.297 8.651149999999978
9.298 8.593545000000045
9.299 8.535849999999952
9.3 8.478114999999931
9.301 8.420325000000044
9.302 8.362400000000001
9.303 8.304350000000026
9.304 8.246250000000076
9.305 8.187949999999972
9.306 8.129499999999945
9.307 8.070949999999973
9.308 8.012200000000018
9.309 7.953200000000021
9.31 7.89409999999999
9.311 7.834900000000013
9.312 7.775449999999992
9.313 7.715900000000025
9.314 7.65614999999999
9.315 7.596199999999972
9.316 7.536150000000008
9.317 7.476000000000011
9.318 7.4156500000000305
9.319 7.355249999999989
9.32 7.294750000000002
9.321 7.234049999999946
9.322 7.1732499999999435
9.323 7.112400000000053
9.324 7.051450000000043
9.325 6.9903500000000225
9.326 6.9290999999999965
9.327 6.86784999999997
9.328 6.806499999999996
9.329 6.745000000000015
9.33 6.683449999999973
9.331 6.621750000000009
9.332 6.559999999999985
9.333 6.498149999999928
9.334 6.4362500000000695
9.335 6.374250000000005
9.336 6.312199999999965
9.337 6.250100000000039
9.338 6.187899999999993
9.339 6.125700000000032
9.34 6.063400000000038
9.341 6.001049999999983
9.342 5.938700000000016
9.343 5.876250000000013
9.344 5.813749999999951
9.345 5.751249999999975
9.346 5.688700000000026
9.347 5.626149999999989
9.348 5.56354999999998
9.349 5.500949999999969
9.35 5.43840000000002
9.351 5.375800000000011
9.352 5.3132
9.353 5.250599999999991
9.354 5.187999999999981
9.355 5.125450000000031
9.356 5.063050000000003
9.357 5.0006499999999745
9.358 4.938250000000033
9.359 4.8759000000000645
9.36 4.813599999999984
9.361 4.751349999999963
9.362 4.689049999999969
9.363 4.626850000000009
9.364 4.564700000000022
9.365 4.502450000000001
9.366 4.440199999999981
9.367 4.3780000000000205
9.368 4.315649999999966
9.369 4.253249999999937
9.37 4.190850000000083
9.371 4.128249999999986
9.372 4.065549999999942
9.373 4.0028500000000715
9.374 3.94000000000002
9.375 3.8769499999999866
9.376 3.81384999999998
9.377 3.7506500000000256
9.378 3.687400000000011
9.379 3.623999999999988
9.38 3.5605000000000184
9.381 3.497049999999936
9.382 3.433499999999992
9.383 3.369900000000075
9.384 3.306349999999958
9.385 3.2428499999999882
9.386 3.179400000000079
9.387 3.1159999999999695
9.388 3.052649999999921
9.389 2.9894499999999664
9.39 2.9263500000000464
9.391 2.863400000000047
9.392 2.8006500000000294
9.393 2.737999999999959
9.394 2.6755499999999572
9.395 2.6133000000000233
9.396 2.5513000000000443
9.397 2.489550000000021
9.398 2.4279499999999183
9.399 2.366549999999971
9.4 2.3054500000000386
9.401 2.2445500000000016
9.402 2.1838500000000325
9.403 2.1233500000000447
9.404 2.062999999999978
9.405 2.0028999999999533
9.406 1.9428999999999628
9.407 1.8829500000000325
9.408 1.8231500000000234
9.409 1.7634499999999615
9.41 1.703699999999926
9.411 1.643999999999951
9.412 1.5843000000001495
9.413 1.5245000000000535
9.414 1.4646000000000103
9.415 1.4046000000000198
9.416 1.344549999999882
9.417 1.2843999999999702
9.418 1.224099999999964
9.419 1.1637000000000106
9.42 1.1030999999999889
9.421 1.0423000000000724
9.422 0.9815000000001559
9.423 0.9206499999999187
9.424 0.8596999999999078
9.425 0.7987000000000966
9.426 0.7376999999999384
9.427 0.6766999999999537
9.428 0.6158000000000898
9.429 0.5549500000000263
9.43 0.49425000000005714
9.431 0.4337000000000091
9.432 0.3732499999999084
9.433 0.3131499999999704
9.434 0.2531499999999798
9.435 0.1932999999999102
9.436 0.13384999999997704
9.437 0.07460000000011208
9.438 0.015650000000089204
9.439 -0.043000000000091576
9.44 -0.10145000000003068
9.441 -0.1596499999999279
9.442 -0.21754999999998303
9.443 -0.2751000000000489
9.444 -0.3325000000000203
9.445 -0.38964999999994976
9.446 -0.4465500000000108
9.447 -0.5032000000000301
9.448 -0.559649999999981
9.449 -0.6159999999999846
9.45 -0.671999999999999
9.451 -0.7279000000000659
9.452 -0.7837499999999858
9.453 -0.839400000000011
9.454 -0.8950000000000624
9.455 -0.9503999999998722
9.456 -1.0056999999999081
9.457 -1.0611000000000648
9.458 -1.1162999999999799
9.459 -1.1713
9.46 -1.226349999999994
9.461 -1.2813000000000407
9.462 -1.336099999999993
9.463 -1.3908499999999713
9.464 -1.4454000000000549
9.465 -1.4998000000000442
9.466 -1.554100000000086
9.467 -1.6081499999999125
9.468 -1.6619999999999309
9.469 -1.7156500000000547
9.47 -1.7689999999999892
9.471 -1.822099999999969
9.472 -1.8749499999999932
9.473 -1.9274500000000285
9.474 -1.9797000000000218
9.475 -2.031699999999973
9.476 -2.083249999999988
9.477 -2.1345500000000475
9.478 -2.185650000000039
9.479 -2.2363499999999807
9.48 -2.2867999999999675
9.481 -2.3370499999999725
9.482 -2.3870500000000225
9.483 -2.436750000000057
9.484 -2.486199999999963
9.485 -2.5354999999999475
9.486 -2.5846000000000378
9.487 -2.6334999999999726
9.488 -2.6821499999999525
9.489 -2.7306500000000113
9.49 -2.7789500000000023
9.491 -2.8270000000000377
9.492 -2.8748500000000052
9.493 -2.9224500000000173
9.494 -2.9699000000000217
9.495 -3.0170999999999846
9.496 -3.0639499999999575
9.497 -3.110549999999976
9.498 -3.156850000000065
9.499 -3.202850000000052
9.5 -3.2485999999999975
9.501 -3.2939499999999797
9.502 -3.3389999999999462
9.503 -3.38364999999995
9.504 -3.427899999999991
9.505 -3.47195000000005
9.506 -3.5155499999999993
9.507 -3.5587499999999856
9.508 -3.601600000000069
9.509 -3.6440999999999906
9.51 -3.6861999999999484
9.511 -3.7279000000000306
9.512 -3.76930000000001
9.513 -3.8102999999999403
9.514 -3.850899999999994
9.515 -3.8911500000000583
9.516 -3.9311000000000207
9.517 -3.9706499999999334
9.518 -4.009900000000004
9.519 -4.0488500000000585
9.52 -4.087449999999951
9.521 -4.125849999999948
9.522 -4.1639000000000435
9.523 -4.2017000000000095
9.524 -4.239299999999995
9.525 -4.276600000000051
9.526 -4.313649999999978
9.527 -4.350449999999951
9.528 -4.387050000000028
9.529 -4.423350000000003
9.53 -4.459299999999989
9.531 -4.494950000000046
9.532 -4.530349999999975
9.533 -4.56534999999994
9.534 -4.599900000000056
9.535 -4.634150000000069
9.536 -4.6678999999999995
9.537 -4.701149999999932
9.538 -4.733950000000014
9.539 -4.766250000000014
9.54 -4.797999999999955
9.541 -4.829200000000013
9.542 -4.859850000000013
9.543 -4.889950000000042
9.544 -4.919549999999988
9.545 -4.948599999999963
9.546 -4.977200000000001
9.547 -5.0052499999999815
9.548 -5.0329
9.549 -5.060099999999994
9.55 -5.0868499999999655
9.551 -5.113300000000008
9.552 -5.139300000000027
9.553 -5.164899999999997
9.554 -5.190149999999977
9.555 -5.215100000000028
9.556 -5.239750000000064
9.557 -5.264099999999997
9.558 -5.288049999999968
9.559 -5.311650000000036
9.56 -5.334900000000028
9.561 -5.357799999999944
9.562 -5.380349999999957
9.563 -5.402450000000035
9.564 -5.424150000000061
9.565 -5.445399999999979
9.566 -5.466199999999959
9.567 -5.48650000000003
9.568 -5.50634999999999
9.569 -5.5256999999999525
9.57 -5.544500000000032
9.571 -5.562699999999993
9.572 -5.58030000000001
9.573 -5.597500000000064
9.574 -5.61404999999994
9.575 -5.629899999999924
9.576 -5.645249999999997
9.577 -5.66000000000004
9.578 -5.674099999999991
9.579 -5.687599999999997
9.58 -5.700500000000059
9.581 -5.712849999999977
9.582 -5.724650000000012
9.583 -5.735950000000049
9.584 -5.7467999999999755
9.585 -5.757149999999992
9.586 -5.767000000000012
9.587 -5.776499999999955
9.588 -5.78569999999997
9.589 -5.794549999999996
9.59 -5.803149999999979
9.591 -5.8114500000000335
9.592 -5.819550000000021
9.593 -5.8275
9.594 -5.835200000000023
9.595 -5.8426999999999785
9.596 -5.849999999999953
9.597 -5.857050000000058
9.598 -5.863885000000069
9.599 -5.8704249999999565
9.6 -5.8766000000000025
9.601 -5.882415000000012
9.602 -5.887819999999926
9.603 -5.892759999999962
9.604 -5.897135000000001
9.605 -5.900955000000003
9.606 -5.90417000000008
9.607 -5.9066800000000255
9.608 -5.908494999999972
9.609 -5.909615000000007
9.61 -5.909985000000003
9.611 -5.9095650000000335
9.612 -5.908359999999991
9.613 -5.9063999999999295
9.614 -5.903649999999989
9.615 -5.900165000000037
9.616 -5.895969999999973
9.617 -5.891079999999996
9.618 -5.885540000000016
9.619 -5.8793449999999625
9.62 -5.872550000000053
9.621 -5.865145000000065
9.622 -5.857224999999966
9.623 -5.848889999999964
9.624 -5.840094999999979
9.625 -5.830824999999984
9.626 -5.821184999999993
9.627 -5.811264999999993
9.628 -5.8010649999999835
9.629 -5.790595000000013
9.63 -5.779885000000047
9.631 -5.768985000000059
9.632 -5.757900000000031
9.633 -5.746629999999961
9.634 -5.735224999999996
9.635 -5.723654999999997
9.636 -5.711914999999984
9.637 -5.7000199999999825
9.638 -5.687939999999983
9.639 -5.675665000000025
9.64 -5.66315999999999
9.641 -5.650404999999998
9.642 -5.6373650000000195
9.643 -5.624020000000001
9.644 -5.610310000000009
9.645 -5.5962049999999905
9.646 -5.581694999999987
9.647 -5.566724999999999
9.648 -5.551290000000005
9.649 -5.535359999999994
9.65 -5.518925000000006
9.651 -5.502000000000025
9.652 -5.484559999999975
9.653 -5.466604999999989
9.654 -5.448164999999989
9.655 -5.429239999999975
9.656 -5.409820000000032
9.657 -5.389960000000025
9.658 -5.369680000000005
9.659 -5.348979999999972
9.66 -5.327884999999998
9.661 -5.30642000000003
9.662 -5.284604999999985
9.663 -5.262415000000008
9.664 -5.2398549999999915
9.665 -5.216939999999962
9.666 -5.19368499999999
9.667 -5.170075000000004
9.668 -5.146065000000013
9.669 -5.12169500000003
9.67 -5.096945000000003
9.671 -5.0717949999999705
9.672 -5.046254999999979
9.673 -5.020295000000016
9.674 -4.993914999999998
9.675 -4.967139999999996
9.676 -4.939965000000032
9.677 -4.912374999999991
9.678 -4.884394999999991
9.679 -4.856034999999991
9.68 -4.827319999999979
9.681 -4.79829000000001
9.682 -4.768934999999996
9.683 -4.739245000000021
9.684 -4.709300000000022
9.685 -4.679124999999988
9.686 -4.648720000000007
9.687 -4.618104999999997
9.688 -4.5873199999999725
9.689 -4.556400000000011
9.69 -4.525370000000011
9.691 -4.494234999999997
9.692 -4.463015000000019
9.693 -4.431744999999982
9.694 -4.40045
9.695 -4.369139999999992
9.696 -4.337799999999973
9.697 -4.306459999999998
9.698 -4.2751200000000225
9.699 -4.243780000000004
9.7 -4.212464999999972
9.701 -4.181124999999997
9.702 -4.149740000000028
9.703 -4.118330000000029
9.704 -4.086850000000006
9.705 -4.055259999999989
9.706 -4.023524999999988
9.707 -3.991649999999982
9.708 -3.959564999999991
9.709 -3.9272450000000285
9.71 -3.8946949999999876
9.711 -3.861844999999975
9.712 -3.828670000000003
9.713 -3.7951650000000043
9.714 -3.7613100000000177
9.715 -3.727104999999998
9.716 -3.6925649999999943
9.717 -3.657690000000006
9.718 -3.622494999999996
9.719 -3.5870099999999945
9.72 -3.551275000000017
9.721 -3.515310000000004
9.722 -3.47914999999999
9.723 -3.442859999999996
9.724 -3.4064650000000105
9.725 -3.3700100000000037
9.726 -3.3335649999999792
9.727 -3.2971500000000082
9.728 -3.2607900000000125
9.729 -3.2245300000000072
9.73 -3.188410000000007
9.731 -3.1524349999999908
9.732 -3.1166099999999823
9.733 -3.080964999999992
9.734 -3.045495000000018
9.735 -3.0102000000000166
9.736 -2.9750649999999834
9.737 -2.9400699999999977
9.738 -2.9052150000000165
9.739 -2.8704749999999875
9.74 -2.835829999999991
9.741 -2.801254999999997
9.742 -2.766699999999988
9.743 -2.732160000000006
9.744 -2.6976150000000003
9.745 -2.663014999999998
9.746 -2.6283550000000178
9.747 -2.593615000000011
9.748 -2.5587699999999898
9.749 -2.523814999999996
9.75 -2.488740000000005
9.751 -2.453534999999991
9.752 -2.4181899999999943
9.753 -2.382730000000002
9.754 -2.3471649999999955
9.755 -2.3115100000000015
9.756 -2.275780000000004
9.757 -2.2400149999999943
9.758 -2.2042550000000083
9.759 -2.168515000000007
9.76 -2.132835000000005
9.761 -2.097254999999993
9.762 -2.0618299999999907
9.763 -2.02659500000001
9.764 -1.9915899999999997
9.765 -1.9568499999999927
9.766 -1.922410000000001
9.767 -1.8883000000000136
9.768 -1.8545299999999902
9.769 -1.821129999999985
9.77 -1.7881300000000075
9.771 -1.7555100000000077
9.772 -1.7232750000000092
9.773 -1.6914199999999886
9.774 -1.6599299999999837
9.775 -1.628790000000012
9.776 -1.5979749999999986
9.777 -1.5674750000000064
9.778 -1.5372499999999996
9.779 -1.507274999999991
9.78 -1.4775350000000194
9.781 -1.447985000000004
9.782 -1.4185999999999799
9.783 -1.3893749999999887
9.784 -1.360265000000015
9.785 -1.3312650000000137
9.786 -1.3023650000000033
9.787 -1.273534999999995
9.788 -1.2447899999999938
9.789 -1.2161249999999986
9.79 -1.187520000000002
9.791 -1.1589949999999891
9.792 -1.1305550000000053
9.793 -1.1021950000000054
9.794 -1.0739449999999997
9.795 -1.0458050000000099
9.796 -1.0177949999999993
9.797 -0.9899299999999948
9.798 -0.9622049999999946
9.799 -0.9346599999999908
9.8 -0.9073099999999884
9.801 -0.8801500000000075
9.802 -0.8532050000000131
9.803 -0.8264999999999921
9.804 -0.8000299999999863
9.805 -0.7738150000000024
9.806 -0.7478750000000037
9.807 -0.7222050000000104
9.808 -0.6968150000000043
9.809 -0.6717249999999919
9.81 -0.6469349999999952
9.811 -0.6224400000000014
9.812 -0.598255000000005
9.813 -0.5743850000000076
9.814 -0.5508249999999966
9.815 -0.5275799999999954
9.816 -0.5046450000000023
9.817 -0.4820199999999958
9.818 -0.45972500000000416
9.819 -0.43774500000000066
9.82 -0.4160849999999979
9.821 -0.39476000000000094
9.822 -0.37376999999999894
9.823 -0.3531150000000028
9.824 -0.3328199999999993
9.825 -0.3128849999999993
9.826 -0.2933200000000062
9.827 -0.27414000000000344
9.828 -0.25534999999999275
9.829 -0.23697499999999344
9.83 -0.21901500000000557
9.831 -0.2014850000000017
9.832 -0.18438999999999434
9.833 -0.16773999999999784
9.834 -0.15153500000000125
9.835 -0.13577500000000464
9.836 -0.12045999999999715
9.837 -0.10557999999999705
9.838 -0.09113000000000263
9.839 -0.07709000000000708
9.84 -0.06344999999999615
9.841 -0.05018999999999553
9.842 -0.03728000000000585
9.843 -0.024699999999998595
9.844 -0.012445000000004588
9.845 -0.0004800000000010525
9.846 0.011230000000002262
9.847 0.02268999999999622
9.848 0.03391999999999848
9.849 0.04493500000000332
9.85 0.055755000000006716
9.851 0.06639500000000295
9.852 0.07684499999999943
9.853 0.08712499999999215
9.854 0.0972300000000011
9.855 0.10714499999999946
9.856 0.11687499999999978
9.857 0.12640500000000782
9.858 0.13572499999999843
9.859 0.14481999999999906
9.86 0.15367499999999373
9.861 0.16226499999999563
9.862 0.17057500000001047
9.863 0.1785900000000006
9.864 0.18627999999999917
9.865 0.19364000000000448
9.866 0.20063999999999543
9.867 0.20724999999999433
9.868 0.2134750000000029
9.869 0.21929500000000346
9.87 0.22468499999999833
9.871 0.22963999999999668
9.872 0.23415499999999675
9.873 0.23821500000000428
9.874 0.24182499999999935
9.875 0.24498000000000184
9.876 0.24768000000000098
9.877 0.24993500000000018
9.878 0.25175500000000284
9.879 0.25315999999999406
9.88 0.25414499999999385
9.881 0.2547299999999981
9.882 0.2549550000000098
9.883 0.25482500000000885
9.884 0.25435999999999126
9.885 0.2535899999999997
9.886 0.25253000000000686
9.887 0.2511899999999945
9.888 0.24959999999999435
9.889 0.24776999999999916
9.89 0.24569500000000713
9.891 0.24338500000000005
9.892 0.24085499999999382
9.893 0.23810499999999932
9.894 0.23510000000000458
9.895 0.23183999999999877
9.896 0.22832499999999278
9.897 0.2245350000000014
9.898 0.22043500000001273
9.899 0.21600499999999828
9.9 0.21123499999999798
9.901 0.2060899999999999
9.902 0.20056000000000068
9.903 0.1946250000000151
9.904 0.18826499999999302
9.905 0.18148999999998122
9.906 0.17427499999999285
9.907 0.1666150000000045
9.908 0.1585100000000162
9.909 0.14997500000001138
9.91 0.14102499999999515
9.911 0.1316699999999926
9.912 0.12193499999999055
9.913 0.11182499999999075
9.914 0.1013750000000051
9.915 0.09060999999999877
9.916 0.07954499999999858
9.917 0.06822999999999985
9.918 0.05669499999999116
9.919 0.044945000000017575
9.92 0.033030000000009406
9.921 0.02097999999999857
9.922 0.008800000000008454
9.923 -0.003470000000012352
9.924 -0.01580000000001025
9.925 -0.028184999999983536
9.926 -0.04059499999998703
9.927 -0.053000000000010504
9.928 -0.065410000000014
9.929 -0.07781499999999411
9.93 -0.09018999999998567
9.931 -0.10255000000001548
9.932 -0.1149000000000202
9.933 -0.12723999999999983
9.934 -0.13958499999998114
9.935 -0.15194499999998928
9.936 -0.16435500000001446
9.937 -0.17685000000000356
9.938 -0.18944000000000338
9.939 -0.20217499999998761
9.94 -0.21509999999999324
9.941 -0.22824500000000886
9.942 -0.24165500000000642
9.943 -0.25536999999999954
9.944 -0.2694199999999985
9.945 -0.28382999999999015
9.946 -0.298639999999988
9.947 -0.3138800000000025
9.948 -0.32956000000000435
9.949 -0.3456950000000096
9.95 -0.36228999999999817
9.951 -0.3793349999999993
9.952 -0.39682500000000037
9.953 -0.4147449999999963
9.954 -0.43308000000000363
9.955 -0.4517899999999979
9.956 -0.4708500000000031
9.957 -0.4902450000000033
9.958 -0.5099199999999905
9.959 -0.5298400000000071
9.96 -0.5499850000000028
9.961 -0.5703149999999966
9.962 -0.5907850000000056
9.963 -0.6113750000000012
9.964 -0.6320649999999985
9.965 -0.6528099999999928
9.966 -0.6735950000000008
9.967 -0.6944100000000082
9.968 -0.7152099999999996
9.969 -0.7359849999999932
9.97 -0.7567350000000002
9.971 -0.7774350000000008
9.972 -0.798070000000001
9.973 -0.8186250000000064
9.974 -0.8390999999999954
9.975 -0.8594899999999986
9.976 -0.8797800000000005
9.977 -0.8999700000000008
9.978 -0.9200650000000011
9.979 -0.9400699999999925
9.98 -0.9599750000000039
9.981 -0.9797950000000081
9.982 -0.9995549999999918
9.983 -1.0192499999999967
9.984 -1.0389100000000004
9.985 -1.0585549999999992
9.986 -1.0781900000000053
9.987 -1.0978300000000023
9.988 -1.1175050000000004
9.989 -1.1372349999999956
9.99 -1.1570199999999986
9.991 -1.1768800000000055
9.992 -1.196824999999998
9.993 -1.2168599999999996
9.994 -1.2369900000000011
9.995 -1.2572100000000008
9.996 -1.2775250000000002
9.997 -1.2979349999999996
9.998 -1.3184249999999937
9.999 -1.338999999999995
10.0 -1.3596600000000039
10.001 -1.3803999999999963
10.002 -1.4012150000000037
10.003 -1.422110000000006
10.004 -1.443080000000001
10.005 -1.4641350000000035
10.006 -1.4852899999999967
10.007 -1.5065449999999914
10.008 -1.5278999999999987
10.009 -1.5493649999999999
10.01 -1.5709499999999987
10.011 -1.5926500000000046
10.012 -1.6144699999999967
10.013 -1.6364099999999975
10.014 -1.6584550000000013
10.015 -1.6805850000000018
10.016 -1.7027999999999988
10.017 -1.7250650000000016
10.018 -1.7473500000000006
10.019 -1.7696449999999924
10.02 -1.7918950000000013
10.021 -1.8140750000000077
10.022 -1.8361600000000038
10.023 -1.8581099999999968
10.024 -1.8799000000000006
10.025 -1.901495000000003
10.026 -1.9228699999999952
10.027 -1.9440099999999942
10.028 -1.9649000000000054
10.029 -1.9855250000000022
10.03 -2.005877499999993
10.031 -2.0259515000000015
10.032 -2.0457490000000034
10.033 -2.0652775000000014
10.034 -2.084541499999999
10.035 -2.1035495000000006
10.036 -2.122315500000004
10.037 -2.1408544999999988
10.038 -2.1591809999999967
10.039 -2.1773095
10.04 -2.195261500000003
10.041 -2.213055499999998
10.042 -2.2307095
10.043 -2.2482505000000033
10.044 -2.265701
10.045 -2.283081999999997
10.046 -2.300418999999997
10.047 -2.317739
10.048 -2.3350615000000032
10.049 -2.3524070000000017
10.05 -2.369796999999996
10.051 -2.3872474999999977
10.052 -2.404771
10.053 -2.4223745000000005
10.054 -2.440058000000001
10.055 -2.457815500000001
10.056 -2.4756370000000003
10.057 -2.493502999999998
10.058 -2.5113855000000003
10.059 -2.5292549999999996
10.06 -2.5470745000000017
10.061 -2.5647985
10.062 -2.5823854999999987
10.063 -2.599790000000001
10.064 -2.6169640000000003
10.065 -2.6338645
10.066 -2.6504505000000003
10.067 -2.6666849999999998
10.068 -2.6825380499999993
10.069 -2.69798655
10.07 -2.7130143500000004
10.071 -2.7276130500000004
10.072 -2.7417821499999997
10.073 -2.75552935
10.074 -2.7688683999999997
10.075 -2.7818201499999997
10.076 -2.79441105
10.077 -2.8066714
10.078 -2.8186335000000007
10.079 -2.8303335000000005
10.08 -2.841808999999999
10.081 -2.8530969999999987
10.082 -2.8642325000000004
10.083 -2.875249000000002
10.084 -2.8861804999999987
10.085 -2.8970549999999986
10.086 -2.9078960000000023
10.087 -2.9187255000000003
10.088 -2.9295624999999976
10.089 -2.9404200000000005
10.09 -2.951306
10.091 -2.9622254999999993
10.092 -2.9731775000000007
10.093 -2.984158500000001
10.094 -2.995153499999999
10.095 -3.006149
10.096 -3.01713
10.097 -3.028064500000001
10.098 -3.0389260000000013
10.099 -3.0496799999999973
10.1 -3.0602885000000004
10.101 -3.070713000000001
10.102 -3.0809109999999964
10.103 -3.090838499999999
10.104 -3.1004545000000046
10.105 -3.1097179999999986
10.106 -3.1185900000000015
10.107 -3.1270375000000037
10.108 -3.1350349999999985
10.109 -3.1425549999999935
10.11 -3.1495799999999927
10.111 -3.156110000000008
10.112 -3.1621400000000044
10.113 -3.1676699999999927
10.114 -3.172715
10.115 -3.177305000000004
10.116 -3.181465000000002
10.117 -3.185204999999998
10.118 -3.188569999999996
10.119 -3.1916050000000014
10.12 -3.1943249999999965
10.121 -3.196774999999997
10.122 -3.198995000000006
10.123 -3.2010000000000067
10.124 -3.202830000000002
10.125 -3.204499999999997
10.126 -3.206035
10.127 -3.207454999999996
10.128 -3.2087499999999936
10.129 -3.209935000000007
10.13 -3.211020000000008
10.131 -3.212004999999998
10.132 -3.2128749999999906
10.133 -3.213635
10.134 -3.2142699999999995
10.135 -3.2147699999999966
10.136 -3.215140000000015
10.137 -3.2153649999999936
10.138 -3.2154249999999815
10.139 -3.2153200000000113
10.14 -3.215045000000004
10.141 -3.214574999999995
10.142 -3.2139200000000105
10.143 -3.2130900000000095
10.144 -3.2120399999999987
10.145 -3.210764999999997
10.146 -3.209289999999993
10.147 -3.2075950000000004
10.148 -3.2056599999999915
10.149 -3.203489999999989
10.15 -3.201095000000018
10.151 -3.1984650000000094
10.152 -3.1955899999999837
10.153 -3.1924700000000037
10.154 -3.189115000000009
10.155 -3.1855199999999972
10.156 -3.1816800000000103
10.157 -3.1775999999999853
10.158 -3.173294999999992
10.159 -3.1687450000000013
10.16 -3.1639350000000093
10.161 -3.1588700000000163
10.162 -3.1535499999999805
10.163 -3.1479649999999846
10.164 -3.1420850000000176
10.165 -3.1359150000000167
10.166 -3.1294299999999957
10.167 -3.1226199999999933
10.168 -3.1154700000000055
10.169 -3.107965000000005
10.17 -3.100084999999985
10.171 -3.0918049999999804
10.172 -3.083144999999998
10.173 -3.0740700000000043
10.174 -3.064595000000004
10.175 -3.054730000000001
10.176 -3.0444600000000115
10.177 -3.033815000000003
10.178 -3.0228149999999814
10.179 -3.0114799999999975
10.18 -2.999840000000018
10.181 -2.98792500000001
10.182 -2.9757849999999904
10.183 -2.9634349999999854
10.184 -2.9509150000000095
10.185 -2.938289999999998
10.186 -2.9255549999999917
10.187 -2.9127550000000073
10.188 -2.8999299999999923
10.189 -2.8870800000000125
10.19 -2.874235000000012
10.191 -2.8614049999999955
10.192 -2.8485750000000007
10.193 -2.8357599999999894
10.194 -2.822959999999983
10.195 -2.8101500000000166
10.196 -2.797305000000016
10.197 -2.7843999999999958
10.198 -2.7714099999999897
10.199 -2.7582949999999844
10.2 -2.745035000000016
10.201 -2.7315950000000084
10.202 -2.7179249999999873
10.203 -2.7039999999999877
10.204 -2.6897750000000156
10.205 -2.675224999999998
10.206 -2.660349999999978
10.207 -2.6450950000000018
10.208 -2.6294249999999924
10.209 -2.6133399999999933
10.21 -2.5968550000000317
10.211 -2.579950000000013
10.212 -2.5626249999999815
10.213 -2.5449099999999905
10.214 -2.5267949999999932
10.215 -2.5083300000000066
10.216 -2.4895400000000176
10.217 -2.470450000000013
10.218 -2.4510799999999997
10.219 -2.4314949999999778
10.22 -2.4117299999999817
10.221 -2.3918000000000377
10.222 -2.371774999999996
10.223 -2.3516799999999742
10.224 -2.331565000000032
10.225 -2.311450000000003
10.226 -2.291359999999961
10.227 -2.2713100000000193
10.228 -2.251330000000015
10.229 -2.231424999999971
10.23 -2.2115650000000073
10.231 -2.1917750000000242
10.232 -2.1720299999999915
10.233 -2.152309999999989
10.234 -2.1325649999999996
10.235 -2.1127750000000165
10.236 -2.0929150000000094
10.237 -2.072939999999985
10.238 -2.052819999999976
10.239 -2.0324950000000057
10.24 -2.01194
10.241 -1.9910949999999827
10.242 -1.9699550000000163
10.243 -1.948490000000004
10.244 -1.926650000000016
10.245 -1.9044650000000183
10.246 -1.8818999999999781
10.247 -1.8589399999999983
10.248 -1.8356150000000022
10.249 -1.8119349999999936
10.25 -1.7879049999999959
10.251 -1.7635549999999758
10.252 -1.73892000000001
10.253 -1.7140050000000357
10.254 -1.688859999999983
10.255 -1.6635499999999823
10.256 -1.6381050000000008
10.257 -1.6125400000000216
10.258 -1.5868800000000318
10.259 -1.5611999999999917
10.26 -1.535540000000002
10.261 -1.5099299999999858
10.262 -1.4843899999999934
10.263 -1.4589150000000015
10.264 -1.4335600000000073
10.265 -1.4083250000000107
10.266 -1.3832249999999948
10.267 -1.3582649999999834
10.268 -1.3334449999999765
10.269 -1.308759999999994
10.27 -1.284175000000002
10.271 -1.2596850000000208
10.272 -1.2352850000000268
10.273 -1.2109299999999834
10.274 -1.1865949999999899
10.275 -1.1622650000000199
10.276 -1.1379149999999998
10.277 -1.1134899999999757
10.278 -1.0889699999999842
10.279 -1.0643650000000289
10.28 -1.0395900000000156
10.281 -1.0146499999999676
10.282 -0.9895549999999753
10.283 -0.964270000000005
10.284 -0.9387950000000131
10.285 -0.9131150000000164
10.286 -0.8872249999999915
10.287 -0.8611449999999885
10.288 -0.8348850000000109
10.289 -0.8084599999999987
10.29 -0.7818699999999953
10.291 -0.7551399999999875
10.292 -0.7282900000000255
10.293 -0.701330000000026
10.294 -0.6743049999999827
10.295 -0.6472249999999856
10.296 -0.6200950000000149
10.297 -0.5929500000000174
10.298 -0.5658049999999766
10.299 -0.5386300000000122
10.3 -0.5114799999999913
10.301 -0.48435500000000054
10.302 -0.4572549999999967
10.303 -0.43020499999996653
10.304 -0.4031499999999997
10.305 -0.3761149999999963
10.306 -0.34910500000002315
10.307 -0.3220950000000066
10.308 -0.29509000000001345
10.309 -0.26807999999999693
10.31 -0.24104999999997356
10.311 -0.2140199999999936
10.312 -0.18696000000000337
10.313 -0.1598599999999995
10.314 -0.13273999999998884
10.315 -0.10556500000002446
10.316 -0.07834500000002305
10.317 -0.05110999999999484
10.318 -0.02383999999997638
10.319 0.003450000000005532
10.32 0.030709999999977214
10.321 0.05797500000001565
10.322 0.08524000000001072
10.323 0.11245499999998874
10.324 0.1396249999999731
10.325 0.16673000000000035
10.326 0.19376500000000374
10.327 0.220699999999973
10.328 0.24749500000002464
10.329 0.2741799999999954
10.33 0.30074999999999197
10.331 0.3271750000000042
10.332 0.35346000000001204
10.333 0.3796050000000155
10.334 0.4056149999999946
10.335 0.4315050000000195
10.336 0.45727999999998353
10.337 0.48291499999998655
10.338 0.5084550000000222
10.339 0.533930000000014
10.34 0.5593249999999785
10.341 0.5846849999999962
10.342 0.6099949999999968
10.343 0.6352549999999804
10.344 0.6604950000000005
10.345 0.6857549999999841
10.346 0.711019999999991
10.347 0.7362800000000179
10.348 0.7615650000000317
10.349 0.7868500000000022
10.35 0.8121349999999725
10.351 0.8374199999999863
10.352 0.8626850000000366
10.353 0.8879250000000134
10.354 0.9131399999999599
10.355 0.9382850000000127
10.356 0.9633350000000114
10.357 0.9882949999999793
10.358 1.0131400000000166
10.359 1.037820000000019
10.36 1.0623349999999872
10.361 1.0866650000000004
10.362 1.1107650000000222
10.363 1.1346099999999786
10.364 1.1582149999999833
10.365 1.1815899999999964
10.366 1.2046649999999937
10.367 1.2274850000000126
10.368 1.250044999999986
10.369 1.2723249999999944
10.37 1.2943750000000107
10.371 1.316214999999999
10.372 1.3378450000000024
10.373 1.3592900000000079
10.374 1.3805950000000087
10.375 1.4017800000000122
10.376 1.4228949999999918
10.377 1.4439900000000079
10.378 1.465090000000004
10.379 1.4861849999999768
10.38 1.5073449999999933
10.381 1.5286000000000206
10.382 1.5499549999999953
10.383 1.571419999999964
10.384 1.5929999999999938
10.385 1.6147300000000313
10.386 1.6365700000000194
10.387 1.6585200000000018
10.388 1.6805700000000183
10.389 1.702689999999972
10.39 1.7248549999999627
10.391 1.7470000000000332
10.392 1.7691200000000302
10.393 1.79116499999998
10.394 1.813094999999999
10.395 1.8348699999999867
10.396 1.8564049999999794
10.397 1.8776849999999936
10.398 1.8986900000000224
10.399 1.9193400000000385
10.4 1.9395949999999849
10.401 1.959454999999992
10.402 1.9788750000000224
10.403 1.9978300000000024
10.404 2.016289999999966
10.405 2.034239999999972
10.406 2.0517050000000077
10.407 2.068675000000027
10.408 2.085135000000002
10.409 2.101110000000007
10.41 2.1166200000000046
10.411 2.1316799999999794
10.412 2.1463499999999947
10.413 2.160670000000021
10.414 2.174660000000021
10.415 2.1883549999999854
10.416 2.2018099999999983
10.417 2.2150800000000133
10.418 2.2282099999999803
10.419 2.2412500000000035
10.42 2.2542200000000028
10.421 2.267189999999959
10.422 2.2801800000000085
10.423 2.293215000000008
10.424 2.306349999999999
10.425 2.31957500000002
10.426 2.332919999999995
10.427 2.346375000000008
10.428 2.3599449999999953
10.429 2.373640000000003
10.43 2.3874249999999986
10.431 2.4012749999999943
10.432 2.415175000000007
10.433 2.429100000000007
10.434 2.4430000000000196
10.435 2.4568499999999722
10.436 2.4706349999999677
10.437 2.484304999999989
10.438 2.4978300000000253
10.439 2.511195000000008
10.44 2.524350000000005
10.441 2.5372950000000176
10.442 2.549984999999986
10.443 2.562370000000003
10.444 2.5744749999999894
10.445 2.5862849999999833
10.446 2.597764999999995
10.447 2.6088999999999976
10.448 2.619690000000012
10.449 2.630135000000018
10.45 2.6402299999999905
10.451 2.649964999999993
10.452 2.6593350000000004
10.453 2.6683549999999974
10.454 2.6770300000000065
10.455 2.6853399999999996
10.456 2.6933150000000086
10.457 2.7009649999999934
10.458 2.7082749999999924
10.459 2.715260000000011
10.46 2.7219399999999903
10.461 2.728330000000001
10.462 2.734435000000001
10.463 2.7402549999999906
10.464 2.745804999999997
10.465 2.7511050000000044
10.466 2.7561450000000103
10.467 2.7609500000000007
10.468 2.7655400000000046
10.469 2.7698949999999933
10.47 2.774034999999996
10.471 2.777970000000015
10.472 2.7817000000000074
10.473 2.7852400000000004
10.474 2.788584999999992
10.475 2.791764999999992
10.476 2.7947850000000027
10.477 2.797645000000002
10.478 2.8003699999999987
10.479 2.8029699999999966
10.48 2.80546
10.481 2.807854999999993
10.482 2.8101700000000016
10.483 2.81242000000001
10.484 2.8146099999999974
10.485 2.8167599999999937
10.486 2.8188900000000046
10.487 2.820990000000005
10.488 2.8230599999999955
10.489 2.8251300000000072
10.49 2.8271799999999905
10.491 2.829185000000002
10.492 2.8311400000000186
10.493 2.833044999999996
10.494 2.834889999999996
10.495 2.8366250000000024
10.496 2.8382299999999856
10.497 2.839684999999983
10.498 2.8409650000000077
10.499 2.8420350000000036
10.5 2.8428600000000035
10.501 2.843430000000003
10.502 2.8437249999999947
10.503 2.8436900000000045
10.504 2.8433150000000067
10.505 2.8425949999999998
10.506 2.841499999999995
10.507 2.840019999999989
10.508 2.8381450000000004
10.509 2.835865000000003
10.51 2.8331799999999983
10.511 2.8300800000000037
10.512 2.8265850000000046
10.513 2.8227199999999986
10.514 2.8184749999999927
10.515 2.813865000000004
10.516 2.808925
10.517 2.80368
10.518 2.7981400000000085
10.519 2.792354999999998
10.52 2.7863449999999976
10.521 2.7801349999999942
10.522 2.773774999999994
10.523 2.7672800000000017
10.524 2.760685000000008
10.525 2.7540149999999994
10.526 2.7472949999999954
10.527 2.7405550000000063
10.528 2.7338000000000013
10.529 2.727039999999995
10.53 2.720290000000002
10.531 2.713539999999999
10.532 2.7067849999999942
10.533 2.700025000000009
10.534 2.6932350000000027
10.535 2.6863999999999923
10.536 2.679495000000001
10.537 2.672489999999998
10.538 2.6653649999999964
10.539 2.658105000000004
10.54 2.6506650000000036
10.541 2.643014999999997
10.542 2.6351599999999964
10.543 2.6270599999999993
10.544 2.618694999999998
10.545 2.6100750000000077
10.546 2.6011799999999994
10.547 2.5920005
10.548 2.5825480000000023
10.549 2.5728309999999937
10.55 2.5628545000000025
10.551 2.5526330000000033
10.552 2.542184499999996
10.553 2.5315324999999986
10.554 2.520697500000001
10.555 2.5097019999999994
10.556 2.498578000000002
10.557 2.487346999999998
10.558 2.476029000000001
10.559 2.464652
10.56 2.453240499999997
10.561 2.4418084999999996
10.562 2.4303765000000017
10.563 2.418953500000001
10.564 2.407544499999999
10.565 2.396159
10.566 2.384791000000001
10.567 2.3734319999999998
10.568 2.362071500000001
10.569 2.3506870000000006
10.57 2.339254999999998
10.571 2.327751000000001
10.572 2.3161395
10.573 2.3043859999999996
10.574 2.2924535000000015
10.575 2.2803055000000003
10.576 2.267905999999998
10.577 2.2552179999999993
10.578 2.2422100000000005
10.579 2.228854000000001
10.58 2.215129500000001
10.581 2.2010214999999995
10.582 2.1865199999999994
10.583 2.1716245
10.584 2.1563424999999996
10.585 2.1406876
10.586 2.1246821000000007
10.587 2.1083544499999993
10.588 2.0917380499999996
10.589 2.0748716700000003
10.59 2.05779755
10.591 2.04055983
10.592 2.0232035
10.593 2.00577325
10.594 1.9883118499999999
10.595 1.9708592
10.596 1.9534514500000002
10.597 1.936121
10.598 1.9188929999999988
10.599 1.9017880000000005
10.6 1.8848230000000008
10.601 1.8680055000000002
10.602 1.8513379999999988
10.603 1.8348195
10.604 1.8184410000000015
10.605 1.8021864999999995
10.606 1.7860409999999982
10.607 1.7699829999999996
10.608 1.7539845000000018
10.609 1.7380180000000012
10.61 1.7220529999999998
10.611 1.7060594999999985
10.612 1.6900044999999986
10.613 1.6738560000000013
10.614 1.6575824999999993
10.615 1.6411529999999996
10.616 1.6245435000000013
10.617 1.6077304999999975
10.618 1.5906920000000002
10.619 1.5734145000000013
10.62 1.5558905000000005
10.621 1.5381140000000004
10.622 1.5200844999999974
10.623 1.501806999999999
10.624 1.4832940000000034
10.625 1.464563000000001
10.626 1.4456309999999992
10.627 1.4265215000000022
10.628 1.407257499999999
10.629 1.3878624999999989
10.63 1.3683659999999975
10.631 1.3487910000000012
10.632 1.3291574999999998
10.633 1.3094829999999997
10.634 1.2897854999999994
10.635 1.2700795000000005
10.636 1.250365000000003
10.637 1.230643999999999
10.638 1.2109169999999974
10.639 1.1911729999999985
10.64 1.1714060000000048
10.641 1.151606999999998
10.642 1.1317549999999972
10.643 1.1118420000000013
10.644 1.091855999999999
10.645 1.071780500000002
10.646 1.0516120000000029
10.647 1.0313434999999962
10.648 1.010970999999999
10.649 0.9904965000000026
10.65 0.9699255000000014
10.651 0.9492650000000001
10.652 0.9285229999999991
10.653 0.9077165000000011
10.654 0.8868605000000005
10.655 0.865973000000001
10.656 0.8450704999999963
10.657 0.824167999999997
10.658 0.8032890000000015
10.659 0.7824504999999959
10.66 0.7616659999999967
10.661 0.7409445000000061
10.662 0.7202949999999988
10.663 0.6997300000000009
10.664 0.679255000000001
10.665 0.6588699999999993
10.666 0.6385750000000067
10.667 0.6183599999999979
10.668 0.5982199999999931
10.669 0.578155000000003
10.67 0.5581500000000007
10.671 0.5381799999999997
10.672 0.5182250000000037
10.673 0.4982749999999985
10.674 0.47829999999999573
10.675 0.4582799999999993
10.676 0.43819000000000063
10.677 0.417989999999997
10.678 0.39766500000000493
10.679 0.37719000000000513
10.68 0.3565299999999964
10.681 0.33566499999999366
10.682 0.3145800000000027
10.683 0.2932600000000074
10.684 0.2716950000000045
10.685 0.2498699999999997
10.686 0.22779499999999636
10.687 0.20547999999999791
10.688 0.18293999999999863
10.689 0.1602049999999979
10.69 0.13730499999999513
10.691 0.11427500000000222
10.692 0.09115000000000945
10.693 0.06798000000000134
10.694 0.04480999999999322
10.695 0.021699999999994727
10.696 -0.0013149999999930578
10.697 -0.02418499999999645
10.698 -0.046870000000001806
10.699 -0.0693399999999989
10.7 -0.09154500000000321
10.701 -0.11348000000000218
10.702 -0.13512499999999983
10.703 -0.1564650000000019
10.704 -0.17749999999999755
10.705 -0.198240000000001
10.706 -0.21870999999999913
10.707 -0.23890999999999193
10.708 -0.25887000000000043
10.709 -0.27864000000000927
10.71 -0.29824000000000345
10.711 -0.31770999999999666
10.712 -0.33708500000000086
10.713 -0.35640999999999884
10.714 -0.37572000000000255
10.715 -0.39504500000000053
10.716 -0.4144199999999939
10.717 -0.43387999999999455
10.718 -0.45345500000000194
10.719 -0.4731700000000028
10.72 -0.4930350000000006
10.721 -0.5130700000000021
10.722 -0.5332950000000035
10.723 -0.5537000000000012
10.724 -0.5743000000000003
10.725 -0.5950899999999991
10.726 -0.6160699999999977
10.727 -0.63722
10.728 -0.6585199999999992
10.729 -0.6799650000000046
10.73 -0.7015200000000041
10.731 -0.723164999999991
10.732 -0.7448824999999916
10.733 -0.7666290000000066
10.734 -0.7883765000000065
10.735 -0.8101049999999959
10.736 -0.8317754999999946
10.737 -0.8533625000000017
10.738 -0.8748410000000033
10.739 -0.8961854999999982
10.74 -0.9173815000000011
10.741 -0.9384150000000027
10.742 -0.959273999999997
10.743 -0.9799549999999977
10.744 -1.0004645000000005
10.745 -1.0208054999999991
10.746 -1.0409830000000004
10.747 -1.0610120000000045
10.748 -1.0809104999999983
10.749 -1.100697999999997
10.75 -1.120390000000003
10.751 -1.1400060000000036
10.752 -1.1595664999999986
10.753 -1.179083499999999
10.754 -1.1985679999999994
10.755 -1.2180360000000006
10.756 -1.237495
10.757 -1.2569419999999982
10.758 -1.2763774999999993
10.759 -1.2957954999999997
10.76 -1.3151934999999988
10.761 -1.3345620000000018
10.762 -1.3538869999999998
10.763 -1.3731564999999972
10.764 -1.3923565000000016
10.765 -1.4114750000000005
10.766 -1.4304995000000014
10.767 -1.4494200000000002
10.768 -1.4682300000000013
10.769 -1.4869235000000018
10.77 -1.5054949999999967
10.771 -1.5239435000000003
10.772 -1.5422730000000027
10.773 -1.560483499999998
10.774 -1.5785799999999985
10.775 -1.5965705000000003
10.776 -1.6144595000000008
10.777 -1.632254999999998
10.778 -1.6499659999999996
10.779 -1.6676
10.78 -1.6851640000000008
10.781 -1.7026670000000015
10.782 -1.7201134999999974
10.783 -1.7375089999999995
10.784 -1.7548575000000022
10.785 -1.772161500000001
10.786 -1.7894244999999986
10.787 -1.806648999999998
10.788 -1.8238335
10.789 -1.8409785000000012
10.79 -1.8580820000000005
10.791 -1.8751399999999998
10.792 -1.8921495000000004
10.793 -1.909104
10.794 -1.9259964999999994
10.795 -1.9428170000000002
10.796 -1.9595555000000004
10.797 -1.9762009999999992
10.798 -1.9927409499999997
10.799 -2.0091609
10.8 -2.0254464500000005
10.801 -2.04158353
10.802 -2.05755795
10.803 -2.07335652
10.804 -2.0889670999999996
10.805 -2.1043798999999996
10.806 -2.11958705
10.807 -2.1345846500000003
10.808 -2.1493715
10.809 -2.1639469999999994
10.81 -2.1783174999999995
10.811 -2.1924935000000008
10.812 -2.2064855000000008
10.813 -2.2203054999999985
10.814 -2.233972500000001
10.815 -2.2475045
10.816 -2.2609164999999978
10.817 -2.2742300000000015
10.818 -2.2874625000000006
10.819 -2.3006285
10.82 -2.3137440000000007
10.821 -2.3268194999999987
10.822 -2.3398609999999995
10.823 -2.3528755
10.824 -2.3658659999999987
10.825 -2.3788295000000024
10.826 -2.3917560000000018
10.827 -2.404639999999998
10.828 -2.4174689999999965
10.829 -2.430227999999999
10.83 -2.4429055000000015
10.831 -2.455481500000003
10.832 -2.4679379999999997
10.833 -2.480257499999996
10.834 -2.492423000000001
10.835 -2.504422500000002
10.836 -2.516238499999999
10.837 -2.527856499999996
10.838 -2.5392684999999977
10.839 -2.5504590000000005
10.84 -2.561419500000001
10.841 -2.5721440000000007
10.842 -2.58263
10.843 -2.5928689999999994
10.844 -2.6028580000000003
10.845 -2.6126110000000007
10.846 -2.6221100000000024
10.847 -2.6313650000000037
10.848 -2.640385
10.849 -2.6491650000000018
10.85 -2.6577200000000025
10.851 -2.6660549999999934
10.852 -2.67418
10.853 -2.682105000000002
10.854 -2.6898399999999945
10.855 -2.697400000000003
10.856 -2.7047949999999985
10.857 -2.7120299999999937
10.858 -2.7191250000000062
10.859 -2.7260900000000072
10.86 -2.732934999999999
10.861 -2.7396699999999976
10.862 -2.7463099999999954
10.863 -2.752850000000003
10.864 -2.7593050000000034
10.865 -2.7656749999999968
10.866 -2.7719500000000004
10.867 -2.778144999999999
10.868 -2.784249999999999
10.869 -2.790249999999996
10.87 -2.796145
10.871 -2.8019299999999996
10.872 -2.8076000000000034
10.873 -2.813140000000006
10.874 -2.818534999999992
10.875 -2.823780000000002
10.876 -2.8288599999999997
10.877 -2.8337699999999937
10.878 -2.838500000000002
10.879 -2.8430550000000046
10.88 -2.8474150000000065
10.881 -2.851570000000003
10.882 -2.855529999999987
10.883 -2.8592849999999883
10.884 -2.8628500000000114
10.885 -2.8662150000000093
10.886 -2.8693700000000013
10.887 -2.8723299999999914
10.888 -2.875074999999995
10.889 -2.877610000000014
10.89 -2.879959999999991
10.891 -2.8821049999999855
10.892 -2.8840400000000166
10.893 -2.8857750000000006
10.894 -2.8873000000000006
10.895 -2.8886100000000137
10.896 -2.889715
10.897 -2.8906199999999833
10.898 -2.891294999999997
10.899 -2.8917550000000016
10.9 -2.892010000000002
10.901 -2.8920350000000106
10.902 -2.8918399999999878
10.903 -2.8914299999999993
10.904 -2.8908000000000014
10.905 -2.889954999999995
10.906 -2.8888799999999972
10.907 -2.8875750000000076
10.908 -2.8860550000000096
10.909 -2.8843049999999986
10.91 -2.8823400000000006
10.911 -2.880149999999991
10.912 -2.877724999999988
10.913 -2.875074999999995
10.914 -2.8721900000000087
10.915 -2.8690700000000073
10.916 -2.865714999999991
10.917 -2.8621149999999993
10.918 -2.8582750000000123
10.919 -2.8542000000000107
10.92 -2.8498799999999904
10.921 -2.84533
10.922 -2.8405599999999995
10.923 -2.8355549999999843
10.924 -2.830335000000004
10.925 -2.824930000000004
10.926 -2.8193450000000078
10.927 -2.8135749999999917
10.928 -2.8076349999999826
10.929 -2.8015700000000177
10.93 -2.795390000000014
10.931 -2.7890899999999905
10.932 -2.7826849999999967
10.933 -2.7761999999999967
10.934 -2.76966
10.935 -2.763050000000001
10.936 -2.7563649999999984
10.937 -2.7496249999999987
10.938 -2.742825
10.939 -2.735954999999999
10.94 -2.7290099999999944
10.941 -2.721980000000004
10.942 -2.714839999999998
10.943 -2.7075849999999955
10.944 -2.7002050000000164
10.945 -2.692675000000007
10.946 -2.6849699999999816
10.947 -2.677075
10.948 -2.6689750000000134
10.949 -2.660640000000012
10.95 -2.6520799999999767
10.951 -2.6432799999999683
10.952 -2.634200000000038
10.953 -2.624840000000012
10.954 -2.615199999999977
10.955 -2.6052549999999903
10.956 -2.595035000000018
10.957 -2.5845150000000303
10.958 -2.5736649999999734
10.959 -2.562509999999964
10.96 -2.551055000000026
10.961 -2.539300000000029
10.962 -2.52723499999997
10.963 -2.5148699999999815
10.964 -2.502230000000008
10.965 -2.4893350000000125
10.966 -2.4761800000000154
10.967 -2.462765000000016
10.968 -2.4491199999999815
10.969 -2.435269999999986
10.97 -2.421230000000012
10.971 -2.4070499999999906
10.972 -2.392710000000001
10.973 -2.3782249999999836
10.974 -2.3636499999999794
10.975 -2.3490050000000378
10.976 -2.3342900000000286
10.977 -2.319504999999996
10.978 -2.3046699999999896
10.979 -2.2897699999999825
10.98 -2.2748300000000055
10.981 -2.2598549999999946
10.982 -2.2448100000000033
10.983 -2.2296800000000045
10.984 -2.214454999999995
10.985 -2.1991299999999954
10.986 -2.183695000000001
10.987 -2.1681200000000027
10.988 -2.152399999999976
10.989 -2.1365250000000056
10.99 -2.1204600000000133
10.991 -2.1042049999999994
10.992 -2.0877700000000114
10.993 -2.071145000000002
10.994 -2.054334999999994
10.995 -2.0373399999999884
10.996 -2.0201550000000044
10.997 -2.0028100000000095
10.998 -1.9853199999999867
10.999 -1.9677000000000062
11.0 -1.9499600000000283
11.001 -1.9320949999999861
11.002 -1.91414499999998
11.003 -1.89610500000003
11.004 -1.8779449999999955
11.005 -1.8597100000000006
11.006 -1.8413850000000183
11.007 -1.822969999999962
11.008 -1.8044599999999817
11.009 -1.7858350000000272
11.01 -1.7670950000000119
11.011 -1.748234999999999
11.012 -1.7292300000000018
11.013 -1.7100449999999865
11.014 -1.6907000000000032
11.015 -1.6711899999999855
11.016 -1.65148999999999
11.017 -1.6315850000000327
11.018 -1.611445000000017
11.019 -1.591094999999973
11.02 -1.5705149999999808
11.021 -1.5496700000000065
11.022 -1.5286000000000206
11.023 -1.5072999999999996
11.024 -1.4857399999999767
11.025 -1.4639250000000188
11.026 -1.441899999999989
11.027 -1.4196350000000075
11.028 -1.3971700000000014
11.029 -1.374519999999997
11.03 -1.3516750000000348
11.031 -1.3286950000000046
11.032 -1.3055749999999704
11.033 -1.2823599999999686
11.034 -1.2591000000000165
11.035 -1.2357950000000273
11.036 -1.212489999999995
11.037 -1.1892299999999993
11.038 -1.1660350000000046
11.039 -1.1429400000000003
11.04 -1.1199649999999937
11.041 -1.097099999999981
11.042 -1.0743750000000163
11.043 -1.0518100000000192
11.044 -1.0293899999999634
11.045 -1.0071099999999986
11.046 -0.9849200000000211
11.047 -0.9627999999999807
11.048 -0.9407500000000075
11.049 -0.9187050000000144
11.05 -0.8965849999999741
11.051 -0.8743949999999966
11.052 -0.8520900000000016
11.053 -0.8296200000000152
11.054 -0.8069450000000242
11.055 -0.7840149999999678
11.056 -0.7608199999999729
11.057 -0.7373499999999925
11.058 -0.7135800000000401
11.059 -0.6894800000000183
11.06 -0.6650549999999943
11.061 -0.640329999999998
11.062 -0.615324999999993
11.063 -0.5900650000000094
11.064 -0.5645700000000108
11.065 -0.5388600000000039
11.066 -0.5129949999999658
11.067 -0.48699000000001
11.068 -0.46089000000000024
11.069 -0.4347199999999666
11.07 -0.40850000000000264
11.071 -0.3823050000000255
11.072 -0.356160000000022
11.073 -0.3300649999999922
11.074 -0.30405499999996977
11.075 -0.2781600000000082
11.076 -0.2523900000000242
11.077 -0.2267549999999778
11.078 -0.20127999999998597
11.079 -0.17597500000000876
11.08 -0.15082999999999935
11.081 -0.12584000000002116
11.082 -0.10100000000000733
11.083 -0.07627999999999108
11.084 -0.05169000000001915
11.085 -0.02721499999997802
11.086 -0.0027949999999773295
11.087 0.02158500000000972
11.088 0.04594000000000993
11.089 0.0703149999999736
11.09 0.09473999999999767
11.091 0.11923000000002223
11.092 0.14384000000000097
11.093 0.16859499999996413
11.094 0.19348499999999497
11.095 0.21853500000003703
11.096 0.24376999999999038
11.097 0.26919499999996516
11.098 0.29481499999998473
11.099 0.3205850000000121
11.1 0.3464950000000005
11.101 0.37255499999999664
11.102 0.3987000000000001
11.103 0.4249150000000274
11.104 0.45118000000002845
11.105 0.47743999999996267
11.106 0.5036799999999768
11.107 0.5298800000000208
11.108 0.5559799999999872
11.109 0.5819599999999994
11.11 0.6078500000000243
11.111 0.6336000000000015
11.112 0.6591900000000108
11.113 0.6846599999999793
11.114 0.7100149999999736
11.115 0.7352600000000171
11.116 0.7604050000000264
11.117 0.7854500000000018
11.118 0.8104599999999869
11.119 0.835444999999985
11.12 0.8604250000000032
11.121 0.8854300000000083
11.122 0.91046
11.123 0.9355150000000222
11.124 0.9606350000000013
11.125 0.9858299999999844
11.126 1.0110700000000046
11.127 1.0363949999999886
11.128 1.0617999999999999
11.129 1.087250000000005
11.13 1.1127450000000034
11.131 1.138264999999989
11.132 1.1637799999999945
11.133 1.1893200000000301
11.134 1.2148599999999792
11.135 1.2403349999999709
11.136 1.2657650000000125
11.137 1.2911150000000267
11.138 1.3163550000000035
11.139 1.3415049999999928
11.14 1.3665249999999813
11.141 1.3913950000000053
11.142 1.4160800000000313
11.143 1.4405700000000126
11.144 1.4648749999999957
11.145 1.4889949999999808
11.146 1.5129100000000044
11.147 1.5366149999999998
11.148 1.5601299999999738
11.149 1.5834350000000064
11.15 1.606575000000004
11.151 1.6295799999999776
11.152 1.6524500000000137
11.153 1.6751950000000286
11.154 1.6978699999999765
11.155 1.7205449999999674
11.156 1.7431999999999952
11.157 1.765885000000033
11.158 1.7886550000000347
11.159 1.8114899999999938
11.16 1.8344499999999737
11.161 1.8575449999999778
11.162 1.8807549999999995
11.163 1.904115000000029
11.164 1.9275850000000094
11.165 1.9511649999999838
11.166 1.9748700000000226
11.167 1.9986200000000116
11.168 2.022389999999964
11.169 2.04618499999999
11.17 2.0699350000000227
11.171 2.093590000000001
11.172 2.117124999999982
11.173 2.140530000000005
11.174 2.1637450000000067
11.175 2.1867200000000135
11.176 2.2094700000000085
11.177 2.231959999999958
11.178 2.254169999999986
11.179 2.2761300000000153
11.18 2.297855000000029
11.181 2.319319999999998
11.182 2.3405299999999882
11.183 2.3615299999999935
11.184 2.382345000000001
11.185 2.4029750000000103
11.186 2.423439999999985
11.187 2.443815000000016
11.188 2.4640949999999924
11.189 2.4842549999999717
11.19 2.5043700000000007
11.191 2.5244700000000027
11.192 2.5445150000000076
11.193 2.564555000000033
11.194 2.584630000000004
11.195 2.6046999999999962
11.196 2.6247699999999883
11.197 2.644864999999967
11.198 2.6649799999999955
11.199 2.6850950000000244
11.2 2.70521000000001
11.201 2.7253049999999885
11.202 2.745380000000004
11.203 2.765400000000022
11.204 2.785350000000016
11.205 2.805215000000003
11.206 2.8249350000000057
11.207 2.844514999999961
11.208 2.8639349999999912
11.209 2.8831400000000134
11.21 2.9021150000000002
11.211 2.920839999999989
11.212 2.939255000000002
11.213 2.957369999999999
11.214 2.975204999999988
11.215 2.992710000000037
11.216 3.009895000000021
11.217 3.0267999999999744
11.218 3.043409999999979
11.219 3.0597399999999966
11.22 3.075829999999997
11.221 3.0917000000000097
11.222 3.1073950000000057
11.223 3.1229449999999956
11.224 3.138394999999995
11.225 3.153775000000014
11.226 3.1690999999999923
11.227 3.1844349999999957
11.228 3.199795000000008
11.229 3.215184999999986
11.23 3.2306150000000007
11.231 3.2461100000000154
11.232 3.2616550000000037
11.233 3.2772449999999855
11.234 3.2928649999999995
11.235 3.308485000000014
11.236 3.324100000000004
11.237 3.339679999999983
11.238 3.355185000000001
11.239 3.3705950000000082
11.24 3.3858799999999944
11.241 3.401014999999995
11.242 3.415975000000001
11.243 3.4307350000000034
11.244 3.445290000000001
11.245 3.4596100000000054
11.246 3.473694999999995
11.247 3.4875200000000035
11.248 3.5010949999999923
11.249 3.5144299999999857
11.25 3.5275000000000194
11.251 3.540315000000009
11.252 3.5528899999999823
11.253 3.565235000000007
11.254 3.577340000000015
11.255 3.589209999999986
11.256 3.6008649999999918
11.257 3.6123100000000137
11.258 3.6235450000000067
11.259 3.634579999999996
11.26 3.6454299999999886
11.261 3.656104999999986
11.262 3.6666050000000103
11.263 3.6769300000000187
11.264 3.6870949999999936
11.265 3.697104999999981
11.266 3.706965000000004
11.267 3.716675000000019
11.268 3.726235000000005
11.269 3.7356299999999996
11.27 3.744869999999984
11.271 3.753950000000002
11.272 3.7628550000000023
11.273 3.7715799999999855
11.274 3.7801050000000087
11.275 3.788425000000005
11.276 3.796529999999993
11.277 3.804415000000004
11.278 3.8120500000000055
11.279 3.8194399999999997
11.28 3.826584999999996
11.281 3.8334699999999917
11.282 3.8401100000000006
11.283 3.8465050000000023
11.284 3.8526649999999996
11.285 3.858609999999999
11.286 3.8643500000000053
11.287 3.869905000000002
11.288 3.875294999999997
11.289 3.8805449999999984
11.29 3.885675000000002
11.291 3.8907000000000025
11.292 3.8956300000000033
11.293 3.900485
11.294 3.905269999999995
11.295 3.909975000000005
11.296 3.9146100000000033
11.297 3.9191649999999947
11.298 3.9236160000000013
11.299 3.9279440000000005
11.3 3.932127999999995
11.301 3.936142000000002
11.302 3.9399545000000007
11.303 3.943536999999998
11.304 3.9468604999999988
11.305 3.949896000000002
11.306 3.952620500000001
11.307 3.9550129999999983
11.308 3.9570559999999984
11.309 3.958735000000001
11.31 3.960047499999998
11.311 3.9609935
11.312 3.961575500000002
11.313 3.961800999999999
11.314 3.961683000000001
11.315 3.961238000000001
11.316 3.960484499999998
11.317 3.9594414999999996
11.318 3.9581290000000005
11.319 3.956569
11.32 3.954781
11.321 3.9527838999999996
11.322 3.9505959
11.323 3.9482329500000004
11.324 3.9457097999999995
11.325 3.9430378499999996
11.326 3.9402277999999997
11.327 3.9372868
11.328 3.9342205000000003
11.329 3.9310319999999996
11.33 3.9277234999999995
11.331 3.924296499999999
11.332 3.9207500000000013
11.333 3.917080000000002
11.334 3.9132805
11.335 3.9093459999999975
11.336 3.9052685000000005
11.337 3.9010350000000007
11.338 3.8966334999999996
11.339 3.8920525000000032
11.34 3.8872764999999996
11.341 3.8822879999999995
11.342 3.877066499999998
11.343 3.871597999999997
11.344 3.8658675000000025
11.345 3.859855000000001
11.346 3.8535480000000004
11.347 3.8469355000000003
11.348 3.8400059999999936
11.349 3.832749999999995
11.35 3.8251645000000023
11.351 3.817255000000003
11.352 3.8090200000000025
11.353 3.800470000000003
11.354 3.7916149999999975
11.355 3.7824599999999986
11.356 3.773030000000003
11.357 3.7633350000000036
11.358 3.753385000000004
11.359 3.7432
11.36 3.7327899999999956
11.361 3.7221599999999926
11.362 3.7113200000000033
11.363 3.700280000000001
11.364 3.6890399999999954
11.365 3.6775999999999973
11.366 3.6659599999999966
11.367 3.6541100000000104
11.368 3.642045000000005
11.369 3.629764999999992
11.37 3.617254999999998
11.371 3.6045150000000006
11.372 3.591530000000007
11.373 3.5782950000000042
11.374 3.5648249999999972
11.375 3.5511099999999933
11.376 3.537165000000008
11.377 3.522984999999997
11.378 3.508594999999991
11.379 3.493995
11.38 3.4792000000000067
11.381 3.464229999999998
11.382 3.4490799999999924
11.383 3.4337850000000025
11.384 3.418350000000008
11.385 3.40277500000001
11.386 3.387059999999985
11.387 3.3711999999999978
11.388 3.3552150000000114
11.389 3.3390849999999963
11.39 3.3227749999999863
11.391 3.306290000000003
11.392 3.2896050000000154
11.393 3.272710000000001
11.394 3.2555899999999958
11.395 3.238200000000007
11.396 3.220524999999986
11.397 3.2025599999999965
11.398 3.1842950000000134
11.399 3.1657050000000053
11.4 3.1467749999999906
11.401 3.127509999999991
11.402 3.1079050000000064
11.403 3.087974999999997
11.404 3.067720000000007
11.405 3.0471349999999915
11.406 3.0262500000000037
11.407 3.005100000000012
11.408 2.983679999999994
11.409 2.9619899999999912
11.41 2.9400800000000014
11.411 2.917975000000009
11.412 2.8956699999999924
11.413 2.8732000000000064
11.414 2.8505800000000123
11.415 2.8278299999999956
11.416 2.804979999999988
11.417 2.782014999999985
11.418 2.7589599999999943
11.419 2.735840000000003
11.42 2.7126400000000066
11.421 2.689380000000011
11.422 2.666075
11.423 2.642709999999991
11.424 2.619285000000004
11.425 2.5957949999999954
11.426 2.5722300000000042
11.427 2.5485850000000076
11.428 2.5248299999999952
11.429 2.5009500000000053
11.43 2.476934999999991
11.431 2.4527450000000033
11.432 2.428364999999995
11.433 2.4037649999999977
11.434 2.378920000000004
11.435 2.3538149999999867
11.436 2.3284000000000153
11.437 2.302680000000005
11.438 2.276654999999999
11.439 2.250285000000005
11.44 2.2235899999999877
11.441 2.1965850000000167
11.442 2.1692499999999977
11.443 2.1416199999999863
11.444 2.1137500000000236
11.445 2.0856499999999825
11.446 2.0573399999999995
11.447 2.0288650000000255
11.448 2.000250000000004
11.449 1.9715399999999712
11.45 1.9427849999999887
11.451 1.9140099999999989
11.452 1.8852499999999928
11.453 1.8565199999999968
11.454 1.8278400000000181
11.455 1.7992200000000163
11.456 1.7706499999999883
11.457 1.7421550000000074
11.458 1.713730000000007
11.459 1.6853250000000135
11.46 1.6569399999999834
11.461 1.6285799999999837
11.462 1.600194999999997
11.463 1.5717699999999966
11.464 1.5432750000000157
11.465 1.514680000000001
11.466 1.4859949999999986
11.467 1.4571899999999989
11.468 1.4282750000000048
11.469 1.3992200000000066
11.47 1.3699999999999737
11.471 1.3406399999999798
11.472 1.3111149999999947
11.473 1.2814550000000287
11.474 1.2516500000000348
11.475 1.2217049999999932
11.476 1.1916500000000008
11.477 1.1614799999999907
11.478 1.1311850000000032
11.479 1.1007749999999983
11.48 1.0702749999999626
11.481 1.0397049999999897
11.482 1.0090650000000363
11.483 0.978330000000029
11.484 0.9475499999999846
11.485 0.9167249999999898
11.486 0.8858499999999779
11.487 0.8549550000000027
11.488 0.8240349999999973
11.489 0.793090000000005
11.49 0.762104999999999
11.491 0.7311099999999897
11.492 0.700145000000034
11.493 0.6691550000000046
11.494 0.6381399999999884
11.495 0.6071099999999888
11.496 0.576044999999999
11.497 0.5449849999999892
11.498 0.5138799999999857
11.499 0.48270500000000166
11.5 0.451485000000024
11.501 0.4202100000000059
11.502 0.38886999999998734
11.503 0.35744500000000484
11.504 0.32593999999999507
11.505 0.29436500000000476
11.506 0.2627500000000008
11.507 0.23108499999997983
11.508 0.19939999999999541
11.509 0.1677300000000378
11.51 0.1360850000000236
11.511 0.10451999999999337
11.512 0.07306500000000063
11.513 0.041744999999988874
11.514 0.010594999999991722
11.515 -0.020350000000000576
11.516 -0.05106000000002116
11.517 -0.08150999999999645
11.518 -0.1116899999999664
11.519 -0.14158499999999097
11.52 -0.171225000000037
11.521 -0.20058500000003088
11.522 -0.2296849999999795
11.523 -0.2585599999999598
11.524 -0.28722000000001857
11.525 -0.3157400000000296
11.526 -0.3441500000000031
11.527 -0.3724599999999859
11.528 -0.4007249999999751
11.529 -0.4290149999999944
11.53 -0.457344999999984
11.531 -0.48575500000000094
11.532 -0.5142800000000354
11.533 -0.5429099999999971
11.534 -0.571714999999997
11.535 -0.600680000000008
11.536 -0.6297849999999799
11.537 -0.6590500000000065
11.538 -0.6884300000000072
11.539 -0.7179349999999856
11.54 -0.7475500000000014
11.541 -0.7772150000000342
11.542 -0.8068999999999872
11.543 -0.83657999999996
11.544 -0.8661999999999993
11.545 -0.8957250000000277
11.546 -0.9251050000000285
11.547 -0.9542999999999878
11.548 -0.9832899999999857
11.549 -1.012000000000018
11.55 -1.0403799999999814
11.551 -1.0684149999999788
11.552 -1.0960750000000001
11.553 -1.1233150000000085
11.554 -1.1501149999999967
11.555 -1.1764899999999918
11.556 -1.2024050000000037
11.557 -1.2278550000000086
11.558 -1.2528600000000136
11.559 -1.2774299999999787
11.56 -1.301570000000014
11.561 -1.32534000000001
11.562 -1.3487649999999967
11.563 -1.3718600000000007
11.564 -1.3947250000000133
11.565 -1.4173799999999976
11.566 -1.4398499999999839
11.567 -1.4622250000000028
11.568 -1.4845749999999915
11.569 -1.5068999999999932
11.57 -1.5292550000000054
11.571 -1.551679999999998
11.572 -1.5741650000000111
11.573 -1.5967500000000148
11.574 -1.6194549999999728
11.575 -1.6422700000000117
11.576 -1.665160000000011
11.577 -1.6880950000000041
11.578 -1.7110700000000107
11.579 -1.7340499999999974
11.58 -1.7569900000000138
11.581 -1.779854999999983
11.582 -1.8025749999999678
11.583 -1.825085000000011
11.584 -1.847390000000006
11.585 -1.8694450000000025
11.586 -1.8911950000000035
11.587 -1.9126349999999854
11.588 -1.9337250000000215
11.589 -1.9544499999999982
11.59 -1.9748099999999804
11.591 -1.9948000000000101
11.592 -2.014404999999995
11.593 -2.0336350000000043
11.594 -2.0525100000000003
11.595 -2.0710399999999876
11.596 -2.0892350000000124
11.597 -2.107095000000009
11.598 -2.124634999999984
11.599 -2.1418799999999885
11.6 -2.1588300000000005
11.601 -2.1754849999999983
11.602 -2.1918800000000167
11.603 -2.2080050000000075
11.604 -2.223859999999993
11.605 -2.2394600000000002
11.606 -2.254790000000002
11.607 -2.2698650000000034
11.608 -2.284685000000005
11.609 -2.299235000000001
11.61 -2.3135199999999934
11.611 -2.327550000000007
11.612 -2.3413099999999942
11.613 -2.3547899999999937
11.614 -2.3680050000000117
11.615 -2.380950000000002
11.616 -2.393604999999981
11.617 -2.4059699999999906
11.618 -2.418060000000015
11.619 -2.4298800000000127
11.62 -2.441404999999996
11.621 -2.4526599999999963
11.622 -2.463649999999993
11.623 -2.4743849999999887
11.624 -2.4848750000000095
11.625 -2.4951150000000104
11.626 -2.505140000000003
11.627 -2.5149699999999937
11.628 -2.5246199999999885
11.629 -2.5341149999999955
11.63 -2.543475
11.631 -2.5527200000000083
11.632 -2.561870000000006
11.633 -2.570939999999998
11.634 -2.57994000000001
11.635 -2.5888800000000005
11.636 -2.597759999999993
11.637 -2.606575000000007
11.638 -2.6153199999999965
11.639 -2.62394999999999
11.64 -2.63246500000001
11.641 -2.640835000000002
11.642 -2.6489949999999873
11.643 -2.6569149999999992
11.644 -2.664560000000004
11.645 -2.6718700000000033
11.646 -2.6787950000000014
11.647 -2.6852950000000058
11.648 -2.691325000000002
11.649 -2.696864999999983
11.65 -2.7018750000000002
11.651 -2.706319999999998
11.652 -2.710205
11.653 -2.7135250000000046
11.654 -2.7162699999999864
11.655 -2.7184599999999963
11.656 -2.7201250000000003
11.657 -2.7212900000000073
11.658 -2.721980000000004
11.659 -2.7222550000000107
11.66 -2.722149999999997
11.661 -2.7217099999999985
11.662 -2.7209850000000113
11.663 -2.7200299999999897
11.664 -2.718904999999996
11.665 -2.7176249999999933
11.666 -2.716250000000002
11.667 -2.714815000000011
11.668 -2.713334999999994
11.669 -2.7118600000000006
11.67 -2.7104000000000017
11.671 -2.708969999999991
11.672 -2.7075700000000014
11.673 -2.706205000000002
11.674 -2.704879999999995
11.675 -2.703565000000002
11.676 -2.7022600000000017
11.677 -2.700930000000003
11.678 -2.6995550000000006
11.679 -2.698104999999994
11.68 -2.696545000000004
11.681 -2.694844999999999
11.682 -2.692959999999996
11.683 -2.6908600000000065
11.684 -2.688500000000004
11.685 -2.6858399999999967
11.686 -2.6828549999999978
11.687 -2.679514999999997
11.688 -2.6757949999999973
11.689 -2.671675000000002
11.69 -2.667125000000001
11.691 -2.6621500000000062
11.692 -2.6567499999999975
11.693 -2.650924999999995
11.694 -2.6446900000000046
11.695 -2.638054999999997
11.696 -2.6310450000000025
11.697 -2.623680000000007
11.698 -2.6159899999999974
11.699 -2.608014999999999
11.7 -2.599769999999996
11.701 -2.5912899999999985
11.702 -2.582615
11.703 -2.5737599999999947
11.704 -2.5647410000000046
11.705 -2.555577000000003
11.706 -2.5462879999999974
11.707 -2.536878999999999
11.708 -2.5273535000000003
11.709 -2.5177144999999994
11.71 -2.5079555000000013
11.711 -2.498072000000002
11.712 -2.488054500000001
11.713 -2.4778940000000023
11.714 -2.467585999999997
11.715 -2.4571199999999993
11.716 -2.4464880000000035
11.717 -2.4356879999999963
11.718 -2.4247159999999983
11.719 -2.4135690000000003
11.72 -2.4022534999999983
11.721 -2.3907720000000037
11.722 -2.379130500000003
11.723 -2.3673344999999966
11.724 -2.355390499999996
11.725 -2.3433110000000026
11.726 -2.3310990000000023
11.727 -2.3187574999999985
11.728 -2.3062934999999993
11.729 -2.2937095000000003
11.73 -2.281004000000001
11.731 -2.2681764999999987
11.732 -2.255221000000001
11.733 -2.2421325000000007
11.734 -2.2289065
11.735 -2.2155335000000007
11.736 -2.2020029999999986
11.737 -2.1883049999999997
11.738 -2.174429000000001
11.739 -2.1603655
11.74 -2.1461075000000003
11.741 -2.1316464999999996
11.742 -2.1169764999999994
11.743 -2.10209205
11.744 -2.08699005
11.745 -2.07166995
11.746 -2.0561310500000003
11.747 -2.0403759354999997
11.748 -2.02440825
11.749 -2.0082333644999997
11.75 -1.9918587
11.751 -1.9752931500000002
11.752 -1.9585479
11.753 -1.94163605
11.754 -1.9245710500000002
11.755 -1.9073709999999995
11.756 -1.8900529999999995
11.757 -1.8726350000000007
11.758 -1.8551380000000006
11.759 -1.8375814999999998
11.76 -1.819987
11.761 -1.8023735000000003
11.762 -1.7847599999999995
11.763 -1.7671654999999984
11.764 -1.749603
11.765 -1.732082500000001
11.766 -1.7146115000000004
11.767 -1.6971914999999986
11.768 -1.679818000000001
11.769 -1.6624835000000018
11.77 -1.6451755000000001
11.771 -1.6278745000000001
11.772 -1.6105579999999995
11.773 -1.5931979999999994
11.774 -1.575762999999998
11.775 -1.5582220000000002
11.776 -1.5405425000000001
11.777 -1.5226919999999975
11.778 -1.5046390000000018
11.779 -1.4863555000000002
11.78 -1.4678194999999992
11.781 -1.449013
11.782 -1.429920999999998
11.783 -1.410534500000002
11.784 -1.390854500000002
11.785 -1.3708894999999972
11.786 -1.350647499999999
11.787 -1.3301500000000022
11.788 -1.3094194999999986
11.789 -1.2884760000000006
11.79 -1.2673550000000016
11.791 -1.2460890000000022
11.792 -1.2247069999999998
11.793 -1.2032394999999976
11.794 -1.1817200000000025
11.795 -1.160178
11.796 -1.1386380000000003
11.797 -1.1171214999999985
11.798 -1.095642999999997
11.799 -1.074216499999999
11.8 -1.0528540000000002
11.801 -1.0315590000000026
11.802 -1.0103340000000018
11.803 -0.9891749999999975
11.804 -0.9680774999999968
11.805 -0.9470385000000008
11.806 -0.9260435000000027
11.807 -0.9050800000000032
11.808 -0.8841390000000007
11.809 -0.8632079999999959
11.81 -0.8422680000000002
11.811 -0.8213070000000015
11.812 -0.8003144999999987
11.813 -0.7792724999999986
11.814 -0.7581725000000025
11.815 -0.7370020000000007
11.816 -0.7157474999999985
11.817 -0.6944060000000024
11.818 -0.6729649999999974
11.819 -0.6514164999999935
11.82 -0.6297629999999973
11.821 -0.6080080000000001
11.822 -0.5861395000000065
11.823 -0.5641610000000079
11.824 -0.5420895000000014
11.825 -0.5199199999999962
11.826 -0.49765999999999483
11.827 -0.4753300000000021
11.828 -0.4529349999999981
11.829 -0.43047499999999356
11.83 -0.4079750000000079
11.831 -0.3854450000000012
11.832 -0.3628849999999951
11.833 -0.34030000000000216
11.834 -0.3176900000000007
11.835 -0.29506500000000496
11.836 -0.2724250000000041
11.837 -0.249754999999993
11.838 -0.22704999999999168
11.839 -0.20431000000000007
11.84 -0.18150999999999887
11.841 -0.15864500000000803
11.842 -0.13570500000000246
11.843 -0.11268000000000042
11.844 -0.08957000000000193
11.845 -0.06635500000000015
11.846 -0.04303500000000593
11.847 -0.019614999999999303
11.848 0.0039000000000071963
11.849 0.027499999999999313
11.85 0.05116500000000275
11.851 0.07489000000000497
11.852 0.09864499999999574
11.853 0.12240499999999904
11.854 0.14616000000000065
11.855 0.16987499999999944
11.856 0.1935400000000029
11.857 0.21713500000000416
11.858 0.2406349999999947
11.859 0.2640349999999945
11.86 0.28733500000000356
11.861 0.31052999999999853
11.862 0.33363999999999705
11.863 0.35667000000000076
11.864 0.37963500000000405
11.865 0.4025700000000079
11.866 0.4254899999999958
11.867 0.44843499999999226
11.868 0.471445
11.869 0.49453500000000256
11.87 0.5177349999999992
11.871 0.5410900000000054
11.872 0.5646164999999984
11.873 0.5883304999999904
11.874 0.6122460000000012
11.875 0.636367000000004
11.876 0.6607035000000022
11.877 0.6852495000000036
11.878 0.7099934999999998
11.879 0.734921
11.88 0.7600114999999996
11.881 0.785241999999998
11.882 0.8105825000000014
11.883 0.8360044999999992
11.884 0.8614734999999987
11.885 0.8869565000000018
11.886 0.9124225000000026
11.887 0.9378335000000007
11.888 0.9631594999999971
11.889 0.988371499999999
11.89 1.0134420000000024
11.891 1.038346499999997
11.892 1.0630639999999962
11.893 1.0875780000000006
11.894 1.1118765000000044
11.895 1.1359605000000033
11.896 1.1598224999999949
11.897 1.1834664999999955
11.898 1.2069100000000004
11.899 1.2301665000000044
11.9 1.2532630000000025
11.901 1.2762320000000005
11.902 1.2991049999999975
11.903 1.3219219999999956
11.904 1.3447310000000043
11.905 1.367577500000004
11.906 1.3905079999999987
11.907 1.4135729999999982
11.908 1.4368154999999985
11.909 1.4602760000000006
11.91 1.4839955000000031
11.911 1.5080089999999964
11.912 1.5323339999999972
11.913 1.5569850000000018
11.914 1.5819740000000002
11.915 1.607291
11.916 1.6329195000000019
11.917 1.6588414999999992
11.918 1.6850229999999977
11.919 1.7114260000000003
11.92 1.7380054999999994
11.921 1.7647105000000016
11.922 1.791493500000001
11.923 1.818301499999998
11.924 1.8450810000000004
11.925 1.8717865000000005
11.926 1.8983760000000003
11.927 1.9248080000000007
11.928 1.951051999999999
11.929 1.9770859999999988
11.93 2.0028924999999997
11.931 2.0284625000000007
11.932 2.0537945000000004
11.933 2.078893
11.934 2.1037690000000002
11.935 2.128438000000001
11.936 2.1529214999999997
11.937 2.1772410499999992
11.938 2.2014207999999997
11.939 2.2254877
11.94 2.2494676
11.941 2.27338686
11.942 2.2972696499999996
11.943 2.32113899
11.944 2.3450155999999995
11.945 2.3689181
11.946 2.39286285
11.947 2.4168638
11.948 2.4409325000000006
11.949 2.465076500000001
11.95 2.4893015000000003
11.951 2.513610999999999
11.952 2.5380059999999998
11.953 2.5624840000000013
11.954 2.587041000000001
11.955 2.611668499999999
11.956 2.6363559999999993
11.957 2.661094499999998
11.958 2.6858684999999993
11.959 2.710666500000002
11.96 2.7354735000000012
11.961 2.7602745
11.962 2.785054500000002
11.963 2.8098029999999987
11.964 2.8345124999999975
11.965 2.859172000000001
11.966 2.8837765000000015
11.967 2.9083249999999983
11.968 2.9328220000000003
11.969 2.9572694999999998
11.97 2.9816754999999966
11.971 3.0060529999999988
11.972 3.0304135000000043
11.973 3.0547645000000045
11.974 3.079114999999995
11.975 3.1034810000000004
11.976 3.1278705000000038
11.977 3.1522824999999983
11.978 3.1767114999999957
11.979 3.2011594999999984
11.98 3.2256149999999986
11.981 3.2500500000000034
11.982 3.274445000000007
11.983 3.2987899999999932
11.984 3.323049999999993
11.985 3.34717
11.986 3.37114000000001
11.987 3.394925
11.988 3.4184749999999964
11.989 3.441775000000006
11.99 3.4648150000000024
11.991 3.4875649999999974
11.992 3.5100149999999983
11.993 3.5321699999999963
11.994 3.5540300000000027
11.995 3.575620000000003
11.996 3.5969599999999944
11.997 3.6180799999999973
11.998 3.639015000000002
11.999 3.659810000000002
12.0 3.680514999999994
12.001 3.701164999999999
12.002 3.7218200000000063
12.003 3.742524999999998
12.004 3.763309999999995
12.005 3.7842299999999947
12.006 3.8053200000000094
12.007 3.8265850000000072
12.008 3.848049999999998
12.009 3.869750000000003
12.01 3.891659999999994
12.011 3.913779999999991
12.012 3.9361049999999924
12.013 3.958595000000007
12.014 3.9812300000000063
12.015 4.003980000000001
12.016 4.026784999999994
12.017 4.049585000000006
12.018 4.072360000000009
12.019 4.095049999999984
12.02 4.11757500000001
12.021 4.139890000000008
12.022 4.161949999999985
12.023 4.183700000000008
12.024 4.2050750000000106
12.025 4.226039999999983
12.026 4.246559999999998
12.027 4.2666100000000045
12.028 4.286169999999996
12.029 4.305215000000008
12.03 4.323759999999999
12.031 4.341799999999993
12.032 4.3593549999999945
12.033 4.376450000000013
12.034 4.393120000000016
12.035 4.409415
12.036 4.425375
12.037 4.441059999999992
12.038 4.456519999999995
12.039 4.4718150000000065
12.04 4.487019999999988
12.041 4.502184999999998
12.042 4.517365000000013
12.043 4.53261999999999
12.044 4.547964999999997
12.045 4.563435000000003
12.046 4.579080000000004
12.047 4.594899999999999
12.048 4.6108949999999895
12.049 4.6270649999999955
12.05 4.643390000000011
12.051 4.659840000000004
12.052 4.676370000000003
12.053 4.692960000000001
12.054 4.709579999999987
12.055 4.726155000000023
12.056 4.742645000000008
12.057 4.758989999999966
12.058 4.775120000000002
12.059 4.791050000000014
12.06 4.806699999999973
12.061 4.822015000000013
12.062 4.8370100000000305
12.063 4.851609999999979
12.064 4.865810000000007
12.065 4.879615000000008
12.066 4.893004999999978
12.067 4.905975000000021
12.068 4.918525000000007
12.069 4.930679999999967
12.07 4.942435000000007
12.071 4.953820000000008
12.072 4.96483499999997
12.073 4.975499999999985
12.074 4.985855000000025
12.075 4.995889999999999
12.076 5.005629999999981
12.077 5.0150800000000375
12.078 5.0242499999999986
12.079 5.033194999999992
12.08 5.041900000000033
12.081 5.050330000000002
12.082 5.0585249999999995
12.083 5.066509999999969
12.084 5.074244999999982
12.085 5.081740000000002
12.086 5.089000000000005
12.087 5.0960100000000095
12.088 5.102785
12.089 5.1093050000000115
12.09 5.115544999999972
12.091 5.121550000000003
12.092 5.127305000000034
12.093 5.132799999999979
12.094 5.138059999999994
12.095 5.143065000000031
12.096 5.147864999999977
12.097 5.152450000000001
12.098 5.15680000000001
12.099 5.160970000000001
12.1 5.164999999999987
12.101 5.1688649999999825
12.102 5.1725900000000165
12.103 5.176219999999996
12.104 5.179735000000003
12.105 5.183185000000008
12.106 5.18656000000001
12.107 5.189840000000001
12.108 5.1930749999999986
12.109 5.196265000000002
12.11 5.1993649999999745
12.111 5.202344999999994
12.112 5.205235000000025
12.113 5.207979999999985
12.114 5.210559999999997
12.115 5.212940000000028
12.116 5.215059999999971
12.117 5.216894999999968
12.118 5.218384999999999
12.119 5.2194800000000035
12.12 5.220155000000039
12.121 5.22039000000001
12.122 5.220134999999988
12.123 5.219339999999999
12.124 5.217964999999985
12.125 5.216015000000015
12.126 5.2135000000000025
12.127 5.210399999999987
12.128 5.206674999999995
12.129 5.202389999999987
12.13 5.197569999999992
12.131 5.192215000000052
12.132 5.186349999999982
12.133 5.180019999999948
12.134 5.173310000000045
12.135 5.166229999999973
12.136 5.1587849999999715
12.137 5.151100000000061
12.138 5.143225000000043
12.139 5.135124999999969
12.14 5.126884999999935
12.141 5.11855000000002
12.142 5.110120000000052
12.143 5.101645000000002
12.144 5.093124999999959
12.145 5.084554999999942
12.146 5.075985000000012
12.147 5.067375000000069
12.148 5.058665000000004
12.149 5.0499099999999455
12.15 5.041064999999987
12.151 5.032030000000007
12.152 5.022809999999986
12.153 5.013355000000035
12.154 5.00367000000005
12.155 4.99370499999997
12.156 4.983365
12.157 4.9727050000000075
12.158 4.961624999999959
12.159 4.950069999999987
12.16 4.9381499999999985
12.161 4.925765000000047
12.162 4.912910000000066
12.163 4.899595000000014
12.164 4.885814999999998
12.165 4.871559999999973
12.166 4.856889999999957
12.167 4.841855000000013
12.168 4.826395000000032
12.169 4.810604999999982
12.17 4.794494999999996
12.171 4.778060000000008
12.172 4.761385000000025
12.173 4.744500000000013
12.174 4.727349999999932
12.175 4.709999999999957
12.176 4.692500000000061
12.177 4.674849999999984
12.178 4.656949999999951
12.179 4.638899999999998
12.18 4.62075000000001
12.181 4.602400000000041
12.182 4.583899999999978
12.183 4.565149999999959
12.184 4.546200000000045
12.185 4.527050000000064
12.186 4.50759999999998
12.187 4.487849999999967
12.188 4.467800000000025
12.189 4.447400000000008
12.19 4.42659999999994
12.191 4.405449999999971
12.192 4.383950000000011
12.193 4.362050000000003
12.194 4.339649999999997
12.195 4.316800000000055
12.196 4.293600000000036
12.197 4.269899999999934
12.198 4.245749999999982
12.199 4.221200000000067
12.2 4.196299999999989
12.201 4.17105000000001
12.202 4.145350000000006
12.203 4.1193499999999865
12.204 4.093100000000013
12.205 4.066549999999936
12.206 4.039749999999991
12.207 4.012700000000004
12.208 3.985450000000036
12.209 3.95805000000006
12.21 3.9304999999999897
12.211 3.902799999999998
12.212 3.8749499999999983
12.213 3.846949999999991
12.214 3.8187500000000028
12.215 3.79044999999998
12.216 3.7620999999999833
12.217 3.7335500000000055
12.218 3.70485000000002
12.219 3.6760000000000264
12.22 3.646899999999991
12.221 3.617649999999948
12.222 3.588249999999984
12.223 3.5586500000000383
12.224 3.528799999999964
12.225 3.4987000000000212
12.226 3.4684000000000106
12.227 3.437899999999931
12.228 3.407250000000018
12.229 3.3764000000000363
12.23 3.345250000000039
12.231 3.314000000000008
12.232 3.282599999999969
12.233 3.2509499999999747
12.234 3.219250000000007
12.235 3.187450000000005
12.236 3.155399999999961
12.237 3.12324999999997
12.238 3.091050000000005
12.239 3.0586500000000587
12.24 3.0261499999999915
12.241 2.993449999999943
12.242 2.960549999999999
12.243 2.927500000000048
12.244 2.8941500000000815
12.245 2.860549999999986
12.246 2.8266999999999354
12.247 2.7924999999999827
12.248 2.75795000000004
12.249 2.723050000000022
12.25 2.687749999999954
12.251 2.651949999999976
12.252 2.615750000000035
12.253 2.5790999999999835
12.254 2.5418999999999614
12.255 2.504250000000003
12.256 2.466199999999995
12.257 2.42770000000005
12.258 2.3887000000000214
12.259 2.349299999999943
12.26 2.309550000000049
12.261 2.2695500000000264
12.262 2.2291999999999277
12.263 2.188500000000013
12.264 2.1476500000000045
12.265 2.1067500000000217
12.266 2.065750000000005
12.267 2.024649999999954
12.268 1.9835499999999902
12.269 1.9426000000000339
12.27 1.901750000000025
12.271 1.8609999999999634
12.272 1.8205000000000304
12.273 1.7801500000000186
12.274 1.739999999999988
12.275 1.7001499999999732
12.276 1.6605500000000002
12.277 1.6211500000000088
12.278 1.5819499999999986
12.279 1.5429500000000567
12.28 1.5040499999999755
12.281 1.4652499999999284
12.282 1.4265000000000285
12.283 1.3878000000000155
12.284 1.3490500000000287
12.285 1.3102000000000078
12.286 1.2711999999999792
12.287 1.2319000000000218
12.288 1.1923999999999961
12.289 1.152599999999955
12.29 1.112399999999951
12.291 1.0718500000000444
12.292 1.0308500000000276
12.293 0.9893500000000138
12.294 0.9474500000000372
12.295 0.9050999999999504
12.296 0.8623000000000137
12.297 0.8191000000000275
12.298 0.775449999999931
12.299 0.7314500000000189
12.3 0.6871500000000044
12.301 0.6425499999999744
12.302 0.5976500000000156
12.303 0.5526000000000488
12.304 0.5073500000000141
12.305 0.46194999999997144
12.306 0.4165500000000155
12.307 0.3710500000000255
12.308 0.3255499999999488
12.309 0.28004999999995883
12.31 0.23460000000002923
12.311 0.18925000000004702
12.312 0.1439500000000385
12.313 0.09874999999997733
12.314 0.05359999999997658
12.315 0.008550000000009939
12.316 -0.03640000000000934
12.317 -0.08130000000005494
12.318 -0.12615000000004012
12.319 -0.17094999999996488
12.32 -0.2157000000000027
12.321 -0.2604500000000405
12.322 -0.3051999999999916
12.323 -0.349899999999969
12.324 -0.39465000000000683
12.325 -0.4394500000000183
12.326 -0.48424999999994306
12.327 -0.5291999999999624
12.328 -0.5741000000000079
12.329 -0.6190500000000272
12.33 -0.6640999999999939
12.331 -0.7092000000000209
12.332 -0.7543999999999953
12.333 -0.7995499999999961
12.334 -0.8448500000000047
12.335 -0.8901999999999868
12.336 -0.9355500000000558
12.337 -0.9809999999999853
12.338 -1.0264500000000016
12.339 -1.0719999999999654
12.34 -1.117549999999929
12.341 -1.1631000000000662
12.342 -1.2088000000000376
12.343 -1.2545999999999564
12.344 -1.300399999999962
12.345 -1.3463000000000016
12.346 -1.392350000000049
12.347 -1.4384499999999836
12.348 -1.4847000000000123
12.349 -1.5311500000000229
12.35 -1.5776999999999806
12.351 -1.6244000000000327
12.352 -1.6712999999999798
12.353 -1.7184499999999687
12.354 -1.7657499999999653
12.355 -1.8131999999999697
12.356 -1.860900000000016
12.357 -1.9088000000000438
12.358 -1.9568499999999927
12.359 -2.004950000000002
12.36 -2.053200000000019
12.361 -2.1016500000000176
12.362 -2.150100000000016
12.363 -2.1985499999999276
12.364 -2.2470499999999864
12.365 -2.2955000000000716
12.366 -2.343799999999976
12.367 -2.391899999999985
12.368 -2.439850000000073
12.369 -2.4876000000000067
12.37 -2.535099999999985
12.371 -2.582399999999981
12.372 -2.629300000000015
12.373 -2.675950000000007
12.374 -2.722349999999957
12.375 -2.768449999999978
12.376 -2.8143000000000438
12.377 -2.8598500000000073
12.378 -2.9052499999999633
12.379 -2.950499999999998
12.38 -2.9956000000000254
12.381 -3.040649999999992
12.382 -3.0857499999999325
12.383 -3.130850000000046
12.384 -3.1760500000000205
12.385 -3.2214499999999764
12.386 -3.267000000000027
12.387 -3.312749999999972
12.388 -3.3588000000000195
12.389 -3.405200000000056
12.39 -3.451899999999935
12.391 -3.4988499999999423
12.392 -3.5461999999999994
12.393 -3.593849999999985
12.394 -3.6418000000000736
12.395 -3.690050000000004
12.396 -3.7385000000000024
12.397 -3.787150000000069
12.398 -3.836050000000004
12.399 -3.885049999999973
12.4 -3.9339999999999686
12.401 -3.9830000000000245
12.402 -4.032049999999968
12.403 -4.081049999999937
12.404 -4.129800000000038
12.405 -4.17835000000007
12.406 -4.226750000000008
12.407 -4.274899999999991
12.408 -4.322749999999958
12.409 -4.3702499999999365
12.41 -4.417400000000012
12.411 -4.464250000000073
12.412 -4.51080000000003
12.413 -4.556949999999938
12.414 -4.6027499999999435
12.415 -4.648350000000055
12.416 -4.693600000000003
12.417 -4.738549999999935
12.418 -4.783400000000007
12.419 -4.828050000000011
12.42 -4.872600000000067
12.421 -4.9171000000000635
12.422 -4.961499999999938
12.423 -5.00594999999996
12.424 -5.050450000000043
12.425 -5.095049999999986
12.426 -5.139799999999937
12.427 -5.184800000000017
12.428 -5.229900000000044
12.429 -5.275149999999992
12.43 -5.320600000000009
12.431 -5.366250000000006
12.432 -5.41214999999996
12.433 -5.458150000000033
12.434 -5.504300000000028
12.435 -5.550599999999943
12.436 -5.596999999999981
12.437 -5.6434000000000175
12.438 -5.689850000000027
12.439 -5.736300000000038
12.44 -5.782699999999988
12.441 -5.829099999999938
12.442 -5.8754000000000275
12.443 -5.921599999999995
12.444 -5.967739999999944
12.445 -6.01371000000005
12.446 -6.059510000000056
12.447 -6.105195000000001
12.448 -6.150779999999998
12.449 -6.196230000000014
12.45 -6.241539999999983
12.451 -6.286750000000003
12.452 -6.331824999999958
12.453 -6.37681499999999
12.454 -6.421705000000076
12.455 -6.46644999999996
12.456 -6.511155000000005
12.457 -6.555764999999994
12.458 -6.600234999999937
12.459 -6.644659999999972
12.46 -6.68899500000002
12.461 -6.7332300000000345
12.462 -6.777369999999994
12.463 -6.8213800000000395
12.464 -6.8653400000000255
12.465 -6.909204999999956
12.466 -6.952924999999946
12.467 -6.996560000000016
12.468 -7.040055000000038
12.469 -7.083405000000031
12.47 -7.1266700000000185
12.471 -7.1698349999999715
12.472 -7.212859999999963
12.473 -7.2557
12.474 -7.298399999999989
12.475 -7.340964999999998
12.476 -7.3833850000000645
12.477 -7.425689999999985
12.478 -7.467859999999966
12.479 -7.509860000000021
12.48 -7.551719999999984
12.481 -7.593490000000003
12.482 -7.635169999999992
12.483 -7.676754999999968
12.484 -7.71824
12.485 -7.759685000000016
12.486 -7.801110000000026
12.487 -7.842504999999981
12.488 -7.883924999999968
12.489 -7.9253700000000284
12.49 -7.966810000000021
12.491 -8.00829999999999
12.492 -8.049865000000004
12.493 -8.091469999999989
12.494 -8.133100000000002
12.495 -8.174755000000005
12.496 -8.216430000000011
12.497 -8.25811
12.498 -8.299739999999971
12.499 -8.341295000000027
12.5 -8.382784999999993
12.501 -8.424139999999978
12.502 -8.46530500000003
12.503 -8.506280000000018
12.504 -8.547049999999999
12.505 -8.587584999999965
12.506 -8.627839999999965
12.507 -8.66777500000003
12.508 -8.707400000000035
12.509 -8.746724999999978
12.51 -8.785749999999995
12.511 -8.824444999999985
12.512 -8.862814999999971
12.513 -8.900905000000037
12.514 -8.938740000000037
12.515 -8.976319999999971
12.516 -9.013644999999972
12.517 -9.050755000000006
12.518 -9.08770500000003
12.519 -9.124515000000006
12.52 -9.161184999999977
12.521 -9.197744999999996
12.522 -9.23422499999999
12.523 -9.270640000000004
12.524 -9.307000000000022
12.525 -9.343330000000007
12.526 -9.379639999999986
12.527 -9.415930000000001
12.528 -9.452190000000007
12.529 -9.488429999999983
12.53 -9.524649999999996
12.531 -9.560830000000015
12.532 -9.596949999999996
12.533 -9.632994999999992
12.534 -9.668944999999999
12.535 -9.70477500000001
12.536 -9.740460000000013
12.537 -9.775965000000001
12.538 -9.81126
12.539 -9.846314999999986
12.54 -9.881099999999986
12.541 -9.915580000000013
12.542 -9.949740000000018
12.543 -9.983559999999994
12.544 -10.017004999999992
12.545 -10.05006
12.546 -10.082714999999999
12.547 -10.114969999999994
12.548 -10.146820000000002
12.549 -10.178255000000009
12.55 -10.209289999999989
12.551 -10.239949999999993
12.552 -10.270245000000003
12.553 -10.300184000000003
12.554 -10.329803000000002
12.555 -10.359127499999996
12.556 -10.3881785
12.557 -10.416991500000002
12.558 -10.4455935
12.559 -10.474008499999998
12.56 -10.5022655
12.561 -10.5303875
12.562 -10.558394815
12.563 -10.586304250000001
12.564 -10.614127185
12.565 -10.64187375
12.566 -10.6695465
12.567 -10.697144999999997
12.568 -10.724665499999999
12.569 -10.752096000000002
12.57 -10.779421500000003
12.571 -10.806627500000001
12.572 -10.833688999999996
12.573 -10.860584499999995
12.574 -10.887280000000004
12.575 -10.91375000000001
12.576 -10.939969999999995
12.577 -10.965909999999994
12.578 -10.991530000000003
12.579 -11.016794999999998
12.58 -11.041684999999998
12.581 -11.066170000000008
12.582 -11.090225000000006
12.583 -11.113824999999986
12.584 -11.136949999999999
12.585 -11.159605000000006
12.586 -11.181764999999995
12.587 -11.203405000000002
12.588 -11.224554999999993
12.589 -11.245195000000006
12.59 -11.265335
12.591 -11.284985
12.592 -11.304160000000014
12.593 -11.322894999999983
12.594 -11.341179999999994
12.595 -11.359040000000013
12.596 -11.376515000000008
12.597 -11.393609999999985
12.598 -11.410364999999995
12.599 -11.42681999999999
12.6 -11.442949999999982
12.601 -11.458805000000034
12.602 -11.474430000000007
12.603 -11.489794999999976
12.604 -11.504954999999985
12.605 -11.519900000000028
12.606 -11.534640000000024
12.607 -11.549214999999986
12.608 -11.563604999999992
12.609 -11.577785000000015
12.61 -11.591775000000014
12.611 -11.605559999999967
12.612 -11.619134999999977
12.613 -11.632500000000002
12.614 -11.645579999999995
12.615 -11.65840999999999
12.616 -11.670964999999999
12.617 -11.683210000000035
12.618 -11.695130000000022
12.619 -11.70667999999997
12.62 -11.71783
12.621 -11.728560000000016
12.622 -11.738854999999992
12.623 -11.748705000000012
12.624 -11.758064999999993
12.625 -11.766914999999976
12.626 -11.775220000000012
12.627 -11.783000000000019
12.628 -11.790244999999997
12.629 -11.796875000000002
12.63 -11.802950000000013
12.631 -11.80847000000003
12.632 -11.813384999999995
12.633 -11.81769499999999
12.634 -11.821420000000023
12.635 -11.82453499999998
12.636 -11.827094999999984
12.637 -11.829099999999954
12.638 -11.830499999999997
12.639 -11.831335000000042
12.64 -11.831659999999959
12.641 -11.831475000000005
12.642 -11.830730000000033
12.643 -11.82952000000001
12.644 -11.82780000000003
12.645 -11.82556499999994
12.646 -11.822904999999988
12.647 -11.819785000000051
12.648 -11.816249999999952
12.649 -11.812289999999988
12.65 -11.807859999999996
12.651 -11.803064999999988
12.652 -11.79790000000007
12.653 -11.792299999999981
12.654 -11.786399999999963
12.655 -11.780150000000045
12.656 -11.773399999999954
12.657 -11.766299999999962
12.658 -11.758950000000015
12.659 -11.751150000000044
12.66 -11.742999999999997
12.661 -11.73455000000002
12.662 -11.725650000000021
12.663 -11.716399999999947
12.664 -11.706749999999994
12.665 -11.696699999999993
12.666 -11.68625000000003
12.667 -11.67544999999999
12.668 -11.664200000000013
12.669 -11.652400000000066
12.67 -11.640249999999956
12.671 -11.62769999999997
12.672 -11.614600000000012
12.673 -11.600999999999972
12.674 -11.586949999999995
12.675 -11.572350000000046
12.676 -11.55714999999998
12.677 -11.541450000000005
12.678 -11.525200000000059
12.679 -11.508349999999993
12.68 -11.490899999999984
12.681 -11.472799999999971
12.682 -11.454149999999984
12.683 -11.434800000000022
12.684 -11.414700000000021
12.685 -11.394049999999961
12.686 -11.372649999999949
12.687 -11.350499999999986
12.688 -11.32780000000005
12.689 -11.304300000000017
12.69 -11.280100000000004
12.691 -11.255300000000048
12.692 -11.22969999999999
12.693 -11.20344999999993
12.694 -11.176649999999984
12.695 -11.149100000000002
12.696 -11.120900000000013
12.697 -11.092150000000053
12.698 -11.062849999999951
12.699 -11.033049999999935
12.7 -11.002699999999951
12.701 -10.97184999999997
12.702 -10.940550000000139
12.703 -10.908849999999997
12.704 -10.876799999999868
12.705 -10.844300000000146
12.706 -10.811450000000091
12.707 -10.778399999999966
12.708 -10.74495000000005
12.709 -10.711149999999975
12.71 -10.677150000000003
12.711 -10.642750000000069
12.712 -10.608049999999945
12.713 -10.573149999999927
12.714 -10.537799999999972
12.715 -10.502050000000054
12.716 -10.465949999999975
12.717 -10.429399999999957
12.718 -10.392400000000004
12.719 -10.354999999999913
12.72 -10.317100000000085
12.721 -10.278650000000027
12.722 -10.239649999999912
12.723 -10.199949999999992
12.724 -10.159600000000067
12.725 -10.118700000000084
12.726 -10.077199999999898
12.727 -10.034849999999985
12.728 -9.991750000000119
12.729 -9.948100000000021
12.73 -9.903600000000026
12.731 -9.85829999999993
12.732 -9.812399999999979
12.733 -9.76585000000002
12.734 -9.718549999999937
12.735 -9.670600000000022
12.736 -9.621949999999956
12.737 -9.572700000000031
12.738 -9.52290000000005
12.739 -9.47244999999989
12.74 -9.421549999999966
12.741 -9.370150000000132
12.742 -9.318300000000015
12.743 -9.26609999999991
12.744 -9.213400000000066
12.745 -9.160300000000086
12.746 -9.106949999999891
12.747 -9.053299999999854
12.748 -8.999300000000002
12.749 -8.944900000000013
12.75 -8.890200000000007
12.751 -8.835150000000013
12.752 -8.77975000000003
12.753 -8.724100000000005
12.754 -8.668099999999992
12.755 -8.61165000000004
12.756 -8.554749999999979
12.757 -8.497449999999954
12.758 -8.439650000000022
12.759 -8.381350000000003
12.76 -8.322500000000101
12.761 -8.263099999999968
12.762 -8.203099999999978
12.763 -8.142450000000155
12.764 -8.081149999999981
12.765 -8.01924999999995
12.766 -7.9566999999999135
12.767 -7.893399999999925
12.768 -7.829600000000027
12.769 -7.765200000000097
12.77 -7.700100000000015
12.771 -7.634299999999955
12.772 -7.5679999999999845
12.773 -7.5011499999999565
12.774 -7.433750000000044
12.775 -7.365949999999996
12.776 -7.297650000000037
12.777 -7.228849999999995
12.778 -7.159600000000016
12.779 -7.090149999999968
12.78 -7.020349999999932
12.781 -6.950150000000106
12.782 -6.879750000000039
12.783 -6.809099999999929
12.784 -6.738199999999951
12.785 -6.667150000000052
12.786 -6.595849999999938
12.787 -6.5242000000000075
12.788 -6.45245000000013
12.789 -6.3805999999999585
12.79 -6.308399999999971
12.791 -6.235950000000115
12.792 -6.163250000000044
12.793 -6.090249999999957
12.794 -6.017049999999975
12.795 -5.943549999999978
12.796 -5.869699999999992
12.797 -5.795399999999895
12.798 -5.720700000000009
12.799 -5.6458000000000546
12.8 -5.57044999999999
12.801 -5.494500000000069
12.802 -5.418249999999958
12.803 -5.341599999999884
12.804 -5.2643999999999265
12.805 -5.1868500000001525
12.806 -5.108850000000095
12.807 -5.030349999999954
12.808 -4.95140000000005
12.809 -4.872000000000036
12.81 -4.792300000000006
12.811 -4.712249999999988
12.812 -4.631749999999858
12.813 -4.550899999999913
12.814 -4.469700000000152
12.815 -4.388100000000082
12.816 -4.30624999999997
12.817 -4.2239999999998945
12.818 -4.141499999999951
12.819 -4.058699999999991
12.82 -3.9756000000000165
12.821 -3.892300000000147
12.822 -3.8086499999999415
12.823 -3.7247999999998407
12.824 -3.6406500000000714
12.825 -3.5562000000001133
12.826 -3.47149999999994
12.827 -3.386549999999898
12.828 -3.301349999999988
12.829 -3.215850000000062
12.83 -3.1301500000000675
12.831 -3.044299999999979
12.832 -2.958099999999901
12.833 -2.871649999999955
12.834 -2.785000000000114
12.835 -2.6982500000001517
12.836 -2.6112499999999748
12.837 -2.5240499999999026
12.838 -2.4368000000000305
12.839 -2.349450000000038
12.84 -2.2619999999999236
12.841 -2.174450000000036
12.842 -2.086899999999975
12.843 -1.9993499999999136
12.844 -1.9118499999999996
12.845 -1.824300000000112
12.846 -1.7367000000000772
12.847 -1.6491499999998425
12.848 -1.5617500000000493
12.849 -1.4743000000001087
12.85 -1.386849999999995
12.851 -1.299500000000002
12.852 -1.2120999999998618
12.853 -1.1246499999999215
12.854 -1.0372000000001547
12.855 -0.9497500000000408
12.856 -0.8621499999998326
12.857 -0.7744999999999974
12.858 -0.6867500000000415
12.859 -0.598849999999991
12.86 -0.5107500000000459
12.861 -0.4224500000000325
12.862 -0.33394999999995095
12.863 -0.24529999999994834
12.864 -0.156450000000051
12.865 -0.06735000000011176
12.866 0.021950000000069136
12.867 0.11160000000006581
12.868 0.20144999999995722
12.869 0.2915000000000903
12.87 0.38174999999994463
12.871 0.47219999999986717
12.872 0.5627000000001103
12.873 0.6534000000000748
12.874 0.7443499999999076
12.875 0.8351999999999665
12.876 0.9261999999999465
12.877 1.0172000000001
12.878 1.1081500000001063
12.879 1.199149999999913
12.88 1.2899999999999716
12.881 1.3805999999999887
12.882 1.4711000000000585
12.883 1.5614500000000335
12.884 1.6514999999999933
12.885 1.741299999999911
12.886 1.830899999999934
12.887 1.920200000000115
12.888 2.0092500000000806
12.889 2.0980000000000305
12.89 2.1864499999999647
12.891 2.2747499999999783
12.892 2.362749999999976
12.893 2.4505999999998793
12.894 2.5382500000000614
12.895 2.625750000000149
12.896 2.7131999999999157
12.897 2.800499999999935
12.898 2.8877499999999805
12.899 2.9750000000000263
12.9 3.0622000000000984
12.901 3.1493999999999964
12.902 3.2366499999998686
12.903 3.3238499999999407
12.904 3.411050000000013
12.905 3.4982500000000845
12.906 3.5854000000000092
12.907 3.6724999999999604
12.908 3.7594499999999904
12.909 3.846449999999994
12.91 3.933250000000103
12.911 4.019849999999971
12.912 4.106299999999917
12.913 4.192450000000021
12.914 4.278400000000057
12.915 4.363999999999931
12.916 4.449249999999988
12.917 4.534150000000056
12.918 4.618699999999961
12.919 4.702900000000051
12.92 4.786600000000058
12.921 4.869949999999901
12.922 4.9529499999999285
12.923 5.035500000000019
12.924 5.117550000000026
12.925 5.19920000000007
12.926 5.280499999999952
12.927 5.361450000000017
12.928 5.44200000000012
12.929 5.522149999999913
12.93 5.601999999999864
12.931 5.681549999999973
12.932 5.760800000000065
12.933 5.839650000000023
12.934 5.918350000000058
12.935 5.996899999999999
12.936 6.0751999999998985
12.937 6.15335000000005
12.938 6.2314000000000815
12.939 6.309250000000044
12.94 6.386999999999886
12.941 6.464649999999954
12.942 6.542150000000101
12.943 6.619599999999927
12.944 6.696900000000006
12.945 6.77404999999999
12.946 6.851050000000053
12.947 6.9279000000000215
12.948 7.004499999999949
12.949 7.08075000000006
12.95 7.156749999999954
12.951 7.232499999999982
12.952 7.307800000000072
12.953 7.382650000000053
12.954 7.4570999999998975
12.955 7.531000000000031
12.956 7.604350000000107
12.957 7.6772499999998995
12.958 7.749550000000008
12.959 7.821250000000085
12.96 7.892399999999931
12.961 7.9629999999998935
12.962 8.032999999999998
12.963 8.102400000000072
12.964 8.171250000000088
12.965 8.23960000000002
12.966 8.307399999999895
12.967 8.374649999999887
12.968 8.441399999999968
12.969 8.50759999999999
12.97 8.573400000000051
12.971 8.638700000000027
12.972 8.703399999999972
12.973 8.767750000000103
12.974 8.831750000000069
12.975 8.895150000000005
12.976 8.958100000000004
12.977 9.020700000000014
12.978 9.082899999999887
12.979 9.144649999999997
12.98 9.205949999999998
12.981 9.266849999999861
12.982 9.32735000000011
12.983 9.387549999999994
12.984 9.44724999999997
12.985 9.506450000000035
12.986 9.565350000000084
12.987 9.623849999999996
12.988 9.681949999999945
12.989 9.739450000000039
12.99 9.796549999999995
12.991 9.85329999999996
12.992 9.909449999999897
12.993 9.965150000000069
12.994 10.02040000000013
12.995 10.075049999999989
12.996 10.129149999999962
12.997 10.182750000000025
12.998 10.23569999999991
12.999 10.288200000000032
13.0 10.340300000000017
13.001 10.391799999999972
13.002 10.442750000000043
13.003 10.493200000000028
13.004 10.543200000000079
13.005 10.592799999999993
13.006 10.641850000000023
13.007 10.690449999999942
13.008 10.738599999999925
13.009 10.78629999999997
13.01 10.833549999999907
13.011 10.88024999999996
13.012 10.926450000000102
13.013 10.972100000000012
13.014 11.017250000000013
13.015 11.061900000000104
13.016 11.10594999999999
13.017 11.149299999999897
13.018 11.191999999999974
13.019 11.234000000000071
13.02 11.275300000000016
13.021 11.316049999999905
13.022 11.356000000000039
13.023 11.395200000000049
13.024 11.43374999999988
13.025 11.471550000000107
13.026 11.50875000000013
13.027 11.54525
13.028 11.580999999999918
13.029 11.616249999999924
13.03 11.650899999999988
13.031 11.68495000000002
13.032 11.718550000000029
13.033 11.75159999999998
13.034 11.784300000000028
13.035 11.816499999999994
13.036 11.848249999999934
13.037 11.879700000000035
13.038 11.910750000000084
13.039 11.941449999999971
13.04 11.971749999999982
13.041 12.001749999999978
13.042 12.031399999999984
13.043 12.0607
13.044 12.089650000000027
13.045 12.118200000000005
13.046 12.146399999999995
13.047 12.174150000000045
13.048 12.201549999999935
13.049 12.228450000000002
13.05 12.25485000000007
13.051 12.280749999999967
13.052 12.306049999999923
13.053 12.330849999999966
13.054 12.355000000000004
13.055 12.378400000000005
13.056 12.401100000000026
13.057 12.423099999999982
13.058 12.444349999999986
13.059 12.464800000000062
13.06 12.484350000000008
13.061 12.50309999999994
13.062 12.520999999999974
13.063 12.53805000000002
13.064 12.554300000000051
13.065 12.569800000000047
13.066 12.584449999999968
13.067 12.59834999999994
13.068 12.611599999999989
13.069 12.624150000000062
13.07 12.63614999999999
13.071 12.647500000000003
13.072 12.658350000000015
13.073 12.66879999999998
13.074 12.678795000000026
13.075 12.688439999999998
13.076 12.697745000000026
13.077 12.706775000000029
13.078 12.715534999999978
13.079 12.723964999999948
13.08 12.73215999999999
13.081 12.740120000000013
13.082 12.747800000000032
13.083 12.75520500000002
13.084 12.762334999999977
13.085 12.769129999999976
13.086 12.77559999999997
13.087 12.781705000000034
13.088 12.78743500000004
13.089 12.792740000000002
13.09 12.797580000000005
13.091 12.801959999999982
13.092 12.805804999999971
13.093 12.809134999999976
13.094 12.811925000000018
13.095 12.814134999999993
13.096 12.815744999999978
13.097 12.816770000000002
13.098 12.817160000000005
13.099 12.816905000000025
13.1 12.816050000000015
13.101 12.814535
13.102 12.812364999999994
13.103 12.809549999999966
13.104 12.80608
13.105 12.802005000000019
13.106 12.797304999999978
13.107 12.79199499999999
13.108 12.786105000000017
13.109 12.779630000000001
13.11 12.772599999999986
13.111 12.765034999999989
13.112 12.756975000000015
13.113 12.748435000000008
13.114 12.739424999999974
13.115 12.72999000000003
13.116 12.720120000000005
13.117 12.709829999999963
13.118 12.699140000000003
13.119 12.688059999999998
13.12 12.676580000000031
13.121 12.664695000000012
13.122 12.652414999999987
13.123 12.639719999999995
13.124 12.626604999999987
13.125 12.613065000000013
13.126 12.599094999999997
13.127 12.584675000000004
13.128 12.569805000000006
13.129 12.55447
13.13 12.538684999999997
13.131 12.522459999999993
13.132 12.505775000000007
13.133 12.488660000000005
13.134 12.471144999999995
13.135 12.45323
13.136 12.434935000000007
13.137 12.416299999999994
13.138 12.39733499999999
13.139 12.378080000000004
13.14 12.358550000000001
13.141 12.338754999999994
13.142 12.318734999999997
13.143 12.298495000000003
13.144 12.278045
13.145 12.257385999999999
13.146 12.236516000000004
13.147 12.215436500000003
13.148 12.194132499999997
13.149 12.172589499999996
13.15 12.150791000000002
13.151 12.128713
13.152 12.106332149999998
13.153 12.083625150000001
13.154 12.06056685
13.155 12.03713335
13.156 12.013301
13.157 11.989047999999999
13.158 11.964354499999999
13.159 11.939200000000001
13.16 11.913574500000003
13.161 11.887473500000002
13.162 11.860871499999993
13.163 11.833779999999999
13.164 11.806200000000004
13.165 11.778119999999992
13.166 11.749554999999997
13.167 11.720515000000004
13.168 11.691005000000002
13.169 11.661045
13.17 11.63065
13.171 11.599830000000006
13.172 11.568619999999989
13.173 11.537039999999998
13.174 11.505125
13.175 11.472904999999985
13.176 11.440389999999999
13.177 11.40761500000001
13.178 11.374615000000011
13.179 11.341414999999987
13.18 11.308039999999991
13.181 11.274510000000006
13.182 11.240839999999995
13.183 11.207060000000011
13.184 11.173170000000013
13.185 11.139164999999997
13.186 11.105054999999988
13.187 11.070829999999983
13.188 11.036500000000007
13.189 11.002035000000006
13.19 10.96742000000002
13.191 10.932660000000007
13.192 10.897704999999993
13.193 10.862549999999995
13.194 10.82718499999997
13.195 10.791559999999986
13.196 10.755680000000025
13.197 10.719570000000028
13.198 10.683179999999979
13.199 10.646504999999982
13.2 10.60960500000002
13.201 10.572420000000026
13.202 10.534980000000008
13.203 10.497334999999985
13.204 10.459475
13.205 10.421430000000015
13.206 10.383219999999994
13.207 10.344874999999995
13.208 10.306409999999996
13.209 10.26782999999998
13.21 10.229159999999979
13.211 10.190440000000002
13.212 10.151675000000033
13.213 10.112835000000015
13.214 10.073950000000004
13.215 10.035044999999986
13.216 9.996094999999974
13.217 9.957074999999982
13.218 9.917980000000028
13.219 9.878815000000008
13.22 9.839564999999983
13.221 9.800215000000009
13.222 9.760724999999985
13.223 9.721054999999987
13.224 9.68118999999999
13.225 9.641164999999981
13.226 9.60096000000004
13.227 9.560495000000053
13.228 9.519744999999991
13.229 9.478719999999988
13.23 9.437419999999957
13.231 9.395835000000021
13.232 9.353969999999991
13.233 9.31177999999996
13.234 9.269315000000072
13.235 9.22652000000003
13.236 9.183395000000004
13.237 9.14004500000001
13.238 9.09646499999998
13.239 9.052644999999956
13.24 9.008590000000003
13.241 8.96435000000001
13.242 8.92001999999994
13.243 8.875599999999972
13.244 8.831080000000057
13.245 8.786610000000028
13.246 8.74214
13.247 8.697714999999963
13.248 8.653404999999989
13.249 8.609280000000055
13.25 8.56534999999995
13.251 8.521550000000019
13.252 8.477950000000071
13.253 8.434599999999989
13.254 8.391400000000003
13.255 8.348499999999946
13.256 8.30584999999993
13.257 8.263300000000037
13.258 8.220950000000036
13.259 8.178749999999956
13.26 8.136750000000033
13.261 8.09475000000002
13.262 8.052799999999985
13.263 8.010949999999982
13.264 7.9690500000000055
13.265 7.927150000000029
13.266 7.88519999999999
13.267 7.843199999999981
13.268 7.801049999999962
13.269 7.758799999999996
13.27 7.716449999999996
13.271 7.673900000000014
13.272 7.6312000000000255
13.273 7.588400000000002
13.274 7.5454499999999705
13.275 7.502300000000045
13.276 7.459000000000024
13.277 7.415599999999969
13.278 7.3720499999999936
13.279 7.32829999999995
13.28 7.284450000000047
13.281 7.2405499999999945
13.282 7.196549999999996
13.283 7.152450000000049
13.284 7.108299999999956
13.285 7.064050000000003
13.286 7.019800000000048
13.287 6.975550000000006
13.288 6.931349999999941
13.289 6.8872000000000195
13.29 6.843000000000039
13.291 6.798899999999921
13.292 6.754900000000008
13.293 6.71095000000007
13.294 6.667149999999965
13.295 6.623400000000008
13.296 6.579799999999972
13.297 6.536400000000005
13.298 6.493100000000071
13.299 6.449949999999971
13.3 6.406849999999932
13.301 6.363899999999988
13.302 6.321150000000025
13.303 6.278549999999983
13.304 6.236100000000036
13.305 6.193750000000036
13.306 6.151599999999931
13.307 6.109600000000007
13.308 6.06770000000003
13.309 6.025949999999974
13.31 5.984399999999987
13.311 5.943000000000008
13.312 5.901700000000062
13.313 5.860600000000011
13.314 5.8196999999999415
13.315 5.778899999999993
13.316 5.738300000000026
13.317 5.69784999999998
13.318 5.657499999999968
13.319 5.617300000000051
13.32 5.577250000000054
13.321 5.537349999999979
13.322 5.497549999999938
13.323 5.457799999999957
13.324 5.418050000000063
13.325 5.3784500000000035
13.326 5.338849999999944
13.327 5.299150000000023
13.328 5.259550000000051
13.329 5.219900000000017
13.33 5.180249999999983
13.331 5.140499999999916
13.332 5.1006500000000745
13.333 5.060900000000007
13.334 5.021049999999992
13.335 4.98110000000003
13.336 4.941199999999868
13.337 4.901300000000052
13.338 4.86135000000009
13.339 4.8214499999999285
13.34 4.78154999999994
13.341 4.741800000000046
13.342 4.702200000000073
13.343 4.662599999999927
13.344 4.623049999999927
13.345 4.583699999999996
13.346 4.544499999999986
13.347 4.505550000000018
13.348 4.466800000000118
13.349 4.428250000000113
13.35 4.389900000000003
13.351 4.351699999999986
13.352 4.3138499999999596
13.353 4.276349999999922
13.354 4.239049999999953
13.355 4.201950000000052
13.356 4.165149999999993
13.357 4.1285500000000015
13.358 4.0922000000000525
13.359 4.0561499999999455
13.36 4.020349999999881
13.361 3.984700000000084
13.362 3.949250000000008
13.363 3.9140499999999747
13.364 3.879000000000035
13.365 3.8440500000000433
13.366 3.809199999999999
13.367 3.7744499999999013
13.368 3.7398000000000984
13.369 3.705200000000096
13.37 3.6705499999999462
13.371 3.635849999999996
13.372 3.6012000000000195
13.373 3.566499999999896
13.374 3.5317999999999463
13.375 3.4970500000000224
13.376 3.4621500000000043
13.377 3.4273500000001067
13.378 3.392550000000036
13.379 3.3575999999998705
13.38 3.3227000000000255
13.381 3.287849999999981
13.382 3.2529999999999366
13.383 3.2182500000000127
13.384 3.18365000000001
13.385 3.149099999999981
13.386 3.1147000000000467
13.387 3.080450000000033
13.388 3.0462499999999935
13.389 3.0123499999999694
13.39 2.9786500000000133
13.391 2.9450500000000046
13.392 2.911700000000038
13.393 2.878600000000113
13.394 2.845749999999883
13.395 2.813049999999921
13.396 2.7805500000000274
13.397 2.748349999999976
13.398 2.716399999999966
13.399 2.6846500000000244
13.4 2.653050000000004
13.401 2.621749999999999
13.402 2.5906500000000623
13.403 2.55975000000002
13.404 2.52910000000002
13.405 2.4985499999999674
13.406 2.468199999999983
13.407 2.438000000000093
13.408 2.4079499999999503
13.409 2.377949999999955
13.41 2.3480500000000806
13.411 2.31824999999998
13.412 2.2884499999998793
13.413 2.2586499999999523
13.414 2.2288000000000516
13.415 2.1990500000000983
13.416 2.1691500000000503
13.417 2.1391499999998813
13.418 2.1090999999999123
13.419 2.078900000000022
13.42 2.0486000000000115
13.421 2.0182500000000267
13.422 1.9878500000000687
13.423 1.957300000000016
13.424 1.9266999999999896
13.425 1.8961499999999367
13.426 1.8656500000000311
13.427 1.8351000000001518
13.428 1.8045999999998994
13.429 1.7742499999999148
13.43 1.744000000000051
13.431 1.713899999999935
13.432 1.6838999999999396
13.433 1.6541000000000126
13.434 1.62449999999998
13.435 1.595100000000016
13.436 1.5659500000000937
13.437 1.5369500000000924
13.438 1.508299999999907
13.439 1.4798999999999367
13.44 1.4516500000000612
13.441 1.4236000000000804
13.442 1.3957499999999943
13.443 1.3680999999999763
13.444 1.3406500000000265
13.445 1.3134499999999452
13.446 1.2864499999999321
13.447 1.2594500000000926
13.448 1.2326000000000004
13.449 1.2058499999998555
13.45 1.1791500000000315
13.451 1.1526000000001284
13.452 1.126050000000052
13.453 1.0995499999999492
13.454 1.0729500000000725
13.455 1.0463500000000223
13.456 1.0196499999998512
13.457 0.9928499999999063
13.458 0.9661500000000822
13.459 0.9392500000000165
13.46 0.9122000000000297
13.461 0.8851500000000428
13.462 0.8579499999999616
13.463 0.8307000000000799
13.464 0.803450000000025
13.465 0.7760999999998491
13.466 0.7487000000000466
13.467 0.7213000000000704
13.468 0.6938499999999472
13.469 0.6663500000000239
13.47 0.6389500000000479
13.471 0.6116999999999928
13.472 0.5844999999999114
13.473 0.5573000000000037
13.474 0.5301000000000957
13.475 0.5029999999999618
13.476 0.4759999999999487
13.477 0.44900000000010903
13.478 0.4221000000000433
13.479 0.3952499999999512
13.48 0.3683999999998591
13.481 0.3415999999999142
13.482 0.31480000000014274
13.483 0.287900000000077
13.484 0.26094999999986407
13.485 0.23404999999997178
13.486 0.2071500000000795
13.487 0.18020000000004005
13.488 0.1530999999999061
13.489 0.1259999999999456
13.49 0.09889999999998511
13.491 0.07170000000007726
13.492 0.044500000000169404
13.493 0.017349999999888288
13.494 -0.009850000000019565
13.495 -0.03699999999995374
13.496 -0.06405000000011402
13.497 -0.09125000000002187
13.498 -0.11839999999995604
13.499 -0.14539999999996917
13.5 -0.1723999999999823
13.501 -0.19930000000004805
13.502 -0.22619999999994034
13.503 -0.2530500000000324
13.504 -0.27975000000003
13.505 -0.3065499999999749
13.506 -0.3333500000000933
13.507 -0.3599999999999437
13.508 -0.3865999999999939
13.509 -0.4132000000000441
13.51 -0.4398499999998945
13.511 -0.4666000000000392
13.512 -0.49339999999998413
13.513 -0.5202499999999027
13.514 -0.5470500000000211
13.515 -0.5739500000000869
13.516 -0.6011000000000211
13.517 -0.6283499999999026
13.518 -0.6557500000000521
13.519 -0.6832499999999755
13.52 -0.7108500000000197
13.521 -0.7388000000000533
13.522 -0.7669499999999816
13.523 -0.7951500000000569
13.524 -0.8236000000000008
13.525 -0.8522999999999864
13.526 -0.8810999999999194
13.527 -0.9099499999999996
13.528 -0.9390500000001217
13.529 -0.968200000000044
13.53 -0.9974499999999137
13.531 -1.0267999999999042
13.532 -1.0560499999999473
13.533 -1.0852999999999904
13.534 -1.11450000000006
13.535 -1.143750000000103
13.536 -1.1729000000000254
13.537 -1.2018499999998795
13.538 -1.2307499999999334
13.539 -1.2596000000000136
13.54 -1.2884000000001201
13.541 -1.3169999999999848
13.542 -1.3454499999999285
13.543 -1.3739999999999932
13.544 -1.4026000000000316
13.545 -1.4311500000000963
13.546 -1.459749999999961
13.547 -1.4884499999999468
13.548 -1.5172000000000796
13.549 -1.5461499999999337
13.55 -1.5754499999999505
13.551 -1.6048500000000883
13.552 -1.6344499999999471
13.553 -1.664499999999916
13.554 -1.6947499999999533
13.555 -1.725150000000085
13.556 -1.7559000000000324
13.557 -1.787049999999943
13.558 -1.818400000000095
13.559 -1.8499499999999682
13.56 -1.8817499999998835
13.561 -1.9138000000000142
13.562 -1.9460000000000657
13.563 -1.9783000000000648
13.564 -2.010700000000011
13.565 -2.043149999999931
13.566 -2.075649999999998
13.567 -2.1081500000000655
13.568 -2.140649999999959
13.569 -2.1731500000000263
13.57 -2.2054500000000257
13.571 -2.2376499999999035
13.572 -2.269950000000076
13.573 -2.302050000000007
13.574 -2.3339499999998696
13.575 -2.365850000000079
13.576 -2.3976000000000206
13.577 -2.429250000000015
13.578 -2.4609499999999827
13.579 -2.4925000000000295
13.58 -2.5240500000000763
13.581 -2.5558499999999915
13.582 -2.587700000000054
13.583 -2.6194999999999693
13.584 -2.651549999999926
13.585 -2.6838999999998987
13.586 -2.716399999999966
13.587 -2.749200000000049
13.588 -2.782350000000121
13.589 -2.8158500000000086
13.59 -2.849649999999912
13.591 -2.883799999999978
13.592 -2.9183999999999806
13.593 -2.9532500000000255
13.594 -2.988500000000033
13.595 -3.024199999999977
13.596 -3.0600500000000155
13.597 -3.096150000000096
13.598 -3.1325999999999925
13.599 -3.169199999999983
13.6 -3.206000000000042
13.601 -3.242899999999875
13.602 -3.2797999999998813
13.603 -3.3169000000001296
13.604 -3.3540000000000307
13.605 -3.390950000000011
13.606 -3.4278000000000435
13.607 -3.464699999999876
13.608 -3.501499999999935
13.609 -3.538200000000047
13.61 -3.5748000000000375
13.611 -3.611249999999934
13.612 -3.6477999999999513
13.613 -3.6843500000001415
13.614 -3.720750000000064
13.615 -3.757049999999866
13.616 -3.7934499999999622
13.617 -3.8299500000000055
13.618 -3.8665499999999966
13.619 -3.9032500000001082
13.62 -3.9399500000000462
13.621 -3.976849999999879
13.622 -4.013949999999953
13.623 -4.051100000000002
13.624 -4.088399999999972
13.625 -4.126000000000129
13.626 -4.163850000000156
13.627 -4.201749999999984
13.628 -4.2397499999999315
13.629 -4.277949999999947
13.63 -4.316400000000005
13.631 -4.35495000000001
13.632 -4.393599999999963
13.633 -4.432449999999983
13.634 -4.471399999999952
13.635 -4.510400000000067
13.636 -4.54950000000013
13.637 -4.588649999999992
13.638 -4.627799999999856
13.639 -4.667099999999986
13.64 -4.706550000000038
13.641 -4.745949999999944
13.642 -4.7853500000000215
13.643 -4.8248000000000735
13.644 -4.864350000000073
13.645 -4.904049999999993
13.646 -4.9437499999999135
13.647 -4.9834500000000075
13.648 -5.023300000000022
13.649 -5.063200000000011
13.65 -5.103250000000094
13.651 -5.143499999999898
13.652 -5.183849999999997
13.653 -5.224300000000043
13.654 -5.2648999999999235
13.655 -5.305700000000045
13.656 -5.346650000000001
13.657 -5.387849999999999
13.658 -5.429200000000005
13.659 -5.470749999999993
13.66 -5.512400000000015
13.661 -5.55410000000001
13.662 -5.595999999999987
13.663 -5.637999999999997
13.664 -5.680000000000008
13.665 -5.722049999999992
13.666 -5.764099999999977
13.667 -5.8061499999999615
13.668 -5.848149999999972
13.669 -5.890050000000036
13.67 -5.931850000000065
13.671 -5.973549999999974
13.672 -6.015199999999995
13.673 -6.056700000000008
13.674 -6.098099999999988
13.675 -6.139400000000021
13.676 -6.180600000000019
13.677 -6.221749999999957
13.678 -6.262850000000007
13.679 -6.303950000000058
13.68 -6.345099999999995
13.681 -6.386299999999993
13.682 -6.4275499999999655
13.683 -6.468849999999998
13.684 -6.510350000000012
13.685 -6.551999999999946
13.686 -6.593750000000003
13.687 -6.635750000000012
13.688 -6.6779500000000045
13.689 -6.720250000000032
13.69 -6.7627499999999525
13.691 -6.805449999999942
13.692 -6.848250000000052
13.693 -6.891250000000057
13.694 -6.934299999999949
13.695 -6.977399999999988
13.696 -7.02060000000006
13.697 -7.063749999999986
13.698 -7.1068999999999996
13.699 -7.1500000000000385
13.7 -7.192999999999956
13.701 -7.235949999999987
13.702 -7.278700000000036
13.703 -7.321299999999992
13.704 -7.363699999999966
13.705 -7.405899999999958
13.706 -7.44795000000003
13.707 -7.489699999999997
13.708 -7.531249999999985
13.709 -7.572650000000052
13.71 -7.6137500000000164
13.711 -7.654599999999938
13.712 -7.695399999999973
13.713 -7.736000000000027
13.714 -7.776449999999986
13.715 -7.816849999999972
13.716 -7.857100000000036
13.717 -7.89730000000004
13.718 -7.9375500000000185
13.719 -7.97784999999997
13.72 -8.018199999999982
13.721 -8.058600000000055
13.722 -8.09914999999996
13.723 -8.139849999999962
13.724 -8.180699999999971
13.725 -8.221750000000048
13.726 -8.262900000000073
13.727 -8.304249999999993
13.728 -8.34579999999998
13.729 -8.387499999999974
13.73 -8.429349999999976
13.731 -8.47119999999998
13.732 -8.513150000000017
13.733 -8.555200000000001
13.734 -8.597180000000005
13.735 -8.639124999999977
13.736 -8.68104499999996
13.737 -8.722860000000015
13.738 -8.764535000000025
13.739 -8.806075000000051
13.74 -8.847379999999976
13.741 -8.888494999999969
13.742 -8.92938000000001
13.743 -8.969990000000024
13.744 -9.010360000000043
13.745 -9.050449999999968
13.746 -9.090269999999927
13.747 -9.129849999999982
13.748 -9.169150000000025
13.749 -9.208125000000067
13.75 -9.246820000000012
13.751 -9.28523999999993
13.752 -9.323380000000013
13.753 -9.361235000000018
13.754 -9.398810000000017
13.755 -9.436114999999967
13.756 -9.473135000000015
13.757 -9.509920000000047
13.758 -9.546474999999957
13.759 -9.582774999999975
13.76 -9.618840000000024
13.761 -9.654670000000012
13.762 -9.690294999999995
13.763 -9.725754999999987
13.764 -9.761054999999969
13.765 -9.796165000000014
13.766 -9.83115500000002
13.767 -9.866060000000019
13.768 -9.900844999999975
13.769 -9.935535000000009
13.77 -9.970155000000018
13.771 -10.004729999999991
13.772 -10.039285000000001
13.773 -10.073814999999978
13.774 -10.108294999999984
13.775 -10.142755000000026
13.776 -10.177215000000023
13.777 -10.211649999999992
13.778 -10.246064999999998
13.779 -10.280449999999991
13.78 -10.314789999999991
13.781 -10.349109999999987
13.782 -10.383410000000017
13.783 -10.417635
13.784 -10.451790000000003
13.785 -10.485880000000005
13.786 -10.519849999999966
13.787 -10.553700000000015
13.788 -10.587435000000006
13.789 -10.620989999999978
13.79 -10.654355000000013
13.791 -10.687505
13.792 -10.720404999999987
13.793 -10.753055000000018
13.794 -10.78537
13.795 -10.817334999999993
13.796 -10.848920000000009
13.797 -10.88008000000001
13.798 -10.910814999999996
13.799 -10.941084999999996
13.8 -10.970865000000003
13.801 -11.00013999999999
13.802 -11.028930000000006
13.803 -11.057210000000001
13.804 -11.084974999999993
13.805 -11.112260000000015
13.806 -11.139070000000007
13.807 -11.165419999999994
13.808 -11.191339999999986
13.809 -11.216885000000001
13.81 -11.24205500000002
13.811 -11.266894999999991
13.812 -11.291459999999995
13.813 -11.315754999999998
13.814 -11.339834999999992
13.815 -11.363730000000007
13.816 -11.387449999999998
13.817 -11.411029999999995
13.818 -11.434485
13.819 -11.457825000000003
13.82 -11.481070000000004
13.821 -11.504219999999995
13.822 -11.527269499999997
13.823 -11.550223000000003
13.824 -11.573074
13.825 -11.595810000000002
13.826 -11.618423999999997
13.827 -11.640899499999998
13.828 -11.663219000000002
13.829 -11.6853695
13.83 -11.707334449999998
13.831 -11.729092999999999
13.832 -11.75062555
13.833 -11.771912500000001
13.834 -11.792933999999997
13.835 -11.813669999999998
13.836 -11.834102
13.837 -11.854208000000002
13.838 -11.873967
13.839 -11.893364499999997
13.84 -11.912380500000005
13.841 -11.931004999999999
13.842 -11.949225
13.843 -11.967020000000005
13.844 -11.984379999999996
13.845 -12.001310000000002
13.846 -12.01781
13.847 -12.03386499999999
13.848 -12.04948
13.849 -12.064655000000005
13.85 -12.079405000000005
13.851 -12.093735000000011
13.852 -12.107649999999987
13.853 -12.121154999999995
13.854 -12.13423500000001
13.855 -12.146925
13.856 -12.159229999999988
13.857 -12.171149999999999
13.858 -12.18269000000001
13.859 -12.193829999999991
13.86 -12.204574999999991
13.861 -12.214935000000011
13.862 -12.224925000000015
13.863 -12.234504999999984
13.864 -12.243689999999994
13.865 -12.252504999999985
13.866 -12.260930000000018
13.867 -12.268985000000011
13.868 -12.27664999999996
13.869 -12.283940000000015
13.87 -12.290870000000037
13.871 -12.297484999999972
13.872 -12.303774999999991
13.873 -12.309730000000005
13.874 -12.315414999999971
13.875 -12.320840000000022
13.876 -12.32598500000002
13.877 -12.330874999999997
13.878 -12.335550000000008
13.879 -12.340000000000007
13.88 -12.344214999999991
13.881 -12.348195000000004
13.882 -12.35192500000002
13.883 -12.355389999999964
13.884 -12.358604999999997
13.885 -12.361515000000036
13.886 -12.364119999999993
13.887 -12.366379999999982
13.888 -12.368264999999996
13.889 -12.369760000000007
13.89 -12.370804999999994
13.891 -12.371430000000013
13.892 -12.371574999999996
13.893 -12.371199999999979
13.894 -12.370315000000002
13.895 -12.36891999999998
13.896 -12.366959999999963
13.897 -12.364469999999981
13.898 -12.361445000000012
13.899 -12.357860000000025
13.9 -12.353809999999989
13.901 -12.349245000000016
13.902 -12.344120000000023
13.903 -12.338534999999963
13.904 -12.33252500000004
13.905 -12.326100000000038
13.906 -12.319259999999959
13.907 -12.311989999999954
13.908 -12.304355000000017
13.909 -12.296395000000079
13.91 -12.288144999999997
13.911 -12.27957999999996
13.912 -12.270735
13.913 -12.261650000000047
13.914 -12.252320000000031
13.915 -12.242749999999933
13.916 -12.2329
13.917 -12.222800000000026
13.918 -12.212499999999983
13.919 -12.201949999999986
13.92 -12.191149999999945
13.921 -12.17995000000003
13.922 -12.168400000000037
13.923 -12.156600000000003
13.924 -12.144350000000033
13.925 -12.131700000000013
13.926 -12.118549999999995
13.927 -12.104899999999981
13.928 -12.090799999999943
13.929 -12.076150000000021
13.93 -12.06089999999998
13.931 -12.044949999999965
13.932 -12.028450000000062
13.933 -12.011299999999983
13.934 -11.99345000000001
13.935 -11.97504999999998
13.936 -11.956050000000005
13.937 -11.936400000000027
13.938 -11.91614999999993
13.939 -11.895350000000036
13.94 -11.873999999999999
13.941 -11.852249999999998
13.942 -11.830100000000034
13.943 -11.807449999999985
13.944 -11.78450000000001
13.945 -11.761250000000018
13.946 -11.737700000000011
13.947 -11.713849999999987
13.948 -11.689750000000009
13.949 -11.665500000000023
13.95 -11.640949999999934
13.951 -11.616299999999985
13.952 -11.591399999999995
13.953 -11.566150000000015
13.954 -11.540750000000026
13.955 -11.515049999999937
13.956 -11.489099999999977
13.957 -11.46280000000003
13.958 -11.436050000000058
13.959 -11.408999999999985
13.96 -11.381599999999922
13.961 -11.353700000000035
13.962 -11.325250000000093
13.963 -11.296249999999917
13.964 -11.266849999999954
13.965 -11.236900000000105
13.966 -11.206300000000079
13.967 -11.175199999999968
13.968 -11.143549999999975
13.969 -11.111450000000044
13.97 -11.07864999999996
13.971 -11.045299999999994
13.972 -11.011499999999916
13.973 -10.97719999999993
13.974 -10.942500000000154
13.975 -10.9072
13.976 -10.871399999999934
13.977 -10.83535
13.978 -10.798950000000078
13.979 -10.762100000000045
13.98 -10.724949999999996
13.981 -10.687499999999932
13.982 -10.649749999999854
13.983 -10.611750000000079
13.984 -10.573400000000142
13.985 -10.534750000000017
13.986 -10.495849999999848
13.987 -10.456599999999865
13.988 -10.417000000000066
13.989 -10.377100000000077
13.99 -10.336849999999925
13.991 -10.296199999999985
13.992 -10.25515000000008
13.993 -10.213650000000067
13.994 -10.17164999999997
13.995 -10.129149999999962
13.996 -10.086200000000018
13.997 -10.042650000000041
13.998 -9.998500000000035
13.999 -9.95389999999992
14.0 -9.908749999999918
14.001 -9.862950000000085
14.002 -9.816649999999996
14.003 -9.769800000000023
14.004 -9.722300000000045
14.005 -9.674349999999956
14.006 -9.625950000000106
14.007 -9.577000000000023
14.008 -9.52759999999983
14.009 -9.47789999999997
14.01 -9.427700000000025
14.011 -9.377099999999944
14.012 -9.326150000000046
14.013 -9.274849999999986
14.014 -9.223400000000007
14.015 -9.171500000000089
14.016 -9.119200000000035
14.017 -9.066749999999887
14.018 -9.014100000000019
14.019 -8.961000000000038
14.02 -8.907549999999896
14.021 -8.853850000000058
14.022 -8.799750000000085
14.023 -8.745299999999949
14.024 -8.690450000000023
14.025 -8.63519999999996
14.026 -8.579549999999935
14.027 -8.523449999999974
14.028 -8.466950000000049
14.029 -8.409950000000041
14.03 -8.35244999999995
14.031 -8.29445000000012
14.032 -8.235950000000033
14.033 -8.176999999999838
14.034 -8.11749999999993
14.035 -8.057550000000086
14.036 -7.997200000000107
14.037 -7.9363500000000435
14.038 -7.875049999999869
14.039 -7.813450000000027
14.04 -7.751400000000075
14.041 -7.689049999999933
14.042 -7.626550000000044
14.043 -7.563650000000019
14.044 -7.500499999999952
14.045 -7.437100000000016
14.046 -7.373450000000038
14.047 -7.309649999999966
14.048 -7.245699999999973
14.049 -7.181449999999964
14.05 -7.116949999999914
14.051 -7.052350000000089
14.052 -6.987350000000128
14.053 -6.922149999999926
14.054 -6.856700000000028
14.055 -6.79080000000002
14.056 -6.724599999999997
14.057 -6.658049999999985
14.058 -6.590949999999915
14.059 -6.523349999999935
14.06 -6.455399999999965
14.061 -6.386799999999991
14.062 -6.317500000000038
14.063 -6.247700000000002
14.064 -6.177299999999934
14.065 -6.106150000000088
14.066 -6.03430000000009
14.067 -5.9618500000000605
14.068 -5.888750000000026
14.069 -5.81504999999996
14.07 -5.740800000000011
14.071 -5.665799999999936
14.072 -5.590249999999977
14.073 -5.5143000000000555
14.074 -5.4377999999999025
14.075 -5.360849999999987
14.076 -5.283600000000055
14.077 -5.20599999999996
14.078 -5.128149999999998
14.079 -5.050099999999967
14.08 -4.971949999999989
14.081 -4.89365000000009
14.082 -4.815200000000096
14.083 -4.736799999999902
14.084 -4.658299999999935
14.085 -4.579800000000141
14.086 -4.501250000000026
14.087 -4.422649999999938
14.088 -4.344149999999971
14.089 -4.265550000000055
14.09 -4.186850000000019
14.091 -4.108049999999864
14.092 -4.029099999999959
14.093 -3.950000000000134
14.094 -3.8706500000000936
14.095 -3.791050000000011
14.096 -3.7112499999998603
14.097 -3.6310499999999206
14.098 -3.550499999999991
14.099 -3.4695499999999253
14.1 -3.388150000000097
14.101 -3.3064000000001053
14.102 -3.2241500000000296
14.103 -3.141349999999897
14.104 -3.0580500000000272
14.105 -2.9743500000000216
14.106 -2.8901999999999055
14.107 -2.8056000000000263
14.108 -2.7205500000000367
14.109 -2.634999999999964
14.11 -2.549049999999928
14.111 -2.4627000000001025
14.112 -2.376000000000114
14.113 -2.2888999999999897
14.114 -2.2014499999998756
14.115 -2.1137499999998934
14.116 -2.0257000000000955
14.117 -1.9374000000000822
14.118 -1.8489000000000004
14.119 -1.7600499999999297
14.12 -1.6708500000000432
14.121 -1.5814500000000884
14.122 -1.4918999999998657
14.123 -1.4020000000000006
14.124 -1.3118500000000934
14.125 -1.2215499999999184
14.126 -1.1308999999999279
14.127 -1.0400000000000686
14.128 -0.9488499999999942
14.129 -0.8574000000000775
14.13 -0.765649999999972
14.131 -0.6736999999999715
14.132 -0.5813999999999819
14.133 -0.48884999999995044
14.134 -0.3961000000000242
14.135 -0.30304999999990895
14.136 -0.20975000000009875
14.137 -0.11625000000004687
14.138 -0.022549999999926795
14.139 0.07145000000003537
14.14 0.1655999999999186
14.141 0.25984999999992264
14.142 0.35420000000004753
14.143 0.44859999999997263
14.144 0.5431499999999923
14.145 0.6377999999999593
14.146 0.7324499999999262
14.147 0.827200000000014
14.148 0.9219500000001019
14.149 1.0167000000000161
14.15 1.1114999999999042
14.151 1.2064500000000602
14.152 1.301350000000069
14.153 1.3962499999999045
14.154 1.4912500000000342
14.155 1.5863000000001377
14.156 1.681599999999936
14.157 1.7769499999998815
14.158 1.8725000000000684
14.159 1.968249999999977
14.16 2.064100000000006
14.161 2.1602000000000774
14.162 2.2565999999999904
14.163 2.353299999999919
14.164 2.450099999999969
14.165 2.547250000000008
14.166 2.64480000000001
14.167 2.742450000000132
14.168 2.8403999999999234
14.169 2.9386999999998773
14.17 3.0371500000000995
14.171 3.1358500000000165
14.172 3.2348499999999487
14.173 3.3339500000000024
14.174 3.4332499999999504
14.175 3.5326999999999926
14.176 3.6321500000000353
14.177 3.7317000000000253
14.178 3.8313499999999627
14.179 3.931050000000047
14.18 4.030800000000105
14.181 4.130400000000069
14.182 4.229949999999885
14.183 4.329549999999848
14.184 4.429000000000065
14.185 4.528349999999986
14.186 4.627649999999934
14.187 4.726950000000056
14.188 4.826100000000083
14.189 4.925199999999963
14.19 5.024300000000016
14.191 5.123300000000122
14.192 5.222300000000055
14.193 5.3212999999999875
14.194 5.420299999999919
14.195 5.519449999999947
14.196 5.618750000000068
14.197 5.718050000000016
14.198 5.817449999999911
14.199 5.916999999999901
14.2 6.016600000000039
14.201 6.116450000000044
14.202 6.216499999999944
14.203 6.316599999999991
14.204 6.416799999999986
14.205 6.517100000000102
14.206 6.617499999999992
14.207 6.7179500000000285
14.208 6.818350000000091
14.209 6.9187000000000065
14.21 7.019099999999896
14.211 7.119449999999985
14.212 7.2197000000001275
14.213 7.319749999999854
14.214 7.419650000000007
14.215 7.519400000000065
14.216 7.618849999999934
14.217 7.718049999999935
14.218 7.817000000000067
14.219 7.915600000000037
14.22 8.013999999999937
14.221 8.112200000000119
14.222 8.209999999999988
14.223 8.307499999999843
14.224 8.404799999999977
14.225 8.501850000000069
14.226 8.598599999999971
14.227 8.695100000000004
14.228 8.791349999999996
14.229 8.887450000000067
14.23 8.98335000000007
14.231 9.079050000000006
14.232 9.17474999999994
14.233 9.270299999999953
14.234 9.36575000000002
14.235 9.46114999999994
14.236 9.556450000000085
14.237 9.651850000000003
14.238 9.747149999999975
14.239 9.842300000000026
14.24 9.937599999999998
14.241 10.032849999999996
14.242 10.128000000000046
14.243 10.223150000000098
14.244 10.31825
14.245 10.41329999999993
14.246 10.508299999999887
14.247 10.60320000000007
14.248 10.69790000000001
14.249 10.79249999999983
14.25 10.886950000000075
14.251 10.981250000000053
14.252 11.075399999999936
14.253 11.169249999999979
14.254 11.262849999999977
14.255 11.356250000000081
14.256 11.44939999999997
14.257 11.542299999999992
14.258 11.634850000000023
14.259 11.726999999999919
14.26 11.818950000000092
14.261 11.910500000000129
14.262 12.00165000000003
14.263 12.092599999999862
14.264 12.183099999999932
14.265 12.27320000000004
14.266 12.362949999999984
14.267 12.45224999999999
14.268 12.54110000000006
14.269 12.629500000000021
14.27 12.71750000000002
14.271 12.804949999999959
14.272 12.891899999999989
14.273 12.978450000000057
14.274 13.064399999999921
14.275 13.149800000000072
14.276 13.23474999999994
14.277 13.319199999999897
14.278 13.40315000000012
14.279 13.486499999999962
14.28 13.569349999999897
14.281 13.651800000000039
14.282 13.7337500000001
14.283 13.815300000000022
14.284 13.896449999999982
14.285 13.977100000000034
14.286 14.05739999999992
14.287 14.13730000000002
14.288 14.21679999999998
14.289 14.295999999999925
14.29 14.374900000000029
14.291 14.453499999999945
14.292 14.53170000000007
14.293 14.609550000000032
14.294 14.687149999999955
14.295 14.764450000000032
14.296 14.841400000000036
14.297 14.918050000000022
14.298 14.994449999999967
14.299 15.07044999999995
14.3 15.146150000000002
14.301 15.221550000000041
14.302 15.296550000000032
14.303 15.37120000000003
14.304 15.445400000000003
14.305 15.51924999999999
14.306 15.592649999999955
14.307 15.665550000000007
14.308 15.738000000000035
14.309 15.80989999999992
14.31 15.881199999999948
14.311 15.951950000000007
14.312 16.02210000000003
14.313 16.091650000000026
14.314 16.16050000000004
14.315 16.228649999999995
14.316 16.29614999999994
14.317 16.362900000000018
14.318 16.42900000000001
14.319 16.49434999999996
14.32 16.558899999999984
14.321 16.622850000000064
14.322 16.686099999999993
14.323 16.748599999999968
14.324 16.810500000000086
14.325 16.871799999999997
14.326 16.932449999999992
14.327 16.992449999999984
14.328 17.051900000000007
14.329 17.11078500000003
14.33 17.169074999999996
14.331 17.22681000000002
14.332 17.284044999999956
14.333 17.34071499999998
14.334 17.39682499999999
14.335 17.452424999999955
14.336 17.50746499999999
14.337 17.561904999999992
14.338 17.615779999999997
14.339 17.66910000000005
14.34 17.721765000000033
14.341 17.773780000000013
14.342 17.82516499999999
14.343 17.875919999999976
14.344 17.92600499999999
14.345 17.975385000000003
14.346 18.02405000000001
14.347 18.072014999999993
14.348 18.119274999999977
14.349 18.16579500000001
14.35 18.21157000000003
14.351 18.256624999999975
14.352 18.300929999999973
14.353 18.344444999999997
14.354 18.387220000000035
14.355 18.429245000000034
14.356 18.470479999999977
14.357 18.510945000000007
14.358 18.55063999999999
14.359 18.58957
14.36 18.62775500000003
14.361 18.66516999999997
14.362 18.70181999999998
14.363 18.737720000000014
14.364 18.772890000000015
14.365 18.80733999999999
14.366 18.841049999999992
14.367 18.874055000000016
14.368 18.90634999999999
14.369 18.93792999999998
14.37 18.968830000000004
14.371 18.99902000000002
14.372 19.028490000000005
14.373 19.057264999999983
14.374 19.085329999999992
14.375 19.112670000000005
14.376 19.13927000000001
14.377 19.165114999999997
14.378 19.190196999999998
14.379 19.214506000000004
14.38 19.238030999999996
14.381 19.260755
14.382 19.2826735
14.383 19.303780200000002
14.384 19.324068
14.385 19.3435353
14.386 19.3621805
14.387 19.380009499999996
14.388 19.397022
14.389 19.413218999999994
14.39 19.428608
14.391 19.443189999999998
14.392 19.456965
14.393 19.46993000000001
14.394 19.482089999999992
14.395 19.49343499999999
14.396 19.503935000000006
14.397 19.51359
14.398 19.522404999999992
14.399 19.53034999999999
14.4 19.537405000000014
14.401 19.543545000000005
14.402 19.54877499999999
14.403 19.553059999999995
14.404 19.556385000000024
14.405 19.558755000000026
14.406 19.560125
14.407 19.560519999999983
14.408 19.559939999999997
14.409 19.558355
14.41 19.555794999999996
14.411 19.552255000000002
14.412 19.54774
14.413 19.54229000000001
14.414 19.53591
14.415 19.528605000000006
14.416 19.520384999999976
14.417 19.51127499999999
14.418 19.50131
14.419 19.490510000000004
14.42 19.478870000000022
14.421 19.466409999999982
14.422 19.453185000000005
14.423 19.439195000000005
14.424 19.42443000000002
14.425 19.40889999999997
14.426 19.392655000000005
14.427 19.375700000000013
14.428 19.35800499999994
14.429 19.33957000000005
14.43 19.32042500000005
14.431 19.30053999999997
14.432 19.279914999999985
14.433 19.258584999999954
14.434 19.236464999999956
14.435 19.213580000000068
14.436 19.189880000000052
14.437 19.165299999999995
14.438 19.139849999999946
14.439 19.11355
14.44 19.086250000000057
14.441 19.05794999999995
14.442 19.028699999999994
14.443 18.998400000000068
14.444 18.966999999999942
14.445 18.93449999999996
14.446 18.900950000000012
14.447 18.866300000000034
14.448 18.83045
14.449 18.793499999999934
14.45 18.755499999999984
14.451 18.716350000000034
14.452 18.676150000000032
14.453 18.634849999999997
14.454 18.592600000000033
14.455 18.549349999999983
14.456 18.505150000000004
14.457 18.460049999999978
14.458 18.413949999999957
14.459 18.367100000000068
14.46 18.31945
14.461 18.270899999999966
14.462 18.221700000000013
14.463 18.171750000000024
14.464 18.121000000000024
14.465 18.069600000000015
14.466 18.01750000000003
14.467 17.964749999999952
14.468 17.911299999999983
14.469 17.857100000000063
14.47 17.802150000000015
14.471 17.746450000000017
14.472 17.690100000000015
14.473 17.632999999999885
14.474 17.575149999999976
14.475 17.51660000000009
14.476 17.457100000000008
14.477 17.39684999999998
14.478 17.335749999999873
14.479 17.27369999999992
14.48 17.210800000000066
14.481 17.147100000000115
14.482 17.08255000000009
14.483 17.016849999999977
14.484 16.950249999999993
14.485 16.88274999999996
14.486 16.814149999999987
14.487 16.744699999999938
14.488 16.674350000000018
14.489 16.60289999999998
14.49 16.530499999999925
14.491 16.45710000000005
14.492 16.382799999999953
14.493 16.307649999999956
14.494 16.231550000000112
14.495 16.15455000000005
14.496 16.076599999999967
14.497 15.997700000000037
14.498 15.918049999999981
14.499 15.837599999999998
14.5 15.756199999999998
14.501 15.674050000000042
14.502 15.591199999999935
14.503 15.507449999999956
14.504 15.42290000000005
14.505 15.337600000000021
14.506 15.251399999999943
14.507 15.164449999999913
14.508 15.076750000000102
14.509 14.988250000000022
14.51 14.898999999999987
14.511 14.809049999999976
14.512 14.718249999999891
14.513 14.626700000000026
14.514 14.534400000000037
14.515 14.441350000000094
14.516 14.347600000000002
14.517 14.25304999999998
14.518 14.157849999999957
14.519 14.062049999999902
14.52 13.965550000000041
14.521 13.868300000000055
14.522 13.770450000000038
14.523 13.671950000000017
14.524 13.572750000000013
14.525 13.472949999999983
14.526 13.372549999999919
14.527 13.271549999999998
14.528 13.1698500000001
14.529 13.06745000000005
14.53 12.964549999999914
14.531 12.86104999999992
14.532 12.756700000000029
14.533 12.65169999999996
14.534 12.546150000000006
14.535 12.439900000000073
14.536 12.332850000000041
14.537 12.22510000000003
14.538 12.116700000000016
14.539 12.0074999999999
14.54 11.897599999999981
14.541 11.787000000000083
14.542 11.675649999999886
14.543 11.563499999999935
14.544 11.450600000000033
14.545 11.336900000000032
14.546 11.222450000000078
14.547 11.107249999999999
14.548 10.991249999999994
14.549 10.874599999999985
14.55 10.757150000000049
14.551 10.639049999999935
14.552 10.520349999999963
14.553 10.40100000000016
14.554 10.28104999999998
14.555 10.160449999999967
14.556 10.039299999999898
14.557 9.917649999999917
14.558 9.795650000000121
14.559 9.673200000000042
14.56 9.550300000000025
14.561 9.427099999999994
14.562 9.303549999999973
14.563 9.179750000000084
14.564 9.055699999999979
14.565 8.931299999999885
14.566 8.80659999999995
14.567 8.681699999999944
14.568 8.556550000000072
14.569 8.431100000000011
14.57 8.305249999999987
14.571 8.179150000000094
14.572 8.052750000000012
14.573 7.925899999999992
14.574 7.798650000000011
14.575 7.6709499999999196
14.576 7.542849999999865
14.577 7.414250000000074
14.578 7.285100000000051
14.579 7.155349999999998
14.58 7.025150000000008
14.581 6.89439999999996
14.582 6.763000000000082
14.583 6.6309999999999985
14.584 6.498549999999978
14.585 6.365600000000048
14.586 6.232049999999913
14.587 6.09785000000012
14.588 5.963250000000017
14.589 5.828199999999978
14.59 5.6925999999998815
14.591 5.556849999999863
14.592 5.420700000000056
14.593 5.284150000000112
14.594 5.147250000000006
14.595 5.009949999999764
14.596 4.872650000000214
14.597 4.7352000000000505
14.598 4.597549999999992
14.599 4.459899999999934
14.6 4.322099999999954
14.601 4.184100000000079
14.602 4.046049999999885
14.603 3.908199999999931
14.604 3.770349999999978
14.605 3.6323500000001037
14.606 3.494350000000229
14.607 3.3564499999999553
14.608 3.218649999999976
14.609 3.0806500000001016
14.61 2.9425999999999064
14.611 2.8047499999999532
14.612 2.6667500000000786
14.613 2.5287500000002043
14.614 2.3907000000000096
14.615 2.2522999999999986
14.616 2.113899999999988
14.617 1.9754999999999772
14.618 1.8369500000000456
14.619 1.698199999999872
14.62 1.5593999999997248
14.621 1.4206499999998985
14.622 1.2815000000002823
14.623 1.1421500000000777
14.624 1.0028499999998468
14.625 0.863549999999963
14.626 0.7242000000001053
14.627 0.5848499999999007
14.628 0.4453499999997751
14.629 0.3058499999999964
14.63 0.1663500000002177
14.631 0.026800000000118396
14.632 -0.11250000000011251
14.633 -0.25179999999999647
14.634 -0.3911499999998541
14.635 -0.5305000000000587
14.636 -0.6698000000002896
14.637 -0.8089499999999056
14.638 -0.9478999999999738
14.639 -1.086650000000147
14.64 -1.2254499999999475
14.641 -1.3641999999997738
14.642 -1.5025999999997848
14.643 -1.6410000000001423
14.644 -1.7792000000002584
14.645 -1.9171999999997857
14.646 -2.0552499999999805
14.647 -2.1929000000000394
14.648 -2.3303499999998563
14.649 -2.467650000000099
14.65 -2.6045500000002053
14.651 -2.74125000000007
14.652 -2.877749999999693
14.653 -3.013949999999821
14.654 -3.1497500000001595
14.655 -3.2851500000000144
14.656 -3.4203999999999484
14.657 -3.555200000000119
14.658 -3.6895000000002067
14.659 -3.823450000000131
14.66 -3.956849999999998
14.661 -4.089849999999728
14.662 -4.222599999999938
14.663 -4.354850000000063
14.664 -4.4865499999997835
14.665 -4.618049999999957
14.666 -4.749199999999967
14.667 -4.879749999999946
14.668 -5.009750000000215
14.669 -5.139400000000322
14.67 -5.268849999999839
14.671 -5.397799999999966
14.672 -5.526299999999984
14.673 -5.65459999999976
14.674 -5.782400000000146
14.675 -5.909800000000049
14.676 -6.036899999999935
14.677 -6.163600000000033
14.678 -6.289899999999994
14.679 -6.415750000000019
14.68 -6.541350000000001
14.681 -6.666450000000074
14.682 -6.791100000000036
14.683 -6.915400000000009
14.684 -7.039200000000072
14.685 -7.162549999999851
14.686 -7.285349999999919
14.687 -7.4076500000000784
14.688 -7.529400000000005
14.689 -7.6505500000000755
14.69 -7.771049999999967
14.691 -7.890899999999854
14.692 -8.009999999999962
14.693 -8.128500000000038
14.694 -8.246200000000016
14.695 -8.363050000000094
14.696 -8.479350000000114
14.697 -8.594749999999914
14.698 -8.709250000000015
14.699 -8.823049999999965
14.7 -8.936049999999987
14.701 -9.048150000000136
14.702 -9.159450000000014
14.703 -9.270049999999912
14.704 -9.37979999999991
14.705 -9.48884999999993
14.706 -9.597300000000093
14.707 -9.704950000000157
14.708 -9.811949999999868
14.709 -9.918299999999922
14.71 -10.024000000000143
14.711 -10.129050000000014
14.712 -10.233550000000001
14.713 -10.33749999999993
14.714 -10.440799999999854
14.715 -10.543399999999973
14.716 -10.645500000000009
14.717 -10.747000000000014
14.718 -10.847850000000014
14.719 -10.948100000000155
14.72 -11.047599999999997
14.721 -11.146449999999836
14.722 -11.244550000000068
14.723 -11.341800000000054
14.724 -11.438299999999915
14.725 -11.534049999999997
14.726 -11.628850000000059
14.727 -11.72285000000002
14.728 -11.816000000000084
14.729 -11.908000000000058
14.73 -11.999049999999837
14.731 -12.089299999999865
14.732 -12.178550000000072
14.733 -12.266650000000018
14.734 -12.353799999999943
14.735 -12.439950000000048
14.736 -12.524950000000063
14.737 -12.60905000000003
14.738 -12.692100000000032
14.739 -12.774049999999917
14.74 -12.85495000000001
14.741 -12.934749999999987
14.742 -13.01354999999997
14.743 -13.091350000000132
14.744 -13.168149999999953
14.745 -13.243949999999954
14.746 -13.318650000000016
14.747 -13.392400000000054
14.748 -13.465150000000097
14.749 -13.536899999999976
14.75 -13.60774999999998
14.751 -13.677550000000016
14.752 -13.74639999999986
14.753 -13.814350000000003
14.754 -13.881300000000152
14.755 -13.947299999999933
14.756 -14.012400000000014
14.757 -14.076449999999955
14.758 -14.139599999999849
14.759 -14.201949999999991
14.76 -14.263200000000017
14.761 -14.323549999999996
14.762 -14.383000000000104
14.763 -14.441450000000042
14.764 -14.498999999999935
14.765 -14.555649999999954
14.766 -14.611349999999954
14.767 -14.666100000000103
14.768 -14.720000000000011
14.769 -14.773000000000042
14.77 -14.82500000000008
14.771 -14.876099999999898
14.772 -14.926399999999965
14.773 -14.97575000000001
14.774 -15.024150000000033
14.775 -15.071699999999986
14.776 -15.118349999999891
14.777 -15.164049999999948
14.778 -15.208900000000108
14.779 -15.25265000000015
14.78 -15.295450000000002
14.781 -15.337300000000004
14.782 -15.37799999999992
14.783 -15.417599999999892
14.784 -15.456050000000124
14.785 -15.493299999999946
14.786 -15.529349999999878
14.787 -15.564150000000124
14.788 -15.597699999999984
14.789 -15.629999999999983
14.79 -15.66105000000012
14.791 -15.690749999999925
14.792 -15.719049999999948
14.793 -15.746049999999961
14.794 -15.771849999999912
14.795 -15.796450000000148
14.796 -15.8198
14.797 -15.841899999999992
14.798 -15.86275000000012
14.799 -15.882599999999906
14.8 -15.901299999999951
[truncated: 204,358 more chars]
