# Supplementary material for: 2D Synthetic dataset of numerical simulations of long-period seismicity in a volcanic edifice and related sensitivity kernels
Source: Data Brief. 2021 Jan 25;34:106673. doi: 10.1016/j.dib.2020.106673 (PMC7841316; doi:10.1016/j.dib.2020.106673)
Supplement: Supplementary Data S1 — Supplementary Raw Research Data. This is open data under the CC BY license http://creativecommons.org/licenses/by/4.0/ [file mmc1.zip › Dataset/OUTPUT_SEISMOGRAMS/9000_3000/vel_X_hetero_11000_2830_SVF7e-1Hz.semv]

-1.714286 0.0
-1.713286 0.0
-1.712286 0.0
-1.711286 0.0
-1.710286 0.0
-1.709286 0.0
-1.708286 0.0
-1.707286 0.0
-1.706286 -2.75963655e-31
-1.705286 -4.6517193e-30
-1.704286 -4.0171171345e-29
-1.703286 -2.362038607e-28
-1.702286 -1.0600176150000002e-27
-1.701286 -3.8571619200000004e-27
-1.700286 -1.1800280249999998e-26
-1.699286 -3.1052207e-26
-1.698286 -7.127878499999999e-26
-1.697286 -1.4374117050000001e-25
-1.696286 -2.5468370500000004e-25
-1.695286 -3.9271145500000003e-25
-1.694286 -5.123407649999999e-25
-1.693286 -5.2172754999999995e-25
-1.692286 -2.8820805000000007e-25
-1.691286 3.2422200000000006e-25
-1.690286 1.38135194e-24
-1.689286 2.7869823999999998e-24
-1.688286 4.21806486e-24
-1.687286 5.148272e-24
-1.686286 5.00690425e-24
-1.685286 3.4628545e-24
-1.684286 7.348685e-25
-1.683286 -2.2499920000000006e-24
-1.682286 -4.039268e-24
-1.681286 -3.2661399999999994e-24
-1.680286 4.376600000000006e-25
-1.679286 5.5983185000000005e-24
-1.678286 8.636588e-24
-1.677286 4.595999499999998e-24
-1.676286 -1.110800845e-23
-1.675286 -4.0438195999999994e-23
-1.674286 -8.095835905e-23
-1.673286 -1.255537605e-22
-1.672286 -1.6414933e-22
-1.671286 -1.8694018500000003e-22
-1.670286 -1.8763114499999998e-22
-1.669286 -1.6472299499999998e-22
-1.668286 -1.19421015e-22
-1.667286 -5.0265849999999975e-23
-1.666286 5.349185000000002e-23
-1.665286 2.1639018999999994e-22
-1.664286 4.757960795e-22
-1.663286 8.7382261e-22
-1.662286 1.4430404704999998e-21
-1.661286 2.18903925e-21
-1.660286 3.0733126999999997e-21
-1.659286 3.99836825e-21
-1.658286 4.794579e-21
-1.657286 5.207461500000001e-21
-1.656286 4.886975500000001e-21
-1.655286 3.387564499999999e-21
-1.654286 1.9642149999999948e-22
-1.653286 -5.1872625e-21
-1.652286 -1.3103714949999999e-20
-1.651286 -2.3514142499999998e-20
-1.650286 -3.5741750049999996e-20
-1.649286 -4.8235897500000004e-20
-1.648286 -5.844961100000001e-20
-1.647286 -6.292606e-20
-1.646286 -5.766622499999999e-20
-1.645286 -3.8797644999999995e-20
-1.644286 -3.492209999999995e-21
-1.643286 4.8993139999999993e-20
-1.642286 1.163382105e-19
-1.641286 1.9246013999999998e-19
-1.640286 2.673036995e-19
-1.639286 3.27293055e-19
-1.638286 3.56547815e-19
-1.637286 3.388715899999999e-19
-1.636286 2.6040519999999995e-19
-1.635286 1.1270690000000008e-19
-1.634286 -1.04117e-19
-1.633286 -3.78730025e-19
-1.632286 -6.8691029e-19
-1.631286 -9.91498025e-19
-1.630286 -1.2444119599999999e-18
-1.629286 -1.3909724500000003e-18
-1.628286 -1.3764396999999997e-18
-1.627286 -1.1542876499999997e-18
-1.626286 -6.953652499999997e-19
-1.625286 3.1967999999998352e-21
-1.624286 9.106452499999995e-19
-1.623286 1.958118e-18
-1.622286 3.03814755e-18
-1.621286 4.008969449999999e-18
-1.620286 4.7040229000000005e-18
-1.619286 4.9465260500000004e-18
-1.618286 4.568476999999999e-18
-1.617286 3.432821499999999e-18
-1.616286 1.4570035000000012e-18
-1.615286 -1.3644124999999995e-18
-1.614286 -4.9407085000000015e-18
-1.613286 -9.0724228e-18
-1.612286 -1.3447964500000001e-17
-1.611286 -1.7651768700000002e-17
-1.610286 -2.11855125e-17
-1.609286 -2.3502807e-17
-1.608286 -2.4056258499999997e-17
-1.607286 -2.2354061499999997e-17
-1.606286 -1.8021590000000005e-17
-1.605286 -1.0861484999999997e-17
-1.604286 -9.049599999999962e-19
-1.603286 1.1553904999999996e-17
-1.602286 2.5948544999999998e-17
-1.601286 4.1460464999999996e-17
-1.600286 5.707225849999999e-17
-1.599286 7.165076e-17
-1.598286 8.40524165e-17
-1.597286 9.323726499999999e-17
-1.596286 9.837380000000001e-17
-1.595286 9.891405000000001e-17
-1.594286 9.461913999999999e-17
-1.593286 8.552157000000001e-17
-1.592286 7.181831999999996e-17
-1.591286 5.370098500000001e-17
-1.590286 3.114492500000006e-17
-1.589286 3.690969999999961e-18
-1.588286 -2.973455500000004e-17
-1.587286 -7.091300499999999e-17
-1.586286 -1.2229554499999997e-16
-1.585286 -1.86802405e-16
-1.584286 -2.6745269700000003e-16
-1.583286 -3.668461e-16
-1.582286 -4.865490829999999e-16
-1.581286 -6.264719799999999e-16
-1.580286 -7.843387e-16
-1.579286 -9.5536055e-16
-1.578286 -1.1322134e-15
-1.577286 -1.3053799000000001e-15
-1.576286 -1.4638745999999998e-15
-1.575286 -1.5963051000000002e-15
-1.574286 -1.6921583999999996e-15
-1.573286 -1.7431465999999994e-15
-1.572286 -1.7444175000000005e-15
-1.571286 -1.6954155000000005e-15
-1.570286 -1.6002205e-15
-1.569286 -1.4672689999999999e-15
-1.568286 -1.3084099999999991e-15
-1.567286 -1.1374130000000003e-15
-1.566286 -9.681255000000006e-16
-1.565286 -8.125295000000002e-16
-1.564286 -6.790570000000006e-16
-1.563286 -5.714629999999999e-16
-1.562286 -4.884839999999997e-16
-1.561286 -4.2445750000000065e-16
-1.560286 -3.708275000000002e-16
-1.559286 -3.1833649999999813e-16
-1.558286 -2.5957450000000027e-16
-1.557286 -1.914185000000002e-16
-1.556286 -1.168535000000001e-16
-1.555286 -4.5703000000001495e-17
-1.554286 5.987000000000383e-18
-1.553286 1.8017000000000578e-17
-1.552286 -3.0568499999998196e-17
-1.551286 -1.572185000000009e-16
-1.550286 -3.7134050000000197e-16
-1.549286 -6.702375000000002e-16
-1.548286 -1.0362689999999996e-15
-1.547286 -1.4358189999999991e-15
-1.546286 -1.8204290000000005e-15
-1.545286 -2.1300440000000007e-15
-1.544286 -2.297993e-15
-1.543286 -2.2569469999999995e-15
-1.542286 -1.944788499999998e-15
-1.541286 -1.3092910000000004e-15
-1.540286 -3.105765000000016e-16
-1.539286 1.0793620000000013e-15
-1.538286 2.880368000000001e-15
-1.537286 5.110759999999999e-15
-1.536286 7.795910499999998e-15
-1.535286 1.09774718e-14
-1.534286 1.472146755e-14
-1.533286 1.91234782e-14
-1.532286 2.4309390449999994e-14
-1.531286 3.0430874499999993e-14
-1.530286 3.76553235e-14
-1.529286 4.61509155e-14
-1.528286 5.6068675000000006e-14
-1.527286 6.752360000000001e-14
-1.526286 8.057760000000001e-14
-1.525286 9.522706000000001e-14
-1.524286 1.1139673999999997e-13
-1.523286 1.28941615e-13
-1.522286 1.4765635000000004e-13
-1.521286 1.6729122000000002e-13
-1.520286 1.8757174999999998e-13
-1.519286 2.0821899999999997e-13
-1.518286 2.2896614999999993e-13
-1.517286 2.4956890000000004e-13
-1.516286 2.698067e-13
-1.515286 2.894726e-13
-1.514286 3.0835525e-13
-1.513286 3.262139999999999e-13
-1.512286 3.4274919999999987e-13
-1.511286 3.575778999999999e-13
-1.510286 3.7021629999999995e-13
-1.509286 3.8007200000000006e-13
-1.508286 3.8645294999999997e-13
-1.507286 3.885914000000001e-13
-1.506286 3.8568025000000017e-13
-1.505286 3.769171e-13
-1.504286 3.6155139999999966e-13
-1.503286 3.3892929999999995e-13
-1.502286 3.0852380000000026e-13
-1.501286 2.699477500000001e-13
-1.500286 2.229543000000001e-13
-1.499286 1.674124e-13
-1.498286 1.0327315000000014e-13
-1.497286 3.052760000000004e-14
-1.496286 -5.083750000000041e-14
-1.495286 -1.408645500000002e-13
-1.494286 -2.3964184999999983e-13
-1.493286 -3.4729175000000023e-13
-1.492286 -4.639341999999997e-13
-1.491286 -5.8963485e-13
-1.490286 -7.243329000000001e-13
-1.489286 -8.677660999999997e-13
-1.488286 -1.0194053500000001e-12
-1.487286 -1.17841215e-12
-1.486286 -1.34361987e-12
-1.485286 -1.5135483000000002e-12
-1.484286 -1.6864606299999999e-12
-1.483286 -1.86044755e-12
-1.482286 -2.0335296000000003e-12
-1.481286 -2.2037769e-12
-1.480286 -2.3694129499999998e-12
-1.479286 -2.5289021e-12
-1.478286 -2.681005e-12
-1.477286 -2.8247955e-12
-1.476286 -2.9596300000000004e-12
-1.475286 -3.0850825e-12
-1.474286 -3.20085e-12
-1.473286 -3.3066315000000013e-12
-1.472286 -3.4020124999999986e-12
-1.471286 -3.4863519999999995e-12
-1.470286 -3.558687e-12
-1.469286 -3.617686999999997e-12
-1.468286 -3.6616350000000005e-12
-1.467286 -3.688412500000002e-12
-1.466286 -3.695575499999999e-12
-1.465286 -3.680440500000002e-12
-1.464286 -3.6401425e-12
-1.463286 -3.5717605e-12
-1.462286 -3.4724540000000017e-12
-1.461286 -3.3395409999999995e-12
-1.460286 -3.170587499999998e-12
-1.459286 -2.963503999999998e-12
-1.458286 -2.716614500000001e-12
-1.457286 -2.4286999999999995e-12
-1.456286 -2.0990189999999987e-12
-1.455286 -1.7273200000000048e-12
-1.454286 -1.3138194999999982e-12
-1.453286 -8.591719999999993e-13
-1.452286 -3.6448900000000033e-13
-1.451286 1.6876600000000602e-13
-1.450286 7.388084999999958e-13
-1.449286 1.3434739999999988e-12
-1.448286 1.980331499999999e-12
-1.447286 2.646612499999997e-12
-1.446286 3.3391995000000023e-12
-1.445286 4.054686000000001e-12
-1.444286 4.789278000000001e-12
-1.443286 5.538922999999999e-12
-1.442286 6.2994185000000006e-12
-1.441286 7.066581500000003e-12
-1.440286 7.836549999999998e-12
-1.439286 8.606092999999997e-12
-1.438286 9.37301e-12
-1.437286 1.0136493e-11
-1.436286 1.089746305e-11
-1.435286 1.16587605e-11
-1.434286 1.242513245e-11
-1.433286 1.32030135e-11
-1.432286 1.40000185e-11
-1.431286 1.4824163500000003e-11
-1.430286 1.5682947500000003e-11
-1.429286 1.6582300000000002e-11
-1.428286 1.7525513999999998e-11
-1.427286 1.8512360999999995e-11
-1.426286 1.9538534999999996e-11
-1.425286 2.059535500000001e-11
-1.424286 2.1670069999999993e-11
-1.423286 2.2746434999999996e-11
-1.422286 2.3805890000000018e-11
-1.421286 2.482880499999999e-11
-1.420286 2.5795745000000003e-11
-1.419286 2.6688875000000013e-11
-1.418286 2.7492529999999997e-11
-1.417286 2.8193724999999987e-11
-1.416286 2.878173499999999e-11
-1.415286 2.924717499999999e-11
-1.414286 2.958076e-11
-1.413286 2.9771560000000006e-11
-1.412286 2.980550000000001e-11
-1.411286 2.9664110000000024e-11
-1.410286 2.932383499999999e-11
-1.409286 2.8756299999999977e-11
-1.408286 2.7929599999999996e-11
-1.407286 2.681003500000001e-11
-1.406286 2.536520500000001e-11
-1.405286 2.3566679999999992e-11
-1.404286 2.1392920000000005e-11
-1.403286 1.8831745000000033e-11
-1.402286 1.5881189999999958e-11
-1.401286 1.254976499999998e-11
-1.400286 8.854840000000051e-12
-1.399286 4.819364999999983e-12
-1.398286 4.68199999999955e-13
-1.397286 -4.176084999999996e-12
-1.396286 -9.097559999999976e-12
-1.395286 -1.4290335000000019e-11
-1.394286 -1.976059999999996e-11
-1.393286 -2.5525929999999946e-11
-1.392286 -3.161345000000003e-11
-1.391286 -3.805560500000004e-11
-1.390286 -4.488370500000002e-11
-1.389286 -5.2121049999999995e-11
-1.388286 -5.977589999999998e-11
-1.387286 -6.783488499999998e-11
-1.386286 -7.625821500000001e-11
-1.385286 -8.497713e-11
-1.384286 -9.389374499999998e-11
-1.383286 -1.0288390200000001e-10
-1.382286 -1.1180200499999999e-10
-1.381286 -1.2048774799999998e-10
-1.380286 -1.2877362499999998e-10
-1.379286 -1.3649244500000002e-10
-1.378286 -1.4348416000000003e-10
-1.377286 -1.49601035e-10
-1.376286 -1.5471118499999998e-10
-1.375286 -1.587008e-10
-1.374286 -1.61474515e-10
-1.373286 -1.629557499999999e-10
-1.372286 -1.6308700000000003e-10
-1.371286 -1.6183015e-10
-1.370286 -1.5916999999999993e-10
-1.369286 -1.5511690000000013e-10
-1.368286 -1.497110000000001e-10
-1.367286 -1.4302829999999995e-10
-1.366286 -1.3518474999999988e-10
-1.365286 -1.2633894999999995e-10
-1.364286 -1.1668980000000013e-10
-1.363286 -1.0647245000000005e-10
-1.362286 -9.594799999999988e-11
-1.361286 -8.538819999999992e-11
-1.360286 -7.50565999999999e-11
-1.359286 -6.518595000000019e-11
-1.358286 -5.5957200000000096e-11
-1.357286 -4.747719999999992e-11
-1.356286 -3.9761600000000026e-11
-1.355286 -3.272529999999994e-11
-1.354286 -2.6177199999999993e-11
-1.353286 -1.9826850000000102e-11
-1.352286 -1.329790000000018e-11
-1.351286 -6.147099999999883e-12
-1.350286 2.1091000000001902e-12
-1.349286 1.1965699999999902e-11
-1.348286 2.390175000000009e-11
-1.347286 3.835385000000009e-11
-1.346286 5.569444999999975e-11
-1.345286 7.621634999999998e-11
-1.344286 1.0012219999999998e-10
-1.343286 1.2752155000000004e-10
-1.342286 1.5842740000000017e-10
-1.341286 1.927564999999999e-10
-1.340286 2.3032919999999992e-10
-1.339286 2.708632e-10
-1.338286 3.139642500000001e-10
-1.337286 3.5911124999999995e-10
-1.336286 4.0563482499999996e-10
-1.335286 4.52693375e-10
-1.334286 4.99250155e-10
-1.333286 5.4405337e-10
-1.332286 5.8562517e-10
-1.331286 6.22264555e-10
-1.330286 6.520658e-10
-1.329286 6.7295655e-10
-1.328286 6.82756e-10
-1.327286 6.792532e-10
-1.326286 6.603003e-10
-1.325286 6.239231e-10
-1.324286 5.684368499999997e-10
-1.323286 4.925618500000001e-10
-1.322286 3.9553899999999995e-10
-1.321286 2.7722880000000017e-10
-1.320286 1.381995000000003e-10
-1.319286 -2.0211200000000008e-11
-1.318286 -1.9585804999999985e-10
-1.317286 -3.8577510000000034e-10
-1.316286 -5.861928999999999e-10
-1.315286 -7.925854999999999e-10
-1.314286 -9.997470500000003e-10
-1.313286 -1.2018911e-09
-1.312286 -1.3927824e-09
-1.311286 -1.5658953549999998e-09
-1.310286 -1.7145909e-09
-1.309286 -1.8323171450000001e-09
-1.308286 -1.9128285000000002e-09
-1.307286 -1.9504173499999995e-09
-1.306286 -1.940145599999999e-09
-1.305286 -1.8780787500000006e-09
-1.304286 -1.7615051000000006e-09
-1.303286 -1.5891304999999994e-09
-1.302286 -1.3612414999999992e-09
-1.301286 -1.0798075e-09
-1.300286 -7.485370000000003e-10
-1.299286 -3.728650000000003e-10
-1.298286 4.014499999999947e-11
-1.297286 4.819585000000004e-10
-1.296286 9.428015000000002e-10
-1.295286 1.4119614999999994e-09
-1.294286 1.878137e-09
-1.293286 2.3298168500000004e-09
-1.292286 2.7556809e-09
-1.291286 3.1449964000000003e-09
-1.290286 3.48798839e-09
-1.289286 3.77616405e-09
-1.288286 4.002586559999999e-09
-1.287286 4.1620662e-09
-1.286286 4.251278650000001e-09
-1.285286 4.268819e-09
-1.284286 4.2151565e-09
-1.283286 4.092534e-09
-1.282286 3.904810999999999e-09
-1.281286 3.657263000000001e-09
-1.280286 3.356344499999999e-09
-1.279286 3.009438999999998e-09
-1.278286 2.6246150000000013e-09
-1.277286 2.2103520000000026e-09
-1.276286 1.7753239999999996e-09
-1.275286 1.3281830000000006e-09
-1.274286 8.773254999999972e-10
-1.273286 4.3072899999999794e-10
-1.272286 -4.2229999999982544e-12
-1.271286 -4.209169999999974e-10
-1.270286 -8.13618000000001e-10
-1.269286 -1.1776225000000017e-09
-1.268286 -1.509379999999996e-09
-1.267286 -1.8065380000000017e-09
-1.266286 -2.068022000000003e-09
-1.265286 -2.294044499999999e-09
-1.264286 -2.4860689999999996e-09
-1.263286 -2.6467205000000007e-09
-1.262286 -2.779644999999999e-09
-1.261286 -2.889297e-09
-1.260286 -2.9806830000000002e-09
-1.259286 -3.0590644999999993e-09
-1.258286 -3.129603e-09
-1.257286 -3.197026e-09
-1.256286 -3.2652655e-09
-1.255286 -3.3371395e-09
-1.254286 -3.4141045000000006e-09
-1.253286 -3.4960616999999997e-09
-1.252286 -3.5812643499999994e-09
-1.251286 -3.66633815e-09
-1.250286 -3.7464058e-09
-1.249286 -3.81532215e-09
-1.248286 -3.86600485e-09
-1.247286 -3.890836e-09
-1.246286 -3.8821325e-09
-1.245286 -3.832636e-09
-1.244286 -3.73599e-09
-1.243286 -3.587198499999999e-09
-1.242286 -3.383017e-09
-1.241286 -3.1222635000000006e-09
-1.240286 -2.806045500000001e-09
-1.239286 -2.437854500000002e-09
-1.238286 -2.0235830000000003e-09
-1.237286 -1.5714534999999961e-09
-1.236286 -1.0918269999999988e-09
-1.235286 -5.969695000000009e-10
-1.234286 -1.0077950000000122e-10
-1.233286 3.815629999999969e-10
-1.232286 8.339630000000021e-10
-1.231286 1.2397665000000013e-09
-1.230286 1.5821924999999978e-09
-1.229286 1.8447330000000002e-09
-1.228286 2.011581500000002e-09
-1.227286 2.0680995000000022e-09
-1.226286 2.0012649999999997e-09
-1.225286 1.8001389999999988e-09
-1.224286 1.4563259999999984e-09
-1.223286 9.644615000000005e-10
-1.222286 3.226340000000005e-10
-1.221286 -4.672305000000002e-10
-1.220286 -1.3990135000000006e-09
-1.219286 -2.4621835000000006e-09
-1.218286 -3.6416469999999975e-09
-1.217286 -4.917672999999999e-09
-1.216286 -6.265983500000002e-09
-1.215286 -7.657915000000003e-09
-1.214286 -9.060702e-09
-1.213286 -1.0437836499999998e-08
-1.212286 -1.1749466500000003e-08
-1.211286 -1.2952938499999999e-08
-1.210286 -1.4003353499999997e-08
-1.209286 -1.4854239999999996e-08
-1.208286 -1.5458315000000003e-08
-1.207286 -1.5768340000000005e-08
-1.206286 -1.5738154999999985e-08
-1.205286 -1.5323795000000006e-08
-1.204286 -1.4484890000000012e-08
-1.203286 -1.3186164999999996e-08
-1.202286 -1.1399180000000003e-08
-1.201286 -9.104155000000006e-09
-1.200286 -6.291885000000003e-09
-1.199286 -2.965734999999998e-09
-1.198286 8.565950000000119e-10
-1.197286 5.1415449999999995e-09
-1.196286 9.838460000000006e-09
-1.195286 1.4878865000000004e-08
-1.194286 2.0176549999999988e-08
-1.193286 2.562815500000001e-08
-1.192286 3.1114595e-08
-1.191286 3.65034335e-08
-1.190286 4.1651868999999996e-08
-1.189286 4.641043099999999e-08
-1.188286 5.06272105e-08
-1.187286 5.4152650500000005e-08
-1.186286 5.684438049999999e-08
-1.185286 5.857200999999999e-08
-1.184286 5.9222045e-08
-1.183286 5.870212e-08
-1.182286 5.6944714999999997e-08
-1.181286 5.391014500000002e-08
-1.180286 4.958886999999998e-08
-1.179286 4.400290499999999e-08
-1.178286 3.7206349999999995e-08
-1.177286 2.9285020000000004e-08
-1.176286 2.0355245000000008e-08
-1.175286 1.0561904999999997e-08
-1.174286 7.596000000002626e-11
-1.173286 -1.0908895000000008e-08
-1.172286 -2.2180130000000006e-08
-1.171286 -3.351045499999998e-08
-1.170286 -4.4662385000000013e-08
-1.169286 -5.539327500000002e-08
-1.168286 -6.5460725e-08
-1.167286 -7.4627665e-08
-1.166286 -8.266789999999999e-08
-1.165286 -8.937159849999999e-08
-1.164286 -9.455047905e-08
-1.163286 -9.80429465e-08
-1.162286 -9.971874095e-08
-1.161286 -9.9483065e-08
-1.160286 -9.727998500000002e-08
-1.159286 -9.3095055e-08
-1.158286 -8.6957005e-08
-1.157286 -7.8938265e-08
-1.156286 -6.915472999999999e-08
-1.155286 -5.7764319999999977e-08
-1.154286 -4.4964099999999984e-08
-1.153286 -3.0987015000000026e-08
-1.152286 -1.6097190000000056e-08
-1.151286 -5.843850000000105e-10
-1.150286 1.524206000000006e-08
-1.149286 3.106018000000001e-08
-1.148286 4.654269499999998e-08
-1.147286 6.136467e-08
-1.146286 7.521139e-08
-1.145286 8.7786465e-08
-1.144286 9.8819595e-08
-1.143286 1.0807389e-07
-1.142286 1.15352865e-07
-1.141286 1.205065813e-07
-1.140286 1.23436745e-07
-1.139286 1.241005387e-07
-1.138286 1.22512825e-07
-1.137286 1.1874670499999999e-07
-1.136286 1.1293233e-07
-1.135286 1.0525387e-07
-1.134286 9.594430499999994e-08
-1.133286 8.527883000000002e-08
-1.132286 7.356619500000004e-08
-1.131286 6.113911500000001e-08
-1.130286 4.8343815000000036e-08
-1.129286 3.552883e-08
-1.128286 2.3034099999999936e-08
-1.127286 1.118024999999994e-08
-1.126286 2.591499999999949e-10
-1.125286 -9.474299999999936e-09
-1.124286 -1.7808999999999968e-08
-1.123286 -2.4582750000000015e-08
-1.122286 -2.9685485000000026e-08
-1.121286 -3.306061999999998e-08
-1.120286 -3.470531e-08
-1.119286 -3.4668795e-08
-1.118286 -3.305004000000001e-08
-1.117286 -2.999462500000004e-08
-1.116286 -2.5691034999999933e-08
-1.115286 -2.036669500000003e-08
-1.114286 -1.4283365000000061e-08
-1.113286 -7.733264999999954e-09
-1.112286 -1.034459999999956e-09
-1.111286 5.4740050000000255e-09
-1.110286 1.1437119999999994e-08
-1.109286 1.6489454999999992e-08
-1.108286 2.0261959999999997e-08
-1.107286 2.2388734999999945e-08
-1.106286 2.251475499999999e-08
-1.105286 2.0305455000000064e-08
-1.104286 1.5455260000000025e-08
-1.103286 7.69731499999996e-09
-1.102286 -3.1858599999999826e-09
-1.101286 -1.7353519999999974e-08
-1.100286 -3.489830000000001e-08
-1.099286 -5.583797500000001e-08
-1.098286 -8.010955500000001e-08
-1.097286 -1.0756521500000002e-07
-1.096286 -1.37969475e-07
-1.095286 -1.70998945e-07
-1.094286 -2.06244131e-07
-1.093286 -2.4321265499999996e-07
-1.092286 -2.81334314e-07
-1.091286 -3.19967395e-07
-1.090286 -3.58405715e-07
-1.089286 -3.9588671e-07
-1.088286 -4.315996499999999e-07
-1.087286 -4.646952e-07
-1.086286 -4.942936000000002e-07
-1.085286 -5.194935e-07
-1.084286 -5.3938275e-07
-1.083286 -5.530484000000001e-07
-1.082286 -5.5958885e-07
-1.081286 -5.581274999999998e-07
-1.080286 -5.478251499999998e-07
-1.079286 -5.278996000000002e-07
-1.078286 -4.976446499999999e-07
-1.077286 -4.564477000000001e-07
-1.076286 -4.0381445000000043e-07
-1.075286 -3.393907000000001e-07
-1.074286 -2.6298684999999996e-07
-1.073286 -1.7460059999999954e-07
-1.072286 -7.443489999999988e-08
-1.071286 3.708284999999979e-08
-1.070286 1.5928504999999988e-07
-1.069286 2.9125729999999987e-07
-1.068286 4.318358500000004e-07
-1.067286 5.796075500000001e-07
-1.066286 7.329213499999996e-07
-1.065286 8.899023500000002e-07
-1.064286 1.0484726000000003e-06
-1.063286 1.2063787499999998e-06
-1.062286 1.36122205e-06
-1.061286 1.5104938999999999e-06
-1.060286 1.6516122000000002e-06
-1.059286 1.7819612999999998e-06
-1.058286 1.89893325e-06
-1.057286 1.9999626999999997e-06
-1.056286 2.0825717999999995e-06
-1.055286 2.144409650000001e-06
-1.054286 2.1832821999999997e-06
-1.053286 2.1971939999999997e-06
-1.052286 2.1843845e-06
-1.051286 2.1433594999999997e-06
-1.050286 2.0729110000000006e-06
-1.049286 1.9721545000000005e-06
-1.048286 1.8405515000000007e-06
-1.047286 1.6779204999999993e-06
-1.046286 1.4844554999999997e-06
-1.045286 1.2607359999999998e-06
-1.044286 1.0077229999999995e-06
-1.043286 7.267560000000004e-07
-1.042286 4.195479999999997e-07
-1.041286 8.816150000000093e-08
-1.040286 -2.6501850000000083e-07
-1.039286 -6.372975000000018e-07
-1.038286 -1.0257044999999992e-06
-1.037286 -1.4270334999999985e-06
-1.036286 -1.8378519999999991e-06
-1.035286 -2.2545395e-06
-1.034286 -2.6733040000000004e-06
-1.033286 -3.090201500000001e-06
-1.032286 -3.5011570000000003e-06
-1.031286 -3.9019657e-06
-1.030286 -4.2883039e-06
-1.029286 -4.655740005e-06
-1.028286 -4.9997426e-06
-1.027286 -5.315694295e-06
-1.026286 -5.598923e-06
-1.025286 -5.844728e-06
-1.024286 -6.048427e-06
-1.023286 -6.2054229999999995e-06
-1.022286 -6.311247499999999e-06
-1.021286 -6.361658499999999e-06
-1.020286 -6.352714000000002e-06
-1.019286 -6.280862000000001e-06
-1.018286 -6.1430249999999995e-06
-1.017286 -5.936689999999997e-06
-1.016286 -5.659975499999998e-06
-1.015286 -5.311698000000001e-06
-1.014286 -4.891456500000001e-06
-1.013286 -4.399611500000001e-06
-1.012286 -3.837349999999997e-06
-1.011286 -3.2066599999999978e-06
-1.010286 -2.510347500000002e-06
-1.009286 -1.752036000000001e-06
-1.008286 -9.361189999999983e-07
-1.007286 -6.771999999999778e-08
-1.006286 8.473124999999933e-07
-1.005286 1.8024309999999974e-06
-1.004286 2.7905064999999997e-06
-1.003286 3.8037795000000005e-06
-1.002286 4.833955500000004e-06
-1.001286 5.8723140000000005e-06
-1.000286 6.909703499999997e-06
-0.9992857 7.936689999999999e-06
-0.9982857 8.943659500000003e-06
-0.9972857 9.920905999999998e-06
-0.9962857 1.0858795999999997e-05
-0.9952857 1.1747899999999998e-05
-0.9942857 1.2579122300000001e-05
-0.9932857 1.3343834499999999e-05
-0.9922857 1.40339732e-05
-0.9912857 1.4642132999999999e-05
-0.9902857 1.5161611500000002e-05
-0.9892857 1.5586417e-05
-0.9882857 1.5911249999999994e-05
-0.9872857 1.6131435e-05
-0.9862857 1.6242824500000003e-05
-0.9852857 1.6241695e-05
-0.9842857 1.6124605000000002e-05
-0.9832857 1.588827e-05
-0.9822857 1.5529515e-05
-0.9812857 1.5045215000000009e-05
-0.9802857 1.443223000000001e-05
-0.9792857 1.3687439999999993e-05
-0.9782857 1.2807934999999984e-05
-0.9772857 1.1791099999999996e-05
-0.9762857 1.063476e-05
-0.9752857 9.337544999999995e-06
-0.9742857 7.89904500000001e-06
-0.9732857 6.320010000000019e-06
-0.9722857 4.6026099999999895e-06
-0.9712857 2.750600000000001e-06
-0.9702857 7.695050000000163e-07
-0.9692857 -1.3333550000000091e-06
-0.9682857 -3.548830000000013e-06
-0.9672857 -5.865964999999997e-06
-0.9662857 -8.272159999999999e-06
-0.9652857 -1.0753120000000012e-05
-0.9642857 -1.329307499999999e-05
-0.9632857 -1.587497e-05
-0.9622857 -1.848047500000001e-05
-0.9612857 -2.1090154999999994e-05
-0.9602857 -2.3683524999999993e-05
-0.9592857 -2.6239085000000003e-05
-0.9582857 -2.8734397000000002e-05
-0.9572857 -3.1146169999999995e-05
-0.9562857 -3.3450214500000003e-05
-0.9552857 -3.56215705e-05
-0.9542857 -3.76346735e-05
-0.9532857 -3.9463451000000005e-05
-0.9522857 -4.1081475e-05
-0.9512857 -4.24622735e-05
-0.9502857 -4.3579545e-05
-0.9492857 -4.440747999999999e-05
-0.9482857 -4.4921145e-05
-0.9472857 -4.5096635e-05
-0.9462857 -4.491138499999999e-05
-0.9452857 -4.434432000000002e-05
-0.9442857 -4.3375925000000014e-05
-0.9432857 -4.198856999999997e-05
-0.9422857 -4.016616000000001e-05
-0.9412857 -3.789410999999998e-05
-0.9402857 -3.5159429999999976e-05
-0.9392857 -3.1950460000000016e-05
-0.9382857 -2.825682e-05
-0.9372857 -2.4069279999999995e-05
-0.9362857 -1.9379655000000004e-05
-0.9352857 -1.4180879999999999e-05
-0.9342857 -8.46736000000002e-06
-0.9332857 -2.234524999999976e-06
-0.9322857 4.5205649999999946e-06
-0.9312857 1.1798984999999987e-05
-0.9302857 1.9600100000000006e-05
-0.9292857 2.792088499999999e-05
-0.9282857 3.675604e-05
-0.9272857 4.6098014999999986e-05
-0.9262857 5.593679e-05
-0.9252857 6.625990999999999e-05
-0.9242857 7.705298499999999e-05
-0.9232857 8.829964500000001e-05
-0.9222857 9.9981635e-05
-0.9212857 0.00011207916049999999
-0.9202857 0.00012457119200000002
-0.9192857 0.00013743565949999998
-0.9182857 0.00015064946299999998
-0.9172857 0.000164188665
-0.9162857 0.00017802859500000003
-0.9152857 0.000192143675
-0.9142857 0.000206507875
-0.9132857 0.00022109445999999995
-0.9122857 0.00023587614999999999
-0.9112857 0.0002508255000000001
-0.9102857 0.00026591519999999994
-0.9092857 0.00028111825
-0.9082857 0.0002964079
-0.9072857 0.00031175994999999983
-0.9062857 0.00032715155000000005
-0.9052857 0.00034256170000000004
-0.9042857 0.00035797355
-0.9032857 0.0003733720999999999
-0.9022857 0.0003887462999999999
-0.9012857 0.00040408990000000004
-0.9002857 0.00041939870000000005
-0.8992857 0.00043467274999999997
-0.8982857 0.0004499146
-0.8972857 0.0004651287500000004
-0.8962857 0.00048032230000000014
-0.8952857 0.0004955040999999997
-0.8942857 0.0005106834000000001
-0.8932857 0.0005258712499999997
-0.8922857 0.0005410803999999998
-0.8912857 0.0005563228000000001
-0.8902857 0.0005716094500000002
-0.8892857 0.0005869565000000002
-0.8882857 0.0006023789999999995
-0.8872857 0.0006178914999999995
-0.8862857 0.000633513500000001
-0.8852857 0.0006492660000000001
-0.8842857 0.0006651739999999995
-0.8832857 0.000681259500000001
-0.8822857 0.0006975474999999997
-0.8812857 0.0007140684999999993
-0.8802857 0.0007308465000000008
-0.8792857 0.0007479090000000005
-0.8782857 0.0007652859999999991
-0.8772857 0.0007830034999999992
-0.8762857 0.0008010850000000003
-0.8752857 0.0008195540000000001
-0.8742857 0.000838432
-0.8732857 0.0008577345000000005
-0.8722857 0.0008774794999999995
-0.8712857 0.0008976800000000003
-0.8702857 0.0009183469999999994
-0.8692857 0.0009394964999999991
-0.8682857 0.0009611365000000019
-0.8672857 0.0009832734999999997
-0.8662857 0.0010059140000000003
-0.8652857 0.0010290604999999993
-0.8642857 0.0010527229999999987
-0.8632857 0.0010769000000000009
-0.8622857 0.001101584499999999
-0.8612857 0.0011267729999999993
-0.8602857 0.0011524550000000001
-0.8592857 0.0011786195000000016
-0.8582857 0.0012052495000000004
-0.8572857 0.001232318499999998
-0.8562857 0.001259802000000001
-0.8552857 0.001287674
-0.8542857 0.0013158995
-0.8532857 0.001344449500000002
-0.8522857 0.001373291499999999
-0.8512857 0.0014023850000000006
-0.8502857 0.0014317025000000019
-0.8492857 0.0014612054999999988
-0.8482857 0.0014908580000000003
-0.8472857 0.0015206415000000007
-0.8462857 0.0015505149999999995
-0.8452857 0.0015804569999999976
-0.8442857 0.001610447999999999
-0.8432857 0.0016404585000000026
-0.8422857 0.0016704690000000002
-0.8412857 0.0017004595
-0.8402857 0.001730415999999998
-0.8392857 0.0017603215000000015
-0.8382857 0.0017901554999999998
-0.8372857 0.001819904499999997
-0.8362857 0.0018495625000000025
-0.8352857 0.0018791240000000024
-0.8342857 0.0019085890000000013
-0.8332857 0.0019379539999999978
-0.8322857 0.0019672084999999956
-0.8312857 0.0019963464999999997
-0.8302857 0.002025379500000004
-0.8292857 0.002054304500000003
-0.8282857 0.0020831294999999993
-0.8272857 0.002111863499999999
-0.8262857 0.0021405124999999974
-0.8252857 0.002169085500000001
-0.8242857 0.0021975755000000047
-0.8232857 0.002225988000000003
-0.8222857 0.002254347999999996
-0.8212857 0.002282654999999998
-0.8202857 0.00231093
-0.8192857 0.002339219999999993
-0.8182857 0.002367535000000003
-0.8172857 0.002395895000000007
-0.8162857 0.0024243549999999918
-0.8152857 0.0024529500000000006
-0.8142857 0.0024817000000000003
-0.8132857 0.002510659999999999
-0.8122857 0.0025398900000000034
-0.8112857 0.002569419999999995
-0.8102857 0.0025993149999999974
-0.8092857 0.0026296350000000065
-0.8082857 0.0026604050000000067
-0.8072857 0.002691690000000001
-0.8062857 0.0027235149999999954
-0.8052857 0.002755934999999999
-0.8042857 0.002788995000000005
-0.8032857 0.0028227049999999974
-0.8022857 0.0028571300000000003
-0.8012857 0.002892294999999998
-0.8002857 0.0029282249999999965
-0.7992857 0.0029649600000000035
-0.7982857 0.003002490000000004
-0.7972857 0.003040829999999999
-0.7962857 0.003080029999999991
-0.7952857 0.0031200850000000025
-0.7942857 0.0031610000000000006
-0.7932857 0.003202784999999999
-0.7922857 0.00324545500000001
-0.7912857 0.003289014999999999
-0.7902857 0.003333434999999995
-0.7892857 0.0033787200000000048
-0.7882857 0.0034248750000000047
-0.7872857 0.0034718799999999862
-0.7862857 0.00351971999999999
-0.7852857 0.0035683800000000034
-0.7842857 0.003617869999999999
-0.7832857 0.003668210000000008
-0.7822857 0.0037193750000000026
-0.7812857 0.003771389999999989
-0.7802857 0.003824235
-0.7792857 0.003877925000000007
-0.7782857 0.003932549999999995
-0.7772857 0.003988115000000005
-0.7762857 0.004044605000000003
-0.7752857 0.004102070000000003
-0.7742857 0.004160530000000011
-0.7732857 0.004220009999999994
-0.7722857 0.004280544999999991
-0.7712857 0.00434208499999999
-0.7702857 0.004404659999999997
-0.7692857 0.00446830500000001
-0.7682857 0.004532980000000012
-0.7672857 0.004598654999999998
-0.7662857 0.004665310000000003
-0.7652857 0.004732904999999988
-0.7642857 0.004801404999999994
-0.7632857 0.004870790000000013
-0.7622857 0.004941020000000005
-0.7612857 0.005012075000000005
-0.7602857 0.005083874999999996
-0.7592857 0.005156394999999994
-0.7582857 0.005229604999999998
-0.7572857 0.005303435000000005
-0.7562857 0.0053778849999999954
-0.7552857 0.00545295499999999
-0.7542857 0.005528639999999993
-0.7532857 0.005604905000000002
-0.7522857 0.005681749999999998
-0.7512857 0.00575919499999999
-0.7502857 0.005837270000000001
-0.7492857 0.00591604500000001
-0.7482857 0.00599558500000002
-0.7472857 0.006075949999999995
-0.7462857 0.0061571399999999984
-0.7452857 0.006239200000000023
-0.7442857 0.006322240000000002
-0.7432857 0.006406274999999971
-0.7422857 0.006491334999999994
-0.7412857 0.006577445000000013
-0.7402857 0.00666461999999998
-0.7392857 0.006752859999999977
-0.7382857 0.006842174999999997
-0.7372857 0.006932625000000005
-0.7362857 0.00702416500000003
-0.7352857 0.007116704999999996
-0.7342857 0.007210264999999978
-0.7332857 0.007304879999999997
-0.7322857 0.007400514999999989
-0.7312857 0.007497125000000023
-0.7302857 0.007594665000000001
-0.7292857 0.007693210000000003
-0.7282857 0.007792780000000018
-0.7272857 0.007893324999999991
-0.7262857 0.00799481999999998
-0.7252857 0.008097319999999991
-0.7242857 0.008200850000000015
-0.7232857 0.008305390000000017
-0.7222857 0.008411050000000015
-0.7212857 0.008517919999999998
-0.7202857 0.008626080000000001
-0.7192857 0.008735534999999982
-0.7182857 0.008846380000000004
-0.7172857 0.008958755000000032
-0.7162857 0.009072734999999972
-0.7152857 0.009188349999999977
-0.7142857 0.00930577000000003
-0.7132857 0.009425139999999999
-0.7122857 0.00954650999999998
-0.7112857 0.009669994999999989
-0.7102857 0.009795755000000012
-0.7092857 0.009923795000000006
-0.7082857 0.010054125000000006
-0.7072857 0.010186860000000027
-0.7062857 0.010321970000000001
-0.7052857 0.010459509999999983
-0.7042857 0.0105995
-0.7032857 0.010741885
-0.7022857 0.010886629999999965
-0.7012857 0.011033850000000034
-0.7002857 0.011183465000000047
-0.6992857 0.01133521499999999
-0.6982857 0.011489234999999993
-0.6972857 0.011645534999999967
-0.6962857 0.011804014999999972
-0.6952857 0.01196485499999998
-0.6942857 0.012128020000000019
-0.6932857 0.012293505
-0.6922857 0.012461349999999987
-0.6912857 0.012631610000000034
-0.6902857 0.012804325000000026
-0.6892857 0.01297953500000003
-0.6882857 0.01315743000000001
-0.6872857 0.013338149999999967
-0.6862857 0.013521819999999995
-0.6852857 0.013708354999999976
-0.6842857 0.013897854999999935
-0.6832857 0.014090585000000046
-0.6822857 0.014286385000000072
-0.6812857 0.014485299999999986
-0.6802857 0.014687499999999933
-0.6792857 0.014892899999999971
-0.6782857 0.015101600000000034
-0.6772857 0.015313549999999988
-0.6762857 0.015528450000000011
-0.6752857 0.015746300000000022
-0.6742857 0.01596710000000002
-0.6732857 0.01619065000000004
-0.6722857 0.01641679999999992
-0.6712857 0.01664544999999997
-0.6702857 0.016876350000000016
-0.6692857 0.017109400000000018
-0.6682857 0.017344550000000018
-0.6672857 0.01758165000000002
-0.6662857 0.017820499999999975
-0.6652857 0.018060949999999975
-0.6642857 0.018303200000000065
-0.6632857 0.01854714999999997
-0.6622857 0.018792700000000002
-0.6612857 0.019040050000000044
-0.6602857 0.019289199999999923
-0.6592857 0.01954014999999998
-0.6582857 0.019793100000000004
-0.6572857 0.02004830000000002
-0.6562857 0.020305800000000075
-0.6552857 0.020565499999999983
-0.6542857 0.020827799999999917
-0.6532857 0.021092949999999982
-0.6522857 0.0213608000000001
-0.6512857 0.02163125000000008
-0.6502857 0.021904449999999916
-0.6492857 0.022180599999999988
-0.6482857 0.022459600000000024
-0.6472857 0.02274154999999996
-0.6462857 0.0230264
-0.6452857 0.02331424999999991
-0.6442857 0.023605050000000058
-0.6432857 0.02389860000000006
-0.6422857 0.02419489999999992
-0.6412857 0.024494249999999957
-0.6402857 0.024796449999999956
-0.6392857 0.025101399999999975
-0.6382857 0.025409500000000116
-0.6372857 0.02572050000000002
-0.6362857 0.026034799999999948
-0.6352857 0.026352350000000108
-0.6342857 0.026673149999999982
-0.6332857 0.026997699999999954
-0.6322857 0.027326099999999954
-0.6312857 0.02765850000000007
-0.6302857 0.02799515000000014
-0.6292857 0.028336449999999923
-0.6282857 0.02868254999999984
-0.6272857 0.02903375000000005
-0.6262857 0.029390150000000146
-0.6252857 0.02975220000000003
-0.6242857 0.030120399999999905
-0.6232857 0.030494799999999902
-0.6222857 0.03087549999999997
-0.6212857 0.031262499999999936
-0.6202857 0.031656150000000105
-0.6192857 0.03205645000000012
-0.6182857 0.03246294999999993
-0.6172857 0.032876049999999955
-0.6162857 0.03329559999999997
-0.6152857 0.033720950000000006
-0.6142857 0.034152249999999995
-0.6132857 0.03458925000000007
-0.6122857 0.03503155000000015
-0.6112857 0.035479049999999936
-0.6102857 0.03593124999999993
-0.6092857 0.03638839999999996
-0.6082857 0.03685020000000004
-0.6072857 0.03731614999999997
-0.6062857 0.037786499999999945
-0.6052857 0.03826094999999997
-0.6042857 0.038739700000000085
-0.6032857 0.03922290000000004
-0.6022857 0.03971040000000009
-0.6012857 0.04020220000000008
-0.6002857 0.04069839999999975
-0.5992857 0.0411993999999999
-0.5982857 0.04170455000000007
-0.5972857 0.042214349999999956
-0.5962857 0.04272950000000015
-0.5952857 0.04324939999999999
-0.5942857 0.043774699999999944
-0.5932857 0.04430495000000011
-0.5922857 0.04483989999999979
-0.5912857 0.04538014999999997
-0.5902857 0.04592530000000023
-0.5892857 0.046474800000000045
-0.5882857 0.04702854999999982
-0.5872857 0.04758694999999999
-0.5862857 0.04815025000000023
-0.5852857 0.04871745000000013
-0.5842857 0.049288449999999755
-0.5832857 0.04986359999999974
-0.5822857 0.050442749999999995
-0.5812857 0.05102535000000003
-0.5802857 0.051612000000000144
-0.5792857 0.05220265000000019
-0.5782857 0.05279669999999988
-0.5772857 0.05339499999999985
-0.5762857 0.053997650000000064
-0.5752857 0.054604400000000164
-0.5742857 0.05521539999999987
-0.5732857 0.055831699999999755
-0.5722857 0.056454150000000126
-0.5712857 0.057083
-0.5702857 0.05771835000000001
-0.5692857 0.05836115000000004
-0.5682857 0.059012549999999935
-0.5672857 0.05967285000000018
-0.5662857 0.06034245000000021
-0.5652857 0.06102144999999993
-0.5642857 0.061710649999999895
-0.5632857 0.062410650000000074
-0.5622857 0.0631209500000001
-0.5612857 0.06384159999999975
-0.5602857 0.06457284999999975
-0.5592857 0.06531520000000011
-0.5582857 0.06606825000000008
-0.5572857 0.06683165000000002
-0.5562857 0.06760564999999995
-0.5552857 0.06838964999999991
-0.5542857 0.0691836000000001
-0.5532857 0.06998779999999998
-0.5522857 0.0708018
-0.5512857 0.07162560000000016
-0.5502857 0.07245909999999985
-0.5492857 0.07330240000000002
-0.5482857 0.07415565000000009
-0.5472857 0.07501820000000024
-0.5462857 0.07589005000000018
-0.5452857 0.07677114999999975
-0.5442857 0.07766105000000006
-0.5432857 0.07856070000000005
-0.5422857 0.07947089999999989
-0.5412857 0.08039135000000011
-0.5402857 0.08132264999999968
-0.5392857 0.08226489999999952
-0.5382857 0.08321805000000053
-0.5372857 0.08418315000000055
-0.5362857 0.08516034999999966
-0.5352857 0.08614879999999989
-0.5342857 0.08714925000000029
-0.5332857 0.08816134999999954
-0.5322857 0.08918504999999986
-0.5312857 0.0902204000000004
-0.5302857 0.09126704999999982
-0.5292857 0.09232389999999982
-0.5282857 0.09339089999999993
-0.5272857 0.0944666500000003
-0.5262857 0.09555004999999993
-0.5252857 0.09664219999999983
-0.5242857 0.09774270000000022
-0.5232857 0.0988508000000001
-0.5222857 0.0999654500000002
-0.5212857 0.10108745000000009
-0.5202857 0.10221704999999943
-0.5192857 0.10335274999999945
-0.5182857 0.10449330000000044
-0.5172857 0.10564075000000028
-0.5162857 0.10679574999999976
-0.5152857 0.10795739999999979
-0.5142857 0.10912734999999982
-0.5132857 0.11030675000000006
-0.5122857 0.11149535000000013
-0.5112857 0.1126943999999998
-0.5102857 0.11390399999999998
-0.5092857 0.11512530000000018
-0.5082857 0.11635895000000047
-0.5072857 0.11760495000000024
-0.5062857 0.1188648999999998
-0.5052857 0.12013969999999968
-0.5042857 0.12142999999999995
-0.5032857 0.1227345000000004
-0.5022857 0.12405399999999987
-0.5012857 0.1253869999999996
-0.5002857 0.12673549999999975
-0.4992857 0.12810000000000035
-0.4982857 0.12947850000000055
-0.4972857 0.1308724999999998
-0.4962857 0.13228099999999943
-0.4952857 0.1337050000000001
-0.4942857 0.13514500000000054
-0.4932857 0.1365984999999999
-0.4922857 0.1380649999999995
-0.4912857 0.13954700000000017
-0.4902857 0.14104450000000057
-0.4892857 0.14255649999999995
-0.4882857 0.144082999999999
-0.4872857 0.14562599999999987
-0.4862857 0.14718450000000116
-0.4852857 0.14875850000000013
-0.4842857 0.15035049999999903
-0.4832857 0.15196149999999925
-0.4822857 0.15359250000000085
-0.4812857 0.1552410000000003
-0.4802857 0.15691049999999987
-0.4792857 0.15860299999999966
-0.4782857 0.16031700000000032
-0.4772857 0.1620525000000004
-0.4762857 0.16380849999999994
-0.4752857 0.16558700000000035
-0.4742857 0.16738849999999966
-0.4732857 0.16921399999999928
-0.4722857 0.17105999999999968
-0.4712857 0.17292800000000025
-0.4702857 0.17481799999999964
-0.4692857 0.17672649999999965
-0.4682857 0.17865250000000024
-0.4672857 0.18059650000000071
-0.4662857 0.1825594999999998
-0.4652857 0.18453799999999929
-0.4642857 0.18653249999999988
-0.4632857 0.18854350000000097
-0.4622857 0.19057050000000048
-0.4612857 0.1926114999999996
-0.4602857 0.19466500000000025
-0.4592857 0.19673299999999994
-0.4582857 0.19881549999999992
-0.4572857 0.20091250000000027
-0.4562857 0.20302350000000022
-0.4552857 0.20514999999999922
-0.4542857 0.2072940000000001
-0.4532857 0.20945300000000072
-0.4522857 0.21162999999999985
-0.4512857 0.21382449999999956
-0.4502857 0.21603549999999974
-0.4492857 0.2182660000000006
-0.4482857 0.22051850000000028
-0.4472857 0.22279200000000007
-0.4462857 0.22508449999999988
-0.4452857 0.22739949999999917
-0.4442857 0.2297369999999994
-0.4432857 0.23209650000000112
-0.4422857 0.23447850000000106
-0.4412857 0.23688249999999986
-0.4402857 0.23930650000000003
-0.4392857 0.24175099999999955
-0.4382857 0.24421599999999988
-0.4372857 0.2467014999999996
-0.4362857 0.24920799999999946
-0.4352857 0.25173350000000067
-0.4342857 0.2542760000000003
-0.4332857 0.25683699999999915
-0.4322857 0.2594189999999995
-0.4312857 0.2620205000000006
-0.4302857 0.2646410000000003
-0.4292857 0.26728499999999955
-0.4282857 0.2699514999999998
-0.4272857 0.27263750000000064
-0.4262857 0.2753480000000012
-0.4252857 0.2780884999999984
-0.4242857 0.28085499999999747
-0.4232857 0.2836460000000016
-0.4222857 0.2864675000000005
-0.4212857 0.289318
-0.4202857 0.29219950000000033
-0.4192857 0.2951115000000007
-0.4182857 0.29805400000000126
-0.4172857 0.30103099999999944
-0.4162857 0.30403899999999845
-0.4152857 0.3070804999999991
-0.4142857 0.31015650000000017
-0.4132857 0.3132665000000009
-0.4122857 0.31640800000000047
-0.4112857 0.3195820000000002
-0.4102857 0.3227879999999995
-0.4092857 0.3260239999999982
-0.4082857 0.32929200000000186
-0.4072857 0.33258550000000114
-0.4062857 0.3359049999999996
-0.4052857 0.33925300000000075
-0.4042857 0.3426234999999987
-0.4032857 0.3460169999999996
-0.4022857 0.3494380000000017
-0.4012857 0.35288399999999887
-0.4002857 0.35635449999999835
-0.3992857 0.35985550000000066
-0.3982857 0.3633830000000001
-0.3972857 0.36693250000000105
-0.3962857 0.3705095000000006
-0.3952857 0.37411500000000003
-0.3942857 0.37775150000000035
-0.3932857 0.3814174999999993
-0.3922857 0.38511350000000033
-0.3912857 0.38884149999999823
-0.3902857 0.39259900000000014
-0.3892857 0.3963855000000001
-0.3882857 0.4002025000000002
-0.3872857 0.40405149999999973
-0.3862857 0.4079324999999988
-0.3852857 0.41184700000000224
-0.3842857 0.41579449999999857
-0.3832857 0.4197759999999999
-0.3822857 0.42379000000000155
-0.3812857 0.42783050000000034
-0.3802857 0.4319005000000004
-0.3792857 0.4360004999999999
-0.3782857 0.44012849999999865
-0.3772857 0.4442859999999988
-0.3762857 0.4484700000000015
-0.3752857 0.45267949999999985
-0.3742857 0.45691549999999803
-0.3732857 0.46117449999999915
-0.3722857 0.46546200000000026
-0.3712857 0.46978250000000227
-0.3702857 0.4741330000000011
-0.3692857 0.478516499999998
-0.3682857 0.48293299999999867
-0.3672857 0.48738300000000095
-0.3662857 0.491869500000001
-0.3652857 0.49639350000000043
-0.3642857 0.5009569999999991
-0.3632857 0.5055610000000014
-0.3622857 0.5102105000000007
-0.3612857 0.5149020000000002
-0.3602857 0.5196314999999997
-0.3592857 0.5244104999999966
-0.3582857 0.5292384999999982
-0.3572857 0.5341135000000018
-0.3562857 0.5390319999999996
-0.3552857 0.5439970000000014
-0.3542857 0.5490175000000036
-0.3532857 0.554081999999998
-0.3522857 0.5591954999999973
-0.3512857 0.5643464999999984
-0.3502857 0.5695415000000027
-0.3492857 0.574785999999999
-0.3482857 0.5800624999999974
-0.3472857 0.5853854999999998
-0.3462857 0.5907524999999999
-0.3452857 0.5961570000000018
-0.3442857 0.6015935000000007
-0.3432857 0.6070685000000029
-0.3422857 0.612589000000002
-0.3412857 0.6181449999999951
-0.3402857 0.6237389999999987
-0.3392857 0.6293845000000027
-0.3382857 0.6350805
-0.3372857 0.6408200000000025
-0.3362857 0.6465970000000013
-0.3352857 0.6524264999999965
-0.3342857 0.6583049999999964
-0.3332857 0.6642190000000008
-0.3322857 0.6701830000000006
-0.3312857 0.6761985000000006
-0.3302857 0.6822665000000023
-0.3292857 0.6883840000000012
-0.3282857 0.6945424999999992
-0.3272857 0.7007504999999997
-0.3262857 0.7070074999999997
-0.3252857 0.7133114999999962
-0.3242857 0.7196709999999985
-0.3232857 0.7260825000000045
-0.3222857 0.7325405000000037
-0.3212857 0.739050999999999
-0.3202857 0.7456049999999994
-0.3192857 0.7521915
-0.3182857 0.7588215000000004
-0.3172857 0.7654919999999961
-0.3162857 0.7721970000000002
-0.3152857 0.7789435000000013
-0.3142857 0.7857339999999999
-0.3132857 0.7925640000000034
-0.3122857 0.799438499999997
-0.3112857 0.8063479999999974
-0.3102857 0.8133004999999992
-0.3092857 0.8203060000000006
-0.3082857 0.8273550000000018
-0.3072857 0.8344564999999992
-0.3062857 0.8416100000000003
-0.3052857 0.8488190000000017
-0.3042857 0.8560804999999995
-0.3032857 0.8633969999999996
-0.3022857 0.8707660000000015
-0.3012857 0.8781819999999999
-0.3002857 0.8856499999999965
-0.2992857 0.8931759999999999
-0.2982857 0.9007695000000044
-0.2972857 0.908415000000002
-0.2962857 0.9161129999999956
-0.2952857 0.9238779999999981
-0.2942857 0.9317040000000063
-0.2932857 0.939587999999994
-0.2922857 0.9475399999999918
-0.2912857 0.9555369999999997
-0.2902857 0.9635849999999989
-0.2892857 0.9716950000000106
-0.2882857 0.9798550000000069
-0.2872857 0.9880699999999893
-0.2862857 0.9963349999999995
-0.2852857 1.0046600000000088
-0.2842857 1.013024999999999
-0.2832857 1.0214399999999952
-0.2822857 1.0299150000000015
-0.2812857 1.0384400000000027
-0.2802857 1.0470249999999923
-0.2792857 1.0556749999999928
-0.2782857 1.0643900000000048
-0.2772857 1.073160000000003
-0.2762857 1.0819849999999984
-0.2752857 1.0908800000000067
-0.2742857 1.099849999999997
-0.2732857 1.1088949999999917
-0.2722857 1.1179950000000047
-0.2712857 1.1271600000000075
-0.2702857 1.1364050000000052
-0.2692857 1.1456999999999982
-0.2682857 1.1550599999999915
-0.2672857 1.1644949999999998
-0.2662857 1.173985000000005
-0.2652857 1.1835299999999964
-0.2642857 1.1931549999999935
-0.2632857 1.2028299999999967
-0.2622857 1.2125650000000094
-0.2612857 1.2223900000000099
-0.2602857 1.2322649999999946
-0.2592857 1.2421899999999964
-0.2582857 1.2521799999999985
-0.2572857 1.262224999999998
-0.2562857 1.2723049999999982
-0.2552857 1.2824399999999958
-0.2542857 1.2926450000000063
-0.2532857 1.302905000000003
-0.2522857 1.3132049999999917
-0.2512857 1.3235650000000008
-0.2502857 1.3339950000000014
-0.2492857 1.3444749999999972
-0.2482857 1.3550100000000012
-0.2472857 1.3656050000000035
-0.2462857 1.3762749999999992
-0.2452857 1.3870050000000045
-0.2442857 1.3978100000000029
-0.2432857 1.408689999999994
-0.2422857 1.4196500000000019
-0.2412857 1.4306749999999993
-0.2402857 1.4417450000000012
-0.2392857 1.4528999999999994
-0.2382857 1.4641000000000024
-0.2372857 1.4753700000000074
-0.2362857 1.4867299999999999
-0.2352857 1.498149999999991
-0.2342857 1.509644999999997
-0.2332857 1.5212050000000032
-0.2322857 1.5328249999999977
-0.2312857 1.5444899999999964
-0.2302857 1.5562299999999991
-0.2292857 1.5680500000000073
-0.2282857 1.5799399999999963
-0.2272857 1.5918949999999963
-0.2262857 1.603910000000006
-0.2252857 1.616005
-0.2242857 1.6281699999999955
-0.2232857 1.64036
-0.2222857 1.6525900000000073
-0.2212857 1.6649049999999999
-0.2202857 1.6772750000000007
-0.2192857 1.6897100000000018
-0.2182857 1.7022449999999936
-0.2172857 1.7148350000000046
-0.2162857 1.7274750000000103
-0.2152857 1.7402099999999945
-0.2142857 1.753049999999993
-0.2132857 1.7659749999999985
-0.2122857 1.7789550000000012
-0.2112857 1.792024999999991
-0.2102857 1.8052049999999973
-0.2092857 1.8184550000000053
-0.2082857 1.8317600000000105
-0.2072857 1.845134999999996
-0.2062857 1.8585849999999855
-0.2052857 1.8720900000000156
-0.2042857 1.8856250000000123
-0.2032857 1.8992449999999945
-0.2022857 1.9129599999999878
-0.2012857 1.9267450000000048
-0.2002857 1.9406200000000091
-0.1992857 1.954564999999994
-0.1982857 1.968594999999986
-0.1972857 1.9826900000000005
-0.1962857 1.9968450000000133
-0.1952857 2.011065000000005
-0.1942857 2.025339999999994
-0.1932857 2.0396999999999905
-0.1922857 2.0541100000000037
-0.1912857 2.068560000000009
-0.1902857 2.0830450000000047
-0.1892857 2.0975849999999974
-0.1882857 2.112214999999999
-0.1872857 2.126884999999992
-0.1862857 2.1416700000000035
-0.1852857 2.156560000000007
-0.1842857 2.1715049999999856
-0.1832857 2.1865550000000002
-0.1822857 2.2017150000000094
-0.1812857 2.2169449999999986
-0.1802857 2.2322299999999853
-0.1792857 2.2476200000000075
-0.1782857 2.263055000000002
-0.1772857 2.278539999999991
-0.1762857 2.2940799999999992
-0.1752857 2.3096899999999883
-0.1742857 2.3253649999999992
-0.1732857 2.3410900000000057
-0.1722857 2.356910000000001
-0.1712857 2.3727650000000082
-0.1702857 2.3886999999999996
-0.1692857 2.404745000000007
-0.1682857 2.4208450000000106
-0.1672857 2.437004999999992
-0.1662857 2.4532450000000003
-0.1652857 2.469540000000006
-0.1642857 2.4858849999999855
-0.1632857 2.5022899999999852
-0.1622857 2.5187250000000168
-0.1612857 2.535235000000009
-0.1602857 2.551815000000003
-0.1592857 2.5684100000000027
-0.1582857 2.585084999999986
-0.1572857 2.6018499999999998
-0.1562857 2.618705000000001
-0.1552857 2.6356399999999867
-0.1542857 2.6526700000000045
-0.1532857 2.669810000000016
-0.1522857 2.686995
-0.1512857 2.704269999999993
-0.1502857 2.721629999999993
-0.1492857 2.7390699999999986
-0.1482857 2.7565750000000047
-0.1472857 2.774104999999998
-0.1462857 2.7917199999999984
-0.1452857 2.8093949999999976
-0.1442857 2.8270850000000016
-0.1432857 2.8448649999999933
-0.1422857 2.8627249999999904
-0.1412857 2.8806350000000047
-0.1402857 2.898635000000006
-0.1392857 2.916685000000003
-0.1382857 2.9347849999999953
-0.1372857 2.952964999999993
-0.1362857 2.9711850000000046
-0.1352857 2.9894650000000147
-0.1342857 3.0078350000000125
-0.1332857 3.0262500000000037
-0.1322857 3.0446599999999715
-0.1312857 3.0631450000000084
-0.1302857 3.0817200000000327
-0.1292857 3.1003249999999802
-0.1282857 3.119024999999982
-0.1272857 3.137789999999984
-0.1262857 3.1566250000000102
-0.1252857 3.1755550000000037
-0.1242857 3.194505000000004
-0.1232857 3.213575000000001
-0.1222857 3.232759999999973
-0.1212857 3.2519649999999958
-0.1202857 3.2712450000000213
-0.1192857 3.290600000000008
-0.1182857 3.3100150000000146
-0.1172857 3.329475000000016
-0.1162857 3.34898999999997
-0.1152857 3.368550000000005
-0.1142857 3.3881500000000098
-0.1132857 3.4077750000000018
-0.1122857 3.4274999999999842
-0.1112857 3.4472700000000036
-0.1102857 3.4670150000000364
-0.1092857 3.4868699999999766
-0.1082857 3.506799999999964
-0.1072857 3.526755000000025
-0.1062857 3.5467800000000236
-0.1052857 3.566849999999972
-0.1042857 3.586920000000007
-0.1032857 3.6071050000000167
-0.1022857 3.627359999999963
-0.1012857 3.647574999999983
-0.1002857 3.667805000000029
-0.099285714 3.688105000000012
-0.098285712 3.70848
-0.097285718 3.7289199999999876
-0.096285716 3.7494099999999926
-0.095285714 3.769925000000028
-0.094285712 3.790459999999983
-0.093285717 3.8111149999999796
-0.092285715 3.8318800000000133
-0.091285713 3.85266999999999
-0.090285711 3.8735350000000146
-0.089285716 3.8944400000000092
-0.088285714 3.915394999999978
-0.087285712 3.9363750000000195
-0.086285718 3.957305000000001
-0.085285716 3.978214999999976
-0.084285714 3.9991450000000004
-0.083285712 4.020124999999999
-0.082285717 4.041149999999991
-0.081285715 4.06219499999999
-0.080285713 4.083290000000007
-0.079285711 4.104410000000009
-0.078285716 4.125550000000019
-0.077285714 4.146780000000017
-0.076285712 4.168039999999981
-0.075285718 4.189344999999981
-0.074285716 4.210695000000019
-0.073285714 4.232025000000007
-0.072285712 4.2533999999999885
-0.071285717 4.2747950000000206
-0.070285715 4.2961650000000215
-0.069285713 4.3175199999999965
-0.068285711 4.338914999999985
-0.067285717 4.360309999999973
-0.066285715 4.381735000000015
-0.065285712 4.403294999999995
-0.064285718 4.424924999999997
-0.063285716 4.446575000000008
-0.062285714 4.468204999999968
-0.061285716 4.489860000000002
-0.060285714 4.511560000000029
-0.059285715 4.533305000000007
-0.058285713 4.5550499999999845
-0.057285715 4.576799999999985
-0.056285713 4.5985699999999925
-0.055285715 4.620315000000014
-0.054285713 4.642059999999991
-0.053285714 4.663710000000002
-0.052285716 4.685345000000028
-0.051285714 4.707025000000005
-0.050285716 4.728649999999985
-0.049285714 4.7502799999999885
-0.048285715 4.771980000000016
-0.047285713 4.7937000000000065
-0.046285715 4.815474999999994
-0.045285713 4.837269999999989
-0.044285715 4.859034999999974
-0.043285713 4.8808050000000245
-0.042285714 4.902600000000019
-0.041285716 4.924344999999997
-0.040285714 4.94604499999998
-0.039285716 4.967764999999972
-0.038285714 4.989395000000018
-0.037285715 5.011005000000014
-0.036285713 5.032609999999988
-0.035285715 5.05414999999996
-0.034285713 5.075709999999983
-0.033285715 5.097265000000069
-0.032285713 5.118830000000029
-0.031285714 5.140484999999976
-0.030285714 5.1621350000000295
-0.029285714 5.183784999999997
-0.028285714 5.2054399999999434
-0.027285714 5.227049999999983
-0.026285714 5.24860500000007
-0.025285713 5.269980000000007
-0.024285715 5.2912199999999645
-0.023285715 5.312500000000022
-0.022285715 5.3336799999999585
-0.021285715 5.354774999999975
-0.020285714 5.375920000000051
-0.019285714 5.397110000000035
-0.018285714 5.418204999999964
-0.017285714 5.439205000000013
-0.016285714 5.460295000000049
-0.015285715 5.481484999999946
-0.014285714 5.502534999999968
-0.013285714 5.5234850000000435
-0.012285714 5.5443950000000175
-0.011285714 5.565209999999938
-0.010285715 5.585979999999952
-0.0092857145 5.606610000000005
-0.0082857143 5.627145000000003
-0.0072857141 5.647585000000035
-0.0062857145 5.667980000000073
-0.0052857143 5.688424999999997
-0.0042857141 5.708824999999928
-0.0032857142 5.729124999999998
-0.0022857143 5.749425000000068
-0.0012857143 5.769685000000038
-0.00028571428 5.789939999999941
0.00071428571 5.810194999999931
0.0017142857 5.830169999999999
0.0027142856 5.850009999999999
0.0037142858 5.869880000000053
0.0047142855 5.889640000000026
0.0057142857 5.90919999999993
0.0067142858 5.9286999999999885
0.0077142855 5.948200000000046
0.0087142857 5.967450000000062
0.0097142858 5.986500000000009
0.010714286 6.005649999999991
0.011714286 6.024699999999939
0.012714285 6.043599999999965
0.013714286 6.062650000000086
0.014714286 6.081550000000026
0.015714286 6.100399999999992
0.016714286 6.119150000000011
0.017714286 6.1376999999999615
0.018714286 6.156149999999965
0.019714287 6.174350000000013
0.020714285 6.192450000000027
0.021714285 6.210450000000006
0.022714285 6.228299999999979
0.023714285 6.246099999999977
0.024714286 6.263699999999993
0.025714286 6.281150000000002
0.026714286 6.298600000000011
0.027714286 6.315900000000013
0.028714286 6.333149999999954
0.029714286 6.350300000000034
0.030714286 6.3672500000000465
0.031714287 6.384149999999998
0.032714285 6.400950000000003
0.033714287 6.417499999999965
0.034714285 6.433900000000007
0.035714287 6.450050000000005
0.036714286 6.465949999999963
0.037714284 6.481599999999965
0.038714286 6.497100000000048
0.039714284 6.512650000000016
0.040714286 6.527949999999942
0.041714285 6.542950000000027
0.042714287 6.557999999999997
0.043714285 6.572899999999961
0.044714287 6.587550000000056
0.045714285 6.60210000000003
0.046714287 6.616549999999971
0.047714286 6.630800000000016
0.048714284 6.6448000000000205
0.049714286 6.65869999999999
0.050714284 6.672350000000003
0.051714286 6.685700000000002
0.052714285 6.698799999999959
0.053714287 6.711649999999961
0.054714285 6.724250000000008
0.055714287 6.736850000000054
0.056714285 6.749250000000033
0.057714287 6.761500000000003
0.058714285 6.7736499999999396
0.059714288 6.785599999999982
0.060714286 6.797450000000076
0.061714284 6.808950000000008
0.062714286 6.820249999999958
0.063714288 6.831350000000014
0.064714283 6.842149999999966
0.065714285 6.852599999999931
0.066714287 6.862800000000026
0.067714289 6.872800000000054
0.068714283 6.882550000000038
0.069714285 6.891899999999975
0.070714287 6.900949999999982
0.071714282 6.909899999999955
0.072714284 6.918599999999972
0.073714286 6.927150000000069
0.074714288 6.9356500000000185
0.075714283 6.943849999999953
0.076714285 6.951699999999985
0.077714287 6.959400000000008
0.078714289 6.966800000000016
0.079714283 6.973650000000053
0.080714285 6.980249999999962
0.081714287 6.9864999999999675
0.082714289 6.992500000000019
0.083714284 6.998250000000028
0.084714286 7.003599999999988
0.085714288 7.008699999999993
0.086714283 7.013600000000015
0.087714285 7.0182499999999965
0.088714287 7.022600000000049
0.089714289 7.026849999999893
0.090714283 7.030750000000009
0.091714285 7.034300000000049
0.092714287 7.037449999999952
0.093714289 7.040250000000039
0.094714284 7.04264999999999
0.095714286 7.044699999999953
0.096714288 7.046399999999925
0.097714283 7.047800000000056
0.098714285 7.048700000000102
0.099714287 7.0492499999999865
0.1007143 7.049649999999949
0.1017143 7.049649999999949
0.1027143 7.049200000000012
0.1037143 7.0485000000000335
0.1047143 7.047700000000108
0.1057143 7.046400000000099
0.1067143 7.0447999999999
0.1077143 7.042949999999832
0.1087143 7.040699999999976
0.1097143 7.037900000000062
0.1107143 7.034650000000038
0.1117143 7.0310500000000244
0.1127143 7.026899999999954
0.1137143 7.022549999999988
0.1147143 7.017900000000007
0.1157143 7.012850000000063
0.1167143 7.007300000000035
0.1177143 7.0012999999998975
0.1187143 6.995050000000065
0.1197143 6.9884500000000696
0.1207143 6.981399999999964
0.1217143 6.9739499999998955
0.1227143 6.966100000000037
0.1237143 6.95780000000007
0.1247143 6.949049999999992
0.1257143 6.939750000000029
0.1267143 6.929949999999983
0.1277143 6.919749999999975
0.1287143 6.908949999999934
0.1297143 6.897749999999932
0.1307143 6.886200000000113
0.1317143 6.874350000000105
0.1327143 6.862149999999935
0.1337143 6.8491999999999855
0.1347143 6.835950000000021
0.1357143 6.8220500000000515
0.1367143 6.807549999999877
0.1377143 6.792899999999956
0.1387143 6.777800000000098
0.1397143 6.762050000000061
0.1407143 6.745749999999967
0.1417143 6.72904999999991
0.1427143 6.711950000000064
0.1437143 6.69434999999996
0.1447143 6.676100000000025
0.1457143 6.657500000000101
0.1467143 6.638649999999961
0.1477143 6.619199999999964
0.1487143 6.599199999999909
0.1497143 6.578550000000023
0.1507143 6.5573500000000795
0.1517143 6.535400000000011
0.1527143 6.512799999999936
0.1537143 6.490199999999863
0.1547143 6.466949999999957
0.1557143 6.4430500000000475
0.1567143 6.418650000000054
0.1577143 6.3936500000000285
0.1587143 6.368099999999946
0.1597143 6.341900000000032
0.1607143 6.3154000000001025
0.1617143 6.288399999999916
0.1627143 6.260800000000046
0.1637143 6.232700000000091
0.1647143 6.203949999999958
0.1657143 6.174200000000004
0.1667143 6.143899999999994
0.1677143 6.113299999999968
0.1687143 6.0817499999999205
0.1697143 6.0495000000000685
0.1707143 6.017000000000001
0.1717143 5.983999999999851
0.1727143 5.950400000000015
0.1737143 5.916050000000054
0.1747143 5.881100000000063
0.1757143 5.845750000000108
0.1767143 5.809499999999932
0.1777143 5.772399999999858
0.1787143 5.734899999999994
0.1797143 5.6969000000000465
0.1807143 5.658050000000026
0.1817143 5.618400000000079
0.1827143 5.578099999999954
0.1837143 5.5370999999998505
0.1847143 5.495450000000089
0.1857143 5.452950000000081
0.1867143 5.409850000000042
0.1877143 5.366499999999961
0.1887143 5.322499999999876
0.1897143 5.277799999999985
0.1907143 5.232350000000142
0.1917143 5.186050000000053
0.1927143 5.13924999999988
0.1937143 5.091649999999954
0.1947143 5.043300000000077
0.1957143 4.994600000000037
0.1967143 4.944850000000028
0.1977143 4.894350000000068
0.1987143 4.8434999999999455
0.1997143 4.791749999999949
0.2007143 4.739049999999932
0.2017143 4.685699999999911
0.2027143 4.631550000000137
0.2037143 4.5768000000001585
0.2047143 4.521699999999844
0.2057143 4.4659499999998715
0.2067143 4.409500000000094
0.2077143 4.352250000000043
0.2087143 4.2939500000000255
0.2097143 4.234799999999934
0.2107143 4.174950000000038
0.2117143 4.114350000000017
0.2127143 4.052949999999895
0.2137143 3.9909000000001167
0.2147143 3.928000000000091
0.2157143 3.8641499999998716
0.2167143 3.799649999999995
0.2177143 3.734399999999992
0.2187143 3.6683499999998896
0.2197143 3.6016000000001562
0.2207143 3.5343000000000178
0.2217143 3.4662999999999013
0.2227143 3.3974500000000587
0.2237143 3.327699999999996
0.2247143 3.25705000000006
0.2257143 3.185300000000009
0.2267143 3.1126499999999115
0.2277143 3.0393000000000088
0.2287143 2.9648499999999913
0.2297143 2.889699999999995
0.2307143 2.8139999999999414
0.2317143 2.7372500000000937
0.2327143 2.65975000000012
0.2337143 2.581449999999874
0.2347143 2.502100000000007
0.2357143 2.4222000000000827
0.2367143 2.34164999999998
0.2377143 2.2602000000000038
0.2387143 2.177899999999955
0.2397143 2.094549999999938
0.2407143 2.0104499999999694
0.2417143 1.9252500000000587
0.2427143 1.8388500000000862
0.2437143 1.7517999999999354
0.2447143 1.6637499999999639
0.2457143 1.574749999999972
0.2467143 1.4850500000000015
0.2477143 1.3947500000000002
0.2487143 1.3035999999999257
0.2497143 1.2114000000000569
0.2507143 1.118500000000036
0.2517143 1.024799999999916
0.2527143 0.9302000000000963
0.2537143 0.8347500000000299
0.2547143 0.7383499999999432
0.2557143 0.6411500000001041
0.2567143 0.5430000000000712
0.2577143 0.4434999999998815
0.2587143 0.343099999999992
0.2597143 0.24175000000008218
0.2607143 0.1391999999999366
0.2617143 0.03585000000003863
0.2627143 -0.06824999999998499
0.2637143 -0.1730499999999871
0.2647143 -0.2785499999999677
0.2657143 -0.38490000000002134
0.2667143 -0.49220000000009534
0.2677143 -0.6003500000000689
0.2687143 -0.7095999999999838
0.2697143 -0.8199999999999874
0.2707143 -0.9313000000000377
0.2717143 -1.043549999999935
0.2727143 -1.156899999999947
0.2737143 -1.2712500000001263
0.2747143 -1.3867500000000477
0.2757143 -1.503249999999963
0.2767143 -1.6205999999999512
0.2777143 -1.7390500000000544
0.2787143 -1.8582499999999365
0.2797143 -1.97814999999997
0.2807143 -2.0988500000001036
0.2817143 -2.2204499999999365
0.2827143 -2.3427999999998947
0.2837143 -2.466150000000021
0.2847143 -2.590950000000078
0.2857143 -2.7168499999999027
0.2867143 -2.8438999999999894
0.2877143 -2.9719500000000703
0.2887143 -3.10074999999993
0.2897143 -3.230650000000078
0.2907143 -3.36160000000002
0.2917143 -3.4933999999998617
0.2927143 -3.6262000000000447
0.2937143 -3.759850000000127
0.2947143 -3.89450000000003
0.2957143 -4.0301999999999
0.2967143 -4.166649999999897
0.2977143 -4.3038999999999925
0.2987143 -4.442050000000135
0.2997143 -4.581200000000098
0.3007143 -4.721499999999976
0.3017143 -4.863100000000037
0.3027143 -5.00580000000004
0.3037143 -5.149649999999957
0.3047143 -5.294549999999843
0.3057143 -5.440299999999974
0.3067143 -5.587100000000074
0.3077143 -5.734649999999952
0.3087143 -5.882949999999957
0.3097143 -6.03254999999997
0.3107143 -6.183250000000099
0.3117143 -6.334750000000152
0.3127143 -6.4871499999999065
0.3137143 -6.640499999999855
0.3147143 -6.795000000000065
0.3157143 -6.950450000000122
0.3167143 -7.106850000000025
0.3177143 -7.264449999999992
0.3187143 -7.423199999999873
0.3197143 -7.583100000000016
0.3207143 -7.743950000000006
0.3217143 -7.905999999999885
0.3227143 -8.068950000000157
0.3237143 -8.232500000000115
0.3247143 -8.396999999999919
0.3257143 -8.562649999999984
0.3267143 -8.729399999999991
0.3277143 -8.896949999999924
0.3287143 -9.065549999999998
0.3297143 -9.235450000000082
0.3307143 -9.406300000000014
0.3317143 -9.578099999999964
0.3327143 -9.750950000000056
0.3337143 -9.924849999999944
0.3347143 -10.099700000000023
0.3357143 -10.275650000000045
0.3367143 -10.452699999999835
0.3377143 -10.630650000000019
0.3387143 -10.809700000000145
0.3397143 -10.98979999999989
0.3407143 -11.170799999999856
0.3417143 -11.352550000000122
0.3427143 -11.535000000000018
0.3437143 -11.718550000000029
0.3447143 -11.903150000000009
0.3457143 -12.088749999999981
0.3467143 -12.27559999999999
0.3477143 -12.463249999999926
0.3487143 -12.651900000000026
0.3497143 -12.841549999999952
0.3507143 -13.032100000000094
0.3517143 -13.223750000000006
0.3527143 -13.416349999999937
0.3537143 -13.609950000000037
0.3547143 -13.804599999999931
0.3557143 -14.000200000000017
0.3567143 -14.196650000000005
0.3577143 -14.393950000000064
0.3587143 -14.592250000000117
0.3597143 -14.791449999999873
0.3607143 -14.991499999999872
0.3617143 -15.192600000000015
0.3627143 -15.394750000000123
0.3637143 -15.598150000000095
0.3647143 -15.802499999999913
0.3657143 -16.00760000000003
0.3667143 -16.213750000000115
0.3677143 -16.420849999999877
0.3687143 -16.628599999999985
0.3697143 -16.837300000000116
0.3707143 -17.04719999999996
0.3717143 -17.25789999999991
0.3727143 -17.469550000000048
0.3737143 -17.682300000000044
0.3747143 -17.895899999999937
0.3757143 -18.11009999999995
0.3767143 -18.325149999999944
0.3777143 -18.541200000000025
0.3787143 -18.75805000000003
0.3797143 -18.975900000000028
0.3807143 -19.19484999999997
0.3817143 -19.41464999999998
0.3827143 -19.635250000000006
0.3837143 -19.856700000000018
0.3847143 -20.07904999999999
0.3857143 -20.302450000000015
0.3867143 -20.52660000000008
0.3877143 -20.75159999999996
0.3887143 -20.97764999999998
0.3897143 -21.204399999999975
0.3907143 -21.43205000000002
0.3917143 -21.660550000000054
0.3927143 -21.889649999999943
0.3937143 -22.119499999999956
0.3947143 -22.350200000000044
0.3957143 -22.581900000000036
0.3967143 -22.81444999999993
0.3977143 -23.04774999999995
0.3987143 -23.281900000000043
0.3997143 -23.5168
0.4007143 -23.75242999999999
0.4017143 -23.988920000000014
0.4027143 -24.22621500000003
0.4037143 -24.46426
0.4047143 -24.703099999999996
0.4057143 -24.942775000000044
0.4067143 -25.183149999999983
0.4077143 -25.424314999999975
0.4087143 -25.666180000000033
0.4097143 -25.90862499999998
0.4107143 -26.151814999999946
0.4117143 -26.39573000000001
0.4127143 -26.640389999999996
0.4137143 -26.885819999999995
0.4147143 -27.132035000000016
0.4157143 -27.378995000000007
0.4167143 -27.626680000000007
0.4177143 -27.875064999999992
0.4187143 -28.124149999999993
0.4197143 -28.373885000000005
0.4207143 -28.624244999999988
0.4217143 -28.875259999999997
0.4227143 -29.12692999999999
0.4237143 -29.379175000000007
0.4247143 -29.63193500000001
0.4257143 -29.88527000000001
0.4267143 -30.13912500000001
0.4277143 -30.393504999999998
0.4287143 -30.648484999999994
0.4297143 -30.904109999999996
0.4307143 -31.160385
0.4317143 -31.417309999999997
0.4327143 -31.674882000000004
0.4337143 -31.933035499999995
0.4347143 -32.1917225
0.4357143 -32.450930250000006
0.4367143 -32.710639
0.4377143 -32.97082825
0.4387143 -33.2314965
0.4397143 -33.492631
0.4407143 -33.75421500000001
0.4417143 -34.01624500000001
0.4427143 -34.278729999999996
0.4437143 -34.54167499999999
0.4447143 -34.805095
0.4457143 -35.069044999999996
0.4467143 -35.33352999999998
0.4477143 -35.598535
0.4487143 -35.86400000000001
0.4497143 -36.129819999999995
0.4507143 -36.39599
0.4517143 -36.66241999999999
0.4527143 -36.92913
0.4537143 -37.19621
0.4547143 -37.46359000000002
0.4557143 -37.731300000000026
0.4567143 -37.999385
0.4577143 -38.267744999999955
0.4587143 -38.53640500000002
0.4597143 -38.80537
0.4607143 -39.07461499999994
0.4617143 -39.344235000000026
0.4627143 -39.61427000000002
0.4637143 -39.884654999999995
0.4647143 -40.15545499999997
0.4657143 -40.426600000000036
0.4667143 -40.69774999999999
0.4677143 -40.96894999999993
0.4687143 -41.24030000000004
0.4697143 -41.51165000000007
0.4707143 -41.783199999999994
0.4717143 -42.0549
0.4727143 -42.326800000000006
0.4737143 -42.598899999999986
0.4747143 -42.87099999999997
0.4757143 -43.14324999999995
0.4767143 -43.41555000000009
0.4777143 -43.68790000000003
0.4787143 -43.960549999999884
0.4797143 -44.23355000000001
0.4807143 -44.50635000000005
0.4817143 -44.77890000000005
0.4827143 -45.05189999999999
0.4837143 -45.32459999999992
0.4847143 -45.59679999999993
0.4857143 -45.86915000000003
0.4867143 -46.14115000000016
0.4877143 -46.41309999999996
0.4887143 -46.685249999999996
0.4897143 -46.95754999999996
0.4907143 -47.22979999999994
0.4917143 -47.50194999999999
0.4927143 -47.774249999999945
0.4937143 -48.046450000000135
0.4947143 -48.31850000000005
0.4957143 -48.59004999999989
0.4967143 -48.86135000000003
0.4977143 -49.132800000000096
0.4987143 -49.40385000000002
0.4997143 -49.674400000000034
0.5007143 -49.944699999999834
0.5017143 -50.214699999999965
0.5027143 -50.48430000000014
0.5037143 -50.753499999999995
0.5047143 -51.022599999999905
0.5057143 -51.291699999999985
0.5067143 -51.56055000000003
0.5077143 -51.82899999999994
0.5087143 -52.09724999999995
0.5097143 -52.365100000000176
0.5107143 -52.63284999999992
0.5117143 -52.9000499999998
0.5127143 -53.1660500000003
0.5137143 -53.43150000000004
0.5147143 -53.696499999999695
0.5157143 -53.961350000000095
0.5167143 -54.225500000000196
0.5177143 -54.489299999999766
0.5187143 -54.75305000000007
0.5197143 -55.01580000000019
0.5207143 -55.27749999999983
0.5217143 -55.539249999999804
0.5227143 -55.800599999999974
0.5237143 -56.060949999999984
0.5247143 -56.32155000000021
0.5257143 -56.58140000000012
0.5267143 -56.84044999999978
0.5277143 -57.099199999999925
0.5287143 -57.35645000000018
0.5297143 -57.61275000000023
0.5307143 -57.867899999999864
0.5317143 -58.12234999999985
0.5327143 -58.37604999999989
0.5337143 -58.629149999999896
0.5347143 -58.88195000000006
0.5357143 -59.13380000000002
0.5367143 -59.384850000000064
0.5377143 -59.63500000000024
0.5387143 -59.88440000000011
0.5397143 -60.13249999999998
0.5407143 -60.38044999999992
0.5417143 -60.62799999999973
0.5427143 -60.87404999999997
0.5437143 -61.11860000000031
0.5447143 -61.36240000000001
0.5457143 -61.605099999999936
0.5467143 -61.84579999999988
0.5477143 -62.085699999999896
0.5487143 -62.32465000000006
0.5497143 -62.56310000000015
0.5507143 -62.800550000000065
0.5517143 -63.036949999999834
0.5527143 -63.27274999999993
0.5537143 -63.50725000000001
0.5547143 -63.74030000000016
0.5557143 -63.97235000000015
0.5567143 -64.20314999999975
0.5577143 -64.4322499999999
0.5587143 -64.66025000000027
0.5597143 -64.88709999999988
0.5607143 -65.11264999999982
0.5617143 -65.33654999999993
0.5627143 -65.55935000000026
0.5637143 -65.78065000000035
0.5647143 -66.00019999999998
0.5657143 -66.21890000000005
0.5667143 -66.43609999999953
0.5677143 -66.6514
0.5687143 -66.86634999999997
0.5697143 -67.08054999999963
0.5707143 -67.29290000000027
0.5717143 -67.50375000000031
0.5727143 -67.71309999999974
0.5737143 -67.92059999999947
0.5747143 -68.12515000000005
0.5757143 -68.32815000000005
0.5767143 -68.53004999999996
0.5777143 -68.72975000000031
0.5787143 -68.92865000000039
0.5797143 -69.12649999999965
0.5807143 -69.32210000000008
0.5817143 -69.51540000000034
0.5827143 -69.70724999999996
0.5837143 -69.89800000000018
0.5847143 -70.08759999999961
0.5857143 -70.2765000000001
0.5867143 -70.4639
0.5877143 -70.64859999999992
0.5887143 -70.83039999999998
0.5897143 -71.01074999999942
0.5907143 -71.18805000000047
0.5917143 -71.36240000000029
0.5927143 -71.53565
0.5937143 -71.70665000000021
0.5947143 -71.87614999999981
0.5957143 -72.04450000000001
0.5967143 -72.21140000000028
0.5977143 -72.37604999999967
0.5987143 -72.53844999999953
0.5997143 -72.69940000000015
0.6007143 -72.8580999999999
0.6017143 -73.01570000000021
0.6027143 -73.1707000000005
0.6037143 -73.32264999999963
0.6047143 -73.4731499999995
0.6057143 -73.62070000000026
0.6067143 -73.76520000000053
0.6077143 -73.90715000000006
0.6087143 -74.04574999999997
0.6097143 -74.18244999999948
0.6107143 -74.3183999999994
0.6117143 -74.45215000000046
0.6127143 -74.58365000000063
0.6137143 -74.71439999999981
0.6147143 -74.84334999999994
0.6157143 -74.96764999999974
0.6167143 -75.08929999999955
0.6177143 -75.215
0.6187143 -75.33000000000052
0.6197143 -75.44500000000038
0.6207143 -75.55999999999952
0.6217143 -75.66499999999976
0.6227143 -75.77000000000001
0.6237143 -75.87500000000024
0.6247143 -75.97999999999979
0.6257143 -76.07499999999975
0.6267143 -76.1700000000004
0.6277143 -76.26500000000036
0.6287143 -76.35999999999962
0.6297143 -76.45000000000013
0.6307143 -76.53500000000048
0.6317143 -76.61999999999946
0.6327143 -76.70499999999983
0.6337143 -76.78500000000005
0.6347143 -76.85499999999998
0.6357143 -76.93000000000005
0.6367143 -76.99999999999999
0.6377143 -77.06499999999977
0.6387143 -77.12500000000011
0.6397143 -77.18500000000044
0.6407143 -77.24500000000009
0.6417143 -77.29999999999959
0.6427143 -77.35499999999979
0.6437143 -77.40500000000053
0.6447143 -77.44999999999975
0.6457143 -77.49499999999965
0.6467143 -77.54000000000025
0.6477143 -77.58000000000071
0.6487143 -77.60999999999947
0.6497143 -77.6449999999998
0.6507143 -77.67500000000067
0.6517143 -77.69499999999985
0.6527143 -77.72000000000057
0.6537143 -77.73499999999962
0.6547143 -77.75000000000004
0.6557143 -77.76500000000047
0.6567143 -77.76999999999923
0.6577143 -77.77499999999937
0.6587143 -77.78499999999966
0.6597143 -77.78499999999966
0.6607143 -77.78000000000091
0.6617143 -77.77500000000076
0.6627143 -77.76499999999909
0.6637143 -77.75000000000004
0.6647143 -77.735000000001
0.6657143 -77.71500000000043
0.6667143 -77.6899999999997
0.6677143 -77.66499999999898
0.6687143 -77.63499999999951
0.6697143 -77.59500000000114
0.6707143 -77.55499999999998
0.6717143 -77.51499999999884
0.6727143 -77.47000000000031
0.6737143 -77.42500000000041
0.6747143 -77.37500000000036
0.6757143 -77.32500000000032
0.6767143 -77.26499999999997
0.6777143 -77.20499999999963
0.6787143 -77.13999999999915
0.6797143 -77.06999999999992
0.6807143 -77.00500000000082
0.6817143 -76.92499999999991
0.6827143 -76.84000000000024
0.6837143 -76.75500000000058
0.6847143 -76.66499999999937
0.6857143 -76.56999999999941
0.6867143 -76.47499999999945
0.6877143 -76.37500000000075
0.6887143 -76.27500000000065
0.6897143 -76.16999999999902
0.6907143 -76.06000000000002
0.6917143 -75.95000000000101
0.6927143 -75.83500000000049
0.6937143 -75.71999999999996
0.6947143 -75.589999999999
0.6957143 -75.45999999999941
0.6967143 -75.32999999999984
0.6977143 -75.18999999999998
0.6987143 -75.04499999999997
0.6997143 -74.89499999999983
0.7007143 -74.74500000000106
0.7017143 -74.59500000000091
0.7027143 -74.43499999999908
0.7037143 -74.27500000000003
0.7047143 -74.11500000000099
0.7057143 -73.94499999999887
0.7067143 -73.77999999999967
0.7077143 -73.6050000000002
0.7087143 -73.42000000000043
0.7097143 -73.23500000000067
0.7107143 -73.04499999999936
0.7117143 -72.85499999999945
0.7127143 -72.65500000000064
0.7137143 -72.45000000000029
0.7147143 -72.23999999999981
0.7157143 -72.02999999999932
0.7167143 -71.81500000000007
0.7177143 -71.59500000000068
0.7187143 -71.38000000000005
0.7197143 -71.15000000000038
0.7207143 -70.91999999999932
0.7217143 -70.69499999999978
0.7227143 -70.45499999999983
0.7237143 -70.20999999999972
0.7247143 -69.9649999999996
0.7257143 -69.7100000000006
0.7267143 -69.45500000000021
0.7277143 -69.19499999999968
0.7287143 -68.92500000000024
0.7297143 -68.64999999999927
0.7307143 -68.37999999999982
0.7317143 -68.10000000000011
0.7327143 -67.81500000000024
0.7337143 -67.53500000000051
0.7347143 -67.2450000000005
0.7357143 -66.95000000000034
0.7367143 -66.65500000000019
0.7377143 -66.35499999999989
0.7387143 -66.0449999999993
0.7397143 -65.7350000000001
0.7407143 -65.41500000000062
0.7417143 -65.08999999999959
0.7427143 -64.76499999999996
0.7437143 -64.43000000000005
0.7447143 -64.08999999999997
0.7457143 -63.75500000000006
0.7467143 -63.409999999999854
0.7477143 -63.059999999999505
0.7487143 -62.709999999999155
0.7497143 -62.34999999999991
0.7507143 -61.990000000000656
0.7517143 -61.63000000000002
0.7527143 -61.265000000000626
0.7537143 -60.890000000000946
0.7547143 -60.50999999999973
0.7557143 -60.12499999999976
0.7567143 -59.72999999999951
0.7577143 -59.33499999999925
0.7587143 -58.94000000000038
0.7597143 -58.53000000000108
0.7607143 -58.119999999999
0.7617143 -57.70999999999971
0.7627143 -57.295000000000265
0.7637143 -56.87499999999929
0.7647143 -56.45000000000094
0.7657143 -56.02499999999983
0.7667143 -55.589999999999804
0.7677143 -55.15500000000117
0.7687143 -54.71499999999963
0.7697143 -54.26999999999932
0.7707143 -53.81500000000011
0.7717143 -53.355000000000764
0.7727143 -52.895000000000024
0.7737143 -52.424999999999
0.7747143 -51.95000000000061
0.7757143 -51.475000000000826
0.7767143 -50.994999999999514
0.7777143 -50.5049999999993
0.7787143 -50.01999999999923
0.7797143 -49.530000000000406
0.7807143 -49.03500000000005
0.7817143 -48.53499999999955
0.7827143 -48.03000000000029
0.7837143 -47.52000000000089
0.7847143 -46.99999999999982
0.7857143 -46.479999999998746
0.7867143 -45.955000000000304
0.7877143 -45.425000000000324
0.7887143 -44.89000000000021
0.7897143 -44.3449999999998
0.7907143 -43.79499999999925
0.7917143 -43.250000000000234
0.7927143 -42.695000000000924
0.7937143 -42.140000000000235
0.7947143 -41.58499999999954
0.7957143 -41.0149999999998
0.7967143 -40.45000000000021
0.7977143 -39.87500000000033
0.7987143 -39.2950000000003
0.7997143 -38.71500000000027
0.8007143 -38.124999999999964
0.8017143 -37.524999999999366
0.8027143 -36.92500000000015
0.8037143 -36.32999999999969
0.8047143 -35.7200000000002
0.8057143 -35.100000000000406
0.8067143 -34.484999999999374
0.8077143 -33.86499999999959
0.8087143 -33.234999999999516
0.8097143 -32.61000000000097
0.8107143 -31.98500000000104
0.8117143 -31.349999999999433
0.8127143 -30.70999999999907
0.8137143 -30.05999999999981
0.8147143 -29.410000000000547
0.8157143 -28.754999999999754
0.8167143 -28.09000000000006
0.8177143 -27.425000000000367
0.8187143 -26.75499999999914
0.8197143 -26.080000000000545
0.8207143 -25.40000000000042
0.8217143 -24.720000000000297
0.8227143 -24.03500000000003
0.8237143 -23.344999999999615
0.8247143 -22.650000000000446
0.8257143 -21.949999999999747
0.8267143 -21.254999999999193
0.8277143 -20.549999999999734
0.8287143 -19.840000000000135
0.8297143 -19.12500000000039
0.8307143 -18.405000000000506
0.8317143 -17.680000000000472
0.8327143 -16.945000000000153
0.8337143 -16.209999999999837
0.8347143 -15.469999999999374
0.8357143 -14.72999999999891
0.8367143 -13.984999999999692
0.8377143 -13.240000000000475
0.8387143 -12.49000000000111
0.8397143 -11.730000000000073
0.8407143 -10.969999999999036
0.8417143 -10.20500000000063
0.8427143 -9.440000000000836
0.8437143 -8.669999999999511
0.8447143 -7.8899999999992865
0.8457143 -7.110000000000449
0.8467143 -6.319999999999936
0.8477143 -5.524999999999281
0.8487143 -4.735000000000156
0.8497143 -3.9350000000007435
0.8507143 -3.1299999999997996
0.8517143 -2.3299999999989995
0.8527143 -1.5250000000008312
0.8537143 -0.7100000000009876
0.8547143 0.10500000000024379
0.8557143 0.9149999999999436
0.8567143 1.7400000000000748
0.8577143 2.57000000000035
0.8587143 3.4000000000006247
0.8597143 4.234999999999656
0.8607143 5.0749999999988304
0.8617143 5.9200000000009245
0.8627143 6.770000000000387
0.8637143 7.619999999999849
0.8647143 8.465000000000556
0.8657143 9.325000000000305
0.8667143 10.190000000000198
0.8677143 11.055000000000092
0.8687143 11.914999999999843
0.8697143 12.779999999999736
0.8707143 13.654999999999918
0.8717143 14.524999999999954
0.8727143 15.40500000000028
0.8737143 16.28999999999936
0.8747143 17.17999999999997
0.8757143 18.075000000000728
0.8767143 18.9700000000001
0.8777143 19.86999999999961
0.8787143 20.769999999999122
0.8797143 21.670000000000023
0.8807143 22.57499999999968
0.8817143 23.484999999999477
0.8827143 24.40000000000081
0.8837143 25.315000000000754
0.8847143 26.224999999999167
0.8857143 27.144999999999254
0.8867143 28.07000000000087
0.8877143 28.995000000001102
0.8887143 29.930000000000234
0.8897143 30.864999999999366
0.8907143 31.799999999999883
0.8917143 32.74500000000069
0.8927143 33.69000000000011
0.8937143 34.63499999999953
0.8947143 35.58499999999909
0.8957143 36.53500000000004
0.8967143 37.48500000000099
0.8977143 38.434999999999164
0.8987143 39.38999999999887
0.8997143 40.35000000000011
0.9007143 41.30999999999996
0.9017143 42.27499999999995
0.9027143 43.239999999999945
0.9037143 44.21000000000008
0.9047143 45.19000000000051
0.9057143 46.16500000000079
0.9067143 47.13999999999968
0.9077143 48.120000000000104
0.9087143 49.10500000000068
0.9097143 50.095
0.9107143 51.07999999999918
0.9117143 52.069999999999894
0.9127143 53.05500000000046
0.9137143 54.04499999999979
0.9147143 55.040000000000646
0.9157143 56.02499999999983
0.9167143 57.02499999999944
0.9177143 58.02500000000044
0.9187143 59.03000000000019
0.9197143 60.04000000000009
0.9207143 61.04499999999985
0.9217143 62.05499999999975
0.9227143 63.069999999999794
0.9237143 64.0799999999997
0.9247143 65.08999999999959
0.9257143 66.10499999999963
0.9267143 67.12000000000107
0.9277143 68.13500000000111
0.9287143 69.14999999999976
0.9297143 70.16499999999981
0.9307143 71.17999999999985
0.9317143 72.20500000000018
0.9327143 73.22500000000038
0.9337143 74.24999999999932
0.9347143 75.28499999999994
0.9357143 76.31500000000041
0.9367143 77.3449999999995
0.9377143 78.37499999999997
0.9387143 79.4100000000006
0.9397143 80.44999999999996
0.9407143 81.47999999999905
0.9417143 82.50999999999952
0.9427143 83.54500000000014
0.9437143 84.57000000000048
0.9447143 85.60000000000095
0.9457143 86.64000000000033
0.9467143 87.67499999999956
0.9477143 88.70999999999879
0.9487143 89.7549999999997
0.9497143 90.80000000000061
0.9507143 91.83999999999997
0.9517143 92.8849999999995
0.9527143 93.9300000000004
0.9537143 94.96999999999977
0.9547143 96.01499999999929
0.9557143 97.05500000000006
0.9567143 98.09500000000082
0.9577143 99.13500000000019
0.9587143 100.16499999999928
0.9597143 101.20500000000004
0.9607143 102.2450000000008
0.9617143 103.28000000000004
0.9627143 104.32499999999956
0.9637143 105.3750000000006
0.9647143 106.42000000000012
0.9657143 107.4599999999995
0.9667143 108.50999999999915
0.9677143 109.55500000000006
0.9687143 110.59500000000082
0.9697143 111.64000000000034
0.9707143 112.68499999999986
0.9717143 113.71999999999909
0.9727143 114.74999999999957
0.9737143 115.79000000000033
0.9747143 116.82500000000095
0.9757143 117.85500000000005
0.9767143 118.88999999999928
0.9777143 119.92499999999988
0.9787143 120.95500000000037
0.9797143 121.99499999999975
0.9807143 123.03499999999912
0.9817143 124.07000000000113
0.9827143 125.10500000000036
0.9837143 126.13499999999944
0.9847143 127.17000000000004
0.9857143 128.1950000000004
0.9867143 129.21500000000057
0.9877143 130.2399999999995
0.9887143 131.2599999999997
0.9897143 132.2799999999999
0.9907143 133.29499999999993
0.9917143 134.30999999999997
0.9927143 135.32500000000002
0.9937143 136.34000000000006
0.9947143 137.36000000000027
0.9957143 138.37500000000028
0.9967143 139.3850000000002
0.9977143 140.40000000000023
0.9987143 141.41499999999888
0.9997143 142.42000000000004
1.000714 143.42000000000104
1.001714 144.41999999999925
1.002714 145.4150000000001
1.003714 146.41000000000096
1.004714 147.3999999999989
1.005714 148.38499999999948
1.006714 149.37000000000074
1.007714 150.35499999999993
1.008714 151.34499999999994
1.009714 152.32999999999984
1.010714 153.30999999999955
1.011714 154.28999999999996
1.012714 155.2700000000004
1.013714 156.24499999999998
1.014714 157.21500000000012
1.015714 158.18500000000026
1.016714 159.1449999999994
1.017714 160.09999999999982
1.018714 161.0550000000002
1.019714 162.00499999999977
1.020714 162.95500000000004
1.021714 163.9050000000003
1.022714 164.8468
1.023714 165.78589999999974
1.024714 166.72870000000032
1.025714 167.66785000000007
1.026714 168.60404999999994
1.027714 169.53725000000003
1.028714 170.4655499999999
1.029714 171.38865000000044
1.030714 172.30734999999984
1.031714 173.22004999999962
1.032714 174.12750000000003
1.033714 175.03055000000003
1.034714 175.9290999999996
1.035714 176.82460000000012
1.036714 177.71720000000005
1.037714 178.60719999999998
1.038714 179.49530000000019
1.039714 180.3800500000001
1.040714 181.26145000000037
1.041714 182.14024999999992
1.042714 183.0149499999996
1.043714 183.8845999999998
1.044714 184.74810000000014
1.045714 185.60590000000002
1.046714 186.45769999999993
1.047714 187.30275000000026
1.048714 188.14169999999996
1.049714 188.97594999999976
1.050714 189.80575000000013
1.051714 190.63150000000022
1.052714 191.45440000000008
1.053714 192.27469999999988
1.054714 193.09129999999993
1.055714 193.90324999999999
1.056714 194.71049999999977
1.057714 195.51195000000016
1.058714 196.30770000000007
1.059714 197.09769999999986
1.060714 197.88070000000008
1.061714 198.65704999999997
1.062714 199.42750000000004
1.063714 200.19170000000005
1.064714 200.95014999999998
1.065714 201.70359999999997
1.066714 202.45265000000003
1.067714 203.19785000000002
1.068714 203.93925
1.069714 204.67689999999993
1.070714 205.41005500000003
1.071714 206.137565
1.072714 206.85842999999994
1.073714 207.57186000000002
1.074714 208.277585
1.075714 208.97550900000002
1.076714 209.665935
1.077714 210.34951099999998
1.078714 211.02674000000002
1.079714 211.698005
1.080714 212.36370499999998
1.081714 213.02394999999996
1.082714 213.67905000000002
1.083714 214.3287
1.084714 214.97300000000007
1.085714 215.61184999999998
1.086714 216.24489999999986
1.087714 216.87170000000003
1.088714 217.49065000000004
1.089714 218.1009500000001
1.090714 218.70265000000012
1.091714 219.29524999999995
1.092714 219.8796999999999
1.093714 220.4575
1.094714 221.02890000000008
1.095714 221.59534999999994
1.096714 222.15694999999994
1.097714 222.71254999999996
1.098714 223.2623999999999
1.099714 223.8055499999999
1.100714 224.34090000000015
1.101714 224.86880000000022
1.102714 225.38920000000005
1.103714 225.90195000000008
1.104714 226.40619999999973
1.105714 226.9005500000001
1.106714 227.38539999999986
1.107714 227.86225000000007
1.108714 228.33010000000016
1.109714 228.78944999999985
1.110714 229.2428499999999
1.111714 229.69019999999966
1.112714 230.13200000000026
1.113714 230.5686500000001
1.114714 230.99855000000002
1.115714 231.4199000000003
1.116714 231.83229999999972
1.117714 232.23645
1.118714 232.63130000000035
1.119714 233.01649999999952
1.120714 233.3952
1.121714 233.76174999999998
1.122714 234.12000000000015
1.123714 234.47000000000048
1.124714 234.8099999999999
1.125714 235.1449999999998
1.126714 235.47499999999957
1.127714 235.79499999999976
1.128714 236.1100000000005
1.129714 236.42000000000039
1.130714 236.72
1.131714 237.0099999999993
1.132714 237.2900000000004
1.133714 237.56500000000068
1.134714 237.8199999999997
1.135714 238.06999999999996
1.136714 238.3099999999999
1.137714 238.53499999999946
1.138714 238.76000000000036
1.139714 238.975000000001
1.140714 239.17499999999978
1.141714 239.37499999999997
1.142714 239.57000000000005
1.143714 239.74499999999952
1.144714 239.91999999999902
1.145714 240.08999999999975
1.146714 240.24500000000003
1.147714 240.39500000000018
1.148714 240.53500000000003
1.149714 240.66499999999965
1.150714 240.78000000000017
1.151714 240.88500000000042
1.152714 240.98000000000036
1.153714 241.0599999999999
1.154714 241.13999999999942
1.155714 241.21
1.156714 241.26500000000024
1.157714 241.32000000000042
1.158714 241.3700000000005
1.159714 241.4050000000001
1.160714 241.4299999999994
1.161714 241.45
1.162714 241.46000000000026
1.163714 241.45500000000015
1.164714 241.44499999999988
1.165714 241.41999999999913
1.166714 241.38000000000076
1.167714 241.33500000000083
1.168714 241.2749999999991
1.169714 241.2049999999999
1.170714 241.1300000000005
1.171714 241.0399999999993
1.172714 240.94499999999934
1.173714 240.85000000000076
1.174714 240.74500000000052
1.175714 240.63
1.176714 240.50000000000043
1.177714 240.36499999999933
1.178714 240.2199999999993
1.179714 240.05500000000012
1.180714 239.8850000000008
1.181714 239.70499999999979
1.182714 239.51499999999987
1.183714 239.30999999999952
1.184714 239.08499999999862
1.185714 238.86500000000197
1.186714 238.6350000000009
1.187714 238.38499999999928
1.188714 238.13500000000042
1.189714 237.87999999999863
1.190714 237.61499999999933
1.191714 237.33999999999975
1.192714 237.0549999999999
1.193714 236.75999999999974
1.194714 236.44999999999916
1.195714 236.1250000000009
1.196714 235.79000000000238
1.197714 235.4450000000008
1.198714 235.09499999999903
1.199714 234.72999999999965
1.200714 234.34499999999966
1.201714 233.95499999999956
1.202714 233.55999999999932
1.203714 233.15999999999892
1.204714 232.750000000001
1.205714 232.33
1.206714 231.89999999999876
1.207714 231.46500000000012
1.208714 231.01500000000107
1.209714 230.5550000000017
1.210714 230.08999999999946
1.211714 229.59999999999923
1.212714 229.1000000000015
1.213714 228.59500000000085
1.214714 228.07499999999982
1.215714 227.5399999999983
1.216714 226.99499999999927
1.217714 226.45000000000027
1.218714 225.89500000000095
1.219714 225.32000000000107
1.220714 224.74999999999855
1.221714 224.1699999999985
1.222714 223.57500000000084
1.223714 222.97500000000022
1.224714 222.36499999999936
1.225714 221.7400000000008
1.226714 221.10499999999922
1.227714 220.45499999999993
1.228714 219.7850000000001
1.229714 219.11000000000013
1.230714 218.42499999999987
1.231714 217.72499999999914
1.232714 217.01500000000092
1.233714 216.30499999999998
1.234714 215.58999999999884
1.235714 214.86000000000004
1.236714 214.1250000000011
1.237714 213.3800000000019
1.238714 212.62499999999963
1.239714 211.86499999999998
1.240714 211.08999999999986
1.241714 210.29999999999936
1.242714 209.4950000000012
1.243714 208.67999999999998
1.244714 207.84999999999832
1.245714 207.0099999999991
1.246714 206.1649999999998
1.247714 205.30500000000006
1.248714 204.44000000000017
1.249714 203.57500000000027
1.250714 202.69499999999994
1.251714 201.80499999999935
1.252714 200.91000000000133
1.253714 200.01000000000047
1.254714 199.09499999999915
1.255714 198.1700000000003
1.256714 197.24000000000132
1.257714 196.28499999999883
1.258714 195.3149999999987
1.259714 194.34000000000117
1.260714 193.35000000000048
1.261714 192.35499999999962
1.262714 191.35000000000124
1.263714 190.3349999999998
1.264714 189.31499999999824
1.265714 188.28999999999928
1.266714 187.25500000000005
1.267714 186.21000000000055
1.268714 185.16000000000088
1.269714 184.10000000000093
1.270714 183.03500000000085
1.271714 181.95500000000033
1.272714 180.85999999999936
1.273714 179.75000000000074
1.274714 178.62999999999906
1.275714 177.50500000000002
1.276714 176.36500000000055
1.277714 175.20999999999788
1.278714 174.05000000000058
1.279714 172.89000000000055
1.280714 171.72500000000036
1.281714 170.54999999999987
1.282714 169.3649999999991
1.283714 168.17500000000095
1.284714 166.97499999999977
1.285714 165.75999999999814
1.286714 164.54499999999928
1.287714 163.315
1.288714 162.0650000000001
1.289714 160.80499999999998
1.290714 159.53999999999968
1.291714 158.27000000000203
1.292714 156.98500000000115
1.293714 155.69
1.294714 154.3899999999987
1.295714 153.09000000000017
1.296714 151.7850000000015
1.297714 150.46499999999963
1.298714 149.14500000000052
1.299714 147.81499999999838
1.300714 146.4749999999987
1.301714 145.13000000000164
1.302714 143.7600000000011
1.303714 142.38500000000042
1.304714 140.99999999999946
1.305714 139.6049999999982
1.306714 138.2049999999996
1.307714 136.8000000000008
1.308714 135.38999999999913
1.309714 133.9699999999999
1.310714 132.5400000000032
1.311714 131.10499999999803
1.312714 129.6699999999984
1.313714 128.2200000000011
1.314714 126.75999999999799
1.315714 125.30500000000333
1.316714 123.84000000000283
1.317714 122.35999999999913
1.318714 120.8700000000007
1.319714 119.36499999999906
1.320714 117.84999999999712
1.321714 116.32999999999782
1.322714 114.80500000000116
1.323714 113.27500000000157
1.324714 111.74500000000198
1.325714 110.20999999999947
1.326714 108.65999999999931
1.327714 107.10500000000178
1.328714 105.55499999999607
1.329714 103.98999999999825
1.330714 102.41500000000015
1.331714 100.83000000000175
1.332714 99.24000000000044
1.333714 97.6449999999962
1.334714 96.0300000000025
1.335714 94.41500000000325
1.336714 92.79999999999843
1.337714 91.17000000000152
1.338714 89.54500000000198
1.339714 87.9099999999966
1.340714 86.26499999999649
1.341714 84.62499999999929
1.342714 82.97000000000443
1.343714 81.31500000000402
1.344714 79.65499999999514
1.345714 77.97999999999972
1.346714 76.30000000000136
1.347714 74.61999999999746
1.348714 72.92999999999883
1.349714 71.22500000000254
1.350714 69.52000000000069
1.351714 67.81499999999885
1.352714 66.10000000000227
1.353714 64.38500000000013
1.354714 62.669999999998005
1.355714 60.93500000000085
1.356714 59.195000000000775
1.357714 57.45999999999807
1.358714 55.71500000000063
1.359714 53.96999999999763
1.360714 52.22000000000282
1.361714 50.46000000000217
1.362714 48.69999999999597
1.363714 46.93499999999795
1.364714 45.165000000002564
1.365714 43.38500000000134
1.366714 41.599999999997195
1.367714 39.81000000000123
1.368714 38.01500000000235
1.369714 36.219999999997924
1.370714 34.42000000000167
1.371714 32.61999999999987
1.372714 30.814999999995152
1.373714 29.000000000001247
1.374714 27.185000000001793
1.375714 25.364999999999416
1.376714 23.535000000002306
1.377714 21.71000000000256
1.378714 19.890000000000185
1.379714 18.055000000000156
1.380714 16.209999999999837
1.381714 14.364999999999517
1.382714 12.519999999999198
1.383714 10.664999999998592
1.384714 8.805000000000618
1.385714 6.960000000000299
1.386714 5.104999999999693
1.387714 3.2399999999987994
1.388714 1.3849999999981932
1.389714 -0.4799999999971494
1.390714 -2.3549999999983307
1.391714 -4.219999999999224
1.392714 -6.095000000000406
1.393714 -7.975000000004506
1.394714 -9.850000000000136
1.395714 -11.729999999998686
1.396714 -13.620000000003074
1.397714 -15.504999999998992
1.398714 -17.38499999999754
1.399714 -19.279999999999298
1.400714 -21.175000000001056
1.401714 -23.06499999999989
1.402714 -24.96000000000165
1.403714 -26.860000000000774
1.404714 -28.7599999999999
1.405714 -30.655000000001653
1.406714 -32.554999999995225
1.407714 -34.45999999999727
1.408714 -36.36500000000487
1.409714 -38.27499999999873
1.410714 -40.17999999999522
1.411714 -42.09000000000018
1.412714 -43.999999999999595
1.413714 -45.905000000001635
1.414714 -47.82000000000397
1.415714 -49.72999999999783
1.416714 -51.639999999997244
1.417714 -53.55500000000512
1.418714 -55.4700000000019
1.419714 -57.37999999999577
1.420714 -59.29000000000073
1.421714 -61.210000000000434
1.422714 -63.11999999999984
1.423714 -65.02999999999926
1.424714 -66.9350000000013
1.425714 -68.84000000000334
1.426714 -70.75500000000012
1.427714 -72.65999999999661
1.428714 -74.57499999999895
1.429714 -76.50000000000156
1.430714 -78.41499999999834
1.431714 -80.32000000000039
1.432714 -82.23500000000273
1.433714 -84.14999999999951
1.434714 -86.054999999996
1.435714 -87.95999999999805
1.436714 -89.870000000003
1.437714 -91.77000000000213
1.438714 -93.66499999999833
1.439714 -95.57499999999774
1.440714 -97.47500000000242
1.441714 -99.36500000000126
1.442714 -101.25999999999746
1.443714 -103.16000000000214
1.444714 -105.06000000000127
1.445714 -106.95499999999747
1.446714 -108.8549999999966
1.447714 -110.7500000000039
1.448714 -112.62499999999953
1.449714 -114.50999999999544
1.450714 -116.3900000000051
1.451714 -118.25500000000045
1.452714 -120.12999999999607
1.453714 -122.00500000000281
1.454714 -123.87500000000107
1.455714 -125.74499999999932
1.456714 -127.61000000000023
1.457714 -129.4699999999982
1.458714 -131.33000000000172
1.459714 -133.18999999999969
1.460714 -135.03500000000003
1.461714 -136.88500000000326
1.462714 -138.7399999999983
1.463714 -140.58499999999862
1.464714 -142.42999999999896
1.465714 -144.2700000000019
1.466714 -146.09500000000165
1.467714 -147.9199999999986
1.468714 -149.74499999999836
1.469714 -151.56000000000057
1.470714 -153.3800000000002
1.471714 -155.1899999999995
1.472714 -157.0000000000016
1.473714 -158.80999999999813
1.474714 -160.60999999999993
1.475714 -162.41000000000173
1.476714 -164.20000000000044
1.477714 -165.9799999999989
1.478714 -167.76000000000013
1.479714 -169.53500000000122
1.480714 -171.30999999999952
1.481714 -173.0850000000006
1.482714 -174.84499999999846
1.483714 -176.59499999999883
1.484714 -178.34000000000182
1.485714 -180.07999999999913
1.486714 -181.8199999999992
1.487714 -183.5550000000019
1.488714 -185.27999999999878
1.489714 -187.00999999999857
1.490714 -188.73500000000098
1.491714 -190.45000000000033
1.492714 -192.1649999999997
1.493714 -193.8650000000014
1.494714 -195.55500000000004
1.495714 -197.23999999999853
1.496714 -198.92499999999978
1.497714 -200.6050000000009
1.498714 -202.27500000000177
1.499714 -203.93999999999966
1.500714 -205.59500000000006
1.501714 -207.24000000000018
1.502714 -208.875
1.503714 -210.50999999999985
1.504714 -212.1349999999994
1.505714 -213.75999999999894
1.506714 -215.38499999999848
1.507714 -216.99500000000035
1.508714 -218.60500000000224
1.509714 -220.20000000000093
1.510714 -221.78499999999931
1.511714 -223.36500000000035
1.512714 -224.93499999999833
1.513714 -226.49499999999878
1.514714 -228.05000000000186
1.515714 -229.59499999999912
1.516714 -231.13499999999897
1.517714 -232.6750000000016
1.518714 -234.20000000000107
1.519714 -235.7150000000002
1.520714 -237.22499999999923
1.521714 -238.72499999999795
1.522714 -240.22499999999945
1.523714 -241.72000000000082
1.524714 -243.1950000000016
1.525714 -244.6699999999996
1.526714 -246.13500000000008
1.527714 -247.58500000000018
1.528714 -249.0299999999973
1.529714 -250.45499999999942
1.530714 -251.87000000000123
1.531714 -253.28500000000028
1.532714 -254.68999999999906
1.533714 -256.0900000000005
1.534714 -257.48000000000155
1.535714 -258.8549999999995
1.536714 -260.225
1.537714 -261.58500000000026
1.538714 -262.9400000000004
1.539714 -264.29000000000036
1.540714 -265.6249999999999
1.541714 -266.95499999999925
1.542714 -268.27499999999833
1.543714 -269.5799999999998
1.544714 -270.87500000000097
1.545714 -272.16000000000184
1.546714 -273.4249999999994
1.547714 -274.6799999999994
1.548714 -275.9349999999994
1.549714 -277.1799999999991
1.550714 -278.41500000000127
1.551714 -279.6450000000006
1.552714 -280.8699999999997
1.553714 -282.07500000000107
1.554714 -283.2649999999992
1.555714 -284.4550000000001
1.556714 -285.63000000000056
1.557714 -286.78999999999786
1.558714 -287.95000000000067
1.559714 -289.0950000000003
1.560714 -290.2249999999995
1.561714 -291.34500000000116
1.562714 -292.4449999999995
1.563714 -293.53000000000014
1.564714 -294.6100000000007
1.565714 -295.6799999999982
1.566714 -296.745000000001
1.567714 -297.805000000001
1.568714 -298.85499999999786
1.569714 -299.8899999999999
1.570714 -300.9150000000016
1.571714 -301.93000000000023
1.572714 -302.92499999999836
1.573714 -303.9150000000004
1.574714 -304.8900000000007
1.575714 -305.85499999999934
1.576714 -306.8100000000004
1.577714 -307.7450000000009
1.578714 -308.6699999999998
1.579714 -309.5799999999996
1.580714 -310.4800000000005
1.581714 -311.3699999999997
1.582714 -312.25
1.583714 -313.12500000000017
1.584714 -313.99000000000007
1.585714 -314.8399999999996
1.586714 -315.67499999999995
1.587714 -316.5050000000003
1.588714 -317.31499999999994
1.589714 -318.1050000000005
1.590714 -318.8899999999995
1.591714 -319.6599999999994
1.592714 -320.41000000000014
1.593714 -321.15500000000077
1.594714 -321.88999999999965
1.595714 -322.6049999999994
1.596714 -323.31000000000023
1.597714 -324.00999999999954
1.598714 -324.6949999999998
1.599714 -325.3700000000012
1.600714 -326.0399999999997
1.601714 -326.6899999999989
1.602714 -327.33500000000083
1.603714 -327.9650000000009
1.604714 -328.56999999999886
1.605714 -329.16999999999945
1.606714 -329.75000000000085
1.607714 -330.31000000000034
1.608714 -330.8649999999996
1.609714 -331.4049999999999
1.610714 -331.9349999999999
1.611714 -332.4499999999994
1.612714 -332.95500000000004
1.613714 -333.45500000000055
1.614714 -333.9350000000005
1.615714 -334.4050000000001
1.616714 -334.8649999999995
1.617714 -335.3099999999998
1.618714 -335.74000000000035
1.619714 -336.15710000000007
1.620714 -336.56035000000014
1.621714 -336.9435499999997
1.622714 -337.3105000000001
1.623714 -337.6636500000002
1.624714 -338.00419999999997
1.625714 -338.33310000000034
1.626714 -338.65119999999945
1.627714 -338.9586
1.628714 -339.25585000000035
1.629714 -339.5412
1.630714 -339.8139500000001
1.631714 -340.0739499999996
1.632714 -340.3204999999999
1.633714 -340.5535500000001
1.634714 -340.7714999999999
1.635714 -340.97360000000003
1.636714 -341.15894999999995
1.637714 -341.32764999999995
1.638714 -341.48020000000014
1.639714 -341.6184499999999
1.640714 -341.74389999999994
1.641714 -341.85785000000016
1.642714 -341.962
1.643714 -342.0560999999999
1.644714 -342.13904999999994
1.645714 -342.20945
1.646714 -342.265915
1.647714 -342.307685
1.648714 -342.33447499999994
1.649714 -342.34663500000005
1.650714 -342.344405
1.651714 -342.32716999999997
1.652714 -342.29445499999997
1.653714 -342.24556000000007
1.654714 -342.1806
1.655714 -342.10049999999995
1.656714 -342.0068999999999
1.657714 -341.90195
1.658714 -341.78720000000004
1.659714 -341.66294999999985
1.660714 -341.5284500000001
1.661714 -341.3818500000002
1.662714 -341.2215
1.663714 -341.04584999999975
1.664714 -340.85454999999985
1.665714 -340.64785000000006
1.666714 -340.42544999999984
1.667714 -340.1883000000001
1.668714 -339.93605
1.669714 -339.6696999999997
1.670714 -339.3892500000002
1.671714 -339.0938000000003
1.672714 -338.78420000000017
1.673714 -338.46164999999996
1.674714 -338.1285999999997
1.675714 -337.7869499999998
1.676714 -337.43529999999964
1.677714 -337.07244999999983
1.678714 -336.6955500000004
1.679714 -336.3063499999999
1.680714 -335.8949999999999
1.681714 -335.4650000000001
1.682714 -335.0249999999999
1.683714 -334.57
1.684714 -334.0999999999997
1.685714 -333.6150000000003
1.686714 -333.12000000000063
1.687714 -332.6100000000005
1.688714 -332.09000000000015
1.689714 -331.5599999999988
1.690714 -331.0049999999995
1.691714 -330.44500000000005
1.692714 -329.88000000000045
1.693714 -329.3000000000004
1.694714 -328.7100000000001
1.695714 -328.1099999999995
1.696714 -327.4899999999997
1.697714 -326.85000000000076
1.698714 -326.195
1.699714 -325.5250000000001
1.700714 -324.83999999999986
1.701714 -324.1449999999993
1.702714 -323.445
1.703714 -322.7250000000001
1.704714 -321.9949999999999
1.705714 -321.260000000001
1.706714 -320.5050000000001
1.707714 -319.7299999999986
1.708714 -318.9499999999998
1.709714 -318.16000000000065
1.710714 -317.3549999999997
1.711714 -316.545
1.712714 -315.71999999999986
1.713714 -314.8799999999993
1.714714 -314.02000000000095
1.715714 -313.1450000000008
1.716714 -312.25500000000017
1.717714 -311.3549999999992
1.718714 -310.44999999999965
1.719714 -309.53000000000094
1.720714 -308.60499999999934
1.721714 -307.67000000000013
1.722714 -306.7200000000006
1.723714 -305.7499999999991
1.724714 -304.77000000000004
1.725714 -303.7799999999993
1.726714 -302.7800000000011
1.727714 -301.77000000000123
1.728714 -300.7499999999996
1.729714 -299.7150000000004
1.730714 -298.6599999999978
1.731714 -297.5950000000005
1.732714 -296.51499999999993
1.733714 -295.419999999999
1.734714 -294.31500000000057
1.735714 -293.19499999999886
1.736714 -292.07499999999993
1.737714 -290.95500000000106
1.738714 -289.8100000000015
1.739714 -288.6599999999989
1.740714 -287.49999999999886
1.741714 -286.320000000001
1.742714 -285.1300000000001
1.743714 -283.92499999999876
1.744714 -282.70999999999987
1.745714 -281.4900000000009
1.746714 -280.2550000000015
1.747714 -279.01000000000175
1.748714 -277.754999999999
1.749714 -276.47999999999837
1.750714 -275.20000000000044
1.751714 -273.91499999999957
1.752714 -272.6149999999983
1.753714 -271.30499999999944
1.754714 -270.0000000000008
1.755714 -268.68000000000166
1.756714 -267.33999999999924
1.757714 -265.98999999999927
1.758714 -264.62500000000165
1.759714 -263.25000000000097
1.760714 -261.85999999999984
1.761714 -260.45499999999834
1.762714 -259.04999999999956
1.763714 -257.6400000000006
1.764714 -256.22000000000145
1.765714 -254.78499999999903
1.766714 -253.3399999999991
1.767714 -251.89500000000197
1.768714 -250.4299999999987
1.769714 -248.95999999999808
1.770714 -247.48500000000004
1.771714 -246.00000000000176
1.772714 -244.51000000000053
1.773714 -243.0049999999989
1.774714 -241.4849999999996
1.775714 -239.955
1.776714 -238.41000000000003
1.777714 -236.85499999999968
1.778714 -235.2999999999994
1.779714 -233.74000000000171
1.780714 -232.17000000000095
1.781714 -230.58999999999995
1.782714 -229.00500000000156
1.783714 -227.4100000000001
1.784714 -225.80999999999852
1.785714 -224.19999999999936
1.786714 -222.58
1.787714 -220.9500000000003
1.788714 -219.31000000000034
1.789714 -217.66000000000005
1.790714 -216.00499999999965
1.791714 -214.33999999999895
1.792714 -212.6600000000006
1.793714 -210.97499999999934
1.794714 -209.28000000000057
1.795714 -207.58000000000166
1.796714 -205.87999999999994
1.797714 -204.17499999999808
1.798714 -202.46499999999887
1.799714 -200.74500000000216
1.800714 -199.01999999999975
1.801714 -197.2950000000001
1.802714 -195.5499999999999
1.803714 -193.7949999999994
1.804714 -192.0350000000015
1.805714 -190.26000000000042
1.806714 -188.4799999999992
1.807714 -186.69499999999783
1.808714 -184.9049999999991
1.809714 -183.11500000000035
1.810714 -181.32000000000147
1.811714 -179.51000000000218
1.812714 -177.70000000000007
1.813714 -175.88499999999786
1.814714 -174.0599999999981
1.815714 -172.23500000000115
1.816714 -170.40500000000125
1.817714 -168.56500000000108
1.818714 -166.72000000000077
1.819714 -164.86499999999737
1.820714 -162.99999999999926
1.821714 -161.13500000000113
1.822714 -159.25999999999996
1.823714 -157.37500000000125
1.824714 -155.48499999999964
1.825714 -153.59499999999804
1.826714 -151.70999999999935
1.827714 -149.8200000000005
1.828714 -147.93000000000168
1.829714 -146.0349999999999
1.830714 -144.134999999998
1.831714 -142.2250000000014
1.832714 -140.30500000000168
1.833714 -138.3849999999992
1.834714 -136.44499999999894
1.835714 -134.50500000000142
1.836714 -132.57499999999865
1.837714 -130.6349999999956
1.838714 -128.6850000000006
1.839714 -126.73000000000268
1.840714 -124.7649999999989
1.841714 -122.81000000000097
1.842714 -120.84500000000276
1.843714 -118.88999999999928
1.844714 -116.94500000000163
1.845714 -114.97999999999786
1.846714 -113.02499999999993
1.847714 -111.06000000000171
1.848714 -109.07499999999737
1.849714 -107.0799999999983
1.850714 -105.08499999999921
1.851714 -103.09500000000304
1.852714 -101.10000000000396
1.853714 -99.10499999999934
1.854714 -97.11999999999499
1.855714 -95.13500000000175
1.856714 -93.14000000000266
1.857714 -91.13000000000038
1.858714 -89.11999999999809
1.859714 -87.11999999999608
1.860714 -85.11500000000227
1.861714 -83.11500000000026
1.862714 -81.11499999999828
1.863714 -79.10500000000154
1.864714 -77.09499999999925
1.865714 -75.07500000000222
1.866714 -73.04499999999936
1.867714 -71.00499999999622
1.868714 -68.97000000000153
1.869714 -66.95500000000187
1.870714 -64.94499999999958
1.871714 -62.92999999999993
1.872714 -60.915000000000276
1.873714 -58.90000000000062
1.874714 -56.875000000000675
1.875714 -54.85000000000073
1.876714 -52.81999999999787
1.877714 -50.79499999999793
1.878714 -48.780000000003824
1.879714 -46.764999999998615
1.880714 -44.74499999999604
1.881714 -42.72000000000165
1.882714 -40.69000000000433
1.883714 -38.65499999999855
1.884714 -36.615000000000954
1.885714 -34.58000000000072
1.886714 -32.55999999999815
1.887714 -30.534999999998202
1.888714 -28.529999999998836
1.889714 -26.525000000005015
1.890714 -24.50999999999981
1.891714 -22.49999999999752
1.892714 -20.485000000003417
1.893714 -18.459999999997923
1.894714 -16.42999999999506
1.895714 -14.410000000003587
1.896714 -12.39500000000393
1.897714 -10.389999999999011
1.898714 -8.379999999996723
1.899714 -6.3649999999970674
1.900714 -4.350000000002963
1.901714 -2.3350000000033067
1.902714 -0.32999999999838714
1.903714 1.6650000000006937
1.904714 3.649999999999487
1.905714 5.6200000000006245
1.906714 7.590000000001762
1.907714 9.565000000000268
1.908714 11.544999999996142
1.909714 13.544999999998142
1.910714 15.550000000003061
1.911714 17.539999999999225
1.912714 19.530000000000936
1.913714 21.51000000000236
1.914714 23.475000000000577
1.915714 25.43500000000143
1.916714 27.394999999996728
1.917714 29.350000000000207
1.918714 31.30500000000369
1.919714 33.25999999999607
1.920714 35.204999999999266
1.921714 37.14499999999954
1.922714 39.07499999999953
1.923714 41.00500000000507
1.924714 42.934999999999505
1.925714 44.87499999999977
1.926714 46.81999999999742
1.927714 48.76499999999506
1.928714 50.695000000000604
1.929714 52.6150000000003
1.930714 54.53000000000263
1.931714 56.4150000000041
1.932714 58.28999999999973
1.933714 60.165000000000916
1.934714 62.03999999999654
1.935714 63.91999999999509
1.936714 65.80000000000474
1.937714 67.670000000003
1.938714 69.54499999999864
1.939714 71.4149999999969
1.940714 73.27500000000042
1.941714 75.13000000000103
1.942714 76.97999999999871
1.943714 78.83499999999933
1.944714 80.67999999999964
1.945714 82.5200000000026
1.946714 84.34999999999971
1.947714 86.16000000000179
1.948714 87.95999999999805
1.949714 89.74999999999955
1.950714 91.53500000000369
1.951714 93.31999999999674
1.952714 95.10500000000089
1.953714 96.88999999999947
1.954714 98.66999999999516
1.955714 100.45000000000192
1.956714 102.22000000000287
1.957714 103.98500000000088
1.958714 105.73500000000125
1.959714 107.46999999999841
1.960714 109.2050000000011
1.961714 110.92500000000061
1.962714 112.64500000000011
1.963714 114.35499999999932
1.964714 116.05499999999824
1.965714 117.74500000000243
1.966714 119.41500000000049
1.967714 121.08499999999856
1.968714 122.75999999999954
1.969714 124.42999999999759
1.970714 126.10499999999858
1.971714 127.78000000000233
1.972714 129.43499999999997
1.973714 131.0800000000001
1.974714 132.71499999999992
1.975714 134.33499999999933
1.976714 135.94000000000105
1.977714 137.5299999999996
1.978714 139.11500000000078
1.979714 140.70000000000192
1.980714 142.27999999999741
1.981714 143.844999999998
1.982714 145.40500000000122
1.983714 146.95500000000138
1.984714 148.49500000000126
1.985714 150.03499999999838
1.986714 151.5699999999981
1.987714 153.10500000000062
1.988714 154.63000000000005
1.989714 156.14000000000183
1.990714 157.64000000000055
1.991714 159.1199999999987
1.992714 160.5849999999992
1.993714 162.0399999999994
1.994714 163.4850000000021
1.995714 164.9250000000019
1.996714 166.35999999999873
1.997714 167.78999999999823
1.998714 169.20500000000004
1.999714 170.61500000000174
2.000714 172.0200000000005
2.001714 173.414999999999
2.002714 174.79499999999982
2.003714 176.1700000000005
2.004714 177.54000000000104
2.005714 178.8999999999985
2.006714 180.2399999999982
2.007714 181.5650000000002
2.008714 182.8849999999993
2.009714 184.19500000000087
2.010714 185.4850000000019
2.011714 186.76499999999984
2.012714 188.04500000000058
2.013714 189.31000000000085
2.014714 190.56999999999823
2.015714 191.82499999999825
2.016714 193.0650000000006
2.017714 194.30000000000004
2.018714 195.52499999999918
2.019714 196.73000000000053
2.020714 197.9300000000017
2.021714 199.125
2.022714 200.30999999999798
2.023714 201.4700000000008
2.024714 202.61500000000044
2.025714 203.7549999999999
2.026714 204.88500000000184
2.027714 206.00500000000073
2.028714 207.10999999999925
2.029714 208.20999999999756
2.030714 209.29999999999836
2.031714 210.38000000000164
2.032714 211.45500000000203
2.033714 212.51499999999922
2.034714 213.55999999999872
2.035714 214.60000000000088
2.036714 215.62499999999983
2.037714 216.63499999999834
2.038714 217.63999999999947
2.039714 218.6300000000002
2.040714 219.6050000000005
2.041714 220.57000000000048
2.042714 221.52000000000004
2.043714 222.4599999999993
2.044714 223.3900000000011
2.045714 224.3149999999999
2.046714 225.23499999999862
2.047714 226.13999999999965
2.048714 227.03000000000029
2.049714 227.90500000000046
2.050714 228.76500000000019
2.051714 229.61499999999967
2.052714 230.459999999999
2.053714 231.2850000000005
2.054714 232.10000000000176
2.055714 232.9150000000002
2.056714 233.70500000000072
2.057714 234.48000000000079
2.058714 235.2449999999978
2.059714 235.99499999999995
2.060714 236.74500000000208
2.061714 237.4849999999984
2.062714 238.21499999999992
2.063714 238.94000000000136
2.064714 239.64999999999955
2.065714 240.34
2.066714 241.015
2.067714 241.6749999999995
2.068714 242.31999999999863
2.069714 242.95500000000027
2.070714 243.5850000000017
2.071714 244.2050000000001
2.072714 244.81499999999824
2.073714 245.40999999999866
2.074714 245.98500000000132
2.075714 246.55000000000092
2.076714 247.10500000000022
2.077714 247.64999999999927
2.078714 248.18999999999812
2.079714 248.72000000000227
2.080714 249.2350000000004
2.081714 249.7399999999983
2.082714 250.2300000000013
2.083714 250.7000000000009
2.084714 251.14999999999998
2.085714 251.57999999999845
2.086714 252.0049999999996
2.087714 252.4300000000007
2.088714 252.84499999999875
2.089714 253.2599999999996
2.090714 253.66
2.091714 254.03999999999982
2.092714 254.4100000000021
2.093714 254.75500000000096
2.094714 255.09499999999827
2.095714 255.4349999999997
2.096714 255.7600000000007
2.097714 256.07500000000005
2.098714 256.3800000000005
2.099714 256.67000000000047
2.100714 256.9349999999998
2.101714 257.1699999999996
2.102714 257.3999999999993
2.103714 257.6250000000002
2.104714 257.84499999999963
2.105714 258.0650000000004
2.106714 258.2750000000009
2.107714 258.47999999999985
2.108714 258.65999999999946
2.109714 258.8199999999999
2.110714 258.9649999999999
2.111714 259.09499999999946
2.112714 259.22000000000025
2.113714 259.34000000000094
2.114714 259.44999999999993
2.115714 259.55
2.116714 259.6349999999997
2.117714 259.69500000000005
2.118714 259.73999999999995
2.119714 259.7749999999996
2.120714 259.8000000000003
2.121714 259.8249999999996
2.122714 259.85000000000036
2.123714 259.86500000000075
2.124714 259.87499999999966
2.125714 259.86999999999955
2.126714 259.8349999999999
2.127714 259.77999999999975
2.128714 259.7100000000005
2.129714 259.62499999999943
2.130714 259.53999999999974
2.131714 259.44999999999993
2.132714 259.355
2.133714 259.245000000001
2.134714 259.115
2.135714 258.9750000000002
2.136714 258.8199999999999
2.137714 258.6499999999992
2.138714 258.47999999999985
2.139714 258.3150000000006
2.140714 258.13999999999976
2.141714 257.955
2.142714 257.7550000000005
2.143714 257.53499999999974
2.144714 257.28500000000014
2.145714 257.01500000000004
2.146714 256.7399999999997
2.147714 256.46500000000015
2.148714 256.1849999999998
2.149714 255.8999999999999
2.150714 255.61000000000055
2.151714 255.30505000000008
2.152714 254.98519999999982
2.153714 254.64894999999984
2.154714 254.30060000000006
2.155714 253.94560000000027
2.156714 253.58909999999986
2.157714 253.2276999999999
2.158714 252.85744999999986
2.159714 252.4729999999996
2.160714 252.0676499999999
2.161714 251.6407500000005
2.162714 251.1959500000001
2.163714 250.74034999999978
2.164714 250.2825
2.165714 249.82765000000003
2.166714 249.37375000000026
2.167714 248.9160499999997
2.168714 248.44724999999977
2.169714 247.9611000000003
2.170714 247.45684999999997
2.171714 246.93684999999994
2.172714 246.40600000000003
2.173714 245.86880000000005
2.174714 245.3271
2.175714 244.77874999999995
2.176714 244.21905
2.177714 243.64329999999984
2.178714 243.04950000000014
2.179714 242.4405000000001
2.180714 241.8224
2.181714 241.20189999999994
2.182714 240.58380000000005
2.183714 239.96820000000002
2.184714 239.35004999999995
2.185714 238.72175000000001
2.186714 238.077
2.187714 237.41312499999995
2.188714 236.73143499999995
2.189714 236.03679
2.190714 235.33534500000002
2.191714 234.63073500000002
2.192714 233.92299999999997
2.193714 233.20929
2.194714 232.48572000000001
2.195714 231.74967999999998
2.196714 231.00144999999998
2.197714 230.24442999999994
2.198714 229.48345000000003
2.199714 228.7220500000001
2.200714 227.96065
2.201714 227.19559999999984
2.202714 226.42054999999996
2.203714 225.62980000000002
2.204714 224.82024999999993
2.205714 223.99289999999996
2.206714 223.15215
2.207714 222.30350000000016
2.208714 221.45285
2.209714 220.6027499999999
2.210714 219.75135000000012
2.211714 218.89510000000016
2.212714 218.0302499999998
2.213714 217.15574999999973
2.214714 216.27264999999997
2.215714 215.38380000000018
2.216714 214.49215000000007
2.217714 213.5980499999999
2.218714 212.69940000000003
2.219714 211.79134999999988
2.220714 210.86929999999984
2.221714 209.93239999999997
2.222714 208.98135000000028
2.223714 208.01945
2.224714 207.05160000000012
2.225714 206.08345000000043
2.226714 205.11749999999952
2.227714 204.15150000000008
2.228714 203.1836500000002
2.229714 202.20985
2.230714 201.22639999999996
2.231714 200.2328999999997
2.232714 199.23040000000003
2.233714 198.2207999999999
2.234714 197.20680000000004
2.235714 196.18760000000012
2.236714 195.1616000000003
2.237714 194.12669999999966
2.238714 193.08254999999969
2.239714 192.02440000000013
2.240714 190.96499999999986
2.241714 189.9000000000005
2.242714 188.83000000000024
2.243714 187.76999999999958
2.244714 186.70999999999964
2.245714 185.64500000000027
2.246714 184.58000000000015
2.247714 183.5049999999998
2.248714 182.41999999999982
2.249714 181.32500000000022
2.250714 180.21500000000023
2.251714 179.11000000000035
2.252714 177.99499999999955
2.253714 176.8699999999998
2.254714 175.75000000000088
2.255714 174.62499999999906
2.256714 173.4849999999996
2.257714 172.3450000000001
2.258714 171.20500000000064
2.259714 170.0649999999998
2.260714 168.92999999999907
2.261714 167.790000000001
2.262714 166.65000000000012
2.263714 165.50499999999911
2.264714 164.3500000000006
2.265714 163.1850000000004
2.266714 162.00999999999993
2.267714 160.8300000000007
2.268714 159.65000000000006
2.269714 158.4649999999993
2.270714 157.27499999999978
2.271714 156.0800000000001
2.272714 154.8899999999992
2.273714 153.7049999999998
2.274714 152.51000000000013
2.275714 151.32000000000062
2.276714 150.1299999999997
2.277714 148.9299999999999
2.278714 147.7350000000002
2.279714 146.534999999999
2.280714 145.32000000000016
2.281714 144.10499999999993
2.282714 142.88999999999967
2.283714 141.66500000000053
2.284714 140.43500000000125
2.285714 139.20500000000058
2.286714 137.96999999999974
2.287714 136.73000000000016
2.288714 135.49499999999938
2.289714 134.26499999999868
2.290714 133.0350000000008
2.291714 131.8050000000001
2.292714 130.5799999999996
2.293714 129.3500000000003
2.294714 128.11499999999947
2.295714 126.87499999999989
2.296714 125.63000000000018
2.297714 124.38000000000031
2.298714 123.12500000000031
2.299714 121.8700000000003
2.300714 120.6150000000003
2.301714 119.36000000000028
2.302714 118.10499999999891
2.303714 116.8499999999989
2.304714 115.59000000000013
2.305714 114.32999999999997
2.306714 113.07499999999997
2.307714 111.83000000000025
2.308714 110.58500000000053
2.309714 109.33500000000068
2.310714 108.08999999999958
2.311714 106.84499999999986
2.312714 105.58500000000109
2.313714 104.31999999999941
2.314714 103.04999999999897
2.315714 101.77499999999978
2.316714 100.50500000000073
2.317714 99.24000000000044
2.318714 97.98499999999905
2.319714 96.72500000000028
2.320714 95.46500000000013
2.321714 94.21000000000012
2.322714 92.94999999999997
2.323714 91.68499999999969
2.324714 90.42500000000092
2.325714 89.17999999999981
2.326714 87.92999999999995
2.327714 86.68000000000009
2.328714 85.43000000000023
2.329714 84.17500000000022
2.330714 82.90999999999993
2.331714 81.63999999999949
2.332714 80.3749999999992
2.333714 79.1100000000003
2.334714 77.85500000000029
2.335714 76.60500000000042
2.336714 75.36499999999945
2.337714 74.13000000000002
2.338714 72.89000000000046
2.339714 71.6499999999995
2.340714 70.40499999999977
2.341714 69.16000000000005
2.342714 67.92000000000048
2.343714 66.68499999999966
2.344714 65.45999999999913
2.345714 64.22999999999985
2.346714 62.990000000000265
2.347714 61.755000000000834
2.348714 60.51499999999987
2.349714 59.27000000000015
2.350714 58.030000000000584
2.351714 56.79499999999976
2.352714 55.57499999999938
2.353714 54.36499999999928
2.354714 53.15500000000056
2.355714 51.95000000000061
2.356714 50.74000000000051
2.357714 49.52500000000026
2.358714 48.31000000000002
2.359714 47.09999999999992
2.360714 45.900000000000105
2.361714 44.700000000000294
2.362714 43.4999999999991
2.363714 42.30999999999957
2.364714 41.12000000000005
2.365714 39.920000000000236
2.366714 38.72000000000042
2.367714 37.524999999999366
2.368714 36.33499999999984
2.369714 35.155000000000605
2.370714 33.99000000000041
2.371714 32.835000000000505
2.372714 31.68500000000074
2.373714 30.524999999997917
2.374714 29.359999999997722
2.375714 28.19000000000016
2.376714 27.024999999999967
2.377714 25.87000000000006
2.378714 24.720000000000297
2.379714 23.575000000000678
2.380714 22.440000000001348
2.381714 21.2999999999991
2.382714 20.15499999999948
2.383714 19.015000000000004
2.384714 17.87500000000053
2.385714 16.74500000000134
2.386714 15.624999999999666
2.387714 14.525000000001342
2.388714 13.430000000000387
2.389714 12.329999999999286
2.390714 11.23499999999833
2.391714 10.12999999999986
2.392714 9.02000000000125
2.393714 7.909999999999862
2.394714 6.8099999999987615
2.395714 5.725000000000868
2.396714 4.645000000000343
2.397714 3.579999999997474
2.398714 2.515000000000156
2.399714 1.4500000000000624
2.400714 0.3849999999999687
2.401714 -0.680000000000125
2.402714 -1.7400000000000748
2.403714 -2.789999999999737
2.404714 -3.824999999998968
2.405714 -4.854999999998055
2.406714 -5.884999999999918
2.407714 -6.915000000001781
2.408714 -7.945000000000868
2.409714 -8.9800000000001
2.410714 -10.009999999999186
2.411714 -11.024999999997842
2.412714 -12.039999999999274
2.413714 -13.040000000000273
2.414714 -14.025000000000842
2.415714 -15.015000000001555
2.416714 -15.994999999999205
2.417714 -16.97499999999963
2.418714 -17.96500000000034
2.419714 -18.945000000000768
2.420714 -19.91000000000076
2.421714 -20.869999999997834
2.422714 -21.825000000000315
2.423714 -22.769999999999733
2.424714 -23.714999999999154
2.425714 -24.66500000000149
2.426714 -25.61000000000091
2.427714 -26.555000000000327
2.428714 -27.494999999999603
2.429714 -28.419999999998446
2.430714 -29.329999999999636
2.431714 -30.235000000000678
2.432714 -31.130000000001434
2.433714 -32.024999999999416
2.434714 -32.924999999998924
2.435714 -33.81500000000093
2.436714 -34.705000000000155
2.437714 -35.59000000000062
2.438714 -36.45999999999927
2.439714 -37.324999999999164
2.440714 -38.1850000000003
2.441714 -39.03999999999991
2.442714 -39.895000000000906
2.443714 -40.74500000000037
2.444714 -41.59499999999983
2.445714 -42.435000000000386
2.446714 -43.264999999999276
2.447714 -44.08999999999941
2.448714 -44.89500000000035
2.449714 -45.694999999999766
2.450714 -46.49999999999932
2.451714 -47.30500000000026
2.452714 -48.10500000000106
2.453714 -48.90000000000033
2.454714 -49.6949999999996
2.455714 -50.47999999999997
2.456714 -51.2600000000002
2.457714 -52.02499999999999
2.458714 -52.7799999999995
2.459714 -53.54000000000053
2.460714 -54.28999999999989
2.461714 -55.034999999999116
2.462714 -55.77999999999972
2.463714 -56.515000000000036
2.464714 -57.240000000000066
2.465714 -57.954999999999814
2.466714 -58.6650000000008
2.467714 -59.37000000000025
2.468714 -60.06999999999957
2.469714 -60.77500000000041
2.470714 -61.474999999999724
2.471714 -62.165000000000134
2.472714 -62.85500000000055
2.473714 -63.534999999999286
2.474714 -64.20000000000037
2.475714 -64.86500000000007
2.476714 -65.51999999999947
2.477714 -66.17000000000012
2.478714 -66.81500000000062
2.479714 -67.4549999999996
2.480714 -68.09499999999996
2.481714 -68.71999999999989
2.482714 -69.33499999999954
2.483714 -69.95000000000057
2.484714 -70.56500000000021
2.485714 -71.16499999999942
2.486714 -71.76500000000003
2.487714 -72.37000000000077
2.488714 -72.96499999999983
2.489714 -73.55000000000001
2.490714 -74.13500000000018
2.491714 -74.71000000000005
2.492714 -75.27499999999965
2.493714 -75.83000000000034
2.494714 -76.3700000000006
2.495714 -76.91499999999962
2.496714 -77.45499999999988
2.497714 -77.98499999999986
2.498714 -78.51499999999983
2.499714 -79.03999999999967
2.500714 -79.55999999999935
2.501714 -80.08000000000042
2.502714 -80.58999999999983
2.503714 -81.09000000000033
2.504714 -81.59000000000083
2.505714 -82.0849999999998
2.506714 -82.56999999999987
2.507714 -83.04999999999978
2.508714 -83.52499999999957
2.509714 -83.99000000000045
2.510714 -84.44499999999965
2.511714 -84.89500000000011
2.512714 -85.34000000000042
2.513714 -85.77499999999904
2.514714 -86.2150000000006
2.515714 -86.65000000000062
2.516714 -87.0799999999991
2.517714 -87.51499999999912
2.518714 -87.9350000000001
2.519714 -88.35000000000093
2.520714 -88.75500000000008
2.521714 -89.15499999999909
2.522714 -89.55000000000074
2.523714 -89.93000000000056
2.524714 -90.31499999999915
2.525714 -90.69500000000036
2.526714 -91.0649999999999
2.527714 -91.4299999999993
2.528714 -91.78500000000118
2.529714 -92.14000000000027
2.530714 -92.48499999999909
2.531714 -92.8300000000007
2.532714 -93.17500000000089
2.533714 -93.51499999999957
2.534714 -93.85999999999977
2.535714 -94.18999999999956
2.536714 -94.51499999999918
2.537714 -94.82999999999991
2.538714 -95.13500000000036
2.539714 -95.43000000000052
2.540714 -95.71500000000039
2.541714 -96.0050000000004
2.542714 -96.29000000000026
2.543714 -96.57500000000013
2.544714 -96.85499999999986
2.545714 -97.12499999999929
2.546714 -97.38999999999997
2.547714 -97.65500000000065
2.548714 -97.91499999999981
2.549714 -98.16999999999881
2.550714 -98.4249999999992
2.551714 -98.6700000000007
2.552714 -98.9150000000008
2.553714 -99.15499999999938
2.554714 -99.37500000000016
2.555714 -99.59000000000079
2.556714 -99.79999999999988
2.557714 -99.99499999999995
2.558714 -100.19500000000015
2.559714 -100.3999999999991
2.560714 -100.59999999999928
2.561714 -100.80000000000089
2.562714 -100.99999999999969
2.563714 -101.1899999999996
2.564714 -101.37500000000077
2.565714 -101.55000000000025
2.566714 -101.71999999999959
2.567714 -101.89500000000045
2.568714 -102.05999999999963
2.569714 -102.21499999999995
2.570714 -102.36500000000008
2.571714 -102.51499999999885
2.572714 -102.64999999999995
2.573714 -102.77500000000077
2.574714 -102.90000000000022
2.575714 -103.02499999999964
2.576714 -103.15000000000045
2.577714 -103.28000000000004
2.578714 -103.4099999999996
2.579714 -103.53000000000027
2.580714 -103.64999999999958
2.581714 -103.75999999999996
2.582714 -103.86000000000007
2.583714 -103.94999999999987
2.584714 -104.03500000000092
2.585714 -104.12000000000059
2.586714 -104.19499999999996
2.587714 -104.26999999999936
2.588714 -104.33999999999999
2.589714 -104.40500000000046
2.590714 -104.4649999999994
2.591714 -104.51999999999961
2.592714 -104.57999999999994
2.593714 -104.64000000000028
2.594714 -104.70000000000061
2.595714 -104.7649999999997
2.596714 -104.82499999999936
2.597714 -104.88000000000024
2.598714 -104.92500000000015
2.599714 -104.95499999999961
2.600714 -104.98000000000035
2.601714 -104.98999999999994
2.602714 -104.99999999999955
2.603714 -105.01499999999997
2.604714 -105.0300000000004
2.605714 -105.04
2.606714 -105.04500000000014
2.607714 -105.05000000000028
2.608714 -105.04999999999957
2.609714 -105.05499999999972
2.610714 -105.05500000000043
2.611714 -105.04500000000014
2.612714 -105.04
2.613714 -105.03499999999985
2.614714 -105.02285
2.615714 -104.99940000000055
2.616714 -104.96340000000006
2.617714 -104.92019999999991
2.618714 -104.87214999999952
2.619714 -104.82334999999954
2.620714 -104.77639999999997
2.621714 -104.73395000000009
2.622714 -104.6955500000002
2.623714 -104.65789999999988
2.624714 -104.61729999999973
2.625714 -104.57225000000057
2.626714 -104.52275000000024
2.627714 -104.46944999999985
2.628714 -104.41205000000022
2.629714 -104.35020000000017
2.630714 -104.28429999999946
2.631714 -104.21279999999965
2.632714 -104.13375000000029
2.633714 -104.04659999999967
2.634714 -103.95350000000012
2.635714 -103.85700000000024
2.636714 -103.76090000000018
2.637714 -103.66809999999975
2.638714 -103.57944999999992
2.639714 -103.49530000000051
2.640714 -103.41180000000006
2.641714 -103.32499999999993
2.642714 -103.23374999999939
2.643714 -103.13505
2.644714 -103.02850000000056
2.645714 -102.91600000000012
2.646714 -102.79899999999995
2.647714 -102.67979999999955
2.648714 -102.5591499999999
2.649714 -102.4365499999999
2.650714 -102.31154999999978
2.651714 -102.18395000000034
2.652714 -102.05525000000006
2.653714 -101.9273000000001
2.654714 -101.80174999999994
2.655714 -101.679
2.656714 -101.55795000000023
2.657714 -101.43554999999978
2.658714 -101.30889999999984
2.659714 -101.1749499999999
2.660714 -101.0313500000002
2.661714 -100.8784500000002
2.662714 -100.71859999999968
2.663714 -100.55565000000009
2.664714 -100.39210000000014
2.665714 -100.22984999999984
2.666714 -100.06990000000006
2.667714 -99.91210000000021
2.668714 -99.75560000000002
2.669714 -99.59919999999977
2.670714 -99.44274999999988
2.671714 -99.28625000000004
2.672714 -99.12940000000002
2.673714 -98.97165000000014
2.674714 -98.81109999999998
2.675714 -98.64584999999988
2.676714 -98.47415000000005
2.677714 -98.2951499999999
2.678714 -98.10919999999994
2.679714 -97.91815000000022
2.680714 -97.7249999999999
2.681714 -97.53329999999984
2.682714 -97.34545000000018
2.683714 -97.16185000000002
2.684714 -96.98190000000002
2.685714 -96.80390000000004
2.686714 -96.62535
2.687714 -96.44400000000005
2.688714 -96.25815000000003
2.689714 -96.06684999999993
2.690714 -95.87019999999987
2.691714 -95.66855000000002
2.692714 -95.46215000000007
2.693714 -95.25204999999998
2.694714 -95.0391
2.695714 -94.82390000000001
2.696714 -94.60814999999994
2.697714 -94.39375000000003
2.698714 -94.18220000000002
2.699714 -93.97499999999997
2.700714 -93.77285000000002
2.701714 -93.57469999999998
2.702714 -93.37844999999997
2.703714 -93.18120000000006
2.704714 -92.97970000000004
2.705714 -92.77120999999994
2.706714 -92.55437499999996
2.707714 -92.32976000000002
2.708714 -92.09923000000003
2.709714 -91.86549500000002
2.710714 -91.63117499999997
2.711714 -91.39812499999998
2.712714 -91.16719
2.713714 -90.93844000000001
2.714714 -90.71165349999998
2.715714 -90.48648899999999
2.716714 -90.2625965
2.717714 -90.039771
2.718714 -89.81754499999998
2.719714 -89.59461499999996
2.720714 -89.36897
2.721714 -89.13814000000002
2.722714 -88.90005000000002
2.723714 -88.65396999999999
2.724714 -88.40106999999995
2.725714 -88.14418500000002
2.726714 -87.88739500000001
2.727714 -87.63475000000001
2.728714 -87.38879999999997
2.729714 -87.14984999999997
2.730714 -86.91635000000007
2.731714 -86.68545
2.732714 -86.45394999999998
2.733714 -86.21929999999998
2.734714 -85.98040000000005
2.735714 -85.73739999999994
2.736714 -85.4905999999999
2.737714 -85.24010000000008
2.738714 -84.98559999999995
2.739714 -84.72594999999993
2.740714 -84.46035000000008
2.741714 -84.1896
2.742714 -83.91644999999997
2.743714 -83.64500000000007
2.744714 -83.37905000000006
2.745714 -83.12124999999992
2.746714 -82.87190000000002
2.747714 -82.62800000000003
2.748714 -82.38459999999996
2.749714 -82.13739999999997
2.750714 -81.88280000000006
2.751714 -81.61964999999996
2.752714 -81.34944999999993
2.753714 -81.0746000000001
2.754714 -80.79819999999988
2.755714 -80.52269999999986
2.756714 -80.24815000000004
2.757714 -79.97360000000022
2.758714 -79.69850000000001
2.759714 -79.42244999999993
2.760714 -79.14770000000021
2.761714 -78.87629999999979
2.762714 -78.61029999999998
2.763714 -78.35050000000004
2.764714 -78.09364999999991
2.765714 -77.83550000000014
2.766714 -77.57079999999999
2.767714 -77.29585000000004
2.768714 -77.00975000000005
2.769714 -76.71510000000006
2.770714 -76.4163499999998
2.771714 -76.11919999999974
2.772714 -75.82770000000016
2.773714 -75.54240000000011
2.774714 -75.26165000000007
2.775714 -74.98225000000004
2.776714 -74.70174999999989
2.777714 -74.41845000000016
2.778714 -74.13309999999979
2.779714 -73.84904999999976
2.780714 -73.56760000000011
2.781714 -73.28765
2.782714 -73.00675000000007
2.783714 -72.72045000000018
2.784714 -72.42484999999999
2.785714 -72.1195499999997
2.786714 -71.80760000000015
2.787714 -71.49355000000031
2.788714 -71.18359999999969
2.789714 -70.88294999999974
2.790714 -70.59220000000012
2.791714 -70.30760000000004
2.792714 -70.02425
2.793714 -69.73575000000022
2.794714 -69.43979999999989
2.795714 -69.13620000000009
2.796714 -68.82735000000028
2.797714 -68.51849999999978
2.798714 -68.21195000000016
2.799714 -67.90720000000027
2.800714 -67.6001999999995
2.801714 -67.28914999999947
2.802714 -66.97140000000019
2.803714 -66.64730000000007
2.804714 -66.32250000000035
2.805714 -66.00210000000037
2.806714 -65.68874999999946
2.807714 -65.38404999999955
2.808714 -65.08645000000007
2.809714 -64.78840000000014
2.810714 -64.48325000000045
2.811714 -64.16625000000009
2.812714 -63.838799999999665
2.813714 -63.505049999999784
2.814714 -63.16864999999991
2.815714 -62.83485000000005
2.816714 -62.507400000000324
2.817714 -62.185149999999936
2.818714 -61.86330000000003
2.819714 -61.53880000000014
2.820714 -61.20949999999999
2.821714 -60.87609999999993
2.822714 -60.543049999999674
2.823714 -60.21370000000026
2.824714 -59.88925000000034
2.825714 -59.568150000000045
2.826714 -59.24589999999965
2.827714 -58.91695000000002
2.828714 -58.577550000000336
2.829714 -58.22740000000006
2.830714 -57.86864999999947
2.831714 -57.508049999999834
2.832714 -57.15270000000022
2.833714 -56.80549999999979
2.834714 -56.46644999999991
2.835714 -56.131150000000154
2.836714 -55.79480000000026
2.837714 -55.45319999999965
2.838714 -55.10259999999961
2.839714 -54.74650000000039
2.840714 -54.388150000000266
2.841714 -54.03009999999999
2.842714 -53.67620000000031
2.843714 -53.32455000000014
2.844714 -52.97064999999975
2.845714 -52.60929999999983
2.846714 -52.240499999999656
2.847714 -51.86609999999966
2.848714 -51.48984999999995
2.849714 -51.11730000000036
2.850714 -50.7522500000003
2.851714 -50.39540000000009
2.852714 -50.04180000000025
2.853714 -49.68679999999976
2.854714 -49.323949999999925
2.855714 -48.95040000000017
2.856714 -48.560649999999924
2.857714 -48.17000000000016
2.858714 -47.780000000000044
2.859714 -47.38999999999993
2.860714 -47.010000000000105
2.861714 -46.62999999999959
2.862714 -46.249999999999766
2.863714 -45.86500000000049
2.864714 -45.47000000000023
2.865714 -45.074999999999974
2.866714 -44.67999999999972
2.867714 -44.28999999999961
2.868714 -43.905000000000335
2.869714 -43.520000000000366
2.870714 -43.1349999999997
2.871714 -42.74499999999959
2.872714 -42.33999999999974
2.873714 -41.925000000000296
2.874714 -41.50500000000002
2.875714 -41.079999999999586
2.876714 -40.66500000000015
2.877714 -40.260000000000296
2.878714 -39.85999999999989
2.879714 -39.46500000000033
2.880714 -39.064999999999934
2.881714 -38.64999999999979
2.882714 -38.235000000000355
2.883714 -37.81500000000007
2.884714 -37.389999999999645
2.885714 -36.96499999999992
2.886714 -36.540000000000184
2.887714 -36.119999999999905
2.888714 -35.690000000000026
2.889714 -35.249999999999865
2.890714 -34.81000000000039
2.891714 -34.35999999999994
2.892714 -33.9099999999995
2.893714 -33.47000000000003
2.894714 -33.03500000000001
2.895714 -32.60500000000013
2.896714 -32.180000000000405
2.897714 -31.754999999999978
2.898714 -31.32499999999941
2.899714 -30.879999999999797
2.900714 -30.420000000000446
2.901714 -29.960000000000402
2.902714 -29.499999999999666
2.903714 -29.03500000000017
2.904714 -28.575000000000127
2.905714 -28.119999999999536
2.906714 -27.660000000000185
2.907714 -27.194999999999997
2.908714 -26.724999999999667
2.909714 -26.255000000000027
2.910714 -25.790000000000536
2.911714 -25.325000000000347
2.912714 -24.86499999999961
2.913714 -24.40999999999971
2.914714 -23.950000000000358
2.915714 -23.48000000000003
2.916714 -22.99499999999996
2.917714 -22.5000000000003
2.918714 -21.999999999999797
2.919714 -21.49499999999985
2.920714 -20.99500000000004
2.921714 -20.50499999999983
2.922714 -20.01999999999976
2.923714 -19.535000000000384
2.924714 -19.050000000000317
2.925714 -18.564999999999554
2.926714 -18.075000000000035
2.927714 -17.584999999999823
2.928714 -17.09000000000016
2.929714 -16.5950000000005
2.930714 -16.095
2.931714 -15.594999999999498
2.932714 -15.089999999999549
2.933714 -14.570000000000555
2.934714 -14.04500000000003
2.935714 -13.515000000000054
2.936714 -12.979999999999936
2.937714 -12.44999999999996
2.938714 -11.930000000000273
2.939714 -11.414999999999342
2.940714 -10.904999999999943
2.941714 -10.395000000000543
2.942714 -9.884999999999755
2.943714 -9.37000000000021
2.944714 -8.840000000000236
2.945714 -8.299999999999974
2.946714 -7.764999999999855
2.947714 -7.224999999999593
2.948714 -6.680000000000574
2.949714 -6.1350000000001685
2.950714 -5.589999999999762
2.951714 -5.044999999999355
2.952714 -4.49000000000005
2.953714 -3.9400000000008872
2.954714 -3.394999999999093
2.955714 -2.8500000000000747
2.956714 -2.314999999999956
2.957714 -1.7799999999998373
2.958714 -1.2450000000011063
2.959714 -0.7099999999995998
2.960714 -0.154999999998906
2.961714 0.40499999999915604
2.962714 0.9749999999988934
2.963714 1.56000000000045
2.964714 2.140000000000475
2.965714 2.7200000000005
2.966714 3.295000000000381
2.967714 3.8650000000001183
2.968714 4.429999999999712
2.969714 4.9949999999993056
2.970714 5.565000000000431
2.971714 6.1350000000001685
2.972714 6.704999999999906
2.973714 7.269999999999499
2.974714 7.834999999999093
2.975714 8.405000000000218
2.976714 8.9800000000001
2.977714 9.560000000000123
2.978714 10.150000000000436
2.979714 10.749999999999648
2.980714 11.355000000000393
2.981714 11.960000000001136
2.982714 12.559999999998961
2.983714 13.154999999999417
2.984714 13.73500000000083
2.985714 14.310000000000711
2.986714 14.884999999999204
2.987714 15.464999999999229
2.988714 16.050000000000786
2.989714 16.640000000000406
2.990714 17.24499999999976
2.991714 17.854999999999954
2.992714 18.460000000000004
2.993714 19.065000000000055
2.994714 19.679999999999698
2.995714 20.295000000000034
2.996714 20.910000000000373
2.997714 21.53499999999961
2.998714 22.15500000000009
2.999714 22.77000000000043
3.000714 23.379999999999928
3.001714 23.974999999999692
3.002714 24.55999999999986
3.003714 25.145000000000028
3.004714 25.739999999999792
3.005714 26.344999999999843
3.006714 26.955000000000034
3.007714 27.579999999999966
3.008714 28.215000000000185
3.009714 28.845000000000258
3.010714 29.475000000000335
3.011714 30.09999999999957
3.012714 30.714999999999907
3.013714 31.330000000000247
3.014714 31.950000000000035
3.015714 32.565000000000374
3.016714 33.18499999999946
3.017714 33.80499999999994
3.018714 34.41500000000014
3.019714 35.01500000000004
3.020714 35.6200000000001
3.021714 36.2299999999996
3.022714 36.844999999999935
3.023714 37.48000000000015
3.024714 38.124999999999964
3.025714 38.780000000000065
3.026714 39.424999999999876
3.027714 40.060000000000095
3.028714 40.685000000000024
3.029714 41.29999999999967
3.030714 41.90500000000041
3.031714 42.50500000000032
3.032714 43.11999999999996
3.033714 43.73499999999961
3.034714 44.35500000000009
3.035714 44.97499999999987
3.036714 45.58500000000007
3.037714 46.20000000000041
3.038714 46.815000000000055
3.039714 47.43499999999984
3.040714 48.06499999999991
3.041714 48.709999999999724
3.042714 49.354999999999535
3.043714 49.995000000000594
3.044714 50.630000000000116
3.045714 51.23999999999962
3.046714 51.84000000000022
3.047714 52.42999999999983
3.048714 53.0249999999996
3.049714 53.630000000000344
3.050714 54.240000000000535
3.051714 54.85999999999963
3.052714 55.489999999999704
3.053714 56.11500000000033
3.054714 56.72999999999997
3.055714 57.34354999999969
3.056714 57.95384999999972
3.057714 58.56865000000017
3.058714 59.1870500000001
3.059714 59.80770000000024
3.060714 60.42495000000009
3.061714 61.03255000000015
3.062714 61.62560000000025
3.063714 62.20414999999965
3.064714 62.77489999999969
3.065714 63.34745000000016
3.066714 63.93080000000051
3.067714 64.52944999999973
3.068714 65.1404499999994
3.069714 65.75695000000033
3.070714 66.37085000000056
3.071714 66.97439999999999
3.072714 67.56524999999985
3.073714 68.14634999999998
3.074714 68.72414999999978
3.075714 69.30309999999967
3.076714 69.88570000000041
3.077714 70.46944999999984
3.078714 71.04944999999987
3.079714 71.62170000000052
3.080714 72.18234999999962
3.081714 72.7362499999995
3.082714 73.2899000000002
3.083714 73.84980000000041
3.084714 74.42159999999988
3.085714 75.0046499999997
3.086714 75.59175000000015
3.087714 76.17320000000011
3.088714 76.74135000000012
3.089714 77.29085000000025
3.090714 77.8242999999998
3.091714 78.34955000000018
3.092714 78.87519999999967
3.093714 79.40719999999997
3.094714 79.94580000000029
3.095714 80.48784999999947
3.096714 81.02769999999981
3.097714 81.56004999999993
3.098714 82.08265000000033
3.099714 82.60085000000028
3.100714 83.12055000000012
3.101714 83.64579999999982
3.102714 84.17854999999975
3.103714 84.7131000000001
3.104714 85.24320000000002
3.105714 85.76100000000017
3.106714 86.2601999999997
3.107714 86.74304999999987
3.108714 87.21595000000039
3.109714 87.68754999999989
3.110714 88.16679999999987
3.111714 88.65629999999999
3.112714 89.1531000000001
3.113714 89.65155000000003
3.114714 90.14309999999976
3.115714 90.62215000000019
3.116714 91.08950000000019
3.117714 91.54884999999987
3.118714 92.00569999999985
3.119714 92.46484999999998
3.120714 92.92550000000004
3.121714 93.38280000000012
3.122714 93.8317000000001
3.123714 94.26680000000006
3.124714 94.6869999999999
3.125714 95.09769999999986
3.126714 95.50655000000012
3.127714 95.92175000000015
3.128714 96.34760000000013
3.129714 96.78209999999972
3.130714 97.2182999999998
3.131714 97.64715000000028
3.132714 98.06174999999993
3.133714 98.45939999999983
3.134714 98.84335
3.135714 99.21974999999999
3.136714 99.59545
3.137714 99.9736000000001
3.138714 100.35219999999998
3.139714 100.72734999999993
3.140714 101.09360000000005
3.141714 101.44804999999997
3.142714 101.79225000000007
3.143714 102.13105000000007
3.144714 102.47069999999997
3.145714 102.8158999999999
3.146714 103.16590000000008
3.147714 103.5158500000001
3.148714 103.85840000000005
3.149714 104.18609999999997
3.150714 104.49585000000002
3.151714 104.78964999999994
3.152714 105.07329999999999
3.153714 105.35444999999997
3.154714 105.63869999999989
3.155714 105.92765000000011
3.156714 106.21835000000002
3.157714 106.5051
3.158714 106.78275000000002
3.159714 107.04859999999998
3.160714 107.30432
3.161714 107.55427000000002
3.162714 107.80263500000001
3.163714 108.05166999999996
3.164714 108.299895
3.165714 108.54222500000002
3.166714 108.77279499999999
3.167714 108.98772499999998
3.168714 109.18722000000001
3.169714 109.37562900000002
3.170714 109.55953500000003
3.171714 109.745176
3.172714 109.93530499999997
3.173714 110.12805499999997
3.174714 110.31814
3.175714 110.49939499999999
3.176714 110.66748
3.177714 110.82161500000002
3.178714 110.96472499999999
3.179714 111.10128999999995
3.180714 111.23469999999995
3.181714 111.36655000000005
3.182714 111.49560000000002
3.183714 111.61795
3.184714 111.72990000000004
3.185714 111.82980000000002
3.186714 111.91889999999995
3.187714 112.00094999999996
3.188714 112.08020000000005
3.189714 112.16000000000004
3.190714 112.24089999999995
3.191714 112.31915000000005
3.192714 112.38940000000002
3.193714 112.44649999999999
3.194714 112.48839999999996
3.195714 112.51665000000001
3.196714 112.53505000000004
3.197714 112.54834999999981
3.198714 112.56045000000003
3.199714 112.57175000000015
3.200714 112.57939999999994
3.201714 112.57995000000001
3.202714 112.56954999999994
3.203714 112.54755000000006
3.204714 112.51625000000023
3.205714 112.47825000000009
3.206714 112.43669999999977
3.207714 112.39329999999971
3.208714 112.34655000000002
3.209714 112.29235000000011
3.210714 112.22770000000013
3.211714 112.15080000000002
3.212714 112.06105000000008
3.213714 111.961
3.214714 111.8545999999998
3.215714 111.74509999999984
3.216714 111.63354999999993
3.217714 111.51865000000004
3.218714 111.39850000000013
3.219714 111.26975000000026
3.220714 111.12949999999981
3.221714 110.97789999999983
3.222714 110.81565000000022
3.223714 110.64520000000009
3.224714 110.4695499999999
3.225714 110.28964999999988
3.226714 110.10470000000008
3.227714 109.91244999999996
3.228714 109.71129999999967
3.229714 109.50004999999985
3.230714 109.27805000000012
3.231714 109.04745000000007
3.232714 108.8104999999999
3.233714 108.56950000000045
3.234714 108.32475000000021
3.235714 108.07439999999946
3.236714 107.81659999999984
3.237714 107.54874999999997
3.238714 107.27010000000024
3.239714 106.98030000000011
3.240714 106.68075000000026
3.241714 106.37380000000016
3.242714 106.06124999999953
3.243714 105.74460000000035
3.244714 105.42350000000005
3.245714 105.09599999999966
3.246714 104.75959999999978
3.247714 104.41394999999991
3.248714 104.05780000000003
3.249714 103.69235000000019
3.250714 103.31945000000009
3.251714 102.93944999999958
3.252714 102.55389999999989
3.253714 102.1627000000004
3.254714 101.76560000000056
3.255714 101.36030000000018
3.256714 100.94569999999983
3.257714 100.52139999999974
3.258714 100.0873499999999
3.259714 99.64739999999972
3.260714 99.20259999999999
3.261714 98.75030000000007
3.262714 98.29594999999982
3.263714 97.83500000000028
3.264714 97.3600000000005
3.265714 96.87499999999973
3.266714 96.38499999999952
3.267714 95.88000000000027
3.268714 95.36500000000004
3.269714 94.84499999999964
3.270714 94.31999999999981
3.271714 93.80000000000013
3.272714 93.27000000000015
3.273714 92.72500000000045
3.274714 92.18000000000004
3.275714 91.62999999999948
3.276714 91.0649999999999
3.277714 90.49000000000001
3.278714 89.91
3.279714 89.32500000000051
3.280714 88.7350000000002
3.281714 88.13999999999974
3.282714 87.5349999999997
3.283714 86.9149999999999
3.284714 86.28999999999998
3.285714 85.6599999999999
3.286714 85.01500000000009
3.287714 84.37000000000027
3.288714 83.72500000000046
3.289714 83.07500000000051
3.290714 82.41999999999972
3.291714 81.75999999999878
3.292714 81.09000000000033
3.293714 80.39999999999992
3.294714 79.70499999999936
3.295714 79.0000000000013
3.296714 78.28500000000017
3.297714 77.56999999999903
3.298714 76.85000000000053
3.299714 76.1250000000005
3.300714 75.39500000000032
3.301714 74.65499999999986
3.302714 73.90999999999926
3.303714 73.1599999999999
3.304714 72.40000000000025
3.305714 71.6400000000006
3.306714 70.87999999999955
3.307714 70.11499999999977
3.308714 69.33999999999968
3.309714 68.55999999999945
3.310714 67.76500000000019
3.311714 66.95500000000048
3.312714 66.14000000000064
3.313714 65.31499999999912
3.314714 64.48500000000024
3.315714 63.6600000000001
3.316714 62.83499999999997
3.317714 62.00500000000109
3.318714 61.16999999999928
3.319714 60.32499999999996
3.320714 59.4750000000005
3.321714 58.61499999999936
3.322714 57.74499999999932
3.323714 56.875000000000675
3.324714 56.01000000000078
3.325714 55.13499999999921
3.326714 54.24499999999999
3.327714 53.345000000000475
3.328714 52.43999999999943
3.329714 51.52999999999963
3.330714 50.61000000000093
3.331714 49.68999999999946
3.332714 48.76999999999937
3.333714 47.855000000000814
3.334714 46.944999999999624
3.335714 46.02999999999968
3.336714 45.10500000000084
3.337714 44.17000000000032
3.338714 43.22499999999951
3.339714 42.26499999999967
3.340714 41.304999999999815
3.341714 40.33999999999982
3.342714 39.369999999999685
3.343714 38.40999999999983
3.344714 37.43500000000094
3.345714 36.44000000000008
3.346714 35.44999999999937
3.347714 34.4549999999999
3.348714 33.45500000000029
3.349714 32.46500000000096
3.350714 31.475000000000254
3.351714 30.48499999999954
3.352714 29.495000000000214
3.353714 28.49999999999936
3.354714 27.494999999999603
3.355714 26.475000000000804
3.356714 25.440000000000186
3.357714 24.404999999999568
3.358714 23.369999999998946
3.359714 22.33000000000096
3.360714 21.300000000000484
3.361714 20.27000000000001
3.362714 19.23500000000078
3.363714 18.195000000000018
3.364714 17.144999999998966
3.365714 16.094999999999303
3.366714 15.04500000000103
3.367714 14.000000000000124
3.368714 12.959999999999361
3.369714 11.914999999999843
3.370714 10.860000000000037
3.371714 9.794999999999943
3.372714 8.714999999999417
3.373714 7.624999999999993
3.374714 6.535000000000569
3.375714 5.444999999999755
3.376714 4.360000000000475
3.377714 3.2850000000000934
3.378714 2.214999999999856
3.379714 1.1400000000008625
3.380714 0.06999999999923734
3.381714 -1.0050000000011439
3.382714 -2.0849999999988933
3.383714 -3.1649999999994183
3.384714 -4.250000000000087
3.385714 -5.3349999999993685
3.386714 -6.414999999999893
3.387714 -7.505000000000706
3.388714 -8.600000000000275
3.389714 -9.699999999999987
3.390714 -10.81500000000013
3.391714 -11.92500000000013
3.392714 -13.029999999999987
3.393714 -14.129999999999699
3.394714 -15.225000000000655
3.395714 -16.309999999999935
3.396714 -17.389999999999073
3.397714 -18.469999999999597
3.398714 -19.56000000000041
3.399714 -20.660000000000124
3.400714 -21.759999999999835
3.401714 -22.869999999999834
3.402714 -23.979999999999833
3.403714 -25.080000000000936
3.404714 -26.18500000000079
3.405714 -27.294999999999405
3.406714 -28.404999999999404
3.407714 -29.505000000000503
3.408714 -30.605000000000217
3.409714 -31.710000000000072
3.410714 -32.7999999999995
3.411714 -33.880000000000024
3.412714 -34.9550000000004
3.413714 -36.02499999999925
3.414714 -37.09499999999949
3.415714 -38.169999999999874
3.416714 -39.26000000000068
3.417714 -40.3600000000004
3.418714 -41.46000000000011
3.419714 -42.55999999999982
3.420714 -43.65499999999939
3.421714 -44.7450000000002
3.422714 -45.83500000000102
3.423714 -46.91000000000001
3.424714 -47.984999999999
3.425714 -49.06000000000077
3.426714 -50.12000000000072
3.427714 -51.18499999999943
3.428714 -52.239999999999235
3.429714 -53.29000000000028
3.430714 -54.345000000000084
3.431714 -55.39499999999975
3.432714 -56.45000000000094
3.433714 -57.50499999999936
3.434714 -58.56999999999945
3.435714 -59.635000000000936
3.436714 -60.694999999999496
3.437714 -61.749999999999304
3.438714 -62.784999999999926
3.439714 -63.815000000000396
3.440714 -64.83500000000059
3.441714 -65.84500000000048
3.442714 -66.85500000000039
3.443714 -67.86000000000014
3.444714 -68.8649999999999
3.445714 -69.8749999999998
3.446714 -70.88499999999969
3.447714 -71.88999999999946
3.448714 -72.89500000000059
3.449714 -73.90000000000036
3.450714 -74.89999999999996
3.451714 -75.89999999999958
3.452714 -76.8999999999992
3.453714 -77.8899999999999
3.454714 -78.86500000000018
3.455714 -79.83500000000032
3.456714 -80.79000000000003
3.457714 -81.73499999999945
3.458714 -82.67500000000011
3.459714 -83.60500000000049
3.460714 -84.53499999999947
3.461714 -85.47500000000014
3.462714 -86.42000000000094
3.463714 -87.36000000000021
3.464714 -88.29499999999935
3.465714 -89.21999999999957
3.466714 -90.13999999999966
3.467714 -91.05000000000015
3.468714 -91.95000000000036
3.469714 -92.84499999999973
3.470714 -93.73500000000034
3.471714 -94.60999999999983
3.472714 -95.47499999999972
3.473714 -96.33500000000016
3.474714 -97.18500000000031
3.475714 -98.03500000000048
3.476714 -98.8799999999998
3.477714 -99.72499999999981
3.478714 -100.57499999999997
3.479714 -101.41999999999997
3.480714 -102.25999999999983
3.481714 -103.09999999999972
3.482714 -103.92999999999999
3.483714 -104.74000000000039
3.484714 -105.5400000000005
3.485714 -106.32000000000002
3.486714 -107.08499999999981
3.487714 -107.8499999999996
3.488714 -108.60999999999996
3.489714 -109.36500000000015
3.490714 -110.11000000000007
3.491714 -110.85595000000016
3.492714 -111.5988499999998
3.493714 -112.33089999999959
3.494714 -113.05959999999975
3.495714 -113.78449999999984
3.496714 -114.50425000000055
3.497714 -115.21805000000023
3.498714 -115.92319999999961
3.499714 -116.61535000000028
3.500714 -117.29224999999997
3.501714 -117.95240000000011
3.502714 -118.59685000000022
3.503714 -119.23124999999936
3.504714 -119.86044999999987
3.505714 -120.48895000000005
3.506714 -121.11814999999983
3.507714 -121.74580000000046
3.508714 -122.37055000000052
3.509714 -122.98710000000004
3.510714 -123.59134999999979
3.511714 -124.18369999999956
3.512714 -124.76369999999959
3.513714 -125.33330000000022
3.514714 -125.89320000000042
3.515714 -126.44340000000018
3.516714 -126.98249999999953
3.517714 -127.50814999999972
3.518714 -128.01960000000042
3.519714 -128.51805000000036
3.520714 -129.00645000000003
3.521714 -129.48919999999987
3.522714 -129.9716499999999
3.523714 -130.45444999999975
3.524714 -130.9366499999999
3.525714 -131.41444999999993
3.526714 -131.88124999999988
3.527714 -132.33185
3.528714 -132.76415000000006
3.529714 -133.17835000000028
3.530714 -133.57810000000012
3.531714 -133.96814999999984
3.532714 -134.35109999999986
3.533714 -134.72775000000007
3.534714 -135.09634999999997
3.535714 -135.4550999999999
3.536714 -135.80285000000003
3.537714 -136.14015000000012
3.538714 -136.46855000000008
3.539714 -136.79174999999995
3.540714 -137.11175000000014
3.541714 -137.4274499999998
3.542714 -137.73610000000005
3.543714 -138.03185000000016
3.544714 -138.30939999999978
3.545714 -138.56579999999997
3.546714 -138.80200000000002
3.547714 -139.02255
3.548714 -139.2341
3.549714 -139.44209999999998
3.550714 -139.64895000000004
3.551714 -139.85360000000006
3.552714 -140.05210000000002
3.553714 -140.24004999999994
3.554714 -140.4143
3.555714 -140.57449999999997
3.556714 -140.7229999999999
3.557714 -140.86260000000004
3.558714 -140.99510000000004
3.559714 -141.11964999999998
3.560714 -141.23250000000007
3.561714 -141.32909
3.562714 -141.40671999999995
3.563714 -141.465755
3.564714 -141.509855
3.565714 -141.54528000000002
3.566714 -141.578025
3.567714 -141.6112935
3.568714 -141.64424
3.569714 -141.6722165
3.570714 -141.68865499999998
3.571714 -141.68796
3.572714 -141.66776000000002
3.573714 -141.62964499999998
3.574714 -141.578025
3.575714 -141.51735999999997
3.576714 -141.45026999999993
3.577714 -141.37584999999999
3.578714 -141.29064999999997
3.579714 -141.19125000000003
3.580714 -141.07595
3.581714 -140.94645000000006
3.582714 -140.80695000000009
3.583714 -140.66275000000005
3.584714 -140.51775
3.585714 -140.37184999999997
3.586714 -140.22074999999987
3.587714 -140.05764999999985
3.588714 -139.87590000000012
3.589714 -139.67205
3.590714 -139.4473999999998
3.591714 -139.20684999999995
3.592714 -138.95615000000006
3.593714 -138.70110000000005
3.594714 -138.4437000000002
3.595714 -138.18124999999992
3.596714 -137.9094999999997
3.597714 -137.62400000000008
3.598714 -137.32350000000005
3.599714 -137.0099999999999
3.600714 -136.68745
3.601714 -136.35960000000017
3.602714 -136.0280000000002
3.603714 -135.69054999999983
3.604714 -135.34224999999998
3.605714 -134.97750000000008
3.606714 -134.5921
3.607714 -134.18645000000012
3.608714 -133.76475000000005
3.609714 -133.33334999999988
3.610714 -132.89899999999986
3.611714 -132.465
3.612714 -132.03045000000012
3.613714 -131.59084999999973
3.614714 -131.14079999999998
3.615714 -130.67535000000007
3.616714 -130.19295
3.617714 -129.69599999999997
3.618714 -129.18899999999968
3.619714 -128.67525000000018
3.620714 -128.15590000000014
3.621714 -127.62919999999983
3.622714 -127.08979999999994
3.623714 -126.53430000000021
3.624714 -125.96100000000013
3.625714 -125.37315000000007
3.626714 -124.77634999999987
3.627714 -124.17509999999992
3.628714 -123.5749500000001
3.629714 -122.97554999999987
3.630714 -122.37209999999969
3.631714 -121.75965000000011
3.632714 -121.13265000000052
3.633714 -120.48745000000014
3.634714 -119.82394999999966
3.635714 -119.1481500000001
3.636714 -118.46460000000046
3.637714 -117.77469999999998
3.638714 -117.0810499999994
3.639714 -116.38179999999969
3.640714 -115.67250000000043
3.641714 -114.95015000000039
3.642714 -114.21515000000007
3.643714 -113.46804999999986
3.644714 -112.71559999999971
3.645714 -111.96499999999997
3.646714 -111.21499999999993
3.647714 -110.45499999999957
3.648714 -109.68999999999977
3.649714 -108.9150000000004
3.650714 -108.12000000000043
3.651714 -107.31000000000004
3.652714 -106.47999999999978
3.653714 -105.64500000000004
3.654714 -104.80500000000018
3.655714 -103.95999999999947
3.656714 -103.11999999999959
3.657714 -102.27500000000028
3.658714 -101.41500000000052
3.659714 -100.54499999999979
3.660714 -99.66999999999962
3.661714 -98.78500000000054
3.662714 -97.89000000000047
3.663714 -96.99499999999972
3.664714 -96.09499999999952
3.665714 -95.18999999999986
3.666714 -94.28000000000006
3.667714 -93.35000000000038
3.668714 -92.40999999999971
3.669714 -91.45500000000001
3.670714 -90.49000000000001
3.671714 -89.52500000000002
3.672714 -88.55499999999988
3.673714 -87.58999999999989
3.674714 -86.62000000000114
3.675714 -85.64999999999962
3.676714 -84.66999999999919
3.677714 -83.67999999999986
3.678714 -82.6850000000004
3.679714 -81.67000000000036
3.680714 -80.65500000000031
3.681714 -79.63500000000012
3.682714 -78.61499999999994
3.683714 -77.5899999999996
3.684714 -76.55000000000022
3.685714 -75.51000000000086
3.686714 -74.44999999999952
3.687714 -73.38499999999942
3.688714 -72.31999999999933
3.689714 -71.2400000000002
3.690714 -70.16999999999996
3.691714 -69.11500000000015
3.692714 -68.05000000000005
3.693714 -66.97499999999967
3.694714 -65.89500000000054
3.695714 -64.79999999999959
3.696714 -63.69999999999987
3.697714 -62.584999999999724
3.698714 -61.464999999999435
3.699714 -60.35000000000068
3.700714 -59.23500000000054
3.701714 -58.11500000000025
3.702714 -56.98499999999967
3.703714 -55.8549999999991
3.704714 -54.71999999999977
3.705714 -53.5800000000003
3.706714 -52.44000000000082
3.707714 -51.29499999999981
3.708714 -50.16000000000048
3.709714 -49.02500000000115
3.710714 -47.884999999998904
3.711714 -46.739999999999284
3.712714 -45.580000000000624
3.713714 -44.41000000000028
3.714714 -43.229999999999656
3.715714 -42.05000000000042
3.716714 -40.864999999999654
3.717714 -39.679999999998884
3.718714 -38.505000000001175
3.719714 -37.330000000000695
3.720714 -36.149999999998684
3.721714 -34.969999999999445
3.722714 -33.78500000000007
3.723714 -32.60000000000068
3.724714 -31.41000000000116
3.725714 -30.215000000000103
3.726714 -29.029999999999333
3.727714 -27.844999999999953
3.728714 -26.655000000000427
3.729714 -25.459999999999372
3.730714 -24.24999999999927
3.731714 -23.03000000000027
3.732714 -21.81500000000003
3.733714 -20.599999999999785
3.734714 -19.389999999999684
3.735714 -18.18499999999973
3.736714 -16.99000000000006
3.737714 -15.800000000000535
3.738714 -14.605000000000867
3.739714 -13.414999999999955
3.740714 -12.209999999999999
3.741714 -10.994999999999756
3.742714 -9.789999999999798
3.743714 -8.5799999999997
3.744714 -7.3699999999995995
3.745714 -6.170000000001174
3.746714 -4.964999999999831
3.747714 -3.749999999999587
3.748714 -2.5300000000005873
3.749714 -1.3100000000002
3.750714 -0.08999999999981245
3.751714 1.130000000000575
3.752714 2.3300000000003873
3.753714 3.519999999999912
3.754714 4.709999999999437
3.755714 5.890000000000062
3.756714 7.079999999999586
3.757714 8.274999999999256
3.758714 9.470000000000312
3.759714 10.675000000000267
3.760714 11.87500000000008
3.761714 13.069999999999748
3.762714 14.264999999999418
3.763714 15.445000000000043
3.764714 16.620000000000523
3.765714 17.804999999999904
3.766714 18.995000000000818
3.767714 20.1800000000002
3.768714 21.359999999999435
3.769714 22.529999999999774
3.770714 23.689999999999824
3.771714 24.840000000000973
3.772714 25.980000000000448
3.773714 27.125000000000064
3.774714 28.285000000000117
3.775714 29.45000000000031
3.776714 30.614999999999114
3.777714 31.77999999999931
3.778714 32.940000000000744
3.779714 34.09000000000051
3.780714 35.22499999999984
3.781714 36.349999999998886
3.782714 37.47499999999931
3.783714 38.605000000001276
3.784714 39.72500000000018
3.785714 40.844999999999075
3.786714 41.960000000000605
3.787714 43.06000000000032
3.788714 44.14999999999974
3.789714 45.23000000000027
3.790714 46.309999999999405
3.791714 47.395000000000074
3.792714 48.48500000000089
3.793714 49.58499999999921
3.794714 50.685000000000315
3.795714 51.76500000000084
3.796714 52.83499999999969
3.797714 53.89499999999964
3.798714 54.934999999999015
3.799714 55.964999999999485
3.800714 57.00000000000011
3.801714 58.040000000000866
3.802714 59.0750000000001
3.803714 60.10499999999919
3.804714 61.130000000000905
3.805714 62.1400000000008
3.806714 63.13999999999903
3.807714 64.13499999999989
3.808714 65.13000000000075
3.809714 66.13000000000035
3.810714 67.12999999999997
3.811714 68.12499999999943
3.812714 69.11500000000015
3.813714 70.08500000000029
3.814714 71.0299999999997
3.815714 71.96500000000022
3.816714 72.89000000000046
3.817714 73.80999999999915
3.818714 74.72999999999924
3.819714 75.65000000000072
3.820714 76.57499999999956
3.821714 77.4899999999995
3.822714 78.39500000000055
3.823714 79.28999999999992
3.824714 80.17000000000024
3.825714 81.04500000000043
3.826714 81.91999999999922
3.827714 82.78999999999925
3.828714 83.65500000000054
3.829714 84.52000000000042
3.830714 85.36499999999975
3.831714 86.18499999999973
3.832714 86.99500000000083
3.833714 87.79000000000009
3.834714 88.5799999999999
3.835714 89.37499999999987
3.836714 90.16999999999983
3.837714 90.97000000000062
3.838714 91.7649999999999
3.839714 92.54499999999943
3.840714 93.30999999999992
3.841714 94.05999999999997
3.842714 94.7950000000003
3.843714 95.52000000000032
3.844714 96.23999999999951
3.845714 96.95499999999996
3.846714 97.6600000000001
3.847714 98.36000000000011
3.848714 99.04000000000023
3.849714 99.70499999999993
3.850714 100.36000000000003
3.851714 101.00499999999984
3.852714 101.64999999999966
3.853714 102.3000000000003
3.854714 102.9550000000004
3.855714 103.60499999999966
3.856714 104.2399999999999
3.857714 104.85500000000023
3.858714 105.45500000000013
3.859714 106.03409999999994
3.860714 106.5961499999997
3.861714 107.15015000000021
3.862714 107.70000000000014
3.863714 108.24465000000005
3.864714 108.7822000000002
3.865714 109.31009999999989
3.866714 109.82529999999934
3.867714 110.32779999999991
3.868714 110.82220000000058
3.869714 111.31279999999978
3.870714 111.80114999999948
3.871714 112.28694999999982
3.872714 112.76640000000005
3.873714 113.23319999999997
3.874714 113.68135000000001
3.875714 114.10710000000005
3.876714 114.5120499999999
3.877714 114.90175000000018
3.878714 115.28245000000035
3.879714 115.65944999999967
3.880714 116.03499999999976
3.881714 116.40865000000014
3.882714 116.77665000000003
3.883714 117.13505000000013
3.884714 117.48150000000027
3.885714 117.81564999999993
3.886714 118.13939999999954
3.887714 118.45455000000018
3.888714 118.7622500000006
3.889714 119.06024999999987
3.890714 119.34489999999991
3.891714 119.6127499999998
3.892714 119.86159999999995
3.893714 120.09160000000033
3.894714 120.30694999999973
3.895714 120.51429999999988
3.896714 120.7184
3.897714 120.92214999999997
3.898714 121.12575000000001
3.899714 121.32580000000017
3.900714 121.51690000000019
3.901714 121.69424999999983
3.902714 121.85595000000006
3.903714 122.00160000000008
3.904714 122.13289999999968
3.905714 122.25265000000012
3.906714 122.36160000000002
3.907714 122.45924999999997
3.908714 122.54455000000017
3.909714 122.61644999999982
3.910714 122.67509999999982
3.911714 122.72240000000025
3.912714 122.76230000000005
3.913714 122.79804999999998
3.914714 122.83140000000013
3.915714 122.8624999999997
3.916714 122.88799999999982
3.917714 122.90320000000014
3.918714 122.90330000000009
3.919714 122.88520000000007
3.920714 122.84870000000004
3.921714 122.79565000000004
3.922714 122.72940000000003
3.923714 122.65339999999996
3.924714 122.56999999999998
3.925714 122.47979999999991
3.926714 122.3824
3.927714 122.27755000000002
3.928714 122.16475000000007
3.929714 122.04395
3.930714 121.91599999999995
3.931714 121.78120000000004
3.932714 121.63884999999995
3.933714 121.48724999999993
3.934714 121.32345000000002
3.935714 121.14458000000006
3.936714 120.94885500000004
3.937714 120.73625999999997
3.938714 120.50859999999997
3.939714 120.269115
3.940714 120.02159999999999
3.941714 119.76924999999999
3.942714 119.5137565
3.943714 119.2549205
3.944714 118.99118349999999
3.945714 118.7202645
3.946714 118.43984
3.947714 118.14826999999997
3.948714 117.84475999999997
3.949714 117.529135
3.950714 117.20170999999999
3.951714 116.86277500000001
3.952714 116.51224500000001
3.953714 116.15013000000003
3.954714 115.77699999999997
3.955714 115.39374999999995
3.956714 115.00199999999998
3.957714 114.604
3.958714 114.20130000000009
3.959714 113.79484999999994
3.960714 113.38470000000002
3.961714 112.96905000000007
3.962714 112.54509999999995
3.963714 112.10985000000007
3.964714 111.66040000000001
3.965714 111.1954
3.966714 110.71614999999986
3.967714 110.22484999999998
3.968714 109.72380000000004
3.969714 109.21589999999988
3.970714 108.7031000000002
3.971714 108.18605000000001
3.972714 107.66424999999988
3.973714 107.13660000000007
3.974714 106.60275000000003
3.975714 106.06179999999992
3.976714 105.51434999999978
3.977714 104.96060000000016
3.978714 104.39960000000019
3.979714 103.83054999999995
3.980714 103.25035000000003
3.981714 102.65744999999986
3.982714 102.05135000000003
3.983714 101.4319999999999
3.984714 100.8020499999998
3.985714 100.16560000000001
3.986714 99.52615000000004
3.987714 98.88560000000032
3.988714 98.2450499999999
3.989714 97.60319999999982
3.990714 96.95624999999998
3.991714 96.30059999999989
3.992714 95.63455000000005
3.993714 94.95785000000028
3.994714 94.27125000000015
3.995714 93.57629999999992
3.996714 92.87449999999981
3.997714 92.16589999999982
3.998714 91.44989999999991
3.999714 90.72520000000007
4.000714 89.99165000000004
4.001714 89.25104999999989
4.002714 88.50564999999983
4.003714 87.75850000000037
4.004714 87.01235000000001
4.005714 86.26729999999944
4.006714 85.52110000000015
4.007714 84.77085000000024
4.008714 84.01199999999997
4.009714 83.24010000000034
4.010714 82.4533500000002
4.011714 81.6557999999995
4.012714 80.8507
4.013714 80.04155000000054
4.014714 79.23059999999995
4.015714 78.41774999999967
4.016714 77.60264999999988
4.017715 76.78269999999986
4.018714 75.95680000000021
4.019714 75.1246000000004
4.020714 74.28859999999982
4.021714 73.45154999999977
4.022714 72.61525000000005
4.023714 71.77849999999985
4.024714 70.93845
4.025714 70.09170000000023
4.026714 69.23454999999967
4.027714 68.36579999999967
4.028714 67.48620000000052
4.029714 66.60075000000029
4.030715 65.71449999999979
4.031714 64.8319500000001
4.032714 63.95429999999993
4.033714 63.077749999999874
4.034714 62.19895000000031
4.035714 61.314149999999735
4.036714 60.42194999999958
4.037714 59.52195000000007
4.038714 58.61635000000004
4.039714 57.70959999999992
4.040714 56.80245000000001
4.041714 55.89465000000043
4.042714 54.98344999999988
4.043715 54.0655000000001
4.044714 53.13975000000026
4.045714 52.205849999999856
4.046714 51.26670000000013
4.047714 50.32864999999983
4.048714 49.39659999999984
4.049714 48.470899999999986
4.050714 47.55000000000037
4.051714 46.63054999999999
4.052714 45.70634999999934
4.053714 44.77390000000025
4.054714 43.83250000000033
4.055714 42.88554999999985
4.056714 41.937799999999804
4.057714 40.99234999999993
4.058714 40.05060000000019
4.059714 39.11029999999968
4.060714 38.169350000000215
4.061714 37.22710000000004
4.062714 36.27284999999994
4.063715 35.315000000000346
4.064714 34.35999999999994
4.065714 33.40500000000024
4.066714 32.454999999999984
4.067714 31.50499999999973
4.068714 30.56499999999976
4.069714 29.62499999999979
4.070714 28.670000000000083
4.071714 27.710000000000235
4.072714 26.750000000000384
4.073714 25.784999999999698
4.074714 24.819999999999702
4.075714 23.865
4.076715 22.919999999999884
4.077714 21.975000000000467
4.078714 21.030000000000353
4.079714 20.084999999999546
4.080714 19.134999999999984
4.081714 18.18000000000028
4.082714 17.22499999999988
4.083714 16.274999999999622
4.084714 15.330000000000204
4.085714 14.39500000000038
4.086714 13.465000000000005
4.087714 12.53000000000018
4.088714 11.589999999999517
4.089714 10.644999999999404
4.090714 9.699999999999987
4.091714 8.755000000000567
4.092714 7.820000000000049
4.093714 6.894999999999818
4.094714 5.97000000000028
4.095714 5.04500000000005
4.096714 4.119999999999818
4.097714 3.199999999999731
4.098714 2.264999999999906
4.099714 1.3300000000000811
4.100714 0.4049999999998499
4.101714 -0.5150000000002375
4.102714 -1.4250000000000373
4.103714 -2.32499999999955
4.104714 -3.224999999999756
4.105714 -4.130000000000106
4.106714 -5.025000000000168
4.107714 -5.924999999999681
4.108714 -6.83000000000003
4.109715 -7.725000000000093
4.110714 -8.609999999999868
4.111714 -9.490000000000192
4.112714 -10.369999999999823
4.113714 -11.239999999999862
4.114714 -12.115000000000043
4.115714 -12.995000000000367
4.116714 -13.869999999999855
4.117714 -14.745000000000037
4.118714 -15.60999999999993
4.119714 -16.460000000000086
4.120714 -17.3050000000001
4.121714 -18.144999999999968
4.122715 -18.980000000000384
4.123714 -19.814999999999415
4.124714 -20.65499999999998
4.125714 -21.49500000000054
4.126714 -22.334999999999717
4.127714 -23.164999999999992
4.128714 -23.984999999999978
4.129714 -24.804999999999964
4.130714 -25.61500000000036
4.131714 -26.419999999999916
4.132714 -27.22000000000002
4.133714 -28.020000000000127
4.134714 -28.814999999999397
4.135714 -29.599999999999767
4.136714 -30.37500000000054
4.137714 -31.140000000000335
4.138714 -31.89499999999984
4.139714 -32.649999999999345
4.140714 -33.40424999999994
4.141714 -34.15860000000048
4.142715 -34.917899999999804
4.143714 -35.67484999999967
4.144714 -36.42665000000017
4.145714 -37.16870000000025
4.146714 -37.90035000000025
4.147714 -38.62160000000017
4.148714 -39.33274999999986
4.149714 -40.03754999999942
4.150714 -40.737500000000146
4.151714 -41.433050000000414
4.152714 -42.123349999999974
4.153714 -42.8065499999998
4.154714 -43.48235000000006
4.155715 -44.151800000000186
4.156714 -44.816349999999424
4.157714 -45.479099999999605
4.158714 -46.1422000000003
4.159714 -46.80415000000021
4.160714 -47.462799999999774
4.161714 -48.11509999999991
4.162714 -48.756250000000364
4.163714 -49.38355000000047
4.164714 -49.99674999999967
4.165714 -50.596149999999895
4.166714 -51.186200000000184
4.167714 -51.770749999999886
4.168715 -52.351500000000215
4.169714 -52.93040000000012
4.170714 -53.507499999999595
4.171714 -54.08119999999946
4.172714 -54.64925000000023
4.173714 -55.21175000000045
4.174714 -55.768700000000116
4.175714 -56.32004999999995
4.176714 -56.867299999999865
4.177714 -57.408249999999626
4.178714 -57.93944999999967
4.179714 -58.46020000000035
4.180714 -58.96760000000042
4.181714 -59.46010000000002
4.182714 -59.93954999999953
4.183714 -60.408599999999666
4.184714 -60.873150000000095
4.185714 -61.33650000000046
4.186714 -61.800700000000376
4.187714 -62.26675
4.188715 -62.73164999999955
4.189714 -63.191749999999544
4.190714 -63.64360000000041
4.191714 -64.08390000000041
4.192714 -64.51194999999993
4.193714 -64.92919999999958
4.194714 -65.33525000000026
4.195714 -65.73090000000018
4.196714 -66.11719999999946
4.197714 -66.49270000000026
4.198714 -66.8578000000003
4.199714 -67.2128000000001
4.200714 -67.56034999999966
4.201715 -67.90384999999995
4.202714 -68.24659999999996
4.203714 -68.5903999999994
4.204714 -68.93535000000034
4.205714 -69.28075000000034
4.206714 -69.61934999999974
4.207714 -69.94680000000017
4.208714 -70.25955000000035
4.209714 -70.55454999999982
4.210714 -70.83360000000005
4.211714 -71.09959999999984
4.212714 -71.35664999999986
4.213714 -71.60790000000013
4.214714 -71.8545000000001
4.215714 -72.09705000000011
4.216714 -72.33414999999987
4.217714 -72.56510000000007
4.218714 -72.7908499999999
4.219714 -73.01249999999982
4.220714 -73.23160000000001
4.221714 -73.44804999999988
4.222714 -73.65980000000015
4.223714 -73.86314999999998
4.224714 -74.05389999999984
4.225714 -74.22810000000008
4.226714 -74.38305000000007
4.227714 -74.52125000000017
4.228714 -74.64774999999986
4.229714 -74.76769999999988
4.230714 -74.8863500000002
4.231714 -75.00744999999996
4.232714 -75.13055000000004
4.233714 -75.25235000000012
4.234715 -75.36949999999987
4.235714 -75.47845000000011
4.236714 -75.57754999999999
4.237714 -75.66734999999991
4.238714 -75.74839999999993
4.239714 -75.82125000000008
4.240714 -75.8854500000003
4.241714 -75.93889999999992
4.242714 -75.97859999999984
4.243714 -76.00320000000008
4.244714 -76.01440000000008
4.245714 -76.01564999999977
4.246714 -76.01320000000001
4.247715 -76.01215000000022
4.248714 -76.01529999999995
4.249714 -76.0218
4.250714 -76.02779999999997
4.251714 -76.02709999999982
4.252714 -76.0133999999999
4.253714 -75.98345000000006
4.254714 -75.93720000000012
4.255714 -75.8772999999999
4.256714 -75.80774999999991
4.257714 -75.73205000000003
4.258714 -75.65165000000002
4.259714 -75.56565
4.260714 -75.4724
4.261714 -75.37164999999995
4.262714 -75.26440000000002
4.263714 -75.15345000000013
4.264714 -75.0424999999999
4.265714 -74.9337499999999
4.266714 -74.82655000000011
4.267715 -74.71660000000004
4.268714 -74.59735000000002
4.269714 -74.46255000000002
4.270714 -74.30839999999998
4.271714 -74.13474999999995
4.272714 -73.94589999999995
4.273714 -73.74870000000003
4.274714 -73.54925000000006
4.275714 -73.35155000000003
4.276714 -73.15614999999993
4.277714 -72.96059999999999
4.278714 -72.76125000000005
4.279714 -72.55542999999994
4.280715 -72.34258
4.281714 -72.12418000000004
4.282714 -71.90187499999998
4.283714 -71.67628500000002
4.284714 -71.44601500000003
4.285714 -71.20705999999998
4.286714 -70.95469499999997
4.287714 -70.68592
4.288714 -70.400945
4.289714 -70.10396499999999
4.290714 -69.80201500000001
4.291714 -69.50226
4.292714 -69.209408
4.293715 -68.92394
4.294714 -68.64208699999999
4.295714 -68.35755499999999
4.296714 -68.06410500000001
4.297714 -67.757905
4.298714 -67.43852499999998
4.299714 -67.108335
4.300714 -66.77066999999998
4.301714 -66.42784
4.302714 -66.07989500000004
4.303714 -65.72487999999998
4.304714 -65.36054499999997
4.305714 -64.98619999999997
4.306714 -64.60403500000004
4.307714 -64.21892500000004
4.308714 -63.83650499999999
4.309714 -63.460820000000005
4.310714 -63.092249999999964
4.311714 -62.72685
4.312714 -62.35785000000003
4.313715 -61.97805000000001
4.314714 -61.582249999999995
4.315714 -61.16949999999998
4.316714 -60.743349999999985
4.317714 -60.309599999999996
4.318714 -59.874099999999984
4.319714 -59.44065000000002
4.320714 -59.00915000000006
4.321714 -58.577200000000005
4.322714 -58.141949999999945
4.323714 -57.70150000000002
4.324714 -57.25650000000005
4.325714 -56.8098999999999
4.326715 -56.364549999999944
4.327714 -55.92130000000011
4.328714 -55.47785000000003
4.329714 -55.02935
4.330714 -54.56994999999999
4.331714 -54.09519999999991
4.332714 -53.604949999999995
4.333714 -53.10280000000011
4.334714 -52.59535000000006
4.335714 -52.090149999999866
4.336714 -51.592849999999856
4.337714 -51.10440000000004
4.338714 -50.621850000000066
4.339714 -50.14024999999995
4.340714 -49.65419999999991
4.341714 -49.16045000000011
4.342714 -48.659150000000125
4.343714 -48.15259999999994
4.344714 -47.64319999999989
4.345714 -47.13275000000003
4.346714 -46.62000000000017
4.347714 -46.10170000000011
4.348714 -45.57464999999997
4.349714 -45.038000000000025
4.350714 -44.49374999999991
4.351714 -43.94669999999989
4.352714 -43.403700000000164
4.353714 -42.8686000000001
4.354714 -42.34274999999968
4.355714 -41.82400000000003
4.356714 -41.30565000000016
4.357714 -40.78054999999969
4.358714 -40.24414999999996
4.359715 -39.69540000000014
4.360714 -39.13715000000012
4.361714 -38.574099999999845
4.362714 -38.01155000000001
4.363714 -37.45240000000011
4.364714 -36.89620000000004
4.365714 -36.340749999999936
4.366714 -35.783299999999834
4.367714 -35.2230000000002
4.368714 -34.661000000000065
4.369714 -34.100199999999994
4.370714 -33.54419999999983
4.371714 -32.99354999999996
4.372715 -32.446550000000265
4.373714 -31.899499999999897
4.374714 -31.345699999999958
4.375714 -30.78094999999989
4.376714 -30.204299999999833
4.377714 -29.618300000000193
4.378714 -29.029100000000152
4.379714 -28.44369999999985
4.380714 -27.866500000000084
4.381714 -27.299500000000155
4.382714 -26.739949999999773
4.383714 -26.1832
4.384714 -25.624600000000164
4.385714 -25.061150000000097
4.386714 -24.49319999999998
4.387714 -23.92284999999973
4.388714 -23.353099999999863
4.389714 -22.784850000000244
4.390714 -22.217299999999913
4.391714 -21.64744999999975
4.392715 -21.072249999999972
4.393714 -20.490800000000018
4.394714 -19.90500000000027
4.395714 -19.318600000000146
4.396714 -18.73784999999982
4.397714 -18.167649999999842
4.398714 -17.609400000000164
4.399714 -17.060900000000213
4.400714 -16.515749999999883
4.401714 -15.968099999999833
4.402714 -15.41279999999999
4.403714 -14.847899999999997
4.404714 -14.27570000000003
4.405715 -13.701049999999965
4.406714 -13.128650000000103
4.407714 -12.560950000000195
4.408714 -11.998799999999795
4.409714 -11.440149999999981
4.410714 -10.88249999999999
4.411714 -10.324849999999996
4.412714 -9.768100000000224
4.413714 -9.214700000000075
4.414714 -8.66799999999987
4.415714 -8.130249999999812
4.416714 -7.599000000000148
4.417714 -7.069850000000072
4.418715 -6.53754999999992
4.419714 -5.996800000000052
4.420714 -5.446549999999981
4.421714 -4.888850000000014
4.422714 -4.329549999999848
4.423714 -3.7752499999998275
4.424714 -3.2311000000000147
4.425714 -2.6997000000000826
4.426714 -2.179100000000017
4.427714 -1.6649999999999998
4.428714 -1.153000000000265
4.429714 -0.6398500000000945
4.430714 -0.12459999999998861
4.431714 0.3904000000002489
4.432714 0.9030000000000149
4.433714 1.4124499999997042
4.434714 1.9192500000000945
4.435714 2.4261000000001114
4.436714 2.9361000000002053
4.437714 3.4509500000001747
4.438715 3.968749999999979
4.439714 4.485399999999695
4.440714 4.994300000000021
4.441714 5.490150000000277
4.442714 5.971299999999943
4.443714 6.4391999999999925
4.444714 6.899599999999825
4.445714 7.359849999999738
4.446714 7.825700000000172
4.447714 8.299200000000049
4.448714 8.779399999999868
4.449714 9.262000000000159
4.450714 9.742199999999979
4.451715 10.216600000000076
4.452714 10.684700000000019
4.453714 11.147199999999788
4.454714 11.606100000000064
4.455714 12.062850000000083
4.456714 12.515299999999938
4.457714 12.96065000000006
4.458714 13.395249999999942
4.459714 13.817099999999943
4.460714 14.228349999999972
4.461714 14.634100000000123
4.462714 15.041450000000122
4.463714 15.455649999999988
4.464714 15.879049999999866
4.465714 16.310999999999755
4.466714 16.745900000000173
4.467714 17.175650000000182
4.468714 17.594899999999818
4.469714 18.00059999999999
4.470714 18.39290000000028
4.471714 18.775449999999804
4.472714 19.152649999999717
4.473714 19.52705000000006
4.474714 19.899750000000257
4.475714 20.269499999999926
4.476714 20.634199999999826
4.477714 20.99425000000009
4.478714 21.35075000000014
4.479714 21.707800000000248
4.480714 22.069199999999803
4.481714 22.436699999999963
4.482714 22.808650000000206
4.483714 23.17949999999999
4.484715 23.54159999999987
4.485714 23.88819999999993
4.486714 24.216999999999988
4.487714 24.529200000000113
4.488714 24.829050000000144
4.489714 25.123349999999974
4.490714 25.41915000000006
4.491714 25.71959999999977
4.492714 26.024649999999845
4.493714 26.33164999999993
4.494714 26.637350000000005
4.495714 26.939249999999998
4.496714 27.237249999999964
4.497715 27.532499999999988
4.498714 27.82625000000011
4.499714 28.11830000000008
4.500714 28.404799999999852
4.501714 28.682149999999933
4.502714 28.94584999999991
4.503714 29.193400000000064
4.504714 29.426850000000005
4.505714 29.651250000000196
4.506714 29.874200000000112
4.507714 30.10279999999983
4.508714 30.340599999999913
4.509714 30.58725000000019
4.510714 30.837800000000147
4.511714 31.085850000000036
4.512714 31.32539999999989
4.513714 31.55319999999968
4.514714 31.76910000000019
4.515714 31.97420000000013
4.516714 32.17085000000001
4.517715 32.36084999999992
4.518714 32.54395
4.519714 32.71864999999999
4.520714 32.88465000000004
4.521714 33.043300000000144
4.522714 33.198099999999855
4.523714 33.35460000000005
4.524714 33.51810000000003
4.525714 33.690200000000004
4.526714 33.86939999999988
4.527714 34.05074999999983
4.528714 34.22620000000012
4.529714 34.38859999999998
4.530715 34.533999999999956
4.531714 34.661700000000046
4.532714 34.775150000000004
4.533714 34.87980000000008
4.534714 34.980899999999956
4.535714 35.08209999999995
4.536714 35.18380000000001
4.537714 35.28555000000006
4.538714 35.38645000000004
4.539714 35.486299999999865
4.540714 35.586299999999966
4.541714 35.68770000000002
4.542714 35.7909
4.543715 35.8942000000001
4.544714 35.99290000000002
4.545714 36.081049999999934
4.546714 36.15340000000001
4.547714 36.20700000000008
4.548714 36.243449999999974
4.549714 36.267949999999914
4.550714 36.28794999999997
4.551714 36.31069999999997
4.552714 36.34095000000001
4.553714 36.38005000000006
4.554714 36.425500000000085
4.555714 36.47345
4.556714 36.519699999999936
4.557714 36.560949999999906
4.558714 36.59555000000009
4.559714 36.62285000000012
4.560714 36.64189999999998
4.561714 36.651000000000046
4.562714 36.64854999999994
4.563715 36.63274999999994
4.564714 36.6033
4.565714 36.563149999999965
4.566714 36.517699999999955
4.567714 36.47340000000002
4.568714 36.436150000000026
4.569714 36.40969999999999
4.570714 36.393750000000054
4.571714 36.38390000000003
4.572714 36.373699999999936
4.573714 36.35639999999994
4.574714 36.326600000000006
4.575714 36.28195000000001
4.576715 36.222850000000065
4.577714 36.151200000000046
4.578714 36.06984999999993
4.579714 35.981200000000015
4.580714 35.88725000000002
4.581714 35.79009999999999
4.582714 35.69230000000003
4.583714 35.59684999999996
4.584714 35.50684999999998
4.585714 35.424944999999994
4.586714 35.35120999999999
4.587714 35.28283
4.588714 35.21470500000004
4.589714 35.14006000000002
4.590714 35.05246499999996
4.591714 34.94766999999999
4.592714 34.82476000000001
4.593714 34.686199999999985
4.594714 34.536885000000005
4.595714 34.38247499999999
4.596714 34.228245000000015
4.597714 34.07798000000001
4.598714 33.933529999999976
4.599714 33.79536500000002
4.600714 33.66282000000003
4.601714 33.534530000000004
4.602714 33.40863499999998
4.603714 33.28248499999999
4.604714 33.152604999999994
4.605714 33.01490000000001
4.606714 32.8655
4.607714 32.701599999999985
4.608714 32.52246
4.609715 32.330010000000016
4.610714 32.128620000000005
4.611714 31.924245000000003
4.612714 31.722931
4.613714 31.52948
4.614714 31.3463815
4.615714 31.173349
4.616714 31.007676
4.617714 30.845046500000002
4.618714 30.6805115
4.619714 30.50941949999999
4.620714 30.328075
4.621714 30.134114999999994
4.622715 29.926619999999993
4.623714 29.70613
4.624714 29.474600000000002
4.625714 29.235215000000007
4.626714 28.992085
4.627714 28.749809999999997
4.628714 28.512745000000017
4.629714 28.284255000000012
4.630714 28.06596499999999
4.631714 27.857279999999978
4.632714 27.655530000000006
4.633714 27.456134999999986
4.634714 27.25356999999998
4.635714 27.04249000000003
4.636714 26.81869
4.637714 26.579990000000002
4.638714 26.326745000000013
4.639714 26.06161999999996
4.640714 25.78909000000001
4.641714 25.514515000000028
4.642715 25.243054999999963
4.643714 24.978770000000026
4.644714 24.723870000000012
4.645714 24.478784999999988
4.646714 24.242045000000008
4.647714 24.010659999999966
4.648714 23.780994999999997
4.649714 23.54900500000003
4.650714 23.31067999999997
4.651714 23.062339999999935
4.652714 22.80150000000007
4.653714 22.527095000000017
4.654714 22.239899999999984
4.655715 21.942700000000034
4.656714 21.640299999999957
4.657714 21.338650000000005
4.658714 21.043549999999986
4.659714 20.7596
4.660714 20.488950000000035
4.661714 20.230600000000017
4.662714 19.98080000000001
4.663714 19.734199999999966
4.664714 19.48469999999997
4.665714 19.227449999999983
4.666714 18.959450000000015
4.667714 18.67975000000004
4.668715 18.389049999999965
4.669714 18.08949999999995
4.670714 17.783750000000072
4.671714 17.47455000000002
4.672714 17.16529999999999
4.673714 16.859550000000027
4.674714 16.561150000000012
4.675714 16.272999999999982
4.676714 15.996649999999985
4.677714 15.731800000000003
4.678714 15.474649999999961
4.679714 15.219150000000003
4.680714 14.95845000000001
4.681714 14.686299999999969
4.682714 14.39879999999994
4.683714 14.095650000000084
4.684714 13.780250000000082
4.685714 13.457750000000004
4.686714 13.134350000000051
4.687714 12.815349999999864
4.688715 12.503849999999892
4.689714 12.20135000000004
4.690714 11.90779999999999
4.691714 11.6227
4.692714 11.345549999999989
4.693714 11.074999999999974
4.694714 10.809100000000113
4.695714 10.544250000000046
4.696714 10.275449999999978
4.697714 9.99785000000003
4.698714 9.707099999999892
4.699714 9.401600000000059
4.700714 9.083550000000065
4.701715 8.75884999999993
4.702714 8.43454999999993
4.703714 8.117749999999972
4.704714 7.814050000000059
4.705714 7.5246500000000776
4.706714 7.247299999999998
4.707714 6.978000000000019
4.708714 6.711849999999943
4.709714 6.444599999999926
4.710714 6.174100000000057
4.711714 5.899349999999997
4.712714 5.619800000000036
4.713714 5.334499999999978
4.714714 5.041899999999947
4.715714 4.741200000000015
4.716714 4.432900000000093
4.717714 4.119900000000045
4.718714 3.8075000000000263
4.719714 3.5024999999999293
4.720714 3.2104999999999286
4.721714 2.9345000000000065
4.722714 2.6738999999999584
4.723714 2.4238500000000816
4.724714 2.177150000000003
4.725714 1.926549999999895
4.726714 1.6673499999999772
4.727714 1.397650000000035
4.728714 1.1188999999999991
4.729714 0.8345499999999617
4.730714 0.5476000000000786
4.731714 0.2603000000000327
4.732714 -0.025799999999950862
4.733714 -0.3104000000000301
4.734715 -0.5925999999999848
4.735714 -0.8701499999999585
4.736714 -1.140100000000116
4.737714 -1.399300000000034
4.738714 -1.6468500000000121
4.739714 -1.8848999999999603
4.740714 -2.11819999999998
4.741714 -2.3541000000000185
4.742714 -2.598900000000057
4.743714 -2.856000000000039
4.744714 -3.1251999999998974
4.745714 -3.402399999999882
4.746714 -3.6812500000000385
4.747715 -3.9553500000000934
4.748714 -4.220649999999923
4.749714 -4.475449999999902
4.750714 -4.721250000000107
4.751714 -4.960399999999996
4.752714 -5.194650000000037
4.753714 -5.425050000000022
4.754714 -5.651349999999909
4.755714 -5.87360000000002
4.756714 -6.093000000000071
4.757714 -6.312399999999947
4.758714 -6.536099999999989
4.759714 -6.768099999999999
4.760714 -7.01009999999995
4.761714 -7.260500000000163
4.762714 -7.514649999999963
4.763714 -7.765349999999844
4.764714 -8.006100000000107
4.765714 -8.233100000000146
4.766714 -8.446149999999895
4.767715 -8.648449999999926
4.768714 -8.845050000000008
4.769714 -9.041350000000072
4.770714 -9.240150000000037
4.771714 -9.44204999999993
4.772714 -9.646250000000002
4.773714 -9.851450000000067
4.774714 -10.057349999999937
4.775714 -10.264850000000006
4.776714 -10.474600000000105
4.777714 -10.68709999999997
4.778714 -10.901299999999981
4.779714 -11.113649999999927
4.780715 -11.319299999999927
4.781714 -11.513750000000101
4.782714 -11.69480000000004
4.783714 -11.863549999999861
4.784714 -12.024499999999973
4.785714 -12.183450000000096
4.786714 -12.346100000000005
4.787714 -12.516049999999975
4.788714 -12.693600000000025
4.789714 -12.876599999999977
4.790714 -13.061199999999957
4.791714 -13.24389999999998
4.792714 -13.422999999999993
4.793715 -13.597800000000012
4.794714 -13.768850000000013
4.795714 -13.936600000000013
4.796714 -14.100150000000058
4.797714 -14.257900000000031
4.798714 -14.40809999999999
4.799714 -14.549749999999936
4.800714 -14.68414999999997
4.801714 -14.814800000000073
4.802714 -14.94605000000003
4.803714 -15.082299999999957
4.804714 -15.225900000000006
4.805714 -15.376150000000024
4.806714 -15.529949999999998
4.807714 -15.682549999999992
4.808714 -15.829500000000014
4.809714 -15.968250000000014
4.810714 -16.09804999999995
4.811714 -16.220149999999958
4.812714 -16.33705000000001
4.813715 -16.45040000000002
4.814714 -16.561099999999954
4.815714 -16.669499999999967
4.816714 -16.775350000000024
4.817714 -16.878850000000018
4.818714 -16.98155
4.819714 -17.085500000000014
4.820714 -17.192499999999985
4.821714 -17.303399999999986
4.822714 -17.417355000000008
4.823714 -17.531514999999995
4.824714 -17.641905000000037
4.825714 -17.74514000000005
4.826715 -17.839109999999955
4.827714 -17.92376999999994
4.828714 -18.001115000000016
4.829714 -18.074085000000046
4.830714 -18.145330000000033
4.831714 -18.217039999999987
4.832714 -18.29015499999996
4.833714 -18.364055000000008
4.834714 -18.438065
4.835714 -18.51156999999998
4.836714 -18.58426500000003
4.837714 -18.65623
4.838714 -18.72728999999999
4.839714 -18.79691000000001
4.840714 -18.863819999999972
4.841714 -18.926264999999994
4.842714 -18.982705000000028
4.843714 -19.032485
4.844714 -19.076024999999973
4.845714 -19.114840000000004
4.846714 -19.15116000000003
4.847714 -19.187149999999985
4.848714 -19.224404999999965
4.849714 -19.263384999999985
4.850714 -19.303525000000015
4.851714 -19.343595000000015
4.852714 -19.382174999999986
4.853714 -19.417934999999993
4.854714 -19.450075000000027
4.855714 -19.478449999999988
4.856714 -19.503049999999984
4.857714 -19.524199999999997
4.858714 -19.542280000000005
4.859715 -19.557630000000014
4.860714 -19.570679999999996
4.861714 -19.581815
4.862714 -19.591430000000003
4.863714 -19.59994
4.864714 -19.607684999999996
4.865714 -19.61475999999999
4.866714 -19.621015
4.867714 -19.626085000000003
4.868714 -19.629275000000007
4.869714 -19.6296565
4.870714 -19.626311999999995
4.871714 -19.618505
4.872715 -19.6059175
4.873714 -19.588886
4.874714 -19.5684221
4.875714 -19.546015
4.876714 -19.523233400000002
4.877714 -19.501244
4.878714 -19.480435
4.879714 -19.4602685
4.880714 -19.439509999999995
4.881714 -19.416690000000003
4.882714 -19.39067
4.883714 -19.361034999999998
4.884714 -19.32809000000001
4.885714 -19.292600000000004
4.886714 -19.255295000000004
4.887714 -19.216375
4.888714 -19.17539499999999
4.889714 -19.131669999999996
4.890714 -19.08471999999999
4.891714 -19.034659999999988
4.892715 -18.982600000000012
4.893714 -18.93013500000001
4.894714 -18.878665
4.895714 -18.828755000000005
4.896714 -18.77961999999999
4.897714 -18.729155
4.898714 -18.674739999999982
4.899714 -18.61451
4.900714 -18.547965000000012
4.901714 -18.47627499999998
4.902714 -18.401815000000003
4.903714 -18.327240000000007
4.904714 -18.254274999999996
4.905715 -18.183119999999995
4.906714 -18.112545000000022
4.907714 -18.040625000000002
4.908714 -17.965864999999965
4.909714 -17.887960000000007
4.910714 -17.808100000000007
4.911714 -17.728049999999985
4.912714 -17.64907500000001
4.913714 -17.571194999999996
4.914714 -17.49274999999998
4.915714 -17.410954999999994
4.916714 -17.323300000000007
4.917714 -17.22865500000002
4.918715 -17.12828000000003
4.919714 -17.025370000000024
4.920714 -16.923480000000016
4.921714 -16.825364999999927
4.922714 -16.731864999999964
4.923714 -16.64096500000002
4.924714 -16.549230000000026
4.925714 -16.45339500000002
4.926714 -16.35155499999999
4.927714 -16.24431500000002
4.928714 -16.133904999999974
4.929714 -16.02335499999996
4.930714 -15.914424999999982
4.931714 -15.806900000000027
4.932714 -15.699050000000067
4.933714 -15.587900000000026
4.934714 -15.471449999999997
4.935714 -15.349899999999964
4.936714 -15.225900000000006
4.937714 -15.103400000000041
4.938715 -14.985699999999976
4.939714 -14.873949999999988
4.940714 -14.766349999999987
4.941714 -14.65870000000001
4.942714 -14.54615000000001
4.943714 -14.42569999999992
4.944714 -14.29685
4.945714 -14.162250000000071
4.946714 -14.026299999999983
4.947714 -13.892699999999964
4.948714 -13.763299999999983
4.949714 -13.636749999999981
4.950714 -13.50984999999999
4.951715 -13.379250000000036
4.952714 -13.243049999999995
4.953714 -13.102349999999982
4.954714 -12.960449999999991
4.955714 -12.821249999999967
4.956714 -12.686950000000055
4.957714 -12.557100000000055
4.958714 -12.428500000000001
4.959714 -12.296199999999988
4.960714 -12.156349999999962
4.961714 -12.0083
4.962714 -11.854500000000028
4.963714 -11.69980000000001
4.964714 -11.549650000000025
4.965714 -11.406999999999996
4.966714 -11.271399999999987
4.967714 -11.139249999999983
4.968714 -11.005349999999945
4.969714 -10.865300000000023
4.970714 -10.71795000000004
4.971714 -10.565250000000008
4.972714 -10.411100000000047
4.973714 -10.25914999999997
4.974714 -10.110999999999974
4.975714 -9.965250000000015
4.976714 -9.817499999999896
4.977714 -9.66439999999999
4.978714 -9.50400000000011
4.979714 -9.337549999999945
4.980714 -9.16989999999989
4.981714 -9.006550000000002
4.982714 -8.85185000000007
4.983714 -8.705999999999992
4.984715 -8.565250000000004
4.985714 -8.424000000000104
4.986714 -8.276599999999974
4.987714 -8.119899999999882
4.988714 -7.954599999999978
4.989714 -7.785150000000004
4.990714 -7.617099999999988
4.991714 -7.454000000000141
4.992714 -7.296700000000017
4.993714 -7.142949999999932
4.994714 -6.988299999999975
4.995714 -6.829300000000052
4.996714 -6.6653500000001324
4.997715 -6.498699999999899
4.998714 -6.33405
4.999714 -6.175400000000067
5.000714 -6.023799999999892
5.001714 -5.8768500000000445
5.002714 -5.729200000000045
5.003714 -5.574799999999956
5.004714 -5.409500000000053
5.005714 -5.233550000000031
5.006714 -5.051399999999977
5.007714 -4.869599999999911
5.008714 -4.69424999999992
5.009714 -4.528200000000066
5.010714 -4.370100000000016
5.011714 -4.215699999999926
5.012714 -4.060049999999975
5.013714 -3.8997500000000422
5.014714 -3.7347000000000072
5.015714 -3.567800000000079
5.016714 -3.403100000000034
5.017715 -3.2434999999999063
5.018714 -3.088750000000001
5.019714 -2.9348999999999696
5.020714 -2.7768500000000667
5.021714 -2.6112499999999748
5.022714 -2.4369999999999252
5.023714 -2.25740000000009
5.024714 -2.078800000000075
5.025714 -1.907299999999966
5.026714 -1.7464000000000022
5.027714 -1.5954000000000315
5.028714 -1.4497999999999942
5.029714 -1.3030500000000416
5.030715 -1.1495999999999729
5.031714 -0.9870999999999839
5.032714 -0.8172500000000471
5.033714 -0.6443999999999548
5.034714 -0.4729999999999665
5.035714 -0.3058499999999964
5.036714 -0.14249999999993435
5.037714 0.019950000000081014
5.038714 0.18504999999991584
5.039714 0.35464999999998414
5.040714 0.5269500000000191
5.041714 0.6977499999999761
5.042714 0.8619500000001112
5.043715 1.0161499999999588
5.044714 1.1604999999999601
5.045714 1.2991999999999866
5.046714 1.438799999999886
5.047714 1.585699999999933
5.048714 1.7435500000001145
5.049714 1.9113500000000894
5.050714 2.084649999999945
5.051714 2.257699999999932
5.052714 2.4256500000000014
5.053714 2.586199999999976
5.054714 2.7406500000000387
5.055714 2.8926500000000037
5.056714 3.0452499999999993
5.057714 3.199950000000104
5.058714 3.3555499999999086
5.059714 3.509299999999993
5.060714 3.65845000000007
5.061714 3.802149999999893
5.062714 3.942650000000013
5.063715 4.084400000000168
5.064714 4.232749999999973
5.065714 4.3910999999998905
5.066714 4.5584499999999295
5.067714 4.730550000000069
5.068714 4.901400000000001
5.069714 5.064649999999942
5.070714 5.217050000000042
5.071714 5.359000000000093
5.072714 5.493999999999985
5.073714 5.6269499999999155
5.074714 5.762000000000128
5.075714 5.901349999999986
5.076715 6.044149999999935
5.077714 6.187900000000079
5.078714 6.330499999999962
5.079714 6.47174999999986
5.080714 6.613299999999947
5.081714 6.757550000000001
5.082714 6.907100000000041
5.083714 7.062050000000014
5.084714 7.219299999999991
5.085714 7.3745000000000065
5.086714 7.522400000000047
5.087714 7.659400000000101
5.088714 7.785499999999994
5.089714 7.9046499999999025
5.090714 8.022750000000016
5.091714 8.144800000000133
5.092714 8.274349999999945
5.093714 8.411799999999934
5.094714 8.554749999999979
5.095714 8.699300000000049
5.096714 8.842000000000052
5.097714 8.981399999999882
5.098714 9.117999999999974
5.099714 9.253050000000012
5.100714 9.387750000000063
5.101714 9.521950000000029
5.102714 9.65359999999995
5.103714 9.77974999999999
5.104714 9.898450000000047
5.105714 10.00990000000002
5.106714 10.116749999999982
5.107714 10.223950000000023
5.108714 10.33630000000004
5.109715 10.457249999999956
5.110714 10.58754999999998
5.111714 10.724500000000061
5.112714 10.863500000000014
5.113714 10.999649999999995
5.114714 11.12954999999997
5.115714 11.25194999999999
5.116714 11.36784999999996
5.117714 11.479749999999955
5.118714 11.589950000000064
5.119714 11.69945000000002
5.120714 11.80804999999993
5.121714 11.914850000000007
5.122715 12.019200000000072
5.123714 12.122100000000033
5.124714 12.225549999999966
5.125714 12.332349999999957
5.126714 12.444999999999991
5.127714 12.56370000000005
5.128714 12.68650000000003
5.129714 12.809699999999976
5.130714 12.928549999999955
5.131714 13.039449999999956
5.132714 13.141049999999993
5.133714 13.234499999999985
5.134714 13.322900000000033
5.135714 13.41035000000006
5.136714 13.50005000000003
5.137714 13.593449999999962
5.138714 13.69034999999996
5.139714 13.789349999999978
5.140714 13.888849999999994
5.141714 13.987900000000073
5.142715 14.08665000000005
5.143714 14.185599999999923
5.144714 14.28534999999998
5.145714 14.3855
5.146714 14.484350000000013
5.147714 14.579450000000005
5.148714 14.668524999999958
5.149714 14.750425000000043
5.150714 14.82591
5.151714 14.89789999999996
5.152714 14.970174999999994
5.153714 15.046310000000046
5.154714 15.12859
5.155715 15.216829999999993
5.156714 15.3088
5.157714 15.401095000000009
5.158714 15.49045500000004
5.159714 15.574880000000011
5.160714 15.654039999999942
5.161714 15.72896999999995
5.162714 15.801100000000043
5.163714 15.87173500000004
5.164714 15.941214999999968
5.165714 16.00894999999997
5.166714 16.07414000000004
5.167714 16.13672
5.168715 16.197934999999994
5.169714 16.260055000000012
5.170714 16.325759999999974
5.171714 16.396915000000018
5.172714 16.473510000000008
5.173714 16.55341999999998
5.174714 16.63295500000002
5.175714 16.707995000000018
5.176714 16.77544999999997
5.177714 16.83442499999998
5.178714 16.886204999999986
5.179714 16.93386499999998
5.180714 16.980850000000018
5.181714 17.029510000000002
5.182714 17.080619999999996
5.183714 17.133475
5.184714 17.186675000000015
5.185714 17.239060000000034
5.186714 17.29055999999999
5.187714 17.34225999999999
5.188715 17.39565
5.189714 17.451494999999984
5.190714 17.50899499999999
5.191714 17.565690000000004
5.192714 17.618199999999998
5.193714 17.663565000000006
5.194714 17.700635000000005
5.195714 17.730684999999998
5.196714 17.75711999999999
5.197714 17.78433
5.198714 17.81593000000001
5.199714 17.853519999999993
5.200714 17.896245
5.201715 17.941370000000003
5.202714 17.985609999999998
5.203714 18.026604
5.204714 18.063731999999998
5.205714 18.0979475
5.206714 18.1309355
5.207714 18.1638266
5.208714 18.196266849999997
5.209714 18.2264884
5.210714 18.25220315
5.211714 18.271872499999997
5.212714 18.285829
5.213714 18.296575999999998
5.214714 18.308033500000004
5.215714 18.323995000000007
5.216714 18.34648999999999
5.217714 18.374924999999994
5.218714 18.406205000000003
5.219714 18.43595499999999
5.220714 18.46034999999999
5.221714 18.477590000000017
5.222714 18.488305000000008
5.223714 18.495004999999992
5.224714 18.50077999999999
5.225714 18.507700000000007
5.226714 18.515995000000014
5.227714 18.52424999999999
5.228714 18.530419999999992
5.229714 18.53329500000002
5.230714 18.533424999999998
5.231714 18.533199999999987
5.232714 18.535670000000003
5.233714 18.54300500000001
5.234715 18.555345000000013
5.235714 18.57015499999999
5.236714 18.583074999999972
5.237714 18.589850000000006
5.238714 18.587875000000004
5.239714 18.57725499999998
5.240714 18.560860000000005
5.241714 18.542889999999993
5.242714 18.52717499999999
5.243714 18.515625
5.244714 18.507615
5.245714 18.500860000000017
5.246714 18.492640000000033
5.247715 18.48132999999999
5.248714 18.467454999999966
5.249714 18.45308500000001
5.250714 18.440509999999993
5.251714 18.431035000000037
5.252714 18.423660000000012
5.253714 18.41536999999992
5.254714 18.40256000000002
5.255714 18.38249000000007
5.256714 18.354644999999962
5.257714 18.321304999999956
5.258714 18.28670500000004
5.259714 18.25517999999998
5.260714 18.229474999999997
5.261714 18.209590000000002
5.262714 18.192909999999955
5.263714 18.17539500000003
5.264714 18.15365000000001
5.265714 18.126100000000026
5.266714 18.093600000000045
5.267715 18.05869999999994
5.268714 18.02384999999998
5.269714 17.990300000000033
5.270714 17.95709999999999
5.271714 17.921899999999955
5.272714 17.882299999999983
5.273714 17.83715000000007
5.274714 17.787849999999995
5.275714 17.737649999999967
5.276714 17.690450000000002
5.277714 17.649250000000006
5.278714 17.614600000000028
5.279714 17.583899999999968
5.280715 17.55289999999998
5.281714 17.517299999999985
5.282714 17.47414999999997
5.283714 17.423600000000036
5.284714 17.368050000000043
5.285714 17.310999999999975
5.286714 17.255299999999977
5.287714 17.20195000000004
5.288714 17.149999999999977
5.289714 17.09709999999998
5.290714 17.041500000000013
5.291714 16.982749999999974
5.292714 16.921899999999994
5.293715 16.86165000000005
5.294714 16.80474999999999
5.295714 16.751649999999923
5.296714 16.70109999999999
5.297714 16.64965000000001
5.298714 16.59299999999999
5.299714 16.528650000000034
5.300714 16.456549999999993
5.301714 16.379099999999994
5.302714 16.29995000000002
5.303714 16.223350000000096
5.304714 16.151900000000058
5.305714 16.085499999999968
5.306714 16.02210000000003
5.307714 15.958699999999922
5.308714 15.892950000000008
5.309714 15.824000000000046
5.310714 15.752949999999974
5.311714 15.68139999999999
5.312714 15.610699999999907
5.313715 15.541099999999938
5.314714 15.470499999999976
5.315714 15.396450000000094
5.316714 15.316800000000038
5.317714 15.230850000000004
5.318714 15.140050000000091
5.319714 15.04799999999997
5.320714 14.958749999999938
5.321714 14.874250000000005
5.322714 14.79505000000006
5.323714 14.7195499999999
5.324714 14.64385000000002
5.325714 14.5646000000001
5.326715 14.479899999999926
5.327714 14.389499999999977
5.328714 14.294999999999932
5.329714 14.198950000000007
5.330714 14.103200000000099
5.331714 14.00845000000001
5.332714 13.914150000000033
5.333714 13.818699999999968
5.334714 13.721599999999903
5.335714 13.623299999999949
5.336714 13.5248000000001
5.337714 13.42825000000009
5.338714 13.33580000000001
5.339714 13.247450000000022
5.340714 13.160949999999927
5.341714 13.073249999999945
5.342714 12.981150000000024
5.343714 12.88225000000004
5.344714 12.775899999999984
5.345714 12.663899999999956
5.346714 12.549450000000004
5.347714 12.43549999999996
5.348714 12.324300000000031
5.349714 12.216599999999994
5.350714 12.111299999999908
5.351714 12.007100000000111
5.352714 11.902500000000003
5.353714 11.79649999999994
5.354714 11.689500000000054
5.355714 11.582000000000086
5.356714 11.474449999999969
5.357714 11.366149999999902
5.358714 11.255750000000072
5.359715 11.14159999999996
5.360714 11.022299999999957
5.361714 10.898050000000131
5.362714 10.770650000000055
5.363714 10.64289999999999
5.364714 10.517899999999864
5.365714 10.397949999999858
5.366714 10.28425000000003
5.367714 10.17580000000004
5.368714 10.06970000000003
5.369714 9.962999999999985
5.370714 9.853200000000014
5.371714 9.739150000000024
5.372715 9.620299999999956
5.373714 9.497250000000019
5.374714 9.371250000000074
5.375714 9.243100000000046
5.376714 9.11309999999995
5.377714 8.981450000000029
5.378714 8.848499999999927
5.379714 8.714850000000016
5.380714 8.582200000000102
5.381714 8.452349999999928
5.382714 8.326300000000009
5.383714 8.20444999999996
5.384714 8.085849999999937
5.385714 7.968050000000011
5.386714 7.84805000000003
5.387714 7.723100000000052
5.388714 7.591600000000052
5.389714 7.453649999999978
5.390714 7.311049999999923
5.391714 7.166299999999959
5.392715 7.022000000000104
5.393714 6.880249999999949
5.394714 6.742299999999875
5.395714 6.608000000000135
5.396714 6.476600000000082
5.397714 6.347249999999992
5.398714 6.218950000000042
5.399714 6.091499999999993
5.400714 5.964349999999959
5.401714 5.836799999999961
5.402714 5.707500000000018
5.403714 5.575000000000024
5.404714 5.437550000000034
5.405715 5.29379999999989
5.406714 5.144899999999855
5.407714 4.9926500000000225
5.408714 4.839550000000116
5.409714 4.689000000000082
5.410714 4.543549999999966
5.411714 4.4041499999999605
5.412714 4.270099999999916
5.413714 4.139250000000095
5.414714 4.008599999999994
5.415714 3.875699999999864
5.416714 3.7391500000000937
5.417714 3.5986500000001476
5.418715 3.4549499999999775
5.419714 3.308499999999867
5.420714 3.1600499999999423
5.421714 3.010349999999981
5.422714 2.859049999999995
5.423714 2.7065000000001462
5.424714 2.5538000000000296
5.425714 2.402699999999938
5.426714 2.2552000000000336
5.427714 2.1125500000000046
5.428714 1.9752499999999353
5.429714 1.8423999999999525
5.430714 1.7116500000000783
5.431714 1.579250000000032
5.432714 1.441899999999989
5.433714 1.2978999999999767
5.434714 1.1472999999999691
5.435714 0.9919500000000331
5.436714 0.8347500000000299
5.437714 0.6782000000000316
5.438715 0.5236500000000213
5.439714 0.37194999999989875
5.440714 0.22249999999997966
5.441714 0.07415000000000199
5.442714 -0.07340000000004981
5.443714 -0.21999999999990777
5.444714 -0.36469999999989844
5.445714 -0.5068000000000433
5.446714 -0.6470500000001211
5.447714 -0.7869000000000625
5.448714 -0.928149999999961
5.449714 -1.0735999999999037
5.450714 -1.2246999999999952
5.451715 -1.3805000000000414
5.452714 -1.5388499999999596
5.453714 -1.6963999999999522
5.454714 -1.8501500000000366
5.455714 -1.9980500000000776
5.456714 -2.1399999999999544
5.457714 -2.278199999999897
5.458714 -2.4154499999999928
5.459714 -2.5542500000001396
5.460714 -2.6962000000000166
5.461714 -2.8411999999998496
5.462714 -2.987800000000054
5.463714 -3.1348500000000223
5.464714 -3.281850000000017
5.465714 -3.4296000000001365
5.466714 -3.579199999999977
5.467714 -3.731049999999847
5.468714 -3.8852500000000414
5.469714 -4.040249999999988
5.470714 -4.193199999999973
5.471714 -4.341350000000056
5.472714 -4.483049999999891
5.473714 -4.61890000000003
5.474714 -4.751200000000129
5.475714 -4.883500000000055
5.476714 -5.019099999999978
5.477714 -5.159699999999871
5.478714 -5.305249999999935
5.479714 -5.453900000000102
5.480714 -5.602849999999937
5.481714 -5.749650000000036
5.482714 -5.893500000000127
5.483714 -6.034949999999921
5.484715 -6.175049999999905
5.485714 -6.315200000000035
5.486714 -6.455750000000128
5.487714 -6.595549999999922
5.488714 -6.732899999999965
5.489714 -6.866750000000116
5.490714 -6.9974000000000425
5.491714 -7.126650000000012
5.492714 -7.257599999999955
5.493714 -7.392849999999888
5.494714 -7.533749999999971
5.495714 -7.679749999999971
5.496714 -7.828349999999991
5.497715 -7.975750000000121
5.498714 -8.11890000000006
5.499714 -8.256299999999904
5.500714 -8.388049999999945
5.501714 -8.516100000000026
5.502714 -8.642950000000045
5.503714 -8.770150000000053
5.504714 -8.898499999999975
5.505714 -9.027149999999914
5.506714 -9.155150000000022
5.507714 -9.282300000000056
5.508714 -9.408349999999976
5.509714 -9.535050000000073
5.510714 -9.664149999999948
5.511714 -9.796699999999916
5.512714 -9.93215000000009
5.513714 -10.06805000000003
5.514714 -10.201799999999887
5.515714 -10.33070000000004
5.516714 -10.453000000000024
5.517715 -10.56949999999994
5.518714 -10.682750000000004
5.519714 -10.795700000000053
5.520714 -10.91135000000007
5.521714 -11.031199999999956
5.522714 -11.154449999999962
5.523714 -11.279250000000019
5.524714 -11.404050000000074
5.525714 -11.527450000000002
5.526714 -11.64934999999985
5.527714 -11.77014999999993
5.528714 -11.890500000000074
5.529714 -12.010450000000082
5.530715 -12.128500000000049
5.531714 -12.243349999999966
5.532714 -12.353249999999885
5.533714 -12.457249999999961
5.534714 -12.556749999999978
5.535714 -12.65429999999998
5.536714 -12.753150000000163
5.537714 -12.855950000000005
5.538714 -12.963649999999868
5.539714 -13.075700000000042
5.540714 -13.19019999999997
5.541714 -13.304649999999924
5.542714 -13.416650000000127
5.543715 -13.525150000000089
5.544714 -13.630299999999906
5.545714 -13.732649999999985
5.546714 -13.832750000000033
5.547714 -13.930799999999943
5.548714 -14.026699999999948
5.549714 -14.11995000000013
5.550714 -14.210400000000053
5.551714 -14.29924999999995
5.552714 -14.387849999999979
5.553714 -14.478050000000033
5.554714 -14.571449999999963
5.555714 -14.668349999999961
5.556714 -14.767700000000056
5.557714 -14.867099999999953
5.558714 -14.964150000000043
5.559714 -15.056500000000007
5.560714 -15.143299999999943
5.561714 -15.224949999999987
5.562714 -15.302650000000028
5.563715 -15.377899999999972
5.564714 -15.452099999999946
5.565714 -15.526400000000043
5.566714 -15.601049999999955
5.567714 -15.67665000000006
5.568714 -15.753550000000004
5.569714 -15.831849999999903
5.570714 -15.912200000000112
5.571714 -15.994900000000122
5.572714 -16.07850000000001
5.573714 -16.161149999999875
5.574714 -16.24125000000004
5.575714 -16.316650000000077
5.576715 -16.386149999999926
5.577714 -16.450049999999944
5.578714 -16.509200000000035
5.579714 -16.565150000000077
5.580714 -16.62
5.581714 -16.675049999999995
5.582714 -16.73129999999988
5.583714 -16.789599999999897
5.584714 -16.850049999999996
5.585714 -16.912349999999993
5.586714 -16.976200000000038
5.587714 -17.040650000000028
5.588714 -17.10420000000006
5.589714 -17.165149999999983
5.590714 -17.221699999999966
5.591714 -17.272750000000073
5.592714 -17.31800000000002
5.593714 -17.35804999999993
5.594714 -17.39465000000001
5.595714 -17.430050000000023
5.596714 -17.46619999999999
5.597714 -17.50435000000003
5.598714 -17.545149999999982
5.599714 -17.588799999999992
5.600714 -17.6346
5.601714 -17.68189999999999
5.602714 -17.729800000000022
5.603714 -17.777199999999965
5.604714 -17.82279999999999
5.605714 -17.86450000000007
5.606714 -17.90044999999997
5.607714 -17.929249999999993
5.608714 -17.95070000000006
5.609715 -17.96604999999996
5.610714 -17.97774999999996
5.611714 -17.989099999999972
5.612714 -18.00309999999998
5.613714 -18.021550000000065
5.614714 -18.044850000000032
5.615714 -18.07184999999996
5.616714 -18.100349999999963
5.617714 -18.12840000000003
5.618714 -18.154570000000064
5.619714 -18.177929999999964
5.620714 -18.198089999999986
5.621714 -18.214804999999984
5.622715 -18.227329999999984
5.623714 -18.23459999999999
5.624714 -18.235949999999974
5.625714 -18.23175500000008
5.626714 -18.22398000000001
5.627714 -18.21564499999992
5.628714 -18.210380000000058
5.629714 -18.211175
5.630714 -18.218789999999977
5.631714 -18.231875000000038
5.632714 -18.247079999999997
5.633714 -18.260114999999992
5.634714 -18.267469999999967
5.635714 -18.26735499999999
5.636714 -18.259955000000026
5.637714 -18.246939999999988
5.638714 -18.230265000000006
5.639714 -18.211360000000003
5.640714 -18.190754999999978
5.641714 -18.16824
5.642715 -18.14386499999999
5.643714 -18.118790000000008
5.644714 -18.095200000000027
5.645714 -18.075805000000027
5.646714 -18.062584999999988
5.647714 -18.05547999999997
5.648714 -18.051869999999997
5.649714 -18.047125000000005
5.650714 -18.036085000000014
5.651714 -18.014780000000012
5.652714 -17.981979999999993
5.653714 -17.939660000000003
5.654714 -17.89205499999999
5.655715 -17.843894999999986
5.656714 -17.798820000000006
5.657714 -17.758284999999997
5.658714 -17.72162499999999
5.659714 -17.687110000000015
5.660714 -17.653315000000003
5.661714 -17.619959999999992
5.662714 -17.587889999999994
5.663714 -17.558175
5.664714 -17.530785000000005
5.665714 -17.50361
5.666714 -17.472644999999996
5.667714 -17.433300000000003
5.668715 -17.3823075
5.669714 -17.319361999999998
5.670714 -17.247663
5.671714 -17.173108
5.672714 -17.102185
5.673714 -17.03962262
5.674714 -16.986779499999997
5.675714 -16.94150488
5.676714 -16.899474000000005
5.677714 -16.856163
5.678714 -16.808664
5.679714 -16.756409499999997
5.680714 -16.700602
5.681714 -16.64275
5.682714 -16.583154999999994
5.683714 -16.520300000000006
5.684714 -16.451509999999995
5.685714 -16.37459500000001
5.686714 -16.289595000000006
5.687714 -16.19961
5.688715 -16.11023500000001
5.689714 -16.02767499999998
5.690714 -15.956244999999997
5.691714 -15.896465000000015
5.692714 -15.844674999999983
5.693714 -15.794370000000004
5.694714 -15.73878
5.695714 -15.673309999999985
5.696714 -15.596915000000019
5.697714 -15.511970000000003
5.698714 -15.422505000000003
5.699714 -15.33207000000002
5.700714 -15.242214999999998
5.701715 -15.152154999999992
5.702714 -15.059995000000006
5.703714 -14.964534999999978
5.704714 -14.866724999999976
5.705714 -14.769965000000026
5.706714 -14.678670000000011
5.707714 -14.596034999999999
5.708714 -14.522275
5.709714 -14.453639999999993
5.710714 -14.383464999999982
5.711714 -14.304904999999993
5.712714 -14.213330000000013
5.713714 -14.108325000000004
5.714714 -13.993800000000004
5.715714 -13.876194999999994
5.716714 -13.761779999999987
5.717714 -13.654279999999975
5.718714 -13.553955000000004
5.719714 -13.45815000000001
5.720714 -13.363199999999983
5.721714 -13.266760000000014
5.722714 -13.16897000000002
5.723714 -13.07182999999998
5.724714 -12.977814999999993
5.725714 -12.887760000000009
5.726714 -12.799425000000051
5.727714 -12.70799000000003
5.728714 -12.607964999999943
5.729714 -12.495414999999943
5.730714 -12.37034000000003
5.731714 -12.237020000000017
5.732714 -12.10257999999997
5.733714 -11.974199999999993
5.734715 -11.856390000000022
5.735714 -11.749615000000018
5.736714 -11.650144999999968
5.737714 -11.552354999999972
5.738714 -11.451265000000065
5.739714 -11.34444
5.740714 -11.232634999999974
5.741714 -11.118779999999983
5.742714 -11.005624999999974
5.743714 -10.893870000000007
5.744714 -10.781759999999982
5.745714 -10.665675000000057
5.746714 -10.542549999999986
5.747715 -10.411649999999932
5.748714 -10.27570000000002
5.749714 -10.140400000000025
5.750714 -10.01175
5.751714 -9.893799999999981
5.752714 -9.786450000000018
5.753714 -9.685700000000054
5.754714 -9.584900000000028
5.755714 -9.477800000000022
5.756714 -9.360949999999944
5.757714 -9.234499999999974
5.758714 -9.101950000000008
5.759714 -8.96804999999997
5.760714 -8.836499999999997
5.761714 -8.708100000000012
5.762714 -8.581150000000047
5.763714 -8.452850000000012
5.764714 -8.32109999999997
5.765714 -8.186400000000006
5.766714 -8.051700000000043
5.767715 -7.921149999999977
5.768714 -7.798399999999969
5.769714 -7.683849999999981
5.770714 -7.574350000000024
5.771714 -7.46470000000006
5.772714 -7.348999999999983
5.773714 -7.223449999999974
5.774714 -7.088299999999988
5.775714 -6.947099999999977
5.776714 -6.805300000000021
5.777714 -6.6677999999999695
5.778714 -6.5367999999999675
5.779714 -6.4115500000000605
5.780715 -6.2889
5.781714 -6.1653000000000056
5.782714 -6.038700000000029
5.783714 -5.909349999999939
5.784714 -5.779799999999953
5.785714 -5.652900000000048
5.786714 -5.5300500000000055
5.787714 -5.410400000000013
5.788714 -5.290649999999987
5.789714 -5.166700000000003
5.790714 -5.035400000000072
5.791714 -4.896399999999943
5.792714 -4.752799999999981
5.793715 -4.609249999999991
5.794714 -4.470450000000018
5.795714 -4.33955000000005
5.796714 -4.21655
5.797714 -4.098200000000017
5.798714 -3.980599999999987
5.799714 -3.860449999999998
5.800714 -3.7361999999999984
5.801714 -3.6088999999999567
5.802714 -3.48099999999997
5.803714 -3.3550999999999718
5.804714 -3.2319500000000008
5.805714 -3.110150000000013
5.806714 -2.9872999999999705
5.807714 -2.860950000000036
5.808714 -2.7298000000000253
5.809714 -2.5950000000000277
5.810714 -2.459850000000041
5.811714 -2.3279999999999657
5.812714 -2.2020499999999936
5.813715 -2.0827000000000173
5.814714 -1.9679499999999615
5.815714 -1.8541999999999863
5.816714 -1.7380499999999737
5.817714 -1.6174499999999612
5.818714 -1.49250000000007
5.819714 -1.3652000000000282
5.820714 -1.2380999999999678
5.821714 -1.1132500000000238
5.822714 -0.9911999999999942
5.823714 -0.8709999999999447
5.824714 -0.7508500000000424
5.825714 -0.6293000000000097
5.826715 -0.5061499999999518
5.827714 -0.38255000000004397
5.828714 -0.26089999999997715
5.829714 -0.14329999999994694
5.830714 -0.030550000000052757
5.831714 0.07799999999997045
5.832714 0.18470000000001333
5.833714 0.29245000000002397
5.834714 0.4033999999999982
5.835714 0.5184000000000091
5.836714 0.6367499999999915
5.837714 0.756349999999923
5.838714 0.8749500000000341
5.839714 0.9911999999999942
5.840714 1.1045500000000061
5.841714 1.215550000000041
5.842714 1.325549999999995
5.843714 1.4352999999999936
5.844714 1.5447499999999768
5.845714 1.6535500000000418
5.846714 1.7605500000000136
5.847714 1.8645999999999767
5.848714 1.9658500000000259
5.849714 2.065299999999982
5.850714 2.164300000000001
5.851714 2.264900000000045
5.852714 2.3684499999999247
5.853714 2.474949999999986
5.854714 2.5837000000000776
5.855714 2.692799999999985
5.856714 2.800099999999972
5.857714 2.904049999999988
5.858714 3.0037499999999855
5.859715 3.099550000000041
5.860714 3.1924000000000015
5.861714 3.283499999999929
5.862714 3.3738999999999644
5.863714 3.4641000000000184
5.864714 3.554300000000073
5.865714 3.6440999999999906
5.866714 3.733149999999956
5.867714 3.821850000000019
5.868714 3.910950000000045
5.869714 4.001199999999986
5.870714 4.093249999999934
5.871714 4.187300000000043
5.872715 4.282400000000034
5.873714 4.376599999999977
5.874714 4.467950000000033
5.875714 4.554350000000006
5.876714 4.634849999999961
5.877714 4.710249999999999
5.878714 4.782299999999979
5.879714 4.853550000000033
5.880714 4.92610000000001
5.881714 5.001199999999946
5.882714 5.078899999999987
5.883714 5.1580500000000455
5.884714 5.237050000000011
5.885714 5.314699999999991
5.886714 5.390550000000053
5.887714 5.465100000000018
5.888714 5.539299999999994
5.889714 5.613549999999943
5.890714 5.687349999999956
5.891714 5.758949999999999
5.892715 5.826450000000031
5.893714 5.888200000000055
5.894714 5.944000000000002
5.895714 5.995900000000005
5.896714 6.046999999999997
5.897714 6.100899999999989
5.898714 6.1602000000000015
5.899714 6.225149999999989
5.900714 6.294049999999977
5.901714 6.363700000000007
5.902714 6.43045
5.903714 6.492299999999972
5.904714 6.548949999999991
5.905715 6.601999999999997
5.906714 6.653400000000004
5.907714 6.704399999999961
5.908714 6.7552499999999975
5.909714 6.80420000000008
5.910714 6.849100000000038
5.911714 6.888749999999985
5.912714 6.923999999999992
5.913714 6.957600000000001
5.914714 6.993449999999952
5.915714 7.034899999999992
5.916714 7.083100000000036
5.917714 7.1363999999999965
5.918715 7.190499999999971
5.919714 7.240449999999961
5.920714 7.282599999999979
5.921714 7.316000000000006
5.922714 7.342450000000049
5.923714 7.36570000000004
5.924714 7.38959999999995
5.925714 7.416299999999948
5.926714 7.44540000000007
5.927714 7.474500000000019
5.928714 7.5011499999999565
5.929714 7.523849999999978
5.930714 7.543850000000033
5.931714 7.564479999999999
5.932714 7.58910499999996
5.933714 7.619850000000014
5.934714 7.655660000000039
5.935714 7.692395000000012
5.936714 7.724529999999976
5.937714 7.747070000000029
5.938715 7.7579599999999695
5.939714 7.75926499999996
5.940714 7.755825000000001
5.941714 7.753309999999988
5.942714 7.756050000000056
5.943714 7.7652249999999965
5.944714 7.778639999999997
5.945714 7.792240000000036
5.946714 7.802529999999947
5.947714 7.808765000000012
5.948714 7.812490000000047
5.949714 7.817194999999981
5.950714 7.826090000000001
5.951715 7.839594999999987
5.952714 7.855150000000021
5.953714 7.867625000000047
5.954714 7.871444999999963
5.955714 7.863624999999985
5.956714 7.845555000000025
5.957714 7.82198999999999
5.958714 7.799729999999945
5.959714 7.784624999999977
5.960714 7.778735000000051
5.961714 7.780175000000021
5.962714 7.78405999999998
5.963714 7.784739999999994
5.964714 7.778639999999997
5.965714 7.7656699999999965
5.966714 7.748770000000002
5.967714 7.732069999999988
5.968714 7.71824
5.969714 7.706810000000004
5.970714 7.694285000000005
5.971714 7.675895000000023
5.972714 7.648139999999991
5.973714 7.6111149999999625
5.974714 7.5689500000000045
5.975714 7.528345000000014
5.976714 7.495864999999998
5.977714 7.474795000000012
5.978714 7.463875000000017
5.979714 7.457660000000001
5.980714 7.448904999999987
5.981714 7.43174499999999
5.982714 7.404014999999988
5.983714 7.3678550000000165
5.984715 7.327970000000011
5.985714 7.28908999999998
5.986714 7.253420000000004
5.987714 7.219750000000014
5.988714 7.184295000000001
5.989714 7.143174999999988
5.990714 7.095025000000005
5.991714 7.042080000000013
5.992714 6.9897849999999835
5.993714 6.9441499999999685
5.994714 6.908920000000012
5.995714 6.883615000000034
5.996714 6.863079999999992
5.997715 6.839564999999974
5.998714 6.806060000000019
5.999714 6.759095000000029
6.000714 6.700029999999988
6.001714 6.634299999999996
6.002714 6.568684999999977
6.003714 6.50838499999997
6.004714 6.454835000000012
6.005714 6.405825000000038
6.006714 6.357325000000023
6.007714 6.305864999999995
6.008714 6.251079999999984
6.009714 6.195625000000003
6.010714 6.143800000000002
6.011714 6.099069999999972
6.012714 6.061439999999977
6.013714 6.026960000000015
6.014714 5.988685000000017
6.015714 5.939474999999997
6.016714 5.8754200000000125
6.017715 5.797565000000004
6.018714 5.711549999999989
6.019714 5.625444999999988
6.020714 5.546515000000003
6.021714 5.478384999999995
6.022714 5.420110000000006
6.023714 5.36725
6.024714 5.314474999999979
6.025714 5.258189999999999
6.026714 5.197930000000007
6.027714 5.135965000000017
6.028714 5.0753950000000065
6.029714 5.017694999999997
6.030715 4.961250000000004
6.031714 4.9016899999999906
6.032714 4.833889999999986
6.033714 4.754660000000007
6.034714 4.664725000000001
6.035714 4.569220000000002
6.036714 4.475995000000001
6.037714 4.392429999999997
6.038714 4.322570000000005
6.039714 4.265609999999989
6.040714 4.216284999999996
6.041714 4.16727
6.042714 4.11214
6.043715 4.04762500000001
6.044714 3.9742800000000003
6.045714 3.895255000000005
6.046714 3.814080000000015
6.047714 3.7326699999999873
6.048714 3.6504799999999977
6.049714 3.5653000000000072
6.050714 3.475229999999997
6.051714 3.3806549999999906
6.052714 3.285009999999988
6.053714 3.193925000000001
6.054714 3.112980000000002
6.055714 3.045145000000007
6.056714 2.989089999999995
6.057714 2.9392349999999947
6.058714 2.88764500000001
6.059714 2.826875000000006
6.060714 2.7526049999999955
6.061714 2.6649449999999946
6.062714 2.567850000000007
6.063715 2.467095000000007
6.064714 2.367854999999993
6.065714 2.273029999999999
6.066714 2.1828550000000075
6.067714 2.0960249999999965
6.068714 2.0113799999999937
6.069714 1.929090000000002
6.070714 1.8509500000000056
6.071714 1.7792299999999976
6.072714 1.7149299999999934
6.073714 1.6563950000000036
6.074714 1.5989900000000088
6.075714 1.536314999999995
6.076715 1.4624849999999938
6.077714 1.37437
6.078714 1.2729600000000048
6.079714 1.1631450000000054
6.080714 1.0520249999999949
6.081714 0.9464949999999934
6.082714 0.8510200000000053
6.083714 0.766695000000003
6.084714 0.69162
6.085714 0.6223100000000005
6.086714 0.5554449999999999
6.087714 0.4889100000000034
6.088714 0.4218349999999963
6.089714 0.35388999999999604
6.090714 0.2841949999999953
6.091714 0.21074999999999522
6.092714 0.13075000000000414
6.093714 0.04174000000000885
6.094714 -0.0569299999999954
6.095714 -0.1631650000000098
6.096714 -0.2721000000000017
6.097714 -0.37736499999999973
6.098714 -0.4730750000000029
6.099714 -0.5556399999999905
6.100714 -0.6249349999999957
6.101714 -0.6841750000000091
6.102714 -0.7386250000000044
6.103714 -0.793905000000001
6.104714 -0.8543999999999977
6.105714 -0.9224299999999944
6.106714 -0.9982999999999974
6.107714 -1.0810549999999957
6.108714 -1.1693650000000015
6.109715 -1.2620500000000032
6.110714 -1.3580150000000066
6.111714 -1.4558400000000047
6.112714 -1.553304999999999
6.113714 -1.6473299999999917
6.114714 -1.7344750000000013
6.115714 -1.811945000000008
6.116714 -1.878714999999998
6.117714 -1.9361800000000022
6.118714 -1.9880899999999986
6.119714 -2.0396449999999935
6.120714 -2.0961400000000032
6.121714 -2.1614550000000063
6.122715 -2.237174999999991
6.123714 -2.3223899999999933
6.124714 -2.4141550000000063
6.125714 -2.508540000000002
6.126714 -2.601665000000002
6.127714 -2.6904549999999983
6.128714 -2.772940000000002
6.129714 -2.848160000000011
6.130714 -2.9159599999999943
6.131714 -2.976809999999993
6.132714 -3.031735000000009
6.133714 -3.082470000000006
6.134714 -3.13141999999998
6.135714 -3.1815799999999976
6.136714 -3.2361600000000053
6.137714 -3.297929999999992
6.138714 -3.3685349999999996
6.139714 -3.4478400000000033
6.140714 -3.5338700000000016
6.141714 -3.623074999999998
6.142715 -3.7110749999999957
6.143714 -3.7936749999999955
6.144714 -3.86777
6.145714 -3.931940000000003
6.146714 -3.986655000000013
6.147714 -4.034125000000003
6.148714 -4.077564999999985
6.149714 -4.120334999999997
6.150714 -4.165385000000008
6.151714 -4.214735000000009
6.152714 -4.269345000000005
6.153714 -4.329279999999995
6.154714 -4.3939100000000035
6.155715 -4.462229999999991
6.156714 -4.532829999999996
6.157714 -4.603890000000007
6.158714 -4.673330000000007
6.159714 -4.738755000000005
6.160714 -4.797894999999984
6.161714 -4.849260000000001
6.162714 -4.892565000000001
6.163714 -4.929159999999991
6.164714 -4.962025000000009
6.165714 -4.995124999999999
6.166714 -5.032414999999986
6.167714 -5.076699999999996
6.168715 -5.12892
6.169714 -5.187989999999999
6.170714 -5.2511600000000085
6.171714 -5.314990000000003
6.172714 -5.376420000000005
6.173714 -5.4334050000000085
6.174714 -5.4851149999999915
6.175714 -5.531669999999993
6.176714 -5.573430000000009
6.177714 -5.610639999999991
6.178714 -5.6433749999999865
6.179714 -5.67170500000002
6.180714 -5.696434999999997
6.181714 -5.719554999999987
6.182714 -5.743929999999994
6.183714 -5.772755000000001
6.184714 -5.808475000000039
6.185714 -5.851550000000004
6.186714 -5.900344999999968
6.187714 -5.951335000000009
6.188715 -6.00011499999999
6.189714 -6.043049999999994
6.190714 -6.0783250000000315
6.191714 -6.106334999999999
6.192714 -6.129264999999968
6.193714 -6.149940000000015
6.194714 -6.1705700000000245
6.195714 -6.192154999999991
6.196714 -6.214345000000011
6.197714 -6.2363199999999805
6.198714 -6.257764999999986
6.199714 -6.279305000000002
6.200714 -6.302585000000005
6.201715 -6.329384999999993
6.202714 -6.360400000000009
6.203714 -6.394555000000011
6.204714 -6.428919999999999
6.205714 -6.459490000000015
6.206714 -6.482634999999994
6.207714 -6.496720000000004
6.208714 -6.502679999999998
6.209714 -6.503704999999979
6.210714 -6.504004999999995
6.211714 -6.507150000000005
6.212714 -6.514904999999982
6.213714 -6.526730000000002
6.214714 -6.540770000000021
6.215714 -6.554834999999981
6.216714 -6.5675500000000016
6.217714 -6.579420000000017
6.218714 -6.591994999999989
6.219714 -6.6066899999999915
6.220714 -6.6238650000000145
6.221714 -6.641820000000001
6.222714 -6.65739999999998
6.223714 -6.667195000000002
6.224714 -6.668990000000028
6.225714 -6.663100000000015
6.226714 -6.652204999999965
6.227714 -6.640495000000005
6.228714 -6.631925000000032
6.229714 -6.628639999999973
6.230714 -6.63033999999999
6.231714 -6.634559999999998
6.232714 -6.637910000000012
6.233714 -6.638
6.234715 -6.634299999999996
6.235714 -6.627850000000008
6.236714 -6.6209800000000065
6.237714 -6.615509999999963
6.238714 -6.611460000000013
6.239714 -6.6070799999999945
6.240714 -6.599675000000007
6.241714 -6.586825000000005
6.242714 -6.5678299999999235
6.243714 -6.544545000000071
6.244714 -6.520655000000035
6.245714 -6.500074999999955
6.246714 -6.485495000000014
6.247715 -6.477115000000019
6.248714 -6.472414999999978
6.249714 -6.46775499999995
6.250714 -6.459649999999984
6.251714 -6.446195000000057
6.252714 -6.427620000000032
6.253714 -6.406054999999987
6.254714 -6.3839349999999895
6.255714 -6.362520000000038
6.256714 -6.341470000000015
6.257714 -6.318790000000001
6.258714 -6.292155000000004
6.259714 -6.260534999999977
6.260714 -6.2246799999999585
6.261714 -6.187334999999996
6.262714 -6.152364999999996
6.263714 -6.122560000000003
6.264714 -6.098950000000062
6.265714 -6.0799549999999805
6.266714 -6.0621649999999425
6.267715 -6.0417200000000175
6.268714 -6.015829999999993
6.269714 -5.984119999999979
6.270714 -5.948169999999992
6.271714 -5.910574999999987
6.272714 -5.873649999999994
6.273714 -5.838249999999979
6.274714 -5.803600000000002
6.275714 -5.768000000000006
6.276714 -5.729800000000076
6.277714 -5.688900000000007
6.278714 -5.646649999999955
6.279714 -5.605450000000043
6.280715 -5.567950000000006
6.281714 -5.53515000000001
6.282714 -5.506
6.283714 -5.477599999999944
6.284714 -5.446049999999984
6.285714 -5.408550000000033
6.286714 -5.363950000000003
6.287714 -5.3133000000000346
6.288714 -5.259199999999974
6.289714 -5.204649999999978
6.290714 -5.1520000000000215
6.291714 -5.101649999999982
6.292714 -5.0529500000000285
6.293715 -5.004850000000019
6.294714 -4.9563499999999605
6.295714 -4.9073999999999645
6.296714 -4.859350000000016
6.297714 -4.813700000000018
6.298714 -4.7713000000000445
6.299714 -4.731500000000003
6.300714 -4.692249999999933
6.301714 -4.650649999999971
6.302714 -4.604200000000048
6.303714 -4.551550000000005
6.304714 -4.493099999999979
6.305714 -4.431200000000034
6.306714 -4.368600000000025
6.307714 -4.307950000000029
6.308714 -4.250450000000024
6.309714 -4.196049999999948
6.310714 -4.143799999999954
6.311714 -4.092149999999992
6.312714 -4.039949999999973
6.313715 -3.9869500000000273
6.314714 -3.933449999999998
6.315714 -3.8797999999999613
6.316714 -3.825850000000082
6.317714 -3.7708500000000615
6.318714 -3.7137499999999326
6.319714 -3.653199999999971
6.320714 -3.58860000000006
6.321714 -3.5205499999999694
6.322714 -3.4506999999999595
6.323714 -3.381300000000059
6.324714 -3.3144500000000314
6.325714 -3.251649999999953
6.326715 -3.1932000000000142
6.327714 -3.138300000000028
6.328714 -3.0852499999999354
6.329714 -3.0319499999999744
6.330714 -2.977199999999996
6.331714 -2.920000000000006
6.332714 -2.8598000000000336
6.333714 -2.7969000000000084
6.334714 -2.731450000000024
6.335714 -2.6637999999999837
6.336714 -2.5944499999999704
6.337714 -2.5238000000000342
6.338714 -2.452450000000033
6.339714 -2.381349999999987
6.340714 -2.311600000000011
6.341714 -2.2440999999999782
6.342714 -2.1796499999999877
6.343714 -2.1184500000000215
6.344714 -2.0597999999999277
6.345714 -2.002699999999972
6.346714 -1.945350000000061
6.347714 -1.8856000000000255
6.348714 -1.8220000000000216
6.349714 -1.7539500000000179
6.350714 -1.6813999999999545
6.351714 -1.6055999999999535
6.352714 -1.5283999999999958
6.353714 -1.451600000000001
6.354714 -1.3771499999999832
6.355714 -1.3059499999999897
6.356714 -1.238049999999994
6.357714 -1.1732500000000146
6.358714 -1.1109000000000466
6.359715 -1.0500499999999828
6.360714 -0.9900499999999923
6.361714 -0.9305000000000251
6.362714 -0.870949999999971
6.363714 -0.8104499999999835
6.364714 -0.7477000000000524
6.365714 -0.6812499999999875
6.366714 -0.610049999999994
6.367714 -0.5340000000000379
6.368714 -0.45445000000001595
6.369714 -0.374000000000034
6.370714 -0.29554999999995346
6.371714 -0.22164999999999338
6.372715 -0.15374999999999764
6.373714 -0.0915499999999507
6.374714 -0.03320000000004569
6.375714 0.023999999999944205
6.376714 0.08250000000003047
6.377714 0.1436999999999966
6.378714 0.20799999999997903
6.379714 0.2746999999999993
6.380714 0.34290000000001053
6.381714 0.4121000000000159
6.382714 0.48269999999997826
6.383714 0.5553000000000154
6.384714 0.6301000000000223
6.385714 0.7067000000000357
6.386714 0.783099999999981
6.387714 0.8561499999999549
6.388714 0.9231500000000774
6.389714 0.9828500000000524
6.390714 1.0358999999999716
6.391714 1.0850499999999486
6.392715 1.1344499999999673
6.393714 1.188299999999986
6.394714 1.2490000000000419
6.395714 1.316600000000022
6.396714 1.3892499999999461
6.397714 1.4638499999999715
6.398714 1.5376500000000708
6.399714 1.609300000000001
6.400714 1.6788999999999694
6.401714 1.7473500000000226
6.402714 1.8155500000000337
6.403714 1.8833000000000217
6.404714 1.9487999999999797
6.405715 2.0097999999999643
6.406714 2.0648499999999586
6.407714 2.1141500000000297
6.408714 2.160500000000006
6.409714 2.2083499999999736
6.410714 2.2618500000000026
6.411714 2.323800000000008
6.412714 2.394100000000041
6.413714 2.46965
6.414714 2.5456499999999824
6.415714 2.6172999999999993
6.416714 2.68174999999999
6.417714 2.738900000000006
6.418715 2.7909999999999915
6.419714 2.8412499999999965
6.420714 2.891849999999991
6.421714 2.943400000000006
6.422714 2.994900000000047
6.423714 3.0449499999999836
6.424714 3.092799999999951
6.425714 3.1393499999999954
6.426714 3.1879000000000284
6.427714 3.2420000000000018
6.428714 3.3040499999999544
6.429714 3.373800000000017
6.430714 3.447800000000011
6.431714 3.5205499999999694
6.432714 3.5862499999999957
6.433714 3.6416500000000656
6.434714 3.6864499999999905
6.435714 3.723599999999952
6.436714 3.758500000000057
6.437714 3.796000000000008
6.438715 3.838749999999971
6.439714 3.8865500000000512
6.440714 3.9370000000000376
6.441714 3.9875499999999717
6.442714 4.036600000000002
6.443714 4.08464999999995
6.444714 4.133999999999995
6.445714 4.186750000000073
6.446714 4.243499999999952
6.447714 4.302249999999994
6.448714 4.359000000000047
6.449714 4.408749999999968
6.450714 4.448199999999933
6.451715 4.477650000000045
6.452714 4.500850000000063
6.453714 4.523949999999961
6.454714 4.552899999999989
6.455714 4.59140000000002
6.456714 4.639350000000022
6.457714 4.693399999999935
6.458714 4.74869999999997
6.459714 4.800700000000009
6.460714 4.847300000000026
6.461714 4.889250000000064
6.462714 4.928949999999984
6.463714 4.968499999999984
6.464714 5.008449999999946
6.465714 5.047299999999966
6.466714 5.082050000000064
6.467714 5.110150000000018
6.468714 5.131349999999961
6.469714 5.148299999999974
6.470714 5.166100000000059
6.471714 5.190400000000019
6.472714 5.224899999999987
6.473714 5.269300000000036
6.474714 5.319749999999936
6.475714 5.370249999999983
6.476714 5.414800000000039
6.477714 5.449999999999986
6.478714 5.475899999999971
6.479714 5.49560000000001
6.480714 5.513450000000069
6.481714 5.532984999999987
6.482714 5.555504999999947
6.483714 5.579925000000034
6.484715 5.603765000000011
6.485714 5.625469999999931
6.486714 5.645214999999964
6.487714 5.665235000000026
6.488714 5.6892600000000435
6.489714 5.719995000000051
6.490714 5.7573
6.491714 5.797949999999941
6.492714 5.836644999999974
6.493714 5.867795000000058
6.494714 5.887725000000045
6.495714 5.896440000000003
6.496714 5.897649999999938
6.497715 5.897179999999995
6.498714 5.9002550000000245
6.499714 5.910169999999957
6.500714 5.927074999999976
6.501714 5.9481749999999725
6.502714 5.970055000000061
6.503714 5.990030000000042
6.504714 6.007730000000007
6.505714 6.024539999999971
6.506714 6.04246999999997
6.507714 6.062820000000014
6.508714 6.084469999999981
6.509714 6.104400000000055
6.510714 6.118925000000043
6.511714 6.125169999999982
6.512714 6.122934999999979
6.513714 6.115200000000008
6.514714 6.1070100000000345
6.515714 6.103610000000002
6.516714 6.10863499999996
6.517715 6.122329999999968
6.518714 6.141749999999998
6.519714 6.16239499999999
6.520714 6.179694999999992
6.521714 6.191040000000022
6.522714 6.196510000000023
6.523714 6.198184999999965
6.524714 6.198675000000002
6.525714 6.1997450000000205
6.526714 6.201304999999988
6.527714 6.201745000000009
6.528714 6.199160000000016
6.529714 6.192435
6.530715 6.18258499999998
6.531714 6.172524999999975
6.532714 6.165775000000016
6.533714 6.165240000000028
6.534714 6.171549999999968
6.535714 6.182535000000007
6.536714 6.194155000000022
6.537714 6.201889999999993
6.538714 6.202470000000017
6.539714 6.195320000000008
6.540714 6.182324999999978
6.541714 6.166959999999964
6.542714 6.1527850000000095
6.543715 6.141795000000035
6.544714 6.134014999999984
6.545714 6.127824999999998
6.546714 6.121070000000015
6.547714 6.11238499999998
6.548714 6.10188999999998
6.549714 6.090965000000005
6.550714 6.081675000000003
6.551714 6.075364999999977
6.552714 6.071755000000003
6.553714 6.068870000000039
6.554714 6.063680000000003
6.555714 6.053479999999994
6.556714 6.0369949999999895
6.557714 6.015249999999969
6.558714 5.991104999999997
6.559714 5.967985000000006
6.560714 5.948710000000003
6.561714 5.934250000000016
6.562714 5.923535000000026
6.563715 5.914085000000013
6.564714 5.9030700000000085
6.565714 5.888680000000002
6.566714 5.870754999999982
6.567714 5.850780000000001
6.568714 5.830895000000007
6.569714 5.812945000000001
6.570714 5.797529999999971
6.571714 5.783534999999991
6.572714 5.768890000000006
6.573714 5.751499999999973
6.574714 5.730360000000007
6.575714 5.706094999999994
6.576715 5.680624999999982
6.577714 5.656319999999999
6.578714 5.634900000000024
6.579714 5.616525000000025
6.580714 5.5996
6.581714 5.581605
6.582714 5.560180000000002
6.583714 5.534159999999997
6.584714 5.504290000000003
6.585714 5.472974999999993
6.586714 5.443254999999985
6.587714 5.4174600000000135
6.588714 5.39617500000002
6.589714 5.377979999999995
6.590714 5.360074999999982
6.591714 5.339525
6.592714 5.314535
6.593714 5.285209999999997
6.594714 5.253414999999997
6.595714 5.221809999999996
6.596714 5.192580000000003
6.597714 5.166455000000006
6.598714 5.142415000000005
6.599714 5.118279999999993
6.600714 5.091995000000007
6.601714 5.0626800000000065
6.602714 5.031244999999999
6.603714 5.000064999999991
6.604714 4.971704999999992
6.605714 4.947635000000003
6.606714 4.927264999999995
6.607714 4.907840000000006
6.608714 4.885555000000018
6.609715 4.8571699999999876
6.610714 4.821434999999989
6.611714 4.779795000000013
6.612714 4.735835000000007
6.613714 4.693865000000006
6.614714 4.657170000000005
6.615714 4.6267549999999975
6.616714 4.601129999999999
6.617714 4.577169999999981
6.618714 4.551779999999996
6.619714 4.523315000000004
6.620714 4.4922599999999955
6.621714 4.460664999999999
6.622715 4.430820000000002
6.623714 4.403825000000013
6.624714 4.378644999999992
6.625714 4.352419999999993
6.626714 4.321785000000008
6.627714 4.284705000000006
6.628714 4.241804999999992
6.629714 4.196439999999994
6.630714 4.153570000000001
6.631714 4.117775000000003
6.632714 4.0911400000000055
6.633714 4.072305000000001
6.634714 4.057010000000001
6.635714 4.039729999999995
6.636714 4.01596
6.637714 3.983990000000005
6.638714 3.9452499999999993
6.639714 3.903334999999996
6.640714 3.8620500000000018
6.641714 3.823495000000005
6.642715 3.7873650000000016
6.643714 3.751469999999991
6.644714 3.713364999999996
6.645714 3.6722950000000103
6.646714 3.6300569999999963
6.647714 3.590583999999998
6.648714 3.558266500000004
6.649714 3.535661499999999
6.650714 3.5218515
6.651714 3.5122999999999966
6.652714 3.5003464999999965
6.653714 3.4797875000000014
6.654714 3.4474390000000006
6.655715 3.4043480000000024
6.656714 3.355232500000001
6.657714 3.306378500000001
6.658714 3.262978500000001
6.659714 3.227198499999997
6.660714 3.1977780000000013
6.661714 3.1712784999999992
6.662714 3.1442539999999997
6.663714 3.1152305
6.664714 3.0853899999999994
6.665714 3.057664500000001
6.666714 3.0346664999999993
6.667714 3.0166789999999994
6.668715 3.000758000000001
6.669714 2.9814835000000004
6.670714 2.9532294999999986
6.671714 2.9128649999999987
6.672714 2.8615779999999997
6.673714 2.804890500000001
6.674714 2.75075675
6.675714 2.7065290499999994
6.676714 2.67618765
6.677714 2.65900734
6.678714 2.6502286
6.679714 2.64341371
6.680714 2.63324055
6.681714 2.6174199000000002
6.682714 2.5969144499999994
6.683714 2.5744469999999997
6.684714 2.552257500000001
6.685714 2.5303115
6.686714 2.5060005
6.687714 2.4754805000000006
6.688715 2.436060499999998
6.689714 2.3883474999999987
6.690714 2.3369345000000004
6.691714 2.2891910000000006
6.692714 2.252507000000001
6.693714 2.2312175000000005
6.694714 2.224628000000001
6.695714 2.2271515000000006
6.696714 2.2304639999999996
6.697714 2.2267644999999994
6.698714 2.2115809999999976
6.699714 2.1850430000000003
6.700714 2.1510235000000013
6.701715 2.1147659999999973
6.702714 2.0803619999999974
6.703714 2.0490725000000047
6.704714 2.019547000000005
6.705714 1.9895844999999956
6.706714 1.9582455000000003
6.707714 1.927334000000004
6.708714 1.901236499999995
6.709714 1.8849824999999991
6.710714 1.8816005000000038
6.711714 1.890008500000001
6.712714 1.9045459999999983
6.713714 1.9166185000000007
6.714714 1.9177415000000018
6.715714 1.9027064999999974
6.716714 1.8715715000000002
6.717714 1.8293589999999982
6.718714 1.783854999999997
6.719714 1.7425745000000006
6.720714 1.7100890000000004
6.721714 1.6870440000000024
6.722714 1.6710460000000027
6.723714 1.658804999999996
6.724714 1.6483155000000003
6.725714 1.6399010000000016
6.726714 1.6355939999999944
6.727714 1.6372550000000037
6.728714 1.6445300000000016
6.729714 1.6537899999999934
6.730714 1.6588450000000043
6.731714 1.6532349999999993
6.732714 1.633064999999995
6.733714 1.5991150000000083
6.734715 1.5570499999999967
6.735714 1.5155949999999985
6.736714 1.4834750000000068
6.737714 1.4663149999999987
6.738714 1.4649300000000036
6.739714 1.4755699999999998
6.740714 1.4918899999999922
6.741714 1.5077649999999954
6.742714 1.5193900000000025
6.743714 1.5259050000000014
6.744714 1.5284749999999996
6.745714 1.5284399999999985
6.746714 1.5256800000000006
6.747715 1.5182150000000028
6.748714 1.503295
6.749714 1.4792950000000016
6.750714 1.447579999999996
6.751714 1.4131600000000004
6.752714 1.383515000000007
6.753714 1.3661149999999933
6.754714 1.3656600000000008
6.755714 1.382145000000006
6.756714 1.4106800000000004
6.757714 1.4432199999999946
6.758714 1.4714649999999985
6.759714 1.4895750000000052
6.760714 1.495629999999999
6.761714 1.4914100000000021
6.762714 1.4808500000000007
6.763714 1.4679100000000005
6.764714 1.4550199999999962
6.765714 1.442934999999995
6.766714 1.4315400000000014
6.767715 1.4212649999999998
6.768714 1.4141999999999975
6.769714 1.4139000000000035
6.770714 1.4240249999999974
6.771714 1.4464649999999952
6.772714 1.4797450000000032
6.773714 1.5186900000000023
6.774714 1.5556450000000057
6.775714 1.5829299999999966
6.776714 1.5953699999999995
6.777714 1.5919250000000065
6.778714 1.5759949999999954
6.779714 1.5539450000000006
6.780715 1.5328499999999954
6.781714 1.5183599999999982
6.782714 1.5134450000000026
6.783714 1.518340000000002
6.784714 1.5316799999999975
6.785714 1.5517999999999956
6.786714 1.577555000000007
6.787714 1.6083999999999976
6.788714 1.6435399999999891
6.789714 1.6810350000000034
6.790714 1.71730000000001
6.791714 1.747514999999992
6.792714 1.7672100000000075
6.793715 1.7739350000000025
6.794714 1.7683449999999827
6.795714 1.754635000000013
6.796714 1.7395350000000027
6.797714 1.73033999999999
6.798714 1.7328100000000082
6.799714 1.7495599999999956
6.800714 1.779614999999988
6.801714 1.8191500000000038
6.802714 1.863125000000016
6.803714 1.90673000000001
6.804714 1.9464299999999954
6.805714 1.9803649999999882
6.806714 2.0078250000000066
6.807714 2.0285949999999984
6.808714 2.0425399999999834
6.809714 2.0498050000000103
6.810714 2.0512050000000106
6.811714 2.0488749999999967
6.812714 2.046639999999994
6.813715 2.0493550000000087
6.814714 2.0617749999999937
6.815714 2.0871399999999913
6.816714 2.126055000000013
6.817714 2.176010000000004
6.818714 2.231939999999995
6.819714 2.2874949999999874
6.820714 2.3367249999999915
6.821714 2.3756150000000047
6.822714 2.4027650000000036
6.823714 2.4194250000000035
6.824714 2.4286650000000103
6.825714 2.434315000000007
6.826715 2.4400300000000046
6.827714 2.4487849999999973
6.828714 2.4627200000000005
6.829714 2.4833250000000016
6.830714 2.5116399999999857
6.831714 2.5481799999999994
6.832714 2.592650000000007
6.833714 2.64353499999999
6.834714 2.6979849999999965
6.835714 2.751990000000003
6.836714 2.801030000000007
6.837714 2.8411600000000092
6.838714 2.8701049999999917
6.839714 2.8880799999999844
6.840714 2.8979149999999994
6.841714 2.9043299999999967
6.842714 2.912779999999994
6.843714 2.928160000000013
6.844714 2.9536199999999995
6.845714 2.989949999999985
6.846714 3.0357500000000126
6.847714 3.08814000000001
6.848714 3.1435899999999886
6.849714 3.198869999999996
6.850714 3.2515000000000107
6.851714 3.299724999999997
6.852714 3.3423649999999876
6.853714 3.378590000000002
6.854714 3.4079550000000194
6.855714 3.4306200000000073
6.856714 3.4478499999999848
6.857714 3.462354999999987
6.858714 3.477975000000001
6.859715 3.4989900000000116
6.860714 3.5291549999999985
6.861714 3.570344999999993
6.862714 3.621960000000008
6.863714 3.680955000000003
6.864714 3.7424849999999945
6.865714 3.8013949999999825
6.866714 3.8536600000000023
6.867714 3.8973050000000105
6.868714 3.932580000000005
6.869714 3.9617050000000273
6.870714 3.9876199999999953
6.871714 4.012954999999983
6.872715 4.03961500000001
6.873714 4.068574999999998
6.874714 4.100450000000003
6.875714 4.13605
6.876714 4.176374999999982
6.877714 4.22249999999999
6.878714 4.2749349999999815
6.879714 4.332649999999995
6.880714 4.3927900000000335
6.881714 4.451025000000008
6.882714 4.502970000000006
6.883714 4.545415000000016
6.884714 4.577425000000003
6.885714 4.601034999999987
6.886714 4.620524999999998
6.887714 4.641059999999997
6.888714 4.666949999999979
6.889714 4.700595000000024
6.890714 4.741944999999987
6.891714 4.789019999999971
6.892715 4.839245000000034
6.893714 4.890655000000001
6.894714 4.942274999999996
6.895714 4.993894999999991
6.896714 5.045555
6.897714 5.096615000000021
6.898714 5.145324999999978
6.899714 5.18923499999999
6.900714 5.226254999999994
6.901714 5.25587499999999
6.902714 5.279970000000031
6.903714 5.302645000000022
6.904714 5.328914999999959
6.905715 5.362834999999991
6.906714 5.406165000000022
6.907714 5.457759999999986
6.908714 5.513985000000013
6.909714 5.570170000000025
6.910714 5.622445000000005
6.911714 5.668749999999988
6.912714 5.709399999999972
6.913714 5.746469999999993
6.914714 5.782140000000013
6.915714 5.8176950000000165
6.916714 5.852919999999994
6.917714 5.886725000000007
6.918715 5.918230000000017
6.919714 5.947704999999985
6.920714 5.97722999999997
6.921714 6.009989999999997
6.922714 6.0490800000000124
6.923714 6.096020000000016
6.924714 6.149544999999989
6.925714 6.205909999999975
6.926714 6.260235000000004
6.927714 6.308200000000033
6.928714 6.3478449999999995
6.929714 6.379909999999983
6.930714 6.40743
6.931714 6.434414999999986
6.932714 6.4639150000000285
6.933714 6.497160000000024
6.934714 6.533294999999965
6.935714 6.570295000000005
6.936714 6.606384999999995
6.937714 6.641144999999966
6.938715 6.67576500000002
6.939714 6.712320000000016
6.940714 6.7525350000000035
6.941714 6.796420000000028
6.942714 6.841915000000038
6.943714 6.885685000000002
6.944714 6.924239999999987
6.945714 6.955769999999941
6.946714 6.980914999999993
6.947714 7.002430000000066
6.948714 7.024639999999964
6.949714 7.051135
6.950714 7.083410000000012
6.951715 7.120754999999974
6.952714 7.160564999999976
6.953714 7.1995850000000114
6.954714 7.235350000000043
6.955714 7.267485000000007
6.956714 7.297564999999944
6.957714 7.327554999999979
6.958714 7.358940000000078
6.959714 7.391999999999989
6.960714 7.42510999999996
6.961714 7.455794999999994
6.962714 7.482104999999989
6.963714 7.503760000000022
6.964714 7.52238500000002
6.965714 7.541104999999986
6.966714 7.5630400000000275
6.967714 7.589904999999973
6.968714 7.62147499999994
6.969714 7.655369999999984
6.970714 7.688299999999981
6.971714 7.717400000000016
6.972714 7.741550000000055
6.973714 7.7619499999999855
6.974714 7.780899999999987
6.975714 7.800750000000033
6.976714 7.823099999999979
6.977714 7.847900000000021
6.978714 7.873550000000051
6.979714 7.897649999999944
6.980714 7.918599999999931
6.981714 7.936550000000024
6.982714 7.95265000000005
6.983714 7.969249999999986
6.984715 7.988349999999994
6.985714 8.01020000000003
6.986714 8.033849999999983
6.987714 8.05720000000001
6.988714 8.077750000000036
6.989714 8.09414999999999
6.990714 8.106699999999977
6.991714 8.116949999999958
6.992714 8.127200000000029
6.993714 8.139350000000052
6.994714 8.15414999999998
6.995714 8.170799999999979
6.996714 8.18734999999994
6.997715 8.201799999999967
6.998714 8.212950000000083
6.999714 8.221000000000009
7.000714 8.227349999999962
7.001714 8.23400000000002
7.002714 8.242649999999976
7.003714 8.253600000000024
7.004714 8.265950000000029
7.005714 8.278249999999973
7.006714 8.288900000000005
7.007714 8.296549999999968
7.008714 8.301299999999983
7.009714 8.304500000000035
7.010714 8.307599999999963
7.011714 8.311800000000009
7.012714 8.317200000000028
7.013714 8.322699999999996
7.014714 8.327050000000046
7.015714 8.328900000000028
7.016714 8.32774999999994
7.017715 8.324299999999933
7.018714 8.319950000000055
7.019714 8.316750000000004
7.020714 8.315849999999958
7.021714 8.317500000000043
7.022714 8.32095000000005
7.023714 8.324150000000012
7.024714 8.32514999999992
7.025714 8.322699999999996
7.026714 8.316200000000034
7.027714 8.30644999999996
7.028714 8.294899999999968
7.029714 8.28284999999998
7.030715 8.271400000000021
7.031714 8.26060000000007
7.032714 8.249899999999977
7.033714 8.238949999999928
7.034714 8.22720000000004
7.035714 8.214950000000071
7.036714 8.203249999999985
7.037714 8.193049999999975
7.038714 8.184999999999963
7.039714 8.178499999999914
7.040714 8.172050000000015
7.041714 8.163500000000004
7.042714 8.150850000000071
7.043715 8.132750000000057
7.044714 8.109400000000031
7.045714 8.082400000000018
7.046714 8.054249999999916
7.047714 8.027650000000039
7.048714 8.004099999999944
7.049714 7.984200000000011
7.050714 7.967250000000085
7.051714 7.951349999999954
7.052714 7.934849999999965
7.053714 7.9167499999999515
7.054714 7.896500000000028
7.055714 7.874499999999986
7.056714 7.851549999999922
7.057714 7.8276000000000385
7.058714 7.801300000000004
7.059714 7.771399999999956
7.060714 7.7372500000000635
7.061714 7.698300000000096
7.062714 7.655999999999982
7.063715 7.613649999999896
7.064714 7.574200000000017
7.065714 7.540400000000114
7.066714 7.513699999999942
7.067714 7.492450000000026
7.068714 7.473800000000128
7.069714 7.453600000000005
7.070714 7.428200000000016
7.071714 7.396749999999917
7.072714 7.359149999999932
7.073714 7.316899999999967
7.074714 7.272499999999918
7.075714 7.227450000000038
7.076715 7.182100000000142
7.077714 7.135599999999985
7.078714 7.087799999999992
7.079714 7.038850000000083
7.080714 6.989949999999974
7.081714 6.9441499999999685
7.082714 6.903550000000001
7.083714 6.868850000000052
7.084714 6.838849999999883
7.085714 6.81019999999987
7.086714 6.7779999999999925
7.087714 6.737650000000067
7.088714 6.686900000000065
7.089714 6.626849999999927
7.090714 6.560799999999999
7.091714 6.493249999999992
7.092714 6.428800000000089
7.093714 6.369900000000039
7.094714 6.316250000000003
7.095714 6.2663000000001
7.096714 6.218350000000012
7.097714 6.170649999999965
7.098714 6.123049999999866
7.099714 6.076799999999924
7.100714 6.03254999999997
7.101714 5.989500000000078
7.102714 5.945300000000097
7.103714 5.895949999999879
7.104714 5.837449999999967
7.105714 5.768150000000014
7.106714 5.68935000000003
7.107714 5.60545000000013
7.108714 5.52255000000005
7.109715 5.446249999999965
7.110714 5.380349999999957
7.111714 5.324749999999906
7.112714 5.2757500000000235
7.113714 5.228650000000008
7.114714 5.1789000000000005
7.115714 5.123750000000059
7.116714 5.063049999999916
7.117714 4.9977499999999395
7.118714 4.929850000000117
7.119714 4.859850000000013
7.120714 4.78654999999991
7.121714 4.708299999999984
7.122715 4.623999999999947
7.123714 4.534900000000008
7.124714 4.444200000000044
7.125714 4.357750000000098
7.126714 4.2808999999999555
7.127714 4.216150000000036
7.128714 4.162750000000042
7.129714 4.115549999999906
7.130714 4.067550000000017
7.131714 4.01210000000006
7.132714 3.944799999999922
7.133714 3.8649999999999447
7.134714 3.7754000000000953
7.135714 3.680699999999981
7.136714 3.5856500000000513
7.137714 3.4927500000000307
7.138714 3.401849999999998
7.139714 3.312500000000017
7.140714 3.2241499999998564
7.141714 3.1374500000000416
7.142715 3.0550000000000717
7.143714 2.9794999999999128
7.144714 2.9121499999999747
7.145714 2.8517999999999946
7.146714 2.793799999999992
7.147714 2.731199999999982
7.148714 2.6576500000000114
7.149714 2.5692000000000768
7.150714 2.466199999999995
7.151714 2.3531999999999718
7.152714 2.237400000000035
7.153714 2.126300000000053
7.154714 2.024800000000049
7.155715 1.9341499999998846
7.156714 1.8521500000000246
7.157714 1.7749500000000666
7.158714 1.6996499999999761
7.159714 1.624299999999912
7.160714 1.548499999999911
7.161714 1.4727000000000836
7.162714 1.3964499999999727
7.163714 1.3175500000000424
7.164714 1.2319499999999954
7.165714 1.135949999999872
7.166714 1.027400000000109
7.167714 0.9076500000001695
7.168715 0.782249999999908
7.169714 0.6584499999998452
7.170714 0.543900000000118
7.171714 0.4438500000000442
7.172714 0.3589000000000023
7.173714 0.2853500000000314
7.174714 0.21664999999993634
7.175714 0.14585000000007925
7.176714 0.06789999999999574
7.177714 -0.019100000000008
7.178714 -0.11430000000003243
7.179714 -0.21585000000001048
7.180714 -0.3218499999999014
7.181714 -0.43120000000011066
7.182714 -0.5445500000001227
7.183714 -0.662199999999953
7.184714 -0.7827999999999655
7.185714 -0.9032500000000567
7.186714 -1.0183999999999886
7.187714 -1.1228500000000017
7.188715 -1.213949999999929
7.189714 -1.2926499999999645
7.190714 -1.3632000000001268
7.191714 -1.433200000000058
7.192714 -1.5108499999999525
7.193714 -1.6019999999998535
7.194714 -1.7082499999999599
7.195714 -1.8270500000000522
7.196714 -1.9533500000000135
7.197714 -2.081800000000057
7.198714 -2.207149999999998
7.199714 -2.3269999999998845
7.200714 -2.4413000000000906
7.201715 -2.550600000000153
7.202714 -2.6557499999999705
7.203714 -2.7558999999999916
7.204714 -2.84984999999998
7.205714 -2.937099999999852
7.206714 -3.0189499999999647
7.207714 -3.0990500000001306
7.208714 -3.1830999999999525
7.209714 -3.2767999999998993
7.210714 -3.3840499999999993
7.211714 -3.505750000000127
7.212714 -3.6384000000000416
7.213714 -3.7750499999999327
7.214714 -3.908300000000052
7.215714 -4.032049999999968
7.216714 -4.14314999999995
7.217714 -4.242450000000071
7.218714 -4.333750000000067
7.219714 -4.421449999999876
7.220714 -4.509249999999978
7.221714 -4.599600000000128
7.222714 -4.693599999999916
7.223714 -4.7911999999998915
7.224714 -4.892800000000016
7.225714 -4.999800000000075
7.226714 -5.113900000000039
7.227714 -5.2362999999999715
7.228714 -5.366000000000051
7.229714 -5.499800000000055
7.230714 -5.632700000000011
7.231714 -5.758099999999926
7.232714 -5.870799999999933
7.233714 -5.9695999999999705
7.234715 -6.055999999999943
7.235714 -6.135100000000115
7.236714 -6.214250000000088
7.237714 -6.29924999999993
7.238714 -6.394199999999913
7.239714 -6.500000000000082
7.240714 -6.614500000000009
7.241714 -6.734649999999911
7.242714 -6.857050000000017
7.243714 -6.979550000000071
7.244714 -7.101150000000077
7.245714 -7.221349999999953
7.246714 -7.339299999999972
7.247715 -7.453299999999989
7.248714 -7.5609500000000525
7.249714 -7.6600499999999325
7.250714 -7.7503499999999335
7.251714 -7.834100000000086
7.252714 -7.915449999999942
7.253714 -8.000600000000052
7.254714 -8.095700000000129
7.255714 -8.203249999999898
7.256714 -8.323049999999984
7.257714 -8.45175000000007
7.258714 -8.583350000000017
7.259714 -8.711500000000045
7.260714 -8.831349999999933
7.261714 -8.941099999999931
7.262714 -9.041649999999915
7.263714 -9.135599999999904
7.264714 -9.22615000000012
7.265714 -9.315200000000086
7.266714 -9.403449999999951
7.267715 -9.491650000000018
7.268714 -9.57984999999991
7.269714 -9.669550000000054
7.270714 -9.763900000000007
7.271714 -9.865499999999958
7.272714 -9.976800000000008
7.273714 -10.097499999999968
7.274714 -10.223500000000087
7.275714 -10.349049999999922
7.276714 -10.467899999999988
7.277714 -10.575050000000141
7.278714 -10.66904999999993
7.279714 -10.752249999999853
7.280715 -10.829500000000131
7.281714 -10.906900000000157
7.282714 -10.989299999999979
7.283714 -11.079299999999966
7.284714 -11.176349999999884
7.285714 -11.27795000000001
7.286714 -11.381400000000028
7.287714 -11.485149999999889
7.288714 -11.589700000000022
7.289714 -11.695650000000112
7.290714 -11.803099999999935
7.291714 -11.911299999999882
7.292714 -12.01730000000012
7.293715 -12.116750000000074
7.294714 -12.206049999999996
7.295714 -12.284349999999982
7.296714 -12.35394999999995
7.297714 -12.420250000000008
7.298714 -12.49035000000006
7.299714 -12.570099999999975
7.300714 -12.662149999999924
7.301714 -12.765100000000032
7.302714 -12.87430000000006
7.303714 -12.983800000000018
7.304714 -13.088599999999934
7.305714 -13.18624999999997
7.306714 -13.277400000000043
7.307714 -13.364549999999968
7.308714 -13.450199999999986
7.309714 -13.535200000000003
7.310714 -13.61855000000002
7.311714 -13.698300000000025
7.312714 -13.772450000000024
7.313715 -13.841500000000023
7.314714 -13.908849999999962
7.315714 -13.979750000000028
7.316714 -14.05909999999998
7.317714 -14.149499999999929
7.318714 -14.249550000000003
7.319714 -14.353850000000007
7.320714 -14.455249999999978
7.321714 -14.547349999999987
7.322714 -14.62690000000001
7.323714 -14.695000000000071
7.324714 -14.756500000000052
7.325714 -14.817049999999929
7.326715 -14.88154999999998
7.327714 -14.95180000000004
7.328714 -15.026300000000031
7.329714 -15.10204999999997
7.330714 -15.176300000000007
7.331714 -15.248400000000048
7.332714 -15.320599999999947
7.333714 -15.396119999999941
7.334714 -15.47753499999997
7.335714 -15.56482500000003
7.336714 -15.654180000000077
7.337714 -15.739675000000023
7.338714 -15.815164999999961
7.339714 -15.877374999999969
7.340714 -15.927429999999971
7.341714 -15.97068999999998
7.342714 -16.015025000000026
7.343714 -16.067085000000084
7.344714 -16.130039999999976
7.345714 -16.202729999999914
7.346714 -16.280285000000017
7.347714 -16.35679500000004
7.348714 -16.42797500000003
7.349714 -16.492885
7.350714 -16.553814999999965
7.351714 -16.614329999999978
7.352714 -16.676985000000027
7.353714 -16.741620000000015
7.354714 -16.804969999999976
7.355714 -16.862525000000023
7.356714 -16.91100000000001
7.357714 -16.950489999999988
7.358714 -16.985229999999994
7.359715 -17.022085000000008
7.360714 -17.067720000000023
7.361714 -17.125669999999964
7.362714 -17.194564999999972
7.363714 -17.268610000000002
7.364714 -17.340059999999998
7.365714 -17.40222500000001
7.366714 -17.45224
7.367714 -17.49194000000001
7.368714 -17.526350000000033
7.369714 -17.561180000000004
7.370714 -17.599974999999983
7.371714 -17.64278999999999
7.372715 -17.686745
7.373714 -17.728040000000007
7.374714 -17.76461999999999
7.375714 -17.797689999999992
7.376714 -17.831425000000003
7.377714 -17.870905
7.378714 -17.919414999999997
7.379714 -17.97624499999999
7.380714 -18.03639500000001
7.381714 -18.09234500000001
7.382714 -18.137139999999995
7.383714 -18.167399999999994
7.384714 -18.184785000000005
7.385714 -18.195315000000004
7.386714 -18.206746999999996
7.387714 -18.2253095
7.388714 -18.2533575
7.389714 -18.288911
7.390714 -18.327195
7.391714 -18.36331965
7.392715 -18.3947655
7.393714 -18.42241435
7.394714 -18.449551
7.395714 -18.4795995
7.396714 -18.513734000000003
7.397714 -18.54964099999999
7.398714 -18.582235
7.399714 -18.606005000000007
7.400714 -18.617829999999994
7.401714 -18.618949999999995
7.402714 -18.61491500000001
7.403714 -18.613485
7.404714 -18.621445
7.405715 -18.641760000000012
7.406714 -18.67246999999999
7.407714 -18.707699999999992
7.408714 -18.74019000000001
7.409714 -18.764470000000006
7.410714 -18.778899999999986
7.411714 -18.785579999999985
7.412714 -18.78883999999999
7.413714 -18.79255500000002
7.414714 -18.797975000000005
7.415714 -18.80358999999999
7.416714 -18.806105000000002
7.417714 -18.802699999999987
7.418715 -18.793460000000003
7.419714 -18.781705000000006
7.420714 -18.773089999999996
7.421714 -18.77323
7.422714 -18.784680000000005
7.423714 -18.80549500000001
7.424714 -18.82994500000002
7.425714 -18.85045999999997
7.426714 -18.860379999999967
7.427714 -18.85707000000001
7.428714 -18.84244499999999
7.429714 -18.82165500000001
7.430714 -18.80084500000003
7.431714 -18.78426499999997
7.432714 -18.772925000000008
7.433714 -18.764845000000026
7.434714 -18.756835000000027
7.435714 -18.746220000000026
7.436714 -18.73308999999993
7.437714 -18.720005
7.438715 -18.709990000000033
7.439714 -18.705144999999966
7.440714 -18.70468
7.441714 -18.704500000000028
7.442714 -18.698954999999977
7.443714 -18.683074999999942
7.444714 -18.65481500000002
7.445714 -18.616505000000007
7.446714 -18.573639999999987
7.447714 -18.533199999999987
7.448714 -18.500850000000014
7.449714 -18.478600000000014
7.450714 -18.46475000000002
7.451715 -18.455000000000034
7.452714 -18.44469999999999
7.453714 -18.43065000000001
7.454714 -18.41205
7.455714 -18.390099999999933
7.456714 -18.36670000000002
7.457714 -18.34275000000005
7.458714 -18.31704999999996
7.459714 -18.286849999999983
7.460714 -18.249599999999987
7.461714 -18.204200000000032
7.462714 -18.152399999999975
7.463714 -18.098899999999947
7.464714 -18.04905000000008
7.465714 -18.007450000000027
7.466714 -17.97564999999994
7.467714 -17.951649999999997
7.468714 -17.930899999999987
7.469714 -17.90769999999997
7.470714 -17.877600000000026
7.471714 -17.83880000000007
7.472714 -17.79234999999997
7.473714 -17.740999999999936
7.474714 -17.687850000000072
7.475714 -17.634949999999986
7.476714 -17.582549999999898
7.477714 -17.530100000000097
7.478714 -17.477100000000064
7.479714 -17.423549999999974
7.480714 -17.37130000000007
7.481714 -17.322900000000043
7.482714 -17.28004999999987
7.483714 -17.24324999999999
7.484715 -17.210000000000143
7.485714 -17.175799999999928
7.486714 -17.136049999999862
7.487714 -17.08704999999998
7.488714 -17.027550000000073
7.489714 -16.958849999999977
7.490714 -16.884600000000027
7.491714 -16.809250000000137
7.492714 -16.736149999999927
7.493714 -16.66739999999986
7.494714 -16.603150000000024
7.495714 -16.542550000000002
7.496714 -16.48429999999996
7.497715 -16.42740000000007
7.498714 -16.371549999999978
7.499714 -16.31659999999993
7.500714 -16.262200000000114
7.501714 -16.206850000000106
7.502714 -16.148549999999915
7.503714 -16.08505000000003
7.504714 -16.0150500000001
7.505714 -15.93859999999992
7.506714 -15.857700000000003
7.507714 -15.775300000000007
7.508714 -15.694550000000007
7.509714 -15.61865000000006
7.510714 -15.548550000000008
7.511714 -15.483599999999848
7.512714 -15.421949999999857
7.513714 -15.360950000000045
7.514714 -15.298099999999994
7.515714 -15.23105000000007
7.516714 -15.158850000000085
7.517715 -15.081649999999952
7.518714 -14.999150000000009
7.519714 -14.911949999999937
7.520714 -14.821500000000015
7.521714 -14.728850000000035
7.522714 -14.635399999999956
7.523714 -14.542700000000005
7.524714 -14.452899999999913
7.525714 -14.367550000000081
7.526714 -14.286550000000043
7.527714 -14.210099999999864
7.528714 -14.137200000000071
7.529714 -14.065650000000089
7.530715 -13.993149999999913
7.531714 -13.917500000000004
7.532714 -13.836850000000128
7.533714 -13.750249999999914
7.534714 -13.657849999999977
7.535714 -13.560599999999992
7.536714 -13.460649999999866
7.537714 -13.36040000000007
7.538714 -13.261700000000154
7.539714 -13.165899999999924
7.540714 -13.073999999999897
7.541714 -12.985350000000068
7.542714 -12.89889999999995
7.543715 -12.812849999999965
7.544714 -12.725400000000025
7.545714 -12.635550000000134
7.546714 -12.542599999999965
7.547714 -12.446449999999922
7.548714 -12.346900000000105
7.549714 -12.244099999999918
7.550714 -12.138199999999975
7.551714 -12.029550000000091
7.552714 -11.919649999999997
7.553714 -11.81029999999996
7.554714 -11.70335000000005
7.555714 -11.600800000000078
7.556714 -11.503599999999892
7.557714 -11.411599999999918
7.558714 -11.323100000000009
7.559714 -11.234750000000023
7.560714 -11.143300000000107
7.561714 -11.046399999999936
7.562714 -10.943050000000037
7.563715 -10.834150000000111
7.564714 -10.721749999999947
7.565714 -10.608049999999945
7.566714 -10.494699999999932
7.567714 -10.382599999999957
7.568714 -10.27119999999996
7.569714 -10.159800000000136
7.570714 -10.04855000000006
7.571714 -9.938199999999856
7.572714 -9.829949999999934
7.573714 -9.72439999999998
7.574714 -9.621300000000124
7.575714 -9.519550000000079
7.576715 -9.416349999999927
7.577714 -9.308350000000049
7.578714 -9.193799999999975
7.579714 -9.072750000000026
7.580714 -8.947200000000016
7.581714 -8.820749999999961
7.582714 -8.697000000000045
7.583714 -8.578599999999916
7.584714 -8.466099999999976
7.585714 -8.357999999999976
7.586714 -8.251500000000002
7.587714 -8.144200000000101
7.588714 -8.03490000000004
7.589714 -7.923449999999894
7.590714 -7.8108999999999815
7.591714 -7.6985000000001635
7.592714 -7.586099999999998
7.593714 -7.471999999999861
7.594714 -7.354200000000109
7.595714 -7.230599999999941
7.596714 -7.101299999999824
7.597714 -6.968300000000093
7.598714 -6.835000000000174
7.599714 -6.705900000000126
7.600714 -6.58389999999981
7.601714 -6.46914999999984
7.602714 -6.359050000000199
7.603714 -6.249549999999895
7.604714 -6.136849999999888
7.605714 -6.018200000000237
7.606714 -5.894000000000038
7.607714 -5.7661999999999995
7.608714 -5.637999999999824
7.609715 -5.51175000000001
7.610714 -5.386599999999964
7.611714 -5.262149999999896
7.612714 -5.137000000000197
7.613714 -5.009250000000131
7.614714 -4.879400000000131
7.615714 -4.750099999999841
7.616714 -4.624550000000005
7.617714 -4.504799999999892
7.618714 -4.391399999999907
7.619714 -4.281100000000023
7.620714 -4.169149999999969
7.621714 -4.051650000000059
7.622715 -3.925899999999982
7.623714 -3.7921499999999524
7.624714 -3.6531999999998845
7.625714 -3.5137000000001057
7.626714 -3.3766000000001046
7.627714 -3.244549999999874
7.628714 -3.117149999999971
7.629714 -2.9919500000002985
7.630714 -2.8669500000001733
7.631714 -2.7403499999998497
7.632714 -2.612549999999811
7.633714 -2.485699999999966
7.634714 -2.36145000000014
7.635714 -2.2405499999999385
7.636714 -2.1217500000000196
7.637714 -2.001800000000012
7.638714 -1.876799999999887
7.639714 -1.744350000000214
7.640714 -1.6052499999998777
7.641714 -1.4623499999998069
7.642715 -1.320250000000009
7.643714 -1.1830000000000869
7.644714 -1.0538500000000646
7.645714 -0.9323999999998056
7.646714 -0.8153000000000327
7.647714 -0.6985000000001018
7.648714 -0.5787000000000153
7.649714 -0.4541500000000004
7.650714 -0.32615000000006666
7.651714 -0.19740000000018076
7.652714 -0.06819999999983783
7.653714 0.06069999999996911
7.654714 0.18980000000001773
7.655715 0.3222500000000378
7.656714 0.4593500000000389
7.657714 0.6004999999999899
7.658714 0.7440999999996922
7.659714 0.8851500000000428
7.660714 1.0196500000000248
7.661714 1.1462500000000015
7.662714 1.265100000000241
7.663714 1.3800500000001048
7.664714 1.4951499999998896
7.665714 1.6141500000000502
7.666714 1.7399000000001275
7.667714 1.87180000000009
7.668715 2.007349999999866
7.669714 2.143699999999915
7.670714 2.278949999999849
7.671714 2.412499999999984
7.672714 2.5445500000002146
7.673714 2.6769999999998877
7.674714 2.81019999999986
7.675714 2.9433500000002057
7.676714 3.073900000000185
7.677714 3.1994499999996733
7.678714 3.319400000000028
7.679714 3.433800000000181
7.680714 3.546850000000004
7.681714 3.6630999999998775
7.682714 3.785099999999847
7.683714 3.915050000000142
7.684714 4.052750000000175
7.685714 4.195250000000109
7.686714 4.337899999999964
7.687714 4.477449999999717
7.688715 4.612849999999918
7.689714 4.7434000000002445
7.690714 4.870449999999985
7.691714 4.995399999999789
7.692714 5.118549999999847
7.693714 5.239850000000184
7.694714 5.359000000000266
7.695714 5.475599999999956
7.696714 5.590749999999714
7.697714 5.706599999999798
7.698714 5.825400000000064
7.699714 5.950000000000053
7.700714 6.081550000000199
7.701715 6.218100000000143
7.702714 6.356449999999833
7.703714 6.493150000000044
7.704714 6.625050000000007
7.705714 6.750250000000027
7.706714 6.868900000000025
7.707714 6.983249999999858
7.708714 7.0957499999999705
7.709714 7.208250000000083
7.710714 7.322149999999978
7.711714 7.438249999999931
7.712714 7.556450000000166
7.713714 7.6772000000000995
7.714714 7.800849999999894
7.715714 7.927699999999913
7.716714 8.058300000000038
7.717714 8.191700000000079
7.718714 8.325900000000045
7.719714 8.457999999999902
7.720714 8.585399999999979
7.721714 8.706100000000113
7.722714 8.819749999999967
7.723714 8.927649999999899
7.724714 9.03229999999998
7.725714 9.136550000000097
7.726714 9.242350000000094
7.727714 9.351799999999903
7.728714 9.465599999999853
7.729714 9.583100000000108
7.730714 9.703850000000042
7.731714 9.826949999999952
7.732714 9.951449999999994
7.733714 10.076199999999904
7.734715 10.199349999999962
7.735714 10.31940000000009
7.736714 10.435200000000027
7.737714 10.54574999999995
7.738714 10.651250000000106
7.739714 10.75339999999994
7.740714 10.854399999999861
7.741714 10.956450000000096
7.742714 11.061900000000104
7.743714 11.171599999999955
7.744714 11.285299999999957
7.745714 11.402750000000065
7.746714 11.522400000000058
7.747715 11.642450000000013
7.748714 11.761549999999946
7.749714 11.878649999999894
7.750714 11.992400000000043
7.751714 12.101249999999993
7.752714 12.204700000000013
7.753714 12.302500000000057
7.754714 12.395899999999987
7.755714 12.487050000000062
7.756714 12.57889999999994
7.757714 12.67429999999986
7.758714 12.774500000000028
7.759714 12.880450000000119
7.760714 12.990700000000027
7.761714 13.103349999999889
7.762714 13.216249999999963
7.763714 13.326950000000156
7.764714 13.434850000000086
7.765714 13.539749999999865
7.766714 13.641399999999962
7.767715 13.739500000000021
7.768714 13.834199999999964
7.769714 13.92514999999997
7.770714 14.01249999999996
7.771714 14.098100000000008
7.772714 14.184350000000059
7.773714 14.274300000000073
7.774714 14.370000000000008
7.775714 14.472349999999912
7.776714 14.580049999999947
7.777714 14.689500000000105
7.778714 14.796650000000083
7.779714 14.898549999999878
7.780715 14.993499999999859
7.781714 15.081650000000128
7.782714 15.165350000000133
7.783714 15.246950000000028
7.784714 15.328099999999989
7.785714 15.409449999999843
7.786714 15.4907499999999
7.787714 15.571650000000165
7.788714 15.652950000000047
7.789714 15.735699999999857
7.790714 15.821499999999974
7.791714 15.91270000000002
7.792714 16.009150000000083
7.793715 16.10880000000002
7.794714 16.207700000000006
7.795714 16.301500000000072
7.796714 16.387099999999947
7.797714 16.46334999999988
7.798714 16.532099999999954
7.799714 16.5974000000001
7.800714 16.663750000000046
7.801714 16.73435000000001
7.802714 16.81040000000005
7.803714 16.89039999999992
7.804714 16.971950000000017
7.805714 17.053050000000006
7.806714 17.132599999999943
7.807714 17.211400000000097
7.808714 17.291149999999927
7.809714 17.372499999999956
7.810714 17.454650000000086
7.811714 17.534850000000024
7.812714 17.609700000000007
7.813715 17.676600000000008
7.814714 17.734550000000034
7.815714 17.78629999999986
7.816714 17.836749999999846
7.817714 17.891199999999984
7.818714 17.95350000000015
7.819714 18.0244500000001
7.820714 18.1019499999999
7.821714 18.181100000000047
7.822714 18.257349999999985
7.823714 18.328049999999894
7.824714 18.39295000000008
7.825714 18.4544
7.826715 18.515049999999995
7.827714 18.57640000000006
7.828714 18.638149999999996
7.829714 18.697799999999997
7.830714 18.75259999999995
7.831714 18.801649999999977
7.832714 18.846350000000044
7.833714 18.890400000000014
7.834714 18.938749999999978
7.835714 18.994949999999974
7.836714 19.05965000000001
7.837714 19.12989999999998
7.838714 19.20009999999998
7.839714 19.264499999999995
7.840714 19.319300000000037
7.841714 19.364250000000055
7.842714 19.40234999999995
7.843714 19.438500000000005
7.844714 19.476850000000027
7.845714 19.518900000000013
7.846714 19.563850000000034
7.847714 19.60894999999997
7.848714 19.651349999999944
7.849714 19.6903
7.850714 19.727500000000024
7.851714 19.766499999999965
7.852714 19.810750000000006
7.853714 19.86125000000005
7.854714 19.916054999999986
7.855714 19.97040999999998
7.856714 20.018684999999984
7.857714 20.057055000000016
7.858714 20.08499999999998
7.859715 20.105999999999945
7.860714 20.125645000000027
7.861714 20.14949000000007
7.862714 20.18064499999996
7.863714 20.218405
7.864714 20.25924500000005
7.865714 20.29868999999995
7.866714 20.333265000000008
7.867714 20.36220000000001
7.868714 20.387674999999998
7.869714 20.41303500000002
7.870714 20.440919999999966
7.871714 20.471514999999968
7.872715 20.50218500000002
7.873714 20.528820000000014
7.874714 20.547955000000012
7.875714 20.55875999999999
7.876714 20.564020000000006
7.877714 20.569025
7.878714 20.57952999999996
7.879714 20.599250000000005
7.880714 20.628145000000035
7.881714 20.662415000000014
7.882714 20.696219999999986
7.883714 20.72434999999999
7.884714 20.744129999999995
7.885714 20.756384999999987
7.886714 20.76465000000001
7.887714 20.772930000000013
7.888714 20.78366499999999
7.889714 20.796534999999995
7.890714 20.80885000000001
7.891714 20.817134999999993
7.892715 20.819255000000002
7.893714 20.816015000000004
7.894714 20.81092499999999
7.895714 20.808754999999998
7.896714 20.813215000000003
7.897714 20.824980000000004
7.898714 20.841286999999998
7.899714 20.856860499999996
7.900714 20.866194500000002
7.901714 20.866044
7.902714 20.8567157
7.903714 20.841862499999998
7.904714 20.8267348
7.905715 20.815785499999997
7.906714 20.810858500000002
7.907714 20.8106445
7.908714 20.811699499999992
7.909714 20.81042799999999
7.910714 20.805010000000003
7.911714 20.796270000000003
7.912714 20.78705499999999
7.913714 20.78056
7.914714 20.778354999999998
7.915714 20.779130000000002
7.916714 20.779065000000003
7.917714 20.773394999999997
7.918715 20.758575000000018
7.919714 20.734035
7.920714 20.70256499999998
7.921714 20.66928499999999
7.922714 20.63938999999999
7.923714 20.61605999999999
7.924714 20.59932000000003
7.925714 20.586235000000013
7.926714 20.572475000000004
7.927714 20.55449499999999
7.928714 20.531094999999986
7.929714 20.503764999999994
7.930714 20.475549999999977
7.931714 20.449425000000023
7.932714 20.426625000000012
7.933714 20.40585999999998
7.934714 20.38400000000003
7.935714 20.357800000000026
7.936714 20.325809999999958
7.937714 20.288865000000005
7.938715 20.25026
7.939714 20.21440499999998
7.940714 20.18439
7.941714 20.16064000000001
7.942714 20.14078500000003
7.943714 20.12029499999998
7.944714 20.094399999999975
7.945714 20.060220000000033
7.946714 20.01775499999997
7.947714 19.969509999999932
7.948714 19.91936000000005
7.949714 19.870655000000028
7.950714 19.82487500000003
7.951715 19.781149999999972
7.952714 19.73706499999997
7.953714 19.690415000000062
7.954714 19.640350000000012
7.955714 19.58845000000001
7.956714 19.53744999999996
7.957714 19.49025
7.958714 19.448550000000004
7.959714 19.411399999999958
7.960714 19.375700000000013
7.961714 19.33719999999998
7.962714 19.292349999999995
7.963714 19.239800000000074
7.964714 19.181250000000013
7.965714 19.120249999999942
7.966714 19.060650000000003
7.967714 19.00510000000001
7.968714 18.95394999999996
7.969714 18.90529999999998
7.970714 18.855800000000013
7.971714 18.80265000000006
7.972714 18.744550000000025
7.973714 18.6823
7.974714 18.61835000000001
7.975714 18.554849999999952
7.976714 18.493100000000016
7.977714 18.432849999999984
7.978714 18.371449999999946
7.979714 18.306400000000014
7.980714 18.236249999999988
7.981714 18.161200000000026
7.982714 18.08400000000007
7.983714 18.0083499999999
7.984715 17.93754999999987
7.985714 17.873100000000143
7.986714 17.814250000000065
7.987714 17.75789999999989
7.988714 17.699600000000043
7.989714 17.636449999999975
7.990714 17.56759999999996
7.991714 17.493850000000094
7.992714 17.417999999999946
7.993714 17.343300000000063
7.994714 17.270800000000058
7.995714 17.200099999999974
7.996714 17.12924999999997
7.997715 17.05549999999993
7.998714 16.977400000000102
7.999714 16.894949999999955
8.000714 16.810249999999957
8.001715 16.726200000000134
8.002714 16.64495000000005
8.003715 16.567249999999838
8.004714 16.49159999999993
8.005714 16.414500000000096
8.006714 16.332999999999974
8.007714 16.245250000000016
8.008715 16.152000000000005
8.009714 16.056549999999937
8.010715 15.96280000000002
8.011714 15.874100000000043
8.012714 15.791750000000022
8.013714 15.714799999999931
8.014714 15.639699999999909
8.015715 15.562550000000098
8.016714 15.480850000000078
8.017715 15.39404999999997
8.018714 15.303749999999969
8.019714 15.21274999999999
8.020715 15.12319999999994
8.021714 15.035300000000063
8.022715 14.94760000000008
8.023714 14.857549999999947
8.024714 14.762999999999929
8.025714 14.662849999999908
8.026714 14.55880000000003
8.027715 14.454700000000006
8.028714 14.35435000000009
8.029715 14.260400000000104
8.030714 14.172049999999942
8.031714 14.086149999999881
8.032714 13.99859999999999
8.033714 13.904750000000124
8.034715 13.802849999999983
8.035714 13.69444999999997
8.036715 13.582699999999981
8.037714 13.47229999999998
8.038714 13.367000000000065
8.039714 13.26764999999997
8.040714 13.17235
8.041715 13.078099999999996
8.042714 12.98180000000003
8.043715 12.882600000000027
8.044714 12.782100000000018
8.045714 12.68255000000003
8.046714 12.585999999999848
8.047714 12.492849999999958
8.048715 12.401050000000053
8.049714 12.306249999999991
8.050714 12.203950000000061
8.051714 12.09169999999999
8.052714 11.970449999999973
8.053715 11.84400000000009
8.054714 11.718550000000029
8.055715 11.59964999999999
8.056714 11.490099999999885
8.057714 11.389499999999927
8.058714 11.293799999999992
8.059714 11.198050000000084
8.060715 11.09835
8.061714 10.992850000000018
8.062715 10.883350000000062
8.063714 10.772599999999896
8.064714 10.66274999999995
8.065714 10.55450000000003
8.066714 10.445799999999998
8.067715 10.333600000000075
8.068714 10.215300000000067
8.069715 10.091049999999893
8.070714 9.963999999999979
8.071714 9.839350000000017
8.072714 9.722650000000034
8.073714 9.617200000000027
8.074715 9.521950000000029
8.075714 9.431849999999923
8.076715 9.340299999999885
8.077714 9.241250000000152
8.078714 9.130900000000123
8.079714 9.009599999999958
8.080714 8.881250000000035
8.081715 8.751199999999965
8.082714 8.623399999999927
8.083714 8.499250000000048
8.084714 8.378099999999979
8.085714 8.257100000000003
8.086715 8.134650000000097
8.087714 8.011699999999934
8.088715 7.891099999999922
8.089714 7.7767500000000895
8.090714 7.671000000000067
8.091714 7.573499999999865
8.092714 7.4800999999999345
8.093715 7.383800000000142
8.094714 7.27820000000004
8.095715 7.159149999999906
8.096714 7.027100000000022
8.097714 6.887250000000081
8.098714 6.746499999999919
8.099714 6.6116499999999485
8.100715 6.486300000000007
8.101714 6.370399999999949
8.102715 6.260999999999941
8.103714 6.153449999999998
8.104714 6.044400000000151
8.105714 5.933100000000101
8.106714 5.821299999999967
8.107715 5.711049999999885
8.108714 5.60285000000011
8.109715 5.494799999999911
8.110714 5.383199999999672
8.111714 5.263850000000042
8.112714 5.133650000000226
8.113714 4.993749999999963
8.114715 4.848849999999905
8.115714 4.7061500000000756
8.116714 4.57389999999995
8.117714 4.455650000000089
8.118714 4.350950000000034
8.119715 4.256099999999999
8.120714 4.16340000000022
8.121715 4.065450000000082
8.122714 3.9592499999997752
8.123714 3.8450499999998637
8.124714 3.7243499999999043
8.125714 3.600650000000136
8.126715 3.4764500000002836
8.127714 3.351849999999948
8.128715 3.224949999999782
8.129714 3.094399999999803
8.130714 2.9602999999999575
8.131714 2.8256500000000546
8.132714 2.6960000000002955
8.133715 2.5768000000002402
8.134714 2.4709999999997234
8.135715 2.3770999999998823
8.136714 2.2899499999999575
8.137714 2.2010999999998866
8.138714 2.1033000000000164
8.139714 1.991700000000124
8.140715 1.8661500000002884
8.141714 1.7309499999999811
8.142715 1.5921999999998078
8.143714 1.4560500000000003
8.144714 1.3258500000001838
8.145715 1.2023499999999632
8.146714 1.0836999999999652
8.147715 0.9677999999999076
8.148714 0.8547499999997377
8.149714 0.7458000000001852
8.150714 0.642250000000219
8.151714 0.545199999999954
8.152715 0.4533500000000745
8.153714 0.36230000000012086
8.154715 0.2661499999997291
8.155714 0.15885000000000205
8.156714 0.03670000000011164
8.157714 -0.0990500000002531
8.158714 -0.2419499999999769
8.159715 -0.38444999999991125
8.160714 -0.5191000000001611
8.161715 -0.6406000000000467
8.162714 -0.7482499999999365
8.163714 -0.8443000000000339
8.164714 -0.9344499999997674
8.165714 -1.023349999999812
8.166715 -1.1139000000000288
8.167714 -1.207350000000107
8.168715 -1.303300000000257
8.169714 -1.4018500000000795
8.170714 -1.5045999999997728
8.171714 -1.6139999999997823
8.172714 -1.7321000000000697
8.173715 -1.859850000000135
8.174714 -1.9943500000001169
8.175714 -2.130499999999924
8.176714 -2.261249999999798
8.177714 -2.380249999999959
8.178715 -2.483049999999973
8.179714 -2.5699000000000556
8.180715 -2.646100000000193
8.181714 -2.7181500000000858
8.182714 -2.793599999999924
8.183714 -2.8779499999999345
8.184714 -2.972749999999996
8.185715 -3.07730000000013
8.186714 -3.189249999999838
8.187715 -3.3049000000000275
8.188714 -3.4230000000003145
8.189714 -3.5425499999998387
8.190714 -3.6617499999998944
8.191714 -3.7787500000000667
8.192715 -3.8909000000000167
8.193714 -3.9946499999998775
8.194715 -4.086650000000025
8.195714 -4.166000000000239
8.196714 -4.235049999999976
8.197714 -4.2993499999997855
8.198714 -4.366050000000065
8.199715 -4.441850000000066
8.200714 -4.531649999999984
8.201715 -4.63610000000017
8.202714 -4.7519499999999075
8.203714 -4.8739999999998505
8.204714 -4.996200000000062
8.205714 -5.113699999999971
8.206715 -5.222949999999886
8.207714 -5.322699999999944
8.208714 -5.4130500000000925
8.209714 -5.495000000000153
8.210714 -5.569400000000023
8.211715 -5.637549999999887
8.212714 -5.701449999999906
8.213715 -5.76359999999998
8.214714 -5.828499999999994
8.215714 -5.900850000000076
8.216714 -5.984300000000039
8.217714 -6.080600000000006
8.218715 -6.188099999999974
8.219714 -6.3023500000000325
8.220715 -6.417000000000055
8.221714 -6.525399999999896
8.222714 -6.622899999999925
8.223714 -6.706750000000025
8.224714 -6.7775000000000825
8.225715 -6.838399999999946
8.226714 -6.893749999999955
8.227715 -6.94795000000005
8.228714 -7.005050000000006
8.229714 -7.067900000000058
8.230714 -7.138200000000004
8.231714 -7.217099999999935
8.232715 -7.30434999999998
8.233714 -7.399100000000068
8.234715 -7.499199999999942
8.235714 -7.601349999999951
8.236714 -7.70120000000013
8.237714 -7.794050000000004
8.238714 -7.875749999999848
8.239715 -7.943699999999991
8.240714 -7.998300000000048
8.241714 -8.04180000000005
8.242714 -8.079400000000035
8.243714 -8.117399999999982
8.244715 -8.161249999999974
8.245714 -8.215500000000041
8.246715 -8.28189999999996
8.247714 -8.359999999999964
8.248714 -8.44710000000009
8.249714 -8.538999999999943
8.250714 -8.631199999999986
8.251715 -8.719700000000067
8.252714 -8.800999999999949
8.253715 -8.872799999999973
8.254714 -8.934250000000068
8.255714 -8.98514999999999
8.256714 -9.027049999999967
8.257714 -9.062800000000058
8.258715 -9.095750000000063
8.259714 -9.130599999999934
8.260715 -9.171599999999863
8.261714 -9.221950000000076
8.262714 -9.284050000000002
8.263714 -9.357799999999868
8.264714 -9.440000000000143
8.265715 -9.525050000000132
8.266714 -9.607599999999875
8.267715 -9.682099999999867
8.268714 -9.743950000000098
8.269714 -9.792500000000045
8.270715 -9.828750000000046
8.271714 -9.855500000000017
8.272715 -9.877599999999834
8.273714 -9.899900000000066
8.274714 -9.92585000000011
8.275714 -9.958149999999936
8.276714 -9.998749999999903
8.277715 -10.048150000000096
8.278714 -10.105699999999988
8.279715 -10.170399999999933
8.280714 -10.240450000000012
8.281714 -10.311900000000048
8.282714 -10.380050000000086
8.283714 -10.440299999999944
8.284715 -10.488449999999927
8.285714 -10.52255000000002
8.286715 -10.54335
8.287714 -10.554399999999909
8.288714 -10.562000000000072
8.289714 -10.572850000000084
8.290714 -10.592249999999934
8.291715 -10.622949999999909
8.292714 -10.664750000000112
8.293715 -10.71560000000006
8.294714 -10.771649999999875
8.295714 -10.828549999999936
8.296714 -10.883000000000074
8.297714 -10.932700000000107
8.298715 -10.976300000000057
8.299714 -11.012
8.300714 -11.038749999999972
8.301714 -11.056150000000008
8.302714 -11.064199999999934
8.303715 -11.065350000000022
8.304714 -11.064050000000012
8.305715 -11.066249999999895
8.306714 -11.077599999999993
8.307714 -11.102100000000108
8.308714 -11.140750000000061
8.309714 -11.1903
8.310715 -11.245149999999926
8.311714 -11.298449999999974
8.312715 -11.34389999999999
8.313714 -11.378349999999898
8.314714 -11.400949999999971
8.315714 -11.413350000000037
8.316714 -11.41860000000005
8.317715 -11.419500000000097
8.318714 -11.418200000000086
8.319715 -11.416149999999952
8.320714 -11.415099999999983
8.321714 -11.41730000000004
8.322714 -11.425299999999993
8.323714 -11.441949999999903
8.324715 -11.469050000000037
8.325714 -11.505449999999959
8.326715 -11.547099999999894
8.327714 -11.587600000000087
8.328714 -11.620099999999981
8.329714 -11.639649999999925
8.330714 -11.644250000000106
8.331715 -11.635599999999975
8.332714 -11.619249999999907
8.333714 -11.601300000000162
8.334714 -11.587250000000097
8.335714 -11.580699999999903
8.336715 -11.581999999999912
8.337714 -11.590149999999959
8.338715 -11.60345000000007
8.339714 -11.620200000000102
8.340714 -11.640049999999889
8.341714 -11.66285000000003
8.342714 -11.687000000000156
8.343715 -11.709799999999952
8.344714 -11.727199999999986
8.345715 -11.734449999999987
8.346714 -11.729099999999853
8.347714 -11.711199999999907
8.348714 -11.684
8.349714 -11.654100000000126
8.350715 -11.628550000000043
8.351714 -11.613249999999944
8.352715 -11.610549999999977
8.353714 -11.618900000000092
8.354714 -11.634150000000044
8.355714 -11.650949999999876
8.356714 -11.66464999999995
8.357715 -11.672900000000118
8.358714 -11.675600000000085
8.359715 -11.673399999999855
8.360714 -11.666699999999912
8.361714 -11.655650000000003
8.362714 -11.639300000000109
8.363714 -11.616700000000035
8.364715 -11.58899999999987
8.365714 -11.558950000000074
8.366714 -11.531700000000106
8.367714 -11.51289999999994
8.368714 -11.506000000000016
8.369715 -11.511400000000036
8.370714 -11.525749999999942
8.371715 -11.542799999999987
8.372714 -11.555700000000051
8.373714 -11.558750000000007
8.374714 -11.54964999999994
8.375714 -11.529799999999979
8.376715 -11.502749999999992
8.377714 -11.47244999999998
8.378715 -11.44220000000003
8.379714 -11.413300000000064
8.380714 -11.385599999999984
8.381714 -11.359049999999996
8.382714 -11.334199999999978
8.383715 -11.312949999999974
8.384714 -11.297850000000029
8.385715 -11.29054999999997
8.386714 -11.290499999999994
8.387714 -11.29435000000005
8.388714 -11.296650000000055
8.389714 -11.291499999999989
8.390715 -11.274899999999965
8.391714 -11.246300000000014
8.392715 -11.208499999999962
8.393714 -11.166799999999967
8.394714 -11.127300000000027
8.395715 -11.094150000000042
8.396714 -11.068699999999994
8.397715 -11.050099999999983
8.398714 -11.035500000000035
8.399714 -11.022299999999957
8.400714 -11.009249999999973
8.401714 -10.996100000000043
8.402715 -10.983349999999989
8.403714 -10.97089999999995
8.404715 -10.957450000000003
8.405714 -10.940150000000003
8.406714 -10.915700000000035
8.407714 -10.88255000000005
8.408714 -10.841299999999991
8.409715 -10.795249999999944
8.410714 -10.74969999999998
8.411715 -10.70995
8.412714 -10.679450000000006
8.413714 -10.65875000000006
8.414714 -10.645300000000027
8.415714 -10.634800000000002
8.416715 -10.623035000000003
8.417714 -10.60703999999999
8.418715 -10.586064999999929
8.419714 -10.561105000000005
8.420714 -10.533725000000036
8.421714 -10.50503500000001
8.422714 -10.47486000000002
8.423715 -10.442409999999926
8.424714 -10.407019999999957
8.425714 -10.368975000000017
8.426714 -10.330465000000025
8.427714 -10.294699999999994
8.428715 -10.26447500000003
8.429714 -10.241425000000019
8.430715 -10.22452499999998
8.431714 -10.210649999999998
8.432714 -10.195654999999979
8.433714 -10.175585000000032
8.434714 -10.14829500000005
8.435715 -10.114070000000023
8.436714 -10.075049999999989
8.437715 -10.03446499999996
8.438714 -9.995044999999962
8.439714 -9.958069999999996
8.440714 -9.923615000000021
8.441714 -9.890925000000019
8.442715 -9.859400000000003
8.443714 -9.829084999999965
8.444715 -9.800794999999988
8.445714 -9.77542000000003
8.446714 -9.753370000000015
8.447714 -9.733624999999982
8.448714 -9.713879999999993
8.449715 -9.691365000000014
8.450714 -9.663940000000006
8.451715 -9.630994999999983
8.452714 -9.593739999999963
8.453714 -9.55483499999999
8.454714 -9.517350000000022
8.455714 -9.483425000000011
8.456715 -9.453600000000009
8.457714 -9.427055
8.458714 -9.401954999999983
8.459714 -9.37653000000001
8.460714 -9.349710000000014
8.461715 -9.321375000000002
8.462714 -9.292109999999974
8.463715 -9.262424999999979
8.464714 -9.232360000000025
8.465714 -9.201420000000015
8.466714 -9.168874999999996
8.467714 -9.134390000000012
8.468715 -9.09871500000001
8.469714 -9.06348999999999
8.470715 -9.030804999999969
8.471714 -9.00235
8.472714 -8.978530000000031
8.473714 -8.958319999999992
8.474714 -8.939439999999973
8.475715 -8.919255000000007
8.476714 -8.895804999999989
8.477715 -8.868495
8.478714 -8.838010000000013
8.479714 -8.805665
8.480714 -8.772955000000012
8.481714 -8.740859999999996
8.482715 -8.709530000000003
8.483714 -8.678855000000016
8.484715 -8.648865
8.485714 -8.620134999999983
8.486714 -8.593639999999992
8.487714 -8.570170000000012
8.488714 -8.549865000000004
8.489715 -8.531675000000002
8.490714 -8.513430000000005
8.491714 -8.492635000000003
8.492714 -8.467364999999996
8.493714 -8.43708499999999
8.494715 -8.403019999999998
8.495714 -8.367709999999992
8.496715 -8.333949999999993
8.497714 -8.303815000000018
8.498714 -8.278075
8.499714 -8.256184999999995
8.500714 -8.236919999999996
8.501715 -8.219119999999998
8.502714 -8.20211500000001
8.503715 -8.18587
8.504714 -8.170520000000002
8.505714 -8.155549999999993
8.506714 -8.13957999999999
8.507714 -8.120635000000002
8.508715 -8.09687500000001
8.509714 -8.067615000000005
8.510715 -8.034019999999998
8.511714 -7.998985
8.512714 -7.9663149999999945
8.513714 -7.939419999999996
8.514714 -7.919968500000003
8.515715 -7.907394000000003
8.516714 -7.899244999999999
8.517715 -7.892210999999998
8.518714 -7.883453499999998
8.519714 -7.871506499999999
8.520715 -7.8563814999999995
8.521714 -7.838968000000001
8.522715 -7.820126499999999
8.523714 -7.7999565
8.524714 -7.777766
8.525714 -7.75275305
8.526714 -7.7249512000000005
8.527715 -7.6959649500000005
8.528714 -7.6689658
8.529715 -7.647686999999999
8.530714 -7.634919500000002
8.531714 -7.631194999999999
8.532714 -7.634210999999999
8.533714 -7.639428000000002
8.534715 -7.641711499999998
8.535714 -7.637147499999999
8.536715 -7.624345000000002
8.537714 -7.604638999999998
8.538714 -7.581195499999999
8.539714 -7.557479499999999
8.540714 -7.535844500000004
8.541715 -7.516979999999998
8.542714 -7.500269999999992
8.543715 -7.484910000000002
8.544714 -7.471020000000003
8.545714 -7.460085000000004
8.546714 -7.454355000000001
8.547714 -7.455519999999997
8.548715 -7.463334999999996
8.549714 -7.474830000000002
8.550714 -7.484980000000004
8.551714 -7.48834
8.552714 -7.481189999999992
8.553715 -7.463165000000002
8.554714 -7.437460000000009
8.555715 -7.409699999999997
8.556714 -7.385839999999992
8.557714 -7.369985000000005
8.558714 -7.363190000000008
8.559714 -7.3637199999999945
8.560715 -7.368330000000005
8.561714 -7.3741100000000035
8.562715 -7.379825000000001
8.563714 -7.385995000000001
8.564714 -7.393690000000001
8.565714 -7.403230000000002
8.566714 -7.413129999999995
8.567715 -7.419954999999981
8.568714 -7.419729999999991
8.569715 -7.4100450000000055
8.570714 -7.391579999999998
8.571714 -7.368460000000006
8.572714 -7.34729500000001
8.573714 -7.334724999999994
8.574715 -7.3348899999999855
8.575714 -7.347935000000011
8.576715 -7.370055000000009
8.577714 -7.395169999999986
8.578714 -7.417299999999987
8.579714 -7.432569999999989
8.580714 -7.44045000000003
8.581715 -7.4428750000000115
8.582714 -7.442524999999979
8.583714 -7.441335000000008
8.584714 -7.439169999999984
8.585714 -7.43454000000001
8.586715 -7.426205000000008
8.587714 -7.414724999999997
8.588715 -7.40341000000002
8.589714 -7.3975850000000065
8.590714 -7.40259499999998
8.591714 -7.421384999999969
8.592714 -7.452815000000018
8.593715 -7.491534999999995
8.594714 -7.529694999999998
8.595715 -7.559685000000033
8.596714 -7.57682
8.597714 -7.580874999999973
8.598714 -7.575519999999989
8.599714 -7.56648500000001
8.600715 -7.559194999999996
8.601714 -7.556679999999984
8.602715 -7.559125000000015
8.603714 -7.565135000000027
8.604714 -7.573284999999987
8.605714 -7.583710000000007
8.606714 -7.598425000000016
8.607715 -7.62012999999998
8.608714 -7.65030499999997
8.609715 -7.687415000000004
8.610714 -7.726580000000024
8.611714 -7.760850000000001
8.612714 -7.783595000000017
8.613714 -7.791420000000017
8.614715 -7.785579999999978
8.615714 -7.771769999999996
8.616714 -7.758169999999998
8.617714 -7.752470000000006
8.618714 -7.7593150000000195
8.619715 -7.77912999999999
8.620714 -7.808699999999968
8.621715 -7.843225000000011
8.622714 -7.8787299999999965
8.623714 -7.9132149999999815
8.624714 -7.946815000000034
8.625714 -7.980224999999979
8.626715 -8.013214999999995
8.627714 -8.04362000000002
8.628715 -8.067559999999988
8.629714 -8.081249999999972
8.630714 -8.08324999999996
8.631714 -8.075685000000048
8.632714 -8.064600000000018
8.633715 -8.058224999999991
8.634714 -8.063995000000007
8.635715 -8.085974999999957
8.636714 -8.123324999999987
8.637714 -8.17091000000006
8.638714 -8.22119999999999
8.639714 -8.267069999999975
8.640715 -8.304370000000032
8.641714 -8.332359999999992
8.642715 -8.352990000000046
8.643714 -8.36919000000002
8.644714 -8.382924999999954
8.645715 -8.394754999999956
8.646714 -8.404115000000024
8.647715 -8.410725000000067
8.648714 -8.41612999999998
8.649714 -8.424184999999973
8.650714 -8.440065000000011
8.651714 -8.468329999999998
8.652715 -8.510659999999993
8.653714 -8.564584999999973
8.654715 -8.623720000000036
8.655714 -8.679645000000002
8.656714 -8.724744999999944
8.657714 -8.754485000000024
8.658714 -8.769149999999971
8.659715 -8.773000000000026
8.660714 -8.772000000000032
8.661715 -8.77204999999992
8.662714 -8.777250000000045
8.663714 -8.788950000000046
8.664714 -8.806500000000002
8.665714 -8.82929999999997
8.666715 -8.857250000000004
8.667714 -8.89135000000001
8.668715 -8.932849999999936
8.669714 -8.98130000000002
8.670714 -9.034150000000047
8.671714 -9.086300000000005
8.672714 -9.13149999999998
8.673715 -9.164499999999958
8.674714 -9.182500000000024
8.675714 -9.187499999999995
8.676714 -9.184949999999949
8.677714 -9.182200000000009
8.678715 -9.18669999999998
8.679714 -9.20265
8.680715 -9.231050000000057
8.681714 -9.269500000000027
8.682714 -9.313850000000015
8.683714 -9.360099999999957
8.684714 -9.405299999999931
8.685715 -9.447900000000061
8.686714 -9.487300000000053
8.687715 -9.522849999999988
8.688714 -9.553100000000025
8.689714 -9.576050000000002
8.690714 -9.590249999999987
8.691714 -9.595899999999963
8.692715 -9.595650000000006
8.693714 -9.594699999999987
8.694715 -9.599249999999934
8.695714 -9.614949999999997
8.696714 -9.64440000000002
8.697714 -9.686850000000055
8.698714 -9.738300000000036
8.699715 -9.792299999999976
8.700714 -9.842849999999997
8.701715 -9.885199999999998
8.702714 -9.917599999999943
8.703714 -9.94065000000004
8.704714 -9.95625000000007
8.705714 -9.967049999999936
8.706715 -9.975099999999948
8.707714 -9.982350000000036
8.708714 -9.989950000000025
8.709714 -9.999399999999994
8.710714 -10.013200000000017
8.711715 -10.03384999999999
8.712714 -10.063049999999972
8.713715 -10.101150000000041
8.714714 -10.146150000000034
8.715714 -10.193449999999944
8.716714 -10.237699999999899
8.717714 -10.273600000000084
8.718715 -10.298200000000147
8.719714 -10.310799999999933
8.720715 -10.313699999999967
8.721714 -10.311600000000032
8.722714 -10.309300000000029
8.723714 -10.311199999999895
8.724714 -10.320349999999937
8.725715 -10.337500000000103
8.726714 -10.361799999999977
8.727715 -10.391799999999972
8.728714 -10.425699999999996
8.729714 -10.461999999999971
8.730714 -10.498500000000014
8.731714 -10.533300000000086
8.732715 -10.564100000000007
8.733714 -10.588649999999921
8.734715 -10.604900000000042
8.735714 -10.612050000000096
8.736714 -10.611399999999916
8.737714 -10.60560000000002
8.738714 -10.599099999999972
8.739715 -10.596349999999859
8.740714 -10.601150000000107
8.741714 -10.615850000000004
8.742714 -10.639699999999939
8.743714 -10.669900000000004
8.744715 -10.702450000000043
8.745714 -10.73340000000006
8.746715 -10.759299999999957
8.747714 -10.777900000000056
8.748714 -10.788999999999938
8.749714 -10.793749999999866
8.750714 -10.79375000000004
8.751715 -10.790750000000058
8.752714 -10.78650000000004
8.753715 -10.782299999999994
8.754714 -10.779699999999975
8.755714 -10.78034999999998
8.756714 -10.785999999999955
8.757714 -10.797650000000068
8.758715 -10.815550000000014
8.759714 -10.838849999999892
8.760715 -10.864450000000122
8.761714 -10.888000000000044
8.762714 -10.905399999999906
8.763714 -10.91349999999998
8.764714 -10.911549999999965
8.765715 -10.900649999999978
8.766714 -10.884100000000014
8.767715 -10.8668000000001
8.768714 -10.852600000000114
8.769714 -10.844299999999974
8.770715 -10.842449999999907
8.771714 -10.845899999999999
8.772715 -10.852800000000009
8.773714 -10.861099999999977
8.774714 -10.869450000000093
8.775714 -10.877200000000004
8.776714 -10.884199999999963
8.777715 -10.889449999999973
8.778714 -10.89154999999991
8.779715 -10.888500000000127
8.780714 -10.877850000000008
8.781714 -10.859499999999953
8.782714 -10.835250000000054
8.783714 -10.808650000000004
8.784715 -10.784200000000036
8.785714 -10.766349999999889
8.786715 -10.757949999999974
8.787714 -10.758250000000164
8.788714 -10.763750000000044
8.789714 -10.769749999999835
8.790714 -10.771999999999865
8.791715 -10.767650000000073
8.792714 -10.756400000000097
8.793715 -10.740050000000029
8.794714 -10.720900000000047
8.795714 -10.700599999999977
8.796714 -10.679649999999901
8.797714 -10.657199999999921
8.798715 -10.63209999999995
8.799714 -10.604050000000143
8.800714 -10.574700000000153
8.801714 -10.547499999999896
8.802714 -10.52544999999988
8.803715 -10.510350000000022
8.804714 -10.501950000000107
8.805715 -10.496750000000068
8.806714 -10.48919999999988
8.807714 -10.474399999999862
8.808714 -10.449900000000095
8.809714 -10.416000000000071
8.810715 -10.375949999999987
8.811714 -10.334700000000016
8.812715 -10.296800000000015
8.813714 -10.2642
8.814714 -10.236249999999968
8.815714 -10.210400000000043
8.816714 -10.183400000000029
8.817715 -10.153549999999957
8.818714 -10.121699999999894
8.819715 -10.090100000000046
8.820714 -10.060600000000134
8.821714 -10.034299999999927
8.822714 -10.009499999999969
8.823714 -9.982650000000051
8.824715 -9.9496499999999
8.825714 -9.907749999999924
8.826715 -9.857250000000137
8.827714 -9.80135000000007
8.828714 -9.746199999999956
8.829714 -9.697099999999951
8.830714 -9.656299999999916
8.831715 -9.623100000000044
8.832714 -9.593350000000092
8.833714 -9.56189999999999
8.834714 -9.524199999999885
8.835714 -9.478899999999964
8.836715 -9.428150000000135
8.837714 -9.375250000000051
8.838715 -9.323749999999922
8.839714 -9.275199999999977
8.840714 -9.22865000000002
8.841714 -9.180800000000051
8.842714 -9.128450000000024
8.843715 -9.070450000000022
8.844714 -9.008500000000016
8.845715 -8.946849999999854
8.846714 -8.890049999999913
8.847714 -8.840850000000136
8.848714 -8.79875000000009
8.849714 -8.759350000000014
8.850715 -8.71669999999991
8.851714 -8.66559999999992
8.852715 -8.603549999999967
8.853714 -8.532600000000015
8.854714 -8.45745000000002
8.855714 -8.383850000000075
8.856714 -8.315950000000079
8.857715 -8.254699999999879
8.858714 -8.197450000000002
8.859715 -8.139650000000067
8.860714 -8.077700000000062
8.861714 -8.01069999999994
8.862714 -7.940199999999925
8.863714 -7.869549999999989
8.864715 -7.802600000000013
8.865714 -7.740300000000019
8.866714 -7.6803500000000025
8.867714 -7.618149999999956
8.868714 -7.548899999999977
8.869715 -7.470300000000061
8.870714 -7.383849999999942
8.871715 -7.29435000000004
8.872714 -7.207599999999904
8.873714 -7.129250000000031
8.874714 -7.061100000000168
8.875714 -6.999649999999899
8.876715 -6.9392500000001185
8.877714 -6.874800000000042
8.878715 -6.8019999999998495
8.879714 -6.719700000000148
8.880714 -6.631400000000134
8.881714 -6.542000000000006
8.882714 -6.4551999999998975
8.883715 -6.370799999999913
8.884714 -6.287350000000122
8.885715 -6.202249999999812
8.886714 -6.112099999999732
8.887714 -6.017050000000149
8.888714 -5.920050000000204
8.889714 -5.826000000000095
8.890715 -5.738799999999849
8.891714 -5.660749999999992
8.892715 -5.589599999999972
8.893714 -5.519199999999905
8.894714 -5.443949999999961
8.895715 -5.357350000000094
8.896714 -5.25860000000003
8.897715 -5.15134999999993
8.898714 -5.0403500000000685
8.899714 -4.931700000000011
8.900714 -4.8298500000001905
8.901714 -4.735399999999945
8.902715 -4.644849999999728
8.903714 -4.554550000000074
8.904715 -4.462350000000032
8.905714 -4.367350000000076
8.906714 -4.270850000000214
8.907714 -4.176399999999969
8.908714 -4.085899999999726
8.909715 -3.997799999999954
8.910714 -3.908749999999989
8.911715 -3.8133999999998696
8.912714 -3.707250000000231
8.913714 -3.589899999999896
8.914714 -3.464149999999819
8.915714 -3.3361500000002318
8.916715 -3.213050000000148
8.917714 -3.09944999999992
8.918715 -2.9977500000000212
8.919714 -2.9059000000001416
8.920714 -2.817599999999781
8.921714 -2.726949999999964
8.922714 -2.6304500000001036
8.923715 -2.527399999999874
8.924714 -2.4194000000001687
8.925714 -2.308950000000018
8.926714 -2.19755000000002
8.927714 -2.085049999999908
8.928715 -1.9695499999999866
8.929714 -1.8490500000002685
8.930715 -1.7229500000000286
8.931714 -1.5930999999996809
8.932714 -1.4643999999997686
8.933714 -1.3420499999999835
8.934714 -1.230649999999986
8.935715 -1.1310000000000486
8.936714 -1.0397500000002002
8.937715 -0.9507000000002347
8.938714 -0.8565999999998047
8.939714 -0.7522999999998864
8.940714 -0.6351500000001398
8.941714 -0.5064499999998806
8.942715 -0.3704999999999681
8.943714 -0.23245000000012006
8.944715 -0.09629999999996586
8.945714 0.03610000000008051
8.946714 0.16520000000012913
8.947714 0.29169999999981155
8.948714 0.4161499999998791
8.949715 0.5370000000001068
8.950714 0.6523000000001333
8.951715 0.7603500000001595
8.952714 0.8610999999998648
8.953714 0.9577499999999933
8.954714 1.055150000000074
8.955714 1.1607999999999756
8.956715 1.2794499999999736
8.957714 1.4128499999998407
8.958714 1.5587000000000932
8.959714 1.710649999999911
8.960714 1.8614999999999604
8.961715 2.005700000000041
8.962714 2.1397999999998865
8.963715 2.263100000000212
8.964714 2.3786000000001333
8.965714 2.489249999999832
8.966714 2.598199999999731
8.967714 2.7073499999998725
8.968715 2.8174500000002074
8.969714 2.9292000000000207
8.970715 3.04394999999999
8.971714 3.1645999999999757
8.972714 3.2934999999997827
8.973714 3.432300000000277
8.974714 3.581500000000154
8.975715 3.7370499999998112
8.976714 3.893500000000036
8.977715 4.044700000000248
8.978714 4.183849999999864
8.979714 4.308299999999932
8.980714 4.419350000000113
8.981714 4.5216000000000705
8.982715 4.620299999999814
8.983714 4.721599999999923
8.984715 4.830750000000064
8.985714 4.949599999999957
8.986714 5.077750000000158
8.987714 5.213349999999909
8.988714 5.354899999999995
8.989715 5.5000499999999235
8.990714 5.647550000000001
8.991714 5.796000000000273
8.992714 5.942949999999946
8.993714 6.085999999999939
8.994715 6.220700000000162
8.995714 6.344150000000062
8.996715 6.456299999999665
8.997714 6.559499999999815
8.998714 6.658400000000148
8.999714 6.758999999999932
9.000714 6.8681000000001
9.001715 6.990299999999963
9.002714 7.125749999999792
9.003715 7.273049999999976
9.004714 7.427850000000028
9.005714 7.583400000000032
9.006714 7.734650000000218
9.007714 7.878050000000025
9.008715 8.01214999999987
9.009714 8.137750000000027
9.010715 8.255799999999994
9.011714 8.367000000000097
9.012714 8.472999999999988
9.013714 8.575499999999986
9.014714 8.676600000000027
9.015715 8.779949999999925
9.016714 8.889850000000019
9.017715 9.010199999999989
9.018714 9.14360000000003
9.019714 9.289200000000067
9.020715 9.442949999999978
9.021714 9.598950000000093
9.022715 9.750199999999932
9.023714 9.890999999999893
9.024714 10.018250000000048
9.025714 10.13174999999998
9.026714 10.234949999999959
9.027715 10.33275
9.028714 10.43025000000003
9.029715 10.531600000000113
9.030714 10.638800000000066
9.031714 10.752649999999988
9.032714 10.873349999999949
9.033714 11.000149999999993
9.034715 11.132399999999945
9.035714 11.269749999999988
9.036715 11.410450000000003
9.037714 11.551450000000033
9.038714 11.688299999999991
9.039714 11.815800000000015
9.040714 11.930549999999984
9.041715 12.031399999999984
9.042714 12.120500000000096
9.043715 12.203199999999935
9.044714 12.286649999999899
9.045714 12.377650000000052
9.046714 12.480550000000013
9.047714 12.596799999999886
9.048715 12.724200000000135
9.049714 12.858500000000051
9.050714 12.994849999999925
9.051714 13.129100000000038
9.052714 13.258749999999973
9.053715 13.382449999999913
9.054714 13.49964999999998
9.055715 13.609250000000058
9.056714 13.710549999999994
9.057714 13.803299999999922
9.058714 13.888050000000069
9.059714 13.967550000000028
9.060715 14.046600000000053
9.061714 14.130950000000064
9.062715 14.225449999999936
9.063714 14.33359999999991
9.064714 14.45460000000006
9.065714 14.584150000000045
9.066714 14.71584999999994
9.067715 14.842399999999941
9.068714 14.958799999999911
9.069715 15.062250000000102
9.070714 15.15335000000003
9.071714 15.235349999999888
9.072714 15.311999999999964
9.073714 15.38665000000005
9.074715 15.461500000000031
9.075714 15.538250000000051
9.076715 15.617850000000132
9.077714 15.70184999999998
9.078714 15.792699999999869
9.079714 15.89274999999994
9.080714 16.002150000000125
9.081715 16.11905
9.082714 16.23904999999998
9.083714 16.355600000000045
9.084714 16.462299999999917
9.085714 16.554449999999985
9.086715 16.63089999999999
9.087714 16.694199999999977
9.088715 16.74994999999995
9.089714 16.804700000000103
9.090714 16.86410000000006
9.091714 16.93124999999993
9.092714 17.006699999999945
9.093715 17.088850000000072
9.094714 17.175650000000005
9.095715 17.265699999999967
9.096714 17.35800000000013
9.097714 17.451399999999886
9.098714 17.544599999999924
9.099714 17.6355500000001
9.100715 17.72010000000001
9.101714 17.794649999999972
9.102715 17.85720000000001
9.103714 17.907500000000077
9.104714 17.94915000000001
9.105714 17.98839999999999
9.106714 18.031800000000047
9.107715 18.085149999999896
9.108714 18.150649999999942
9.109715 18.22710000000012
9.110714 18.310950000000048
9.111714 18.3964
9.112714 18.478899999999943
9.113714 18.555699999999938
9.114715 18.62570000000004
9.115714 18.68930000000005
9.116714 18.746599999999898
9.117714 18.797649999999916
9.118714 18.84234999999998
9.119715 18.880299999999952
9.120714 18.912150000000103
9.121715 18.940950000000036
9.122714 18.97109999999995
9.123714 19.007250000000006
9.124714 19.0534
9.125714 19.11059999999999
9.126715 19.176849999999988
9.127714 19.247250000000054
9.128715 19.315800000000056
9.129714 19.377149999999943
9.130714 19.427950000000006
9.131714 19.46775000000005
9.132714 19.498499999999993
9.133715 19.52350000000002
9.134714 19.545750000000016
9.135715 19.567349999999927
9.136714 19.589299999999994
9.137714 19.612000000000016
9.138714 19.63619999999994
9.139714 19.663299999999985
9.140715 19.695300000000056
9.141714 19.733550000000047
9.142715 19.778149999999993
9.143714 19.82720000000002
9.144714 19.876249999999963
9.145715 19.920299999999934
9.146714 19.954900000000027
9.147715 19.97730000000003
9.148714 19.98814999999996
9.149714 19.990429999999954
9.150714 19.988580000000063
9.151714 19.98735000000003
9.152715 19.989814999999982
9.153714 19.997450000000004
9.154715 20.010069999999974
9.155714 20.026459999999968
9.156714 20.04537000000004
9.157714 20.065950000000033
9.158714 20.087789999999934
9.159715 20.110424999999957
9.160714 20.132565000000046
9.161715 20.152000000000058
9.162714 20.165950000000002
9.163714 20.171749999999985
9.164714 20.168159999999975
9.165714 20.15598500000001
9.166715 20.138085000000018
9.167714 20.11868999999998
9.168715 20.102175000000006
9.169714 20.091840000000012
9.170714 20.088859999999997
9.171714 20.092190000000006
9.172714 20.09933999999997
9.173715 20.10715999999999
9.174714 20.112820000000013
9.175714 20.11453999999999
9.176714 20.111540000000012
9.177714 20.103554999999997
9.178715 20.090629999999994
9.179714 20.07255999999999
9.180715 20.049114999999993
9.181714 20.02051500000002
9.182714 19.98773000000001
9.183714 19.952795000000002
9.184714 19.91858999999998
9.185715 19.888204999999985
9.186714 19.863970000000002
9.187715 19.84666
9.188714 19.835144999999997
9.189714 19.826635
9.190714 19.817405000000008
9.191714 19.803885000000008
9.192715 19.783585000000002
9.193714 19.755589999999994
9.194715 19.720513999999998
9.195714 19.679996500000005
9.196714 19.636072499999997
9.197714 19.5905845
9.198714 19.544855999999996
9.199715 19.4997903
9.200714 19.456092500000004
9.201715 19.414479699999998
9.202714 19.375721
9.203714 19.340389000000002
9.204714 19.308434
9.205714 19.278774999999996
9.206715 19.249245
9.207714 19.216900000000006
9.208714 19.178685000000005
9.209714 19.132329999999985
9.210714 19.077074999999997
9.211715 19.014020000000016
9.212714 18.94593
9.213715 18.87643
9.214714 18.808954999999997
9.215714 18.745974999999987
9.216714 18.688454999999998
9.217714 18.635890000000003
9.218715 18.586790000000004
9.219714 18.53944499999999
9.220715 18.492454999999993
9.221714 18.44475999999999
9.222714 18.395599999999988
9.223714 18.344145000000026
9.224714 18.289150000000028
9.225715 18.228920000000002
9.226714 18.16191000000001
9.227715 18.087609999999998
9.228714 18.006889999999967
9.229714 17.922254999999968
9.230714 17.837365000000034
9.231714 17.756059999999998
9.232715 17.681179999999962
9.233714 17.613475000000015
9.234715 17.551495
9.235714 17.492194999999985
9.236714 17.431915000000032
9.237714 17.367510000000035
9.238714 17.297384999999995
9.239715 17.221459999999972
9.240714 17.140829999999973
9.241714 17.056940000000033
9.242714 16.970720000000032
9.243714 16.882294999999957
9.244715 16.791610000000016
9.245714 16.698940000000036
9.246715 16.605479999999993
9.247714 16.51364999999995
9.248714 16.42620000000001
9.249714 16.345505000000053
9.250714 16.27211499999996
9.251715 16.204079999999983
9.252714 16.13739999999997
9.253715 16.066990000000033
9.254714 15.988715000000031
9.255714 15.900334999999991
9.256714 15.802320000000025
9.257714 15.697599999999964
9.258715 15.589899999999925
9.259714 15.482600000000026
9.260715 15.37775000000005
9.261714 15.275450000000035
9.262714 15.174950000000024
9.263714 15.075549999999954
9.264714 14.977349999999948
9.265715 14.88154999999998
9.266714 14.789450000000057
9.267715 14.701950000000059
9.268714 14.617850000000002
9.269714 14.534099999999937
9.270715 14.446149999999996
9.271714 14.349700000000023
9.272715 14.24274999999994
9.273714 14.126050000000042
9.274714 14.003750000000057
9.275714 13.881099999999996
9.276714 13.76299999999997
9.277715 13.652749999999974
9.278714 13.550399999999982
9.279715 13.453499999999984
9.280714 13.358650000000038
9.281714 13.262950000000014
9.282714 13.165149999999972
9.283714 13.065599999999982
9.284715 12.965200000000006
9.285714 12.864300000000034
9.286715 12.761650000000028
9.287714 12.654649999999968
9.288714 12.540149999999956
9.289714 12.416499999999985
9.290714 12.284750000000031
9.291715 12.148800000000032
9.292714 12.014399999999997
9.293715 11.88719999999999
9.294714 11.770949999999942
9.295714 11.665899999999986
9.296714 11.56870000000006
9.297714 11.474100000000066
9.298715 11.376849999999994
9.299714 11.273650000000018
9.300714 11.163850000000044
9.301714 11.04919999999985
9.302714 10.93204999999993
9.303715 10.81370000000012
9.304714 10.694099999999928
9.305715 10.571799999999945
9.306714 10.445250000000113
9.307714 10.3143
9.308714 10.181400000000043
9.309714 10.050550000000047
9.310715 9.92659999999989
9.311714 9.812699999999994
9.312715 9.70905000000008
9.313714 9.611900000000041
9.314714 9.51484999999995
9.315714 9.411849999999868
9.316714 9.298599999999976
9.317715 9.17390000000004
9.318714 9.040650000000095
9.319715 8.903550000000093
9.320714 8.766600000000013
9.321714 8.633099999999851
9.322714 8.50344999999992
9.323714 8.376200000000111
9.324715 8.250299999999939
9.325714 8.125499999999883
9.326715 8.003150000000097
9.327714 7.886150000000098
9.328714 7.7767499999999155
9.329714 7.674700000000027
9.330714 7.576950000000131
9.331715 7.477849999999904
9.332714 7.370849999999845
9.333714 7.252000000000127
9.334714 7.120250000000085
9.335714 6.978399999999982
9.336715 6.832799999999945
9.337714 6.6896000000000315
9.338715 6.553549999999999
9.339714 6.426399999999964
9.340714 6.306900000000066
9.341714 6.19209999999995
9.342714 6.07885000000006
9.343715 5.965949999999983
9.344714 5.853449999999871
9.345715 5.742549999999957
9.346714 5.6338500000001
9.347714 5.525900000000021
9.348714 5.415649999999939
9.349714 5.298850000000008
9.350715 5.172200000000057
9.351714 5.035299999999951
9.352715 4.891599999999954
9.353714 4.746850000000164
9.354714 4.607899999999922
9.355714 4.480299999999951
9.356714 4.365550000000155
9.357715 4.261849999999921
9.358714 4.164599999999935
9.359715 4.068200000000022
9.360714 3.9686500000000318
9.361714 3.8635000000000406
9.362714 3.752849999999995
9.363714 3.638499999999989
9.364715 3.521450000000016
9.365714 3.40164999999993
9.366714 3.277849999999867
9.367714 3.1490000000000338
9.368714 3.015250000000004
9.369715 2.8790500000000496
9.370714 2.74480000000011
9.371715 2.6177999999999964
9.372714 2.502549999999944
9.373714 2.400299999999987
9.374714 2.3083000000000133
9.375714 2.221550000000051
9.376715 2.1336500000000007
9.377714 2.0385999999998976
9.378715 1.9334500000000796
9.379714 1.8185999999999898
9.380714 1.6967499999999414
9.381714 1.5714000000000006
9.382714 1.4462499999999545
9.383715 1.3229499999999756
9.384714 1.2021500000000684
9.385715 1.0840500000001279
9.386714 0.9691499999998909
9.387714 0.8586999999999136
9.388714 0.7547499999999846
9.389714 0.6593500000000654
9.390715 0.5722000000001406
9.391714 0.4910000000000331
9.392715 0.41079999999991956
9.393714 0.3254999999998884
9.394714 0.23060000000005298
9.395715 0.12359999999999455
9.396714 0.005299999999985872
9.397715 -0.12014999999990228
9.398714 -0.2471500000000154
9.399714 -0.37030000000007335
9.400714 -0.48535000000005796
9.401714 -0.5907499999999177
9.402715 -0.6875499999999674
9.403714 -0.7775500000001268
9.404715 -0.8624999999999952
9.405714 -0.9440999999998922
9.406714 -1.0235500000000535
9.407714 -1.1020000000000474
9.408714 -1.1811999999999934
9.409715 -1.2634500000000686
9.410714 -1.351449999999893
9.411715 -1.4475499999999641
9.412714 -1.5525000000000608
9.413714 -1.6646500000000106
9.414714 -1.7801499999999317
9.415714 -1.8931999999999283
9.416715 -1.9980500000000776
9.417714 -2.0913000000000874
9.418715 -2.1720999999998853
9.419714 -2.2422999999998847
9.420714 -2.3057000000001673
9.421714 -2.367049999999968
9.422714 -2.4310999999999083
9.423715 -2.50070000000005
9.424714 -2.576900000000014
9.425714 -2.65930000000001
9.426714 -2.7472000000000607
9.427714 -2.8395999999999977
9.428715 -2.9348999999999696
9.429714 -3.0317499999999926
9.430715 -3.1286499999999897
9.431714 -3.2230500000000886
9.432714 -3.31159999999997
9.433714 -3.3916000000000155
9.434714 -3.461000000000089
9.435715 -3.5196499999999227
9.436714 -3.570399999999925
9.437715 -3.617600000000061
9.438714 -3.6667000000000645
9.439714 -3.722699999999905
9.440714 -3.788549999999939
9.441714 -3.8644000000000873
9.442715 -3.9481500000000667
9.443714 -4.035799999999902
9.444715 -4.122699999999958
9.445714 -4.2050999999999545
9.446714 -4.280800000000008
9.447714 -4.349200000000088
9.448714 -4.410399999999967
9.449715 -4.465700000000003
9.450714 -4.515949999999921
9.451715 -4.561699999999953
9.452714 -4.604200000000135
9.453714 -4.644999999999996
9.454714 -4.686699999999905
9.455714 -4.7328000000001
9.456715 -4.786700000000005
9.457714 -4.850099999999941
9.458714 -4.92205000000006
9.459714 -4.999349999999965
9.460714 -5.076899999999912
9.461715 -5.148999999999952
9.462714 -5.210599999999968
9.463715 -5.259550000000051
9.464714 -5.297350000000104
9.465714 -5.326899999999989
9.466714 -5.352649999999966
9.467714 -5.379500000000058
9.468715 -5.409800000000069
9.469714 -5.44415000000003
9.470715 -5.482400000000019
9.471714 -5.523749999999938
9.472714 -5.567949999999919
9.473714 -5.615400000000097
9.474714 -5.666500000000088
9.475715 -5.720599999999888
9.476714 -5.775699999999856
9.477715 -5.828300000000099
9.478714 -5.873750000000115
9.479714 -5.908399999999918
9.480714 -5.930849999999897
9.481714 -5.942650000000105
9.482715 -5.949100000000006
9.483714 -5.956649999999848
9.484715 -5.970650000000112
9.485714 -5.994650000000143
9.486714 -6.0286999999999145
9.487714 -6.069549999999923
9.488714 -6.112450000000067
9.489715 -6.15324999999993
9.490714 -6.189699999999999
9.491714 -6.22130000000002
9.492714 -6.249449999999948
9.493714 -6.274900000000083
9.494715 -6.2972999999999155
9.495714 -6.315200000000035
9.496715 -6.326000000000074
9.497714 -6.328899999999936
9.498714 -6.3251000000000275
9.499714 -6.31824999999999
9.500714 -6.314449999999909
9.501715 -6.3190500000000895
9.502714 -6.335250000000063
9.503715 -6.362399999999997
9.504714 -6.395650000000017
9.505714 -6.428549999999873
9.506714 -6.4544499999999445
9.507714 -6.470000000000087
9.508715 -6.475300000000073
9.509714 -6.473249999999937
9.510715 -6.468400000000061
9.511714 -6.464200000000017
9.512714 -6.461699999999945
9.513714 -6.45974999999993
9.514714 -6.456600000000027
9.515715 -6.450650000000037
9.516714 -6.442800000000005
9.517715 -6.436050000000089
9.518714 -6.434399999999917
9.519714 -6.440949999999939
9.520715 -6.454799999999934
9.521714 -6.472249999999943
9.522715 -6.487050000000045
9.523714 -6.492300000000058
9.524714 -6.484100000000037
9.525714 -6.462799999999973
9.526714 -6.432750000000004
9.527715 -6.400799999999994
9.528714 -6.373299999999984
9.529715 -6.353650000000005
9.530714 -6.341499999999982
9.531714 -6.333550000000003
9.532714 -6.32555000000005
9.533714 -6.314750000000011
9.534715 -6.3014000000000125
9.535714 -6.2878000000000585
9.536715 -6.276849999999924
9.537714 -6.270299999999988
9.538714 -6.266650000000001
9.539714 -6.261299999999956
9.540714 -6.248700000000083
9.541715 -6.224700000000052
9.542714 -6.188899999999987
9.543715 -6.145249999999977
9.544714 -6.100499999999939
9.545714 -6.061749999999953
9.546714 -6.033400000000043
9.547714 -6.015450000000037
9.548715 -6.003899999999958
9.549714 -5.992349999999965
9.550714 -5.975250000000033
9.551714 -5.950350000000042
9.552714 -5.918950000000002
9.553715 -5.884950000000031
9.554714 -5.8523999999999905
9.555715 -5.823049999999999
9.556714 -5.795450000000042
9.557714 -5.765749999999976
9.558714 -5.729649999999982
9.559714 -5.685100000000013
9.560715 -5.634000000000021
9.561714 -5.581599999999933
9.562715 -5.5343999999999705
9.563714 -5.497100000000001
9.564714 -5.470599999999985
9.565714 -5.45140000000003
9.566714 -5.432650000000011
9.567715 -5.407499999999978
9.568714 -5.372099999999963
9.569715 -5.327000000000023
9.570714 -5.276149999999986
9.571714 -5.225099999999968
9.572714 -5.178450000000064
9.573714 -5.137200000000005
9.574715 -5.098800000000008
9.575714 -5.058600000000004
9.576715 -5.012749999999937
9.577714 -4.9604500000000575
9.578714 -4.904150000000027
9.579714 -4.848899999999965
9.580714 -4.799749999999988
9.581715 -4.759100000000047
9.582714 -4.7250500000000155
9.583714 -4.692249999999933
9.584714 -4.65455
9.585714 -4.60720000000003
9.586715 -4.549299999999975
9.587714 -4.484349999999988
9.588715 -4.418550000000014
9.589714 -4.3579000000000185
9.590714 -4.305200000000002
9.591714 -4.259299999999962
9.592714 -4.216000000000029
9.593715 -4.170249999999997
9.594714 -4.118450000000027
9.595715 -4.060550000000059
9.596714 -4.0001999999999915
9.597714 -3.9420999999999555
9.598714 -3.8897999999999886
9.599714 -3.8439000000000356
9.600715 -3.8013499999999674
9.601714 -3.7566999999999635
9.602715 -3.7050000000000276
9.603714 -3.643850000000035
9.604714 -3.5749499999999585
9.605714 -3.503399999999976
9.606714 -3.4350500000000435
9.607715 -3.3741000000000327
9.608714 -3.32104999999994
9.609715 -3.272749999999949
9.610714 -3.2239500000000483
9.611714 -3.1699000000000486
9.612714 -3.1085499999999877
9.613714 -3.041649999999986
9.614715 -2.9735999999999825
9.615714 -2.9091000000000187
9.616714 -2.850900000000035
9.617714 -2.798099999999984
9.618714 -2.7471000000000267
9.619715 -2.6931000000000003
9.620714 -2.6323999999999446
9.621715 -2.5645999999999827
9.622714 -2.492800000000045
9.623714 -2.4221999999999957
9.624714 -2.3572500000000085
9.625714 -2.2997999999999768
9.626715 -2.2483499999999963
9.627714 -2.1987000000000223
9.628715 -2.1457499999999636
9.629714 -2.0861500000000226
9.630714 -2.0197999999999916
9.631714 -1.94975
9.632714 -1.880500000000021
9.633715 -1.8157500000000153
9.634714 -1.756999999999974
9.635715 -1.702050000000014
9.636714 -1.64700000000002
9.637714 -1.587849999999929
9.638714 -1.5221999999999631
9.639714 -1.4510000000000565
9.640715 -1.377900000000022
9.641714 -1.307299999999973
9.642715 -1.2425499999999672
9.643714 -1.1841500000000018
9.644714 -1.1296000000000048
9.645715 -1.074799999999966
9.646714 -1.0159000000000036
9.647715 -0.9516000000000212
9.648714 -0.8829500000000733
9.649714 -0.8133999999999919
9.650714 -0.7470499999999609
9.651714 -0.6864999999999997
9.652715 -0.6316999999999607
9.653714 -0.5797499999999831
9.654715 -0.5269000000000454
9.655714 -0.46990000000003695
9.656714 -0.40739999999997445
9.657714 -0.34099999999996977
9.658714 -0.27410000000005486
9.659715 -0.21010000000000126
9.660714 -0.15104999999994428
9.661715 -0.0963000000000526
9.662714 -0.04310000000003894
9.663714 0.01200000000001547
9.664714 0.07165000000001684
9.665714 0.13649999999996998
9.666715 0.20469999999998129
9.667714 0.2726000000000638
9.668715 0.3372000000000618
9.669714 0.39664999999999495
9.670714 0.45149999999992074
9.671714 0.5044000000000055
9.672714 0.5583500000000581
9.673715 0.615699999999969
9.674714 0.6764499999999986
9.675714 0.7386500000000455
9.676714 0.7995999999999698
9.677714 0.8564999999999441
9.678715 0.908149999999993
9.679714 0.9557500000000052
9.680715 1.0020500000000079
9.681714 1.0503000000000249
9.682714 1.102449999999984
9.683714 1.1586999999999534
9.684714 1.2175000000000553
9.685715 1.275750000000013
9.686714 1.3309500000000147
9.687715 1.3821500000000402
9.688714 1.430099999999955
9.689714 1.4771499999999964
9.690714 1.5259000000000107
9.691714 1.5780499999999698
9.692715 1.6335499999999872
9.693714 1.6906000000000558
9.694715 1.7465000000000361
9.695714 1.7990499999999583
9.696714 1.8474000000000095
9.697714 1.8923500000000288
9.698714 1.9364000000000012
9.699715 1.9822499999999805
9.700714 2.031149999999916
9.701715 2.0828999999999986
9.702714 2.1355500000000416
9.703714 2.1861499999999494
9.704714 2.2325000000000124
9.705714 2.2734500000000555
9.706715 2.31010000000002
9.707714 2.3450500000000116
9.708714 2.3809499999999373
9.709714 2.4199999999999395
9.710714 2.4621500000000447
9.711715 2.5059500000000625
9.712714 2.549349999999943
9.713715 2.5902500000000126
9.714714 2.627900000000058
9.715714 2.663399999999934
9.716714 2.698899999999983
9.717714 2.7366500000000626
9.718715 2.778100000000016
9.719714 2.82234999999997
9.720715 2.8671000000000078
9.721714 2.9096000000000157
9.722714 2.947299999999948
9.723714 2.9793999999999654
9.724714 3.007400000000059
9.725715 3.0340499999999966
9.726714 3.0622999999999587
9.727715 3.0941500000000213
9.728714 3.1294500000000025
9.729714 3.166350000000009
9.730714 3.2017999999999978
9.731714 3.2331000000000025
9.732715 3.2596499999999926
9.733714 3.2823999999999875
9.734715 3.303950000000007
9.735714 3.326700000000002
9.736714 3.3519000000000085
9.737714 3.3792500000000105
9.738714 3.4063499999999713
9.739715 3.4306999999999914
9.740714 3.450450000000004
9.741714 3.4657500000000176
9.742714 3.4791000000000163
9.743714 3.493899999999946
9.744715 3.5134000000000034
9.745714 3.5387500000000176
9.746715 3.568550000000031
9.747714 3.5997000000000288
9.748714 3.6280499999999383
9.749714 3.650599999999952
9.750714 3.6664500000000224
9.751715 3.67735000000001
9.752714 3.6862000000000354
9.753715 3.6959999999999944
9.754714 3.708249999999965
9.755714 3.722049999999987
9.756714 3.7351500000000306
9.757714 3.7449000000000163
9.758715 3.750200000000002
9.759714 3.751950000000035
9.760715 3.7529499999999425
9.761714 3.75664999999999
9.762714 3.7656000000000494
9.763714 3.7798000000000345
9.764714 3.7965499999999786
9.765715 3.811549999999976
9.766714 3.820749999999991
9.767715 3.822200000000008
9.768714 3.816700000000041
9.769714 3.807399999999992
9.770715 3.798749999999948
9.771714 3.794350000000009
9.772715 3.7951000000000477
9.773714 3.7994999999999868
9.774714 3.8043499999999493
9.775714 3.8064499999999715
9.776714 3.8044500000000703
9.777715 3.799349999999979
9.778714 3.793499999999936
9.779715 3.789700000000028
9.780714 3.7892500000000044
9.781714 3.7907499999999956
9.782714 3.7908500000000296
9.783714 3.7854999999999834
9.784715 3.7717500000000217
9.785714 3.7496000000000578
9.786715 3.7223999999999764
9.787714 3.695049999999974
9.788714 3.6725999999999948
9.789714 3.6576499999999705
9.790714 3.6495000000000104
9.791715 3.6452000000000186
9.792714 3.6401999999999615
9.793715 3.6307499999999915
9.794714 3.615749999999994
9.795714 3.5965500000000388
9.796714 3.5761000000000474
9.797714 3.5569499999999787
9.798715 3.5397500000000117
9.799714 3.5231999999999624
9.800714 3.504000000000007
9.801714 3.4792000000000503
9.802714 3.447949999999932
9.803715 3.412050000000007
9.804714 3.375600000000024
9.805715 3.3433000000000246
9.806714 3.3184500000000074
9.807714 3.3010999999999457
9.808714 3.2881999999999705
9.809714 3.274750000000024
9.810715 3.2556000000000425
9.811714 3.2276999999999827
9.812715 3.191649999999963
9.813714 3.1505499999999986
9.814714 3.1081999999999983
9.815714 3.0678499999999866
9.816714 3.030650000000051
9.817715 2.9951000000000283
9.818714 2.958700000000019
9.819715 2.9195499999999828
9.820714 2.877449999999938
9.821714 2.834699999999975
9.822714 2.794550000000031
9.823714 2.7598499999999944
9.824715 2.731499999999998
9.825714 2.7072500000000117
9.826715 2.6823999999999946
9.827714 2.651800000000055
9.828714 2.6119500000000397
9.829714 2.562349999999953
9.830714 2.5058499999999415
9.831715 2.4472499999999946
9.832714 2.391000000000025
9.833714 2.339900000000034
9.834714 2.294150000000002
9.835714 2.251349999999978
9.836715 2.2082500000000262
9.837714 2.1627500000000364
9.838715 2.114799999999948
9.839714 2.065750000000005
9.840714 2.0179500000000115
9.841714 1.9730999999999395
9.842714 1.930400000000037
9.843715 1.8873500000000585
9.844714 1.8403999999999643
9.845715 1.7864499999999985
9.846714 1.7247500000000353
9.847714 1.6572999999999762
9.848714 1.58844999999996
9.849714 1.5226999999999602
9.850715 1.4633000000000007
9.851714 1.410850000000026
9.852715 1.3634499999999952
9.853714 1.3172500000000267
9.854714 1.2681500000000234
9.855714 1.2144999999999864
9.856714 1.1560499999999605
9.857715 1.0941999999999896
9.858714 1.0315000000000323
9.859715 0.9693500000000459
9.860714 0.9078000000000037
9.861714 0.8453999999999753
9.862714 0.7802999999999803
9.863714 0.7116500000000324
9.864715 0.6400000000000156
9.865714 0.5678999999999754
9.866714 0.4984500000000148
9.867714 0.434099999999972
9.868714 0.3757000000000066
9.869715 0.32160000000003297
9.870714 0.26844999999999297
9.871715 0.21255000000001273
9.872714 0.15079999999998914
9.873714 0.0820999999999808
9.874714 0.007749999999997342
9.875714 -0.06974999999997608
9.876715 -0.14725000000003624
9.877714 -0.22279999999999522
9.878715 -0.29599999999997684
9.879714 -0.3674500000000122
9.880714 -0.4384500000000242
9.881714 -0.5100500000000674
9.882714 -0.5821499999999341
9.883715 -0.6538499999999247
9.884714 -0.7238000000000556
9.885715 -0.7911500000000806
9.886714 -0.8564999999999441
9.887714 -0.9214999999999918
9.888714 -0.9886500000000353
9.889714 -1.060099999999984
9.890715 -1.1369499999999526
9.891714 -1.2186499999999705
9.892715 -1.3027999999999997
9.893714 -1.3865499999999795
9.894714 -1.4673500000000375
9.895715 -1.5436500000000353
9.896714 -1.615599999999981
9.897715 -1.6847500000000126
9.898714 -1.753450000000021
9.899714 -1.8236500000000204
9.900714 -1.896450000000039
9.901714 -1.9718499999999903
9.902715 -2.049199999999956
9.903714 -2.12770000000001
9.904715 -2.206699999999975
9.905714 -2.2864000000000044
9.906714 -2.3674500000000176
9.907714 -2.4507499999999736
9.908714 -2.536150000000039
9.909715 -2.6227499999999933
9.910714 -2.708999999999958
9.911715 -2.7927500000000243
9.912714 -2.8723000000000463
9.913714 -2.946999999999932
9.914714 -3.0179999999999443
9.915714 -3.0875999999999992
9.916715 -3.1582000000000483
9.917714 -3.232200000000043
9.918715 -3.3107999999999573
9.919714 -3.3933499999999617
9.920714 -3.47825000000003
9.921714 -3.563200000000072
9.922714 -3.6465500000000017
9.923715 -3.7275999999999283
9.924714 -3.8066499999999532
9.925714 -3.8851000000000337
9.926714 -3.9643000000000663
9.927714 -4.04454999999998
9.928715 -4.125699999999941
9.929714 -4.206400000000051
9.930715 -4.285350000000042
9.931714 -4.362299999999958
9.932714 -4.4378000000000295
9.933714 -4.513999999999994
9.934714 -4.59319999999994
9.935715 -4.676900000000033
9.936714 -4.765050000000038
9.937715 -4.856099999999992
9.938714 -4.947049999999998
9.939714 -5.034449999999965
9.940714 -5.1164000000000245
9.941714 -5.192749999999996
9.942715 -5.265249999999999
9.943714 -5.336750000000008
9.944715 -5.409799999999982
9.945714 -5.485850000000025
9.946714 -5.564349999999992
9.947714 -5.643599999999998
9.948714 -5.721399999999988
9.949715 -5.796849999999999
9.950714 -5.870699999999986
9.951715 -5.944800000000014
9.952714 -6.021700000000043
9.953714 -6.103099999999959
9.954714 -6.188799999999953
9.955714 -6.276250000000067
9.956715 -6.36230000000005
9.957714 -6.443899999999947
9.958714 -6.519699999999948
9.959714 -6.590950000000001
9.960714 -6.660499999999995
9.961715 -6.732199999999986
9.962714 -6.808350000000063
9.963715 -6.8891500000000345
9.964714 -6.972449999999991
9.965714 -7.054600000000032
9.966714 -7.132649999999977
9.967714 -7.205299999999987
9.968715 -7.273950000000022
9.969714 -7.341749999999983
9.970715 -7.411750000000001
9.971714 -7.485799999999969
9.972714 -7.5635999999999575
9.973714 -7.642050000000039
9.974714 -7.717599999999998
9.975715 -7.787849999999971
9.976714 -7.852249999999987
9.977715 -7.913549999999987
9.978714 -7.9758000000000076
9.979714 -8.042399999999994
9.980714 -8.115000000000032
9.981714 -8.192349999999998
9.982715 -8.27095
9.983714 -8.346449999999985
9.984715 -8.416149999999986
9.985714 -8.480200000000014
9.986714 -8.541650000000022
9.987714 -8.604649999999994
9.988714 -8.672449999999957
9.989715 -8.745900000000066
9.990714 -8.822750000000035
9.991714 -8.898849999999966
9.992714 -8.969749999999943
9.993714 -9.03302500000003
9.994715 -9.089449999999994
9.995714 -9.142609999999996
9.996715 -9.197045000000017
9.997714 -9.255994999999954
9.998714 -9.319975000000001
9.999714 -9.386659999999994
10.00071 -9.451900000000037
10.00171 -9.512205000000023
10.00271 -9.566455000000005
10.00371 -9.616510000000009
10.00471 -9.66679999999994
10.00571 -9.72179499999998
10.00671 -9.783730000000046
10.00771 -9.851530000000007
10.00871 -9.92110000000001
10.00971 -9.987085000000024
10.01071 -10.04548000000001
10.01171 -10.095349999999971
10.01271 -10.139399999999945
10.01371 -10.18257000000005
10.01471 -10.229695000000053
10.01571 -10.283289999999962
10.01671 -10.342289999999958
10.01771 -10.403059999999995
10.01871 -10.46106000000004
10.01971 -10.513165000000006
10.02071 -10.559354999999972
10.02171 -10.602524999999991
10.02271 -10.64690499999999
10.02371 -10.69570500000002
10.02471 -10.749300000000018
10.02571 -10.80483
10.02671 -10.857335000000017
10.02771 -10.902294999999995
10.02871 -10.937964999999974
10.02971 -10.966209999999998
10.03071 -10.991985000000005
10.03171 -11.021244999999965
10.03271 -11.05829
10.03371 -11.103930000000037
10.03471 -11.155380000000019
10.03571 -11.207535
10.03671 -11.255524999999974
10.03771 -11.296919999999973
10.03871 -11.332495000000026
10.03971 -11.36558000000001
10.04071 -11.39982999999998
10.04171 -11.437294999999985
10.04271 -11.477059999999991
10.04371 -11.515710000000032
10.04471 -11.549240000000015
10.04571 -11.575009999999999
10.04671 -11.593614999999991
10.04771 -11.608984999999985
10.04871 -11.626745000000014
10.04971 -11.651659999999987
10.05071 -11.685584999999998
10.05171 -11.726515000000012
10.05271 -11.769415000000006
10.05371 -11.808424999999993
10.05471 -11.839220000000001
10.05571 -11.860810000000011
10.05671 -11.875584999999997
10.05771 -11.887784999999994
10.05871 -11.901309999999988
10.05971 -11.91791499999999
10.06071 -11.936655000000005
10.06171 -11.954785000000008
10.06271 -11.969595000000007
10.06371 -11.980319999999999
10.06471 -11.988809999999988
10.06571 -11.998850000000008
10.06671 -12.014490000000007
10.06771 -12.03777999999999
10.06871 -12.067475000000002
10.06971 -12.099235
10.07071 -12.127239999999999
10.07171 -12.146490000000004
10.07271 -12.15478
10.07371 -12.153564999999999
10.07471 -12.147079999999999
10.07571 -12.140387999999996
10.07671 -12.137376999999999
10.07771 -12.139368000000001
10.07871 -12.145048499999996
10.07971 -12.151740999999998
10.08071 -12.157101000000003
10.08171 -12.160438999999998
10.08271 -12.1630152
10.08371 -12.1671246
10.08471 -12.1745178
10.08571 -12.185026899999999
10.08671 -12.196102
10.08771 -12.203594000000002
10.08871 -12.203453
10.08971 -12.193532999999997
10.09071 -12.174703
10.09171 -12.150705499999997
10.09271 -12.1267525
10.09371 -12.107655
10.09471 -12.096115
10.09571 -12.091900000000004
10.09671 -12.092445000000005
10.09771 -12.094139999999998
10.09871 -12.093884999999997
10.09971 -12.090210000000003
10.10071 -12.083294999999996
10.10171 -12.074190000000003
10.10271 -12.063734999999994
10.10371 -12.05169999999999
10.10471 -12.036610000000003
10.10571 -12.016515000000004
10.10671 -11.99014000000001
10.10771 -11.957915000000014
10.10871 -11.92229999999999
10.10971 -11.887249999999986
10.11071 -11.856829999999999
10.11171 -11.833755000000002
10.11271 -11.81839000000001
10.11371 -11.808554999999995
10.11471 -11.800359999999998
10.11571 -11.789510000000005
10.11671 -11.772745000000013
10.11771 -11.748785000000018
10.11871 -11.718109999999966
10.11971 -11.682484999999982
10.12071 -11.644185000000018
10.12171 -11.604840000000024
10.12271 -11.56518500000001
10.12371 -11.525299999999962
10.12471 -11.485234999999982
10.12571 -11.445585000000037
10.12671 -11.407609999999988
10.12771 -11.373029999999993
10.12871 -11.343180000000004
10.12971 -11.318250000000003
10.13071 -11.296825000000005
10.13171 -11.275799999999968
10.13271 -11.251240000000008
10.13371 -11.21955
10.13471 -11.178640000000014
10.13571 -11.128560000000023
10.13671 -11.071494999999972
10.13771 -11.011209999999991
10.13871 -10.951699999999995
10.13971 -10.896009999999999
10.14071 -10.84558000000002
10.14171 -10.800174999999996
10.14271 -10.75831000000001
10.14371 -10.71812499999999
10.14471 -10.678264999999971
10.14571 -10.638079999999995
10.14671 -10.59743000000001
10.14771 -10.556170000000034
10.14871 -10.513510000000016
10.14971 -10.467810000000002
10.15071 -10.416960000000008
10.15171 -10.35916999999999
10.15271 -10.294189999999949
10.15371 -10.223780000000009
10.15471 -10.151369999999993
10.15571 -10.081754999999998
10.15671 -10.019165000000035
10.15771 -9.965614999999945
10.15871 -9.920450000000004
10.15971 -9.880450000000069
10.16071 -9.840960000000003
10.16171 -9.797279999999938
10.16271 -9.74661500000003
10.16371 -9.688360000000007
10.16471 -9.623870000000002
10.16571 -9.55546500000003
10.16671 -9.48501000000001
10.16771 -9.41329499999999
10.16871 -9.339859999999994
10.16971 -9.263819999999999
10.17071 -9.185259999999925
10.17171 -9.106240000000039
10.17271 -9.03015000000007
10.17371 -8.960879999999998
10.17471 -8.901024999999947
10.17571 -8.85015000000001
10.17671 -8.80465000000002
10.17771 -8.758449999999966
10.17871 -8.70510000000003
10.17971 -8.640299999999964
10.18071 -8.56314999999998
10.18171 -8.476500000000053
10.18271 -8.385800000000001
10.18371 -8.296499999999995
10.18471 -8.212199999999957
10.18571 -8.133749999999964
10.18671 -8.059300000000032
10.18771 -7.985950000000043
10.18871 -7.912249999999978
10.18971 -7.838649999999947
10.19071 -7.767150000000024
10.19171 -7.700250000000023
10.19271 -7.638650000000006
10.19371 -7.579999999999999
10.19471 -7.519150000000023
10.19571 -7.449899999999957
10.19671 -7.3674499999999865
10.19771 -7.270700000000084
10.19871 -7.163649999999966
10.19971 -7.053799999999932
10.20071 -6.9491999999999985
10.20171 -6.855850000000041
10.20271 -6.775699999999989
10.20371 -6.705950000000012
10.20471 -6.640550000000002
10.20571 -6.573849999999981
10.20671 -6.5026000000000135
10.20771 -6.42669999999998
10.20871 -6.348550000000001
10.20971 -6.270999999999967
10.21071 -6.195049999999959
10.21171 -6.118100000000043
10.21271 -6.035850000000054
10.21371 -5.943899999999967
10.21471 -5.840300000000028
10.21571 -5.728299999999999
10.21671 -5.615049999999934
10.21771 -5.50914999999999
10.21871 -5.417500000000006
10.21971 -5.342200000000002
10.22071 -5.279550000000018
10.22171 -5.221350000000034
10.22271 -5.158349999999975
10.22371 -5.084049999999965
10.22471 -4.996750000000032
10.22571 -4.899450000000073
10.22671 -4.797999999999955
10.22771 -4.69779999999996
10.22871 -4.6008000000000155
10.22971 -4.505350000000036
10.23071 -4.407899999999982
10.23171 -4.305699999999999
10.23271 -4.198950000000069
10.23371 -4.0919999999999845
10.23471 -3.992049999999945
10.23571 -3.9054999999999644
10.23671 -3.834300000000058
10.23771 -3.7749499999999854
10.23871 -3.7188499999999367
10.23971 -3.6551500000000723
10.24071 -3.575650000000024
10.24171 -3.477549999999965
10.24271 -3.364649999999976
10.24371 -3.245349999999973
10.24471 -3.1287500000000237
10.24571 -3.021100000000047
10.24671 -2.923750000000027
10.24771 -2.833049999999976
10.24871 -2.7438500000000023
10.24971 -2.652550000000007
10.25071 -2.558849999999974
10.25171 -2.466699999999992
10.25271 -2.381100000000032
10.25371 -2.305049999999989
10.25471 -2.236800000000004
10.25571 -2.169700000000021
10.25671 -2.0944999999999645
10.25771 -2.003300000000003
10.25871 -1.8933500000000227
10.25971 -1.76865
10.26071 -1.6388999999999467
10.26171 -1.5155000000000203
10.26271 -1.407300000000073
10.26371 -1.3171499999999927
10.26471 -1.2412499999999578
10.26571 -1.1716499999999894
10.26671 -1.1003500000000486
10.26771 -1.0223999999999651
10.26871 -0.9378499999999728
10.26971 -0.850700000000048
10.27071 -0.7652999999999827
10.27171 -0.6835499999999911
10.27271 -0.6029999999999751
10.27371 -0.5174999999999624
10.27471 -0.42085000000000733
10.27571 -0.3101499999999882
10.27671 -0.18825000000005296
10.27771 -0.06375000000001171
10.27871 0.05250000000003516
10.27971 0.15164999999997542
10.28071 0.2303500000000111
10.28171 0.29249999999999765
10.28271 0.3478999999999809
10.28371 0.4075000000000085
10.28471 0.4793999999999805
10.28571 0.5660499999999951
10.28671 0.6637500000000046
10.28771 0.765750000000006
10.28871 0.8659500000000008
10.28971 0.9616500000000222
10.29071 1.0544500000000088
10.29171 1.1487499999999866
10.29271 1.2480500000000214
10.29371 1.352299999999966
10.29471 1.456749999999979
10.29571 1.553600000000002
10.29671 1.6355000000000015
10.29771 1.699799999999984
10.29871 1.7504500000000387
10.29971 1.7966500000000072
10.30071 1.850099999999976
10.30171 1.9200000000000466
10.30271 2.0096499999999566
10.30371 2.1155000000000133
10.30471 2.229000000000033
10.30571 2.340499999999978
10.30671 2.442950000000003
10.30771 2.5346499999999614
10.30871 2.6187999999999905
10.30971 2.7002500000000533
10.31071 2.782500000000042
10.31171 2.865450000000009
10.31271 2.9457000000000093
10.31371 3.0184499999999677
10.31471 3.0807999999999356
10.31571 3.1347499999999884
10.31671 3.1868500000000606
10.31771 3.246200000000046
10.31871 3.320649999999977
10.31971 3.413050000000001
10.32071 3.5196500000000097
10.32171 3.631499999999944
10.32271 3.7378499999999972
10.32371 3.830100000000013
10.32471 3.9049999999999674
10.32571 3.965400000000008
10.32671 4.018199999999972
10.32771 4.070700000000007
10.32871 4.127750000000076
10.32971 4.190000000000009
10.33071 4.254849999999963
10.33171 4.319149999999945
10.33271 4.381750000000042
10.33371 4.444949999999996
10.33471 4.513499999999997
10.33571 4.592250000000006
10.33671 4.6831499999999515
10.33771 4.783099999999991
10.33871 4.884750000000004
10.33971 4.9786000000000445
10.34071 5.056550000000041
10.34171 5.115499999999978
10.34271 5.158300000000001
10.34371 5.192550000000015
10.34471 5.227199999999991
10.34571 5.269749999999973
10.34671 5.323449999999983
10.34771 5.386500000000016
10.34871 5.4547500000000015
10.34971 5.523900000000033
10.35071 5.591599999999961
10.35171 5.6584000000000145
10.35271 5.726499999999992
10.35371 5.797549999999978
10.35471 5.870950000000027
10.35571 5.943049999999981
10.35671 6.008050000000028
10.35771 6.0611500000000085
10.35871 6.100399999999992
10.35971 6.128350000000025
10.36071 6.152250000000023
10.36171 6.180599999999932
10.36271 6.220549999999981
10.36371 6.275500000000027
10.36471 6.343649999999979
10.36571 6.419599999999987
10.36671 6.496300000000034
10.36771 6.567950000000051
10.36871 6.631650000000003
10.36971 6.687350000000001
10.37071 6.73710000000001
10.37171 6.7825999999999995
10.37271 6.824149999999987
10.37371 6.860899999999985
10.37471 6.891399999999978
10.37571 6.914949999999985
10.37671 6.93365000000003
10.37771 6.952300000000015
10.37871 6.9768499999999305
10.37971 7.012399999999953
10.38071 7.0613500000000355
10.38171 7.121899999999997
10.38271 7.188400000000035
10.38371 7.253750000000073
10.38471 7.311550000000007
10.38571 7.357649999999941
10.38671 7.391649999999999
10.38771 7.416250000000062
10.38871 7.4352999999999225
10.38971 7.452849999999965
10.39071 7.471400000000003
10.39171 7.4919649999999685
10.39271 7.514660000000009
10.39371 7.5397100000000075
10.39471 7.568019999999991
10.39571 7.601034999999995
10.39671 7.640149999999998
10.39771 7.685225000000038
10.39871 7.734215000000047
10.39971 7.7831599999999765
10.40071 7.826599999999957
10.40171 7.859569999999969
10.40271 7.879315000000001
10.40371 7.885925000000044
10.40471 7.88281
10.40571 7.875360000000018
10.40671 7.869300000000033
10.40771 7.869395000000001
10.40871 7.8783399999999935
10.40971 7.896449999999968
10.41071 7.922200000000032
10.41171 7.953169999999968
10.41271 7.986929999999943
10.41371 8.02120000000005
10.41471 8.05398500000002
10.41571 8.083790000000015
10.41671 8.108795000000018
10.41771 8.12671999999995
10.41871 8.13605499999999
10.41971 8.13619500000004
10.42071 8.127884999999981
10.42171 8.113984999999968
10.42271 8.098760000000002
10.42371 8.087140000000028
10.42471 8.083365000000022
10.42571 8.089819999999989
10.42671 8.106349999999987
10.42771 8.130025000000016
10.42871 8.156359999999998
10.42971 8.180364999999966
10.43071 8.197734999999991
10.43171 8.205975000000025
10.43271 8.204575000000025
10.43371 8.194824999999996
10.43471 8.178874999999977
10.43571 8.159200000000013
10.43671 8.137970000000015
10.43771 8.116894999999962
10.43871 8.097569999999985
10.43971 8.081785000000002
10.44071 8.071560000000007
10.44171 8.068794999999996
10.44271 8.074474999999982
10.44371 8.087765000000005
10.44471 8.105695000000003
10.44571 8.123440000000004
10.44671 8.135270000000006
10.44771 8.136379999999994
10.44871 8.12409000000001
10.44971 8.098785000000031
10.45071 8.06394499999999
10.45171 8.024695000000007
10.45271 7.986395
10.45371 7.953119999999994
10.45471 7.926720000000012
10.45571 7.906904999999999
10.45671 7.892120000000009
10.45771 7.880709999999978
10.45871 7.871630000000004
10.45971 7.864485000000018
10.46071 7.8589
10.46171 7.853729999999971
10.46271 7.8463899999999835
10.46371 7.8331650000000055
10.46471 7.810515000000002
10.46571 7.776404999999993
10.46671 7.731699999999993
10.46771 7.680475000000023
10.46871 7.628949999999995
10.46971 7.583505000000003
10.47071 7.548625000000013
10.47171 7.525434999999998
10.47271 7.511504999999996
10.47371 7.501980000000001
10.47471 7.491589999999992
10.47571 7.476504999999987
10.47671 7.455190000000004
10.47771 7.428240000000008
10.47871 7.397135000000005
10.47971 7.362779999999999
10.48071 7.324749999999998
10.48171 7.281489999999991
10.48271 7.231615000000005
10.48371 7.175500000000016
10.48471 7.116014999999985
10.48571 7.0582499999999975
10.48671 7.007990000000011
10.48771 6.969365000000001
10.48871 6.943024999999997
10.48971 6.925574999999988
10.49071 6.910610000000002
10.49171 6.891014999999999
10.49271 6.861539999999986
10.49371 6.820460000000009
10.49471 6.769655000000009
10.49571 6.713364999999993
10.49671 6.655994999999999
10.49771 6.600194999999999
10.49871 6.546200000000008
10.49971 6.492505000000009
10.50071 6.437584999999994
10.50171 6.381494999999992
10.50271 6.326469999999997
10.50371 6.276205000000008
10.50471 6.233955000000009
10.50571 6.200489999999992
10.50671 6.173014999999991
10.50771 6.145655000000007
10.50871 6.111475000000007
10.50971 6.065163999999994
10.51071 6.0051969999999955
10.51171 5.934428000000004
10.51271 5.858845500000001
10.51371 5.785107999999999
10.51471 5.717963
10.51571 5.658675499999998
10.51671 5.605205500000001
10.51771 5.553857500000003
10.51871 5.5014984999999985
10.51971 5.447206999999998
10.52071 5.392499000000001
10.52171 5.3400739999999995
10.52271 5.291757999999999
10.52371 5.246838500000001
10.52471 5.201707000000001
10.52571 5.1511263000000005
10.52671 5.09058025
10.52771 5.0185602000000005
10.52871 4.93764495
10.52971 4.8537859999999995
10.53071 4.7740368
10.53171 4.703762999999999
10.53271 4.6445825
10.53371 4.593973999999999
10.53471 4.5467065
10.53571 4.4973220000000005
10.53671 4.44248
10.53771 4.382052999999999
10.53871 4.318519500000001
10.53971 4.255080500000001
10.54071 4.193529999999999
10.54171 4.133038000000002
10.54271 4.070456000000001
10.54371 4.002052999999998
10.54471 3.9257574999999987
10.54571 3.8427010000000017
10.54671 3.757211500000001
10.54771 3.6752345000000006
10.54871 3.6018085000000006
10.54971 3.538807499999999
10.55071 3.484109500000003
10.55171 3.4324934999999965
10.55271 3.377923000000001
10.55371 3.3161150000000026
10.55471 3.2461399999999934
10.55571 3.1704000000000017
10.55671 3.093155000000007
10.55771 3.018195
10.55871 2.946969999999998
10.55971 2.8781399999999997
10.56071 2.808610000000001
10.56171 2.73548
10.56271 2.657929999999998
10.56371 2.5779649999999976
10.56471 2.4996399999999923
10.56571 2.4271049999999987
10.56671 2.362475000000001
10.56771 2.3045999999999984
10.56871 2.2493000000000056
10.56971 2.1910900000000075
10.57071 2.1255049999999986
10.57171 2.0509349999999946
10.57271 1.9691450000000004
10.57371 1.8842950000000032
10.57471 1.8008149999999963
10.57571 1.7214799999999937
10.57671 1.646410000000003
10.57771 1.573334999999999
10.57871 1.4992449999999957
10.57971 1.4222400000000068
10.58071 1.3426900000000066
10.58171 1.2631950000000034
10.58271 1.1872849999999975
10.58371 1.1175399999999907
10.58471 1.0541299999999971
10.58571 0.9945000000000027
10.58671 0.9343649999999987
10.58771 0.8695299999999964
10.58871 0.7977149999999992
10.58971 0.7194500000000035
10.59071 0.6376500000000057
10.59171 0.5561650000000069
10.59271 0.477979999999995
10.59371 0.4039899999999934
10.59471 0.3328550000000004
10.59571 0.26197999999999844
10.59671 0.1890900000000033
10.59771 0.11350499999999986
10.59871 0.036445000000003
10.59971 -0.03959000000000211
10.60071 -0.11224500000000387
10.60171 -0.18068499999999943
10.60271 -0.24617999999999907
10.60371 -0.3116800000000004
10.60471 -0.3805500000000016
10.60571 -0.45504499999999115
10.60671 -0.5352549999999997
10.60771 -0.6191100000000043
10.60871 -0.7032699999999937
10.60971 -0.7844950000000014
10.61071 -0.8608750000000048
10.61171 -0.9323649999999996
10.61271 -1.0003850000000039
10.61371 -1.066814999999997
10.61471 -1.1329949999999918
10.61571 -1.19912
10.61671 -1.264460000000001
10.61771 -1.3281250000000056
10.61871 -1.3899200000000012
10.61971 -1.4509049999999915
10.62071 -1.5132950000000056
10.62171 -1.5795750000000017
10.62271 -1.6514549999999997
10.62371 -1.7291150000000057
10.62471 -1.810940000000001
10.62571 -1.8940599999999939
10.62671 -1.975349999999991
10.62771 -2.052460000000005
10.62871 -2.1243850000000073
10.62971 -2.1915150000000003
10.63071 -2.255144999999993
10.63171 -2.3167899999999917
10.63271 -2.3776600000000077
10.63371 -2.4384700000000037
10.63471 -2.4996399999999923
10.63571 -2.561589999999997
10.63671 -2.6249550000000075
10.63771 -2.690565000000003
10.63871 -2.759059999999996
10.63971 -2.830469999999996
10.64071 -2.903895
10.64171 -2.9775750000000043
10.64271 -3.0493350000000046
10.64371 -3.117104999999999
10.64471 -3.179564999999994
10.64571 -3.2365050000000033
10.64671 -3.2888139999999995
10.64771 -3.3381999999999987
10.64871 -3.386769000000004
10.64971 -3.436638500000001
10.65071 -3.489618999999997
10.65171 -3.547041
10.65271 -3.6096054999999994
10.65371 -3.6772804999999997
10.65471 -3.7492195000000006
10.65571 -3.8237514999999993
10.65671 -3.8985715000000023
10.65771 -3.9711274999999984
10.65871 -4.039129
10.65971 -4.101035500000001
10.66071 -4.156374499999997
10.66171 -4.205752
10.66271 -4.250601500000001
10.66371 -4.2927905
10.66471 -4.334262999999998
10.66571 -4.376817999999999
10.66671 -4.422029000000001
10.66771 -4.471214000000002
10.66871 -4.525310999999999
10.66971 -4.584629849999999
10.67071 -4.64852627
10.67171 -4.715193800000001
10.67271 -4.78179158
10.67371 -4.844960349999999
10.67471 -4.90168365
10.67571 -4.950207999999999
10.67671 -4.990638000000001
10.67771 -5.024962500000001
10.67871 -5.056464499999999
10.67971 -5.0887175000000004
10.68071 -5.124595499999998
10.68171 -5.1656739999999965
10.68271 -5.212132000000005
10.68371 -5.263212500000003
10.68471 -5.317857999999998
10.68571 -5.3750754999999995
10.68671 -5.433990499999999
10.68771 -5.4934995
10.68871 -5.551831999999997
10.68971 -5.606413499999999
10.69071 -5.654276500000006
10.69171 -5.693048999999995
10.69271 -5.721984999999992
10.69371 -5.742645
10.69471 -5.75889
10.69571 -5.775895000000009
10.69671 -5.798560000000007
10.69771 -5.830044999999999
10.69871 -5.870874999999991
10.69971 -5.919049999999993
10.70071 -5.970980000000008
10.70171 -6.022855000000003
10.70271 -6.0719400000000014
10.70371 -6.116969999999994
10.70471 -6.15778
10.70571 -6.1945700000000015
10.70671 -6.227100000000003
10.70771 -6.254524999999998
10.70871 -6.275949999999986
10.70971 -6.291405000000008
10.71071 -6.302689999999997
10.71171 -6.313564999999997
10.71271 -6.328815000000016
10.71371 -6.352760000000006
10.71471 -6.387579999999997
10.71571 -6.43213499999999
10.71671 -6.482194999999995
10.71771 -6.5317500000000015
10.71871 -6.57507500000001
10.71971 -6.608455000000007
10.72071 -6.631145000000004
10.72171 -6.6451399999999845
10.72271 -6.653709999999979
10.72371 -6.660015000000004
10.72471 -6.666045000000001
10.72571 -6.672365000000009
10.72671 -6.678955000000002
10.72771 -6.686304999999992
10.72871 -6.696130000000003
10.72971 -6.711179999999996
10.73071 -6.734065000000015
10.73171 -6.765695000000004
10.73271 -6.804194999999991
10.73371 -6.844839999999995
10.73471 -6.88129
10.73571 -6.907640000000008
10.73671 -6.920574999999996
10.73771 -6.920565000000013
10.73871 -6.911625000000001
10.73971 -6.899679999999983
10.74071 -6.890480000000012
10.74171 -6.8876450000000204
10.74271 -6.891884999999992
10.74371 -6.901774999999981
10.74471 -6.914929999999979
10.74571 -6.929530000000013
10.74671 -6.945175000000035
10.74771 -6.9624249999999765
10.74871 -6.981609999999992
10.74971 -7.00173
10.75071 -7.019820000000012
10.75171 -7.031579999999988
10.75271 -7.032909999999965
10.75371 -7.022055000000014
10.75471 -7.000655000000003
10.75571 -6.973695000000004
10.75671 -6.948205000000028
10.75771 -6.930554999999994
10.75871 -6.924544999999983
10.75971 -6.930275000000028
10.76071 -6.944315000000002
10.76171 -6.9613799999999895
10.76271 -6.976464999999994
10.76371 -6.9864549999999745
10.76471 -6.990649999999995
10.76571 -6.989995000000011
10.76671 -6.985614999999992
10.76771 -6.977840000000008
10.76871 -6.965710000000034
10.76971 -6.947690000000005
10.77071 -6.9231749999999925
10.77171 -6.8935100000000045
10.77271 -6.8625399999999805
10.77371 -6.835719999999985
10.77471 -6.817960000000001
10.77571 -6.811835000000016
10.77671 -6.816255000000006
10.77771 -6.826480000000002
10.77871 -6.835910000000007
10.77971 -6.838164999999973
10.78071 -6.829384999999973
10.78171 -6.8090600000000014
10.78271 -6.77961000000002
10.78371 -6.74524499999999
10.78471 -6.709854999999979
10.78571 -6.6758150000000365
10.78671 -6.643800000000026
10.78771 -6.613529999999981
10.78871 -6.584915000000004
10.78971 -6.558859999999987
10.79071 -6.537369999999989
10.79171 -6.522495000000012
10.79271 -6.514859999999989
10.79371 -6.51283499999997
10.79471 -6.512204999999972
10.79571 -6.506965000000006
10.79671 -6.491780000000054
10.79771 -6.463565000000039
10.79871 -6.4225900000000085
10.79971 -6.372620000000012
10.80071 -6.31962499999996
10.80171 -6.269569999999956
10.80271 -6.226500000000058
10.80371 -6.191805000000001
10.80471 -6.164374999999972
10.80571 -6.14165500000003
10.80671 -6.1209349999999905
10.80771 -6.100579999999967
10.80871 -6.079905000000007
10.80971 -6.058535000000049
10.81071 -6.0355750000000254
10.81171 -6.009309999999938
10.81271 -5.977229999999927
10.81371 -5.936810000000022
10.81471 -5.887170000000007
10.81571 -5.829750000000029
10.81671 -5.768609999999997
10.81771 -5.709195000000011
10.81871 -5.657085000000065
10.81971 -5.616059999999975
10.82071 -5.586634999999937
10.82171 -5.566425000000027
10.82271 -5.550585000000003
10.82371 -5.533545000000005
10.82471 -5.51091500000005
10.82571 -5.4803699999999775
10.82671 -5.441299999999968
10.82771 -5.3948699999999645
10.82871 -5.342764999999999
10.82971 -5.286244999999981
10.83071 -5.226430000000032
10.83171 -5.164500000000034
10.83271 -5.101949999999998
10.83371 -5.040950000000013
10.83471 -4.984799999999991
10.83571 -4.936450000000026
10.83671 -4.8972500000000165
10.83771 -4.86664999999999
10.83871 -4.841749999999998
10.83971 -4.817500000000012
10.84071 -4.788299999999944
10.84171 -4.749549999999957
10.84271 -4.699049999999996
10.84371 -4.637500000000041
10.84471 -4.567850000000012
10.84571 -4.494899999999986
10.84671 -4.423250000000055
10.84771 -4.356299999999994
10.84871 -4.296049999999961
10.84971 -4.242599999999992
10.85071 -4.195100000000014
10.85171 -4.1522999999999906
10.85271 -4.112899999999999
10.85371 -4.075849999999985
10.85471 -4.039649999999957
10.85571 -4.002300000000014
10.85671 -3.9609500000000084
10.85771 -3.9123500000000018
10.85871 -3.8539500000000366
10.85971 -3.7849500000000127
10.86071 -3.706850000000008
10.86171 -3.623800000000007
10.86271 -3.541449999999984
10.86371 -3.46519999999996
10.86471 -3.3993999999999867
10.86571 -3.345499999999994
10.86671 -3.3019999999999925
10.86771 -3.2647499999999967
10.86871 -3.228650000000003
10.86971 -3.1895000000000535
10.87071 -3.1444999999999736
10.87171 -3.0923500000000144
10.87271 -3.03360000000006
10.87371 -2.9696000000000065
10.87471 -2.901299999999961
10.87571 -2.8291999999999207
10.87671 -2.7537499999999957
10.87771 -2.676150000000075
10.87871 -2.598500000000007
10.87971 -2.5241999999999973
10.88071 -2.457149999999988
10.88171 -2.400349999999961
10.88271 -2.3542500000000266
10.88371 -2.316099999999984
10.88471 -2.280699999999969
10.88571 -2.2414499999999853
10.88671 -2.19255000000005
10.88771 -2.130950000000034
10.88871 -2.057350000000003
10.88971 -1.9754500000000035
10.89071 -1.890449999999988
10.89171 -1.8078000000000365
10.89271 -1.730599999999992
10.89371 -1.6593999999999984
10.89471 -1.5934000000000434
10.89571 -1.5309499999999545
10.89671 -1.471199999999919
10.89771 -1.4147499999999682
10.89871 -1.3625500000000352
10.89971 -1.3149999999999968
10.90071 -1.2706500000000085
10.90171 -1.2255000000000078
10.90271 -1.174349999999956
10.90371 -1.112350000000064
10.90471 -1.0372500000000415
10.90571 -0.9505999999999404
10.90671 -0.8578500000000142
10.90771 -0.7667000000000264
10.90871 -0.6841999999999959
10.90971 -0.6144999999999935
10.91071 -0.557399999999951
10.91171 -0.5090000000000129
10.91271 -0.46340000000007553
10.91371 -0.41540000000001365
10.91471 -0.36234999999992107
10.91571 -0.30419999999999753
10.91671 -0.2428500000000236
10.91771 -0.18029999999998741
10.91871 -0.11680000000001758
10.91971 -0.05085000000003628
10.92071 0.020350000000043944
10.92171 0.09890000000007185
10.92271 0.18390000000000073
10.92371 0.2711499999999596
10.92471 0.35399999999997933
10.92571 0.42584999999997764
10.92671 0.4829999999999939
10.92771 0.5267500000000376
10.92871 0.5628499999999447
10.92971 0.599749999999951
10.93071 0.645600000000017
10.93171 0.7044500000000058
10.93271 0.7759000000000411
10.93371 0.8552000000000213
10.93471 0.9359500000000187
10.93571 1.0132999999999843
10.93671 1.0848999999999407
10.93771 1.1523000000000263
10.93871 1.2187000000000308
10.93971 1.2861500000000032
10.94071 1.3545000000000225
10.94171 1.4204500000000038
10.94271 1.4794500000000002
10.94371 1.5285999999999773
10.94471 1.5683999999999316
10.94571 1.6039500000000415
10.94671 1.6433000000000593
10.94771 1.6941999999999826
10.94871 1.7609999999999502
10.94971 1.8423999999999525
10.95071 1.9319000000000282
10.95171 2.0202000000000413
10.95271 2.0990499999999983
10.95371 2.164450000000009
10.95471 2.2176999999999962
10.95571 2.264249999999954
10.95671 2.310799999999998
10.95771 2.3615500000000003
10.95871 2.4170999999999916
10.95971 2.4747500000000047
10.96071 2.5302999999999956
10.96171 2.5814500000000478
10.96271 2.6293499999999885
10.96371 2.6787500000000075
10.96471 2.735350000000053
10.96571 2.8027999999999387
10.96671 2.8803499999999724
10.96771 2.962050000000077
10.96871 3.038999999999993
10.96971 3.102949999999986
10.97071 3.149800000000046
10.97171 3.1817499999999694
10.97271 3.206449999999979
10.97371 3.2336499999999733
10.97471 3.2713000000000187
10.97571 3.322550000000018
10.97671 3.3852000000000015
10.97771 3.4530000000000496
10.97871 3.5192999999999337
10.97971 3.580349999999979
10.98071 3.636600000000035
10.98171 3.6919499999999577
10.98271 3.750449999999957
10.98371 3.8137500000000326
10.98471 3.879399999999998
10.98571 3.9413000000000293
10.98671 3.9928000000000705
10.98771 4.030099999999953
10.98871 4.054899999999996
10.98971 4.074250000000046
10.99071 4.097999999999949
10.99171 4.134699999999974
10.99271 4.187950000000048
10.99371 4.254849999999963
10.99471 4.327299999999992
10.99571 4.395650000000011
10.99671 4.45265000000002
10.99771 4.496350000000003
10.99871 4.530149999999993
10.99971 4.5606000000000115
11.00071 4.593949999999978
11.00171 4.632649999999992
11.00271 4.675049999999965
11.00371 4.716699999999987
11.00471 4.753350000000038
11.00571 4.784300000000054
11.00671 4.812850000000032
11.00771 4.8458999999999826
11.00871 4.8899999999999295
11.00971 4.94779999999995
11.01071 5.016525000000032
11.01171 5.087935000000054
11.01271 5.151565000000025
11.01371 5.1992499999999575
11.01471 5.228209999999945
11.01571 5.242180000000069
11.01671 5.2497250000000175
11.01771 5.260574999999944
11.01871 5.281300000000051
11.01971 5.313150000000027
11.02071 5.352544999999951
11.02171 5.393474999999988
11.02271 5.431425000000049
11.02371 5.465044999999978
11.02471 5.4968999999999335
11.02571 5.5317800000000314
11.02671 5.572940000000016
11.02771 5.619740000000015
11.02871 5.667425000000035
11.02971 5.708634999999993
11.03071 5.7366649999999675
11.03171 5.749379999999988
11.03271 5.750780000000032
11.03371 5.749424999999982
11.03471 5.755479999999986
11.03571 5.776435000000042
11.03671 5.814105000000007
11.03771 5.864119999999997
11.03871 5.918044999999976
11.03971 5.966985000000012
11.04071 6.005259999999988
11.04171 6.032409999999922
11.04271 6.051595000000024
11.04371 6.06770500000001
11.04471 6.084375000000013
11.04571 6.101605000000034
11.04671 6.1165549999999715
11.04771 6.125635000000032
11.04871 6.1269850000000154
11.04971 6.122794999999974
11.05071 6.119254999999981
11.05171 6.124189999999994
11.05271 6.143610000000025
11.05371 6.178814999999995
11.05471 6.225284999999969
11.05571 6.274060000000013
11.05671 6.315345000000019
11.05771 6.3420749999999835
11.05871 6.35245999999999
11.05971 6.350155000000006
11.06071 6.342374999999999
11.06171 6.3362750000000005
11.06271 6.33620500000002
11.06371 6.342724999999988
11.06471 6.353229999999993
11.06571 6.364265000000004
11.06671 6.374205000000011
11.06771 6.384119999999988
11.06871 6.397089999999987
11.06971 6.416254999999996
11.07071 6.442190000000014
11.07171 6.471645000000019
11.07271 6.498069999999988
11.07371 6.5141099999999925
11.07471 6.514414999999989
11.07571 6.498305000000003
11.07671 6.470664999999988
11.07771 6.439884999999987
11.07871 6.4149500000000055
11.07971 6.402520000000017
11.08071 6.404520000000005
11.08171 6.418300000000022
11.08271 6.438374999999992
11.08371 6.459049999999995
11.08471 6.476695000000006
11.08571 6.490314999999967
11.08671 6.5007699999999975
11.08771 6.509155000000017
11.08871 6.515210000000021
11.08971 6.516580000000011
11.09071 6.509964999999989
11.09171 6.493064999999993
11.09271 6.466244999999998
11.09371 6.433485000000017
11.09471 6.401630000000018
11.09571 6.378044999999977
11.09671 6.367894999999985
11.09771 6.372315000000017
11.09871 6.387825000000015
11.09971 6.407549999999998
11.10071 6.423889999999975
11.10171 6.431035000000004
11.10271 6.426405000000031
11.10371 6.41089999999997
11.10471 6.387779999999978
11.10571 6.360655000000031
11.10671 6.3321099999999895
11.10771 6.30346999999998
11.10871 6.275135000000011
11.10971 6.247545000000014
11.11071 6.222374999999996
11.11171 6.2024349999999835
11.11271 6.190745000000009
11.11371 6.189124999999998
11.11471 6.196694999999999
11.11571 6.209510000000011
11.11671 6.221279999999991
11.11771 6.225159999999992
11.11871 6.215905000000001
11.11971 6.191539999999998
11.12071 6.153875000000013
11.12171 6.1077849999999945
11.12271 6.0594999999999875
11.12371 6.014610000000011
11.12471 5.976869999999999
11.12571 5.9476350000000044
11.12671 5.926285000000011
11.12771 5.911255000000002
11.12871 5.900844999999987
11.12971 5.893609999999992
11.13071 5.8882050000000135
11.13171 5.882965000000005
11.13271 5.875424999999993
11.13371 5.862374999999987
11.13471 5.840704999999992
11.13571 5.808400000000013
11.13671 5.765505000000001
11.13771 5.714629999999999
11.13871 5.660605000000007
11.13971 5.609319999999997
11.14071 5.566165000000004
11.14171 5.534435000000004
11.14271 5.5145699999999955
11.14371 5.504174999999996
11.14471 5.49878
11.14571 5.493269999999996
11.14671 5.483099999999998
11.14771 5.465250000000004
11.14871 5.438520000000007
11.14971 5.403245000000002
11.15071 5.3607000000000005
11.15171 5.312599999999991
11.15271 5.260764999999998
11.15371 5.207160000000009
11.15471 5.154170000000002
11.15571 5.104634999999991
11.15671 5.061544999999999
11.15771 5.027410000000003
11.15871 5.003384999999996
11.15971 4.988595000000005
11.16071 4.979849999999994
11.16171 4.972066999999993
11.16271 4.959424500000003
11.16371 4.936865500000003
11.16471 4.901521500000002
11.16571 4.8534795
11.16671 4.7956769999999995
11.16771 4.732955499999998
11.16871 4.6706145
11.16971 4.613012000000003
11.17071 4.5626515
11.17171 4.520062499999998
11.17271 4.484359
11.17371 4.454020999999997
11.17471 4.427584499999999
11.17571 4.403821500000002
11.17671 4.381432
11.17771 4.358554999999999
11.17871 4.332463
11.17971 4.299845499999999
11.18071 4.25773135
11.18171 4.204712
11.18271 4.14196936
11.18371 4.073525699999999
11.18471 4.00541839
11.18571 3.9440138
11.18671 3.8940229
11.18771 3.857016
11.18871 3.8309830000000002
11.18971 3.8111565000000005
11.19071 3.7917595000000004
11.19171 3.7678864999999986
11.19271 3.7367735
11.19371 3.6979779999999995
11.19471 3.6526249999999996
11.19571 3.6022220000000016
11.19671 3.5476434999999995
11.19771 3.4889640000000015
11.19871 3.4261494999999975
11.19971 3.3601859999999997
11.20071 3.2938230000000046
11.20171 3.2314909999999966
11.20271 3.178146999999995
11.20371 3.1373435000000014
11.20471 3.109538000000003
11.20571 3.091315999999999
11.20671 3.076114499999999
11.20771 3.056274499999999
11.20871 3.0255790000000014
11.20971 2.9812600000000034
11.21071 2.9246235000000005
11.21171 2.8601350000000014
11.21271 2.7934365000000025
11.21371 2.729134499999996
11.21471 2.669504999999999
11.21571 2.6144299999999965
11.21671 2.562549999999999
11.21771 2.5129499999999987
11.21871 2.466109999999997
11.21971 2.423825000000008
11.22071 2.3879999999999995
11.22171 2.3589249999999944
11.22271 2.3340200000000015
11.22371 2.3079850000000035
11.22471 2.2743750000000023
11.22571 2.2280349999999967
11.22671 2.1673449999999983
11.22771 2.0952150000000023
11.22871 2.018354999999998
11.22971 1.9448250000000011
11.23071 1.8812599999999982
11.23171 1.8306300000000046
11.23271 1.7916100000000015
11.23371 1.7598099999999994
11.23471 1.7300200000000001
11.23571 1.6984349999999955
11.23671 1.6638250000000003
11.23771 1.6271299999999989
11.23871 1.5898850000000047
11.23971 1.552439999999997
11.24071 1.512954999999998
11.24171 1.4679000000000082
11.24271 1.413835000000003
11.24371 1.349659999999998
11.24471 1.278029999999999
11.24571 1.2050700000000016
11.24671 1.138374999999994
11.24771 1.0841399999999959
11.24871 1.0446849999999965
11.24971 1.0174399999999975
11.25071 0.9959300000000025
11.25171 0.9724050000000034
11.25271 0.9408250000000005
11.25371 0.8989399999999965
11.25471 0.8485300000000019
11.25571 0.7939150000000044
11.25671 0.7394949999999976
11.25771 0.6876349999999963
11.25871 0.6379900000000024
11.25971 0.5883749999999969
11.26071 0.5367399999999964
11.26171 0.4830700000000069
11.26271 0.4301250000000043
11.26371 0.38248500000000013
11.26471 0.3442700000000007
11.26571 0.31674000000000196
11.26671 0.29703499999999367
11.26771 0.27872499999999484
11.26871 0.2540200000000054
11.26971 0.2168599999999971
11.27071 0.16544999999999754
11.27171 0.10294000000000753
11.27271 0.03598000000000706
11.27371 -0.02803500000000828
11.27471 -0.08382500000000526
11.27571 -0.12994999999999152
11.27671 -0.16863499999999945
11.27771 -0.2039350000000023
11.27871 -0.23936000000000443
11.27971 -0.2761200000000064
11.28071 -0.3127749999999943
11.28171 -0.34663999999999573
11.28271 -0.375954999999996
11.28371 -0.401570000000003
11.28471 -0.4272450000000088
11.28571 -0.45831999999999123
11.28671 -0.4991599999999968
11.28771 -0.5508050000000005
11.28871 -0.610029999999998
11.28971 -0.6702350000000042
11.29071 -0.7239700000000052
11.29171 -0.7659149999999972
11.29271 -0.7949999999999948
11.29371 -0.814670000000002
11.29471 -0.8312350000000022
11.29571 -0.8511150000000051
11.29671 -0.8783149999999996
11.29771 -0.9131899999999986
11.29871 -0.9530400000000026
11.29971 -0.9940649999999953
11.30071 -1.0335799999999935
11.30171 -1.071329999999997
11.30271 -1.1092500000000043
11.30371 -1.1498999999999993
11.30471 -1.1944099999999986
11.30571 -1.2410800000000082
11.30671 -1.2855899999999965
11.30771 -1.3227400000000014
11.30871 -1.3488349999999987
11.30971 -1.3637399999999964
11.31071 -1.371445
11.31171 -1.3787300000000016
11.31271 -1.3925400000000054
11.31371 -1.417334999999993
11.31471 -1.4534750000000005
11.31571 -1.4973950000000047
11.31671 -1.5434099999999968
11.31771 -1.5861049999999952
11.31871 -1.6224849999999977
11.31971 -1.6526700000000019
11.32071 -1.6789800000000072
11.32171 -1.7041949999999972
11.32271 -1.7297749999999925
11.32371 -1.7550700000000097
11.32471 -1.777940000000002
11.32571 -1.796359999999995
11.32671 -1.810125000000005
11.32771 -1.8216499999999995
11.32871 -1.8354399999999969
11.32971 -1.856239999999999
11.33071 -1.886780000000005
11.33171 -1.926374999999998
11.33271 -1.9707549999999963
11.33371 -2.0135750000000048
11.33471 -2.048865000000004
11.33571 -2.073120000000003
11.33671 -2.0864949999999993
11.33771 -2.0924249999999938
11.33871 -2.0957999999999957
11.33971 -2.1009299999999995
11.34071 -2.110132500000004
11.34171 -2.1233145000000024
11.34271 -2.138945499999994
11.34371 -2.1555404999999985
11.34471 -2.172755
11.34571 -2.191736499999999
11.34671 -2.214257499999998
11.34771 -2.241321000000002
11.34871 -2.2719990000000037
11.34971 -2.3031055000000014
11.35071 -2.330131499999997
11.35171 -2.3489494999999994
11.35271 -2.357587499999999
11.35371 -2.3572359999999994
11.35471 -2.3519245
11.35571 -2.347090000000003
11.35671 -2.3475935000000017
11.35771 -2.3560364999999948
11.35871 -2.372133999999998
11.35971 -2.3932895000000003
11.36071 -2.4159410000000037
11.36171 -2.4370295000000026
11.36271 -2.4549499999999993
11.36371 -2.469589500000001
11.36471 -2.481563
11.36571 -2.4912300000000003
11.36671 -2.4981564999999977
11.36771 -2.501242499999999
11.36871 -2.4995040000000017
11.36971 -2.4930560000000006
11.37071 -2.4837249999999993
11.37171 -2.4748895
11.37271 -2.4704204999999995
11.37371 -2.4732979999999993
11.37471 -2.484413500000001
11.37571 -2.502127499999999
11.37671 -2.522828999999999
11.37771 -2.5421570000000004
11.37871 -2.5564006500000005
11.37971 -2.56351755
11.38071 -2.5634613500000003
11.38171 -2.557770195
11.38271 -2.54865655
11.38371 -2.5381515049999996
11.38471 -2.5277117999999996
11.38571 -2.5182384
11.38671 -2.51043265
11.38771 -2.50514835
11.38871 -2.5033750000000006
11.38971 -2.505877
11.39071 -2.5126370000000002
11.39171 -2.5223899999999992
11.39271 -2.532649499999998
11.39371 -2.5402275
11.39471 -2.542112000000001
11.39571 -2.536448500000001
11.39671 -2.523105500000001
11.39771 -2.5037005000000003
11.39871 -2.481044999999999
11.39971 -2.458324999999998
11.40071 -2.438333499999999
11.40171 -2.4228780000000025
11.40271 -2.4126480000000026
11.40371 -2.407413499999996
11.40471 -2.4062755000000005
11.40571 -2.4078705000000022
11.40671 -2.4105334999999974
11.40771 -2.4123174999999977
11.40871 -2.411129999999999
11.40971 -2.405100000000003
11.41071 -2.3929924999999996
11.41171 -2.3746249999999978
11.41271 -2.351057000000002
11.41371 -2.3244675000000026
11.41471 -2.297616500000001
11.41571 -2.273180999999997
11.41671 -2.2531489999999996
11.41771 -2.2384135000000023
11.41871 -2.2287450000000004
11.41971 -2.2229505000000005
11.42071 -2.2192599999999967
11.42171 -2.2156775000000004
11.42271 -2.210147999999999
11.42371 -2.200741999999994
11.42471 -2.185856500000005
11.42571 -2.1644549999999994
11.42671 -2.136474999999999
11.42771 -2.103085000000008
11.42871 -2.066600000000002
11.42971 -2.0302049999999947
11.43071 -1.9972749999999977
11.43171 -1.9703749999999969
11.43271 -1.950659999999996
11.43371 -1.937585000000004
11.43471 -1.9291049999999965
11.43571 -1.922410000000001
11.43671 -1.9146250000000027
11.43771 -1.903509999999996
11.43871 -1.8878049999999966
11.43971 -1.8670550000000008
11.44071 -1.8413500000000063
11.44171 -1.8110550000000079
11.44271 -1.7767700000000042
11.44371 -1.7395649999999916
11.44471 -1.7011899999999918
11.44571 -1.6641150000000013
11.44671 -1.631120000000004
11.44771 -1.604450000000006
11.44871 -1.5850249999999955
11.44971 -1.5718149999999902
11.45071 -1.5618350000000023
11.45171 -1.5509200000000098
11.45271 -1.534924999999998
11.45371 -1.5110199999999996
11.45471 -1.4783750000000022
11.45571 -1.4382999999999975
11.45671 -1.3935699999999989
11.45771 -1.347369999999998
11.45871 -1.3024149999999985
11.45971 -1.2604200000000003
11.46071 -1.222199999999999
11.46171 -1.188144999999998
11.46271 -1.1586500000000015
11.46371 -1.1342350000000025
11.46471 -1.1151350000000053
11.46571 -1.1006850000000001
11.46671 -1.0887699999999918
11.46771 -1.0757950000000018
11.46871 -1.0575700000000103
11.46971 -1.0304749999999971
11.47071 -0.9928049999999994
11.47171 -0.9455599999999998
11.47271 -0.8922750000000005
11.47371 -0.8379649999999986
11.47471 -0.7874949999999943
11.47571 -0.7441349999999969
11.47671 -0.7087749999999953
11.47771 -0.6800900000000039
11.47871 -0.6554300000000081
11.47971 -0.6320299999999974
11.48071 -0.6079049999999997
11.48171 -0.5820650000000027
11.48271 -0.5540949999999949
11.48371 -0.5234100000000045
11.48471 -0.48881000000000185
11.48571 -0.4487049999999976
11.48671 -0.4018699999999969
11.48771 -0.3484700000000018
11.48871 -0.29081999999999936
11.48971 -0.23324500000000084
11.49071 -0.18102000000000526
11.49171 -0.1386299999999916
11.49271 -0.10814999999999522
11.49371 -0.08841500000000921
11.49471 -0.07530500000000553
11.49571 -0.06308000000000008
11.49671 -0.0462650000000015
11.49771 -0.02123499999999879
11.49871 0.013110000000003674
11.49971 0.05564000000000003
11.50071 0.10405999999999914
11.50171 0.15610000000000754
11.50271 0.21027999999999758
11.50371 0.26578999999999664
11.50471 0.32182500000000125
11.50571 0.3768399999999942
11.50671 0.4282450000000029
11.50771 0.4728700000000089
11.50871 0.5081949999999986
11.50971 0.5337749999999937
11.51071 0.5519550000000024
11.51171 0.5677000000000048
11.51271 0.5872049999999991
11.51371 0.6158900000000013
11.51471 0.6566850000000023
11.51571 0.7090099999999995
11.51671 0.7691350000000002
11.51771 0.8316649999999971
11.51871 0.8913550000000011
11.51971 0.944685000000005
11.52071 0.9904899999999905
11.52171 1.0294899999999976
11.52271 1.0632750000000042
11.52371 1.0932599999999943
11.52471 1.120159999999995
11.52571 1.144350000000004
11.52671 1.1667100000000068
11.52771 1.1893600000000004
11.52871 1.215850000000002
11.52971 1.2503450000000016
11.53071 1.2960950000000009
11.53171 1.3539549999999991
11.53271 1.4214749999999954
11.53371 1.4932049999999961
11.53471 1.5622099999999999
11.53571 1.6221349999999974
11.53671 1.669200000000001
11.53771 1.7031499999999988
11.53871 1.7269549999999956
11.53971 1.7455100000000021
11.54071 1.7638300000000044
11.54171 1.7855949999999996
11.54271 1.8126250000000015
11.54371 1.8452900000000054
11.54471 1.8833099999999925
11.54571 1.9266249999999965
11.54671 1.9756150000000057
11.54771 2.030510000000001
11.54871 2.0905100000000023
11.54971 2.1529800000000003
11.55071 2.213534999999996
11.55171 2.2669799999999953
11.55271 2.3089499999999963
11.55371 2.337660000000007
11.55471 2.3548400000000003
11.55571 2.3654999999999924
11.55671 2.3765199999999984
11.55771 2.394535000000005
11.55871 2.4240400000000055
11.55971 2.4662649999999955
11.56071 2.519274999999998
11.56171 2.5791400000000078
11.56271 2.641421000000002
11.56371 2.7024614999999983
11.56471 2.7598814999999983
11.56571 2.812375999999996
11.56671 2.859029500000001
11.56771 2.898744500000002
11.56871 2.930281
11.56971 2.9529035
11.57071 2.9673509999999994
11.57171 2.9765594999999965
11.57271 2.9855815000000017
11.57371 3.000549500000002
11.57471 3.0269554999999984
11.57571 3.0678405000000026
11.57671 3.1226720000000023
11.57771 3.1873499999999977
11.57871 3.2553889999999965
11.57971 3.3198549999999987
11.58071 3.375289000000001
11.58171 3.4189580000000017
11.58271 3.4510344999999996
11.58371 3.4738574999999985
11.58471 3.4907295000000027
11.58571 3.5048159999999986
11.58671 3.518626999999999
11.58771 3.5341335000000016
11.58871 3.553234
11.58971 3.578109499999999
11.59071 3.6110714500000003
11.59171 3.65382805
11.59271 3.706464095
11.59371 3.7666421
11.59471 3.8295508050000002
11.59571 3.88881685
11.59671 3.93816465
11.59771 3.9732905
11.59871 3.993244499999999
11.59971 4.000757500000001
11.60071 4.0014085
11.60171 4.001946499999998
11.60271 4.0084110000000015
11.60371 4.0247150000000005
11.60471 4.0521129999999985
11.60571 4.089582999999998
11.60671 4.134755
11.60771 4.1849039999999995
11.60871 4.237483000000002
11.60971 4.290125500000004
11.61071 4.340318
11.61171 4.385103499999999
11.61271 4.421247499999996
11.61371 4.445970999999998
11.61471 4.458113000000004
11.61571 4.459081999999999
11.61671 4.4531540000000005
11.61771 4.446834999999999
11.61871 4.4472754999999955
11.61971 4.460310000000009
11.62071 4.488760000000006
11.62171 4.531644999999993
11.62271 4.58460499999999
11.62371 4.641314999999997
11.62471 4.695339999999999
11.62571 4.741724999999999
11.62671 4.777825000000003
11.62771 4.803295000000004
11.62871 4.8192950000000065
11.62971 4.827615000000003
11.63071 4.8301799999999995
11.63171 4.828959999999996
11.63271 4.826369999999991
11.63371 4.825624999999997
11.63471 4.830695000000002
11.63571 4.8455800000000036
11.63671 4.873004999999999
11.63771 4.9131450000000045
11.63871 4.962925000000001
11.63971 5.016349999999994
11.64071 5.065860000000007
11.64171 5.1044249999999955
11.64271 5.127604999999986
11.64371 5.134780000000004
11.64471 5.129050000000001
11.64571 5.116090000000005
11.64671 5.102380000000014
11.64771 5.093390000000006
11.64871 5.092504999999986
11.64971 5.100899999999986
11.65071 5.118234999999999
11.65171 5.143555000000004
11.65271 5.175745000000009
11.65371 5.2135900000000115
11.65471 5.255210000000001
11.65571 5.297354999999997
11.65671 5.335429999999992
11.65771 5.364159999999988
11.65871 5.379060000000016
11.65971 5.378109999999996
11.66071 5.362949999999987
11.66171 5.338945000000019
11.66271 5.313944999999994
11.66371 5.295979999999982
11.66471 5.291004999999999
11.66571 5.301355000000016
11.66671 5.325300000000007
11.66771 5.358104999999982
11.66871 5.393824999999999
11.66971 5.427260000000016
11.67071 5.454979999999993
11.67171 5.475464999999996
11.67271 5.48844500000002
11.67371 5.493964999999994
11.67471 5.491904999999986
11.67571 5.482114999999987
11.67671 5.465350000000016
11.67771 5.444095000000032
11.67871 5.422949999999999
11.67971 5.408119999999973
11.68071 5.405420000000006
11.68171 5.418339999999988
11.68271 5.44651499999999
11.68371 5.485305000000034
11.68471 5.526959999999992
11.68571 5.5627200000000006
11.68671 5.585650000000013
11.68771 5.592360000000003
11.68871 5.583559999999994
11.68971 5.563344999999974
11.69071 5.537199999999971
11.69171 5.509939999999999
11.69271 5.484910000000007
11.69371 5.463954999999996
11.69471 5.4480500000000145
11.69571 5.438315000000013
11.69671 5.436409999999992
11.69771 5.444210000000006
11.69871 5.462369999999997
11.69971 5.489029999999982
11.70071 5.519459999999993
11.70171 5.546604999999991
11.70271 5.563070000000033
11.70371 5.56353500000004
11.70471 5.546604999999991
11.70571 5.515734999999959
11.70671 5.477949999999976
11.70771 5.441650000000001
11.70871 5.413984999999999
11.70971 5.3988300000000145
11.71071 5.3962250000000145
11.71171 5.403140000000009
11.71271 5.415265000000002
11.71371 5.428769999999989
11.71471 5.441274999999981
11.71571 5.4515900000000075
11.71671 5.458715000000031
11.71771 5.461065000000008
11.71871 5.455944999999997
11.71971 5.440205000000007
11.72071 5.4121700000000095
11.72171 5.372964999999976
11.72271 5.327164999999971
11.72371 5.282204999999991
11.72471 5.246419999999996
11.72571 5.226325000000018
11.72671 5.224255000000006
11.72771 5.237664999999982
11.72871 5.2601800000000045
11.72971 5.2835550000000175
11.73071 5.300390000000013
11.73171 5.3063050000000125
11.73271 5.300389999999969
11.73371 5.284344999999983
11.73471 5.2610850000000315
11.73571 5.2330550000000144
11.73671 5.201459999999973
11.73771 5.167049999999993
11.73871 5.130890000000021
11.73971 5.095474999999979
11.74071 5.064905000000007
11.74171 5.043785000000003
11.74271 5.035404999999965
11.74371 5.0398750000000145
11.74471 5.053425000000038
11.74571 5.068865000000013
11.74671 5.077735000000001
11.74771 5.073054999999966
11.74871 5.051654999999955
11.74971 5.014985000000028
11.75071 4.968470000000017
11.75171 4.919384999999953
11.75271 4.874260000000026
11.75371 4.837290000000039
11.75471 4.809674999999968
11.75571 4.790585000000007
11.75671 4.778200000000055
11.75771 4.771115000000003
11.75871 4.76901999999996
11.75971 4.771539999999953
11.76071 4.777454999999996
11.76171 4.783690000000062
11.76271 4.7850399999999595
11.76371 4.775825000000005
11.76471 4.751750000000013
11.76571 4.711465000000001
11.76671 4.658150000000013
11.76771 4.598874999999988
11.76871 4.542150000000008
11.76971 4.495630000000018
11.77071 4.463785000000022
11.77171 4.446649999999969
11.77271 4.440684999999951
11.77371 4.440080000000027
11.77471 4.439335000000055
11.77571 4.434909999999955
11.77671 4.425134999999983
11.77771 4.4100449999999976
11.77871 4.389924999999989
11.77971 4.364410000000027
11.78071 4.33237500000001
11.78171 4.293069999999986
11.78271 4.246924999999971
11.78371 4.196589999999959
11.78471 4.147505000000069
11.78571 4.106060000000008
11.78671 4.077609999999978
11.78771 4.064200000000046
11.78871 4.063824999999983
11.78971 4.070854999999995
11.79071 4.077470000000017
11.79171 4.076074999999953
11.79271 4.061914999999982
11.79371 4.033975000000082
11.79471 3.9943950000000292
11.79571 3.947569999999956
11.79671 3.8978299999999946
11.79771 3.8482999999999747
11.79871 3.800899999999944
11.79971 3.756500000000069
11.80071 3.715900000000015
11.80171 3.6807999999999286
11.80271 3.653600000000021
11.80371 3.636200000000072
11.80471 3.62870000000003
11.80571 3.6285499999999353
11.80671 3.630599999999984
11.80771 3.6282500000000066
11.80871 3.615149999999963
11.80971 3.5874500000000578
11.81071 3.545300000000039
11.81171 3.4928999999999517
11.81271 3.4364999999999744
11.81371 3.3826500000000426
11.81471 3.336550000000021
11.81571 3.3005000000000013
11.81671 3.2739999999999854
11.81771 3.254449999999954
11.81871 3.239200000000001
11.81971 3.226150000000018
11.82071 3.2138999999999607
11.82171 3.2016000000000164
11.82271 3.1881000000000097
11.82371 3.1711999999999714
11.82471 3.1477499999999976
11.82571 3.1149999999999753
11.82671 3.0716000000000077
11.82771 3.0188000000000437
11.82871 2.960950000000049
11.82971 2.9042999999999433
11.83071 2.8552500000000003
11.83171 2.818650000000009
11.83271 2.795949999999988
11.83371 2.7849500000000535
11.83471 2.7809499999999905
11.83571 2.7780499999999555
11.83671 2.771049999999997
11.83771 2.756950000000046
11.83871 2.7350500000000375
11.83971 2.706349999999965
11.84071 2.672249999999959
11.84171 2.6341000000000037
11.84271 2.592350000000035
11.84371 2.5474499999999893
11.84471 2.5006999999999633
11.84571 2.4541500000000056
11.84671 2.4114000000000426
11.84771 2.376350000000017
11.84871 2.3517999999999284
11.84971 2.3381500000000006
11.85071 2.3328999999999884
11.85171 2.331099999999982
11.85271 2.3263500000000534
11.85371 2.313100000000002
11.85471 2.2882999999999583
11.85571 2.2519999999999833
11.85671 2.207500000000074
11.85771 2.1594500000000383
11.85871 2.112299999999963
11.85971 2.069399999999992
11.86071 2.032100000000023
11.86171 1.9999500000000316
11.86271 1.9723000000000137
11.86371 1.9487999999999797
11.86471 1.9293499999999826
11.86571 1.9146500000000004
11.86671 1.9045999999999994
11.86771 1.8974499999999463
11.86871 1.8899999999999646
11.86971 1.8777500000000806
11.87071 1.8564000000000427
11.87171 1.823850000000002
11.87271 1.780849999999997
11.87371 1.7311999999999363
11.87471 1.68080000000001
11.87571 1.6356500000000094
11.87671 1.6000499999999258
11.87771 1.5751500000000216
11.87871 1.5595000000000192
11.87971 1.54924999999995
11.88071 1.5402999999999771
11.88171 1.5300500000000814
11.88271 1.5170500000000717
11.88371 1.5012999999999486
11.88471 1.4834499999999764
11.88571 1.4634500000000086
11.88671 1.4400500000000087
11.88771 1.4114499999999703
11.88871 1.3763499999999707
11.88971 1.3351500000000591
11.89071 1.2907500000000107
11.89171 1.247849999999953
11.89271 1.2118499999999934
11.89371 1.186750000000021
11.89471 1.1734999999999698
11.89571 1.169800000000009
11.89671 1.1706000000000216
11.89771 1.1698499999999827
11.89871 1.1629500000000583
11.89971 1.1478500000000267
11.90071 1.1250499999999712
11.90171 1.097549999999961
11.90271 1.068499999999986
11.90371 1.0399500000000081
11.90471 1.012449999999998
11.90571 0.9851499999999693
11.90671 0.9570000000000412
11.90771 0.928100000000074
11.90871 0.900499999999943
11.90971 0.8773499999999851
11.91071 0.8616500000000089
11.91171 0.8544000000000086
11.91271 0.8537500000000038
11.91371 0.8552999999999686
11.91471 0.8532999999999804
11.91571 0.8425500000000009
11.91671 0.8209000000000342
11.91771 0.7898499999999843
11.91871 0.7535999999999827
11.91971 0.7179500000000123
11.92071 0.6874999999999937
11.92171 0.6642999999999754
11.92271 0.6476499999999787
11.92371 0.6349500000000716
11.92471 0.6236500000000346
11.92571 0.6122999999999372
11.92671 0.6014500000000103
11.92771 0.5930999999999819
11.92871 0.5886999999999559
11.92971 0.5880000000000641
11.93071 0.5884500000000008
11.93171 0.5855999999999396
11.93271 0.5751000000000019
11.93371 0.5547500000000448
11.93471 0.5252500000000465
11.93571 0.49109999999998044
11.93671 0.4584000000000185
11.93771 0.4325999999999809
11.93871 0.4165999999999892
11.93971 0.4097500000000386
11.94071 0.4085499999999763
11.94171 0.4082499999999607
11.94271 0.40494999999996295
11.94371 0.39729999999999976
11.94471 0.38665000000005434
11.94571 0.37550000000002515
11.94671 0.36619999999997627
11.94771 0.35915000000004416
11.94871 0.35249999999998827
11.94971 0.3429499999999842
11.95071 0.3280500000000207
11.95171 0.30759999999994264
11.95271 0.28409999999999547
11.95371 0.26255000000006273
11.95471 0.2480000000000017
11.95571 0.24359999999997578
11.95671 0.24910000000002985
11.95771 0.26050000000001416
11.95871 0.2719999999999459
11.95971 0.27819999999997846
11.96071 0.27640000000005854
11.96171 0.2672000000000438
11.96271 0.2536999999999505
11.96371 0.24004999999993615
11.96471 0.2290000000000278
11.96571 0.22105000000004899
11.96671 0.2142000000000116
11.96771 0.20554999999996756
11.96871 0.19334999999997063
11.96971 0.17805000000004415
11.97071 0.1628000000000046
11.97171 0.15184999999995688
11.97271 0.14855000000004587
11.97371 0.15385000000003174
11.97471 0.16534999999996344
11.97571 0.17810000000001783
11.97671 0.18665000000002777
11.97771 0.1875999999999614
11.97871 0.18069999999995034
11.97971 0.16905000000001086
11.98071 0.15750000000001874
11.98171 0.15004999999995022
11.98271 0.14869999999996691
11.98371 0.15209999999999876
11.98471 0.1568999999999876
11.98571 0.1598499999999961
11.98671 0.15895000000003615
11.98771 0.15489999999999948
11.98871 0.15085000000004956
11.98971 0.15020000000004474
11.99071 0.15509999999998095
11.99171 0.16490000000002683
11.99271 0.17619999999997707
11.99371 0.18459999999997923
11.99471 0.18654999999999367
11.99571 0.18105000000002633
11.99671 0.17005000000000492
11.99771 0.15819999999999723
11.99871 0.1502999999999921
11.99971 0.14924999999993763
12.00071 0.15524999999998873
12.00171 0.16565000000006574
12.00271 0.17630000000001117
12.00371 0.18404999999992178
12.00471 0.18819999999999254
12.00571 0.19025000000004108
12.00671 0.1934999999999784
12.00771 0.2009499999999602
12.00871 0.213399999999999
12.00971 0.2289500000000541
12.01071 0.24404999999999913
12.01171 0.2546999999999445
12.01271 0.25865000000003385
12.01371 0.25660000000007205
12.01471 0.25140000000003354
12.01571 0.24739999999997056
12.01671 0.24824999999995684
12.01771 0.2552000000000283
12.01871 0.26664999999998634
12.01971 0.27959999999993546
12.02071 0.2906000000000436
12.02171 0.29775000000000984
12.02271 0.3017499999999861
12.02371 0.30500000000001015
12.02471 0.31075000000001934
12.02571 0.32095000000002816
12.02671 0.3351500000000132
12.02771 0.35095000000002347
12.02871 0.36500000000000077
12.02971 0.3740999999999814
12.03071 0.3776999999999947
12.03171 0.377650000000021
12.03271 0.37724999999997133
12.03371 0.3803999999999613
12.03471 0.38939999999999464
12.03571 0.40429999999995814
12.03671 0.42269999999998764
12.03771 0.44140000000003277
12.03871 0.4577500000000137
12.03971 0.47064999999998913
12.04071 0.48110000000003983
12.04171 0.4912000000000145
12.04271 0.5028499999999541
12.04371 0.5167999999999839
12.04471 0.5317000000000343
12.04571 0.545050000000033
12.04671 0.5545999999999502
12.04771 0.5592999999999917
12.04871 0.5601000000000044
12.04971 0.5598499999999624
12.05071 0.5623500000000343
12.05171 0.5703500000000736
12.05271 0.5849999999999953
12.05371 0.6050499999999369
12.05471 0.6277499999999582
12.05571 0.6499499999999825
12.05671 0.6694000000000665
12.05771 0.6853000000000241
12.05871 0.6984999999999284
12.05971 0.7105999999999779
12.06071 0.7226500000000537
12.06171 0.7349499999999981
12.06271 0.7467499999999454
12.06371 0.7570000000000146
12.06471 0.764850000000046
12.06571 0.7709000000000709
12.06671 0.7769500000000089
12.06771 0.7853999999999848
12.06871 0.7984499999999679
12.06971 0.8170999999999526
12.07071 0.8405000000000391
12.07171 0.8662500000000163
12.07271 0.8912499999999546
12.07371 0.9126499999999662
12.07471 0.9288999999999998
12.07571 0.9399000000000213
12.07671 0.9471500000000216
12.07771 0.9525500000000415
12.07871 0.957799999999967
12.07971 0.9641500000000074
12.08071 0.9723000000000543
12.08171 0.9822499999999346
12.08271 0.9939999999999949
12.08371 1.0079500000000248
12.08471 1.024549999999961
12.08571 1.044500000000042
12.08671 1.0674500000000184
12.08771 1.092249999999975
12.08871 1.1172500000000003
12.08971 1.1401500000000029
12.09071 1.1587000000000403
12.09171 1.1716000000000157
12.09271 1.1789499999999633
12.09371 1.1820499999999796
12.09471 1.1830499999999737
12.09571 1.1846999999999726
12.09671 1.1895500000000219
12.09771 1.1989000000000445
12.09871 1.213300000000011
12.09971 1.2323999999999322
12.10071 1.255000000000006
12.10171 1.2796000000000682
12.10271 1.3046000000000064
12.10371 1.3282499999999615
12.10471 1.3494499999999916
12.10571 1.3674499999999714
12.10671 1.3815999999999828
12.10771 1.391850000000052
12.10871 1.3982499999999793
12.10971 1.4015000000000035
12.11071 1.4027000000000658
12.11171 1.403800000000007
12.11271 1.406849999999963
12.11371 1.4137000000000004
12.11471 1.4262000000000128
12.11571 1.4447499999999633
12.11671 1.468400000000005
12.11771 1.4951499999999764
12.11871 1.5220499999999553
12.11971 1.5460000000000127
12.12071 1.564800000000005
12.12171 1.5775500000000595
12.12271 1.5848500000000334
12.12371 1.58844999999996
12.12471 1.5903500000000008
12.12571 1.5924000000000493
12.12671 1.5959999999999759
12.12771 1.6019499999999667
12.12871 1.6102500000000215
12.12971 1.620899999999967
12.13071 1.6343499999999997
12.13171 1.6509500000000226
12.13271 1.670750000000009
12.13371 1.6930499999999806
12.13471 1.7159999999999571
12.13571 1.7369500000000322
12.13671 1.7529999999999977
12.13771 1.7618999999999967
12.13871 1.7633000000000405
12.13971 1.7589000000000146
12.14071 1.7520499999999772
12.14171 1.7465500000000098
12.14271 1.7457499999999972
12.14371 1.7513999999999723
12.14471 1.7631500000000329
12.14571 1.7791500000000244
12.14671 1.7968499999999887
12.14771 1.8142999999999978
12.14871 1.8306000000000051
12.14971 1.8457500000000107
12.15071 1.8601999999999508
12.15171 1.8733999999999418
12.15271 1.8843000000000159
12.15371 1.8915000000000424
12.15471 1.893099999999981
12.15571 1.888699999999955
12.15671 1.8800499999999978
12.15771 1.8704999999999936
12.15871 1.8641500000000402
12.15971 1.8648000000000449
12.16071 1.8739499999999993
12.16171 1.8901999999999461
12.16271 1.9100999999999666
12.16371 1.9292500000000352
12.16471 1.9436500000000017
12.16571 1.9515999999999805
12.16671 1.9537500000000632
12.16771 1.9521000000000641
12.16871 1.9491999999999425
12.16971 1.9462999999999946
12.17071 1.94345000000002
12.17171 1.9397999999999465
12.17271 1.9342500000000054
12.17371 1.9270499999999788
12.17471 1.9202500000000018
12.17571 1.9170000000000644
12.17671 1.9202500000000018
12.17771 1.931149999999989
12.17871 1.948250000000009
12.17971 1.9676499999999457
12.18071 1.9840499999999872
12.18171 1.9926500000000575
12.18271 1.991349999999961
12.18371 1.98129999999996
12.18471 1.966100000000068
12.18571 1.9500999999999893
12.18671 1.937200000000014
12.18771 1.9288000000000118
12.18871 1.9239999999999362
12.18971 1.920850000000033
12.19071 1.9171499999999855
12.19171 1.91280000000002
12.19271 1.908900000000078
12.19371 1.9074999999999473
12.19471 1.9102999999999482
12.19571 1.9169000000000305
12.19671 1.9245499999999935
12.19771 1.9288000000000118
12.19871 1.9257500000000558
12.19971 1.9134499999999381
12.20071 1.892949999999973
12.20171 1.868550000000066
12.20271 1.8457999999999843
12.20371 1.8292499999999352
12.20471 1.821200000000009
12.20571 1.8206500000000383
12.20671 1.823950000000036
12.20771 1.8268000000000104
12.20871 1.826149999999919
12.20971 1.8210999999999748
12.21071 1.8128500000000671
12.21171 1.803850000000034
12.21271 1.795699999999987
12.21371 1.787649999999974
12.21471 1.7773999999999914
12.21571 1.762249999999986
12.21671 1.74025000000003
12.21771 1.7120500000000414
12.21871 1.6814000000000413
12.21971 1.6533500000000603
12.22071 1.6328999999998954
12.22171 1.6222999999999237
12.22271 1.6204000000000565
12.22371 1.6233500000000651
12.22471 1.6253500000000531
12.22571 1.621649999999919
12.22671 1.6101499999999005
12.22771 1.5918000000000183
12.22871 1.569449999999986
12.22971 1.5466500000000174
12.23071 1.525050000000111
12.23171 1.5043499999999044
12.23271 1.48349999999995
12.23371 1.4601500000000975
12.23471 1.4330499999999635
12.23571 1.4041499999999096
12.23671 1.3767499999999335
12.23771 1.354800000000038
12.23871 1.3403000000000374
12.23971 1.3325499999999533
12.24071 1.3281500000000142
12.24171 1.3217000000001131
12.24271 1.3082000000001064
12.24371 1.2848499999999068
12.24471 1.2526499999998553
12.24571 1.2150000000000702
12.24671 1.1767500000000806
12.24771 1.141649999999994
12.24871 1.111600000000025
12.24971 1.0858000000000743
12.25071 1.0616999999999224
12.25171 1.0369499999999392
12.25271 1.0107999999999993
12.25371 0.9842999999998964
12.25471 0.9593999999999923
12.25571 0.9385000000000643
12.25671 0.9216500000000862
12.25771 0.9063499999999863
12.25871 0.8887499999998827
12.25971 0.8649500000000934
12.26071 0.8321500000000106
12.26171 0.790799999999918
12.26271 0.7442500000001337
12.26371 0.6969000000000767
12.26471 0.6541499999998535
12.26571 0.618499999999883
12.26671 0.5894000000001078
12.26771 0.5648500000000195
12.26871 0.5409499999999359
12.26971 0.5145499999999539
12.27071 0.484950000000095
12.27171 0.4530000000000853
12.27271 0.4202999999999499
12.27371 0.38845000000006097
12.27471 0.35739999999992444
12.27571 0.3251999999998728
12.27671 0.289300000000034
12.27771 0.2481000000000358
12.27871 0.20135000000000985
12.27971 0.15094999999999692
12.28071 0.10124999999996248
12.28171 0.05579999999994617
12.28271 0.017000000000072513
12.28371 -0.01424999999995874
12.28471 -0.040850000000008935
12.28571 -0.06674999999990716
12.28671 -0.09555000000001368
12.28771 -0.13019999999999005
12.28871 -0.1707999999999571
12.28971 -0.21550000000002123
12.29071 -0.2622000000000735
12.29171 -0.30919999999996783
12.29271 -0.35574999999992557
12.29371 -0.4022500000000831
12.29471 -0.4500000000001031
12.29571 -0.49950000000006933
12.29671 -0.550249999999898
12.29771 -0.6008499999999792
12.29871 -0.6485500000000255
12.29971 -0.6911499999999806
12.30071 -0.7282000000000816
12.30171 -0.7617499999999431
12.30271 -0.7949999999999624
12.30371 -0.8312999999999376
12.30471 -0.8736500000000245
12.30571 -0.9230000000000695
12.30671 -0.978299999999932
12.30771 -1.0367500000000445
12.30871 -1.095299999999931
12.30971 -1.1518000000000292
12.31071 -1.2055000000000398
12.31171 -1.256799999999926
12.31271 -1.3068500000001233
12.31371 -1.3571000000000417
12.31471 -1.4072999999999865
12.31571 -1.4568999999999
12.31671 -1.5052999999999248
12.31771 -1.5520500000001243
12.31871 -1.5972499999999252
12.31971 -1.6421999999998578
12.32071 -1.6893000000000464
12.32171 -1.740350000000064
12.32271 -1.7966000000001203
12.32371 -1.8577999999999997
12.32471 -1.9217999999999666
12.32571 -1.9855000000000913
12.32671 -2.0464999999999027
12.32771 -2.1032999999998427
12.32871 -2.1556500000000436
12.32971 -2.2048000000000205
12.33071 -2.253250000000019
12.33171 -2.3030000000000275
12.33271 -2.3550000000000653
12.33371 -2.4098000000000175
12.33471 -2.4669999999999206
12.33571 -2.5251500000000178
12.33671 -2.5837500000000513
12.33771 -2.642950000000029
12.33871 -2.703349999999983
12.33971 -2.7658499999999586
12.34071 -2.830549999999991
12.34171 -2.8970500000000294
12.34271 -2.9635499999999815
12.34371 -3.027949999999998
12.34471 -3.0884499999999857
12.34571 -3.1442500000000186
12.34671 -3.19624999999997
12.34771 -3.246549999999949
12.34871 -3.2979500000000423
12.34971 -3.3528500000000285
12.35071 -3.4125000000000303
12.35171 -3.4765499999999707
12.35271 -3.5434499999999725
12.35371 -3.610999999999979
12.35471 -3.6775000000000175
12.35571 -3.7424500000000047
12.35671 -3.80624999999999
12.35771 -3.870250000000044
12.35871 -3.93555000000002
12.35971 -4.002249999999954
12.36071 -4.06979999999996
12.36171 -4.136650000000075
12.36271 -4.200899999999997
12.36371 -4.262149999999937
12.36471 -4.321199999999994
12.36571 -4.380100000000043
12.36671 -4.4414500000000166
12.36771 -4.507200000000017
12.36871 -4.577900000000013
12.36971 -4.6519000000000075
12.37071 -4.726399999999999
12.37171 -4.798449999999979
12.37271 -4.866349999999974
12.37371 -4.929999999999952
12.37471 -4.991150000000031
12.37571 -5.052500000000005
12.37671 -5.116149999999982
12.37771 -5.1830000000000105
12.37871 -5.2519
12.37971 -5.320750000000016
12.38071 -5.387399999999976
12.38171 -5.450950000000007
12.38271 -5.51270000000003
12.38371 -5.574949999999964
12.38471 -5.640450000000008
12.38571 -5.711050000000058
12.38671 -5.786499999999982
12.38771 -5.864649999999961
12.38871 -5.942150000000021
12.38971 -6.016000000000007
12.39071 -6.085099999999978
12.39171 -6.150549999999963
12.39271 -6.2149499999999795
12.39371 -6.281550000000053
12.39471 -6.352100000000041
12.39571 -6.426199999999982
12.39671 -6.5016499999999935
12.39771 -6.574900000000036
12.39871 -6.643299999999942
12.39971 -6.706599999999931
12.40071 -6.7668500000000495
12.40171 -6.827599999999992
12.40271 -6.892399999999972
12.40371 -6.9630000000000205
12.40471 -7.038450000000032
12.40571 -7.11605000000004
12.40671 -7.191999999999962
12.40771 -7.263349999999963
12.40871 -7.330100000000043
12.40971 -7.394350000000053
12.41071 -7.459350000000013
12.41171 -7.52814999999997
12.41271 -7.6019000000000085
12.41371 -7.678949999999958
12.41471 -7.755649999999919
12.41571 -7.828600000000033
12.41671 -7.896100000000065
12.41771 -7.959150000000012
12.41871 -8.021299999999998
12.41971 -8.08689999999999
12.42071 -8.158899999999997
12.42171 -8.237800000000012
12.42271 -8.320850000000014
12.42371 -8.40319999999995
12.42471 -8.48044999999997
12.42571 -8.550250000000005
12.42671 -8.613399999999986
12.42771 -8.673100000000048
12.42871 -8.733600000000036
12.42971 -8.79804999999994
12.43071 -8.866999999999988
12.43171 -8.938300000000018
12.43271 -9.008599999999964
12.43371 -9.075550000000025
12.43471 -9.138995000000042
12.43571 -9.201190000000022
12.43671 -9.266194999999962
12.43771 -9.337809999999946
12.43871 -9.417255000000042
12.43971 -9.50224000000003
12.44071 -9.587869999999956
12.44171 -9.668385000000026
12.44271 -9.739679999999987
12.44371 -9.801284999999982
12.44471 -9.856185000000055
12.44571 -9.909550000000017
12.44671 -9.96645999999995
12.44771 -10.029789999999993
12.44871 -10.099215000000052
12.44971 -10.17171499999997
12.45071 -10.24375499999999
12.45171 -10.313050000000048
12.45271 -10.379449999999967
12.45371 -10.445434999999982
12.45471 -10.514305000000004
12.45571 -10.587969999999949
12.45671 -10.665484999999993
12.45771 -10.743015000000021
12.45871 -10.815424999999992
12.45971 -10.878640000000017
12.46071 -10.931560000000022
12.46171 -10.976989999999988
12.46271 -11.020804999999989
12.46371 -11.069534999999997
12.46471 -11.127910000000018
12.46571 -11.196944999999989
12.46671 -11.273824999999968
12.46771 -11.353565000000012
12.46871 -11.431235
12.46971 -11.503930000000004
12.47071 -11.571660000000028
12.47171 -11.63662000000002
12.47271 -11.701509999999987
12.47371 -11.767514999999964
12.47471 -11.833200000000007
12.47571 -11.895505000000025
12.47671 -11.951405000000005
12.47771 -11.999554999999988
12.47871 -12.042024999999985
12.47971 -12.083955000000016
12.48071 -12.131480000000023
12.48171 -12.189479999999984
12.48271 -12.259274999999995
12.48371 -12.337994999999996
12.48471 -12.419839999999997
12.48571 -12.49795500000003
12.48671 -12.567384999999984
12.48771 -12.626589999999984
12.48871 -12.677369999999996
12.48971 -12.723755000000006
12.49071 -12.769715000000001
12.49171 -12.817454999999997
12.49271 -12.866835000000009
12.49371 -12.916244999999988
12.49471 -12.96422
12.49571 -13.011030000000002
12.49671 -13.059110000000002
12.49771 -13.112220000000008
12.49871 -13.173604999999993
12.49971 -13.243965000000005
12.50071 -13.320554999999992
12.50171 -13.397655000000002
12.50271 -13.46841500000002
12.50371 -13.527389999999986
12.50471 -13.572669999999986
12.50571 -13.606475000000001
12.50671 -13.634159999999998
12.50771 -13.662139999999997
12.50871 -13.695485000000007
12.50971 -13.736520000000004
12.51071 -13.78468499999999
12.51171 -13.8375895
12.51271 -13.892772500000003
12.51371 -13.948994499999998
12.51471 -14.0065095
12.51571 -14.0662175
12.51671 -14.128270500000001
12.51771 -14.190969850000002
12.51871 -14.25060285
12.51971 -14.30251065
12.52071 -14.34297715
12.52171 -14.3710495
12.52271 -14.389437
[truncated: 270,441 more chars]
