# Supplementary material for: 2D Synthetic dataset of numerical simulations of long-period seismicity in a volcanic edifice and related sensitivity kernels
Source: Data Brief. 2021 Jan 25;34:106673. doi: 10.1016/j.dib.2020.106673 (PMC7841316; doi:10.1016/j.dib.2020.106673)
Supplement: Supplementary Data S1 — Supplementary Raw Research Data. This is open data under the CC BY license http://creativecommons.org/licenses/by/4.0/ [file mmc1.zip › Dataset/OUTPUT_SEISMOGRAMS/9000_3000/vel_X_hetero_12000_2493_ISO7e-1Hz.semv]

-1.714286 0.0
-1.713286 0.0
-1.712286 0.0
-1.711286 0.0
-1.710286 0.0
-1.709286 0.0
-1.708286 0.0
-1.707286 0.0
-1.706286 0.0
-1.705286 -9.671802499999999e-33
-1.704286 -9.767980499999999e-32
-1.703286 -6.488340474999999e-31
-1.702286 -3.364653845e-30
-1.701286 -1.450765915e-29
-1.700286 -5.410533635e-29
-1.699286 -1.7928045499999998e-28
-1.698286 -5.3812713e-28
-1.697286 -1.4846167299999999e-27
-1.696286 -3.80734e-27
-1.695286 -9.158074150000001e-27
-1.694286 -2.0812567199999997e-26
-1.693286 -4.4957182499999995e-26
-1.692286 -9.277144800000001e-26
-1.691286 -1.8366657499999995e-25
-1.690286 -3.5014035499999997e-25
-1.689286 -6.448135049999999e-25
-1.688286 -1.150315345e-24
-1.687286 -1.99277695e-24
-1.686286 -3.35976595e-24
-1.685286 -5.5235391500000006e-24
-1.684286 -8.8705093e-24
-1.683286 -1.39378015e-23
-1.682286 -2.14577065e-23
-1.681286 -3.2410713000000005e-23
-1.680286 -4.8087690500000004e-23
-1.679286 -7.016144499999999e-23
-1.678286 -1.0076761999999998e-22
-1.677286 -1.4259433999999999e-22
-1.676286 -1.9897934000000002e-22
-1.675286 -2.7401245999999996e-22
-1.674286 -3.7263997499999998e-22
-1.673286 -5.0076605e-22
-1.672286 -6.653445e-22
-1.671286 -8.744524500000001e-22
-1.670286 -1.1373351e-21
-1.669286 -1.4644073499999996e-21
-1.668286 -1.86720065e-21
-1.667286 -2.3582363000000007e-21
-1.666286 -2.9508132e-21
-1.665286 -3.6586909999999995e-21
-1.664286 -4.495662499999998e-21
-1.663286 -5.4750079999999995e-21
-1.662286 -6.6088315000000006e-21
-1.661286 -7.907289499999999e-21
-1.660286 -9.377737999999999e-21
-1.659286 -1.1023823000000001e-20
-1.658286 -1.2844576000000002e-20
-1.657286 -1.4833560499999998e-20
-1.656286 -1.6978122499999996e-20
-1.655286 -1.9258883499999996e-20
-1.654286 -2.1649475000000002e-20
-1.653286 -2.411662500000001e-20
-1.652286 -2.6620685000000005e-20
-1.651286 -2.9116629999999986e-20
-1.650286 -3.155551e-20
-1.649286 -3.3886425000000003e-20
-1.648286 -3.6058909999999984e-20
-1.647286 -3.802570000000002e-20
-1.646286 -3.974571e-20
-1.645286 -4.1186999999999986e-20
-1.644286 -4.232966500000002e-20
-1.643286 -4.31683e-20
-1.642286 -4.371377999999998e-20
-1.641286 -4.3994124999999983e-20
-1.640286 -4.4054314999999985e-20
-1.639286 -4.395466000000001e-20
-1.638286 -4.376785499999998e-20
-1.637286 -4.357478000000001e-20
-1.636286 -4.3458585000000024e-20
-1.635286 -4.3497989999999963e-20
-1.634286 -4.376008499999998e-20
-1.633286 -4.4292645000000007e-20
-1.632286 -4.511717000000005e-20
-1.631286 -4.622338499999999e-20
-1.630286 -4.756574999999999e-20
-1.629286 -4.906299999999999e-20
-1.628286 -5.0601549999999957e-20
-1.627286 -5.2043400000000016e-20
-1.626286 -5.3238800000000046e-20
-1.625286 -5.4044050000000013e-20
-1.624286 -5.434359999999997e-20
-1.623286 -5.4076699999999964e-20
-1.622286 -5.326640000000007e-20
-1.621286 -5.204905000000008e-20
-1.620286 -5.0703249999999934e-20
-1.619286 -4.967434999999994e-20
-1.618286 -4.959200000000006e-20
-1.617286 -5.127759999999996e-20
-1.616286 -5.573884999999999e-20
-1.615286 -6.41479500000001e-20
-1.614286 -7.780234999999991e-20
-1.613286 -9.806594999999998e-20
-1.612286 -1.2629055000000008e-19
-1.611286 -1.6371995e-19
-1.610286 -2.113779e-19
-1.609286 -2.6994605e-19
-1.608286 -3.396366499999998e-19
-1.607286 -4.200694000000001e-19
-1.606286 -5.1016030000000015e-19
-1.605286 -6.080335999999999e-19
-1.604286 -7.109677999999998e-19
-1.603286 -8.153841499999999e-19
-1.602286 -9.168899e-19
-1.601286 -1.0103821999999998e-18
-1.600286 -1.0902174500000003e-18
-1.599286 -1.1504482e-18
-1.598286 -1.1851242499999995e-18
-1.597286 -1.1886485000000002e-18
-1.596286 -1.156178e-18
-1.595286 -1.0840459999999999e-18
-1.594286 -9.701865000000005e-19
-1.593286 -8.145339999999997e-19
-1.592286 -6.193594999999995e-19
-1.591286 -3.89517e-19
-1.590286 -1.325710000000008e-19
-1.589286 1.4123399999999933e-19
-1.588286 4.191774999999997e-19
-1.587286 6.864615000000006e-19
-1.586286 9.268130000000007e-19
-1.585286 1.1232744999999996e-18
-1.584286 1.2591735000000002e-18
-1.583286 1.3192339999999997e-18
-1.582286 1.2907744999999998e-18
-1.581286 1.1649333000000004e-18
-1.580286 9.378482499999999e-19
-1.579286 6.1169505e-19
-1.578286 1.955017999999996e-19
-1.577286 -2.9434985e-19
-1.576286 -8.340279000000001e-19
-1.575286 -1.3926214999999997e-18
-1.574286 -1.933033149999999e-18
-1.573286 -2.4134250000000003e-18
-1.572286 -2.7891960000000006e-18
-1.571286 -3.0154594999999996e-18
-1.570286 -3.0499359999999996e-18
-1.569286 -2.8561274999999987e-18
-1.568286 -2.406620500000001e-18
-1.567286 -1.6863205000000012e-18
-1.566286 -6.953989999999998e-19
-1.565286 5.483085000000007e-19
-1.564286 2.0076635000000014e-18
-1.563286 3.625583499999999e-18
-1.562286 5.325624499999999e-18
-1.561286 7.01390935e-18
-1.560286 8.582501609999999e-18
-1.559286 9.914254149999999e-18
-1.558286 1.088904739e-17
-1.557286 1.1391232500000002e-17
-1.556286 1.13180185e-17
-1.555286 1.0588423999999997e-17
-1.554286 9.152303499999998e-18
-1.553286 6.998925500000003e-18
-1.552286 4.164511500000003e-18
-1.551286 7.381114999999969e-19
-1.550286 -3.1348270000000027e-18
-1.549286 -7.251701999999997e-18
-1.548286 -1.1355288e-17
-1.547286 -1.5139932000000003e-17
-1.546286 -1.8261560349999997e-17
-1.545286 -2.0351452999999998e-17
-1.544286 -2.1033543649999998e-17
-1.543286 -1.9944773500000002e-17
-1.542286 -1.6757769999999998e-17
-1.541286 -1.1204854e-17
-1.540286 -3.1022705e-18
-1.539286 7.626654e-18
-1.538286 2.0930855500000003e-17
-1.537286 3.66147765e-17
-1.536286 5.4326909e-17
-1.535286 7.35548575e-17
-1.534286 9.3627919e-17
-1.533286 1.1372787e-16
-1.532286 1.32908485e-16
-1.531286 1.5012332499999998e-16
-1.530286 1.6426150999999998e-16
-1.529286 1.7419041000000003e-16
-1.528286 1.7880360999999998e-16
-1.527286 1.7707199999999987e-16
-1.526286 1.6809610000000007e-16
-1.525286 1.5115715000000007e-16
-1.524286 1.2576295e-16
-1.523286 9.168764999999996e-17
-1.522286 4.900164999999991e-17
-1.521286 -1.9101000000000242e-18
-1.520286 -6.034344999999993e-17
-1.519286 -1.25285e-16
-1.518286 -1.9543620000000002e-16
-1.517286 -2.6925294999999995e-16
-1.516286 -3.4499704999999997e-16
-1.515286 -4.2079936e-16
-1.514286 -4.947307399999999e-16
-1.513286 -5.6487655999999995e-16
-1.512286 -6.294122600000001e-16
-1.511286 -6.8667413e-16
-1.510286 -7.352215000000001e-16
-1.509286 -7.7388635e-16
-1.508286 -8.018064999999999e-16
-1.507286 -8.184402999999996e-16
-1.506286 -8.235594500000003e-16
-1.505286 -8.172224500000004e-16
-1.504286 -7.997278999999997e-16
-1.503286 -7.715481999999998e-16
-1.502286 -7.332536e-16
-1.501286 -6.854260999999999e-16
-1.500286 -6.285705e-16
-1.499286 -5.630351499999998e-16
-1.498286 -4.889420000000003e-16
-1.497286 -4.0613749999999984e-16
-1.496286 -3.141709999999997e-16
-1.495286 -2.1230700000000048e-16
-1.494286 -9.957249999999944e-17
-1.493286 2.5157000000000354e-17
-1.492286 1.6303649999999982e-16
-1.491286 3.1509749999999945e-16
-1.490286 4.820594999999998e-16
-1.489286 6.641330000000004e-16
-1.488286 8.608136999999998e-16
-1.487286 1.0706798999999995e-15
-1.486286 1.2912198500000001e-15
-1.485286 1.5186952000000003e-15
-1.484286 1.7480544499999999e-15
-1.483286 1.9729217999999998e-15
-1.482286 2.185664e-15
-1.481286 2.377544e-15
-1.480286 2.5389721e-15
-1.479286 2.6598482e-15
-1.478286 2.729990899999999e-15
-1.477286 2.7396419e-15
-1.476286 2.680031500000001e-15
-1.475286 2.5439735e-15
-1.474286 2.3264694999999994e-15
-1.473286 2.0252935e-15
-1.472286 1.641516e-15
-1.471286 1.179937999999999e-15
-1.470286 6.494050000000005e-16
-1.469286 6.296650000000082e-17
-1.468286 -5.621364999999998e-16
-1.467286 -1.2046825000000008e-15
-1.466286 -1.8398750000000003e-15
-1.465286 -2.4399489999999987e-15
-1.464286 -2.974978e-15
-1.463286 -3.413836e-15
-1.462286 -3.72530395e-15
-1.461286 -3.879263900000001e-15
-1.460286 -3.8479429449999994e-15
-1.459286 -3.60715225e-15
-1.458286 -3.1374509549999996e-15
-1.457286 -2.4251898500000003e-15
-1.456286 -1.46337395e-15
-1.455286 -2.522932999999999e-16
-1.454286 1.200115e-15
-1.453286 2.8782023999999993e-15
-1.452286 4.7588641e-15
-1.451286 6.8121003999999995e-15
-1.450286 9.0018782e-15
-1.449286 1.1287251000000001e-14
-1.448286 1.3623692499999996e-14
-1.447286 1.5964587e-14
-1.446286 1.8262790500000002e-14
-1.445286 2.0472189999999997e-14
-1.444286 2.2549193500000002e-14
-1.443286 2.4454030000000003e-14
-1.442286 2.6151844999999994e-14
-1.441286 2.7613505e-14
-1.440286 2.8815995e-14
-1.439286 2.9742539999999986e-14
-1.438286 3.0382305e-14
-1.437286 3.072975000000001e-14
-1.436286 3.078371999999999e-14
-1.435286 3.054620000000001e-14
-1.434286 3.002100999999999e-14
-1.433286 2.9212479999999985e-14
-1.432286 2.812406000000004e-14
-1.431286 2.6757144999999988e-14
-1.430286 2.5110244999999987e-14
-1.429286 2.3178490000000015e-14
-1.428286 2.095358e-14
-1.427286 1.842428999999999e-14
-1.426286 1.5577424999999982e-14
-1.425286 1.2399355000000016e-14
-1.424286 8.878070000000018e-15
-1.423286 5.005554999999981e-15
-1.422286 7.804449999999974e-16
-1.421286 -3.7893099999999985e-15
-1.420286 -8.683640000000005e-15
-1.419286 -1.3867935000000004e-14
-1.418286 -1.9291134999999987e-14
-1.417286 -2.4884385000000003e-14
-1.416286 -3.0560475000000013e-14
-1.415286 -3.621439999999999e-14
-1.414286 -4.1724875000000004e-14
-1.413286 -4.695688999999999e-14
-1.412286 -5.1765549999999996e-14
-1.411286 -5.600080000000001e-14
-1.410286 -5.951315500000001e-14
-1.409286 -6.2160025e-14
-1.408286 -6.381253449999999e-14
-1.407286 -6.43625502e-14
-1.406286 -6.372941400000001e-14
-1.405286 -6.186617479999999e-14
-1.404286 -5.87650265e-14
-1.403286 -5.446143e-14
-1.402286 -4.903676499999999e-14
-1.401286 -4.2619299999999986e-14
-1.400286 -3.5383240000000007e-14
-1.399286 -2.7545809999999994e-14
-1.398286 -1.936240500000001e-14
-1.397286 -1.1119930000000001e-14
-1.396286 -3.1285649999999976e-15
-1.395286 4.287834999999984e-15
-1.394286 1.0802090000000023e-14
-1.393286 1.6094575000000007e-14
-1.392286 1.9864059999999976e-14
-1.391286 2.183786999999999e-14
-1.390286 2.1781135000000004e-14
-1.389286 1.9504410000000003e-14
-1.388286 1.4869369999999997e-14
-1.387286 7.792330000000001e-15
-1.386286 -1.7545549999999856e-15
-1.385286 -1.3744659999999999e-14
-1.384286 -2.8100505000000015e-14
-1.383286 -4.4699579999999995e-14
-1.382286 -6.338195999999998e-14
-1.381286 -8.395912e-14
-1.380286 -1.0622362000000002e-13
-1.379286 -1.2995876e-13
-1.378286 -1.549478e-13
-1.377286 -1.8098198999999998e-13
-1.376286 -2.0786669999999991e-13
-1.375286 -2.3542525000000007e-13
-1.374286 -2.635000000000001e-13
-1.373286 -2.9195079999999994e-13
-1.372286 -3.206501499999999e-13
-1.371286 -3.4947545000000004e-13
-1.370286 -3.7829904999999997e-13
-1.369286 -4.069763499999998e-13
-1.368286 -4.353325999999999e-13
-1.367286 -4.631488500000001e-13
-1.366286 -4.901493e-13
-1.365286 -5.159897999999997e-13
-1.364286 -5.402482499999998e-13
-1.363286 -5.6241965e-13
-1.362286 -5.819142500000001e-13
-1.361286 -5.980617999999998e-13
-1.360286 -6.101194999999997e-13
-1.359286 -6.172855500000004e-13
-1.358286 -6.187198500000002e-13
-1.357286 -6.1356645e-13
-1.356286 -6.009803e-13
-1.355286 -5.801594999999993e-13
-1.354286 -5.503739999999995e-13
-1.353286 -5.110005000000009e-13
-1.352286 -4.61550500000001e-13
-1.351286 -4.0169399999999976e-13
-1.350286 -3.3128749999999986e-13
-1.349286 -2.5038500000000005e-13
-1.348286 -1.5924449999999958e-13
-1.347286 -5.833249999999945e-14
-1.346286 5.168499999999943e-14
-1.345286 1.699649999999997e-13
-1.344286 2.9550800000000013e-13
-1.343286 4.2719200000000047e-13
-1.342286 5.638130000000008e-13
-1.341286 7.041249999999996e-13
-1.340286 8.468869999999993e-13
-1.339286 9.9090745e-13
-1.338286 1.13508505e-12
-1.337286 1.2784457000000002e-12
-1.336286 1.4201733500000003e-12
-1.335286 1.5596280499999996e-12
-1.334286 1.6963553499999998e-12
-1.333286 1.8300833050000003e-12
-1.332286 1.9607052499999997e-12
-1.331286 2.088251045e-12
-1.330286 2.2128451e-12
-1.329286 2.33465495e-12
-1.328286 2.4538304e-12
-1.327286 2.5704355000000003e-12
-1.326286 2.6843805000000002e-12
-1.325286 2.795351e-12
-1.324286 2.9027414999999982e-12
-1.323286 3.0055984999999984e-12
-1.322286 3.1025715000000014e-12
-1.321286 3.1918795e-12
-1.320286 3.2712914999999987e-12
-1.319286 3.338129e-12
-1.318286 3.389285e-12
-1.317286 3.421264000000001e-12
-1.316286 3.430243499999999e-12
-1.315286 3.412144999999998e-12
-1.314286 3.3627340000000004e-12
-1.313286 3.277723500000002e-12
-1.312286 3.152890000000004e-12
-1.311286 2.9841979999999994e-12
-1.310286 2.7679234999999978e-12
-1.309286 2.5007905000000018e-12
-1.308286 2.180074999999999e-12
-1.307286 1.8037194999999958e-12
-1.306286 1.3704489999999987e-12
-1.305286 8.798370000000012e-13
-1.304286 3.323860000000018e-13
-1.303286 -2.7040699999999817e-13
-1.302286 -9.260264999999978e-13
-1.301286 -1.6309065000000032e-12
-1.300286 -2.3804140000000006e-12
-1.299286 -3.1688589999999985e-12
-1.298286 -3.989512000000001e-12
-1.297286 -4.834614999999999e-12
-1.296286 -5.695423e-12
-1.295286 -6.562235499999999e-12
-1.294286 -7.4244385e-12
-1.293286 -8.270565e-12
-1.292286 -9.088340500000001e-12
-1.291286 -9.864757e-12
-1.290286 -1.0586145699999999e-11
-1.289286 -1.12382685e-11
-1.288286 -1.1806435799999998e-11
-1.287286 -1.2275629999999998e-11
-1.286286 -1.2630672999999998e-11
-1.285286 -1.2856419500000002e-11
-1.284286 -1.2937976000000004e-11
-1.283286 -1.2860966999999999e-11
-1.282286 -1.2611829999999992e-11
-1.281286 -1.21781625e-11
-1.280286 -1.1549090000000006e-11
-1.279286 -1.071564e-11
-1.278286 -9.671194999999999e-12
-1.277286 -8.411920000000002e-12
-1.276286 -6.937195000000003e-12
-1.275286 -5.250025000000001e-12
-1.274286 -3.357449999999995e-12
-1.273286 -1.270925e-12
-1.272286 9.934349999999952e-13
-1.271286 3.4146000000000004e-12
-1.270286 5.966484999999998e-12
-1.269286 8.617955000000004e-12
-1.268286 1.1332895e-11
-1.267286 1.4070410000000004e-11
-1.266286 1.6785206000000006e-11
-1.265286 1.9428067499999994e-11
-1.264286 2.1946459499999997e-11
-1.263286 2.4285283e-11
-1.262286 2.6387750549999998e-11
-1.261286 2.8196357e-11
-1.260286 2.9653939950000004e-11
-1.259286 3.0704828e-11
-1.258286 3.1296004e-11
-1.257286 3.1378329499999995e-11
-1.256286 3.0907739999999994e-11
-1.255286 2.9846425000000003e-11
-1.254286 2.8163940000000006e-11
-1.253286 2.5838240000000003e-11
-1.252286 2.2856654999999994e-11
-1.251286 1.9216659999999994e-11
-1.250286 1.4926575000000014e-11
-1.249286 1.000609500000001e-11
-1.248286 4.486605e-12
-1.247286 -1.5886100000000057e-12
-1.246286 -8.164360000000002e-12
-1.245286 -1.5173740000000005e-11
-1.244286 -2.2538475000000006e-11
-1.243286 -3.0169469999999995e-11
-1.242286 -3.796747e-11
-1.241286 -4.582392500000001e-11
-1.240286 -5.362204349999999e-11
-1.239286 -6.12378955e-11
-1.238286 -6.85417205e-11
-1.237286 -7.53993545e-11
-1.236286 -8.1673771e-11
-1.235286 -8.7226725e-11
-1.234286 -9.192048499999999e-11
-1.233286 -9.561970499999998e-11
-1.232286 -9.819339500000003e-11
-1.231286 -9.951688500000003e-11
-1.230286 -9.947389499999999e-11
-1.229286 -9.795868500000003e-11
-1.228286 -9.487823499999998e-11
-1.227286 -9.015430999999995e-11
-1.226286 -8.372574000000003e-11
-1.225286 -7.555029999999999e-11
-1.224286 -6.560670000000001e-11
-1.223286 -5.3897000000000016e-11
-1.222286 -4.044769999999995e-11
-1.221286 -2.531125000000002e-11
-1.220286 -8.567799999999981e-12
-1.219286 9.674350000000022e-12
-1.218286 2.9278e-11
-1.217286 5.0076600000000044e-11
-1.216286 7.187499999999993e-11
-1.215286 9.444974999999998e-11
-1.214286 1.1755062000000007e-10
-1.213286 1.40902165e-10
-1.212286 1.6420580999999997e-10
-1.211286 1.8714314499999999e-10
-1.210286 2.0937887999999998e-10
-1.209286 2.305646975e-10
-1.208286 2.5034354e-10
-1.207286 2.683543275e-10
-1.206286 2.8423691e-10
-1.205286 2.9763736499999996e-10
-1.204286 3.0821364e-10
-1.203286 3.15641e-10
-1.202286 3.1961755e-10
-1.201286 3.198702e-10
-1.200286 3.161599e-10
-1.199286 3.0828645000000014e-10
-1.198286 2.960940499999999e-10
-1.197286 2.79475e-10
-1.196286 2.5837370000000026e-10
-1.195286 2.3279054999999997e-10
-1.194286 2.0278374999999998e-10
-1.193286 1.684714499999999e-10
-1.192286 1.3003329999999983e-10
-1.191286 8.771044999999991e-11
-1.190286 4.1805449999999973e-11
-1.189286 -7.319399999999919e-12
-1.188286 -5.924385e-11
-1.187286 -1.134922500000001e-10
-1.186286 -1.6953769999999977e-10
-1.185286 -2.2680659999999973e-10
-1.184286 -2.846832000000001e-10
-1.183286 -3.425155500000002e-10
-1.182286 -3.9962260000000017e-10
-1.181286 -4.5530079999999996e-10
-1.180286 -5.088317499999998e-10
-1.179286 -5.594902e-10
-1.178286 -6.06552765e-10
-1.177286 -6.49306415e-10
-1.176286 -6.87057435e-10
-1.175286 -7.19140585e-10
-1.174286 -7.449279999999999e-10
-1.173286 -7.638380500000001e-10
-1.172286 -7.753442e-10
-1.171286 -7.789836499999999e-10
-1.170286 -7.7436465e-10
-1.169286 -7.6117415e-10
-1.168286 -7.391848500000002e-10
-1.167286 -7.082601500000001e-10
-1.166286 -6.683601499999995e-10
-1.165286 -6.19545e-10
-1.164286 -5.619772000000002e-10
-1.163286 -4.9592385e-10
-1.162286 -4.2175680000000027e-10
-1.161286 -3.3995244999999975e-10
-1.160286 -2.5108750000000004e-10
-1.159286 -1.5583600000000002e-10
-1.158286 -5.4965500000000044e-11
-1.157286 5.066899999999987e-11
-1.156286 1.6013450000000047e-10
-1.155286 2.7242849999999984e-10
-1.154286 3.864874999999995e-10
-1.153286 5.011964000000002e-10
-1.152286 6.154016000000001e-10
-1.151286 7.279244999999999e-10
-1.150286 8.375699000000003e-10
-1.149286 9.431407000000003e-10
-1.148286 1.0434508999999998e-09
-1.147286 1.1373372499999999e-09
-1.146286 1.22367165e-09
-1.145286 1.3013736199999998e-09
-1.144286 1.369421355e-09
-1.143286 1.42686188e-09
-1.142286 1.472821695e-09
-1.141286 1.5065152e-09
-1.140286 1.5272527500000001e-09
-1.139286 1.5344482999999999e-09
-1.138286 1.5276252999999996e-09
-1.137286 1.5064211500000002e-09
-1.136286 1.4705923500000005e-09
-1.135286 1.4200154999999996e-09
-1.134286 1.3546934999999993e-09
-1.133286 1.2747535000000005e-09
-1.132286 1.180447e-09
-1.131286 1.0721525e-09
-1.130286 9.503729999999994e-10
-1.129286 8.157330000000001e-10
-1.128286 6.689785000000001e-10
-1.127286 5.109734999999994e-10
-1.126286 3.4269499999999977e-10
-1.125286 1.6523200000000096e-10
-1.124286 -2.0222499999999865e-11
-1.123286 -2.1237350000000105e-10
-1.122286 -4.098334999999994e-10
-1.121286 -6.111254999999994e-10
-1.120286 -8.146905000000004e-10
-1.119286 -1.0188989999999998e-09
-1.118286 -1.2220540000000002e-09
-1.117286 -1.4224045e-09
-1.116286 -1.6181569999999994e-09
-1.115286 -1.807481000000001e-09
-1.114286 -1.9885258500000003e-09
-1.113286 -2.1594332999999992e-09
-1.112286 -2.3183488e-09
-1.111286 -2.4634386e-09
-1.110286 -2.59290387e-09
-1.109286 -2.7049973499999996e-09
-1.108286 -2.7980400300000003e-09
-1.107286 -2.8704386499999994e-09
-1.106286 -2.92070195e-09
-1.105286 -2.9474606000000007e-09
-1.104286 -2.9494835e-09
-1.103286 -2.925695e-09
-1.102286 -2.875193499999999e-09
-1.101286 -2.7972689999999986e-09
-1.100286 -2.6914155e-09
-1.099286 -2.557349500000002e-09
-1.098286 -2.395024000000002e-09
-1.097286 -2.204638499999998e-09
-1.096286 -1.9866514999999996e-09
-1.095286 -1.7417910000000002e-09
-1.094286 -1.4710590000000002e-09
-1.093286 -1.1757385000000003e-09
-1.092286 -8.573964999999994e-10
-1.091286 -5.178815000000001e-10
-1.090286 -1.5932500000000043e-10
-1.089286 2.1586449999999982e-10
-1.088286 6.050120000000013e-10
-1.087286 1.0051814999999999e-09
-1.086286 1.4131934999999998e-09
-1.085286 1.8256449999999986e-09
-1.084286 2.2389194999999994e-09
-1.083286 2.649219500000001e-09
-1.082286 3.0525890000000014e-09
-1.081286 3.4449409999999986e-09
-1.080286 3.8220905e-09
-1.079286 4.179790500000001e-09
-1.078286 4.513769999999999e-09
-1.077286 4.8197717e-09
-1.076286 5.0935962999999995e-09
-1.075286 5.33114625e-09
-1.074286 5.528472099999999e-09
-1.073286 5.68182055e-09
-1.072286 5.7876826e-09
-1.071286 5.8428429999999985e-09
-1.070286 5.844429e-09
-1.069286 5.789958000000001e-09
-1.068286 5.677389500000001e-09
-1.067286 5.5051665e-09
-1.066286 5.272258499999998e-09
-1.065286 4.978206500000002e-09
-1.064286 4.623157e-09
-1.063286 4.2078944999999965e-09
-1.062286 3.733868000000001e-09
-1.061286 3.2032075e-09
-1.060286 2.6187489999999996e-09
-1.059286 1.984041000000001e-09
-1.058286 1.303332999999999e-09
-1.057286 5.815714999999989e-10
-1.056286 -1.756135000000005e-10
-1.055286 -9.619340000000007e-10
-1.054286 -1.7704829999999965e-09
-1.053286 -2.5937829999999986e-09
-1.052286 -3.423834500000003e-09
-1.051286 -4.252183999999997e-09
-1.050286 -5.069994999999999e-09
-1.049286 -5.868127500000004e-09
-1.048286 -6.637234999999999e-09
-1.047286 -7.3678569999999985e-09
-1.046286 -8.0505185e-09
-1.045286 -8.675839999999998e-09
-1.044286 -9.234658499999998e-09
-1.043286 -9.718134815e-09
-1.042286 -1.01178725e-08
-1.041286 -1.0426040685000001e-08
-1.040286 -1.0635486e-08
-1.039286 -1.0739848000000002e-08
-1.038286 -1.0733672e-08
-1.037286 -1.0612509999999998e-08
-1.036286 -1.0373014999999998e-08
-1.035286 -1.0013029500000003e-08
-1.034286 -9.531668499999997e-09
-1.033286 -8.929374499999997e-09
-1.032286 -8.2079815e-09
-1.031286 -7.370734999999998e-09
-1.030286 -6.422320000000004e-09
-1.029286 -5.368880000000006e-09
-1.028286 -4.217995e-09
-1.027286 -2.978639999999996e-09
-1.026286 -1.6611500000000025e-09
-1.025286 -2.771650000000041e-10
-1.024286 1.1604800000000016e-09
-1.023286 2.6378349999999993e-09
-1.022286 4.139955000000005e-09
-1.021286 5.651055000000004e-09
-1.020286 7.154630000000001e-09
-1.019286 8.633646500000001e-09
-1.018286 1.0070715999999993e-08
-1.017286 1.1448253499999996e-08
-1.016286 1.2748707500000002e-08
-1.015286 1.3954752500000004e-08
-1.014286 1.5049501499999997e-08
-1.013286 1.60167105e-08
-1.012286 1.6840992750000002e-08
-1.011286 1.7508028499999998e-08
-1.010286 1.800476475e-08
-1.009286 1.8319613499999996e-08
-1.008286 1.8442633e-08
-1.007286 1.8365699000000004e-08
-1.006286 1.8082659499999996e-08
-1.005286 1.7589460999999998e-08
-1.004286 1.6884290000000007e-08
-1.003286 1.5967644999999994e-08
-1.002286 1.4842389999999992e-08
-1.001286 1.3513840000000005e-08
-1.000286 1.1989740000000005e-08
-0.9992857 1.0280265000000003e-08
-0.9982857 8.397970000000004e-09
-0.9972857 6.357739999999994e-09
-0.9962857 4.176684999999993e-09
-0.9952857 1.873989999999992e-09
-0.9942857 -5.292100000000072e-10
-0.9932857 -3.0100300000000014e-09
-0.9922857 -5.544004999999984e-09
-0.9912857 -8.105364999999983e-09
-0.9902857 -1.0667245e-08
-0.9892857 -1.3201945000000005e-08
-0.9882857 -1.5681230000000004e-08
-0.9872857 -1.8076605e-08
-0.9862857 -2.0359630000000003e-08
-0.9852857 -2.2502202500000005e-08
-0.9842857 -2.4476882999999997e-08
-0.9832857 -2.62572005e-08
-0.9822857 -2.7817956e-08
-0.9812857 -2.9135521499999995e-08
-0.9802857 -3.018813699999999e-08
-0.9792857 -3.0956183000000005e-08
-0.9782857 -3.1422449e-08
-0.9772857 -3.15723675e-08
-0.9762857 -3.139425e-08
-0.9752857 -3.0879490000000005e-08
-0.9742857 -3.002274999999999e-08
-0.9732857 -2.8822084999999982e-08
-0.9722857 -2.7279055000000003e-08
-0.9712857 -2.5398865000000005e-08
-0.9702857 -2.319036000000001e-08
-0.9692857 -2.066607500000001e-08
-0.9682857 -1.7842239999999992e-08
-0.9672857 -1.4738655000000006e-08
-0.9662857 -1.1378634999999998e-08
-0.9652857 -7.788889999999994e-09
-0.9642857 -3.9993199999999944e-09
-0.9632857 -4.28250000000029e-11
-0.9622857 4.044919999999984e-09
-0.9612857 8.225839999999997e-09
-0.9602857 1.245972000000001e-08
-0.9592857 1.670456500000001e-08
-0.9582857 2.0917035e-08
-0.9572857 2.505278000000001e-08
-0.9562857 2.906697999999999e-08
-0.9552857 3.291475999999999e-08
-0.9542857 3.6551645e-08
-0.9532857 3.9934080000000004e-08
-0.9522857 4.3019920000000005e-08
-0.9512857 4.5768934500000005e-08
-0.9502857 4.8143251e-08
-0.9492857 5.010785100000001e-08
-0.9482857 5.1631030000000004e-08
-0.9472857 5.26848145e-08
-0.9462857 5.3245349e-08
-0.9452857 5.3293245e-08
-0.9442857 5.2813925e-08
-0.9432857 5.1797889999999996e-08
-0.9422857 5.024088999999999e-08
-0.9412857 4.8144125000000014e-08
-0.9402857 4.5514350000000005e-08
-0.9392857 4.236387999999997e-08
-0.9382857 3.8710615000000015e-08
-0.9372857 3.457798000000001e-08
-0.9362857 2.999473499999998e-08
-0.9352857 2.4994765e-08
-0.9342857 1.9616880000000008e-08
-0.9332857 1.3904505000000025e-08
-0.9322857 7.905244999999996e-09
-0.9312857 1.6705599999999717e-09
-0.9302857 -4.744704999999968e-09
-0.9292857 -1.1282860000000003e-08
-0.9282857 -1.7883830000000032e-08
-0.9272857 -2.4485774999999973e-08
-0.9262857 -3.102561499999997e-08
-0.9252857 -3.7439645000000006e-08
-0.9242857 -4.366412000000003e-08
-0.9232857 -4.9635819999999984e-08
-0.9222857 -5.529274999999999e-08
-0.9212857 -6.057473000000001e-08
-0.9202857 -6.542391e-08
-0.9192857 -6.9785375e-08
-0.9182857 -7.3607715e-08
-0.9172857 -7.684353750000001e-08
-0.9162857 -7.94499915e-08
-0.9152857 -8.13891875e-08
-0.9142857 -8.26286235e-08
-0.9132857 -8.314158e-08
-0.9122857 -8.290746499999998e-08
-0.9112857 -8.191208500000002e-08
-0.9102857 -8.014785000000002e-08
-0.9092857 -7.761397499999998e-08
-0.9082857 -7.431663499999999e-08
-0.9072857 -7.026903000000003e-08
-0.9062857 -6.549129999999998e-08
-0.9052857 -6.001055000000002e-08
-0.9042857 -5.386077499999997e-08
-0.9032857 -4.708264999999999e-08
-0.9022857 -3.972316000000004e-08
-0.9012857 -3.183560999999996e-08
-0.9002857 -2.347904999999999e-08
-0.8992857 -1.4717849999999974e-08
-0.8982857 -5.621500000000028e-09
-0.8972857 3.73619999999997e-09
-0.8962857 1.327750000000005e-08
-0.8952857 2.292134999999996e-08
-0.8942857 3.258397499999996e-08
-0.8932857 4.2179560000000036e-08
-0.8922857 5.1621035000000004e-08
-0.8912857 6.082070999999998e-08
-0.8902857 6.969095500000002e-08
-0.8892857 7.814510500000003e-08
-0.8882857 8.6098165e-08
-0.8872857 9.346744499999999e-08
-0.8862857 1.0017351499999998e-07
-0.8852857 1.06140965e-07
-0.8842857 1.1129903e-07
-0.8832857 1.1558237900000002e-07
-0.8822857 1.189318865e-07
-0.8812857 1.21295246e-07
-0.8802857 1.226276335e-07
-0.8792857 1.2289233499999998e-07
-0.8782857 1.2206125e-07
-0.8772857 1.2011542000000006e-07
-0.8762857 1.1704550000000001e-07
-0.8752857 1.1285206499999997e-07
-0.8742857 1.0754590500000003e-07
-0.8732857 1.0114831999999998e-07
-0.8722857 9.369114999999995e-08
-0.8712857 8.521685000000003e-08
-0.8702857 7.577829999999998e-08
-0.8692857 6.543879999999996e-08
-0.8682857 5.427175000000005e-08
-0.8672857 4.236024999999997e-08
-0.8662857 2.9796600000000027e-08
-0.8652857 1.668154999999997e-08
-0.8642857 3.123799999999943e-09
-0.8632857 -1.076094999999999e-08
-0.8622857 -2.4850899999999954e-08
-0.8612857 -3.901894999999993e-08
-0.8602857 -5.3134250000000064e-08
-0.8592857 -6.706310000000002e-08
-0.8582857 -8.067009999999995e-08
-0.8572857 -9.381974999999996e-08
-0.8562857 -1.063774e-07
-0.8552857 -1.1821104500000003e-07
-0.8542857 -1.2919251e-07
-0.8532857 -1.3919866e-07
-0.8522857 -1.4811301000000003e-07
-0.8512857 -1.5582701999999998e-07
-0.8502857 -1.6224123e-07
-0.8492857 -1.672664835e-07
-0.8482857 -1.7082518e-07
-0.8472857 -1.728521615e-07
-0.8462857 -1.7329568500000001e-07
-0.8452857 -1.72118245e-07
-0.8442857 -1.6929715e-07
-0.8432857 -1.6482513500000003e-07
-0.8422857 -1.5871073500000002e-07
-0.8412857 -1.5097849999999992e-07
-0.8402857 -1.4166914999999996e-07
-0.8392857 -1.3083935000000005e-07
-0.8382857 -1.1856165000000008e-07
-0.8372857 -1.0492410000000003e-07
-0.8362857 -9.002954999999991e-08
-0.8352857 -7.399515e-08
-0.8342857 -5.695155000000009e-08
-0.8332857 -3.904169999999998e-08
-0.8322857 -2.0419949999999918e-08
-0.8312857 -1.2509999999999912e-09
-0.8302857 1.829194999999999e-08
-0.8292857 3.802810000000002e-08
-0.8282857 5.77706999999999e-08
-0.8272857 7.732909999999992e-08
-0.8262857 9.651005000000015e-08
-0.8252857 1.1511945000000002e-07
-0.8242857 1.3296444999999994e-07
-0.8232857 1.4985515000000006e-07
-0.8222857 1.6560649999999997e-07
-0.8212857 1.8004026e-07
-0.8202857 1.9298684e-07
-0.8192857 2.0428728000000002e-07
-0.8182857 2.1379494499999998e-07
-0.8172857 2.2137740499999994e-07
-0.8162857 2.2691811000000002e-07
-0.8152857 2.3031796000000003e-07
-0.8142857 2.3149682499999997e-07
-0.8132857 2.3039483000000004e-07
-0.8122857 2.2697352999999997e-07
-0.8112857 2.2121691499999994e-07
-0.8102857 2.1313215000000002e-07
-0.8092857 2.0275030000000004e-07
-0.8082857 1.9012649999999995e-07
-0.8072857 1.7534e-07
-0.8062857 1.5849420000000005e-07
-0.8052857 1.3971614999999991e-07
-0.8042857 1.1915575000000004e-07
-0.8032857 9.698475000000001e-08
-0.8022857 7.33957999999999e-08
-0.8012857 4.860054999999992e-08
-0.8002857 2.2827999999999948e-08
-0.7992857 -3.6771999999999997e-09
-0.7982857 -3.065739999999998e-08
-0.7972857 -5.784444999999999e-08
-0.7962857 -8.496174999999996e-08
-0.7952857 -1.1172745000000002e-07
-0.7942857 -1.3785770000000004e-07
-0.7932857 -1.6306904999999996e-07
-0.7922857 -1.8708159999999999e-07
-0.7912857 -2.0962249999999996e-07
-0.7902857 -2.3042885000000002e-07
-0.7892857 -2.492505e-07
-0.7882857 -2.6585336499999994e-07
-0.7872857 -2.8002207999999996e-07
-0.7862857 -2.91562805e-07
-0.7852857 -3.00305685e-07
-0.7842857 -3.06107045e-07
-0.7832857 -3.0885152999999995e-07
-0.7822857 -3.08453835e-07
-0.7812857 -3.0486025499999996e-07
-0.7802857 -2.9804950000000004e-07
-0.7792857 -2.8803369999999994e-07
-0.7782857 -2.748590499999999e-07
-0.7772857 -2.586054000000001e-07
-0.7762857 -2.393861e-07
-0.7752857 -2.1734749999999998e-07
-0.7742857 -1.9266774999999998e-07
-0.7732857 -1.6555530000000006e-07
-0.7722857 -1.3624725000000013e-07
-0.7712857 -1.0500714999999982e-07
-0.7702857 -7.212269999999992e-08
-0.7692857 -3.7902649999999986e-08
-0.7682857 -2.6742499999998965e-09
-0.7672857 3.3219950000000026e-08
-0.7662857 6.942589999999993e-08
-0.7652857 1.0558129999999974e-07
-0.7642857 1.4131995e-07
-0.7632857 1.7627440000000013e-07
-0.7622857 2.1008029999999994e-07
-0.7612857 2.4238095e-07
-0.7602857 2.728299999999999e-07
-0.7592857 3.0109574999999995e-07
-0.7582857 3.2686449999999997e-07
-0.7572857 3.498438000000001e-07
-0.7562857 3.697661250000001e-07
-0.7552857 3.863913999999999e-07
-0.7542857 3.9950974250000003e-07
-0.7532857 4.08943985e-07
-0.7522857 4.1455155249999993e-07
-0.7512857 4.16226315e-07
-0.7502857 4.1389983000000004e-07
-0.7492857 4.0754225e-07
-0.7482857 3.9716309999999996e-07
-0.7472857 3.828112499999999e-07
-0.7462857 3.6457484999999995e-07
-0.7452857 3.4258080000000014e-07
-0.7442857 3.1699335000000006e-07
-0.7432857 2.880131999999999e-07
-0.7422857 2.5587605000000006e-07
-0.7412857 2.2084975e-07
-0.7402857 1.8323255e-07
-0.7392857 1.4335059999999998e-07
-0.7382857 1.0155419999999986e-07
-0.7372857 5.8215750000000096e-08
-0.7362857 1.3725650000000178e-08
-0.7352857 -3.151125000000013e-08
-0.7342857 -7.707895000000011e-08
-0.7332857 -1.2255459999999995e-07
-0.7322857 -1.6751185000000004e-07
-0.7312857 -2.1152575000000003e-07
-0.7302857 -2.541761999999998e-07
-0.7292857 -2.950517999999999e-07
-0.7282857 -3.337543500000002e-07
-0.7272857 -3.6990239999999997e-07
-0.7262857 -4.0313494999999994e-07
-0.7252857 -4.3311570000000023e-07
-0.7242857 -4.595362999999999e-07
-0.7232857 -4.821189999999999e-07
-0.7222857 -5.00620545e-07
-0.7212857 -5.148343664999999e-07
-0.7202857 -5.24592975e-07
-0.7192857 -5.297704235e-07
-0.7182857 -5.302835300000001e-07
-0.7172857 -5.2609341e-07
-0.7162857 -5.172063e-07
-0.7152857 -5.036737500000001e-07
-0.7142857 -4.8559275e-07
-0.7132857 -4.631052499999998e-07
-0.7122857 -4.363967500000001e-07
-0.7112857 -4.056951000000001e-07
-0.7102857 -3.7126864999999994e-07
-0.7092857 -3.3342340000000013e-07
-0.7082857 -2.925000499999999e-07
-0.7072857 -2.4887105000000013e-07
-0.7062857 -2.0293729999999986e-07
-0.7052857 -1.5512315000000005e-07
-0.7042857 -1.058726000000002e-07
-0.7032857 -5.5644699999999997e-08
-0.7022857 -4.908249999999946e-09
-0.7012857 4.586260000000058e-08
-0.7002857 9.619285000000007e-08
-0.6992857 1.4561234999999957e-07
-0.6982857 1.9366159999999998e-07
-0.6972857 2.398952500000002e-07
-0.6962857 2.8388694999999967e-07
-0.6952857 3.252344499999998e-07
-0.6942857 3.6356370000000014e-07
-0.6932857 3.985322500000002e-07
-0.6922857 4.2983310000000005e-07
-0.6912857 4.571975e-07
-0.6902857 4.8039755e-07
-0.6892857 4.9924865e-07
-0.6882857 5.136104499999999e-07
-0.6872857 5.2338835e-07
-0.6862857 5.285342499999999e-07
-0.6852857 5.290461815e-07
-0.6842857 5.24967915e-07
-0.6832857 5.163882185e-07
-0.6822857 5.03439285e-07
-0.6812857 4.8629495e-07
-0.6802857 4.6516844999999996e-07
-0.6792857 4.4030995000000003e-07
-0.6782857 4.1200360000000007e-07
-0.6772857 3.8056390000000003e-07
-0.6762857 3.46333e-07
-0.6752857 3.096769e-07
-0.6742857 2.70981e-07
-0.6732857 2.3064659999999986e-07
-0.6722857 1.8908745000000002e-07
-0.6712857 1.4672535e-07
-0.6702857 1.039855500000001e-07
-0.6692857 6.129365000000003e-08
-0.6682857 1.9071399999999998e-08
-0.6672857 -2.2267749999999816e-08
-0.6662857 -6.232185000000002e-08
-0.6652857 -1.0070420000000001e-07
-0.6642857 -1.3704679999999996e-07
-0.6632857 -1.7100365000000015e-07
-0.6622857 -2.0225455000000025e-07
-0.6612857 -2.3050760000000005e-07
-0.6602857 -2.5550184999999986e-07
-0.6592857 -2.7701005000000004e-07
-0.6582857 -2.9484089999999994e-07
-0.6572857 -3.088412999999999e-07
-0.6562857 -3.1889830000000016e-07
-0.6552857 -3.249402499999999e-07
-0.6542857 -3.2693784999999987e-07
-0.6532857 -3.249053000000001e-07
-0.6522857 -3.1890080000000007e-07
-0.6512857 -3.0902675499999994e-07
-0.6502857 -2.95429205e-07
-0.6492857 -2.7829728499999994e-07
-0.6482857 -2.5786233499999995e-07
-0.6472857 -2.343961895e-07
-0.6462857 -2.08209325e-07
-0.6452857 -1.7964841550000002e-07
-0.6442857 -1.4909353e-07
-0.6432857 -1.1695494499999996e-07
-0.6422857 -8.36694e-08
-0.6412857 -4.969603500000005e-08
-0.6402857 -1.5511980000000014e-08
-0.6392857 1.8392535000000055e-08
-0.6382857 5.1519180000000024e-08
-0.6372857 8.336703999999998e-08
-0.6362857 1.1343820999999998e-07
-0.6352857 1.4124349499999999e-07
-0.6342857 1.66308517e-07
-0.6332857 1.8817957499999998e-07
-0.6322857 2.06429673e-07
-0.6312857 2.2066444499999994e-07
-0.6302857 2.3052792500000003e-07
-0.6292857 2.3570818499999997e-07
-0.6282857 2.3594256999999993e-07
-0.6272857 2.3102265000000012e-07
-0.6262857 2.2079885000000008e-07
-0.6252857 2.0518429999999994e-07
-0.6242857 1.841584999999999e-07
-0.6232857 1.577701e-07
-0.6222857 1.2613894999999997e-07
-0.6212857 8.945795000000001e-08
-0.6202857 4.799320000000006e-08
-0.6192857 2.0842499999998756e-09
-0.6182857 -4.785685000000004e-08
-0.6172857 -1.013479e-07
-0.6162857 -1.5783875000000006e-07
-0.6152857 -2.1671504999999988e-07
-0.6142857 -2.7730274999999984e-07
-0.6132857 -3.388736500000001e-07
-0.6122857 -4.00651445e-07
-0.6112857 -4.6181840999999994e-07
-0.6102857 -5.21523255e-07
-0.6092857 -5.788894000000001e-07
-0.6082857 -6.330238000000001e-07
-0.6072857 -6.830263399999999e-07
-0.6062857 -7.2799945e-07
-0.6052857 -7.6705805e-07
-0.6042857 -7.9933975e-07
-0.6032857 -8.240155000000001e-07
-0.6022857 -8.402988500000001e-07
-0.6012857 -8.474562999999998e-07
-0.6002857 -8.448172500000003e-07
-0.5992857 -8.317822e-07
-0.5982857 -8.0783265e-07
-0.5972857 -7.725384e-07
-0.5962857 -7.255634999999997e-07
-0.5952857 -6.666754999999995e-07
-0.5942857 -5.957490000000004e-07
-0.5932857 -5.127675000000008e-07
-0.5922857 -4.178329999999998e-07
-0.5912857 -3.11163e-07
-0.5902857 -1.9309299999999939e-07
-0.5892857 -6.407799999999952e-08
-0.5882857 7.530999999999904e-08
-0.5872857 2.243849999999996e-07
-0.5862857 3.823505000000007e-07
-0.5852857 5.483004999999999e-07
-0.5842857 7.212289999999997e-07
-0.5832857 9.000370000000001e-07
-0.5822857 1.0835379999999999e-06
-0.5812857 1.2704654999999997e-06
-0.5802857 1.4594853e-06
-0.5792857 1.6492050999999999e-06
-0.5782857 1.8381837e-06
-0.5772857 2.02494361e-06
-0.5762857 2.20798365e-06
-0.5752857 2.38579084e-06
-0.5742857 2.55685325e-06
-0.5732857 2.7196736e-06
-0.5722857 2.8727826e-06
-0.5712857 3.0147523500000005e-06
-0.5702857 3.1442105000000003e-06
-0.5692857 3.259853e-06
-0.5682857 3.3604549999999997e-06
-0.5672857 3.4448894999999994e-06
-0.5662857 3.512136500000001e-06
-0.5652857 3.5612899999999986e-06
-0.5642857 3.5915769999999988e-06
-0.5632857 3.6023630000000005e-06
-0.5622857 3.593160499999999e-06
-0.5612857 3.5636410000000027e-06
-0.5602857 3.513636500000003e-06
-0.5592857 3.443145499999997e-06
-0.5582857 3.3523404999999975e-06
-0.5572857 3.241565500000001e-06
-0.5562857 3.111336500000001e-06
-0.5552857 2.962341500000001e-06
-0.5542857 2.7954415000000014e-06
-0.5532857 2.6116524999999987e-06
-0.5522857 2.412148499999996e-06
-0.5512857 2.198255500000002e-06
-0.5502857 1.971423e-06
-0.5492857 1.7332329999999969e-06
-0.5482857 1.4853725000000004e-06
-0.5472857 1.2296220000000013e-06
-0.5462857 9.678425000000026e-07
-0.5452857 7.019439999999978e-07
-0.5442857 4.338780000000001e-07
-0.5432857 1.6562300000000312e-07
-0.5422857 -1.0084700000000392e-07
-0.5412857 -3.6358150000000203e-07
-0.5402857 -6.206619999999959e-07
-0.5392857 -8.702399999999969e-07
-0.5382857 -1.1105419999999995e-06
-0.5372857 -1.3398890000000044e-06
-0.5362857 -1.556721500000003e-06
-0.5352857 -1.7596034999999988e-06
-0.5342857 -1.947244999999999e-06
-0.5332857 -2.1185195e-06
-0.5322857 -2.272463e-06
-0.5312857 -2.408287499999997e-06
-0.5302857 -2.5253934999999993e-06
-0.5292857 -2.6233625000000043e-06
-0.5282857 -2.701966500000003e-06
-0.5272857 -2.761174499999999e-06
-0.5262857 -2.801136999999999e-06
-0.5252857 -2.822186999999999e-06
-0.5242857 -2.8248380000000002e-06
-0.5232857 -2.8097689999999983e-06
-0.5222857 -2.777817999999999e-06
-0.5212857 -2.729965000000002e-06
-0.5202857 -2.6673234999999983e-06
-0.5192857 -2.5911229999999992e-06
-0.5182857 -2.502691e-06
-0.5172857 -2.4034360000000003e-06
-0.5162857 -2.294828e-06
-0.5152857 -2.1783850000000013e-06
-0.5142857 -2.055647500000002e-06
-0.5132857 -1.9281579999999993e-06
-0.5122857 -1.7974469999999987e-06
-0.5112857 -1.6650109999999998e-06
-0.5102857 -1.5322950000000002e-06
-0.5092857 -1.4006735000000008e-06
-0.5082857 -1.2714350000000006e-06
-0.5072857 -1.1457699999999995e-06
-0.5062857 -1.0247525000000002e-06
-0.5052857 -9.093284999999994e-07
-0.5042857 -8.003079999999993e-07
-0.5032857 -6.983570000000004e-07
-0.5022857 -6.039905000000002e-07
-0.5012857 -5.175655000000001e-07
-0.5002857 -4.392815e-07
-0.4992857 -3.6918100000000006e-07
-0.4982857 -3.0715149999999977e-07
-0.4972857 -2.529280000000001e-07
-0.4962857 -2.0609960000000035e-07
-0.4952857 -1.6611930000000012e-07
-0.4942857 -1.3231394999999948e-07
-0.4932857 -1.0389504999999956e-07
-0.4922857 -7.997144999999999e-08
-0.4912857 -5.956554999999993e-08
-0.4902857 -4.1628500000000445e-08
-0.4892857 -2.5057000000000507e-08
-0.4882857 -8.71004999999998e-09
-0.4872857 8.57265000000015e-09
-0.4862857 2.7951600000000294e-08
-0.4852857 5.056960000000035e-08
-0.4842857 7.753449999999973e-08
-0.4832857 1.099003000000001e-07
-0.4822857 1.486502000000003e-07
-0.4812857 1.9468084999999998e-07
-0.4802857 2.4878525e-07
-0.4792857 3.11641e-07
-0.4782857 3.8379449999999994e-07
-0.4772857 4.656509999999995e-07
-0.4762857 5.574659999999995e-07
-0.4752857 6.593344999999998e-07
-0.4742857 7.711869999999998e-07
-0.4732857 8.927845000000004e-07
-0.4722857 1.0237145000000008e-06
-0.4712857 1.1633949999999996e-06
-0.4702857 1.3110730000000001e-06
-0.4692857 1.4658274999999996e-06
-0.4682857 1.6265814999999992e-06
-0.4672857 1.7921049999999999e-06
-0.4662857 1.9610285000000013e-06
-0.4652857 2.131852000000001e-06
-0.4642857 2.3029604999999997e-06
-0.4632857 2.4726455e-06
-0.4622857 2.6391155e-06
-0.4612857 2.800519499999999e-06
-0.4602857 2.9549664999999997e-06
-0.4592857 3.1005489999999997e-06
-0.4582857 3.2353635000000006e-06
-0.4572857 3.357535000000002e-06
-0.4562857 3.4652420000000006e-06
-0.4552857 3.5567384999999997e-06
-0.4542857 3.6303764999999986e-06
-0.4532857 3.6846385000000006e-06
-0.4522857 3.718150999999997e-06
-0.4512857 3.729702999999997e-06
-0.4502857 3.7182785000000017e-06
-0.4492857 3.6830675000000027e-06
-0.4482857 3.623482e-06
-0.4472857 3.5391715000000007e-06
-0.4462857 3.4300364999999996e-06
-0.4452857 3.2962329999999942e-06
-0.4442857 3.1381844999999945e-06
-0.4432857 2.9565770000000006e-06
-0.4422857 2.752377500000009e-06
-0.4412857 2.5268050000000055e-06
-0.4402857 2.2813299999999962e-06
-0.4392857 2.0176949999999986e-06
-0.4382857 1.7378649999999977e-06
-0.4372857 1.4440199999999964e-06
-0.4362857 1.138539999999998e-06
-0.4352857 8.240000000000066e-07
-0.4342857 5.031300000000034e-07
-0.4332857 1.787749999999956e-07
-0.4322857 -1.4610999999999505e-07
-0.4312857 -4.6849000000000406e-07
-0.4302857 -7.852750000000078e-07
-0.4292857 -1.093369999999992e-06
-0.4282857 -1.3897099999999927e-06
-0.4272857 -1.671260000000004e-06
-0.4262857 -1.9350650000000042e-06
-0.4252857 -2.1782899999999997e-06
-0.4242857 -2.39821e-06
-0.4232857 -2.592278500000005e-06
-0.4222857 -2.7581289999999975e-06
-0.4212857 -2.893604499999996e-06
-0.4202857 -2.9967915000000016e-06
-0.4192857 -3.0660030000000007e-06
-0.4182857 -3.099831499999999e-06
-0.4172857 -3.097141999999996e-06
-0.4162857 -3.057084999999999e-06
-0.4152857 -2.9791060000000023e-06
-0.4142857 -2.8629434999999996e-06
-0.4132857 -2.708644499999999e-06
-0.4122857 -2.5165510000000033e-06
-0.4112857 -2.287301000000001e-06
-0.4102857 -2.0218184999999988e-06
-0.4092857 -1.7213119999999975e-06
-0.4082857 -1.3872599999999975e-06
-0.4072857 -1.021396499999999e-06
-0.4062857 -6.257050000000029e-07
-0.4052857 -2.0238800000000262e-07
-0.4042857 2.4613399999999825e-07
-0.4032857 7.172480000000022e-07
-0.4022857 1.2081750000000014e-06
-0.4012857 1.715980499999998e-06
-0.4002857 2.237599e-06
-0.3992857 2.7698564999999984e-06
-0.3982857 3.3094890000000006e-06
-0.3972857 3.853170500000002e-06
-0.3962857 4.397535e-06
-0.3952857 4.939193500000001e-06
-0.3942857 5.474761999999999e-06
-0.3932857 6.000882999999995e-06
-0.3922857 6.5142510000000065e-06
-0.3912857 7.011629000000008e-06
-0.3902857 7.489859999999999e-06
-0.3892857 7.945909999999997e-06
-0.3882857 8.376879999999993e-06
-0.3872857 8.780004999999996e-06
-0.3862857 9.152715e-06
-0.3852857 9.492615e-06
-0.3842857 9.797495000000005e-06
-0.3832857 1.0065390000000006e-05
-0.3822857 1.0294554999999997e-05
-0.3812857 1.048347499999999e-05
-0.3802857 1.0630894999999988e-05
-0.3792857 1.0735835e-05
-0.3782857 1.0797575000000017e-05
-0.3772857 1.0815650000000009e-05
-0.3762857 1.0789889999999987e-05
-0.3752857 1.0720400000000003e-05
-0.3742857 1.0607560000000016e-05
-0.3732857 1.045201e-05
-0.3722857 1.0254654999999995e-05
-0.3712857 1.001668499999999e-05
-0.3702857 9.739539999999986e-06
-0.3692857 9.424884999999999e-06
-0.3682857 9.074585000000004e-06
-0.3672857 8.690779999999997e-06
-0.3662857 8.275779999999995e-06
-0.3652857 7.832070000000002e-06
-0.3642857 7.362315000000017e-06
-0.3632857 6.869289999999999e-06
-0.3622857 6.35595999999998e-06
-0.3612857 5.825320000000007e-06
-0.3602857 5.280464999999989e-06
-0.3592857 4.724555000000005e-06
-0.3582857 4.160780000000036e-06
-0.3572857 3.5923699999999955e-06
-0.3562857 3.0224949999999847e-06
-0.3552857 2.4543249999999797e-06
-0.3542857 1.8909300000000076e-06
-0.3532857 1.3353100000000326e-06
-0.3522857 7.90369999999988e-07
-0.3512857 2.589049999999788e-07
-0.3502857 -2.564200000000139e-07
-0.3492857 -7.53129999999987e-07
-0.3482857 -1.2289500000000012e-06
-0.3472857 -1.6817900000000107e-06
-0.3462857 -2.1097099999999756e-06
-0.3452857 -2.511034999999983e-06
-0.3442857 -2.8843150000000257e-06
-0.3432857 -3.2283300000000034e-06
-0.3422857 -3.54207999999997e-06
-0.3412857 -3.824805000000015e-06
-0.3402857 -4.076049999999992e-06
-0.3392857 -4.295544999999982e-06
-0.3382857 -4.483215e-06
-0.3372857 -4.63926500000001e-06
-0.3362857 -4.764155000000013e-06
-0.3352857 -4.858489999999996e-06
-0.3342857 -4.923094999999994e-06
-0.3332857 -4.95899e-06
-0.3322857 -4.967350000000018e-06
-0.3312857 -4.949505000000016e-06
-0.3302857 -4.906914999999985e-06
-0.3292857 -4.841194999999984e-06
-0.3282857 -4.754020000000009e-06
-0.3272857 -4.647140000000018e-06
-0.3262857 -4.522394999999999e-06
-0.3252857 -4.381649999999987e-06
-0.3242857 -4.226795000000007e-06
-0.3232857 -4.059740000000005e-06
-0.3222857 -3.882349999999995e-06
-0.3212857 -3.6964650000000082e-06
-0.3202857 -3.5038899999999976e-06
-0.3192857 -3.306324999999988e-06
-0.3182857 -3.1054050000000062e-06
-0.3172857 -2.902675000000005e-06
-0.3162857 -2.699550000000002e-06
-0.3152857 -2.497294999999987e-06
-0.3142857 -2.297019999999983e-06
-0.3132857 -2.0996950000000094e-06
-0.3122857 -1.906130000000014e-06
-0.3112857 -1.7169149999999992e-06
-0.3102857 -1.5324499999999886e-06
-0.3092857 -1.3529549999999911e-06
-0.3082857 -1.1783999999999966e-06
-0.3072857 -1.008580000000002e-06
-0.3062857 -8.430500000000099e-07
-0.3052857 -6.811450000000152e-07
-0.3042857 -5.220049999999921e-07
-0.3032857 -3.6454999999998917e-07
-0.3022857 -2.0752499999999923e-07
-0.3012857 -4.944000000000226e-08
-0.3002857 1.1134499999998687e-07
-0.2992857 2.765999999999947e-07
-0.2982857 4.4824500000001284e-07
-0.2972857 6.283000000000028e-07
-0.2962857 8.1885499999999e-07
-0.2952857 1.022044999999993e-06
-0.2942857 1.240029999999997e-06
-0.2932857 1.4749200000000133e-06
-0.2922857 1.7287849999999984e-06
-0.2912857 2.0035799999999967e-06
-0.2902857 2.3010899999999983e-06
-0.2892857 2.622964999999991e-06
-0.2882857 2.970625000000014e-06
-0.2872857 3.3452149999999983e-06
-0.2862857 3.7475899999999895e-06
-0.2852857 4.178290000000013e-06
-0.2842857 4.6375150000000104e-06
-0.2832857 5.125065e-06
-0.2822857 5.640365000000006e-06
-0.2812857 6.182435000000004e-06
-0.2802857 6.74986499999998e-06
-0.2792857 7.340849999999999e-06
-0.2782857 7.953150000000009e-06
-0.2772857 8.584119999999996e-06
-0.2762857 9.230730000000003e-06
-0.2752857 9.889580000000005e-06
-0.2742857 1.0556929999999986e-05
-0.2732857 1.1228759999999989e-05
-0.2722857 1.1900750000000001e-05
-0.2712857 1.2568325000000015e-05
-0.2702857 1.322677500000001e-05
-0.2692857 1.3871259999999982e-05
-0.2682857 1.449684500000001e-05
-0.2672857 1.509857e-05
-0.2662857 1.567148999999999e-05
-0.2652857 1.6210765000000005e-05
-0.2642857 1.6711720000000006e-05
-0.2632857 1.716988500000002e-05
-0.2622857 1.7581025000000012e-05
-0.2612857 1.7941184999999965e-05
-0.2602857 1.824680499999999e-05
-0.2592857 1.8494760000000036e-05
-0.2582857 1.8682344999999985e-05
-0.2572857 1.8807334999999998e-05
-0.2562857 1.886806e-05
-0.2552857 1.8863374999999995e-05
-0.2542857 1.879274500000002e-05
-0.2532857 1.8656210000000007e-05
-0.2522857 1.845439499999999e-05
-0.2512857 1.8188585e-05
-0.2502857 1.7860644999999976e-05
-0.2492857 1.7473090000000013e-05
-0.2482857 1.702895500000005e-05
-0.2472857 1.6531885000000002e-05
-0.2462857 1.5986104999999983e-05
-0.2452857 1.5396264999999974e-05
-0.2442857 1.476756499999999e-05
-0.2432857 1.4105604999999991e-05
-0.2422857 1.341633499999997e-05
-0.2412857 1.2706099999999966e-05
-0.2402857 1.1981434999999996e-05
-0.2392857 1.1249134999999991e-05
-0.2382857 1.0516165000000019e-05
-0.2372857 9.78946000000006e-06
-0.2362857 9.07603000000003e-06
-0.2352857 8.38280499999999e-06
-0.2342857 7.716669999999983e-06
-0.2332857 7.084199999999953e-06
-0.2322857 6.491745000000024e-06
-0.2312857 5.94531000000004e-06
-0.2302857 5.4505950000000005e-06
-0.2292857 5.012850000000005e-06
-0.2282857 4.636600000000008e-06
-0.2272857 4.326149999999977e-06
-0.2262857 4.08499999999995e-06
-0.2252857 3.916100000000042e-06
-0.2242857 3.821800000000008e-06
-0.2232857 3.80364999999993e-06
-0.2222857 3.862499999999996e-06
-0.2212857 3.9986000000000366e-06
-0.2202857 4.211449999999975e-06
-0.2192857 4.499699999999961e-06
-0.2182857 4.861450000000051e-06
-0.2172857 5.29405000000006e-06
-0.2162857 5.794249999999946e-06
-0.2152857 6.358050000000006e-06
-0.2142857 6.980900000000029e-06
-0.2132857 7.657799999999993e-06
-0.2122857 8.383049999999986e-06
-0.2112857 9.150549999999963e-06
-0.2102857 9.953900000000035e-06
-0.2092857 1.078630000000002e-05
-0.2082857 1.1640649999999973e-05
-0.2072857 1.2509749999999993e-05
-0.2062857 1.3386250000000058e-05
-0.2052857 1.4262650000000006e-05
-0.2042857 1.5131599999999982e-05
-0.2032857 1.5985799999999968e-05
-0.2022857 1.6818199999999954e-05
-0.2012857 1.7622150000000053e-05
-0.2002857 1.8391050000000062e-05
-0.1992857 1.911879999999994e-05
-0.1982857 1.9799999999999953e-05
-0.1972857 2.0429650000000076e-05
-0.1962857 2.1003349999999982e-05
-0.1952857 2.1517349999999968e-05
-0.1942857 2.1968750000000012e-05
-0.1932857 2.2355200000000033e-05
-0.1922857 2.2675249999999983e-05
-0.1912857 2.292834999999993e-05
-0.1902857 2.3114450000000027e-05
-0.1892857 2.323460000000003e-05
-0.1882857 2.3290500000000064e-05
-0.1872857 2.3284549999999987e-05
-0.1862857 2.3220099999999957e-05
-0.1852857 2.3101000000000042e-05
-0.1842857 2.2931850000000054e-05
-0.1832857 2.2717849999999995e-05
-0.1822857 2.2464649999999853e-05
-0.1812857 2.217825000000004e-05
-0.1802857 2.1865250000000026e-05
-0.1792857 2.153244999999998e-05
-0.1782857 2.118670000000011e-05
-0.1772857 2.0835099999999868e-05
-0.1762857 2.048464999999999e-05
-0.1752857 2.0142450000000094e-05
-0.1742857 1.981530000000003e-05
-0.1732857 1.9509700000000058e-05
-0.1722857 1.9231999999999876e-05
-0.1712857 1.8987950000000002e-05
-0.1702857 1.8782899999999986e-05
-0.1692857 1.8621699999999883e-05
-0.1682857 1.8508600000000062e-05
-0.1672857 1.844720000000001e-05
-0.1662857 1.8440500000000024e-05
-0.1652857 1.8490749999999996e-05
-0.1642857 1.8599350000000037e-05
-0.1632857 1.8767299999999975e-05
-0.1622857 1.8994599999999972e-05
-0.1612857 1.928075000000003e-05
-0.1602857 1.962454999999994e-05
-0.1592857 2.0023950000000037e-05
-0.1582857 2.0476600000000068e-05
-0.1572857 2.097924999999999e-05
-0.1562857 2.152819999999995e-05
-0.1552857 2.2119449999999994e-05
-0.1542857 2.2748299999999943e-05
-0.1532857 2.3409800000000045e-05
-0.1522857 2.4098849999999994e-05
-0.1512857 2.480984999999999e-05
-0.1502857 2.553700000000001e-05
-0.1492857 2.6274550000000035e-05
-0.1482857 2.701654999999999e-05
-0.1472857 2.7756899999999914e-05
-0.1462857 2.848989999999998e-05
-0.1452857 2.9209699999999972e-05
-0.1442857 2.9910550000000045e-05
-0.1432857 3.058720000000001e-05
-0.1422857 3.1234299999999987e-05
-0.1412857 3.184705000000011e-05
-0.1402857 3.242100000000009e-05
-0.1392857 3.2951949999999934e-05
-0.1382857 3.3436299999999983e-05
-0.1372857 3.387075e-05
-0.1362857 3.4252599999999964e-05
-0.1352857 3.457964999999999e-05
-0.1342857 3.4850350000000086e-05
-0.1332857 3.506360000000007e-05
-0.1322857 3.5218749999999904e-05
-0.1312857 3.531609999999999e-05
-0.1302857 3.535635000000009e-05
-0.1292857 3.534059999999986e-05
-0.1282857 3.527095e-05
-0.1272857 3.5149849999999936e-05
-0.1262857 3.4980199999999954e-05
-0.1252857 3.476594999999999e-05
-0.1242857 3.4510899999999914e-05
-0.1232857 3.421960000000003e-05
-0.1222857 3.3897350000000036e-05
-0.1212857 3.3549300000000096e-05
-0.1202857 3.318145000000013e-05
-0.1192857 3.27999000000001e-05
-0.1182857 3.2411049999999724e-05
-0.1172857 3.202134999999991e-05
-0.1162857 3.163725000000022e-05
-0.1152857 3.12658000000001e-05
-0.1142857 3.0913599999999995e-05
-0.1132857 3.0587099999999814e-05
-0.1122857 3.0293100000000064e-05
-0.1112857 3.0037650000000192e-05
-0.1102857 2.9826799999999984e-05
-0.1092857 2.9666249999999923e-05
-0.1082857 2.9561049999999804e-05
-0.1072857 2.9516449999999818e-05
-0.1062857 2.9536549999999937e-05
-0.1052857 2.9625050000000026e-05
-0.1042857 2.9785250000000136e-05
-0.1032857 3.0019899999999994e-05
-0.1022857 3.033095000000005e-05
-0.1012857 3.071960000000003e-05
-0.1002857 3.1186600000000004e-05
-0.099285714 3.173175000000024e-05
-0.098285712 3.235454999999991e-05
-0.097285718 3.305374999999979e-05
-0.096285716 3.3827200000000014e-05
-0.095285714 3.4672349999999926e-05
-0.094285712 3.5585900000000136e-05
-0.093285717 3.656419999999998e-05
-0.092285715 3.7602850000000036e-05
-0.091285713 3.869700000000024e-05
-0.090285711 3.984169999999986e-05
-0.089285716 4.103099999999979e-05
-0.088285714 4.225919999999989e-05
-0.087285712 4.352025000000003e-05
-0.086285718 4.480735000000004e-05
-0.085285716 4.611405000000001e-05
-0.084285714 4.743385000000018e-05
-0.083285712 4.87599000000002e-05
-0.082285717 5.008544999999973e-05
-0.081285715 5.140404999999985e-05
-0.080285713 5.270915000000031e-05
-0.079285711 5.3994499999999925e-05
-0.078285716 5.5253949999999885e-05
-0.077285714 5.6481750000000185e-05
-0.076285712 5.7672600000000116e-05
-0.075285718 5.882140000000004e-05
-0.074285716 5.992344999999979e-05
-0.073285714 6.0974299999999766e-05
-0.072285712 6.197050000000003e-05
-0.071285717 6.290865000000013e-05
-0.070285715 6.378579999999999e-05
-0.069285713 6.459970000000003e-05
-0.068285711 6.534844999999999e-05
-0.067285717 6.60307500000001e-05
-0.066285715 6.664570000000009e-05
-0.065285712 6.719314999999973e-05
-0.064285718 6.767330000000009e-05
-0.063285716 6.808670000000018e-05
-0.062285714 6.843449999999989e-05
-0.061285716 6.871819999999966e-05
-0.060285714 6.893990000000018e-05
-0.059285715 6.910205000000041e-05
-0.058285713 6.920720000000003e-05
-0.057285715 6.925909999999969e-05
-0.056285713 6.926124999999956e-05
-0.055285715 6.921750000000033e-05
-0.054285713 6.913225000000013e-05
-0.053285714 6.901004999999955e-05
-0.052285716 6.885619999999998e-05
-0.051285714 6.867610000000047e-05
-0.050285716 6.847465000000027e-05
-0.049285714 6.825754999999956e-05
-0.048285715 6.803124999999988e-05
-0.047285713 6.780175000000051e-05
-0.046285715 6.757510000000023e-05
-0.045285713 6.735734999999979e-05
-0.044285715 6.715484999999976e-05
-0.043285713 6.697400000000019e-05
-0.042285714 6.682084999999983e-05
-0.041285716 6.670144999999949e-05
-0.040285714 6.662190000000012e-05
-0.039285716 6.658745000000021e-05
-0.038285714 6.660345000000002e-05
-0.037285715 6.667485000000028e-05
-0.036285713 6.680554999999992e-05
-0.035285715 6.699954999999956e-05
-0.034285713 6.726069999999993e-05
-0.033285715 6.759144999999997e-05
-0.032285713 6.799325000000034e-05
-0.031285714 6.846790000000027e-05
-0.030285714 6.90164499999996e-05
-0.029285714 6.963814999999959e-05
-0.028285714 7.033199999999992e-05
-0.027285714 7.10965500000006e-05
-0.026285714 7.192930000000053e-05
-0.025285713 7.282709999999953e-05
-0.024285715 7.378629999999958e-05
-0.023285715 7.480275000000015e-05
-0.022285715 7.587105000000024e-05
-0.021285715 7.698585000000024e-05
-0.020285714 7.814124999999996e-05
-0.019285714 7.933069999999944e-05
-0.018285714 8.054785000000015e-05
-0.017285714 8.17852500000002e-05
-0.016285714 8.303649999999953e-05
-0.015285715 8.429490000000032e-05
-0.014285714 8.555290000000033e-05
-0.013285714 8.680414999999966e-05
-0.012285714 8.804189999999965e-05
-0.011285714 8.926015000000037e-05
-0.010285715 9.045315000000017e-05
-0.0092857145 9.161489999999976e-05
-0.0082857143 9.274075000000014e-05
-0.0072857141 9.382679999999976e-05
-0.0062857145 9.486919999999985e-05
-0.0052857143 9.586450000000048e-05
-0.0042857141 9.680949999999995e-05
-0.0032857142 9.770349999999973e-05
-0.0022857143 9.854599999999996e-05
-0.0012857143 9.933549999999984e-05
-0.00028571428 0.00010007249999999986
0.00071428571 0.00010075800000000031
0.0017142857 0.00010139400000000057
0.0027142856 0.00010198349999999956
0.0037142858 0.00010252800000000009
0.0047142855 0.00010303250000000041
0.0057142857 0.00010350149999999971
0.0067142858 0.00010393899999999989
0.0077142855 0.00010435150000000003
0.0087142857 0.00010474450000000022
0.0097142858 0.00010512399999999977
0.010714286 0.00010549699999999956
0.011714286 0.00010587100000000032
0.012714285 0.00010625300000000034
0.013714286 0.00010665100000000014
0.014714286 0.00010707200000000001
0.015714286 0.00010752399999999985
0.016714286 0.00010801499999999953
0.017714286 0.00010855249999999979
0.018714286 0.00010914450000000057
0.019714287 0.00010979750000000028
0.020714285 0.00011051700000000034
0.021714285 0.00011131149999999982
0.022714285 0.00011218649999999884
0.023714285 0.00011314549999999948
0.024714286 0.00011419450000000102
0.025714286 0.0001153379999999999
0.026714286 0.00011657799999999947
0.027714286 0.0001179165000000003
0.028714286 0.00011935550000000044
0.029714286 0.00012089400000000017
0.030714286 0.00012253199999999955
0.031714287 0.00012426750000000053
0.032714285 0.0001260979999999994
0.033714287 0.00012801899999999967
0.034714285 0.0001300270000000005
0.035714287 0.00013211549999999955
0.036714286 0.00013427700000000003
0.037714284 0.00013650550000000004
0.038714286 0.0001387914999999995
0.039714284 0.00014112650000000068
0.040714286 0.00014350000000000127
0.041714285 0.00014590150000000013
0.042714287 0.0001483209999999995
0.043714285 0.00015074599999999894
0.044714287 0.0001531650000000004
0.045714285 0.00015556750000000032
0.046714287 0.00015794099999999955
0.047714286 0.00016027300000000044
0.048714284 0.00016255199999999967
0.049714286 0.0001647684999999998
0.050714284 0.0001669110000000002
0.051714286 0.00016896849999999928
0.052714285 0.00017093250000000065
0.053714287 0.00017279449999999997
0.054714285 0.0001745469999999991
0.055714287 0.0001761825
0.056714285 0.00017769650000000088
0.057714287 0.00017908550000000093
0.058714285 0.00018034449999999926
0.059714288 0.00018147299999999932
0.060714286 0.00018247249999999996
0.061714284 0.00018334149999999971
0.062714286 0.00018408350000000066
0.063714288 0.00018470400000000027
0.064714283 0.00018520649999999932
0.065714285 0.00018559800000000069
0.066714287 0.0001858875
0.067714289 0.00018608350000000028
0.068714283 0.00018619700000000039
0.069714285 0.00018623899999999923
0.070714287 0.0001862210000000001
0.071714282 0.00018615699999999957
0.072714284 0.00018606050000000022
0.073714286 0.0001859450000000008
0.074714288 0.00018582499999999962
0.075714283 0.00018571500000000028
0.076714285 0.00018563049999999946
0.077714287 0.00018558599999999952
0.078714289 0.0001855950000000004
0.079714283 0.00018567149999999997
0.080714285 0.00018582799999999992
0.081714287 0.0001860774999999997
0.082714289 0.0001864324999999997
0.083714284 0.0001869040000000001
0.084714286 0.0001875005
0.085714288 0.00018823049999999977
0.086714283 0.00018910200000000064
0.087714285 0.00019012200000000022
0.088714287 0.00019129449999999977
0.089714289 0.0001926250000000007
0.090714283 0.0001941149999999992
0.091714285 0.00019576300000000044
0.092714287 0.00019757200000000073
0.093714289 0.00019954149999999824
0.094714284 0.00020166749999999962
0.095714286 0.00020394550000000185
0.096714288 0.00020637300000000107
0.097714283 0.00020894399999999943
0.098714285 0.00021164799999999847
0.099714287 0.0002144799999999986
0.1007143 0.00021743300000000093
0.1017143 0.00022049550000000076
0.1027143 0.0002236574999999989
0.1037143 0.00022690750000000127
0.1047143 0.00023023599999999987
0.1057143 0.0002336309999999988
0.1067143 0.00023707950000000127
0.1077143 0.00024057100000000084
0.1087143 0.0002440940000000009
0.1097143 0.00024763449999999827
0.1107143 0.0002511799999999979
0.1117143 0.0002547180000000021
0.1127143 0.00025823800000000183
0.1137143 0.0002617299999999979
0.1147143 0.0002651804999999997
0.1157143 0.0002685794999999999
0.1167143 0.0002719174999999986
0.1177143 0.00027518600000000186
0.1187143 0.0002783780000000003
0.1197143 0.00028148549999999924
0.1207143 0.0002845025000000008
0.1217143 0.0002874244999999992
0.1227143 0.00029024699999999923
0.1237143 0.00029296700000000075
0.1247143 0.0002955839999999992
0.1257143 0.00029809950000000003
0.1267143 0.00030051400000000243
0.1277143 0.00030282899999999855
0.1287143 0.0003050474999999993
0.1297143 0.0003071760000000019
0.1307143 0.00030921999999999964
0.1317143 0.00031118499999999936
0.1327143 0.00031308199999999855
0.1337143 0.0003149200000000008
0.1347143 0.00031670600000000237
0.1357143 0.0003184509999999981
0.1367143 0.00032016599999999885
0.1377143 0.0003218630000000005
0.1387143 0.00032355300000000057
0.1397143 0.00032524650000000007
0.1407143 0.0003269574999999996
0.1417143 0.0003286969999999992
0.1427143 0.00033047500000000086
0.1437143 0.0003323010000000019
0.1447143 0.0003341864999999991
0.1457143 0.00033614250000000054
0.1467143 0.00033817449999999985
0.1477143 0.0003402914999999977
0.1487143 0.0003425014999999994
0.1497143 0.0003448095000000019
0.1507143 0.00034722100000000134
0.1517143 0.00034973749999999787
0.1527143 0.0003523634999999998
0.1537143 0.00035510250000000146
0.1547143 0.00035795299999999983
0.1557143 0.0003609144999999986
0.1567143 0.00036398550000000016
0.1577143 0.0003671639999999999
0.1587143 0.0003704474999999994
0.1597143 0.0003738295000000015
0.1607143 0.00037730649999999876
0.1617143 0.0003808734999999996
0.1627143 0.00038452450000000073
0.1637143 0.00038825200000000147
0.1647143 0.0003920475000000001
0.1657143 0.0003959059999999995
0.1667143 0.0003998179999999998
0.1677143 0.0004037775000000004
0.1687143 0.00040777649999999865
0.1697143 0.0004118050000000007
0.1707143 0.0004158580000000042
0.1717143 0.00041992749999999617
0.1727143 0.00042400599999999956
0.1737143 0.0004280910000000001
0.1747143 0.00043217199999999673
0.1757143 0.00043624449999999954
0.1767143 0.00044030650000000137
0.1777143 0.0004443510000000032
0.1787143 0.0004483749999999995
0.1797143 0.0004523794999999992
0.1807143 0.0004563619999999985
0.1817143 0.0004603154999999984
0.1827143 0.0004642459999999997
0.1837143 0.0004681535000000022
0.1847143 0.0004720390000000043
0.1857143 0.0004759044999999974
0.1867143 0.0004797524999999959
0.1877143 0.00048359000000000385
0.1887143 0.0004874210000000041
0.1897143 0.0004912519999999991
0.1907143 0.0004950834999999959
0.1917143 0.0004989260000000009
0.1927143 0.0005027885000000043
0.1937143 0.0005066739999999958
0.1947143 0.0005105934999999996
0.1957143 0.0005145520000000018
0.1967143 0.0005185594999999964
0.1977143 0.0005226270000000023
0.1987143 0.0005267595000000004
0.1997143 0.000530965999999997
0.2007143 0.0005352544999999999
0.2017143 0.0005396345000000011
0.2027143 0.0005441140000000033
0.2037143 0.0005486979999999982
0.2047143 0.0005533959999999989
0.2057143 0.0005582140000000008
0.2067143 0.0005631594999999993
0.2077143 0.0005682379999999986
0.2087143 0.000573456000000001
0.2097143 0.0005788195000000017
0.2107143 0.0005843274999999973
0.2117143 0.0005899835000000003
0.2127143 0.0005957929999999991
0.2137143 0.0006017584999999971
0.2147143 0.0006078780000000033
0.2157143 0.0006141535000000036
0.2167143 0.0006205824999999997
0.2177143 0.0006271619999999962
0.2187143 0.000633891999999999
0.2197143 0.0006407675000000053
0.2207143 0.0006477820000000021
0.2217143 0.0006549299999999965
0.2227143 0.0006622029999999994
0.2237143 0.0006695955000000018
0.2247143 0.0006770989999999991
0.2257143 0.0006847045000000012
0.2267143 0.0006924009999999999
0.2277143 0.0007001744999999974
0.2287143 0.0007080189999999982
0.2297143 0.0007159200000000029
0.2307143 0.0007238669999999997
0.2317143 0.0007318449999999977
0.2327143 0.0007398425000000031
0.2337143 0.0007478489999999987
0.2347143 0.0007558500000000007
0.2357143 0.0007638335000000029
0.2367143 0.000771788499999997
0.2377143 0.0007797069999999962
0.2387143 0.0007875769999999996
0.2397143 0.0007953870000000023
0.2407143 0.000803129000000002
0.2417143 0.0008107974999999998
0.2427143 0.0008183865000000002
0.2437143 0.0008258865000000008
0.2447143 0.0008332960000000012
0.2457143 0.0008406120000000014
0.2467143 0.000847830999999999
0.2477143 0.0008549534999999961
0.2487143 0.0008619764999999975
0.2497143 0.0008689025000000016
0.2507143 0.0008757350000000002
0.2517143 0.0008824769999999987
0.2527143 0.0008891395000000053
0.2537143 0.0008957240000000041
0.2547143 0.0009022219999999964
0.2557143 0.0009086650000000008
0.2567143 0.0009150499999999959
0.2577143 0.0009213799999999929
0.2587143 0.0009276750000000004
0.2597143 0.000933935000000008
0.2607143 0.0009401850000000005
0.2617143 0.0009464199999999916
0.2627143 0.0009526600000000008
0.2637143 0.0009589250000000054
0.2647143 0.0009652249999999992
0.2657143 0.0009715699999999976
0.2667143 0.0009779600000000004
0.2677143 0.0009844299999999969
0.2687143 0.0009909850000000052
0.2697143 0.000997634999999998
0.2707143 0.0010043999999999954
0.2717143 0.0010112950000000088
0.2727143 0.0010183349999999978
0.2737143 0.0010255149999999968
0.2747143 0.0010328600000000018
0.2757143 0.001040394999999997
0.2767143 0.0010481099999999992
0.2777143 0.0010560250000000069
0.2787143 0.0010641550000000004
0.2797143 0.0010724999999999906
0.2807143 0.0010810700000000028
0.2817143 0.0010898750000000097
0.2827143 0.0010989249999999947
0.2837143 0.0011082200000000005
0.2847143 0.0011177600000000054
0.2857143 0.001127549999999996
0.2867143 0.0011375950000000012
0.2877143 0.0011478849999999952
0.2887143 0.001158419999999999
0.2897143 0.0011692049999999993
0.2907143 0.0011802349999999987
0.2917143 0.0011914950000000068
0.2927143 0.0012029799999999946
0.2937143 0.0012146749999999923
0.2947143 0.0012265850000000077
0.2957143 0.0012386950000000073
0.2967143 0.001250979999999996
0.2977143 0.0012634399999999948
0.2987143 0.001276060000000002
0.2997143 0.0012888300000000032
0.3007143 0.0013017250000000023
0.3017143 0.001314734999999995
0.3027143 0.001327849999999998
0.3037143 0.0013410549999999994
0.3047143 0.0013543300000000006
0.3057143 0.0013676600000000001
0.3067143 0.0013810349999999936
0.3077143 0.0013944350000000033
0.3087143 0.001407855000000001
0.3097143 0.0014212850000000035
0.3107143 0.0014347150000000057
0.3117143 0.001448120000000002
0.3127143 0.0014614949999999952
0.3137143 0.001474844999999993
0.3147143 0.0014881550000000049
0.3157143 0.0015014150000000044
0.3167143 0.0015146249999999923
0.3177143 0.0015277899999999968
0.3187143 0.0015409100000000073
0.3197143 0.001553980000000006
0.3207143 0.0015669949999999957
0.3217143 0.0015799649999999916
0.3227143 0.0015928999999999982
0.3237143 0.001605795000000008
0.3247143 0.0016186699999999983
0.3257143 0.0016315349999999943
0.3267143 0.0016443850000000101
0.3277143 0.0016572449999999988
0.3287143 0.0016701199999999995
0.3297143 0.0016830200000000062
0.3307143 0.0016959599999999992
0.3317143 0.001708964999999995
0.3327143 0.0017220349999999937
0.3337143 0.0017351800000000104
0.3347143 0.0017484250000000085
0.3357143 0.0017617799999999823
0.3367143 0.0017752650000000042
0.3377143 0.0017888850000000072
0.3387143 0.0018026549999999829
0.3397143 0.0018165799999999913
0.3407143 0.0018306750000000025
0.3417143 0.0018449650000000011
0.3427143 0.0018594500000000081
0.3437143 0.0018741300000000023
0.3447143 0.0018890100000000024
0.3457143 0.0019041049999999986
0.3467143 0.0019194300000000034
0.3477143 0.0019349850000000169
0.3487143 0.0019507649999999993
0.3497143 0.001966769999999993
0.3507143 0.0019830149999999895
0.3517143 0.0019994899999999944
0.3527143 0.0020161950000000075
0.3537143 0.002033130000000008
0.3547143 0.002050285000000002
0.3557143 0.0020676599999999894
0.3567143 0.00208524
0.3577143 0.0021030350000000074
0.3587143 0.0021210349999999964
0.3597143 0.0021392199999999994
0.3607143 0.002157584999999999
0.3617143 0.0021761049999999894
0.3627143 0.0021947799999999917
0.3637143 0.0022135950000000144
0.3647143 0.0022325350000000034
0.3657143 0.002251600000000001
0.3667143 0.002270760000000005
0.3677143 0.0022899949999999844
0.3687143 0.0023093099999999997
0.3697143 0.002328695000000015
0.3707143 0.002348109999999991
0.3717143 0.002367549999999994
0.3727143 0.0023870249999999966
0.3737143 0.0024065
0.3747143 0.0024259650000000087
0.3757143 0.0024454150000000055
0.3767143 0.0024648550000000084
0.3777143 0.0024842750000000024
0.3787143 0.0025036549999999996
0.3797143 0.0025230049999999935
0.3807143 0.0025423199999999877
0.3817143 0.0025616050000000002
0.3827143 0.002580865000000007
0.3837143 0.0026000949999999893
0.3847143 0.0026193199999999957
0.3857143 0.0026385499999999995
0.3867143 0.002657770000000009
0.3877143 0.0026770150000000035
0.3887143 0.0026963149999999856
0.3897143 0.0027156600000000043
0.3907143 0.002735065000000007
0.3917143 0.00275457500000001
0.3927143 0.002774194999999988
0.3937143 0.0027939449999999934
0.3947143 0.0028138550000000075
0.3957143 0.0028339300000000058
0.3967143 0.0028542000000000125
0.3977143 0.0028746849999999944
0.3987143 0.002895419999999994
0.3997143 0.002916409999999987
0.4007143 0.002937664999999988
0.4017143 0.0029592350000000097
0.4027143 0.0029811
0.4037143 0.0030032749999999928
0.4047143 0.00302581
0.4057143 0.0030486850000000115
0.4067143 0.0030719050000000045
0.4077143 0.0030954950000000054
0.4087143 0.0031194649999999875
0.4097143 0.003143794999999984
0.4107143 0.003168475
0.4117143 0.0031935300000000217
0.4127143 0.0032189750000000176
0.4137143 0.0032447850000000035
0.4147143 0.0032709100000000105
0.4157143 0.003297369999999982
0.4167143 0.0033241799999999965
0.4177143 0.0033513099999999845
0.4187143 0.00337872499999997
0.4197143 0.003406440000000026
0.4207143 0.00343443500000004
0.4217143 0.0034626550000000015
0.4227143 0.0034911199999999834
0.4237143 0.0035197899999999684
0.4247143 0.0035486400000000126
0.4257143 0.00357767500000003
0.4267143 0.003606874999999989
0.4277143 0.0036362049999999957
0.4287143 0.0036656299999999874
0.4297143 0.003695145000000009
0.4307143 0.0037247199999999943
0.4317143 0.003754344999999992
0.4327143 0.0037840200000000012
0.4337143 0.003813714999999998
0.4347143 0.0038433900000000073
0.4357143 0.0038730649999999737
0.4367143 0.003902710000000001
0.4377143 0.003932290000000026
0.4387143 0.003961824999999993
0.4397143 0.0039913149999999875
0.4407143 0.004020740000000022
0.4417143 0.004050069999999986
0.4427143 0.00407933499999999
0.4437143 0.004108510000000007
0.4447143 0.004137609999999984
0.4457143 0.004166645000000002
0.4467143 0.004195590000000031
0.4477143 0.004224490000000003
0.4487143 0.0042533199999999745
0.4497143 0.004282105000000016
0.4507143 0.004310869999999986
0.4517143 0.004339604999999973
0.4527143 0.004368325000000012
0.4537143 0.004397045000000008
0.4547143 0.004425805000000023
0.4557143 0.004454590000000023
0.4567143 0.004483444999999979
0.4577143 0.004512389999999967
0.4587143 0.004541425000000026
0.4597143 0.004570575000000015
0.4607143 0.004599859999999964
0.4617143 0.004629330000000013
0.4627143 0.004658979999999996
0.4637143 0.0046888099999999955
0.4647143 0.004718865000000028
0.4657143 0.004749150000000005
0.4667143 0.004779689999999997
0.4677143 0.004810499999999994
0.4687143 0.0048416049999999815
0.4697143 0.0048730050000000006
0.4707143 0.004904700000000011
0.4717143 0.004936714999999995
0.4727143 0.004969045
0.4737143 0.005001720000000008
0.4747143 0.005034740000000018
0.4757143 0.005068089999999996
0.4767143 0.005101764999999988
0.4777143 0.005135779999999986
0.4787143 0.005170134999999989
0.4797143 0.005204815000000006
0.4807143 0.005239805000000004
0.4817143 0.005275135000000007
0.4827143 0.005310764999999998
0.4837143 0.005346689999999978
0.4847143 0.005382909999999991
0.4857143 0.005419385000000018
0.4867143 0.005456130000000009
0.4877143 0.0054930999999999895
0.4887143 0.005530295000000004
0.4897143 0.0055677449999999885
0.4907143 0.0056053749999999914
0.4917143 0.005643185000000013
0.4927143 0.005681180000000006
0.4937143 0.005719334999999987
0.4947143 0.005757625000000013
0.4957143 0.005796049999999998
0.4967143 0.005834589999999956
0.4977143 0.005873245000000057
0.4987143 0.0059119900000000605
0.4997143 0.0059507799999999516
0.5007143 0.005989705000000015
0.5017143 0.006028675000000051
0.5027143 0.006067694999999972
0.5037143 0.006106799999999926
0.5047143 0.006145909999999961
0.5057143 0.006185065000000055
0.5067143 0.006224310000000008
0.5077143 0.0062635549999999615
0.5087143 0.006302795000000003
0.5097143 0.006342134999999984
0.5107143 0.006381470000000052
0.5117143 0.006420805000000035
0.5127143 0.006460184999999991
0.5137143 0.006499610000000005
0.5147143 0.006539084999999988
0.5157143 0.006578559999999971
0.5167143 0.006618075000000016
0.5177143 0.0066576350000000315
0.5187143 0.00669724999999993
0.5197143 0.006736899999999975
0.5207143 0.006776594999999995
0.5217143 0.006816390000000038
0.5227143 0.006856230000000053
0.5237143 0.00689610999999996
0.5247143 0.006936124999999953
0.5257143 0.006976229999999977
0.5267143 0.007016430000000028
0.5277143 0.0070567700000000785
0.5287143 0.00709719999999999
0.5297143 0.007137759999999991
0.5307143 0.007178505000000049
0.5317143 0.007219389999999939
0.5327143 0.0072604249999999905
0.5337143 0.007301700000000066
0.5347143 0.007343099999999981
0.5357143 0.007384699999999943
0.5367143 0.0074265500000000075
0.5377143 0.007468549999999981
0.5387143 0.007510850000000026
0.5397143 0.007553350000000034
0.5407143 0.007596049999999922
0.5417143 0.007639049999999965
0.5427143 0.0076823000000000264
0.5437143 0.00772575000000005
0.5447143 0.007769400000000037
0.5457143 0.007813350000000012
0.5467143 0.00785749999999995
0.5477143 0.00790189999999999
0.5487143 0.007946550000000047
0.5497143 0.007991399999999982
0.5507143 0.008036499999999936
0.5517143 0.008081749999999966
0.5527143 0.008127200000000046
0.5537143 0.008172950000000028
0.5547143 0.008218800000000033
0.5557143 0.008264749999999979
0.5567143 0.00831094999999994
0.5577143 0.008357200000000042
0.5587143 0.00840355
0.5597143 0.008450149999999972
0.5607143 0.008496850000000054
0.5617143 0.00854355000000005
0.5627143 0.008590249999999962
0.5637143 0.008637099999999955
0.5647143 0.008684
0.5657143 0.008730849999999991
0.5667143 0.008777800000000006
0.5677143 0.008824700000000052
0.5687143 0.008871549999999957
0.5697143 0.008918399999999948
0.5707143 0.00896515
0.5717143 0.009011900000000052
0.5727143 0.00905855000000008
0.5737143 0.009105099999999998
0.5747143 0.009151649999999917
0.5757143 0.009198049999999926
0.5767143 0.00924430000000003
0.5777143 0.009290450000000021
0.5787143 0.00933645000000002
0.5797143 0.009382349999999996
0.5807143 0.00942809999999998
0.5817143 0.009473700000000052
0.5827143 0.009519249999999984
0.5837143 0.009564599999999954
0.5847143 0.009609849999999987
0.5857143 0.009654999999999995
0.5867143 0.009699950000000039
0.5877143 0.009744800000000059
0.5887143 0.009789600000000025
0.5897143 0.009834349999999938
0.5907143 0.009878999999999994
0.5917143 0.009923500000000057
0.5927143 0.009967999999999953
0.5937143 0.010012549999999985
0.5947143 0.010056999999999995
0.5957143 0.010101500000000058
0.5967143 0.010145949999999983
0.5977143 0.010190449999999879
0.5987143 0.01023500000000008
0.5997143 0.010279650000000053
0.6007143 0.010324399999999965
0.6017143 0.010369150000000046
0.6027143 0.010414100000000006
0.6037143 0.010459149999999905
0.6047143 0.010504300000000081
0.6057143 0.010549599999999998
0.6067143 0.010595049999999993
0.6077143 0.010640750000000004
0.6087143 0.010686599999999926
0.6097143 0.010732499999999985
0.6107143 0.010778599999999925
0.6117143 0.010824799999999971
0.6127143 0.010871150000000097
0.6137143 0.01091775000000007
0.6147143 0.010964350000000043
0.6157143 0.011011049999999956
0.6167143 0.011057899999999947
0.6177143 0.011104750000000108
0.6187143 0.011151700000000037
0.6197143 0.01119854999999986
0.6207143 0.01124534999999988
0.6217143 0.011292150000000072
0.6227143 0.011338849999999984
0.6237143 0.011385449999999957
0.6247143 0.011431900000000023
0.6257143 0.01147810000000007
0.6267143 0.01152400000000013
0.6277143 0.011569749999999941
0.6287143 0.011615149999999966
0.6297143 0.011660200000000034
0.6307143 0.011704850000000006
0.6317143 0.011748999999999945
0.6327143 0.011792849999999895
0.6337143 0.011836300000000088
0.6347143 0.011879200000000109
0.6357143 0.011921549999999954
0.6367143 0.011963299999999994
0.6377143 0.01200459999999997
0.6387143 0.01204534999999994
0.6397143 0.012085550000000077
0.6407143 0.012125200000000037
0.6417143 0.012164200000000056
0.6427143 0.012202700000000039
0.6437143 0.012240549999999907
0.6447143 0.01227779999999997
0.6457143 0.012314649999999941
0.6467143 0.012350949999999906
0.6477143 0.012386650000000065
0.6487143 0.012421899999999991
0.6497143 0.01245665000000005
0.6507143 0.012491000000000013
0.6517143 0.01252489999999991
0.6527143 0.012558400000000053
0.6537143 0.012591500000000096
0.6547143 0.012624299999999988
0.6557143 0.012656899999999995
0.6567143 0.01268910000000008
0.6577143 0.012721000000000008
0.6587143 0.012752750000000028
0.6597143 0.012784349999999967
0.6607143 0.012815699999999892
0.6617143 0.012846849999999934
0.6627143 0.012877999999999981
0.6637143 0.012909000000000117
0.6647143 0.012939899999999975
0.6657143 0.0129708
0.6667143 0.013001600000000089
0.6677143 0.013032399999999836
0.6687143 0.013063099999999987
0.6697143 0.013093700000000028
0.6707143 0.013124350000000035
0.6717143 0.013154950000000075
0.6727143 0.013185499999999977
0.6737143 0.013215949999999938
0.6747143 0.013246299999999961
0.6757143 0.013276700000000122
0.6767143 0.013307000000000005
0.6777143 0.013337149999999982
0.6787143 0.013367049999999938
0.6797143 0.013396750000000016
0.6807143 0.013426300000000016
0.6817143 0.01345569999999994
0.6827143 0.013484850000000013
0.6837143 0.01351364999999996
0.6847143 0.013542100000000121
0.6857143 0.013570199999999985
0.6867143 0.013597949999999895
0.6877143 0.013625149999999968
0.6887143 0.013651850000000005
0.6897143 0.013678250000000058
0.6907143 0.013704099999999934
0.6917143 0.013729250000000068
0.6927143 0.013753800000000057
0.6937143 0.013777749999999905
0.6947143 0.013801150000000083
0.6957143 0.01382380000000004
0.6967143 0.013845699999999947
0.6977143 0.01386684999999997
0.6987143 0.01388735000000005
0.6997143 0.013907100000000075
0.7007143 0.01392599999999994
0.7017143 0.013944199999999893
0.7027143 0.013961649999999961
0.7037143 0.013978300000000006
0.7047143 0.013994100000000063
0.7057143 0.014009100000000095
0.7067143 0.014023450000000015
0.7077143 0.014036999999999912
0.7087143 0.01404959999999988
0.7097143 0.014061500000000102
0.7107143 0.014072700000000073
0.7117143 0.01408314999999999
0.7127143 0.014092850000000025
0.7137143 0.014101899999999947
0.7147143 0.014110299999999925
0.7157143 0.01411799999999999
0.7167143 0.014125099999999908
0.7177143 0.01413134999999984
0.7187143 0.014137000000000302
0.7197143 0.01414230000000013
0.7207143 0.014146799999999769
0.7217143 0.01415064999999997
0.7227143 0.014154100000000076
0.7237143 0.014157000000000006
0.7247143 0.014159399999999904
0.7257143 0.014161200000000165
0.7267143 0.014162450000000253
0.7277143 0.014163399999999845
0.7287143 0.014163749999999801
0.7297143 0.014163549999999922
0.7307143 0.01416285000000001
0.7317143 0.014161550000000122
0.7327143 0.014159899999999939
0.7337143 0.01415775000000006
0.7347143 0.014154850000000128
0.7357143 0.014151349999999882
0.7367143 0.01414754999999982
0.7377143 0.014143199999999922
0.7387143 0.014138100000000311
0.7397143 0.014132450000000187
0.7407143 0.014126049999999672
0.7417143 0.014119000000000059
0.7427143 0.014111400000000274
0.7437143 0.014102999999999956
0.7447143 0.014093699999999848
0.7457143 0.014083699999999826
0.7467143 0.014072950000000091
0.7477143 0.014061350000000025
0.7487143 0.014048800000000028
0.7497143 0.0140353000000001
0.7507143 0.014020949999999841
0.7517143 0.01400570000000013
0.7527143 0.01398929999999993
0.7537143 0.013971799999999722
0.7547143 0.013953300000000123
0.7557143 0.013933650000000035
0.7567143 0.01391289999999994
0.7577143 0.013890900000000095
0.7587143 0.01386780000000024
0.7597143 0.013843600000000037
0.7607143 0.01381794999999987
0.7617143 0.013791049999999954
0.7627143 0.013762999999999888
0.7637143 0.013733549999999997
0.7647143 0.013702800000000218
0.7657143 0.013670600000000133
0.7667143 0.01363714999999996
0.7677143 0.013602399999999902
0.7687143 0.013566199999999877
0.7697143 0.013528750000000103
0.7707143 0.013489850000000025
0.7717143 0.013449400000000042
0.7727143 0.013407549999999891
0.7737143 0.013364499999999793
0.7747143 0.013320100000000008
0.7757143 0.013274249999999918
0.7767143 0.013227150000000078
0.7777143 0.013178750000000013
0.7787143 0.013128950000000122
0.7797143 0.013077800000000202
0.7807143 0.013025399999999857
0.7817143 0.012971600000000024
0.7827143 0.012916450000000163
0.7837143 0.012860249999999756
0.7847143 0.012802799999999937
0.7857143 0.012744000000000094
0.7867143 0.01268415000000004
0.7877143 0.012623250000000117
0.7887143 0.012561049999999966
0.7897143 0.012497749999999808
0.7907143 0.012433349999999978
0.7917143 0.012367650000000261
0.7927143 0.012301099999999874
0.7937143 0.012233649999999697
0.7947143 0.012165000000000247
0.7957143 0.01209535000000005
0.7967143 0.012024799999999723
0.7977143 0.011953300000000142
0.7987143 0.011880750000000013
0.7997143 0.011807050000000076
0.8007143 0.011732650000000224
0.8017143 0.011657349999999903
0.8027143 0.011580949999999911
0.8037143 0.01150369999999993
0.8047143 0.011425449999999875
0.8057143 0.011346300000000031
0.8067143 0.011266099999999977
0.8077143 0.011184750000000113
0.8087143 0.011102550000000258
0.8097143 0.011019449999999934
0.8107143 0.01093524999999994
0.8117143 0.010849900000000134
0.8127143 0.010763499999999782
0.8137143 0.010676049999999899
0.8147143 0.010587400000000068
0.8157143 0.010497549999999948
0.8167143 0.010406450000000081
0.8177143 0.010314200000000065
0.8187143 0.010220699999999961
0.8197143 0.01012580000000003
0.8207143 0.010029399999999996
0.8217143 0.009931649999999934
0.8227143 0.009832550000000185
0.8237143 0.009731799999999912
0.8247143 0.009629349999999997
0.8257143 0.009525499999999914
0.8267143 0.009420149999999728
0.8277143 0.009313050000000095
0.8287143 0.009204100000000064
0.8297143 0.009093500000000187
0.8307143 0.008981250000000126
0.8317143 0.008866999999999927
0.8327143 0.008750999999999945
0.8337143 0.008633299999999977
0.8347143 0.008513800000000089
0.8357143 0.008392249999999919
0.8367143 0.00826874999999975
0.8377143 0.008143449999999997
0.8387143 0.008016300000000183
0.8397143 0.00788714999999989
0.8407143 0.007756149999999873
0.8417143 0.007623350000000273
0.8427143 0.007488599999999995
0.8437143 0.007351849999999915
0.8447143 0.0072131999999999735
0.8457143 0.007072949999999988
0.8467143 0.006930700000000201
0.8477143 0.006786649999999814
0.8487143 0.006640949999999922
0.8497143 0.006493400000000306
0.8507143 0.006344300000000108
0.8517143 0.0061934999999999265
0.8527143 0.0060410499999999
0.8537143 0.00588695000000003
0.8547143 0.005731250000000116
0.8557143 0.0055741500000000355
0.8567143 0.0054155000000000505
0.8577143 0.00525539999999976
0.8587143 0.005093899999999982
0.8597143 0.004930900000000099
0.8607143 0.004766649999999789
0.8617143 0.00460115000000007
0.8627143 0.004434350000000125
0.8637143 0.004266249999999952
0.8647143 0.004096900000000032
0.8657143 0.003926499999999902
0.8667143 0.0037547500000000844
0.8677143 0.0035817500000001794
0.8687143 0.003407499999999848
0.8697143 0.0032319999999997685
0.8707143 0.003055349999999879
0.8717143 0.0028774500000002413
0.8727143 0.002698300000000177
0.8737143 0.0025178499999998867
0.8747143 0.0023361499999998473
0.8757143 0.00215314999999992
0.8767143 0.001968700000000027
0.8777143 0.0017827500000000295
0.8787143 0.0015956000000000835
0.8797143 0.0014070000000001714
0.8807143 0.001216699999999937
0.8817143 0.0010249999999998758
0.8827143 0.0008316499999999703
0.8837143 0.0006366499999998815
0.8847143 0.0004400500000000874
0.8857143 0.00024155000000009258
0.8867143 4.145000000005362e-05
0.8877143 -0.00016040000000010777
0.8887143 -0.000364150000000131
0.8897143 -0.0005697499999998771
0.8907143 -0.0007774500000000412
0.8917143 -0.0009869500000001278
0.8927143 -0.0011983500000000763
0.8937143 -0.0014118999999999044
0.8947143 -0.001627449999999872
0.8957143 -0.0018448499999999014
0.8967143 -0.00206435000000001
0.8977143 -0.002285900000000059
0.8987143 -0.0025095000000000477
0.8997143 -0.0027352000000001155
0.9007143 -0.0029627499999999064
0.9017143 -0.0031924999999997155
0.9027143 -0.0034242500000000037
0.9037143 -0.0036578500000000146
0.9047143 -0.0038935500000001045
0.9057143 -0.004131249999999995
0.9067143 -0.004370849999999748
0.9077143 -0.0046122500000001015
0.9087143 -0.004855600000000117
0.9097143 -0.005100800000000193
0.9107143 -0.005347849999999993
0.9117143 -0.005596699999999715
0.9127143 -0.005847150000000159
0.9137143 -0.006099400000000188
0.9147143 -0.00635334999999986
0.9157143 -0.006608950000000054
0.9167143 -0.006866350000000172
0.9177143 -0.007125149999999777
0.9187143 -0.0073854499999998265
0.9197143 -0.0076474000000000585
0.9207143 -0.007910799999999918
0.9217143 -0.008175650000000081
0.9227143 -0.008441700000000194
0.9237143 -0.008709299999999873
0.9247143 -0.008978549999999735
0.9257143 -0.009249000000000222
0.9267143 -0.00952080000000006
0.9277143 -0.009793999999999723
0.9287143 -0.010068450000000152
0.9297143 -0.01034425000000027
0.9307143 -0.010621449999999874
0.9317143 -0.010899899999999905
0.9327143 -0.011179699999999963
0.9337143 -0.011460750000000108
0.9347143 -0.011743000000000203
0.9357143 -0.012026799999999862
0.9367143 -0.012312000000000028
0.9377143 -0.01259850000000008
0.9387143 -0.012886449999999758
0.9397143 -0.013175850000000081
0.9407143 -0.013466350000000075
0.9417143 -0.013758299999999696
0.9427143 -0.014051900000000176
0.9437143 -0.014346900000000145
0.9447143 -0.014643399999999881
0.9457143 -0.014941349999999921
0.9467143 -0.015240749999999926
0.9477143 -0.015541800000000116
0.9487143 -0.01584450000000015
0.9497143 -0.01614864999999981
0.9507143 -0.016454399999999855
0.9517143 -0.01676180000000008
0.9527143 -0.01707085000000015
0.9537143 -0.01738155000000007
0.9547143 -0.01769385000000003
0.9557143 -0.018007949999999908
0.9567143 -0.018323799999999914
0.9577143 -0.018641200000000163
0.9587143 -0.018960200000000118
0.9597143 -0.019280949999999856
0.9607143 -0.019603449999999713
0.9617143 -0.019927549999999957
0.9627143 -0.020253150000000306
0.9637143 -0.02058040000000016
0.9647143 -0.020909499999999737
0.9657143 -0.021239999999999818
0.9667143 -0.021571950000000204
0.9677143 -0.021905550000000093
0.9687143 -0.022240750000000028
0.9697143 -0.02257745000000007
0.9707143 -0.022915449999999997
0.9717143 -0.023254700000000014
0.9727143 -0.023595399999999996
0.9737143 -0.023937549999999943
0.9747143 -0.024280749999999757
0.9757143 -0.02462529999999994
0.9767143 -0.024970950000000134
0.9777143 -0.025317600000000058
0.9787143 -0.025665549999999867
0.9797143 -0.026014650000000163
0.9807143 -0.026364799999999994
0.9817143 -0.026715849999999954
0.9827143 -0.027067850000000185
0.9837143 -0.027420899999999943
0.9847143 -0.027774849999999834
0.9857143 -0.028129550000000118
0.9867143 -0.028485199999999995
0.9877143 -0.028841750000000003
0.9887143 -0.02919895000000012
0.9897143 -0.029557099999999833
0.9907143 -0.029916050000000076
0.9917143 -0.030275650000000088
0.9927143 -0.03063595000000002
0.9937143 -0.030997
0.9947143 -0.031358849999999834
0.9957143 -0.03172134999999979
0.9967143 -0.03208460000000012
0.9977143 -0.032448600000000175
0.9987143 -0.0328132999999998
0.9997143 -0.03317874999999982
1.000714 -0.03354485000000012
1.001714 -0.033911700000000135
1.002714 -0.03427935000000001
1.003714 -0.03464755000000005
1.004714 -0.03501654999999994
1.005714 -0.03538624999999992
1.006714 -0.03575664999999997
1.007714 -0.03612785000000006
1.008714 -0.03649975000000005
1.009714 -0.036872449999999904
1.010714 -0.03724589999999997
1.011714 -0.0376201000000001
1.012714 -0.03799499999999996
1.013714 -0.038370650000000055
1.014714 -0.03874709999999999
1.015714 -0.03912429999999999
1.016714 -0.03950225000000003
1.017714 -0.03988089999999999
1.018714 -0.04026025000000003
1.019714 -0.04064039999999993
1.020714 -0.04102119999999994
1.021714 -0.04140265000000006
1.022714 -0.04178485000000006
1.023714 -0.0421675999999999
1.024714 -0.04255104999999999
1.025714 -0.04293510000000006
1.026714 -0.04331960000000002
1.027714 -0.04370474999999993
1.028714 -0.04409040000000004
1.029714 -0.04447645000000008
1.030714 -0.04486309999999992
1.031714 -0.04525010000000006
1.032714 -0.04563735000000004
1.033714 -0.04602499999999995
1.034714 -0.04641290000000005
1.035714 -0.04680094999999989
1.036714 -0.047189199999999945
1.037714 -0.04757765000000005
1.038714 -0.047966249999999974
1.039714 -0.04835485000000007
1.040714 -0.04874334999999998
1.041714 -0.04913189999999993
1.042714 -0.04952035000000003
1.043714 -0.049908650000000054
1.044714 -0.0502968
1.045714 -0.05068464999999996
1.046714 -0.051072249999999986
1.047714 -0.051459599999999994
1.048714 -0.05184658499999998
1.049714 -0.05223317000000002
1.050714 -0.05261931500000001
1.051714 -0.05300498499999993
1.052714 -0.05339020500000001
1.053714 -0.053774875000000034
1.054714 -0.05415895500000001
1.055714 -0.05454246500000002
1.056714 -0.05492533999999999
1.057714 -0.05530755499999999
1.058714 -0.05568906500000003
1.059714 -0.05606983999999999
1.060714 -0.05644986999999998
1.061714 -0.056829105000000005
1.062714 -0.057207535000000004
1.063714 -0.057585134999999996
1.064714 -0.057961866
1.065714 -0.058337707499999995
1.066714 -0.058712640499999996
1.067714 -0.059086637500000004
1.068714 -0.059459673499999983
1.069714 -0.05983173500000001
1.070714 -0.06020281500000001
1.071714 -0.060572885
1.072714 -0.06094192999999999
1.073714 -0.06130995499999999
1.074714 -0.06167693000000002
1.075714 -0.062042845000000006
1.076714 -0.06240768499999998
1.077714 -0.062771455
1.078714 -0.06313414500000003
1.079714 -0.06349574
1.080714 -0.06385626
1.081714 -0.06421564499999997
1.082714 -0.06457388499999997
1.083714 -0.06493106500000001
1.084714 -0.0652871
1.085714 -0.06564195000000002
1.086714 -0.06599570000000003
1.087714 -0.06634829999999997
1.088714 -0.06669959999999996
1.089714 -0.06704974999999995
1.090714 -0.06739874999999998
1.091714 -0.06774645000000011
1.092714 -0.06809285000000002
1.093714 -0.068438
1.094714 -0.06878190000000008
1.095714 -0.06912449999999992
1.096714 -0.0694657499999999
1.097714 -0.06980555000000009
1.098714 -0.07014389999999998
1.099714 -0.07048074999999993
1.100714 -0.07081604999999998
1.101714 -0.0711498499999999
1.102714 -0.07148220000000005
1.103714 -0.07181290000000001
1.104714 -0.07214175000000007
1.105714 -0.0724690000000001
1.106714 -0.0727945
1.107714 -0.07311810000000003
1.108714 -0.07343979999999987
1.109714 -0.07375954999999988
1.110714 -0.07407745
1.111714 -0.07439330000000018
1.112714 -0.07470704999999993
1.113714 -0.0750186
1.114714 -0.07532800000000003
1.115714 -0.07563519999999971
1.116714 -0.0759401000000001
1.117714 -0.0762425500000001
1.118714 -0.07654249999999994
1.119714 -0.07684015000000018
1.120714 -0.07713515000000015
1.121714 -0.07742764999999993
1.122714 -0.07771759999999976
1.123714 -0.07800480000000007
1.124714 -0.07828930000000031
1.125714 -0.0785710499999997
1.126714 -0.07884994999999996
1.127714 -0.07912585000000001
1.128714 -0.07939905000000003
1.129714 -0.07966940000000022
1.130714 -0.0799365999999998
1.131714 -0.08020069999999992
1.132714 -0.0804619000000001
1.133714 -0.08072000000000012
1.134714 -0.08097484999999995
1.135714 -0.08122644999999985
1.136714 -0.08147490000000016
1.137714 -0.08172009999999989
1.138714 -0.08196199999999994
1.139714 -0.08220065000000011
1.140714 -0.08243589999999995
1.141714 -0.08266779999999999
1.142714 -0.08289644999999979
1.143714 -0.08312165000000016
1.144714 -0.08334315000000006
1.145714 -0.08356125
1.146714 -0.08377594999999999
1.147714 -0.08398714999999972
1.148714 -0.08419465000000001
1.149714 -0.0843985500000001
1.150714 -0.08459880000000022
1.151714 -0.08479545000000015
1.152714 -0.08498864999999999
1.153714 -0.08517820000000016
1.154714 -0.08536410000000003
1.155714 -0.08554634999999956
1.156714 -0.08572460000000018
1.157714 -0.08589884999999982
1.158714 -0.08606949999999963
1.159714 -0.08623644999999999
1.160714 -0.08639979999999983
1.161714 -0.08655915000000007
1.162714 -0.08671415000000007
1.163714 -0.08686515000000047
1.164714 -0.08701245000000007
1.165714 -0.08715575000000006
1.166714 -0.08729510000000025
1.167714 -0.0874304499999995
1.168714 -0.08756144999999985
1.169714 -0.08768840000000012
1.170714 -0.0878109499999997
1.171714 -0.08792924999999997
1.172714 -0.08804345000000037
1.173714 -0.08815329999999985
1.174714 -0.08825884999999957
1.175714 -0.08835995000000015
1.176714 -0.08845670000000047
1.177714 -0.08854915000000037
1.178714 -0.0886367999999998
1.179714 -0.08872009999999965
1.180714 -0.08879870000000001
1.181714 -0.08887255000000036
1.182714 -0.08894169999999985
1.183714 -0.08900604999999953
1.184714 -0.08906570000000039
1.185714 -0.08912030000000042
1.186714 -0.08917049999999972
1.187714 -0.08921559999999976
1.188714 -0.08925565000000033
1.189714 -0.08929054999999979
1.190714 -0.08932034999999997
1.191714 -0.08934550000000045
1.192714 -0.08936514999999985
1.193714 -0.08937929999999956
1.194714 -0.08938854999999986
1.195714 -0.08939300000000039
1.196714 -0.08939150000000028
1.197714 -0.08938449999999978
1.198714 -0.08937299999999966
1.199714 -0.0893554999999998
1.200714 -0.08933200000000018
1.201714 -0.08930400000000024
1.202714 -0.08927049999999993
1.203714 -0.0892309999999999
1.204714 -0.0891855000000001
1.205714 -0.08913499999999995
1.206714 -0.08907950000000013
1.207714 -0.08901749999999986
1.208714 -0.08894999999999988
1.209714 -0.08887700000000019
1.210714 -0.08879850000000013
1.211714 -0.08871500000000039
1.212714 -0.08862499999999951
1.213714 -0.0885294999999996
1.214714 -0.0884285
1.215714 -0.088322
1.216714 -0.0882100000000003
1.217714 -0.08809200000000017
1.218714 -0.0879689999999997
1.219714 -0.08783999999999947
1.220714 -0.08770599999999959
1.221714 -0.08756550000000062
1.222714 -0.08741900000000052
1.223714 -0.08726799999999944
1.224714 -0.08711049999999995
1.225714 -0.08694850000000082
1.226714 -0.0867804999999999
1.227714 -0.08660549999999986
1.228714 -0.08642550000000082
1.229714 -0.08623899999999929
1.230714 -0.08604749999999878
1.231714 -0.0858504999999999
1.232714 -0.08564700000000125
1.233714 -0.08543650000000075
1.234714 -0.08521999999999984
1.235714 -0.08499849999999992
1.236714 -0.08476999999999953
1.237714 -0.08453499999999935
1.238714 -0.08429449999999947
1.239714 -0.08404700000000045
1.240714 -0.08379250000000095
1.241714 -0.08353299999999973
1.242714 -0.08326600000000002
1.243714 -0.08299250000000054
1.244714 -0.08271249999999992
1.245714 -0.08242499999999947
1.246714 -0.08213099999999923
1.247714 -0.08183050000000057
1.248714 -0.08152350000000078
1.249714 -0.08120949999999914
1.250714 -0.08088899999999909
1.251714 -0.08056100000000053
1.252714 -0.08022550000000078
1.253714 -0.0798834999999999
1.254714 -0.07953499999999923
1.255714 -0.07917850000000072
1.256714 -0.07881550000000108
1.257714 -0.07844549999999959
1.258714 -0.07806799999999961
1.259714 -0.07768350000000049
1.260714 -0.07729150000000018
1.261714 -0.07689349999999943
1.262714 -0.07648849999999957
1.263714 -0.07607599999999985
1.264714 -0.07565649999999964
1.265714 -0.07522900000000023
1.266714 -0.07479450000000032
1.267714 -0.074354
1.268714 -0.07390550000000047
1.269714 -0.07345000000000046
1.270714 -0.0729879999999993
1.271714 -0.07251849999999967
1.272714 -0.0720420000000009
1.273714 -0.07155899999999964
1.274714 -0.07106899999999923
1.275714 -0.07057099999999963
1.276714 -0.07006650000000025
1.277714 -0.0695555000000011
1.278714 -0.06903650000000003
1.279714 -0.06851049999999982
1.280714 -0.06797799999999984
1.281714 -0.06743800000000001
1.282714 -0.06689050000000034
1.283714 -0.06633699999999888
1.284714 -0.06577649999999965
1.285714 -0.06520850000000059
1.286714 -0.06463349999999966
1.287714 -0.0640514999999996
1.288714 -0.06346300000000113
1.289714 -0.0628675000000008
1.290714 -0.06226399999999992
1.291714 -0.0616534999999999
1.292714 -0.061035999999999396
1.293714 -0.06041149999999975
1.294714 -0.05977999999999962
1.295714 -0.059140999999999645
1.296714 -0.05849500000000053
1.297714 -0.05784200000000093
1.298714 -0.05718199999999948
1.299714 -0.056513499999999474
1.300714 -0.05583850000000104
1.301714 -0.05515700000000012
1.302714 -0.0544675
1.303714 -0.05377099999999939
1.304714 -0.05306649999999957
1.305714 -0.05235549999999998
1.306714 -0.051636999999999184
1.307714 -0.05091050000000054
1.308714 -0.05017700000000005
1.309714 -0.04943650000000042
1.310714 -0.048688500000000946
1.311714 -0.04793349999999963
1.312714 -0.047170999999999824
1.313714 -0.046400499999999456
1.314714 -0.045624000000000026
1.315714 -0.04483900000000067
1.316714 -0.044046999999999475
1.317714 -0.04324899999999922
1.318714 -0.04244299999999976
1.319714 -0.041629500000000444
1.320714 -0.04080900000000064
1.321714 -0.03998199999999971
1.322714 -0.03914850000000036
1.323714 -0.0383074999999998
1.324714 -0.037458999999999396
1.325714 -0.03660350000000122
1.326714 -0.035742500000000614
1.327714 -0.034874499999999524
1.328714 -0.033998999999999946
1.329714 -0.03311749999999994
1.330714 -0.03222950000000016
1.331714 -0.0313344999999999
1.332714 -0.03043299999999985
1.333714 -0.029526000000000097
1.334714 -0.02861149999999914
1.335714 -0.02769000000000041
1.336714 -0.026763000000000613
1.337714 -0.025829499999999683
1.338714 -0.024890500000000402
1.339714 -0.023944499999999275
1.340714 -0.022991999999999728
1.341714 -0.022034000000000473
1.342714 -0.021068999999999373
1.343714 -0.02009749999999985
1.344714 -0.019119500000000553
1.345714 -0.018136000000000194
1.346714 -0.017146499999999412
1.347714 -0.01615050000000021
1.348714 -0.015147999999999877
1.349714 -0.014139499999999122
1.350714 -0.013125000000000657
1.351714 -0.012104000000001062
1.352714 -0.011076999999999691
1.353714 -0.010042999999999185
1.354714 -0.009002500000000259
1.355714 -0.007956500000000269
1.356714 -0.006904000000000502
1.357714 -0.005845500000000316
1.358714 -0.0047804999999989965
1.359714 -0.003708999999999256
1.360714 -0.0026315000000004508
1.361714 -0.0015475000000005133
1.362714 -0.00045699999999944353
1.363714 0.0006400000000000481
1.364714 0.0017429999999999594
1.365714 0.0028530000000003605
1.366714 0.003969499999999184
1.367714 0.005091499999999069
1.368714 0.006220500000000798
1.369714 0.00735600000000095
1.370714 0.008497999999999525
1.371714 0.009645999999999873
1.372714 0.010800000000000642
1.373714 0.011961499999999903
1.374714 0.013128999999999582
1.375714 0.014301499999999613
1.376714 0.015481000000000132
1.377714 0.016667499999999787
1.378714 0.017859499999999147
1.379714 0.019057500000000283
1.380714 0.020262000000001196
1.381714 0.02147300000000053
1.382714 0.02268899999999886
1.383714 0.023909999999998894
1.384714 0.025138000000000774
1.385714 0.026372500000001076
1.386714 0.027612499999999728
1.387714 0.028857500000000088
1.388714 0.030108000000000152
1.389714 0.03136449999999928
1.390714 0.03262600000000012
1.391714 0.03389249999999995
1.392714 0.03516449999999948
1.393714 0.036442000000000085
1.394714 0.03772400000000032
1.395714 0.03901150000000026
1.396714 0.04030349999999984
1.397714 0.041600000000000414
1.398714 0.042902000000000697
1.399714 0.04420899999999997
1.400714 0.04552049999999888
1.401714 0.04683599999999943
1.402714 0.04815600000000097
1.403714 0.04948100000000014
1.404714 0.05080949999999889
1.405714 0.05214199999999927
1.406714 0.053480000000000714
1.407714 0.054821000000001015
1.408714 0.05616600000000024
1.409714 0.057515499999999095
1.410714 0.05886899999999959
1.411714 0.06022550000000029
1.412714 0.06158550000000056
1.413714 0.06295000000000048
1.414714 0.06431799999999994
1.415714 0.06568950000000034
1.416714 0.0670639999999996
1.417714 0.06844199999999978
1.418714 0.06982300000000016
1.419714 0.0712069999999994
1.420714 0.07259449999999956
1.421714 0.07398499999999994
1.422714 0.07537850000000051
1.423714 0.07677450000000059
1.424714 0.07817249999999946
1.425714 0.07957399999999924
1.426714 0.0809785000000006
1.427714 0.0823855000000001
1.428714 0.08379499999999908
1.429714 0.08520650000000092
1.430714 0.0866205000000009
1.431714 0.08803649999999968
1.432714 0.0894549999999993
1.433714 0.09087599999999978
1.434714 0.09229900000000038
1.435714 0.09372450000000049
1.436714 0.09515150000000003
1.437714 0.09657949999999964
1.438714 0.09801000000000008
1.439714 0.09944349999999941
1.440714 0.10087849999999951
1.441714 0.10231450000000103
1.442714 0.10375249999999998
1.443714 0.10519299999999979
1.444714 0.10663450000000102
1.445714 0.10807749999999895
1.446714 0.10952299999999911
1.447714 0.11096850000000064
1.448714 0.11241550000000021
1.449714 0.1138655
1.450714 0.1153160000000005
1.451714 0.11676749999999972
1.452714 0.11821949999999966
1.453714 0.11967300000000038
1.454714 0.12112899999999922
1.455714 0.12258399999999936
1.456714 0.12404050000000028
1.457714 0.12549799999999994
1.458714 0.12695600000000026
1.459714 0.1284150000000007
1.460714 0.1298735000000004
1.461714 0.1313330000000002
1.462714 0.13279299999999933
1.463714 0.13425249999999908
1.464714 0.13571150000000087
1.465714 0.13717200000000074
1.466714 0.13863249999999921
1.467714 0.14009149999999962
1.468714 0.14155050000000005
1.469714 0.14300899999999975
1.470714 0.14446700000000012
1.471714 0.14592500000000047
1.472714 0.1473825000000001
1.473714 0.14883850000000032
1.474714 0.15029349999999977
1.475714 0.15174799999999988
1.476714 0.1532009999999999
1.477714 0.15465299999999982
1.478714 0.15610400000000035
1.479714 0.15755350000000012
1.480714 0.15900099999999973
1.481714 0.16044749999999997
1.482714 0.16189350000000013
1.483714 0.16333700000000015
1.484714 0.16477850000000002
1.485714 0.1662184999999998
1.486714 0.16765650000000012
1.487714 0.1690930000000003
1.488714 0.17052755000000017
1.489714 0.1719599999999996
1.490714 0.17339039999999978
1.491714 0.1748183500000003
1.492714 0.17624445000000002
1.493714 0.17766834999999975
1.494714 0.17908970000000018
1.495714 0.18050849999999996
1.496714 0.18192474999999977
1.497714 0.18333845000000026
1.498714 0.18474929999999998
1.499714 0.1861575999999997
1.500714 0.18756329999999963
1.501714 0.18896569999999988
1.502714 0.19036485000000025
1.503714 0.1917611500000005
1.504714 0.19315415000000036
1.505714 0.19454344999999942
1.506714 0.19592949999999998
1.507714 0.19731194999999999
1.508714 0.19869059999999958
1.509714 0.20006555000000042
1.510714 0.20143649999999996
1.511714 0.20280329999999985
1.512714 0.20416595
1.513714 0.20552419999999982
1.514714 0.20687785000000009
1.515714 0.2082269500000002
1.516714 0.20957120000000004
1.517714 0.21091075000000004
1.518714 0.21224534999999983
1.519714 0.21357444999999992
1.520714 0.21489830000000026
1.521714 0.21621689999999993
1.522714 0.21753004999999973
1.523714 0.21883745000000013
1.524714 0.22013890000000025
1.525714 0.22143439999999986
1.526714 0.22272389999999997
1.527714 0.22400725000000007
1.528714 0.22528424999999994
1.529714 0.22655484999999997
1.530714 0.22781895000000002
1.531714 0.22907639999999999
1.532714 0.23032711500000003
1.533714 0.23157105
1.534714 0.23280801999999998
1.535714 0.234037975
1.536714 0.23526081049999994
1.537714 0.23647646500000002
1.538714 0.23768484950000002
1.539714 0.23888583500000002
1.540714 0.240079355
1.541714 0.24126532499999992
1.542714 0.2424437
1.543714 0.2436144500000001
1.544714 0.24477729999999998
1.545714 0.24593234999999997
1.546714 0.24707954999999993
1.547714 0.24821859999999996
1.548714 0.24934959999999995
1.549714 0.25047245000000007
1.550714 0.25158694999999986
1.551714 0.2526932999999998
1.552714 0.25379125000000025
1.553714 0.2548804000000003
1.554714 0.25596109999999983
1.555714 0.2570330499999998
1.556714 0.25809620000000005
1.557714 0.25915069999999996
1.558714 0.2601961
1.559714 0.26123234999999995
1.560714 0.26225969999999993
1.561714 0.26327779999999995
1.562714 0.26428660000000015
1.563714 0.2652861500000001
1.564714 0.26627604999999993
1.565714 0.2672560999999999
1.566714 0.2682266999999996
1.567714 0.2691878500000005
1.568714 0.2701388500000006
1.569714 0.27107999999999943
1.570714 0.2720112999999997
1.571714 0.2729324500000005
1.572714 0.27384340000000007
1.573714 0.2747441499999997
1.574714 0.27563439999999995
1.575714 0.2765142499999998
1.576714 0.27738334999999986
1.577714 0.2782420000000004
1.578714 0.27909000000000006
1.579714 0.27992649999999963
1.580714 0.28075299999999986
1.581714 0.2815680000000006
1.582714 0.28237149999999994
1.583714 0.28316399999999975
1.584714 0.2839450000000002
1.585714 0.28471500000000055
1.586714 0.2854730000000007
1.587714 0.28621899999999867
1.588714 0.28695399999999993
1.589714 0.28767800000000043
1.590714 0.2883884999999994
1.591714 0.28908650000000075
1.592714 0.2897740000000007
1.593714 0.2904484999999998
1.594714 0.2911099999999993
1.595714 0.2917600000000001
1.596714 0.2923969999999999
1.597714 0.29302100000000014
1.598714 0.2936329999999996
1.599714 0.2942314999999988
1.600714 0.29481799999999986
1.601714 0.29539150000000003
1.602714 0.2959510000000005
1.603714 0.2964985000000002
1.604714 0.29703200000000024
1.605714 0.2975525000000008
1.606714 0.2980600000000003
1.607714 0.29855299999999957
1.608714 0.2990319999999992
1.609714 0.2994985
1.610714 0.29995150000000054
1.611714 0.30039000000000066
1.612714 0.3008159999999993
1.613714 0.30122699999999963
1.614714 0.3016230000000002
1.615714 0.30200699999999997
1.616714 0.30237600000000003
1.617714 0.3027300000000004
1.618714 0.30306950000000044
1.619714 0.30339499999999947
1.620714 0.30370599999999953
1.621714 0.30400199999999994
1.622714 0.3042835
1.623714 0.30454949999999964
1.624714 0.30480049999999953
1.625714 0.3050380000000006
1.626714 0.3052600000000012
1.627714 0.30546500000000065
1.628714 0.3056559999999991
1.629714 0.30583199999999783
1.630714 0.3059915000000002
1.631714 0.30613600000000013
1.632714 0.3062655000000004
1.633714 0.3063785000000015
1.634714 0.3064765000000002
1.635714 0.30655949999999926
1.636714 0.3066264999999999
1.637714 0.30667599999999995
1.638714 0.30671050000000033
1.639714 0.3067295000000003
1.640714 0.30673099999999975
1.641714 0.30671800000000016
1.642714 0.30668899999999955
1.643714 0.30664400000000047
1.644714 0.30658249999999954
1.645714 0.3065054999999982
1.646714 0.30641100000000177
1.647714 0.30630000000000074
1.648714 0.3061754999999995
1.649714 0.3060329999999997
1.650714 0.30587249999999866
1.651714 0.30569600000000186
1.652714 0.3055039999999993
1.653714 0.3052949999999996
1.654714 0.3050695000000007
1.655714 0.3048275000000001
1.656714 0.3045684999999996
1.657714 0.3042939999999987
1.658714 0.3040015000000019
1.659714 0.3036910000000012
1.660714 0.3033650000000001
1.661714 0.3030219999999991
1.662714 0.3026609999999996
1.663714 0.302283999999999
1.664714 0.30188950000000053
1.665714 0.30147650000000015
1.666714 0.30104699999999784
1.667714 0.3006000000000005
1.668714 0.30013650000000125
1.669714 0.29965450000000005
1.670714 0.2991549999999983
1.671714 0.29863900000000015
1.672714 0.29810350000000135
1.673714 0.29755000000000126
1.674714 0.2969799999999993
1.675714 0.2963919999999988
1.676714 0.2957865000000005
1.677714 0.2951625000000002
1.678714 0.2945204999999987
1.679714 0.29386150000000005
1.680714 0.2931835000000014
1.681714 0.29248599999999936
1.682714 0.29177000000000075
1.683714 0.29103699999999966
1.684714 0.29028599999999993
1.685714 0.2895160000000003
1.686714 0.28872749999999864
1.687714 0.28791999999999973
1.688714 0.28709449999999964
1.689714 0.2862519999999996
1.690714 0.28538950000000096
1.691714 0.2845075000000016
1.692714 0.28360799999999897
1.693714 0.28268999999999983
1.694714 0.2817530000000007
1.695714 0.28079800000000027
1.696714 0.2798245000000006
1.697714 0.27883199999999825
1.698714 0.2778204999999987
1.699714 0.2767920000000019
1.700714 0.27574600000000193
1.701714 0.2746789999999991
1.702714 0.2735949999999992
1.703714 0.27249349999999867
1.704714 0.2713710000000008
1.705714 0.2702320000000011
1.706714 0.26907400000000137
1.707714 0.2678980000000004
1.708714 0.26670449999999624
1.709714 0.26549099999999876
1.710714 0.2642625000000016
1.711714 0.2630170000000019
1.712714 0.26174850000000194
1.713714 0.260461999999998
1.714714 0.25916099999999775
1.715714 0.2578395000000036
1.716714 0.256500499999998
1.717714 0.2551444999999953
1.718714 0.25376800000000405
1.719714 0.2523740000000014
1.720714 0.25095949999999934
1.721714 0.24952750000000215
1.722714 0.24807799999999902
1.723714 0.24661100000000075
1.724714 0.24512699999999993
1.725714 0.24362249999999971
1.726714 0.2420975000000001
1.727714 0.2405544999999965
1.728714 0.23899450000000122
1.729714 0.2374175000000034
1.730714 0.2358229999999996
1.731714 0.23420449999999954
1.732714 0.23256849999999893
1.733714 0.23091850000000005
1.734714 0.22924800000000178
1.735714 0.22755699999999868
1.736714 0.22584850000000045
1.737714 0.22412299999999968
1.738714 0.22237949999999496
1.739714 0.22061550000000166
1.740714 0.21883150000000154
1.741714 0.21703299999999973
1.742714 0.2152170000000028
1.743714 0.21338050000000103
1.744714 0.21152699999999672
1.745714 0.2096554999999993
1.746714 0.20776350000000246
1.747714 0.20585449999999766
1.748714 0.20392749999999976
1.749714 0.2019834999999993
1.750714 0.20002199999999826
1.751714 0.19804250000000412
1.752714 0.19604600000000202
1.753714 0.19402949999999852
1.754714 0.19199549999999987
1.755714 0.18994349999999727
1.756714 0.18787350000000155
1.757714 0.18578700000000128
1.758714 0.18368299999999504
1.759714 0.1815614999999991
1.760714 0.17941950000000376
1.761714 0.17725949999999902
1.762714 0.17508599999999944
1.763714 0.17289150000000245
1.764714 0.1706790000000015
1.765714 0.1684500000000014
1.766714 0.16620349999999537
1.767714 0.1639389999999962
1.768714 0.16165400000000305
1.769714 0.15935500000000077
1.770714 0.15703849999999797
1.771714 0.15470150000000119
1.772714 0.1523500000000027
1.773714 0.14998050000000024
1.774714 0.14759449999999869
1.775714 0.14519049999999856
1.776714 0.14276849999999988
1.777714 0.1403300000000021
1.778714 0.13787350000000034
1.779714 0.13540249999999687
1.780714 0.1329145000000017
1.781714 0.1304085000000026
1.782714 0.12788799999999637
1.783714 0.1253500000000004
1.784714 0.12279500000000193
1.785714 0.12022550000000175
1.786714 0.1176374999999996
1.787714 0.11503549999999918
1.788714 0.11241650000000164
1.789714 0.10977950000000013
1.790714 0.1071310000000012
1.791714 0.10446549999999973
1.792714 0.10178199999999969
1.793714 0.09908399999999798
1.794714 0.0963715
1.795714 0.09364450000000032
1.796714 0.09090299999999896
1.797714 0.08814400000000246
1.798714 0.08537049999999885
1.799714 0.08258499999999983
1.800714 0.07978200000000024
1.801714 0.07696499999999698
1.802714 0.07413349999999745
1.803714 0.07128700000000364
1.804714 0.06842900000000157
1.805714 0.06555599999999982
1.806714 0.06266600000000093
1.807714 0.059764999999997216
1.808714 0.056851500000000076
1.809714 0.05392350000000125
1.810714 0.05098149999999872
1.811714 0.04802699999999736
1.812714 0.04506150000000201
1.813714 0.042081499999999536
1.814714 0.03908599999999937
1.815714 0.03608000000000322
1.816714 0.0330620000000008
1.817714 0.030029499999996694
1.818714 0.02698800000000144
1.819714 0.02393449999999993
1.820714 0.02086749999999815
1.821714 0.017788500000000956
1.822714 0.014697499999997499
1.823714 0.011592000000003192
1.824714 0.008475000000000626
1.825714 0.005349499999999499
1.826714 0.002212000000002953
1.827714 -0.0009374999999998534
1.828714 -0.004098000000002074
1.829714 -0.007270000000001711
1.830714 -0.010454000000002187
1.831714 -0.013646500000001225
1.832714 -0.016850999999995682
1.833714 -0.02006999999999725
1.834714 -0.023297500000002802
1.835714 -0.0265339999999995
1.836714 -0.02978199999999903
1.837714 -0.033041999999999405
1.838714 -0.03631299999999919
1.839714 -0.03959250000000296
1.840714 -0.042884500000000145
1.841714 -0.04618500000000132
1.842714 -0.04949400000000105
1.843714 -0.05281749999999706
1.844714 -0.05615000000000047
1.845714 -0.05948850000000159
1.846714 -0.0628379999999967
1.847714 -0.06619949999999808
1.848714 -0.06956700000000259
1.849714 -0.07294300000000023
1.850714 -0.0763305000000007
1.851714 -0.07972700000000317
1.852714 -0.08313199999999879
1.853714 -0.08654599999999638
1.854714 -0.08996900000000138
1.855714 -0.09340000000000151
1.856714 -0.09683699999999935
1.857714 -0.10028299999999919
1.858714 -0.10373800000000101
1.859714 -0.10720099999999796
1.860714 -0.1106729999999969
1.861714 -0.11415100000000439
1.862714 -0.11763450000000075
1.863714 -0.12112749999999708
1.864714 -0.1246284999999994
1.865714 -0.12813549999999946
1.866714 -0.1316485000000026
1.867714 -0.13516650000000205
1.868714 -0.1386909999999972
1.869714 -0.14222199999999893
1.870714 -0.1457610000000012
1.871714 -0.14930550000000317
1.872714 -0.15285600000000285
1.873714 -0.15641250000000026
1.874714 -0.15997249999999993
1.875714 -0.1635374999999959
1.876714 -0.16710799999999698
1.877714 -0.1706849999999992
1.878714 -0.17426799999999912
1.879714 -0.17785349999999991
1.880714 -0.18144500000000383
1.881714 -0.18503950000000116
1.882714 -0.18863649999999935
1.883714 -0.19223950000000067
1.884714 -0.19584550000000087
1.885714 -0.1994544999999999
1.886714 -0.2030659999999998
1.887714 -0.20668350000000282
1.888714 -0.21030449999999726
1.889714 -0.213927999999998
1.890714 -0.21755399999999958
1.891714 -0.22118000000000115
1.892714 -0.2248094999999996
1.893714 -0.2284419999999969
1.894714 -0.2320740000000016
1.895714 -0.23570899999999975
1.896714 -0.23934700000000217
1.897714 -0.24298800000000345
1.898714 -0.2466289999999993
1.899714 -0.25026949999999715
1.900714 -0.2539134999999973
1.901714 -0.2575575000000028
1.902714 -0.26120350000000037
1.903714 -0.2648504999999994
1.904714 -0.26849749999999833
1.905714 -0.27214399999999933
1.906714 -0.2757910000000037
1.907714 -0.27944049999999815
1.908714 -0.28308699999999914
1.909714 -0.28673400000000354
1.910714 -0.2903804999999991
1.911714 -0.2940270000000001
1.912714 -0.29767399999999905
1.913714 -0.3013179999999992
1.914714 -0.3049590000000005
1.915714 -0.3085994999999983
1.916714 -0.3122400000000016
1.917714 -0.315878500000002
1.918714 -0.3195135000000002
1.919714 -0.3231454999999995
1.920714 -0.32677799999999674
1.921714 -0.3304069999999972
1.922714 -0.33403050000000334
1.923714 -0.3376509999999998
1.924714 -0.34127149999999623
1.925714 -0.3448865000000038
1.926714 -0.3484950000000049
1.927714 -0.3521039999999985
1.928714 -0.35570699999999983
1.929714 -0.359303999999998
1.930714 -0.362898499999998
1.931714 -0.3664870000000004
1.932714 -0.37007000000000034
1.933714 -0.37364800000000126
1.934714 -0.3772204999999998
1.935714 -0.38078750000000133
1.936714 -0.38434799999999897
1.937714 -0.38790299999999966
1.938714 -0.39145250000000065
1.939714 -0.394994499999999
1.940714 -0.39852900000000036
1.941714 -0.4020559999999991
1.942714 -0.40557649999999934
1.943714 -0.40908949999999983
1.944714 -0.4125959999999991
1.945714 -0.4160945000000006
1.946714 -0.4195840000000001
1.947714 -0.4230665000000004
1.948714 -0.42654150000000096
1.949714 -0.43000749999999943
1.950714 -0.4334640000000007
1.951714 -0.436911000000002
1.952714 -0.4403494999999992
1.953714 -0.44377949999999794
1.954714 -0.4472005000000001
1.955714 -0.45061199999999957
1.956714 -0.45401249999999954
1.957714 -0.457404500000001
1.958714 -0.4607865000000018
1.959714 -0.4641564999999991
1.960714 -0.4675164999999983
1.961714 -0.47086650000000224
1.962714 -0.4742065000000001
1.963714 -0.47753549999999845
1.964714 -0.48085350000000016
1.965714 -0.4841599999999991
1.966714 -0.48745399999999917
1.967714 -0.4907370000000025
1.968714 -0.4940085000000003
1.969714 -0.4972694999999993
1.970714 -0.500519000000001
1.971714 -0.5037555000000005
1.972714 -0.5069784999999996
1.973714 -0.5101899999999986
1.974714 -0.5133900000000002
1.975714 -0.5165755000000001
1.976714 -0.5197494999999999
1.977714 -0.5229115000000015
1.978714 -0.5260590000000015
1.979714 -0.5291934999999992
1.980714 -0.532315
1.981714 -0.5354214999999984
1.982714 -0.5385139999999986
1.983714 -0.5415925000000018
1.984714 -0.5446570000000001
1.985714 -0.5477069999999993
1.986714 -0.5507424999999996
1.987714 -0.5537640000000001
1.988714 -0.556768500000001
1.989714 -0.5597579999999993
1.990714 -0.5627329999999988
1.991714 -0.5656905000000003
1.992714 -0.5686320000000008
1.993714 -0.5715569999999994
1.994714 -0.5744655000000003
1.995714 -0.5773575000000006
1.996714 -0.5802319999999991
1.997714 -0.5830895000000005
1.998714 -0.5859290000000006
1.999714 -0.5887509999999988
2.000714 -0.5915545000000004
2.001714 -0.5943395
2.002714 -0.5971064999999999
2.003714 -0.599854500000001
2.004714 -0.6025839999999988
2.005714 -0.6052944999999994
2.006714 -0.6079860000000006
2.007714 -0.6106579999999998
2.008714 -0.6133099499999999
2.009714 -0.6159426500000004
2.010714 -0.6185561000000004
2.011714 -0.6211492500000002
2.012714 -0.6237219999999997
2.013714 -0.6262747999999995
2.014714 -0.6288073499999999
2.015714 -0.6313193500000002
2.016714 -0.6338110500000002
2.017714 -0.6362821500000002
2.018714 -0.6387325000000001
2.019714 -0.6411619999999999
2.020714 -0.6435705499999997
2.021714 -0.6459580500000001
2.022714 -0.6483245000000001
2.023714 -0.6506696649999999
2.024714 -0.6529933649999999
2.025714 -0.655295635
2.026714 -0.657576185
2.027714 -0.6598349499999999
2.028714 -0.6620719499999999
2.029714 -0.6642868500000001
2.030714 -0.6664796000000002
2.031714 -0.6686501
2.032714 -0.670798
2.033714 -0.6729234999999999
2.034714 -0.6750262499999999
2.035714 -0.6771057000000003
2.036714 -0.6791619000000003
2.037714 -0.6811947999999999
2.038714 -0.6832043999999999
2.039714 -0.68519055
2.040714 -0.6871528499999998
2.041714 -0.6890909999999999
2.042714 -0.6910050000000003
2.043714 -0.6928950000000004
2.044714 -0.69476
2.045714 -0.6966000000000001
2.046714 -0.698415499999999
2.047714 -0.7002059999999989
2.048714 -0.7019720000000005
2.049714 -0.703712500000001
2.050714 -0.7054265000000002
2.051714 -0.7071144999999991
2.052714 -0.7087775000000002
2.053714 -0.7104140000000001
2.054714 -0.7120234999999996
2.055714 -0.7136075000000006
2.056714 -0.7151650000000004
2.057714 -0.7166950000000004
2.058714 -0.7181974999999992
2.059714 -0.719673499999998
2.060714 -0.7211220000000012
2.061714 -0.7225420000000001
2.062714 -0.7239345000000006
2.063714 -0.7253010000000021
2.064714 -0.7266384999999974
2.065714 -0.7279464999999995
2.066714 -0.7292270000000003
2.067714 -0.7304785000000004
2.068714 -0.7317009999999999
2.069714 -0.7328955
2.070714 -0.7340610000000023
2.071714 -0.7351959999999991
2.072714 -0.7363019999999978
2.073714 -0.7373790000000013
2.074714 -0.738425500000002
2.075714 -0.7394424999999987
2.076714 -0.7404305
2.077714 -0.7413869999999998
2.078714 -0.7423135000000003
2.079714 -0.7432110000000001
2.080714 -0.744077499999999
2.081714 -0.7449129999999998
2.082714 -0.7457184999999986
2.083714 -0.7464940000000007
2.084714 -0.7472395000000006
2.085714 -0.7479554999999992
2.086714 -0.7486390000000003
2.087714 -0.7492925000000019
2.088714 -0.7499170000000002
2.089714 -0.7505094999999989
2.090714 -0.7510695000000002
2.091714 -0.7516005000000008
2.092714 -0.7521030000000014
2.093714 -0.7525724999999983
2.094714 -0.7530089999999969
2.095714 -0.7534169999999984
2.096714 -0.7537950000000004
2.097714 -0.7541380000000014
2.098714 -0.7544500000000015
2.099714 -0.7547325000000004
2.100714 -0.7549854999999976
2.101714 -0.7552064999999982
2.102714 -0.7553955000000019
2.103714 -0.7555530000000015
2.104714 -0.7556780000000007
2.105714 -0.755774000000002
2.106714 -0.755838000000001
2.107714 -0.7558669999999991
2.108714 -0.7558644999999982
2.109714 -0.7558325000000014
2.110714 -0.7557679999999989
2.111714 -0.7556694999999968
2.112714 -0.7555384999999998
2.113714 -0.7553780000000014
2.114714 -0.7551835000000033
2.115714 -0.7549535000000008
2.116714 -0.7546939999999969
2.117714 -0.7544029999999996
2.118714 -0.7540774999999992
2.119714 -0.7537164999999997
2.120714 -0.7533235000000034
2.121714 -0.7528989999999974
2.122714 -0.7524419999999966
2.123714 -0.751949500000002
2.124714 -0.7514230000000025
2.125714 -0.7508674999999996
2.126714 -0.7502759999999995
2.127714 -0.7496504999999999
2.128714 -0.7489929999999979
2.129714 -0.7483000000000023
2.130714 -0.7475755000000024
2.131714 -0.746815999999996
2.132714 -0.7460214999999994
2.133714 -0.7451950000000006
2.134714 -0.7443335000000005
2.135714 -0.7434400000000038
2.136714 -0.7425115000000005
2.137714 -0.7415479999999961
2.138714 -0.7405499999999996
2.139714 -0.7395165000000038
2.140714 -0.7384514999999984
2.141714 -0.7373514999999974
2.142714 -0.7362160000000026
2.143714 -0.7350465000000028
2.144714 -0.7338444999999973
2.145714 -0.7326074999999962
2.146714 -0.7313354999999994
2.147714 -0.7300285000000014
2.148714 -0.7286870000000004
2.149714 -0.7273135000000026
2.150714 -0.7259049999999982
2.151714 -0.7244614999999982
2.152714 -0.7229830000000026
2.153714 -0.7214695000000003
2.154714 -0.7199240000000013
2.155714 -0.7183435000000012
2.156714 -0.716728
2.157714 -0.715081
2.158714 -0.7133989999999989
2.159714 -0.7116789999999924
2.160714 -0.7099299999999988
2.161714 -0.7081490000000029
2.162714 -0.7063285000000024
2.163714 -0.7044750000000034
2.164714 -0.7025900000000004
2.165714 -0.7006699999999961
2.166714 -0.6987099999999999
2.167714 -0.6967200000000044
2.168714 -0.6947050000000004
2.169714 -0.6926499999999934
2.170714 -0.6905549999999946
2.171714 -0.6884350000000089
2.172714 -0.6862749999999987
2.173714 -0.6840799999999984
2.174714 -0.6818550000000094
2.175714 -0.6795949999999977
2.176714 -0.6773049999999974
2.177714 -0.6749750000000052
2.178714 -0.6726150000000027
2.179714 -0.6702149999999975
2.180714 -0.667779999999991
2.181714 -0.6653199999999979
2.182714 -0.6628250000000036
2.183714 -0.6602899999999957
2.184714 -0.6577199999999975
2.185714 -0.6551199999999999
2.186714 -0.6524850000000013
2.187714 -0.6498150000000015
2.188714 -0.6471150000000023
2.189714 -0.6443750000000004
2.190714 -0.6415999999999974
2.191714 -0.6387950000000058
2.192714 -0.6359550000000023
2.193714 -0.633090000000001
2.194714 -0.6301849999999971
2.195714 -0.627244999999992
2.196714 -0.6242749999999984
2.197714 -0.6212700000000037
2.198714 -0.6182300000000078
2.199714 -0.615155
2.200714 -0.6120499999999929
2.201714 -0.6089149999999972
2.202714 -0.6057500000000021
2.203714 -0.6025500000000059
2.204714 -0.5993149999999978
2.205714 -0.5960449999999995
2.206714 -0.5927450000000017
2.207714 -0.5894149999999937
2.208714 -0.5860500000000064
2.209714 -0.5826599999999996
2.210714 -0.5792399999999934
2.211714 -0.5757750000000045
2.212714 -0.5722800000000053
2.213714 -0.5687549999999959
2.214714 -0.5652049999999996
2.215714 -0.5616300000000056
2.216714 -0.558014999999998
2.217714 -0.5543650000000002
2.218714 -0.550685000000003
2.219714 -0.5469849999999989
2.220714 -0.5432449999999921
2.221714 -0.539469999999995
2.222714 -0.5356800000000037
2.223714 -0.5318499999999986
2.224714 -0.5279900000000051
2.225714 -0.524105000000003
2.226714 -0.5201799999999981
2.227714 -0.5162300000000064
2.228714 -0.5122549999999954
2.229714 -0.5082499999999956
2.230714 -0.5042199999999983
2.231714 -0.5001499999999982
2.232714 -0.49604999999999877
2.233714 -0.49193000000000325
2.234714 -0.4877800000000084
2.235714 -0.4835950000000016
2.236714 -0.4793799999999954
2.237714 -0.4751449999999932
2.238714 -0.4708800000000025
2.239714 -0.46657499999999813
2.240714 -0.46223999999999443
2.241714 -0.45789000000000724
2.242714 -0.45350999999999897
2.243714 -0.44909500000000047
2.244714 -0.444660000000006
2.245714 -0.4401950000000013
2.246714 -0.4356949999999955
2.247714 -0.431169999999992
2.248714 -0.42661499999999997
2.249714 -0.42203499999999944
2.250714 -0.4174249999999995
2.251714 -0.4127900000000019
2.252714 -0.40813000000000654
2.253714 -0.403440000000001
2.254714 -0.3987199999999961
2.255714 -0.3939750000000043
2.256714 -0.3892100000000057
2.257714 -0.3844099999999952
2.258714 -0.37957999999999614
2.259714 -0.37473000000000106
2.260714 -0.3698549999999975
2.261714 -0.3649500000000054
2.262714 -0.3600200000000047
2.263714 -0.3550599999999938
2.264714 -0.35007999999999784
2.265714 -0.3450849999999967
2.266714 -0.3400500000000036
2.267714 -0.334990000000002
2.268714 -0.3299149999999953
2.269714 -0.32481500000000174
2.270714 -0.31968999999999964
2.271714 -0.3145399999999999
2.272714 -0.3093600000000007
2.273714 -0.3041649999999964
2.274714 -0.29894999999999616
2.275714 -0.2937000000000057
2.276714 -0.2884349999999992
2.277714 -0.2831549999999985
2.278714 -0.2778450000000092
2.279714 -0.27251000000000053
2.280714 -0.2671549999999959
2.281714 -0.2617750000000045
2.282714 -0.2563749999999953
2.283714 -0.2509599999999919
2.284714 -0.24551499999999998
2.285714 -0.2400449999999995
2.286714 -0.23456500000000646
2.287714 -0.22906000000000487
2.288714 -0.2235349999999965
2.289714 -0.21799000000000296
2.290714 -0.21241499999999922
2.291714 -0.2068250000000012
2.292714 -0.20122499999999977
2.293714 -0.1956049999999915
2.294714 -0.18995500000000554
2.295714 -0.18428500000000192
2.296714 -0.17859999999999318
2.297714 -0.1728949999999993
2.298714 -0.1671699999999986
2.299714 -0.16142500000000193
2.300714 -0.15566500000000014
2.301714 -0.14989000000000408
2.302714 -0.1440950000000012
2.303714 -0.1382799999999915
2.304714 -0.1324450000000075
2.305714 -0.12659500000000756
2.306714 -0.12072999999999165
2.307714 -0.11484500000000145
2.308714 -0.10894000000000442
2.309714 -0.10301999999999144
2.310714 -0.09708999999999673
2.311714 -0.09114000000000605
2.312714 -0.0851749999999994
2.313714 -0.07919499999999849
2.314714 -0.0731899999999999
2.315714 -0.06717499999999788
2.316714 -0.0611500000000033
2.317714 -0.055100000000000204
2.318714 -0.04904000000000453
2.319714 -0.04297000000000545
2.320714 -0.03687999999999955
2.321714 -0.03077499999999938
2.322714 -0.02465499999999409
2.323714 -0.018524999999996235
2.324714 -0.012385000000005811
2.325714 -0.0062350000000011355
2.326714 -6.500000000048134e-05
2.327714 0.006124999999996151
2.328714 0.012315000000003625
2.329714 0.018520000000005372
2.330714 0.024745000000003098
2.331714 0.03097999999999339
2.332714 0.03721499999999453
2.333714 0.04347000000000248
2.334714 0.04974000000000471
2.335714 0.05601000000000694
2.336714 0.062299999999994304
2.337714 0.06859999999999591
2.338714 0.07490000000000838
2.339714 0.08121500000000427
2.340714 0.08753999999999273
2.341714 0.09386499999999202
2.342714 0.10020500000000729
2.343714 0.10655500000000427
2.344714 0.11291499999999383
2.345714 0.11928499999999762
2.346714 0.12565500000000143
2.347714 0.1320349999999978
2.348714 0.13842499999999758
2.349714 0.1448150000000082
2.350714 0.15120999999999885
2.351714 0.1576199999999946
2.352714 0.1640350000000029
2.353714 0.17045000000000038
2.354714 0.17686999999999956
2.355714 0.18330000000000213
2.356714 0.18973999999999727
2.357714 0.19618000000000327
2.358714 0.2026199999999984
2.359714 0.20906999999999698
2.360714 0.21552000000000637
2.361714 0.2219749999999958
2.362714 0.22843499999999775
2.363714 0.23490000000000144
2.364714 0.24137499999999767
2.365714 0.24785000000000476
2.366714 0.25432500000000097
2.367714 0.26079999999999726
2.368714 0.2672750000000043
2.369714 0.27375500000000225
2.370714 0.28024000000000193
2.371714 0.28672999999999244
2.372714 0.29322499999999546
2.373714 0.29971000000000597
2.374714 0.3061999999999965
2.375714 0.31269499999999956
2.376714 0.3191850000000009
2.377714 0.32567500000000227
2.378714 0.33217000000000535
2.379714 0.33866499999999755
2.380714 0.3451600000000006
2.381714 0.35165000000000196
2.382714 0.35813999999999246
2.383714 0.36462999999999385
2.384714 0.371120000000006
2.385714 0.3776100000000074
2.386714 0.3840949999999962
2.387714 0.3905799999999958
2.388714 0.39706500000000633
2.389714 0.40354999999999513
2.390714 0.41002499999999137
2.391714 0.4164950000000076
2.392714 0.42297000000000384
2.393714 0.4294399999999984
2.394714 0.43590000000000034
2.395714 0.4423600000000023
2.396714 0.4488150000000026
2.397714 0.45526500000000114
2.398714 0.4617149999999997
2.399714 0.4681599999999965
2.400714 0.4746000000000025
2.401714 0.4810299999999943
2.402714 0.48744499999999175
2.403714 0.49386
2.404714 0.5002750000000084
2.405714 0.5066750000000007
2.406714 0.5130699999999914
2.407714 0.5194600000000019
2.408714 0.5258350000000075
2.409714 0.5321999999999988
2.410714 0.5385599999999992
2.411714 0.5449199999999995
2.412714 0.5512649999999948
2.413714 0.5575950000000066
2.414714 0.563920000000006
2.415714 0.5702350000000018
2.416714 0.5765399999999943
2.417714 0.5828349999999942
2.418714 0.5891149999999998
2.419714 0.5953800000000004
2.420714 0.6016399999999992
2.421714 0.6078850000000038
2.422714 0.6141250000000066
2.423714 0.6203549999999952
2.424714 0.6265649999999986
2.425714 0.6327649999999987
2.426714 0.6389549999999953
2.427714 0.645140000000001
2.428714 0.651305
2.429714 0.6574550000000047
2.430714 0.6635950000000059
2.431714 0.6697200000000021
2.432714 0.6758349999999949
2.433714 0.6819299999999916
2.434714 0.6880199999999975
2.435714 0.6941
2.436714 0.7001550000000049
2.437714 0.706205000000008
2.438714 0.7122350000000042
2.439714 0.7182449999999937
2.440714 0.7242499999999923
2.441714 0.7302399999999966
2.442714 0.7362100000000049
2.443714 0.7421650000000082
2.444714 0.7481099999999972
2.445714 0.754035000000001
2.446714 0.7599399999999981
2.447714 0.7658300000000008
2.448714 0.7717049999999984
2.449714 0.777564999999991
2.450714 0.783405000000009
2.451714 0.7892300000000005
2.452714 0.7950299999999944
2.453714 0.8008100000000028
2.454714 0.8065700000000047
2.455714 0.8123150000000013
2.456714 0.8180449999999929
2.457714 0.8237499999999975
2.458714 0.8294300000000046
2.459714 0.8350850000000031
2.460714 0.8407299999999982
2.461714 0.8463549999999974
2.462714 0.8519450000000062
2.463714 0.8575149999999974
2.464714 0.8630649999999928
2.465714 0.8685950000000028
2.466714 0.8741050000000061
2.467714 0.8795900000000008
2.468714 0.8850499999999978
2.469714 0.8904799999999956
2.470714 0.8958899999999973
2.471714 0.901280000000003
2.472714 0.9066374999999975
2.473714 0.9119725000000063
2.474714 0.9172885000000041
2.475714 0.9225709999999948
2.476714 0.9278305000000017
2.477714 0.9330660000000013
2.478714 0.9382724999999975
2.479714 0.9434530000000002
2.480714 0.9486099999999991
2.481714 0.9537414999999968
2.482714 0.9588434999999987
2.483714 0.9639160000000045
2.484714 0.9689625000000004
2.485714 0.9739829999999972
2.486714 0.9789770000000024
2.487714 0.9839419999999988
2.488714 0.9888785000000004
2.489714 0.9937910000000006
2.490714 0.9986744999999972
2.491714 1.0035294999999995
2.492714 1.0083545000000023
2.493714 1.0131505000000016
2.494714 1.0179209999999999
2.495714 1.0226620000000024
2.496714 1.0273740000000011
2.497714 1.032056999999997
2.498714 1.0367135000000007
2.499714 1.0413410000000012
2.500714 1.0459364999999994
2.501714 1.0505055000000005
2.502714 1.0550454999999983
2.503714 1.0595539999999972
2.504714 1.064033499999998
2.505714 1.0684829999999998
2.506714 1.0729040000000014
2.507714 1.077293000000001
2.508714 1.0816495000000002
2.509714 1.0859774999999992
2.510714 1.0902760000000022
2.511714 1.0945425000000035
2.512714 1.0987774999999949
2.513714 1.1029829999999956
2.514714 1.1071530000000025
2.515714 1.1112920000000035
2.516714 1.1153984999999988
2.517714 1.1194699999999982
2.518714 1.123509999999999
2.519714 1.1275174999999995
2.520714 1.1314900000000043
2.521714 1.1354275000000027
2.522714 1.1393334999999967
2.523714 1.1432029999999984
2.524714 1.147037000000001
2.525714 1.1508365000000003
2.526714 1.1546014999999994
2.527714 1.1583295
2.528714 1.162021500000001
2.529714 1.1656785000000005
2.530714 1.169298499999999
2.531714 1.1728829999999983
2.532714 1.176430500000002
2.533714 1.179942
2.534714 1.1834159999999994
2.535714 1.1868509999999997
2.536714 1.1902504999999983
2.537714 1.1936135000000019
2.538714 1.1969385
2.539714 1.200225999999999
2.540714 1.2034755000000004
2.541714 1.2066869999999996
2.542714 1.2098610000000005
2.543714 1.2129960000000004
2.544714 1.2160930000000003
2.545714 1.2191530000000002
2.546714 1.222174
2.547714 1.2251555000000005
2.548714 1.2280989999999998
2.549714 1.2310034999999993
2.550714 1.2338685000000005
2.551714 1.2366945
2.552714 1.2394809999999992
2.553714 1.2422285000000004
2.554714 1.244936
2.555714 1.2476034
2.556714 1.2502307000000001
2.557714 1.2528182499999996
2.558714 1.2553653499999997
2.559714 1.2578719
2.560714 1.2603377500000001
2.561714 1.2627628050000002
2.562714 1.2651469800000001
2.563714 1.267490195
2.564714 1.2697922700000002
2.565714 1.2720531499999999
2.566714 1.2742726499999997
2.567714 1.2764506999999998
2.568714 1.2785872999999999
2.569714 1.2806823999999999
2.570714 1.2827355000000003
2.571714 1.2847472000000006
2.572714 1.2867165000000003
2.573714 1.2886434999999994
2.574714 1.2905285
2.575714 1.2923715
2.576714 1.2941725
2.577714 1.2959300000000002
2.578714 1.2976455000000002
2.579714 1.2993174999999995
2.580714 1.3009459999999988
2.581714 1.3025324999999994
2.582714 1.3040749999999994
2.583714 1.3055729999999999
2.584714 1.3070270000000015
2.585714 1.3084369999999999
2.586714 1.309801999999999
2.587714 1.3111215000000012
2.588714 1.312397500000001
2.589714 1.3136289999999997
2.590714 1.314814
2.591714 1.3159529999999997
2.592714 1.3170470000000003
2.593714 1.3180950000000005
2.594714 1.3190959999999985
2.595714 1.3200525000000012
2.596714 1.3209620000000017
2.597714 1.3218229999999984
2.598714 1.3226379999999998
2.599714 1.3234065
2.600714 1.3241285000000018
2.601714 1.324802000000002
2.602714 1.3254289999999957
2.603714 1.3260114999999992
2.604714 1.326544000000002
2.605714 1.3270270000000017
2.606714 1.327466500000002
2.607714 1.327858999999995
2.608714 1.3282024999999995
2.609714 1.3285000000000033
2.610714 1.3287499999999963
2.611714 1.3289534999999963
2.612714 1.3291080000000024
2.613714 1.3292155000000012
2.614714 1.3292765000000013
2.615714 1.3292915000000012
2.616714 1.329259499999999
2.617714 1.3291805
2.618714 1.3290555000000008
2.619714 1.3288809999999989
2.620714 1.3286595
2.621714 1.3283920000000011
2.622714 1.328077999999998
2.623714 1.3277165000000006
2.624714 1.3273089999999972
2.625714 1.3268524999999998
2.626714 1.3263490000000004
2.627714 1.3257989999999973
2.628714 1.3251990000000042
2.629714 1.324553000000005
2.630714 1.3238604999999966
2.631714 1.3231209999999969
2.632714 1.3223330000000013
2.633714 1.3214945000000018
2.634714 1.3206064999999994
2.635714 1.3196724999999963
2.636714 1.3186944999999957
2.637714 1.3176645000000022
2.638714 1.316582500000005
2.639714 1.3154499999999985
2.640714 1.3142749999999987
2.641714 1.3130550000000056
2.642714 1.3117850000000062
2.643714 1.3104650000000007
2.644714 1.309089999999998
2.645714 1.3076699999999908
2.646714 1.3062050000000007
2.647714 1.3046900000000046
2.648714 1.3031249999999912
2.649714 1.3015050000000026
2.650714 1.2998400000000097
2.651714 1.298130000000001
2.652714 1.2963699999999971
2.653714 1.2945649999999995
2.654714 1.2926999999999924
2.655714 1.290785000000001
2.656714 1.2888300000000064
2.657714 1.2868199999999932
2.658714 1.284764999999997
2.659714 1.282655000000004
2.660714 1.280490000000003
2.661714 1.2782849999999992
2.662714 1.27603
2.663714 1.2737200000000037
2.664714 1.2713549999999996
2.665714 1.2689449999999909
2.666714 1.2664899999999994
2.667714 1.2639799999999999
2.668714 1.2614150000000035
2.669714 1.2588050000000026
2.670714 1.2561449999999954
2.671714 1.2534350000000036
2.672714 1.2506750000000058
2.673714 1.24786
2.674714 1.2449999999999894
2.675714 1.2420949999999964
2.676714 1.239135000000006
2.677714 1.2361199999999972
2.678714 1.2330649999999963
2.679714 1.22996
2.680714 1.2268000000000066
2.681714 1.2235950000000086
2.682714 1.2203399999999938
2.683714 1.217039999999996
2.684714 1.2136900000000028
2.685714 1.2102900000000036
2.686714 1.2068349999999963
2.687714 1.2033349999999954
2.688714 1.1997950000000026
2.689714 1.1962000000000017
2.690714 1.1925549999999947
2.691714 1.1888600000000034
2.692714 1.185125000000009
2.693714 1.181334999999996
2.694714 1.1775
2.695714 1.1736199999999997
2.696714 1.1696800000000005
2.697714 1.1656999999999986
2.698714 1.1616749999999922
2.699714 1.157600000000001
2.700714 1.1534700000000022
2.701714 1.149294999999999
2.702714 1.1450750000000018
2.703714 1.1408049999999985
2.704714 1.136485
2.705714 1.132115000000006
2.706714 1.1276999999999966
2.707714 1.1232349999999918
2.708714 1.1187200000000028
2.709714 1.114160000000009
2.710714 1.1095549999999998
2.711714 1.1048999999999956
2.712714 1.1001900000000047
2.713714 1.0954349999999988
2.714714 1.090634999999999
2.715714 1.085785000000004
2.716714 1.0808949999999953
2.717714 1.0759549999999913
2.718714 1.0709499999999976
2.719714 1.0659100000000137
2.720714 1.060834999999996
2.721714 1.0557000000000014
2.722714 1.050520000000013
2.723714 1.045289999999986
2.724714 1.0400099999999852
2.725714 1.0346900000000143
2.726714 1.0293200000000047
2.727714 1.0239049999999794
2.728714 1.018445000000004
2.729714 1.012945000000015
2.730714 1.0073900000000073
2.731714 1.0017750000000007
2.732714 0.996129999999984
2.733714 0.9904399999999952
2.734714 0.9847000000000111
2.735714 0.9789100000000099
2.736714 0.9730699999999917
2.737714 0.9671899999999815
2.738714 0.9612649999999994
2.739714 0.9552950000000018
2.740714 0.949275000000009
2.741714 0.9432100000000008
2.742714 0.9371050000000005
2.743714 0.930950000000005
2.744714 0.9247449999999925
2.745714 0.9185050000000113
2.746714 0.9122200000000148
2.747714 0.9058849999999795
2.748714 0.899504999999994
2.749714 0.8930800000000149
2.750714 0.8866200000000021
2.751714 0.8801099999999938
2.752714 0.8735599999999937
2.753714 0.8669700000000016
2.754714 0.8603299999999925
2.755714 0.8536499999999914
2.756714 0.8469200000000167
2.757714 0.8401550000000082
2.758714 0.8333599999999896
2.759714 0.8265149999999973
2.760714 0.8196250000000114
2.761714 0.8126850000000083
2.762714 0.8057099999999934
2.763714 0.7986899999999847
2.764714 0.7916250000000041
2.765714 0.784535000000015
2.766714 0.7773949999999872
2.767714 0.770214999999989
2.768714 0.7630000000000007
2.769714 0.7557349999999953
2.770714 0.7484199999999944
2.771714 0.7410750000000051
2.772714 0.7336950000000039
2.773714 0.7262800000000122
2.774714 0.7188300000000089
2.775714 0.7113349999999901
2.776714 0.7037899999999976
2.777714 0.6962099999999931
2.778714 0.688584999999995
2.779714 0.6809250000000067
2.780714 0.6732400000000098
2.781714 0.6655099999999976
2.782714 0.6577349999999917
2.783714 0.6499249999999956
2.784714 0.6420800000000093
2.785714 0.6341950000000093
2.786714 0.6262799999999991
2.787714 0.6183149999999934
2.788714 0.6103199999999993
2.789714 0.6022850000000132
2.790714 0.5942149999999934
2.791714 0.5861199999999869
2.792714 0.5779800000000083
2.793714 0.5698049999999961
2.794714 0.5615999999999954
2.795714 0.5533550000000028
2.796714 0.5450799999999999
2.797714 0.5367700000000067
2.798714 0.5284199999999999
2.799714 0.5200400000000046
2.800714 0.5116199999999956
2.801714 0.5031699999999981
2.802714 0.4946850000000103
2.803714 0.48616999999999067
2.804714 0.4776299999999841
2.805714 0.4690400000000039
2.806714 0.4604200000000135
2.807714 0.4517700000000128
2.808714 0.44309000000000187
2.809714 0.4343849999999825
2.810714 0.42562499999998765
2.811714 0.4168450000000077
2.812714 0.40805000000000097
2.813714 0.3991999999999971
2.814714 0.39033000000000817
2.815714 0.3814350000000107
2.816714 0.37248999999999616
2.817714 0.3635299999999982
2.818714 0.35454499999999173
2.819714 0.3455099999999899
2.820714 0.33645000000000114
2.821714 0.32737000000000566
2.822714 0.31827000000000333
2.823714 0.30913999999999076
2.824714 0.2999650000000062
2.825714 0.29077500000001655
2.826714 0.28154999999999325
2.827714 0.27230499999998486
2.828714 0.2630450000000147
2.829714 0.2537400000000075
2.830714 0.2444099999999918
2.831714 0.23506499999999264
2.832714 0.22569500000000664
2.833714 0.21630000000001215
2.834714 0.20688499999998913
2.835714 0.19742999999999583
2.836714 0.187949999999994
2.837714 0.1784649999999905
2.838714 0.16894000000001672
2.839714 0.15939500000001441
2.840714 0.14983999999998704
2.841714 0.14025499999999277
2.842714 0.1306550000000151
2.843714 0.1210250000000055
2.844714 0.1113749999999891
2.845714 0.10169999999998583
2.846714 0.09199999999999572
2.847714 0.08228500000000052
2.848714 0.07254999999999848
2.849714 0.06279500000001131
2.850714 0.05301500000001562
2.851714 0.04322499999999483
2.852714 0.033414999999988905
2.853714 0.023574999999994434
2.854714 0.013724999999996552
2.855714 0.00385000000001183
2.856714 -0.0060450000000013965
2.857714 -0.01594999999999635
2.858714 -0.02586499999999471
2.859714 -0.0358050000000016
2.860714 -0.04577499999999703
2.861714 -0.05575499999999588
2.862714 -0.06573999999999643
2.863714 -0.07574000000000208
2.864714 -0.0857649999999946
2.865714 -0.09579500000001048
2.866714 -0.10584500000001151
2.867714 -0.11591499999999769
2.868714 -0.12599500000000896
2.869714 -0.13609000000000365
2.870714 -0.14619499999998006
2.871714 -0.15631000000000325
2.872714 -0.16644000000000989
2.873714 -0.17657999999999824
2.874714 -0.18672999999999
2.875714 -0.19689499999998689
2.876714 -0.20706500000000713
2.877714 -0.21724000000000743
2.878714 -0.22743999999999456
2.879714 -0.23765000000000677
2.880714 -0.247860000000019
2.881714 -0.25808499999999296
2.882714 -0.2683149999999903
2.883714 -0.2785549999999911
2.884714 -0.28880499999999526
2.885714 -0.29906000000000116
2.886714 -0.30932500000001045
2.887714 -0.3195949999999998
2.888714 -0.3298649999999891
2.889714 -0.3401450000000035
2.890714 -0.3504299999999979
2.891714 -0.36071999999999405
2.892714 -0.3710200000000153
2.893714 -0.3813100000000114
2.894714 -0.3916099999999893
2.895714 -0.401924999999994
2.896714 -0.4122349999999969
2.897714 -0.4225500000000016
2.898714 -0.4328700000000079
2.899714 -0.4431800000000109
2.900714 -0.4534949999999939
2.901714 -0.46381500000000025
2.902714 -0.4741250000000032
2.903714 -0.48443499999998446
2.904714 -0.4947500000000108
2.905714 -0.5050700000000172
2.906714 -0.5153850000000002
2.907714 -0.5256949999999814
2.908714 -0.5359999999999827
2.909714 -0.5463050000000056
2.910714 -0.5566050000000051
2.911714 -0.5668950000000013
2.912714 -0.5771849999999974
2.913714 -0.5874799999999952
2.914714 -0.5977700000000131
2.915714 -0.608045000000004
2.916714 -0.6183149999999934
2.917714 -0.6285850000000044
2.918714 -0.6388549999999937
2.919714 -0.6491099999999996
2.920714 -0.6593500000000004
2.921714 -0.6695849999999994
2.922714 -0.6798099999999951
2.923714 -0.690029999999989
2.924714 -0.7002500000000047
2.925714 -0.710460000000017
2.926714 -0.7206449999999989
2.927714 -0.7308199999999992
2.928714 -0.7409949999999995
2.929714 -0.7511549999999947
2.930714 -0.7613100000000098
2.931714 -0.7714499999999982
2.932714 -0.7815800000000048
2.933714 -0.7916950000000064
2.934714 -0.8017849999999993
2.935714 -0.8118699999999905
2.936714 -0.8219399999999984
2.937714 -0.8319950000000012
2.938714 -0.8420400000000005
2.939714 -0.8520699999999947
2.940714 -0.8620799999999821
2.941714 -0.8720750000000077
2.942714 -0.8820550000000066
2.943714 -0.8920099999999969
2.944714 -0.9019550000000055
2.945714 -0.9118850000000089
2.946714 -0.9217850000000022
2.947714 -0.9316699999999903
2.948714 -0.9415349999999933
2.949714 -0.9513700000000078
2.950714 -0.9611949999999971
2.951714 -0.9710050000000031
2.952714 -0.9807849999999988
2.953714 -0.9905449999999877
2.954714 -1.0002750000000096
2.955714 -1.0099850000000032
2.956714 -1.0196799999999915
2.957714 -1.029345000000013
2.958714 -1.0389850000000045
2.959714 -1.0485999999999873
2.960714 -1.0581800000000015
2.961714 -1.0677500000000122
2.962714 -1.0772949999999928
2.963714 -1.0867949999999797
2.964714 -1.0962750000000032
2.965714 -1.1057250000000165
2.966714 -1.1151499999999996
2.967714 -1.1245599999999993
2.968714 -1.1339200000000036
2.969714 -1.1432549999999992
2.970714 -1.1525700000000099
2.971714 -1.1618350000000035
2.972714 -1.1710799999999901
2.973714 -1.1802999999999901
2.974714 -1.1894749999999963
2.975714 -1.1986149999999907
2.976714 -1.207729999999998
2.977714 -1.2168050000000135
2.978714 -1.225849999999997
2.979714 -1.234864999999992
2.980714 -1.243840000000017
2.981714 -1.252780000000008
2.982714 -1.2616849999999873
2.983714 -1.2705549999999979
2.984714 -1.2793900000000074
2.985714 -1.2881850000000032
2.986714 -1.2969399999999964
2.987714 -1.3056599999999994
2.988714 -1.3143500000000026
2.989714 -1.3229950000000017
2.990714 -1.331594999999996
2.991714 -1.340169999999993
2.992714 -1.348695000000005
2.993714 -1.3571800000000038
2.994714 -1.3656349999999922
2.995714 -1.3740449999999977
2.996714 -1.3824100000000097
2.997714 -1.3907349999999972
2.998714 -1.3990199999999926
2.999714 -1.407260000000005
3.000714 -1.4154600000000042
3.001714 -1.4236149999999987
3.002714 -1.4317249999999995
3.003714 -1.4397949999999975
3.004714 -1.4478200000000019
3.005714 -1.4557899999999986
3.006714 -1.4637150000000012
3.007714 -1.4716000000000011
3.008714 -1.4794349999999952
3.009714 -1.487225000000006
3.010714 -1.494965
3.011714 -1.5026600000000003
3.012714 -1.5103050000000051
3.013714 -1.5178949999999913
3.014714 -1.5254349999999928
3.015714 -1.5329249999999992
3.016714 -1.540370000000001
3.017714 -1.5477600000000056
3.018714 -1.5550950000000023
3.019714 -1.5623800000000039
3.020714 -1.5696149999999989
3.021714 -1.576794999999997
3.022714 -1.5839149999999964
3.023714 -1.5909850000000003
3.024714 -1.5980049999999981
3.025714 -1.604964999999997
3.026714 -1.6118699999999992
3.027714 -1.6187200000000042
3.028714 -1.6255100000000102
3.029714 -1.632249999999999
3.030714 -1.638934999999991
3.031714 -1.6455599999999952
3.032714 -1.6521250000000005
3.033714 -1.6586349999999976
3.034714 -1.6650900000000086
3.035714 -1.6714800000000085
3.036714 -1.6778149999999894
3.037714 -1.6840949999999952
3.038714 -1.6903100000000004
3.039714 -1.6964600000000052
3.040714 -1.7025550000000018
3.041714 -1.7085949999999905
3.042714 -1.7145700000000006
3.043714 -1.7204799999999996
3.044714 -1.726335000000001
3.045714 -1.73212850000001
3.046714 -1.7378534999999997
3.047714 -1.743514499999996
3.048714 -1.7491139999999996
3.049714 -1.7546524999999973
3.050714 -1.7601270000000016
3.051714 -1.765537500000001
3.052714 -1.7708834999999985
3.053714 -1.776163000000001
3.054714 -1.7813784999999995
3.055714 -1.786527
3.056714 -1.7916085000000022
3.057714 -1.796626
3.058714 -1.8015769999999982
3.059714 -1.8064599999999968
3.060714 -1.811276500000001
3.061714 -1.8160265000000002
3.062714 -1.8207065000000022
3.063714 -1.825319500000001
3.064714 -1.829863000000001
3.065714 -1.834336000000001
3.066714 -1.8387419999999974
3.067714 -1.8430759999999997
3.068714 -1.8473395000000017
3.069714 -1.8515330000000016
3.070714 -1.8556575000000008
3.071714 -1.8597085000000009
3.072714 -1.8636869999999983
3.073714 -1.8675959999999963
3.074714 -1.8714299999999988
3.075714 -1.8751915000000015
3.076714 -1.8788805000000006
3.077714 -1.8824955
3.078714 -1.886035999999999
3.079714 -1.889502500000001
3.080714 -1.8928930000000004
3.081714 -1.8962089999999991
3.082714 -1.899449499999999
3.083714 -1.9026135000000006
3.084714 -1.9057015000000024
3.085714 -1.908713499999999
3.086714 -1.9116499999999992
3.087714 -1.914509
3.088714 -1.9172894999999999
3.089714 -1.9199925000000007
3.090714 -1.9226189999999994
3.091714 -1.9251674999999997
3.092714 -1.9276379999999995
3.093714 -1.9300300000000004
3.094714 -1.9323436000000003
3.095714 -1.9345789999999998
3.096714 -1.93673545
3.097714 -1.9388134999999997
3.098714 -1.9408125999999997
3.099714 -1.942732535
3.100714 -1.94457335
3.101714 -1.9463346649999997
3.102714 -1.9480163
3.103714 -1.9496185
3.104714 -1.9511407
3.105714 -1.9525827999999998
3.106714 -1.9539444999999995
3.107714 -1.9552255
3.108714 -1.956425000000001
3.109714 -1.9575440000000006
3.110714 -1.958582
3.111714 -1.9595374999999997
3.112714 -1.9604114999999998
3.113714 -1.961202999999999
3.114714 -1.9619125000000004
3.115714 -1.9625394999999997
3.116714 -1.9630840000000003
3.117714 -1.9635455000000024
3.118714 -1.9639219999999995
3.119714 -1.9642159999999982
3.120714 -1.9644269999999981
3.121714 -1.9645534999999996
3.122714 -1.9645945000000011
3.123714 -1.9645510000000015
3.124714 -1.9644239999999993
3.125714 -1.9642115000000002
3.126714 -1.9639150000000005
3.127714 -1.9635335000000014
3.128714 -1.9630680000000023
3.129714 -1.962515
3.130714 -1.9618774999999995
3.131714 -1.9611559999999983
3.132714 -1.960347
3.133714 -1.959453
3.134714 -1.9584720000000004
3.135714 -1.9574074999999982
3.136714 -1.956258
3.137714 -1.9550205000000007
3.138714 -1.9536989999999959
3.139714 -1.9522910000000004
3.140714 -1.950795000000004
3.141714 -1.9492169999999993
3.142714 -1.9475524999999987
3.143714 -1.945800999999999
3.144714 -1.943964499999997
3.145714 -1.94204
3.146714 -1.9400290000000018
3.147714 -1.9379310000000043
3.148714 -1.9357485000000025
3.149714 -1.9334809999999936
3.150714 -1.9311240000000007
3.151714 -1.9286815000000082
3.152714 -1.9261549999999987
3.153714 -1.9235399999999963
3.154714 -1.920839999999997
3.155714 -1.9180499999999996
3.156714 -1.9151750000000058
3.157714 -1.9122150000000049
3.158714 -1.9091649999999947
3.159714 -1.9060249999999974
3.160714 -1.9028000000000034
3.161714 -1.8994900000000023
3.162714 -1.8960949999999939
3.163714 -1.8926199999999906
3.164714 -1.8890450000000076
3.165714 -1.8853800000000045
3.166714 -1.8816399999999975
3.167714 -1.8778100000000038
3.168714 -1.8738900000000003
3.169714 -1.8698850000000007
3.170714 -1.8657949999999937
3.171714 -1.8616199999999905
3.172714 -1.8573600000000012
3.173714 -1.8530050000000016
3.174714 -1.8485700000000074
3.175714 -1.8440500000000055
3.176714 -1.839434999999993
3.177714 -1.8347449999999983
3.178714 -1.8299700000000072
3.179714 -1.8250999999999944
3.180714 -1.820144999999996
3.181714 -1.8151150000000047
3.182714 -1.8099900000000027
3.183714 -1.804780000000004
3.184714 -1.7994899999999998
3.185714 -1.7941099999999977
3.186714 -1.7886549999999914
3.187714 -1.7831049999999964
3.188714 -1.7774700000000045
3.189714 -1.771755000000007
3.190714 -1.7659550000000028
3.191714 -1.7600699999999907
3.192714 -1.754099999999993
3.193714 -1.7480550000000026
3.194714 -1.7419150000000014
3.195714 -1.7356900000000035
3.196714 -1.7293900000000022
3.197714 -1.723004999999993
3.198714 -1.7165400000000004
3.199714 -1.7099900000000001
3.200714 -1.7033550000000037
3.201714 -1.6966400000000013
3.202714 -1.689835000000001
3.203714 -1.6829499999999953
3.204714 -1.6759899999999852
3.205714 -1.668955000000004
3.206714 -1.661830000000003
3.207714 -1.6546199999999944
3.208714 -1.647335000000004
3.209714 -1.639970000000008
3.210714 -1.6325300000000078
3.211714 -1.6250050000000005
3.212714 -1.6173900000000057
3.213714 -1.6096950000000054
3.214714 -1.6019349999999832
3.215714 -1.5940899999999967
3.216714 -1.5861550000000013
3.217714 -1.5781600000000073
3.218714 -1.5700850000000075
3.219714 -1.5619099999999952
3.220714 -1.5536650000000027
3.221714 -1.5453549999999878
3.222714 -1.536949999999984
3.223714 -1.5284749999999996
3.224714 -1.519930000000013
3.225714 -1.5113049999999992
3.226714 -1.502595
3.227714 -1.4938050000000165
3.228714 -1.4849499999999893
3.229714 -1.4760200000000014
3.230714 -1.4670200000000115
3.231714 -1.4579349999999927
3.232714 -1.4487749999999915
3.233714 -1.4395449999999883
3.234714 -1.4302450000000044
3.235714 -1.4208650000000151
3.236714 -1.41141
3.237714 -1.4018850000000047
3.238714 -1.392290000000007
3.239714 -1.3826249999999853
3.240714 -1.3728850000000035
3.241714 -1.3630749999999974
3.242714 -1.353199999999991
3.243714 -1.343260000000006
3.244714 -1.3332349999999917
3.245714 -1.3231399999999969
3.246714 -1.3129800000000018
3.247714 -1.302755000000006
3.248714 -1.29246500000001
3.249714 -1.28210499999999
3.250714 -1.2716849999999928
3.251714 -1.261200000000017
3.252714 -1.2506399999999938
3.253714 -1.2400099999999903
3.254714 -1.2293100000000061
3.255714 -1.2185500000000014
3.256714 -1.2077400000000014
3.257714 -1.1968549999999976
3.258714 -1.1858999999999915
3.259714 -1.17489000000001
3.260714 -1.1638150000000065
3.261714 -1.1526750000000023
3.262714 -1.1414749999999994
3.263714 -1.1302149999999977
3.264714 -1.1188899999999957
3.265714 -1.1075049999999949
3.266714 -1.0960650000000185
3.267714 -1.0845599999999984
3.268714 -1.072999999999981
3.269714 -1.0613850000000102
3.270714 -1.049705000000017
3.271714 -1.0379599999999802
3.272714 -1.0261549999999877
3.273714 -1.0143000000000002
3.274714 -1.0023900000000152
3.275714 -0.9904300000000135
3.276714 -0.9784049999999895
3.277714 -0.9663149999999867
3.278714 -0.954184999999992
3.279714 -0.9420100000000036
3.280714 -0.9297750000000163
3.281714 -0.9174800000000087
3.282714 -0.9051399999999857
3.283714 -0.8927449999999874
3.284714 -0.8802950000000136
3.285714 -0.8678050000000045
3.286714 -0.8552599999999984
3.287714 -0.8426599999999951
3.288714 -0.8300149999999982
3.289714 -0.8173150000000042
3.290714 -0.8045699999999949
3.291714 -0.7917899999999953
3.292714 -0.7789600000000004
3.293714 -0.7660700000000067
3.294714 -0.7531349999999977
3.295714 -0.7401700000000001
3.296714 -0.7271550000000071
3.297714 -0.7140899999999971
3.298714 -0.7009949999999985
3.299714 -0.6878500000000046
3.300714 -0.6746599999999954
3.301714 -0.6614399999999975
3.302714 -0.6481700000000044
3.303714 -0.6348599999999975
3.304714 -0.6215150000000005
3.305714 -0.6081300000000114
3.306714 -0.5947099999999887
3.307714 -0.5812499999999958
3.308714 -0.5677550000000127
3.309714 -0.5542299999999976
3.310714 -0.5406549999999871
3.311714 -0.5270450000000081
3.312714 -0.5134150000000006
3.313714 -0.4997500000000028
3.314714 -0.48603500000000965
3.315714 -0.4722949999999863
3.316714 -0.4585400000000012
3.317714 -0.44472999999999735
3.318714 -0.43089500000000663
3.319714 -0.4170450000000108
3.320714 -0.4031599999999814
3.321714 -0.38924500000000684
3.322714 -0.3753000000000003
3.323714 -0.3613299999999852
3.324714 -0.34733500000000506
3.325714 -0.3333100000000146
3.326714 -0.3192699999999974
3.327714 -0.3052049999999933
3.328714 -0.29111000000000065
3.329714 -0.2769899999999995
3.330714 -0.26284000000000984
3.331714 -0.24868499999999677
3.332714 -0.23450999999999855
3.333714 -0.2203049999999901
3.334714 -0.2060749999999948
3.335714 -0.1918300000000161
3.336714 -0.17757000000001055
3.337714 -0.16329499999999994
3.338714 -0.14899999999998248
3.339714 -0.13467999999999986
3.340714 -0.12035000000001385
3.341714 -0.10601000000000274
3.342714 -0.0916549999999865
3.343714 -0.07727499999998344
3.344714 -0.06288499999999864
3.345714 -0.04848500000001043
3.346714 -0.03407500000001881
3.347714 -0.0196550000000021
3.348714 -0.005215000000000254
3.349714 0.009219999999999888
3.350714 0.02366500000000344
3.351714 0.03813000000001381
3.352714 0.0525950000000025
3.353714 0.0670749999999963
3.354714 0.08156499999999352
3.355714 0.09604499999998732
3.356714 0.1105200000000011
3.357714 0.12502000000000174
3.358714 0.13951500000000064
3.359714 0.15400499999999787
3.360714 0.1685100000000002
3.361714 0.1830049999999991
3.362714 0.197499999999998
3.363714 0.21200500000000036
3.364714 0.22649500000001926
3.365714 0.24099000000001816
3.366714 0.2554849999999954
3.367714 0.2699649999999892
3.368714 0.2844499999999847
3.369714 0.2989300000000002
3.370714 0.313405000000014
3.371714 0.32787500000000436
3.372714 0.34232999999998964
3.373714 0.3567749999999932
3.374714 0.3712249999999985
3.375714 0.3856499999999952
3.376714 0.4000700000000119
3.377714 0.4144850000000052
3.378714 0.42887499999999
3.379714 0.4432649999999965
3.380714 0.4576399999999979
3.381714 0.47200499999999584
3.382714 0.48635000000000866
3.383714 0.5006800000000163
3.384714 0.514999999999999
3.385714 0.5292949999999947
3.386714 0.543575000000007
3.387714 0.5578349999999909
3.388714 0.5720749999999896
3.389714 0.5863050000000066
3.390714 0.6005050000000133
3.391714 0.6146849999999916
3.392714 0.6288549999999881
3.393714 0.6429850000000144
3.394714 0.6570950000000121
3.395714 0.6711900000000046
3.396714 0.6852549999999871
3.397714 0.6992949999999826
3.398714 0.713310000000013
3.399714 0.7273050000000149
3.400714 0.7412749999999866
3.401714 0.7552099999999897
3.402714 0.7691100000000025
3.403714 0.7829900000000086
3.404714 0.7968400000000044
3.405714 0.8106549999999882
3.406714 0.8244400000000053
3.407714 0.8381900000000103
3.408714 0.8519149999999852
3.409714 0.8656049999999915
3.410714 0.8792650000000093
3.411714 0.8928850000000134
3.412714 0.9064650000000039
3.413714 0.9200199999999858
3.414714 0.9335349999999975
3.415714 0.9470149999999973
3.416714 0.9604500000000034
3.417714 0.973835000000014
3.418714 0.9871899999999928
3.419714 1.0005199999999848
3.420714 1.0138050000000047
3.421714 1.0270400000000077
3.422714 1.0402299999999953
3.423714 1.0533700000000092
3.424714 1.0664799999999912
3.425714 1.0795450000000013
3.426714 1.0925550000000142
3.427714 1.1055249999999917
3.428714 1.1184499999999975
3.429714 1.1313250000000077
3.430714 1.1441550000000027
3.431714 1.1569350000000023
3.432714 1.1696600000000046
3.433714 1.1823249999999867
3.434714 1.1949449999999968
3.435714 1.207520000000013
3.436714 1.2200299999999857
3.437714 1.2324899999999845
3.438714 1.2449000000000097
3.439714 1.2572500000000144
3.440714 1.2695450000000004
3.441714 1.2817799999999875
3.442714 1.2939549999999977
3.443714 1.3060750000000108
3.444714 1.3181350000000032
3.445714 1.330134999999997
3.446714 1.3420849999999955
3.447714 1.3539699999999935
3.448714 1.365785000000011
3.449714 1.3775450000000096
3.450714 1.3892299999999826
3.451714 1.400844999999997
3.452714 1.4124199999999976
3.453714 1.423924999999996
3.454714 1.4353550000000124
3.455714 1.446725000000008
3.456714 1.4580300000000035
3.457714 1.4692699999999983
3.458714 1.4804399999999909
3.459714 1.4915450000000048
3.460714 1.5025749999999929
3.461714 1.5135399999999808
3.462714 1.5244350000000098
3.463714 1.535260000000015
3.464714 1.5460199999999977
3.465714 1.5567100000000003
3.466714 1.567319999999997
3.467714 1.5778549999999898
3.468714 1.588325000000004
3.469714 1.5987199999999928
3.470714 1.6090450000000005
3.471714 1.619290000000003
3.472714 1.6294650000000035
3.473714 1.6395700000000017
3.474714 1.6495849999999905
3.475714 1.6595249999999975
3.476714 1.6693950000000024
3.477714 1.6791850000000015
3.478714 1.6888949999999947
3.479714 1.6985250000000045
3.480714 1.70808000000001
3.481714 1.7175550000000102
3.482714 1.7269500000000049
3.483714 1.7362649999999937
3.484714 1.7454999999999987
3.485714 1.7546449999999947
3.486714 1.7637149999999868
3.487714 1.7727049999999949
3.488714 1.7816050000000159
3.489714 1.7904250000000093
3.490714 1.7991599999999959
3.491714 1.8078099999999966
3.492714 1.8163649999999971
3.493714 1.8248350000000018
3.494714 1.8332199999999985
3.495714 1.8415199999999992
3.496714 1.8497300000000014
3.497714 1.857850000000006
3.498714 1.865880000000001
3.499714 1.8738249999999999
3.500714 1.8816800000000005
3.501714 1.8894399999999905
3.502714 1.8971099999999932
3.503714 1.9046850000000066
3.504714 1.9121750000000022
3.505714 1.9195699999999976
3.506714 1.9268650000000023
3.507714 1.9340699999999982
3.508714 1.941184999999996
3.509714 1.9482050000000046
3.510714 1.9551300000000025
3.511714 1.961965000000002
3.512714 1.9687000000000003
3.513714 1.9753399999999988
3.514714 1.9818899999999986
3.515714 1.988344999999999
3.516714 1.9947049999999993
3.517714 2.000964999999998
3.518714 2.0071299999999974
3.519714 2.0131999999999963
3.520714 2.0191700000000044
3.521714 2.025050000000004
3.522714 2.0308300000000017
3.523714 2.036509999999998
3.524714 2.042094999999994
3.525714 2.0475850000000015
3.526714 2.0529700000000055
3.527714 2.058259999999999
3.528714 2.063460000000005
3.529714 2.068545000000004
3.530714 2.0735349999999926
3.531714 2.078429999999992
3.532714 2.0832300000000026
3.533714 2.0879300000000005
3.534714 2.0925199999999937
3.535714 2.0970050000000056
3.536714 2.1013950000000063
3.537714 2.1056855000000034
3.538714 2.109871999999999
3.539714 2.113959499999994
3.540714 2.117941000000001
3.541714 2.121821000000001
3.542714 2.1255955
3.543714 2.1292650000000015
3.544714 2.1328360000000006
3.545714 2.136302999999998
3.546714 2.1396614999999954
3.547714 2.1429175000000007
3.548714 2.146070000000002
3.549714 2.149114500000002
3.550714 2.1520535
3.551714 2.1548879999999984
3.552714 2.1576185000000003
3.553714 2.160243500000001
3.554714 2.162760499999999
3.555714 2.165170999999995
3.556714 2.1674760000000006
3.557714 2.169673000000004
3.558714 2.1717624999999976
3.559714 2.173747499999997
3.560714 2.175625000000003
3.561714 2.177393000000002
3.562714 2.179054999999999
3.563714 2.180610499999999
3.564714 2.1820565
3.565714 2.1833940000000003
3.566714 2.1846249999999983
3.567714 2.1857485000000003
3.568714 2.186763000000002
3.569714 2.1876679999999986
3.570714 2.188465499999999
3.571714 2.1891555000000014
3.572714 2.1897349999999993
3.573714 2.190206499999999
3.574714 2.1905705
3.575714 2.1908255000000003
3.576714 2.1909720000000004
3.577714 2.191009999999999
3.578714 2.1909399999999994
3.579714 2.19076135
3.580714 2.1904738
3.581714 2.19007815
3.582714 2.1895743999999997
3.583714 2.1889623300000003
3.584714 2.18824215
3.585714 2.1874139199999996
3.586714 2.18647765
3.587714 2.1854334000000004
3.588714 2.1842815
3.589714 2.1830218499999994
3.590714 2.181654499999999
3.591714 2.1801790000000003
3.592714 2.1785955
3.593714 2.1769054999999997
3.594714 2.1751075000000015
3.595714 2.1732019999999985
3.596714 2.1711894999999997
3.597714 2.169070500000002
3.598714 2.166844
3.599714 2.1645099999999995
3.600714 2.162069999999999
3.601714 2.1595214999999994
3.602714 2.1568669999999996
3.603714 2.1541069999999993
3.604714 2.1512389999999995
3.605714 2.148264500000002
3.606714 2.1451819999999997
3.607714 2.1419924999999966
3.608714 2.1386980000000015
3.609714 2.1352985
3.610714 2.1317915000000003
3.611714 2.1281770000000018
3.612714 2.1244574999999997
3.613714 2.1206329999999998
3.614714 2.116701000000001
3.615714 2.1126645000000024
3.616714 2.108523000000001
3.617714 2.104274
3.618714 2.0999199999999965
3.619714 2.0954639999999993
3.620714 2.090904
3.621714 2.086235500000001
3.622714 2.0814619999999984
3.623714 2.0765870000000004
3.624714 2.0716080000000003
3.625714 2.066523499999999
3.626714 2.0613394999999994
3.627714 2.056051499999998
3.628714 2.0506590000000022
3.629714 2.045163999999999
3.630714 2.0395684999999957
3.631714 2.033868500000003
3.632714 2.028065000000002
3.633714 2.0221649999999958
3.634714 2.0161599999999975
3.635714 2.010059999999999
3.636714 2.0038600000000097
3.637714 1.9975550000000064
3.638714 1.9911499999999904
3.639714 1.984639999999993
3.640714 1.9780400000000087
3.641714 1.9713450000000026
3.642714 1.9645449999999929
3.643714 1.9576450000000034
3.644714 1.9506500000000033
3.645714 1.9435550000000017
3.646714 1.9363650000000003
3.647714 1.9290799999999986
3.648714 1.921694999999996
3.649714 1.9142199999999947
3.650714 1.9066450000000026
3.651714 1.8989750000000003
3.652714 1.891220000000001
3.653714 1.8833650000000004
3.654714 1.875415
3.655714 1.8673750000000013
3.656714 1.859240000000003
3.657714 1.8510149999999954
3.658714 1.8426949999999986
3.659714 1.834285000000004
3.660714 1.8257900000000022
3.661714 1.8172000000000001
3.662714 1.80852
3.663714 1.7997500000000017
3.664714 1.7908899999999945
3.665714 1.7819450000000019
3.666714 1.7729150000000016
3.667714 1.7637949999999922
3.668714 1.754579999999994
3.669714 1.7452850000000013
3.670714 1.7359050000000011
3.671714 1.7264350000000026
3.672714 1.7168800000000077
3.673714 1.7072449999999966
3.674714 1.6975300000000013
3.675714 1.687720000000006
3.676714 1.6778299999999948
3.677714 1.6678599999999992
3.678714 1.6578049999999966
3.679714 1.647669999999999
3.680714 1.6374550000000068
3.681714 1.6271649999999998
3.682714 1.6167899999999964
3.683714 1.6063300000000071
3.684714 1.5957949999999925
3.685714 1.585179999999994
3.686714 1.5744850000000117
3.687714 1.5637150000000037
3.688714 1.5528649999999902
3.689714 1.5419349999999925
3.690714 1.5309300000000128
3.691714 1.5198600000000109
3.692714 1.5087100000000033
3.693714 1.497484999999992
3.694714 1.4861900000000001
3.695714 1.4748200000000042
3.696714 1.463374999999983
3.697714 1.4518600000000028
3.698714 1.4402800000000004
3.699714 1.4286149999999906
3.700714 1.4168800000000006
3.701714 1.4050850000000117
3.702714 1.3932250000000006
3.703714 1.3812899999999855
3.704714 1.3692850000000116
3.705714 1.3572199999999959
3.706714 1.3450849999999994
3.707714 1.3328950000000057
3.708714 1.3206299999999866
3.709714 1.3083000000000105
3.710714 1.2959100000000139
3.711714 1.283454999999995
3.712714 1.270939999999999
3.713714 1.258355000000001
3.714714 1.2457149999999841
3.715714 1.2330149999999902
3.716714 1.220255000000019
3.717714 1.2074350000000058
3.718714 1.1945599999999956
3.719714 1.1816399999999916
3.720714 1.168659999999989
3.721714 1.155605000000004
3.722714 1.142500000000002
3.723714 1.1293450000000047
3.724714 1.1161450000000137
3.725714 1.1028850000000023
3.726714 1.0895749999999955
3.727714 1.0762249999999967
3.728714 1.0628149999999992
3.729714 1.0493450000000026
3.730714 1.0358299999999911
3.731714 1.0222799999999892
3.732714 1.0086650000000084
3.733714 0.995010000000014
3.734714 0.981315000000006
3.735714 0.967565000000001
3.736714 0.9537650000000005
3.737714 0.9399249999999865
3.738714 0.926049999999982
3.739714 0.9121250000000041
3.740714 0.8981550000000107
3.741714 0.884140000000002
3.742714 0.870090000000003
3.743714 0.8559999999999904
3.744714 0.8418649999999842
3.745714 0.8277050000000128
3.746714 0.8135000000000043
3.747714 0.7992500000000022
3.748714 0.7849650000000099
3.749714 0.7706450000000056
3.750714 0.7562949999999911
3.751714 0.7418999999999829
3.752714 0.7274800000000095
3.753714 0.713035000000006
3.754714 0.6985499999999888
3.755714 0.684030000000003
3.756714 0.669480000000007
3.757714 0.6549100000000042
3.758714 0.6403049999999895
3.759714 0.6256749999999879
3.760714 0.6110200000000211
3.761714 0.5963249999999973
3.762714 0.5816099999999885
3.763714 0.5668700000000144
3.764714 0.5521100000000119
3.765714 0.5373399999999843
3.766714 0.5225299999999864
3.767714 0.5077000000000033
3.768714 0.49285499999999344
3.769714 0.47798999999999847
3.770714 0.4631050000000183
3.771714 0.448195000000008
3.772714 0.43326999999999255
3.773714 0.4183399999999971
3.774714 0.4033949999999965
3.775714 0.38842000000000737
3.776714 0.37343499999999313
3.777714 0.3584299999999938
3.778714 0.3434150000000127
3.779714 0.3283850000000048
3.780714 0.31333999999999185
3.781714 0.29830500000000393
3.782714 0.2832500000000092
3.783714 0.26816999999998425
3.784714 0.2530999999999844
3.785714 0.23802500000000454
3.786714 0.22292500000001617
3.787714 0.2078250000000061
3.788714 0.19272499999999604
3.789714 0.17761500000000424
3.790714 0.16250499999999074
3.791714 0.14739499999999894
3.792714 0.13227000000000205
3.793714 0.11714500000000513
3.794714 0.10204000000001504
3.795714 0.08691999999999814
3.796714 0.07178999999999952
3.797714 0.05667999999998605
3.798714 0.041574999999995955
3.799714 0.026460000000002454
3.800714 0.011359999999992383
3.801714 -0.0037349999999942984
3.802714 -0.01883500000000437
3.803714 -0.033910000000005915
3.804714 -0.04898999999998748
3.805714 -0.06406499999998902
3.806714 -0.07911500000000374
3.807714 -0.09415500000001503
3.808714 -0.10919500000000464
3.809714 -0.12422999999999254
3.810714 -0.1392349999999919
3.811714 -0.15422500000000783
3.812714 -0.16921000000000036
3.813714 -0.1841799999999878
3.814714 -0.19912500000001004
3.815714 -0.21405500000000552
3.816714 -0.22896999999999587
3.817714 -0.2438650000000011
3.818714 -0.2587450000000012
3.819714 -0.2735999999999928
3.820714 -0.2884400000000009
3.821714 -0.30326500000000395
3.822714 -0.31805999999999673
3.823714 -0.33283000000000273
3.824714 -0.34756999999999844
3.825714 -0.3622850000000073
3.826714 -0.3769850000000111
3.827714 -0.39165499999998293
3.828714 -0.40629999999998967
3.829714 -0.4209250000000112
3.830714 -0.43550999999999745
3.831714 -0.45006999999999686
3.832714 -0.4646050000000094
3.833714 -0.47910999999999004
3.834714 -0.49357500000000043
3.835714 -0.5080100000000006
3.836714 -0.5224249999999939
3.837714 -0.5368050000000186
3.838714 -0.5511450000000081
3.839714 -0.5654399999999822
3.840714 -0.5797149999999928
3.841714 -0.5939500000000115
3.842714 -0.6081399999999931
3.843714 -0.6223099999999896
3.844714 -0.6364350000000142
3.845714 -0.6505049999999982
3.846714 -0.6645549999999972
3.847714 -0.6785650000000042
3.848714 -0.6925199999999925
3.849714 -0.7064400000000122
3.850714 -0.7203199999999965
3.851714 -0.7341599999999889
3.852714 -0.7479550000000094
3.853714 -0.7617099999999944
3.854714 -0.7754100000000042
3.855714 -0.7890500000000151
3.856714 -0.8026599999999942
3.857714 -0.8162199999999995
3.858714 -0.8297250000000077
3.859714 -0.8431850000000006
3.860714 -0.8565949999999982
3.861714 -0.8699600000000021
3.862714 -0.8832699999999872
3.863714 -0.8965149999999935
3.864714 -0.9097150000000063
3.865714 -0.9228600000000001
3.866714 -0.9359449999999954
3.867714 -0.9489849999999969
3.868714 -0.9619599999999978
3.869714 -0.9748850000000034
3.870714 -0.9877500000000103
3.871714 -1.0005549999999968
3.872714 -1.0132999999999843
3.873714 -1.0259799999999932
3.874714 -1.0386000000000033
3.875714 -1.0511600000000145
3.876714 -1.063665000000007
3.877714 -1.076104999999999
3.878714 -1.0884849999999924
3.879714 -1.1007999999999851
3.880714 -1.1130449999999974
3.881714 -1.1252250000000092
3.882714 -1.1373450000000005
3.883714 -1.1494049999999931
3.884714 -1.1613900000000035
3.885714 -1.173315000000015
3.886714 -1.1851700000000027
3.887714 -1.1969449999999848
3.888714 -1.2086699999999932
3.889714 -1.2203249999999994
3.890714 -1.2318950000000202
3.891714 -1.243395000000017
3.892714 -1.2548399999999948
3.893714 -1.266204999999989
3.894714 -1.277495000000001
3.895714 -1.2887199999999905
3.896714 -1.299869999999998
3.897714 -1.3109500000000034
3.898714 -1.3219550000000049
3.899714 -1.332874999999999
3.900714 -1.343724999999991
3.901714 -1.3545050000000023
3.902714 -1.3652000000000064
3.903714 -1.37583000000001
3.904714 -1.3863799999999866
3.905714 -1.396844999999999
3.906714 -1.4072250000000042
3.907714 -1.4175300000000053
3.908714 -1.4277650000000044
3.909714 -1.4379149999999963
3.910714 -1.447985000000004
3.911714 -1.4579749999999847
3.912714 -1.467885000000003
3.913714 -1.4777050000000123
3.914714 -1.4874499999999962
3.915714 -1.497114999999996
3.916714 -1.5066800000000051
3.917714 -1.5161700000000102
3.918714 -1.5255749999999866
3.919714 -1.5349000000000006
3.920714 -1.544145000000009
3.921714 -1.553289999999994
3.922714 -1.5623449999999919
3.923714 -1.5713199999999947
3.924714 -1.5802049999999999
3.925714 -1.5890000000000066
3.926714 -1.597715000000008
3.927714 -1.6063349999999983
3.928714 -1.6148599999999995
3.929714 -1.6232999999999937
3.930714 -1.6316549999999912
3.931714 -1.639910000000009
3.932714 -1.6480800000000086
3.933714 -1.6561599999999992
3.934714 -1.6641450000000009
3.935714 -1.6720399999999933
3.936714 -1.6798349999999955
3.937714 -1.6875450000000007
3.938714 -1.6951550000000044
3.939714 -1.7026649999999959
3.940714 -1.7100949999999928
3.941714 -1.7174300000000002
3.942714 -1.7246699999999973
3.943714 -1.7318100000000034
3.944714 -1.7388550000000096
3.945714 -1.7458050000000052
3.946714 -1.75265999999999
3.947714 -1.75943
3.948714 -1.7660900000000053
3.949714 -1.7726549999999996
3.950714 -1.779125000000005
3.951714 -1.785494999999998
3.952714 -1.7917699999999912
3.953714 -1.797949999999995
3.954714 -1.8040300000000085
3.955714 -1.8100050000000076
3.956714 -1.8158849999999962
3.957714 -1.8216749999999973
3.958714 -1.8273599999999952
3.959714 -1.8329400000000007
3.960714 -1.8384250000000064
3.961714 -1.8438099999999995
3.962714 -1.849095000000002
3.963714 -1.854279999999992
3.964714 -1.8593649999999913
3.965714 -1.8643400000000074
3.966714 -1.869215
3.967714 -1.873994999999993
3.968714 -1.8786750000000056
3.969714 -1.8832500000000048
3.970714 -1.8877200000000003
3.971714 -1.892094999999996
3.972714 -1.8963599999999976
3.973714 -1.9005200000000066
3.974714 -1.9045800000000033
3.975714 -1.908528999999999
3.976714 -1.912382499999997
3.977714 -1.9161349999999973
3.978714 -1.9197759999999984
3.979714 -1.9233125
3.980714 -1.9267464999999988
3.981714 -1.9300754999999998
3.982714 -1.9333005000000045
3.983714 -1.9364205000000005
3.984714 -1.9394354999999988
3.985714 -1.9423460000000023
3.986714 -1.9451489999999967
3.987714 -1.9478465000000005
3.988714 -1.9504395000000043
3.989714 -1.9529254999999963
3.990714 -1.9553059999999984
3.991714 -1.9575820000000004
3.992714 -1.9597529999999992
3.993714 -1.961819
3.994714 -1.963778
3.995714 -1.9656320000000025
3.996714 -1.9673810000000014
3.997714 -1.9690224999999963
3.998714 -1.970559499999997
3.999714 -1.9719914999999995
4.000714 -1.9733180000000006
4.001714 -1.9745375000000014
4.002714 -1.975651
4.003714 -1.976661
4.004714 -1.9775645000000004
4.005714 -1.9783620000000013
4.006714 -1.9790549999999998
4.007714 -1.9796424999999993
4.008714 -1.9801239999999998
4.009714 -1.980499500000001
4.010714 -1.9807704999999998
4.011714 -1.9809364999999979
4.012714 -1.9809955000000004
4.013714 -1.980949000000002
4.014714 -1.980798000000001
4.015714 -1.9805409999999992
4.016714 -1.9801779999999995
4.017715 -1.9797095
4.018714 -1.9791364999999992
4.019714 -1.9784575000000006
4.020714 -1.9776730000000007
4.021714 -1.9767834499999994
4.022714 -1.9757886500000001
4.023714 -1.9746889
4.024714 -1.9734837999999997
4.025714 -1.9721740550000002
4.026714 -1.9707594000000002
4.027714 -1.9692400449999998
4.028714 -1.9676162000000001
4.029714 -1.9658880500000002
4.030715 -1.9640558499999996
4.031714 -1.96212
4.032714 -1.9600806000000006
4.033714 -1.9579369999999996
4.034714 -1.9556904999999989
4.035714 -1.9533414999999998
4.036714 -1.9508890000000012
4.037714 -1.9483335000000004
4.038714 -1.9456765000000005
4.039714 -1.9429184999999998
4.040714 -1.9400569999999981
4.041714 -1.937094000000001
4.042714 -1.9340300000000008
4.043715 -1.930863499999998
4.044714 -1.9275975
4.045714 -1.9242315000000003
4.046714 -1.9207639999999997
4.047714 -1.9171959999999995
4.048714 -1.9135289999999991
4.049714 -1.9097630000000014
4.050714 -1.9058960000000007
4.051714 -1.9019305000000004
4.052714 -1.897868
4.053714 -1.8937049999999975
4.054714 -1.8894440000000017
4.055714 -1.885084
4.056714 -1.8806254999999967
4.057714 -1.8760740000000016
4.058714 -1.8714230000000027
4.059714 -1.8666729999999983
4.060714 -1.861829999999997
4.061714 -1.8568915000000032
4.062714 -1.8518535000000007
4.063715 -1.8467194999999963
4.064714 -1.8414925000000006
4.065714 -1.836171999999999
4.066714 -1.8307565000000032
4.067714 -1.8252470000000034
4.068714 -1.8196439999999976
4.069714 -1.8139454999999995
4.070714 -1.808153999999999
4.071714 -1.802272000000002
4.072714 -1.796297000000003
4.073714 -1.790228999999996
4.074714 -1.7840709999999962
4.075714 -1.777819500000001
4.076715 -1.7714745000000005
4.077714 -1.7650425000000005
4.078714 -1.7585230000000032
4.079714 -1.7519085000000003
4.080714 -1.745203500000002
4.081714 -1.7384150000000005
4.082714 -1.7315349999999963
4.083714 -1.7245600000000032
4.084714 -1.7175000000000025
4.085714 -1.7103499999999927
4.086714 -1.7031149999999977
4.087714 -1.6957900000000043
4.088714 -1.6883800000000035
4.089714 -1.680894999999999
4.090714 -1.6733149999999948
4.091714 -1.6656400000000011
4.092714 -1.657885000000002
4.093714 -1.6500499999999974
4.094714 -1.6421200000000038
4.095714 -1.6341149999999953
4.096714 -1.6260250000000014
4.097714 -1.617845000000009
4.098714 -1.6095899999999914
4.099714 -1.6012449999999974
4.100714 -1.592824999999999
4.101714 -1.5843199999999935
4.102714 -1.5757300000000025
4.103714 -1.5670700000000093
4.104714 -1.5583199999999962
4.105714 -1.5494849999999976
4.106714 -1.5405750000000058
4.107714 -1.5315899999999993
4.108714 -1.5225350000000015
4.109715 -1.5133949999999963
4.110714 -1.5041699999999947
4.111714 -1.4948800000000035
4.112714 -1.4855199999999993
4.113714 -1.4760749999999985
4.114714 -1.4665450000000013
4.115714 -1.4569550000000053
4.116714 -1.4472950000000073
4.117714 -1.4375599999999944
4.118714 -1.4277499999999994
4.119714 -1.4178650000000004
4.120714 -1.4079199999999916
4.121714 -1.3978949999999992
4.122715 -1.3878000000000046
4.123714 -1.3776450000000002
4.124714 -1.3674200000000045
4.125714 -1.357124999999996
4.126714 -1.3467599999999957
4.127714 -1.3363300000000062
4.128714 -1.3258349999999943
4.129714 -1.3152750000000037
4.130714 -1.3046500000000019
4.131714 -1.2939599999999993
4.132714 -1.2832099999999982
4.133714 -1.2723949999999964
4.134714 -1.2615200000000069
4.135714 -1.2505799999999951
4.136714 -1.2395749999999937
4.137714 -1.2285150000000058
4.138714 -1.2173950000000087
4.139714 -1.2062199999999925
4.140714 -1.1949799999999977
4.141714 -1.183680000000004
4.142715 -1.1723299999999934
4.143714 -1.1609200000000057
4.144714 -1.1494499999999974
4.145714 -1.137929999999994
4.146714 -1.1263500000000026
4.147714 -1.1147200000000048
4.148714 -1.1030499999999934
4.149714 -1.091305
4.150714 -1.0795050000000093
4.151714 -1.067665000000005
4.152714 -1.0557700000000036
4.153714 -1.0438249999999851
4.154714 -1.0318249999999913
4.155715 -1.0197750000000023
4.156714 -1.0076799999999977
4.157714 -0.9955399999999996
4.158714 -0.983350000000006
4.159714 -0.9711149999999972
4.160714 -0.958829999999993
4.161714 -0.9464900000000134
4.162714 -0.9341150000000001
4.163714 -0.9217049999999967
4.164714 -0.9092400000000177
4.165714 -0.8967250000000001
4.166714 -0.8841749999999923
4.167714 -0.8715899999999941
4.168715 -0.8589700000000058
4.169714 -0.8463050000000021
4.170714 -0.8335900000000029
4.171714 -0.8208449999999936
4.172714 -0.8080649999999941
4.173714 -0.7952450000000025
4.174714 -0.7823899999999991
4.175714 -0.7695050000000071
4.176714 -0.7565850000000032
4.177714 -0.7436250000000073
4.178714 -0.7306350000000011
4.179714 -0.7176049999999814
4.180714 -0.7045549999999982
4.181714 -0.6914850000000081
4.182714 -0.6783750000000045
4.183714 -0.6652349999999906
4.184714 -0.6520799999999932
4.185714 -0.6388850000000039
4.186714 -0.6256600000000044
4.187714 -0.6124250000000016
4.188715 -0.5991649999999901
4.189714 -0.5858750000000117
4.190714 -0.5725550000000015
4.191714 -0.5592199999999862
4.192714 -0.5458700000000091
4.193714 -0.5324849999999983
4.194714 -0.5190750000000008
4.195714 -0.5056650000000033
4.196714 -0.49222499999999547
4.197714 -0.4787549999999991
4.198714 -0.4652800000000011
4.199714 -0.4517849999999962
4.200714 -0.43826999999998456
4.201715 -0.4247400000000111
4.202714 -0.4112000000000126
4.203714 -0.39764000000000727
4.204714 -0.3840549999999934
4.205714 -0.3704599999999978
4.206714 -0.3568600000000005
4.207714 -0.34324999999999983
4.208714 -0.32961500000001226
4.209714 -0.31597500000000134
4.210714 -0.30232999999998866
4.211714 -0.2886749999999943
4.212714 -0.27500999999999654
4.213714 -0.2613249999999919
4.214714 -0.24764000000000902
4.215714 -0.23395000000000274
4.216714 -0.22025499999999473
4.217714 -0.2065550000000067
4.218714 -0.192854999999997
4.219714 -0.17915499999998727
4.220714 -0.16544000000001582
4.221714 -0.15171000000001755
4.222714 -0.13798499999999933
4.223714 -0.1242749999999862
4.224714 -0.11055999999999305
4.225714 -0.09684499999999992
4.226714 -0.08313000000000678
4.227714 -0.06942000000001533
4.228714 -0.05570500000000051
4.229714 -0.041989999999985685
4.230714 -0.028279999999994247
4.231714 -0.014575000000004515
4.232714 -0.0008849999999982136
4.233714 0.012805000000008088
4.234715 0.02648500000001098
4.235714 0.040154999999988776
4.236714 0.05381999999998655
4.237714 0.06747000000000089
4.238714 0.08112000000001524
4.239714 0.09475500000000278
4.240714 0.10836999999998351
4.241714 0.1219800000000059
4.242714 0.13556499999999808
4.243714 0.14913999999998684
4.244714 0.1627000000000139
4.245714 0.1762500000000158
4.246714 0.18977999999998924
4.247715 0.2032849999999975
4.248714 0.21678000000000236
4.249714 0.2302600000000021
4.250714 0.2437149999999933
4.251714 0.2571349999999943
4.252714 0.2705500000000152
4.253714 0.28394000000000597
4.254714 0.29729999999998646
4.255714 0.3106499999999852
4.256714 0.3239700000000172
4.257714 0.33725500000001546
4.258714 0.3505299999999887
4.259714 0.363774999999995
4.260714 0.3769850000000111
4.261714 0.3901800000000004
4.262714 0.4033349999999977
4.263714 0.41646499999998654
4.264714 0.4295699999999885
4.265714 0.4426349999999985
4.266714 0.455675
4.267715 0.46868500000001295
4.268714 0.48166499999999396
4.269714 0.4946149999999865
4.270714 0.5075250000000087
4.271714 0.5204100000000007
4.272714 0.5332650000000041
4.273714 0.5460800000000157
4.274714 0.5588649999999952
4.275714 0.5716000000000011
4.276714 0.584299999999995
4.277714 0.5969700000000004
4.278714 0.6095950000000122
4.279714 0.6221899999999921
4.280715 0.6347450000000017
4.281714 0.6472599999999976
4.282714 0.6597350000000015
4.283714 0.6721700000000136
4.284714 0.6845599999999886
4.285714 0.6968949999999882
4.286714 0.7091899999999959
4.287714 0.7214499999999915
4.288714 0.7336600000000135
4.289714 0.7458250000000203
4.290714 0.7579449999999899
4.291714 0.7700049999999825
4.292714 0.7820300000000064
4.293715 0.7940150000000168
4.294714 0.8059350000000051
4.295714 0.8178049999999979
4.296714 0.8296199999999936
4.297714 0.8413899999999956
4.298714 0.8531150000000041
4.299714 0.8647799999999921
4.300714 0.876385000000003
4.301714 0.8879449999999985
4.302714 0.8994600000000004
4.303714 0.9109050000000001
4.304714 0.9222900000000009
4.305714 0.9336250000000065
4.306714 0.944909999999995
4.307714 0.9561200000000013
4.308714 0.9672799999999905
4.309714 0.9783900000000061
4.310714 0.989424999999996
4.311714 1.0004149999999923
4.312714 1.011335000000008
4.313715 1.0221950000000035
4.314714 1.0330000000000017
4.315714 1.0437349999999979
4.316714 1.0544099999999952
4.317714 1.0650149999999903
4.318714 1.0755600000000083
4.319714 1.0860500000000077
4.320714 1.0964700000000047
4.321714 1.1068199999999997
4.322714 1.117104999999994
4.323714 1.1273249999999988
4.324714 1.1374750000000016
4.325714 1.1475600000000035
4.326715 1.1575799999999943
4.327714 1.167529999999994
4.328714 1.177410000000002
4.329714 1.1872150000000061
4.330714 1.1969600000000007
4.331714 1.2066300000000023
4.332714 1.216225
4.333714 1.225754999999997
4.334714 1.2352100000000013
4.335714 1.2445999999999942
4.336714 1.2539199999999955
4.337714 1.2631550000000005
4.338714 1.2723200000000034
4.339714 1.281415000000004
4.340714 1.2904350000000007
4.341714 1.2993750000000028
4.342714 1.3082449999999917
4.343714 1.3170500000000018
4.344714 1.325765000000003
4.345714 1.334409999999991
4.346714 1.3429799999999972
4.347714 1.3514650000000066
4.348714 1.3598800000000029
4.349714 1.3682199999999956
4.350714 1.3764750000000023
4.351714 1.3846500000000037
4.352714 1.3927449999999995
4.353714 1.4007600000000004
4.354714 1.4086999999999974
4.355714 1.4165599999999998
4.356714 1.424330000000004
4.357714 1.4320249999999934
4.358714 1.439639999999999
4.359715 1.4471650000000063
4.360714 1.4546049999999955
4.361714 1.461959999999999
4.362714 1.469235000000008
4.363714 1.4764249999999985
4.364714 1.483524999999991
4.365714 1.490539999999998
4.366714 1.4974750000000103
4.367714 1.5043200000000025
4.368714 1.5110699999999948
4.369714 1.5177350000000018
4.370714 1.524320000000003
4.371714 1.5308149999999954
4.372715 1.53722
4.373714 1.5435300000000052
4.374714 1.549750000000001
4.375714 1.5558850000000009
4.376714 1.5619299999999912
4.377714 1.567889999999996
4.378714 1.573760000000003
4.379714 1.579534999999999
4.380714 1.585215000000006
4.381714 1.5908100000000056
4.382714 1.5963199999999982
4.383714 1.6017299999999999
4.384714 1.6070499999999925
4.385714 1.6122749999999963
4.386714 1.6174100000000018
4.387714 1.6224499999999964
4.388714 1.6274050000000058
4.389714 1.632267000000007
4.390714 1.6370269999999985
4.391714 1.641703499999993
4.392715 1.6462844999999948
4.393714 1.6507725
4.394714 1.655166500000001
4.395714 1.6594655000000025
4.396714 1.663671000000003
4.397714 1.667782999999998
4.398714 1.6717999999999984
4.399714 1.6757230000000005
4.400714 1.6795500000000012
4.401714 1.6832810000000007
4.402714 1.6869189999999974
4.403714 1.6904609999999987
4.404714 1.6939069999999987
4.405715 1.6972570000000027
4.406714 1.7005105000000016
4.407714 1.7036714999999967
4.408714 1.7067329999999987
4.409714 1.7096985000000047
4.410714 1.7125685000000022
4.411714 1.715341999999995
4.412714 1.7180194999999974
4.413714 1.7205980000000052
4.414714 1.7230805000000005
4.415714 1.7254644999999993
4.416714 1.727752000000004
4.417714 1.72994
4.418715 1.7320299999999968
4.419714 1.7340239999999982
4.420714 1.7359185000000013
4.421714 1.7377155000000009
4.422714 1.7394134999999977
4.423714 1.7410114999999986
4.424714 1.7425105000000016
4.425714 1.7439100000000014
4.426714 1.745210999999999
4.427714 1.7464134999999996
4.428714 1.7475150000000002
4.429714 1.7485159999999982
4.430714 1.7494164999999995
4.431714 1.7502170000000021
4.432714 1.7509185000000018
4.433714 1.751519499999999
4.434714 1.752019499999999
4.435714 1.7524194999999996
4.436714 1.7527189999999995
4.437714 1.7529174999999995
4.438715 1.7530155000000005
4.439714 1.7530125000000003
4.440714 1.7529095000000001
4.441714 1.7527063000000003
4.442714 1.7524023999999996
4.443714 1.7519984
4.444714 1.7514947000000003
4.445714 1.7508909499999998
4.446714 1.7501873199999998
4.447714 1.74938397
4.448714 1.74848128
4.449714 1.74747948
4.450714 1.7463786000000001
4.451715 1.7451788000000004
4.452714 1.7438804499999996
4.453714 1.7424836000000004
4.454714 1.7409882500000005
4.455714 1.7393949999999998
4.456714 1.7377029999999996
4.457714 1.7359130000000005
4.458714 1.7340265000000004
4.459714 1.7320419999999992
4.460714 1.729959499999999
4.461714 1.7277799999999992
4.462714 1.7255034999999992
4.463714 1.7231290000000017
4.464714 1.7206565000000018
4.465714 1.7180874999999995
4.466714 1.7154235
4.467714 1.7126614999999994
4.468714 1.7098029999999993
4.469714 1.7068494999999992
4.470714 1.7037980000000008
4.471714 1.700650500000001
4.472714 1.6974069999999994
4.473714 1.694066999999999
4.474714 1.6906309999999998
4.475714 1.6870995
4.476714 1.6834735000000014
4.477714 1.6797510000000004
4.478714 1.6759349999999988
4.479714 1.6720234999999999
4.480714 1.6680164999999973
4.481714 1.663915500000002
4.482714 1.6597184999999997
4.483714 1.6554289999999985
4.484715 1.6510460000000022
4.485714 1.6465665000000012
4.486714 1.6419945000000011
4.487714 1.6373290000000005
4.488714 1.632567499999999
4.489714 1.6277164999999971
4.490714 1.622771500000002
4.491714 1.6177334999999995
4.492714 1.6126054999999984
4.493714 1.6073840000000024
4.494714 1.6020694999999987
4.495714 1.5966625000000012
4.496714 1.5911650000000024
4.497715 1.5855764999999984
4.498714 1.5798955000000008
4.499714 1.5741244999999995
4.500714 1.5682624999999986
4.501714 1.5623110000000031
4.502714 1.5562694999999986
4.503714 1.5501369999999999
4.504714 1.5439175000000018
4.505714 1.5376104999999956
4.506714 1.5312164999999955
4.507714 1.5247339999999967
4.508714 1.518155000000004
4.509714 1.511490000000008
4.510714 1.5047449999999958
4.511714 1.4979099999999959
4.512714 1.4909899999999996
4.513714 1.4839849999999961
4.514714 1.476895000000007
4.515714 1.4697250000000015
4.516714 1.4624750000000013
4.517715 1.4551350000000027
4.518714 1.4477049999999954
4.519714 1.4401950000000039
4.520714 1.4326099999999977
4.521714 1.4249499999999986
4.522714 1.4172000000000013
4.523714 1.409375
4.524714 1.4014799999999967
4.525714 1.3934899999999932
4.526714 1.3854300000000095
4.527714 1.3772950000000002
4.528714 1.3690749999999943
4.529714 1.3607900000000097
4.530715 1.3524249999999978
4.531714 1.343979999999991
4.532714 1.335460000000002
4.533714 1.3268700000000002
4.534714 1.3182050000000054
4.535714 1.3094650000000065
4.536714 1.300649999999993
4.537714 1.2917599999999971
4.538714 1.2827999999999993
4.539714 1.273769999999999
4.540714 1.264665000000006
4.541714 1.2554899999999998
4.542714 1.2462449999999914
4.543715 1.236919999999999
4.544714 1.2275350000000078
4.545714 1.2180800000000036
4.546714 1.2085499999999958
4.547714 1.1989499999999964
4.548714 1.1892800000000057
4.549714 1.1795500000000052
4.550714 1.169745000000001
4.551714 1.1598749999999964
4.552714 1.1499350000000004
4.553714 1.139925000000002
4.554714 1.1298599999999959
4.555714 1.1197199999999967
4.556714 1.1095099999999953
4.557714 1.099244999999997
4.558714 1.0889149999999979
4.559714 1.0785150000000077
4.560714 1.0680600000000096
4.561714 1.0575400000000001
4.562714 1.0469550000000007
4.563715 1.0363149999999937
4.564714 1.025609999999997
4.565714 1.0148450000000016
4.566714 1.0040149999999948
4.567714 0.9931300000000018
4.568714 0.9822000000000043
4.569714 0.9711950000000028
4.570714 0.9601349999999934
4.571714 0.9490300000000013
4.572714 0.9378650000000103
4.573714 0.9266449999999898
4.574714 0.9153649999999921
4.575714 0.904040000000001
4.576715 0.8926600000000017
4.577714 0.8812300000000072
4.578714 0.8697549999999973
4.579714 0.8582199999999993
4.580714 0.8466350000000061
4.581714 0.8350049999999976
4.582714 0.8233299999999953
4.583714 0.8116049999999977
4.584714 0.7998350000000065
4.585714 0.7880199999999998
4.586714 0.7761599999999997
4.587714 0.7642550000000058
4.588714 0.7523099999999983
4.589714 0.7403300000000004
4.590714 0.7282950000000056
4.591714 0.7162199999999862
4.592714 0.7041149999999999
4.593714 0.6919600000000183
4.594714 0.6797699999999814
4.595714 0.6675499999999994
4.596714 0.6552900000000037
4.597714 0.642994999999996
4.598714 0.6306599999999964
4.599714 0.6182850000000049
4.600714 0.6058800000000031
4.601714 0.5934499999999928
4.602714 0.5809750000000105
4.603714 0.5684649999999946
4.604714 0.5559399999999952
4.605714 0.5433700000000022
4.606714 0.530769999999999
4.607714 0.5181500000000107
4.608714 0.5054900000000087
4.609715 0.49279999999999635
4.610714 0.48008499999999726
4.611714 0.467339999999988
4.612714 0.4545649999999901
4.613714 0.4417700000000071
4.614714 0.4289450000000139
4.615714 0.41608999999998875
4.616714 0.40321500000000016
4.617714 0.3903100000000014
4.618714 0.3773849999999957
4.619714 0.36443500000000323
4.620714 0.3514550000000005
4.621714 0.33846500000001606
4.622715 0.32545500000000316
4.623714 0.31241499999997996
4.624714 0.2993599999999951
4.625714 0.28629000000000504
4.626714 0.27319000000000476
4.627714 0.2600800000000011
4.628714 0.2469549999999923
4.629714 0.23380999999999835
4.630714 0.22064999999999932
4.631714 0.2074849999999986
4.632714 0.19430999999999443
4.633714 0.18111000000000343
4.634714 0.1679050000000107
4.635714 0.15468999999999292
4.636714 0.1414699999999951
4.637714 0.12824500000001726
4.638714 0.11500499999999095
4.639714 0.10176999999998801
4.640714 0.08853500000000677
4.641714 0.07527499999999532
4.642715 0.06201500000000554
4.643714 0.048765000000019175
4.644714 0.03550500000000772
4.645714 0.022249999999997966
4.646714 0.008999999999989919
4.647714 -0.004265000000001559
4.648714 -0.017519999999989627
4.649714 -0.03076499999999597
4.650714 -0.044015000000004016
4.651714 -0.05725500000000865
4.652714 -0.07049000000001159
4.653714 -0.08372499999999283
4.654714 -0.09694999999999235
4.655715 -0.11016500000001014
4.656714 -0.12336500000000114
4.657714 -0.13656499999999214
4.658714 -0.1497600000000031
4.659714 -0.16293500000000727
4.660714 -0.17610999999998975
4.661714 -0.1892799999999922
4.662714 -0.2024250000000078
4.663714 -0.2155549999999966
4.664714 -0.2286750000000037
4.665714 -0.24177000000000226
4.666714 -0.2548549999999974
4.667714 -0.2679300000000108
4.668715 -0.28097999999999407
4.669714 -0.2940099999999921
4.670714 -0.30702500000000676
4.671714 -0.3200249999999946
4.672714 -0.33299499999999393
4.673714 -0.34594000000000635
4.674714 -0.35887000000001373
4.675714 -0.37179499999999766
4.676714 -0.3846949999999948
4.677714 -0.3975600000000017
4.678714 -0.4104
4.679714 -0.4232150000000115
4.680714 -0.43599999999999106
4.681714 -0.44875499999998214
4.682714 -0.4615050000000148
4.683714 -0.4742200000000139
4.684714 -0.48689499999999936
4.685714 -0.49954999999999966
4.686714 -0.512169999999988
4.687714 -0.5247550000000079
4.688715 -0.5373149999999974
4.689714 -0.5498399999999968
4.690714 -0.5623300000000059
4.691714 -0.574789999999983
4.692714 -0.5872099999999899
4.693714 -0.5996050000000099
4.694714 -0.6119600000000164
4.695714 -0.6242700000000075
4.696714 -0.6365499999999883
4.697714 -0.6487799999999955
4.698714 -0.6609700000000107
4.699714 -0.6731249999999923
4.700714 -0.6852300000000002
4.701715 -0.6973049999999978
4.702714 -0.7093350000000019
4.703714 -0.7213100000000089
4.704714 -0.7332399999999896
4.705714 -0.7451199999999967
4.706714 -0.756960000000001
4.707714 -0.768749999999999
4.708714 -0.780485
4.709714 -0.7921700000000056
4.710714 -0.8038099999999959
4.711714 -0.8154049999999925
4.712714 -0.8269349999999995
4.713714 -0.8384099999999987
4.714714 -0.8498400000000039
4.715714 -0.8612099999999998
4.716714 -0.8725249999999984
4.717714 -0.8837850000000002
4.718714 -0.8949900000000047
4.719714 -0.9061450000000032
4.720714 -0.9172350000000009
4.721714 -0.9282650000000001
4.722714 -0.9392400000000021
4.723714 -0.9501599999999962
4.724714 -0.9610199999999915
4.725714 -0.9718100000000065
4.726714 -0.9825450000000026
4.727714 -0.9932199999999999
4.728714 -1.0038299999999967
4.729714 -1.0143799999999947
4.730714 -1.0248650000000032
4.731714 -1.0352799999999986
4.732714 -1.0456349999999952
4.733714 -1.0559300000000038
4.734715 -1.0661500000000088
4.735714 -1.0763050000000023
4.736714 -1.086399999999997
4.737714 -1.0964199999999984
4.738714 -1.1063749999999997
4.739714 -1.1162549999999969
4.740714 -1.1260600000000012
4.741714 -1.1358100000000082
4.742714 -1.1454850000000008
4.743714 -1.1550749999999967
4.744714 -1.164604999999994
4.745714 -1.1740649999999997
4.746714 -1.183445
4.747715 -1.1927449999999946
4.748714 -1.2019750000000087
4.749714 -1.2111400000000005
4.750714 -1.220219999999996
4.751714 -1.2292249999999987
4.752714 -1.2381499999999954
4.753714 -1.2469999999999992
4.754714 -1.255780000000001
4.755714 -1.2644750000000062
4.756714 -1.2730900000000056
4.757714 -1.2816249999999998
4.758714 -1.2900749999999972
4.759714 -1.2984500000000017
4.760714 -1.3067450000000007
4.761714 -1.314959999999994
4.762714 -1.3230849999999998
4.763714 -1.3311249999999986
4.764714 -1.3390899999999932
4.765714 -1.3469700000000024
4.766714 -1.3547550000000008
4.767715 -1.3624600000000047
4.768714 -1.3700800000000009
4.769714 -1.3776049999999973
4.770714 -1.3850499999999992
4.771714 -1.3924050000000028
4.772714 -1.3996700000000082
4.773714 -1.406839999999992
4.774714 -1.4139250000000012
4.775714 -1.4209200000000013
4.776714 -1.4278199999999905
4.777714 -1.4346300000000036
4.778714 -1.441340000000004
4.779714 -1.4479649999999973
4.780715 -1.454500000000003
4.781714 -1.4609350000000072
4.782714 -1.4672849999999935
4.783714 -1.473529999999998
4.784714 -1.479675000000001
4.785714 -1.4857399999999985
4.786714 -1.4917014999999973
4.787714 -1.4975649999999976
4.788714 -1.503338000000007
4.789714 -1.5090130000000015
4.790714 -1.5145924999999982
4.791714 -1.5200759999999989
4.792714 -1.525459499999998
4.793715 -1.5307450000000038
4.794714 -1.535937500000002
4.795714 -1.5410299999999983
4.796714 -1.546021499999997
4.797714 -1.550917
4.798714 -1.5557160000000039
4.799714 -1.560413500000001
4.800714 -1.5650119999999983
4.801714 -1.569511499999995
4.802714 -1.5739120000000026
4.803714 -1.5782105000000004
4.804714 -1.5824069999999995
4.805714 -1.5865050000000016
4.806714 -1.5905014999999971
4.807714 -1.5943955000000014
4.808714 -1.5981839999999987
4.809714 -1.6018689999999975
4.810714 -1.6054520000000028
4.811714 -1.6089325000000005
4.812714 -1.6123084999999981
4.813715 -1.6155795000000033
4.814714 -1.6187465000000012
4.815714 -1.621807999999998
4.816714 -1.6247649999999998
4.817714 -1.6276144999999982
4.818714 -1.6303555000000014
4.819714 -1.632992500000003
4.820714 -1.6355235
4.821714 -1.6379459999999992
4.822714 -1.6402609999999997
4.823714 -1.642469
4.824714 -1.6445690000000002
4.825714 -1.6465610000000015
4.826715 -1.6484449999999977
4.827714 -1.6502204999999992
4.828714 -1.651888500000002
4.829714 -1.6534485
4.830714 -1.6548974999999997
4.831714 -1.6562374999999987
4.832714 -1.6574704999999996
4.833714 -1.658593500000001
4.834714 -1.659604999999999
4.835714 -1.6605084999999993
4.836714 -1.661303500000001
4.837714 -1.6619875
4.838714 -1.6625614999999994
4.839714 -1.6630265000000004
4.840714 -1.6633814999999996
4.841714 -1.6636255
4.842714 -1.6637604500000007
4.843714 -1.66378505
4.844714 -1.66369865
4.845714 -1.66350235
4.846714 -1.6631957499999999
4.847714 -1.662779075
4.848714 -1.662252285
4.849714 -1.6616152750000002
4.850714 -1.6608681150000002
4.851714 -1.6600109999999997
4.852714 -1.65904405
4.853714 -1.65796715
4.854714 -1.6567807
4.855714 -1.6554845999999999
4.856714 -1.6540795000000001
4.857714 -1.6525649999999998
4.858714 -1.6509414999999996
4.859715 -1.6492099999999996
4.860714 -1.6473695000000004
4.861714 -1.64542
4.862714 -1.6433630000000001
4.863714 -1.6411980000000004
4.864714 -1.6389239999999985
4.865714 -1.6365419999999984
4.866714 -1.6340535
4.867714 -1.6314585000000013
4.868714 -1.6287549999999997
4.869714 -1.6259439999999996
4.870714 -1.623027500000001
4.871714 -1.6200035000000008
4.872715 -1.6168719999999994
4.873714 -1.6136355000000002
4.874714 -1.610291500000002
4.875714 -1.6068399999999996
4.876714 -1.6032834999999994
4.877714 -1.599621
4.878714 -1.595851999999998
4.879714 -1.591973499999997
4.880714 -1.5879895000000002
4.881714 -1.5839005000000004
4.882714 -1.5797059999999987
4.883714 -1.575407500000001
4.884714 -1.5710015000000046
4.885714 -1.5664875000000005
4.886714 -1.5618689999999964
4.887714 -1.5571455
4.888714 -1.5523170000000004
4.889714 -1.5473834999999976
4.890714 -1.5423455000000001
4.891714 -1.5372060000000018
4.892715 -1.5319615000000002
4.893714 -1.5266124999999988
4.894714 -1.5211584999999994
4.895714 -1.515602500000001
4.896714 -1.5099444999999982
4.897714 -1.5041845000000018
4.898714 -1.4983265000000012
4.899714 -1.4923659999999985
4.900714 -1.486303500000002
4.901714 -1.480139499999999
4.902714 -1.473875999999998
4.903714 -1.4675169999999989
4.904714 -1.4610589999999999
4.905715 -1.4545015000000026
4.906714 -1.447845500000003
4.907714 -1.4410940000000003
4.908714 -1.4342455000000003
4.909714 -1.427300999999999
4.910714 -1.4202609999999944
4.911714 -1.4131250000000048
4.912714 -1.405895500000004
4.913714 -1.3985734999999986
4.914714 -1.3911549999999993
4.915714 -1.3836499999999987
4.916714 -1.3760499999999984
4.917714 -1.3683449999999948
4.918715 -1.3605500000000037
4.919714 -1.3526750000000072
4.920714 -1.3447100000000016
4.921714 -1.3366449999999943
4.922714 -1.32849
4.923714 -1.320249999999998
4.924714 -1.311919999999998
4.925714 -1.303495000000009
4.926714 -1.294985000000002
4.927714 -1.2863899999999984
4.928714 -1.2777049999999965
4.929714 -1.2689349999999984
4.930714 -1.260075000000002
4.931714 -1.2511249999999965
4.932714 -1.2420949999999964
4.933714 -1.2329850000000016
4.934714 -1.2237849999999975
4.935714 -1.2144949999999954
4.936714 -1.2051300000000005
4.937714 -1.195680000000009
4.938715 -1.1861449999999991
4.939714 -1.1765349999999963
4.940714 -1.1668400000000079
4.941714 -1.1570699999999938
4.942714 -1.1472149999999943
4.943714 -1.1372750000000091
4.944714 -1.1272700000000018
4.945714 -1.1171749999999963
4.946714 -1.1070049999999978
4.947714 -1.0967649999999969
4.948714 -1.0864450000000014
4.949714 -1.076050000000002
4.950714 -1.0655799999999986
4.951715 -1.055040000000004
4.952714 -1.0444250000000055
4.953714 -1.0337300000000014
4.954714 -1.0229699999999966
4.955714 -1.0121449999999916
4.956714 -1.0012400000000026
4.957714 -0.9902700000000023
4.958714 -0.9792350000000014
4.959714 -0.9681249999999968
4.960714 -0.9569499999999915
4.961714 -0.9457150000000093
4.962714 -0.9344100000000031
4.963714 -0.9230399999999965
4.964714 -0.9116050000000002
4.965714 -0.9001050000000035
4.966714 -0.888544999999997
4.967714 -0.876924999999992
4.968714 -0.8652500000000005
4.969714 -0.8535200000000012
4.970714 -0.8417199999999998
4.971714 -0.8298599999999995
4.972714 -0.817950000000004
4.973714 -0.8059850000000004
4.974714 -0.7939599999999981
4.975714 -0.7818850000000004
4.976714 -0.7697599999999966
4.977714 -0.7575800000000064
4.978714 -0.7453450000000084
4.979714 -0.7330599999999933
4.980714 -0.7207249999999937
4.981714 -0.7083450000000004
4.982714 -0.6959200000000026
4.983714 -0.6834399999999969
4.984715 -0.6709149999999976
4.985714 -0.6583450000000046
4.986714 -0.6457300000000071
4.987714 -0.633074999999996
4.988714 -0.6203749999999911
4.989714 -0.6076200000000002
4.990714 -0.5948349999999989
4.991714 -0.5820100000000056
4.992714 -0.5691350000000062
4.993714 -0.5562249999999949
4.994714 -0.5432750000000024
4.995714 -0.5302900000000088
4.996714 -0.5172699999999925
4.997715 -0.5042099999999949
4.998714 -0.49111500000000724
4.999714 -0.4779849999999968
5.000714 -0.4648149999999943
5.001714 -0.4516250000000067
5.002714 -0.4384000000000072
5.003714 -0.42513499999999405
5.004714 -0.411844999999994
5.005714 -0.39853000000000716
5.006714 -0.3851849999999993
5.007714 -0.3718049999999902
5.008714 -0.3584099999999978
5.009714 -0.3449900000000077
5.010714 -0.33154000000000733
5.011714 -0.3180700000000002
5.012714 -0.3045749999999953
5.013714 -0.2910649999999962
5.014714 -0.2775400000000028
5.015714 -0.26399000000000084
5.016714 -0.2504200000000029
5.017715 -0.2368400000000016
5.018714 -0.2232449999999952
5.019714 -0.20963000000000362
5.020714 -0.1960049999999978
5.021714 -0.1823649999999977
5.022714 -0.16872000000000675
5.023714 -0.15506500000000153
5.024714 -0.14139000000000035
5.025714 -0.12771499999999916
5.026714 -0.11402999999999457
5.027714 -0.1003349999999974
5.028714 -0.08664000000000024
5.029714 -0.07294000000000136
5.030715 -0.0592350000000008
5.031714 -0.04551999999999681
5.032714 -0.031810000000005376
5.033714 -0.018100000000003096
5.034714 -0.004389999999989975
5.035714 0.009325000000003168
5.036714 0.023034999999994605
5.037714 0.03673999999999518
5.038714 0.05044000000000489
5.039714 0.06414000000000376
5.040714 0.07783999999999179
5.041714 0.09151500000000382
5.042714 0.105190000000005
5.043715 0.11885999999999364
5.044714 0.13252000000000055
5.045714 0.14617500000000577
5.046714 0.15980999999999332
5.047714 0.17343499999999912
5.048714 0.18704499999999982
5.049714 0.2006349999999937
5.050714 0.21421500000000587
5.051714 0.2277850000000038
5.052714 0.24133499999999486
5.053714 0.2548599999999991
5.054714 0.268375
5.055714 0.2818650000000031
5.056714 0.29534000000000116
5.057714 0.3087950000000032
5.058714 0.32221500000000414
5.059714 0.33561499999999833
5.060714 0.3489999999999982
5.061714 0.36235499999999865
5.062714 0.3756850000000015
5.063715 0.38898499999999403
5.064714 0.4022549999999981
5.065714 0.4155000000000044
5.066714 0.4287099999999988
5.067714 0.44189000000000467
5.068714 0.45504000000000033
5.069714 0.4681549999999948
5.070714 0.48123499999999914
5.071714 0.494285000000004
5.072714 0.5072900000000045
5.073714 0.5202649999999945
5.074714 0.5332000000000037
5.075714 0.5460899999999973
5.076715 0.5589449999999899
5.077714 0.5717600000000015
5.078714 0.5845300000000084
5.079714 0.5972499999999984
5.080714 0.6099299999999964
5.081714 0.622559999999999
5.082714 0.6351399999999954
5.083714 0.6476800000000107
5.084714 0.6601700000000089
5.085714 0.6726049999999993
5.086714 0.6849899999999942
5.087714 0.6973199999999922
5.088714 0.7096000000000056
5.089714 0.7218350000000036
5.090714 0.7340050000000011
5.091714 0.7461200000000016
5.092714 0.7581849999999959
5.093714 0.7701900000000022
5.094714 0.7821299999999972
5.095714 0.7940149999999951
5.096714 0.8058450000000068
5.097714 0.8176099999999964
5.098714 0.829314999999998
5.099714 0.8409549999999991
5.100714 0.8525299999999998
5.101714 0.8640450000000016
5.102714 0.8754949999999921
5.103714 0.8868850000000057
5.104714 0.8982100000000078
5.105714 0.909459999999995
5.106714 0.9206499999999945
5.107714 0.9317700000000028
5.108714 0.9428199999999979
5.109715 0.9538050000000032
5.110714 0.9647200000000066
5.111714 0.9755599999999951
5.112714 0.9863250000000015
5.113714 0.9970200000000056
5.114714 1.0076449999999966
5.115714 1.0181999999999964
5.116714 1.0286699999999998
5.117714 1.039064999999999
5.118714 1.0493850000000053
5.119714 1.0596200000000044
5.120714 1.0697899999999922
5.121714 1.0798749999999944
5.122715 1.0898800000000017
5.123714 1.0998050000000035
5.124714 1.1096399999999962
5.125714 1.1193999999999962
5.126714 1.1290700000000085
5.127714 1.138665000000006
5.128714 1.1481699999999948
5.129714 1.157584999999996
5.130714 1.1669250000000044
5.131714 1.1761650000000001
5.132714 1.1853250000000013
5.133714 1.1943950000000043
5.134714 1.2033699999999965
5.135714 1.2122599999999923
5.136714 1.2210600000000007
5.137714 1.2297649999999984
5.138714 1.238379999999998
5.139714 1.2469000000000086
5.140714 1.2553299999999994
5.141714 1.2636599999999993
5.142715 1.2718949999999996
5.143714 1.2800399999999905
5.144714 1.2880749999999983
5.145714 1.2960250000000098
5.146714 1.3038749999999977
5.147714 1.3116199999999933
5.148714 1.31927
5.149714 1.326820000000005
5.150714 1.3342650000000067
5.151714 1.341609999999996
5.152714 1.3488599999999964
5.153714 1.3560000000000025
5.154714 1.3630399999999963
5.155715 1.369985000000001
5.156714 1.376817000000002
5.157714 1.3835414999999986
5.158714 1.3901650000000032
5.159714 1.3966845000000006
5.160714 1.403098500000002
5.161714 1.4094049999999994
5.162714 1.4156044999999962
5.163714 1.4216959999999959
5.164714 1.4276800000000025
5.165714 1.4335560000000016
5.166714 1.4393239999999985
5.167714 1.4449845000000021
5.168715 1.4505375000000016
5.169714 1.4559804999999961
5.170714 1.4613125000000007
5.171714 1.4665360000000047
5.172714 1.4716494999999985
5.173714 1.4766554999999992
5.174714 1.481551000000002
5.175714 1.486332999999998
5.176714 1.4910035
5.177714 1.4955609999999984
5.178714 1.500008499999997
5.179714 1.5043450000000003
5.180714 1.5085680000000017
5.181714 1.5126804999999999
5.182714 1.5166794999999964
5.183714 1.5205614999999997
5.184714 1.5243305000000045
5.185714 1.527986000000002
5.186714 1.5315279999999976
5.187714 1.5349565000000023
5.188715 1.538265500000002
5.189714 1.5414584999999992
5.190714 1.5445369999999985
5.191714 1.5475014999999976
5.192714 1.5503479999999996
5.193714 1.5530765000000013
5.194714 1.5556885
5.195714 1.5581809999999987
5.196714 1.560556499999999
5.197714 1.562813
5.198714 1.5649505000000001
5.199714 1.566971000000001
5.200714 1.5688710000000012
5.201715 1.5706519999999997
5.202714 1.5723139999999993
5.203714 1.573855
5.204714 1.5752755
5.205714 1.5765765
5.206714 1.5777580000000007
5.207714 1.5788179999999992
5.208714 1.579757499999999
5.209714 1.5805765000000007
5.210714 1.581275
5.211714 1.5818530000000002
5.212714 1.5823100000000005
5.213714 1.5826449999999999
5.214714 1.582859999999999
5.215714 1.5829544999999996
5.216714 1.5829268
5.217714 1.5827788499999995
5.218714 1.5825102500000001
5.219714 1.5821204000000002
5.220714 1.58161
5.221714 1.580978965
5.222714 1.5802273900000001
5.223714 1.5793554350000003
5.224714 1.5783633099999999
5.225714 1.57725095
5.226714 1.5760188000000002
5.227714 1.5746671499999996
5.228714 1.5731959499999997
5.229714 1.5716052500000004
5.230714 1.5698954999999997
5.231714 1.5680669999999997
5.232714 1.5661209999999999
5.233714 1.5640560000000006
5.234715 1.561873000000001
5.235714 1.5595729999999999
5.236714 1.557155
5.237714 1.5546204999999997
5.238714 1.5519690000000006
5.239714 1.5492015000000001
5.240714 1.546317499999999
5.241714 1.5433179999999984
5.242714 1.5402034999999994
5.243714 1.5369730000000006
5.244714 1.5336280000000009
5.245714 1.5301674999999995
5.246714 1.5265934999999988
5.247715 1.5229060000000016
5.248714 1.5191035000000006
5.249714 1.5151859999999981
5.250714 1.5111549999999996
5.251714 1.5070125000000019
5.252714 1.5027560000000015
5.253714 1.4983874999999989
5.254714 1.493905499999997
5.255714 1.4893099999999988
5.256714 1.4846040000000003
5.257714 1.479783999999999
5.258714 1.4748540000000039
5.259714 1.4698135000000003
5.260714 1.4646589999999968
5.261714 1.4593910000000023
5.262714 1.4540124999999995
5.263714 1.4485270000000015
5.264714 1.4429305000000021
5.265714 1.4372254999999974
5.266714 1.4314104999999986
5.267715 1.4254850000000021
5.268714 1.4194520000000015
5.269714 1.413311499999997
5.270714 1.4070624999999977
5.271714 1.4007059999999993
5.272714 1.3942454999999994
5.273714 1.3876795000000035
5.274714 1.3810085000000045
5.275714 1.374233499999998
5.276714 1.3673534999999992
5.277714 1.3603710000000035
5.278714 1.3532869999999957
5.279714 1.3461014999999978
5.280715 1.338817
5.281714 1.3314304999999975
5.282714 1.3239420000000015
5.283714 1.3163575000000043
5.284714 1.3086740000000012
5.285714 1.3008919999999964
5.286714 1.2930165000000018
5.287714 1.2850445000000024
5.288714 1.2769769999999998
5.289714 1.2688135000000014
5.290714 1.2605599999999992
5.291714 1.252207499999997
5.292714 1.2437659999999982
5.293715 1.235234999999999
5.294714 1.226609999999996
5.295714 1.2178950000000057
5.296714 1.2090850000000046
5.297714 1.200194999999998
5.298714 1.1912150000000041
5.299714 1.1821450000000011
5.300714 1.1729899999999909
5.301714 1.1637449999999934
5.302714 1.1544149999999993
5.303714 1.1450049999999996
5.304714 1.1355100000000036
5.305714 1.1259249999999985
5.306714 1.1162650000000003
5.307714 1.1065250000000075
5.308714 1.0966900000000037
5.309714 1.0867799999999963
5.310714 1.076794999999996
5.311714 1.0667249999999988
5.312714 1.0565799999999979
5.313715 1.046360000000004
5.314714 1.0360600000000044
5.315714 1.025685000000001
5.316714 1.0152300000000027
5.317714 1.0047049999999915
5.318714 0.9941049999999981
5.319714 0.9834300000000008
5.320714 0.9726850000000012
5.321714 0.9618699999999996
5.322714 0.9509849999999956
5.323714 0.9400300000000006
5.324714 0.9290050000000031
5.325714 0.9179100000000036
5.326715 0.9067549999999943
5.327714 0.8955250000000029
5.328714 0.8842350000000018
5.329714 0.872885000000002
5.330714 0.8614599999999982
5.331714 0.8499749999999959
5.332714 0.8384350000000071
5.333714 0.8268299999999963
5.334714 0.8151649999999974
5.335714 0.8034450000000016
5.336714 0.7916649999999961
5.337714 0.7798250000000027
5.338714 0.7679300000000013
5.339714 0.7559899999999955
5.340714 0.7439950000000034
5.341714 0.731935
5.342714 0.7198300000000029
5.343714 0.7076800000000013
5.344714 0.6954699999999902
5.345714 0.6832199999999978
5.346714 0.670925000000001
5.347714 0.6585750000000071
5.348714 0.6461900000000014
5.349714 0.6337550000000002
5.350714 0.6212750000000054
5.351714 0.6087650000000002
5.352714 0.5962049999999999
5.353714 0.5836049999999966
5.354714 0.570974999999994
5.355714 0.5583049999999994
5.356714 0.545595000000002
5.357714 0.5328450000000018
5.358714 0.5200650000000023
5.359715 0.5072599999999942
5.360714 0.49441999999999586
5.361714 0.4815450000000073
5.362714 0.46864000000000844
5.363714 0.4557049999999994
5.364714 0.44274499999999267
5.365714 0.4297549999999974
5.366714 0.4167350000000027
5.367714 0.40370000000000295
5.368714 0.3906399999999946
5.369714 0.3775499999999978
5.370714 0.3644450000000066
5.371714 0.35131499999999616
5.372715 0.3381549999999971
5.373714 0.3249850000000055
5.374714 0.3117949999999962
5.375714 0.2985850000000018
5.376714 0.285365000000004
5.377714 0.27212499999999934
5.378714 0.25886499999999874
5.379714 0.24559999999999643
5.380714 0.23232500000000153
5.381714 0.21903500000000153
5.382714 0.20573999999999984
5.383714 0.19243499999999472
5.384714 0.17911999999999703
5.385714 0.16580000000000847
5.386714 0.15247500000000738
5.387714 0.13914499999999375
5.388714 0.12581000000000006
5.389714 0.1124750000000064
5.390714 0.09914499999999277
5.391714 0.0858049999999974
5.392715 0.07247000000000373
5.393714 0.05914500000000263
5.394714 0.04582500000000324
5.395714 0.03250499999999301
5.396714 0.019189999999995322
5.397714 0.005885000000001046
5.398714 -0.007410000000000663
5.399714 -0.02069499999999896
5.400714 -0.03396999999999385
5.401714 -0.04723499999999617
5.402714 -0.060485000000004216
5.403714 -0.07372000000000714
5.404714 -0.08694499999999583
5.405715 -0.10014499999999767
5.406714 -0.11333000000000523
5.407714 -0.12649999999999684
5.408714 -0.13965000000000333
5.409714 -0.15278000000000297
5.410714 -0.1658849999999941
5.411714 -0.17897000000000007
5.412714 -0.19203499999999926
5.413714 -0.20506499999999733
5.414714 -0.21807499999999944
5.415714 -0.23106500000000554
5.416714 -0.24401000000000717
5.417714 -0.25693000000000027
5.418715 -0.2698349999999991
5.419714 -0.2827049999999968
5.420714 -0.2955300000000009
5.421714 -0.30832499999999474
5.422714 -0.32109499999999086
5.423714 -0.3338200000000042
5.424714 -0.3465150000000073
5.425714 -0.35918000000000017
5.426714 -0.37179499999999766
5.427714 -0.3843650000000015
5.428714 -0.3969000000000043
5.429714 -0.4093999999999951
5.430714 -0.42185499999999226
5.431714 -0.43426000000000486
5.432714 -0.4466150000000005
5.433714 -0.45893499999999493
5.434714 -0.4712150000000083
5.435714 -0.4834350000000012
5.436714 -0.4956049999999988
5.437714 -0.507725000000001
5.438715 -0.5197999999999986
5.439714 -0.5318199999999993
5.440714 -0.543784999999992
5.441714 -0.5557050000000018
5.442714 -0.5675650000000021
5.443714 -0.5793699999999944
5.444714 -0.5911200000000005
5.445714 -0.6028100000000078
5.446714 -0.6144450000000073
5.447714 -0.6260149999999954
5.448714 -0.6375299999999973
5.449714 -0.6489900000000021
5.450714 -0.6603700000000012
5.451715 -0.6716900000000017
5.452714 -0.6829599999999959
5.453714 -0.6941549999999971
5.454714 -0.7052899999999995
5.455714 -0.7163549999999996
5.456714 -0.7273499999999977
5.457714 -0.738284999999997
5.458714 -0.7491450000000032
5.459714 -0.7599350000000071
5.460714 -0.7706549999999981
5.461714 -0.7813049999999978
5.462714 -0.7918750000000027
5.463714 -0.8023749999999944
5.464714 -0.8128049999999949
5.465714 -0.8231600000000024
5.466714 -0.8334350000000043
5.467714 -0.8436350000000024
5.468714 -0.8537550000000055
5.469714 -0.8638000000000048
5.470714 -0.8737700000000003
5.471714 -0.8836499999999975
5.472714 -0.8934549999999909
5.473714 -0.9031800000000003
5.474714 -0.9128200000000025
5.475714 -0.9223749999999973
5.476714 -0.9318450000000067
5.477714 -0.9412349999999995
5.478714 -0.9505449999999974
5.479714 -0.9597649999999973
5.480714 -0.9688949999999992
5.481714 -0.9779400000000044
5.482714 -0.9869000000000023
5.483714 -0.995770000000002
5.484715 -1.0045449999999911
5.485714 -1.0132399999999964
5.486714 -1.0218450000000034
5.487714 -1.0303499999999979
5.488714 -1.0387650000000053
5.489714 -1.0470900000000034
5.490714 -1.0553249999999927
5.491714 -1.0634600000000023
5.492714 -1.0715050000000024
5.493714 -1.0794549999999923
5.494714 -1.087305000000002
5.495714 -1.0950650000000026
5.496714 -1.1027200000000001
5.497715 -1.1102799999999977
5.498714 -1.1177449999999955
5.499714 -1.125115000000004
5.500714 -1.1323850000000004
5.501714 -1.1395450000000025
5.502714 -1.1466150000000066
5.503714 -1.153584999999998
5.504714 -1.1604449999999955
5.505714 -1.1672099999999932
5.506714 -1.1738734999999951
5.507714 -1.1804325000000027
5.508714 -1.1868895000000057
5.509714 -1.1932425000000015
5.510714 -1.1994909999999976
5.511714 -1.2056349999999991
5.512714 -1.2116770000000017
5.513714 -1.2176110000000022
5.514714 -1.2234404999999973
5.515714 -1.229165499999998
5.516714 -1.234782500000002
5.517715 -1.2402915000000037
5.518714 -1.2456930000000015
5.519714 -1.2509904999999975
5.520714 -1.2561794999999985
5.521714 -1.261258000000002
5.522714 -1.2662265000000006
5.523714 -1.2710864999999991
5.524714 -1.2758389999999988
5.525714 -1.280481499999999
5.526714 -1.2850129999999982
5.527714 -1.289433500000002
5.528714 -1.2937435000000024
5.529714 -1.2979404999999993
5.530715 -1.3020239999999996
5.531714 -1.3059964999999991
5.532714 -1.309858500000001
5.533714 -1.313607499999999
5.534714 -1.317242499999997
5.535714 -1.3207635000000006
5.536714 -1.324169
5.537714 -1.3274610000000024
5.538714 -1.3306415000000005
5.539714 -1.333708999999995
5.540714 -1.336660500000003
5.541714 -1.3394950000000012
5.542714 -1.3422159999999979
5.543715 -1.3448240000000014
5.544714 -1.3473185000000032
5.545714 -1.3496960000000007
5.546714 -1.3519569999999976
5.547714 -1.3541064999999983
5.548714 -1.3561410000000003
5.549714 -1.3580590000000015
5.550714 -1.359861999999999
5.551714 -1.3615515
5.552714 -1.3631275000000018
5.553714 -1.3645884999999995
5.554714 -1.3659329999999996
5.555714 -1.3671640000000003
5.556714 -1.368281499999999
5.557714 -1.3692845000000002
5.558714 -1.370172000000002
5.559714 -1.370945999999999
5.560714 -1.371606999999998
5.561714 -1.3721525
5.562714 -1.3725845000000005
5.563715 -1.3729020000000005
5.564714 -1.3731049999999998
5.565714 -1.3731949999999993
5.566714 -1.3731720000000005
5.567714 -1.3730350000000002
5.568714 -1.3727844999999996
5.569714 -1.3724209999999994
5.570714 -1.3719435000000006
5.571714 -1.3713525
5.572714 -1.3706484999999995
5.573714 -1.3698315000000005
5.574714 -1.3689020000000005
5.575714 -1.3678595
5.576715 -1.3667040499999996
5.577714 -1.3654363999999997
5.578714 -1.3640567
5.579714 -1.36256475
5.580714 -1.36096115
5.581714 -1.3592460400000002
5.582714 -1.35741957
5.583714 -1.35548206
5.584714 -1.35343378
5.585714 -1.3512751
5.586714 -1.3490065999999998
5.587714 -1.34662805
5.588714 -1.3441400000000003
5.589714 -1.3415430999999998
5.590714 -1.3388371499999994
5.591714 -1.3360234999999996
5.592714 -1.3331010000000005
5.593714 -1.3300710000000007
5.594714 -1.3269345000000001
5.595714 -1.3236904999999994
5.596714 -1.3203404999999997
5.597714 -1.3168845000000005
5.598714 -1.313323
5.599714 -1.3096559999999997
5.600714 -1.3058845000000008
5.601714 -1.3020084999999992
5.602714 -1.298028999999998
5.603714 -1.2939465000000019
5.604714 -1.2897609999999997
5.605714 -1.2854739999999993
5.606714 -1.2810840000000012
5.607714 -1.276593
5.608714 -1.2720014999999993
5.609715 -1.2673085000000004
5.610714 -1.2625169999999992
5.611714 -1.2576260000000001
5.612714 -1.2526360000000005
5.613714 -1.2475489999999985
5.614714 -1.2423640000000002
5.615714 -1.2370830000000008
5.616714 -1.231706500000001
5.617714 -1.2262345000000003
5.618714 -1.2206684999999984
5.619714 -1.215006499999998
5.620714 -1.2092495000000005
5.621714 -1.2034025000000024
5.622715 -1.1974654999999974
5.623714 -1.1914349999999978
5.624714 -1.1853115000000012
5.625714 -1.1790980000000009
5.626714 -1.1727970000000032
5.627714 -1.166406000000002
5.628714 -1.159927499999998
5.629714 -1.1533614999999968
5.630714 -1.1467085000000017
5.631714 -1.1399710000000027
5.632714 -1.1331460000000009
5.633714 -1.1262365000000008
5.634714 -1.119243
5.635714 -1.1121649999999956
5.636714 -1.1050054999999968
5.637714 -1.0977645000000038
5.638714 -1.0904420000000006
5.639714 -1.0830379999999975
5.640714 -1.0755550000000014
5.641714 -1.0679915000000013
5.642715 -1.0603459999999985
5.643714 -1.052624500000001
5.644714 -1.0448275000000018
5.645714 -1.0369519999999963
5.646714 -1.0290009999999998
5.647714 -1.0209740000000034
5.648714 -1.0128715
5.649714 -1.0046960000000005
5.650714 -0.996447999999998
5.651714 -0.988127499999998
5.652714 -0.9797370000000014
5.653714 -0.9712765000000024
5.654714 -0.9627430000000023
5.655715 -0.9541399999999983
5.656714 -0.9454699999999961
5.657714 -0.9367330000000016
5.658714 -0.9279290000000038
5.659714 -0.919060999999996
5.660714 -0.910129
5.661714 -0.9011329999999994
5.662714 -0.892073
5.663714 -0.8829520000000002
5.664714 -0.8737699999999949
5.665714 -0.8645265000000022
5.666714 -0.8552244999999992
5.667714 -0.8458649999999984
5.668715 -0.8364500000000025
5.669714 -0.8269789999999971
5.670714 -0.8174494999999979
5.671714 -0.8078700000000034
5.672714 -0.7982400000000047
5.673714 -0.7885450000000054
5.674714 -0.7788
5.675714 -0.7690099999999901
5.676714 -0.7591749999999974
5.677714 -0.7492900000000092
5.678714 -0.7393500000000023
5.679714 -0.7293699999999926
5.680714 -0.7193500000000018
5.681714 -0.7092800000000048
5.682714 -0.6991600000000017
5.683714 -0.6890049999999973
5.684714 -0.6788049999999993
5.685714 -0.6685649999999985
5.686714 -0.6582899999999967
5.687714 -0.6479700000000012
5.688715 -0.6376100000000029
5.689714 -0.6272200000000051
5.690714 -0.6167999999999972
5.691714 -0.6063399999999973
5.692714 -0.5958399999999946
5.693714 -0.585319999999996
5.694714 -0.5747700000000088
5.695714 -0.5641750000000062
5.696714 -0.5535599999999968
5.697714 -0.5429149999999988
5.698714 -0.5322400000000015
5.699714 -0.5215399999999957
5.700714 -0.5108149999999921
5.701715 -0.5000750000000052
5.702714 -0.48930500000000804
5.703714 -0.47851499999999314
5.704714 -0.46770000000000234
5.705714 -0.45686000000000293
5.706714 -0.44600499999999843
5.707714 -0.43512999999999796
5.708714 -0.4242399999999924
5.709714 -0.4133300000000017
5.710714 -0.40241000000000754
5.711714 -0.3914700000000066
5.712714 -0.3805199999999914
5.713714 -0.36955999999999445
5.714714 -0.35858500000000326
5.715714 -0.3475999999999978
5.716714 -0.3366049999999998
5.717714 -0.3256050000000001
5.718714 -0.3145900000000061
5.719714 -0.30356999999999956
5.720714 -0.2925449999999913
5.721714 -0.281515000000003
5.722714 -0.2704800000000022
5.723714 -0.25943999999999967
5.724714 -0.24840499999999885
5.725714 -0.23737499999999973
5.726714 -0.22633500000000806
5.727714 -0.21529500000000554
5.728714 -0.2042649999999956
5.729714 -0.19323499999999647
5.730714 -0.18220499999999734
5.731714 -0.17117999999999994
5.732714 -0.16017000000000764
5.733714 -0.14916999999999708
5.734715 -0.13817499999999905
5.735714 -0.12718500000000274
5.736714 -0.116204999999999
5.737714 -0.10524500000000207
5.738714 -0.09429499999999771
5.739714 -0.08335999999999846
5.740714 -0.07243500000000264
5.741714 -0.06152500000000108
5.742714 -0.05063499999999549
5.743714 -0.03975999999999502
5.744714 -0.028910000000003083
5.745714 -0.018080000000007118
5.746714 -0.00726999999999629
5.747715 0.0035150000000060133
5.748714 0.014280000000001496
5.749714 0.025030000000002706
5.750714 0.03574999999999369
5.751714 0.04643499999999441
5.752714 0.057095000000008306
5.753714 0.06773000000000282
5.754714 0.07833499999999796
5.755714 0.0889149999999954
5.756714 0.09946499999999346
5.757714 0.10998000000000127
5.758714 0.12046000000000799
5.759714 0.1309150000000062
5.760714 0.14133499999999244
5.761714 0.15170999999999588
5.762714 0.16205499999999992
5.763714 0.17236500000000288
5.764714 0.18264000000000474
5.765714 0.1928700000000021
5.766714 0.20305999999999666
5.767715 0.21321999999999183
5.768714 0.2233400000000059
5.769714 0.23341500000000462
5.770714 0.24344499999999883
5.771714 0.2534350000000011
5.772714 0.26338500000000054
5.773714 0.2732849999999938
5.774714 0.28313999999999334
5.775714 0.29295500000000096
5.776714 0.30272000000000243
5.777714 0.31243999999999933
5.778714 0.3221150000000026
5.779714 0.33174500000000134
5.780715 0.3413249999999939
5.781714 0.3508500000000002
5.782714 0.36033000000000204
5.783714 0.3697550000000068
5.784714 0.3791300000000053
5.785714 0.3884549999999976
5.786714 0.397720000000002
5.787714 0.4069350000000002
5.788714 0.41609499999999044
5.789714 0.4252049999999962
5.790714 0.43426000000000486
5.791714 0.44325000000000225
5.792714 0.4521850000000025
5.793715 0.4610649999999949
5.794714 0.46988499999999933
5.795714 0.4786350000000016
5.796714 0.4873249999999942
5.797714 0.49596000000000057
5.798714 0.5045300000000065
5.799714 0.5130400000000028
5.800714 0.5214900000000003
5.801714 0.5298699999999956
5.802714 0.5381799999999997
5.803714 0.5464250000000032
5.804714 0.5546049999999954
5.805714 0.5627199999999979
5.806714 0.5707599999999966
5.807714 0.5787250000000022
5.808714 0.586630000000009
5.809714 0.5944650000000028
5.810714 0.602219999999991
5.811714 0.6099100000000004
5.812714 0.6175300000000076
5.813715 0.6250750000000002
5.814714 0.6325449999999996
5.815714 0.6399349999999934
5.816714 0.6472549999999959
5.817714 0.654505000000007
5.818714 0.6616800000000035
5.819714 0.6687699999999925
5.820714 0.6757900000000012
5.821714 0.682735000000006
5.822714 0.6895949999999925
5.823714 0.6963849999999986
5.824714 0.7031000000000007
5.825714 0.7097299999999956
5.826715 0.7162800000000067
5.827714 0.7227500000000011
5.828714 0.729141999999993
5.829714 0.7354605000000074
5.830714 0.7416995000000034
5.831714 0.7478579999999958
5.832714 0.7539320000000006
5.833714 0.7599270000000011
5.834714 0.7658410000000002
5.835714 0.7716734999999996
5.836714 0.7774244999999994
5.837714 0.7830939999999996
5.838714 0.7886815000000021
5.839714 0.7941879999999978
5.840714 0.7996134999999972
5.841714 0.8049540000000001
5.842714 0.8102100000000046
5.843714 0.8153814999999996
5.844714 0.8204689999999999
5.845714 0.8254750000000003
5.846714 0.830395999999999
5.847714 0.8352335000000007
5.848714 0.8399860000000003
5.849714 0.8446510000000028
5.850714 0.8492294999999986
5.851714 0.8537234999999959
5.852714 0.8581294999999979
5.853714 0.8624480000000024
5.854714 0.8666829999999992
5.855714 0.8708304999999985
5.856714 0.8748900000000026
5.857714 0.8788600000000013
5.858714 0.882742499999997
5.859715 0.8865404999999998
5.860714 0.8902485000000046
5.861714 0.893866000000002
5.862714 0.8973959999999969
5.863714 0.900835999999999
5.864714 0.904186500000001
5.865714 0.9074489999999968
5.866714 0.9106210000000019
5.867714 0.9137030000000034
5.868714 0.9166974999999966
5.869714 0.9196025000000007
5.870714 0.9224170000000029
5.871714 0.9251409999999984
5.872715 0.9277750000000011
5.873714 0.9303184999999967
5.874714 0.9327719999999996
5.875714 0.935135000000001
5.876714 0.9374079999999988
5.877714 0.9395910000000037
5.878714 0.9416834999999962
5.879714 0.9436890000000003
5.880714 0.9456040000000029
5.881714 0.9474284999999983
5.882714 0.9491630000000011
5.883714 0.9508104999999991
5.884714 0.9523675000000009
5.885714 0.9538344999999994
5.886714 0.955215499999997
5.887714 0.9565060000000012
5.888714 0.9577080000000012
5.889714 0.9588224999999985
5.890714 0.9598499999999992
5.891714 0.9607890000000013
5.892715 0.9616405000000005
5.893714 0.9624054999999986
5.894714 0.9630834999999999
5.895714 0.963674500000002
5.896714 0.9641789999999999
5.897714 0.9645984999999987
5.898714 0.9649319999999998
5.899714 0.9651789999999993
5.900714 0.9653404999999992
5.901714 0.9654189999999998
5.902714 0.9654135000000001
5.903714 0.9653215000000018
5.904714 0.9651455000000005
5.905715 0.9648854999999986
5.906714 0.9645415000000015
5.907714 0.9641150000000008
5.908714 0.9636059999999992
5.909714 0.9630140000000011
5.910714 0.9623385000000005
5.911714 0.9615814999999978
5.912714 0.9607424999999987
5.913714 0.9598195000000006
5.914714 0.9588155000000008
5.915714 0.9577300000000001
5.916714 0.9565624999999991
5.917714 0.9553150000000005
5.918715 0.9539860000000011
5.919714 0.952576
5.920714 0.9510854999999994
5.921714 0.9495144999999993
5.922714 0.9478645000000004
5.923714 0.9461345
5.924714 0.944324
5.925714 0.9424350000000007
5.926714 0.9404669999999998
5.927714 0.9384208999999996
5.928714 0.9362966499999996
5.929714 0.9340940000000001
5.930714 0.9318140500000003
5.931714 0.9294570000000002
5.932714 0.9270235999999996
5.933714 0.92451375
5.934714 0.9219280000000002
5.935714 0.9192671000000001
5.936714 0.91653135
5.937714 0.9137211549999998
5.938715 0.910837095
5.939714 0.9078797449999999
5.940714 0.904849605
5.941714 0.9017472000000002
5.942714 0.89857325
5.943714 0.8953280499999997
5.944714 0.89201235
5.945714 0.8886271000000001
5.946714 0.8851724500000001
5.947714 0.8816492500000002
5.948714 0.8780581999999999
5.949714 0.8743997499999999
5.950714 0.8706748999999996
5.951715 0.8668839999999998
5.952714 0.8630284999999996
5.953714 0.8591079999999998
5.954714 0.8551225000000002
5.955714 0.8510750000000009
5.956714 0.8469655000000001
5.957714 0.8427924999999996
5.958714 0.8385585000000003
5.959714 0.834265
5.960714 0.8299110000000004
5.961714 0.8254975
5.962714 0.8210255000000002
5.963714 0.8164959999999997
5.964714 0.8119094999999995
5.965714 0.8072660000000006
5.966714 0.8025665000000005
5.967714 0.7978110000000005
5.968714 0.7930010000000001
5.969714 0.7881374999999994
5.970714 0.7832200000000002
5.971714 0.7782494999999988
5.972714 0.7732279999999978
5.973714 0.7681549999999995
5.974714 0.763029500000002
5.975714 0.7578535000000004
5.976714 0.7526279999999987
5.977714 0.7473545000000019
5.978714 0.7420314999999995
5.979714 0.7366599999999984
5.980714 0.7312424999999997
5.981714 0.7257770000000001
5.982714 0.7202645000000014
5.983714 0.714707000000001
5.984715 0.7091044999999987
5.985714 0.7034584999999994
5.986714 0.6977684999999998
5.987714 0.6920339999999991
5.988714 0.6862570000000002
5.989714 0.6804385000000018
5.990714 0.6745785000000011
5.991714 0.6686779999999998
5.992714 0.6627379999999988
5.993714 0.6567584999999987
5.994714 0.6507410000000012
5.995714 0.6446850000000004
5.996714 0.6385920000000012
5.997715 0.6324625000000013
5.998714 0.6262969999999989
5.999714 0.6200980000000003
6.000714 0.6138655
6.001714 0.6076004999999994
6.002714 0.6013010000000012
6.003714 0.594969499999998
6.004714 0.5886104999999991
6.005714 0.5822195000000033
6.006714 0.5757990000000007
6.007714 0.569352499999999
6.008714 0.5628765000000013
6.009714 0.5563749999999972
6.010714 0.5498469999999959
6.011714 0.5432955000000017
6.012714 0.5367214999999999
6.013714 0.5301204999999976
6.014714 0.5234965000000004
6.015714 0.5168520000000039
6.016714 0.5101870000000024
6.017715 0.5035019999999996
6.018714 0.4967964999999974
6.019714 0.49007350000000005
6.020714 0.4833330000000022
6.021714 0.4765754999999964
6.022714 0.4697999999999974
6.023714 0.46301000000000214
6.024714 0.4562054999999998
6.025714 0.4493865000000012
6.026714 0.4425559999999998
6.027714 0.4357104999999986
6.028714 0.42885350000000005
6.029714 0.4219880000000029
6.030715 0.4151110000000029
6.031714 0.4082219999999967
6.032714 0.4013269999999982
6.033714 0.39442350000000115
6.034714 0.3875089999999992
6.035714 0.3805880000000016
6.036714 0.3736610000000008
6.037714 0.36672850000000035
6.038714 0.3597905000000002
6.039714 0.3528464999999969
6.040714 0.345901500000003
6.041714 0.338951500000002
6.042714 0.3319994999999981
6.043715 0.3250464999999983
6.044714 0.31809000000000154
6.045714 0.311131500000002
6.046714 0.304172999999997
6.047714 0.2972169999999983
6.048714 0.29026099999999955
6.049714 0.2833084999999977
6.050714 0.2763585000000021
6.051714 0.26941100000000195
6.052714 0.2624669999999987
6.053714 0.25552599999999964
6.054714 0.2485905000000003
6.055714 0.24165750000000186
6.056714 0.23473099999999908
6.057714 0.22781349999999834
6.058714 0.22090099999999926
6.059714 0.21399750000000217
6.060714 0.20710300000000167
6.061714 0.2002169999999997
6.062714 0.19333950000000175
6.063715 0.18647100000000033
6.064714 0.17961449999999976
6.065714 0.17276899999999862
6.066714 0.1659354999999983
6.067714 0.1591164999999997
6.068714 0.15231200000000275
6.069714 0.14551899999999782
6.070714 0.1387405
6.071714 0.13197749999999986
6.072714 0.12523099999999887
6.073714 0.11850200000000383
6.074714 0.1117909999999965
6.075714 0.10509649999999914
6.076715 0.09842000000000033
6.077714 0.09176749999999777
6.078714 0.08513450000000403
6.079714 0.07851899999999998
6.080714 0.07192449999999877
6.081714 0.06535300000000324
6.082714 0.05880449999999711
6.083714 0.05228200000000093
6.084714 0.045783000000003016
6.085714 0.039304499999999076
6.086714 0.03285249999999767
6.087714 0.02642650000000079
6.088714 0.020026500000003018
6.089714 0.013652499999998935
6.090714 0.007304999999997383
6.091714 0.0009864999999992154
6.092714 -0.005303000000000989
6.093714 -0.01156550000000066
6.094714 -0.01779950000000037
6.095714 -0.024002000000001265
6.096714 -0.03017499999999535
6.097714 -0.03631849999999889
6.098714 -0.04243350000000248
6.099714 -0.0485164999999984
6.100714 -0.0545665000000015
6.101714 -0.06058550000000379
6.102714 -0.06656949999999956
6.103714 -0.0725204999999971
6.104714 -0.07844349999999808
6.105714 -0.08433149999999799
6.106714 -0.09018399999999879
6.107714 -0.09600200000000193
6.108714 -0.10178500000000397
6.109715 -0.1075325000000015
6.110714 -0.11324599999999936
6.111714 -0.11892450000000154
6.112714 -0.12456399999999693
6.113714 -0.1301664999999992
6.114714 -0.13573450000000384
6.115714 -0.14126449999999768
6.116714 -0.14675349999999812
6.117714 -0.15220699999999948
6.118714 -0.15762299999999888
6.119714 -0.16299600000000206
6.120714 -0.16833099999999987
6.121714 -0.1736274999999997
6.122715 -0.17888100000000334
6.123714 -0.18409349999999733
6.124714 -0.18926499999999793
6.125714 -0.19439600000000315
6.126714 -0.19948650000000215
6.127714 -0.20453599999999691
6.128714 -0.20954149999999946
6.129714 -0.2145010000000015
6.130714 -0.2194194999999993
6.131714 -0.22429750000000173
6.132714 -0.22912900000000022
6.133714 -0.23391349999999678
6.134714 -0.23865400000000112
6.135714 -0.24335450000000264
6.136714 -0.24800849999999483
6.137714 -0.2526155000000013
6.138714 -0.25717900000000277
6.139714 -0.26169549999999686
6.140714 -0.2661690000000001
6.141714 -0.27059599999999945
6.142715 -0.274972999999998
6.143714 -0.2793035000000035
6.144714 -0.28359050000000385
6.145714 -0.28783100000000034
6.146714 -0.29202199999999945
6.147714 -0.2961665
6.148714 -0.3002614999999978
6.149714 -0.30430949999999907
6.150714 -0.30831149999999985
6.151714 -0.3122639999999979
6.152714 -0.31616900000000137
6.153714 -0.320025499999998
6.154714 -0.32383550000000166
6.155715 -0.32759850000000335
6.156714 -0.3313094999999959
6.157714 -0.3349704999999986
6.158714 -0.3385850000000028
6.159714 -0.342153500000001
6.160714 -0.3456719999999985
6.161714 -0.34914099999999854
6.162714 -0.3525609999999993
6.163714 -0.3559315000000026
6.164714 -0.35925499999999866
6.165714 -0.36252899999999727
6.166714 -0.36575050000000514
6.167714 -0.36892600000000164
6.168715 -0.3720544999999962
6.169714 -0.3751304999999999
6.170714 -0.3781580000000023
6.171714 -0.38113500000000056
6.172714 -0.3840629999999994
6.173714 -0.3869444999999997
6.174714 -0.38977599999999923
6.175714 -0.3925555000000005
6.176714 -0.39528500000000105
6.177714 -0.39796850000000106
6.178714 -0.40060249999999836
6.179714 -0.4031869999999982
6.180714 -0.4057220000000007
6.181714 -0.40820750000000044
6.182714 -0.41064349999999733
6.183714 -0.41302999999999696
6.184714 -0.4153670000000046
6.185714 -0.41765450000000404
6.186714 -0.4198954999999995
6.187714 -0.42208699999999766
6.188715 -0.42422899999999836
6.189714 -0.4263215000000018
6.190714 -0.42836500000000044
6.191714 -0.43036099999999905
6.192714 -0.4323079999999984
6.193714 -0.43420599999999837
6.194714 -0.436054000000003
6.195714 -0.4378540000000015
6.196714 -0.4396074999999988
6.197714 -0.4413130000000009
6.198714 -0.44297049999999966
6.199714 -0.4445799999999977
6.200714 -0.4461415000000005
6.201715 -0.447655
6.202714 -0.44912150000000034
6.203714 -0.45054150000000204
6.204714 -0.4519139999999985
6.205714 -0.45323849999999966
6.206714 -0.45451750000000096
6.207714 -0.45574999999999843
6.208714 -0.4569345000000007
6.209714 -0.4580725000000017
6.210714 -0.4591654999999982
6.211714 -0.4602130000000003
6.212714 -0.4612140000000012
6.213714 -0.4621689999999989
6.214714 -0.4630784999999995
6.215714 -0.46394250000000037
6.216714 -0.46476200000000006
6.217714 -0.465536
6.218714 -0.4662650000000009
6.219714 -0.46695100000000006
6.220714 -0.4675924999999982
6.221714 -0.4681899999999986
6.222714 -0.4687435000000014
6.223714 -0.46925300000000114
6.224714 -0.46971949999999923
6.225714 -0.47014149999999894
6.226714 -0.47052150000000115
6.227714 -0.4708595000000004
6.228714 -0.4711534999999992
6.229714 -0.4714049999999999
6.230714 -0.4716145000000003
6.231714 -0.47178299999999923
6.232714 -0.47190999999999866
6.233714 -0.4719944999999998
6.234715 -0.4720359999999994
6.235714 -0.47203800000000223
6.236714 -0.47199900000000083
6.237714 -0.4719184999999999
6.238714 -0.47179900000000036
6.239714 -0.47163749999999793
6.240714 -0.4714355
6.241714 -0.4711955000000022
6.242714 -0.4709159999999996
6.243714 -0.4705959999999989
6.244714 -0.47023650000000156
6.245714 -0.4698389999999988
6.246714 -0.46940399999999954
6.247715 -0.4689310000000003
6.248714 -0.4684189999999998
6.249714 -0.46786900000000065
6.250714 -0.4672824999999995
6.251714 -0.466659
6.252714 -0.46599850000000054
6.253714 -0.46530150000000053
6.254714 -0.46456949999999947
6.255714 -0.4638015
6.256714 -0.4629974999999993
6.257714 -0.4621589999999996
6.258714 -0.46128600000000086
6.259714 -0.46037950000000044
6.260714 -0.4594390000000004
6.261714 -0.45846449999999933
6.262714 -0.4574574999999993
6.263714 -0.45641800000000043
6.264714 -0.4553455000000007
6.265714 -0.45424200000000003
6.266714 -0.4531069999999992
6.267715 -0.45194000000000023
6.268714 -0.45074300000000056
6.269714 -0.44951600000000014
6.270714 -0.44825899999999896
6.271714 -0.44697199999999965
6.272714 -0.4456565000000005
6.273714 -0.4443129999999993
6.274714 -0.4429409999999996
6.275714 -0.4415400000000005
6.276714 -0.44011100000000086
6.277714 -0.4386554999999999
6.278714 -0.437173
6.279714 -0.4356640000000001
6.280715 -0.4341288999999995
6.281714 -0.43256814999999976
6.282714 -0.4309822500000002
6.283714 -0.42937100000000034
6.284714 -0.42773540000000015
6.285714 -0.42607574999999986
6.286714 -0.4243916499999997
6.287714 -0.42268435000000004
6.288714 -0.4209542000000003
6.289714 -0.41920104999999985
6.290714 -0.4174258499999998
6.291714 -0.41562904999999994
6.292714 -0.4138106500000001
6.293715 -0.4119713
6.294714 -0.4101114999999998
6.295714 -0.4082316
6.296714 -0.4063319000000001
6.297714 -0.4044128000000001
6.298714 -0.40247475
6.299714 -0.40051819999999994
6.300714 -0.39854345
6.301714 -0.39655077999999994
6.302714 -0.394540755
6.303714 -0.3925136700000001
6.304714 -0.390469825
6.305714 -0.38840961000000007
6.306714 -0.38633342
6.307714 -0.38424158999999997
6.308714 -0.3821345
6.309714 -0.3800123999999999
6.310714 -0.37787585
6.311714 -0.37572510000000015
6.312714 -0.37356039999999996
6.313715 -0.37138224999999997
6.314714 -0.36919100000000016
6.315714 -0.36698695000000003
6.316714 -0.36477049999999994
6.317714 -0.36254205
6.318714 -0.36030175000000003
6.319714 -0.3580500499999999
6.320714 -0.35578724999999967
6.321714 -0.3535138499999998
6.322714 -0.35123009999999993
6.323714 -0.34893600000000047
6.324714 -0.34663210000000017
6.325714 -0.34431904999999985
6.326715 -0.3419969
6.327714 -0.3396657500000001
6.328714 -0.33732615000000016
6.329714 -0.33497849999999985
6.330714 -0.3326229499999999
6.331714 -0.3302593499999997
6.332714 -0.32788854999999967
6.333714 -0.32551130000000045
6.334714 -0.32312700000000016
6.335714 -0.32073649999999965
6.336714 -0.31834000000000007
6.337714 -0.315937
6.338714 -0.31352950000000035
6.339714 -0.3111164999999996
6.340714 -0.3086984999999998
6.341714 -0.3062770000000005
6.342714 -0.3038504999999995
6.343714 -0.3014205000000003
6.344714 -0.2989870000000001
6.345714 -0.2965500000000004
6.346714 -0.2941100000000005
6.347714 -0.2916674999999997
6.348714 -0.28922349999999947
6.349714 -0.28677799999999987
6.350714 -0.2843310000000008
6.351714 -0.2818814999999995
6.352714 -0.27943199999999957
6.353714 -0.27698300000000037
6.354714 -0.27453199999999967
6.355714 -0.2720814999999997
6.356714 -0.26963199999999976
6.357714 -0.2671824999999999
6.358714 -0.264734
6.359715 -0.26228750000000034
6.360714 -0.25984149999999995
6.361714 -0.2573970000000004
6.362714 -0.2549560000000004
6.363714 -0.25251649999999987
6.364714 -0.2500789999999994
6.365714 -0.24764449999999916
6.366714 -0.24521350000000125
6.367714 -0.2427855000000008
6.368714 -0.24036049999999917
6.369714 -0.23793999999999993
6.370714 -0.2355230000000003
6.371714 -0.23310899999999946
6.372715 -0.2306994999999996
6.373714 -0.2282945000000008
6.374714 -0.22589300000000018
6.375714 -0.2234959999999992
6.376714 -0.22110450000000062
6.377714 -0.21871750000000034
6.378714 -0.21633549999999904
6.379714 -0.21395849999999947
6.380714 -0.21158550000000015
6.381714 -0.2092184999999999
6.382714 -0.20685750000000008
6.383714 -0.20450200000000132
6.384714 -0.20215199999999955
6.385714 -0.1998069999999995
6.386714 -0.19746950000000063
6.387714 -0.19513749999999877
6.388714 -0.1928119999999994
6.389714 -0.19049499999999994
6.390714 -0.18818399999999955
6.391714 -0.18587850000000158
6.392715 -0.18358250000000087
6.393714 -0.18129400000000004
6.394714 -0.1790120000000003
6.395714 -0.17673849999999916
6.396714 -0.17447299999999855
6.397714 -0.17221599999999923
6.398714 -0.16996900000000062
6.399714 -0.16773150000000198
6.400714 -0.16550050000000174
6.401714 -0.1632784999999981
6.402714 -0.16106649999999786
6.403714 -0.15886450000000102
6.404714 -0.15667150000000077
6.405715 -0.15448749999999978
6.406714 -0.15231349999999946
6.407714 -0.1501509999999993
6.408714 -0.14799900000000055
6.409714 -0.14585550000000036
6.410714 -0.14372350000000028
6.411714 -0.1416015000000009
6.412714 -0.13949000000000025
6.413714 -0.13739050000000042
6.414714 -0.13529949999999916
6.415714 -0.13321999999999803
6.416714 -0.1311519999999997
6.417714 -0.12909600000000226
6.418715 -0.1270515000000022
6.419714 -0.12501649999999945
6.420714 -0.12299249999999881
6.421714 -0.120980499999999
6.422714 -0.11898100000000075
6.423714 -0.11699299999999992
6.424714 -0.11501549999999779
6.425714 -0.11304950000000119
6.426714 -0.11109650000000146
6.427714 -0.10915549999999984
6.428714 -0.10722600000000107
6.429714 -0.10530749999999899
6.430714 -0.10340149999999847
6.431714 -0.10150850000000021
6.432714 -0.09962650000000138
6.433714 -0.09775700000000137
6.434714 -0.09590000000000022
6.435714 -0.09405449999999918
6.436714 -0.0922214999999997
6.437714 -0.09040099999999907
6.438715 -0.08859199999999856
6.439714 -0.0867950000000016
6.440714 -0.08501100000000147
6.441714 -0.08323849999999879
6.442714 -0.08147749999999891
6.443714 -0.07972999999999932
6.444714 -0.07799549999999927
6.445714 -0.07627099999999994
6.446714 -0.07455800000000072
6.447714 -0.07285850000000177
6.448714 -0.07117199999999967
6.449714 -0.06949700000000039
6.450714 -0.06783249999999982
6.451715 -0.0661804999999981
6.452714 -0.06454199999999935
6.453714 -0.06291400000000202
6.454714 -0.06129700000000139
6.455714 -0.0596929999999976
6.456714 -0.05810300000000021
6.457714 -0.05652400000000224
6.458714 -0.054954999999999546
6.459714 -0.05339999999999783
6.460714 -0.05185600000000095
6.461714 -0.050323500000001485
6.462714 -0.04880399999999886
6.463714 -0.047295000000000365
6.464714 -0.045798
6.465714 -0.04431349999999847
6.466714 -0.04284049999999978
6.467714 -0.041378500000000505
6.468714 -0.03992800000000136
6.469714 -0.038489500000000336
6.470714 -0.037061999999998735
6.471714 -0.03564650000000068
6.472714 -0.03424199999999932
6.473714 -0.03284949999999881
6.474714 -0.031468500000001134
6.475714 -0.03009799999999945
6.476714 -0.02873750000000118
6.477714 -0.02738800000000232
6.478714 -0.02605049999999888
6.479714 -0.024723499999999562
6.480714 -0.023406999999998943
6.481714 -0.022099999999998315
6.482714 -0.020803500000001807
6.483714 -0.019518500000000008
6.484715 -0.018243499999998906
6.485714 -0.0169780000000005
6.486714 -0.01572350000000151
6.487714 -0.014479000000000509
6.488714 -0.013243499999998784
6.489714 -0.012016999999999042
6.490714 -0.0108005
6.491714 -0.009594000000001657
6.492714 -0.008396499999999878
6.493714 -0.007208999999998799
6.494714 -0.0060304999999997045
6.495714 -0.004860499999999172
6.496714 -0.0036989999999999116
6.497715 -0.0025464999999999256
6.498714 -0.0014025000000012118
6.499714 -0.0002665000000003472
6.500714 0.0008614999999999578
6.501714 0.0019820000000004157
6.502714 0.0030935000000015993
6.503714 0.004196999999999513
6.504714 0.005293999999999004
6.505714 0.0063839999999993615
6.506714 0.007466499999999872
6.507714 0.008541999999998537
6.508714 0.009610000000000066
6.509714 0.010672000000001174
6.510714 0.01172900000000058
6.511714 0.012778500000000135
6.512714 0.01382149999999856
6.513714 0.014858499999999275
6.514714 0.015890500000000994
6.515714 0.0169170000000003
6.516714 0.01793700000000118
6.517715 0.018952000000000357
6.518714 0.01996199999999783
6.519714 0.020966500000001012
6.520714 0.021965000000001067
6.521714 0.022958499999999417
6.522714 0.0239480000000002
6.523714 0.02493199999999856
6.524714 0.025909499999998503
6.525714 0.026883000000000875
6.526714 0.027852500000000256
6.527714 0.028817500000001356
6.528714 0.029777500000000748
6.529714 0.030731999999997726
6.530715 0.03168100000000042
6.531714 0.03262550000000212
6.532714 0.03356550000000011
6.533714 0.034500999999999823
6.534714 0.03543399999999869
6.535714 0.03636099999999984
6.536714 0.0372835
6.537714 0.03820149999999917
6.538714 0.03911550000000076
6.539714 0.04002650000000079
6.540714 0.04093299999999983
6.541714 0.041835499999998596
6.542714 0.042734500000000494
6.543715 0.04363100000000155
6.544714 0.0445229999999989
6.545714 0.0454120000000001
6.546714 0.046297000000001025
6.547714 0.04717900000000038
6.548714 0.0480589999999996
6.549714 0.04893799999999739
6.550714 0.04981449999999976
6.551714 0.050685500000002416
6.552714 0.05155600000000164
6.553714 0.052424999999998736
6.554714 0.0532919999999984
6.555714 0.05415799999999935
6.556714 0.05502200000000017
6.557714 0.05588499999999955
6.558714 0.056746499999999506
6.559714 0.05760650000000004
6.560714 0.058465500000001856
6.561714 0.059324000000000245
6.562714 0.06018249999999864
6.563715 0.06104099999999974
6.564714 0.06189950000000084
6.565714 0.06275800000000195
6.566714 0.06361650000000034
6.567714 0.06447499999999873
6.568714 0.06533349999999984
6.569714 0.06619250000000165
6.570714 0.06705249999999947
6.571714 0.06791349999999872
6.572714 0.06877650000000081
6.573714 0.06964150000000034
6.574714 0.07050700000000058
6.575714 0.07137400000000024
6.576715 0.0722414999999979
6.577714 0.07311050000000043
6.578714 0.07398200000000107
6.579714 0.07485649999999788
6.580714 0.07573249999999954
6.581714 0.07661000000000061
6.582714 0.07749050000000055
6.583714 0.07837350000000133
6.584714 0.07925849999999954
6.585714 0.08014599999999861
6.586714 0.08103649999999923
6.587714 0.081929
6.588714 0.08282400000000163
6.589714 0.08372000000000197
6.590714 0.08461899999999845
6.591714 0.08552149999999992
6.592714 0.08642700000000025
6.593714 0.08733499999999872
6.594714 0.08824400000000132
6.595714 0.08915650000000078
6.596714 0.0900719999999991
6.597714 0.09098999999999827
6.598714 0.0919114999999997
6.599714 0.092835500000002
6.600714 0.09376100000000101
6.601714 0.09468799999999945
6.602714 0.09561899999999818
6.603714 0.09655349999999918
6.604714 0.0974890000000016
6.605714 0.09842750000000017
6.606714 0.0993694999999983
6.607714 0.10031349999999929
6.608714 0.10126100000000256
6.609715 0.10221150000000195
6.610714 0.10316549999999823
6.611714 0.10412350000000019
6.612714 0.10508250000000087
6.613714 0.10604549999999911
6.614714 0.10701349999999907
6.615714 0.10798250000000045
6.616714 0.10895600000000011
6.617714 0.10993399999999806
6.618714 0.11091449999999957
6.619714 0.11189950000000207
6.620714 0.11288800000000142
6.621714 0.11388049999999834
6.622715 0.11487699999999826
6.623714 0.11587849999999987
6.624714 0.11688400000000178
6.625714 0.11789200000000181
6.626714 0.11890499999999815
6.627714 0.11992400000000031
6.628714 0.12094550000000062
6.629714 0.12196999999999979
6.630714 0.12300000000000136
6.631714 0.12403449999999852
6.632714 0.12507400000000007
6.633714 0.12611700000000123
6.634714 0.1271629999999985
6.635714 0.1282140000000002
6.636714 0.1292705000000016
6.637714 0.13032999999999914
6.638714 0.1313940000000004
6.639714 0.1324615000000012
6.640714 0.13353299999999824
6.641714 0.13461049999999838
6.642715 0.13569100000000012
6.643714 0.13677500000000004
6.644714 0.13786250000000091
6.645714 0.13895450000000004
6.646714 0.1400504999999995
6.647714 0.14114950000000046
6.648714 0.14225199999999966
6.649714 0.1433579999999998
6.650714 0.14446750000000083
6.651714 0.14558050000000008
6.652714 0.14669649999999954
6.653714 0.14781450000000051
6.654714 0.14893599999999968
6.655715 0.15006099999999978
6.656714 0.15118750000000064
6.657714 0.15231699999999904
6.658714 0.1534484999999989
6.659714 0.15458200000000027
6.660714 0.15571900000000122
6.661714 0.15685650000000015
6.662714 0.15799599999999922
6.663714 0.1591374999999998
6.664714 0.1602804999999998
6.665714 0.16142600000000065
6.666714 0.1625725000000002
6.667714 0.16371999999999984
6.668715 0.1648680000000002
6.669714 0.16601749999999996
6.670714 0.1671689999999999
6.671714 0.1683204999999998
6.672714 0.1694729999999998
6.673714 0.17062649999999985
6.674714 0.17178099999999996
6.675714 0.17293650000000016
6.676714 0.174091500000001
6.677714 0.17524799999999993
6.678714 0.17640499999999953
6.679714 0.1775614999999998
6.680714 0.17871849999999942
6.681714 0.17987650000000047
6.682714 0.1810340000000008
6.683714 0.18219149999999978
6.684714 0.1833500000000002
6.685714 0.1845079999999999
6.686714 0.18566549999999887
6.687714 0.18682300000000057
6.688715 0.18798100000000026
6.689714 0.18913799999999986
6.690714 0.19029450000000014
6.691714 0.19145149999999977
6.692714 0.19260800000000003
6.693714 0.19376250000000017
6.694714 0.1949160000000002
6.695714 0.19606950000000029
6.696714 0.19722149999999955
6.697714 0.19837150000000003
6.698714 0.19952150000000052
6.699714 0.2006694999999995
6.700714 0.20181449999999965
6.701715 0.20295849999999974
6.702714 0.20410100000000037
6.703714 0.20524100000000015
6.704714 0.20637799999999973
6.705714 0.2075124999999998
6.706714 0.20864550000000048
6.707714 0.20977550000000092
6.708714 0.21090149999999971
6.709714 0.212023999999999
6.710714 0.21314350000000004
6.711714 0.21426000000000023
6.712714 0.21537249999999944
6.713714 0.2164810000000004
6.714714 0.2175850000000004
6.715714 0.21868450000000006
6.716714 0.21977950000000007
6.717714 0.2208699999999998
6.718714 0.22195599999999988
6.719714 0.22303649999999958
6.720714 0.22411065000000024
6.721714 0.22517980000000057
6.722714 0.22624334999999954
6.723714 0.22730054999999952
6.724714 0.22835154999999982
6.725714 0.22939605000000038
6.726714 0.23043395000000022
6.727714 0.23146494999999986
6.728714 0.23248904999999992
6.729714 0.23350585000000007
6.730714 0.23451505000000006
6.731714 0.23551689999999958
6.732714 0.23651115000000036
6.733714 0.2374974500000004
6.734715 0.23847570000000004
6.735714 0.2394459499999998
6.736714 0.24040784999999973
6.737714 0.24136115000000014
6.738714 0.24230610000000008
6.739714 0.24324270000000014
6.740714 0.24417060000000004
6.741714 0.24508975000000002
6.742714 0.24599994999999988
6.743714 0.2469012499999997
6.744714 0.24779364999999984
6.745714 0.24867695000000012
6.746714 0.24955115000000017
6.747715 0.25041624999999995
6.748714 0.2512721000000001
6.749714 0.2521183000000001
6.750714 0.25295514999999996
6.751714 0.2537824
6.752714 0.2545999
6.753714 0.2554077
6.754714 0.25620549999999986
6.755714 0.2569932
6.756714 0.2577706500000001
6.757714 0.25853771499999995
6.758714 0.25929420999999997
6.759714 0.26003993
6.760714 0.26077471999999996
6.761714 0.2614983905
6.762714 0.26221070999999996
6.763714 0.26291147950000004
6.764714 0.2636005
6.765714 0.2642774849999999
6.766714 0.26494220999999996
6.767715 0.2655944499999999
6.768714 0.2662340000000001
6.769714 0.26686050000000006
6.770714 0.2674737499999999
6.771714 0.2680734500000001
6.772714 0.26865934999999996
6.773714 0.26923120000000006
6.774714 0.2697884999999999
6.775714 0.2703312999999997
6.776714 0.27085915
6.777714 0.2713719000000003
6.778714 0.2718692500000001
6.779714 0.27235074999999986
6.780715 0.2728164
6.781714 0.27326570000000006
6.782714 0.27369844999999987
6.783714 0.2741144
6.784714 0.2745137000000003
6.785714 0.2748956999999999
6.786714 0.2752599999999998
6.787714 0.2756071
6.788714 0.2759363500000003
6.789714 0.27624734999999967
6.790714 0.2765405999999995
6.791714 0.27681565000000025
6.792714 0.2770721000000001
6.793715 0.2773100000000002
6.794714 0.2775294000000004
6.795714 0.27773024999999946
6.796714 0.27791209999999994
6.797714 0.27807510000000046
6.798714 0.27821899999999944
6.799714 0.27834404999999984
6.800714 0.27845050000000005
6.801714 0.27853800000000006
6.802714 0.27860650000000015
6.803714 0.2786560000000002
6.804714 0.27868600000000027
6.805714 0.2786964999999996
6.806714 0.27868900000000046
6.807714 0.27866200000000063
6.808714 0.27861550000000007
6.809714 0.2785504999999996
6.810714 0.27846599999999977
6.811714 0.2783619999999993
6.812714 0.2782399999999989
6.813715 0.2780980000000011
6.814714 0.27793650000000003
6.815714 0.277756999999999
6.816714 0.27755750000000057
6.817714 0.2773385000000002
6.818714 0.2770994999999997
6.819714 0.2768415000000007
6.820714 0.2765645000000002
6.821714 0.2762674999999998
6.822714 0.27595050000000065
6.823714 0.2756145000000002
6.824714 0.27525899999999903
6.825714 0.2748829999999999
6.826715 0.2744864999999999
6.827714 0.2740699999999999
6.828714 0.27363349999999986
6.829714 0.2731765000000004
6.830714 0.2726990000000002
6.831714 0.27220149999999993
6.832714 0.27168350000000036
6.833714 0.2711444999999992
6.834714 0.2705845000000007
6.835714 0.2700035000000007
6.836714 0.26940149999999924
6.837714 0.26877899999999977
6.838714 0.2681349999999994
6.839714 0.26746900000000023
6.840714 0.26678350000000045
6.841714 0.26607599999999904
6.842714 0.2653465000000002
6.843714 0.2645969999999999
6.844714 0.2638254999999995
6.845714 0.2630330000000003
6.846714 0.26221900000000026
6.847714 0.26138350000000077
6.848714 0.2605275000000005
6.849714 0.2596489999999994
6.850714 0.2587490000000001
6.851714 0.2578280000000007
6.852714 0.25688649999999924
6.853714 0.2559229999999989
6.854714 0.2549364999999997
6.855714 0.2539295000000011
6.856714 0.2529020000000004
6.857714 0.2518514999999994
6.858714 0.2507789999999996
6.859715 0.2496865000000011
6.860714 0.24857299999999977
6.861714 0.24743749999999962
6.862714 0.24628100000000205
6.863714 0.24510250000000025
6.864714 0.24390299999999832
6.865714 0.2426834999999977
6.866714 0.24144099999999957
6.867714 0.240178000000002
6.868714 0.23889449999999965
6.869714 0.2375889999999984
6.870714 0.23626350000000126
6.871714 0.23491750000000197
6.872715 0.23355100000000054
6.873714 0.23216399999999976
6.874714 0.23075700000000027
6.875714 0.22932799999999923
6.876714 0.22787849999999882
6.877714 0.2264089999999997
6.878714 0.22491900000000115
6.879714 0.22340999999999994
6.880714 0.22187849999999917
6.881714 0.22032750000000045
6.882714 0.21875749999999908
6.883714 0.21716549999999882
6.884714 0.21555349999999987
6.885714 0.21392200000000028
6.886714 0.21227000000000126
6.887714 0.21059800000000087
6.888714 0.20890599999999904
6.889714 0.20719299999999982
6.890714 0.20546000000000192
6.891714 0.2037079999999986
6.892715 0.2019354999999986
6.893714 0.2001415000000005
6.894714 0.198327999999999
6.895714 0.19649550000000027
6.896714 0.1946435000000008
6.897714 0.19277099999999925
6.898714 0.19087750000000028
6.899714 0.1889639999999999
6.900714 0.18703099999999886
6.901714 0.18508000000000197
6.902714 0.18310850000000026
6.903714 0.18111750000000057
6.904714 0.1791080000000016
6.905715 0.17707749999999983
6.906714 0.17502899999999952
6.907714 0.17296299999999865
6.908714 0.17087699999999909
6.909714 0.16877300000000098
6.910714 0.1666514999999996
6.911714 0.16451099999999827
6.912714 0.1623530000000018
6.913714 0.16017700000000137
6.914714 0.15798249999999897
6.915714 0.15577249999999884
6.916714 0.15354599999999963
6.917714 0.15130050000000042
6.918715 0.1490380000000014
6.919714 0.14676049999999996
6.920714 0.14446700000000012
6.921714 0.14215650000000044
6.922714 0.13982949999999894
6.923714 0.13748750000000043
6.924714 0.13513049999999954
6.925714 0.13275899999999966
6.926714 0.13037200000000207
6.927714 0.12796949999999868
6.928714 0.125552499999999
6.929714 0.12312050000000234
6.930714 0.12067449999999928
6.931714 0.11821549999999938
6.932714 0.11574299999999921
6.933714 0.11325600000000005
6.934714 0.11075650000000206
6.935714 0.10824300000000038
6.936714 0.10571649999999914
6.937714 0.10317749999999906
6.938715 0.10062650000000085
6.939714 0.09806399999999982
6.940714 0.0954879999999985
6.941714 0.09290249999999992
6.942714 0.09030500000000048
6.943714 0.08769550000000022
6.944714 0.08507649999999996
6.945714 0.08244549999999887
6.946714 0.07980399999999907
6.947714 0.07715250000000129
6.948714 0.07449150000000081
6.949714 0.07181950000000091
6.950714 0.06913899999999974
6.951715 0.06644849999999788
6.952714 0.06374750000000001
6.953714 0.061039500000000316
6.954714 0.05832250000000134
6.955714 0.05559550000000166
6.956714 0.052859999999998
6.957714 0.05011699999999991
6.958714 0.04736500000000255
6.959714 0.0446044999999985
6.960714 0.04183650000000002
6.961714 0.039061499999999694
6.962714 0.03627949999999752
6.963714 0.03349000000000093
6.964714 0.03069150000000235
6.965714 0.02788599999999921
6.966714 0.025074499999998365
6.967714 0.02225699999999981
6.968714 0.019432499999999412
6.969714 0.016602000000001303
6.970714 0.013766000000000776
6.971714 0.010924500000000541
6.972714 0.008078000000001313
6.973714 0.005226999999998383
6.974714 0.0023719999999978827
6.975714 -0.0004890000000003268
6.976714 -0.003354499999999529
6.977714 -0.006222499999999583
6.978714 -0.009093499999998492
6.979714 -0.011967499999998967
6.980714 -0.014843000000001579
6.981714 -0.017721500000000334
6.982714 -0.020602499999999944
6.983714 -0.023483499999999553
6.984715 -0.0263664999999993
6.985714 -0.029251000000001186
6.986714 -0.03213499999999965
6.987714 -0.035018999999998114
6.988714 -0.0379035
6.989714 -0.04078750000000118
6.990714 -0.04367149999999964
6.991714 -0.04655449999999939
6.992714 -0.049434500000000284
6.993714 -0.05231450000000117
6.994714 -0.055192499999999214
6.995714 -0.05806799999999912
6.996714 -0.06094050000000017
6.997715 -0.06380999999999964
6.998714 -0.06667850000000042
6.999714 -0.06954199999999948
7.000714 -0.0724030000000004
7.001714 -0.07526099999999976
7.002714 -0.0781130000000014
7.003714 -0.08096250000000219
7.004714 -0.08380749999999929
7.005714 -0.08664799999999809
7.006714 -0.08948399999999862
7.007714 -0.09231450000000214
7.008714 -0.09514050000000197
7.009714 -0.09796049999999867
7.010714 -0.10077499999999837
7.011714 -0.10358350000000036
7.012714 -0.10638600000000194
7.013714 -0.10918300000000108
7.014714 -0.11197399999999982
7.015714 -0.11475949999999885
7.016714 -0.11753749999999802
7.017715 -0.12030800000000007
7.018714 -0.1230725000000017
7.019714 -0.12582999999999875
7.020714 -0.1285810000000001
7.021714 -0.1313240000000009
7.022714 -0.13405799999999973
7.023714 -0.1367849999999994
7.024714 -0.13950499999999993
7.025714 -0.1422160000000012
7.026714 -0.14491949999999992
7.027714 -0.14761450000000007
7.028714 -0.15030099999999896
7.029714 -0.15297849999999855
7.030715 -0.15564549999999946
7.031714 -0.15830600000000195
7.032714 -0.1609560000000003
7.033714 -0.16359549999999995
7.034714 -0.16622650000000105
7.035714 -0.1688459999999993
7.036714 -0.17145499999999886
7.037714 -0.17405400000000043
7.038714 -0.17664150000000187
7.039714 -0.17921699999999974
7.040714 -0.18178100000000022
7.041714 -0.18433350000000057
7.042714 -0.18687449999999806
7.043715 -0.18940199999999802
7.044714 -0.19191600000000042
7.045714 -0.19441800000000198
7.046714 -0.19690500000000113
7.047714 -0.19937699999999786
7.048714 -0.20183499999999904
7.049714 -0.20427850000000128
7.050714 -0.20670700000000106
7.051714 -0.20911949999999976
7.052714 -0.211516499999998
7.053714 -0.21389699999999987
7.054714 -0.21626200000000134
7.055714 -0.21861050000000098
7.056714 -0.22094150000000007
7.057714 -0.22325549999999927
7.058714 -0.2255520000000007
7.059714 -0.22783099999999887
7.060714 -0.23009199999999846
7.061714 -0.23233550000000022
7.062714 -0.23456250000000017
7.063715 -0.23677000000000212
7.064714 -0.2389585000000014
7.065714 -0.24112949999999744
7.066714 -0.24328149999999887
7.067714 -0.24541700000000125
7.068714 -0.2475324999999995
7.069714 -0.24962900000000043
7.070714 -0.25170899999999957
7.071714 -0.2537679999999986
7.072714 -0.25580800000000037
7.073714 -0.25782950000000016
7.074714 -0.2598305000000006
7.075714 -0.26181200000000027
7.076715 -0.2637750000000007
7.077714 -0.2657195000000019
7.078714 -0.26764300000000024
7.079714 -0.2695464999999999
7.080714 -0.2714315000000003
7.081714 -0.2732939999999984
7.082714 -0.27513599999999994
7.083714 -0.2769590000000014
7.084714 -0.27876049999999936
7.085714 -0.28054099999999993
7.086714 -0.28229999999999966
7.087714 -0.2840369999999978
7.088714 -0.2857529999999986
7.089714 -0.2874485
7.090714 -0.2891219999999998
7.091714 -0.29077250000000077
7.092714 -0.2924010000000016
7.093714 -0.294007
7.094714 -0.2955909999999997
7.095714 -0.2971524999999999
7.096714 -0.29869050000000036
7.097714 -0.30020499999999994
7.098714 -0.30169749999999934
7.099714 -0.3031669999999998
7.100714 -0.3046114999999999
7.101714 -0.3060325000000004
7.102714 -0.3074295000000005
7.103714 -0.30880299999999966
7.104714 -0.31015299999999923
7.105714 -0.31147800000000114
7.106714 -0.3127780000000013
7.107714 -0.3140544999999991
7.108714 -0.3153059999999992
7.109715 -0.3165315000000003
7.110714 -0.3177329999999996
7.111714 -0.31891000000000064
7.112714 -0.32006050000000047
7.113714 -0.32118599999999997
7.114714 -0.32228650000000036
7.115714 -0.32336049999999955
7.116714 -0.32440899999999906
7.117714 -0.3254314999999995
7.118714 -0.3264290000000008
7.119714 -0.32740100000000105
7.120714 -0.32834599999999936
7.121714 -0.32926449999999924
7.122715 -0.33015750000000077
7.123714 -0.3310239999999997
7.124714 -0.33186449999999956
7.125714 -0.33267850000000093
7.126714 -0.3334665000000005
7.127714 -0.33422849999999954
7.128714 -0.3349640000000002
7.129714 -0.33567399999999975
7.130714 -0.33635699999999935
7.131714 -0.3370139999999999
7.132714 -0.33764500000000003
7.133714 -0.3382505000000004
7.134714 -0.3388295000000002
7.135714 -0.33938299999999966
7.136714 -0.3399110999999996
7.137714 -0.3404128
7.138714 -0.34088954999999976
7.139714 -0.34134065000000047
7.140714 -0.34176625000000005
7.141714 -0.3421664499999994
7.142715 -0.3425412000000002
7.143714 -0.34289080000000055
7.144714 -0.34321489999999977
7.145714 -0.34351394999999946
7.146714 -0.34378789999999987
7.147714 -0.34403655000000005
7.148714 -0.34426015000000043
7.149714 -0.34445840000000005
7.150714 -0.3446313499999998
7.151714 -0.34477925000000004
7.152714 -0.34490185000000007
7.153714 -0.34499900000000017
7.154714 -0.34507085000000004
7.155715 -0.34511739999999974
7.156714 -0.3451385999999999
7.157714 -0.34513440000000006
7.158714 -0.3451047500000001
7.159714 -0.34504975
7.160714 -0.3449693499999999
7.161714 -0.34486345000000007
7.162714 -0.3447320000000001
7.163714 -0.34457515
7.164714 -0.34439291499999997
7.165714 -0.34418522999999995
7.166714 -0.34395214999999996
7.167714 -0.34369366999999995
7.168715 -0.343409835
7.169714 -0.3431007000000001
7.170714 -0.34276619999999997
7.171714 -0.34240639999999994
7.172714 -0.3420214
7.173714 -0.34161120000000006
7.174714 -0.34117575
7.175714 -0.34071524999999986
7.176714 -0.34022959999999985
7.177714 -0.33971885
7.178714 -0.33918315
7.179714 -0.3386223000000001
7.180714 -0.33803660000000024
7.181714 -0.33742599999999995
7.182714 -0.33679044999999974
7.183714 -0.33612999999999976
7.184714 -0.33544455000000006
7.185714 -0.3347347500000001
7.186714 -0.33400029999999997
7.187714 -0.3332407000000001
7.188715 -0.33245670000000016
7.189714 -0.3316483499999999
7.190714 -0.33081524999999967
7.191714 -0.32995775
7.192714 -0.32907624999999996
7.193714 -0.3281708000000001
7.194714 -0.3272413000000001
7.195714 -0.32628755000000015
7.196714 -0.32531079999999996
7.197714 -0.32431049999999967
7.198714 -0.3232859999999998
7.199714 -0.3222384999999997
7.200714 -0.3211685000000001
7.201715 -0.3200755000000002
7.202714 -0.318959
7.203714 -0.3178214999999997
7.204714 -0.31666249999999996
7.205714 -0.3154800000000006
7.206714 -0.31427549999999965
7.207714 -0.31305
7.208714 -0.31180350000000023
7.209714 -0.31053649999999966
7.210714 -0.30924800000000097
7.211714 -0.30793900000000024
7.212714 -0.3066104999999988
7.213714 -0.30526050000000055
7.214714 -0.3038910000000003
7.215714 -0.3025029999999994
7.216714 -0.3010945000000005
7.217714 -0.29966600000000015
7.218714 -0.2982189999999993
7.219714 -0.29675350000000045
7.220714 -0.29526950000000096
7.221714 -0.2937664999999988
7.222714 -0.2922444999999994
7.223714 -0.29070500000000077
7.224714 -0.2891470000000002
7.225714 -0.28757099999999974
7.226714 -0.2859775000000001
7.227714 -0.2843650000000004
7.228714 -0.28273549999999964
7.229714 -0.2810889999999989
7.230714 -0.27942449999999974
7.231714 -0.2777425
7.232714 -0.2760435000000004
7.233714 -0.274327500000001
7.234715 -0.27259399999999967
7.235714 -0.2708439999999992
7.236714 -0.26907700000000023
7.237714 -0.26729250000000077
7.238714 -0.2654914999999995
7.239714 -0.26367449999999976
7.240714 -0.261842000000001
7.241714 -0.2599924999999997
7.242714 -0.25812649999999926
7.243714 -0.2562439999999997
7.244714 -0.2543455000000017
7.245714 -0.2524324999999994
7.246714 -0.25050399999999795
7.247715 -0.24855950000000218
7.248714 -0.2465995000000006
7.249714 -0.24462500000000004
7.250714 -0.2426360000000005
7.251714 -0.2406304999999991
7.252714 -0.23861049999999873
7.253714 -0.23657799999999954
7.254714 -0.23452999999999993
7.255714 -0.23246799999999934
7.256714 -0.23039200000000049
7.257714 -0.22830200000000062
7.258714 -0.22619949999999922
7.259714 -0.2240835000000003
7.260714 -0.2219545000000018
7.261714 -0.21981250000000105
7.262714 -0.21765700000000002
7.263714 -0.21548949999999814
7.264714 -0.21331099999999953
7.265714 -0.21112050000000016
7.266714 -0.20891749999999917
7.267715 -0.20670250000000007
7.268714 -0.20447750000000026
7.269714 -0.20224249999999977
7.270714 -0.19999599999999917
7.271714 -0.1977389999999998
7.272714 -0.19547300000000123
7.273714 -0.19319700000000195
7.274714 -0.19091200000000066
7.275714 -0.18861899999999882
7.276714 -0.1863170000000004
7.277714 -0.184006
7.278714 -0.18168649999999836
7.279714 -0.17936099999999897
7.280715 -0.17702700000000104
7.281714 -0.17468550000000055
7.282714 -0.17233850000000034
7.283714 -0.1699840000000003
7.284714 -0.16762349999999984
7.285714 -0.16525600000000024
7.286714 -0.1628825000000002
7.287714 -0.16050299999999978
7.288714 -0.15811799999999962
7.289714 -0.1557289999999992
7.290714 -0.15333350000000034
7.291714 -0.1509325000000018
7.292714 -0.14852699999999955
7.293715 -0.14611549999999957
7.294714 -0.14370050000000004
7.295714 -0.14128049999999878
7.296714 -0.13885399999999912
7.297714 -0.13642550000000203
7.298714 -0.13399250000000124
7.299714 -0.13155499999999945
7.300714 -0.1291135000000001
7.301714 -0.12666699999999903
7.302714 -0.12421650000000041
7.303714 -0.1217620000000015
7.304714 -0.11930399999999759
7.305714 -0.11684299999999756
7.306714 -0.11437799999999994
7.307714 -0.11190850000000134
7.308714 -0.10943650000000188
7.309714 -0.10696100000000014
7.310714 -0.10448249999999955
7.311714 -0.10200199999999883
7.312714 -0.09951750000000052
7.313715 -0.0970320000000008
7.314714 -0.09454400000000023
7.315714 -0.09205250000000008
7.316714 -0.08955999999999852
7.317714 -0.08706549999999952
7.318714 -0.08456950000000109
7.319714 -0.08207299999999924
7.320714 -0.07957449999999996
7.321714 -0.07707550000000268
7.322714 -0.0745770000000007
7.323714 -0.07207699999999928
7.324714 -0.0695785
7.325714 -0.06708150000000014
7.326715 -0.06458449999999759
7.327714 -0.06208699999999973
7.328714 -0.05959150000000202
7.329714 -0.05709900000000045
7.330714 -0.05460750000000031
7.331714 -0.05211749999999959
7.332714 -0.0496289999999983
7.333714 -0.04714399999999929
7.334714 -0.04466150000000113
7.335714 -0.042181500000001114
7.336714 -0.03970500000000066
7.337714 -0.037230999999998356
7.338714 -0.03475999999999761
7.339714 -0.03229250000000186
7.340714 -0.02982850000000025
7.341714 -0.027368999999999637
7.342714 -0.024914500000000724
7.343714 -0.022462499999999955
7.344714 -0.020014499999999467
7.345714 -0.017571499999997974
7.346714 -0.01513249999999947
7.347714 -0.012698000000001958
7.348714 -0.010268000000000017
7.349714 -0.007843500000000496
7.350714 -0.005423500000001965
7.351714 -0.0030079999999990063
7.352714 -0.0005979999999984652
7.353714 0.0018059999999989456
7.354714 0.004203999999998647
7.355714 0.006596500000001352
7.356714 0.008983000000000928
7.357714 0.01136499999999951
7.358714 0.013741000000000381
7.359715 0.016110500000000125
7.360714 0.018473999999999442
7.361714 0.020829500000000917
7.362714 0.02317949999999997
7.363714 0.025523999999999318
7.364714 0.027860999999998817
7.365714 0.030192500000001322
7.366714 0.03251650000000127
7.367714 0.03483299999999866
7.368714 0.03714249999999962
7.369714 0.039444500000000736
7.370714 0.0417389999999993
7.371714 0.04402649999999872
7.372715 0.04630700000000172
7.373714 0.04857900000000074
7.374714 0.050841499999999776
7.375714 0.05309699999999967
7.376714 0.0553439999999983
7.377714 0.05758149999999965
7.378714 0.05981249999999986
7.379714 0.06203349999999938
7.380714 0.06424550000000233
7.381714 0.06644850000000059
7.382714 0.06864149999999815
7.383714 0.07082550000000185
7.384714 0.07299950000000215
7.385714 0.07516349999999904
7.386714 0.07731849999999935
7.387714 0.07946399999999969
7.388714 0.08159699999999846
7.389714 0.08371849999999983
7.390714 0.08582900000000178
7.391714 0.0879284999999989
7.392715 0.09001799999999803
7.393714 0.09209450000000031
7.394714 0.09415949999999976
7.395714 0.09621300000000178
7.396714 0.09825450000000026
7.397714 0.10028449999999861
7.398714 0.10230150000000013
7.399714 0.10430549999999937
7.400714 0.10629750000000049
7.401714 0.10827750000000076
7.402714 0.11024400000000077
7.403714 0.11219700000000052
7.404714 0.1141374999999987
7.405715 0.1160675000000009
7.406714 0.11798450000000084
7.407714 0.11988749999999979
7.408714 0.12177900000000133
7.409714 0.1236574999999979
7.410714 0.12552349999999832
7.411714 0.1273760000000012
7.412714 0.12921650000000054
7.413714 0.13104600000000044
7.414714 0.1328620000000001
7.415714 0.13466449999999947
7.416714 0.1364545
7.417714 0.1382330000000004
7.418715 0.13999949999999997
7.419714 0.1417535000000007
7.420714 0.14349350000000047
7.421714 0.14522049999999795
7.422714 0.14693649999999872
7.423714 0.14863900000000194
7.424714 0.15032750000000147
7.425714 0.15200349999999946
7.426714 0.1536664999999979
7.427714 0.15531550000000077
7.428714 0.15695100000000067
7.429714 0.158573999999999
7.430714 0.16018200000000035
7.431714 0.16177649999999874
7.432714 0.16335700000000156
7.433714 0.16492250000000197
7.434714 0.16647499999999743
7.435714 0.16801200000000058
7.436714 0.16953450000000206
7.437714 0.17104349999999785
7.438715 0.17253749999999937
7.439714 0.1740174999999999
7.440714 0.17548149999999932
7.441714 0.17693099999999976
7.442714 0.17836750000000062
7.443714 0.17978750000000238
7.444714 0.1811915000000003
7.445714 0.1825829999999994
7.446714 0.1839594999999988
7.447714 0.1853199999999998
7.448714 0.18666600000000177
7.449714 0.18799749999999937
7.450714 0.189314499999998
7.451715 0.19061700000000034
7.452714 0.1919035000000016
7.453714 0.1931750000000004
7.454714 0.19443249999999823
7.455714 0.1956754999999998
7.456714 0.1969035000000017
7.457714 0.19811549999999975
7.458714 0.1993129999999988
7.459714 0.2004964999999996
7.460714 0.20166350000000127
7.461714 0.20281550000000054
7.462714 0.20395399999999955
7.463714 0.20507599999999943
7.464714 0.2061815000000002
7.465714 0.20727150000000058
7.466714 0.20834699999999923
7.467714 0.2094079999999989
7.468714 0.2104530000000002
7.469714 0.2114810000000003
7.470714 0.21249349999999997
7.471714 0.21348999999999985
7.472714 0.21447100000000074
7.473714 0.21543750000000125
7.474714 0.2163879999999993
7.475714 0.2173219999999996
7.476714 0.21824100000000018
7.477714 0.21914399999999967
7.478714 0.22003050000000002
7.479714 0.22090149999999995
7.480714 0.2217575000000002
7.481714 0.22259800000000007
7.482714 0.2234229999999995
7.483714 0.2242324999999999
7.484715 0.22502649999999988
7.485714 0.2258050000000008
7.486714 0.22656799999999996
7.487714 0.2273159999999994
7.488714 0.22804900000000056
7.489714 0.22876649999999996
7.490714 0.2294689999999996
7.491714 0.23015700000000033
7.492714 0.2308289999999999
7.493714 0.23148599999999975
7.494714 0.23212799999999995
7.495714 0.23275400000000038
7.496714 0.23336550000000048
7.497715 0.2339619999999995
7.498714 0.23454299999999947
7.499714 0.2351089999999998
7.500714 0.2356590000000003
7.501714 0.23619399999999977
7.502714 0.2367139999999996
7.503714 0.23721800000000093
7.504714 0.23770699999999995
7.505714 0.23817999999999911
7.506714 0.23863750000000067
7.507714 0.23907950000000036
7.508714 0.23950550000000037
7.509714 0.2399164999999993
7.510714 0.24031199999999922
7.511714 0.24069099999999996
7.512714 0.2410545000000003
7.513714 0.24140300000000098
7.514714 0.2417365000000006
7.515714 0.2420539999999991
7.516714 0.24235549999999917
7.517715 0.2426420000000009
7.518714 0.24291350000000023
7.519714 0.2431704999999993
7.520714 0.24341149999999984
7.521714 0.24363700000000008
7.522714 0.24384749999999986
7.523714 0.24404300000000068
7.524714 0.24422400000000044
7.525714 0.24438999999999989
7.526714 0.2445409999999996
7.527714 0.24467699999999962
7.528714 0.24479849999999997
7.529714 0.24490550000000003
7.530715 0.24499650000000028
7.531714 0.2450729500000004
7.532714 0.2451352500000002
7.533714 0.24518299999999976
7.534714 0.24521614999999947
7.535714 0.24523434999999993
7.536714 0.24523795000000043
7.537714 0.2452273999999999
7.538714 0.24520234999999968
7.539714 0.24516305000000022
7.540714 0.24510954999999987
7.541714 0.24504189999999978
7.542714 0.2449604000000002
7.543715 0.2448650500000004
7.544714 0.2447562999999999
7.545714 0.24463369999999984
7.546714 0.24449765000000004
7.547714 0.2443482999999998
7.548714 0.2441858500000001
7.549714 0.24401035000000001
7.550714 0.2438219000000002
7.551714 0.24362070000000013
7.552714 0.24340659999999978
7.553714 0.24317980000000006
7.554714 0.24294040000000017
7.555714 0.24268864999999984
7.556714 0.24242434999999984
7.557714 0.24214770000000008
7.558714 0.24185865000000006
7.559714 0.24155705000000002
7.560714 0.24124299999999996
7.561714 0.24091649999999995
7.562714 0.2405775500000001
7.563715 0.24022599999999994
7.564714 0.2398619499999999
7.565714 0.2394853499999999
7.566714 0.23909604999999998
7.567714 0.23869400000000002
7.568714 0.23827917
7.569714 0.23785148000000003
7.570714 0.23741083999999998
7.571714 0.23695719000000004
7.572714 0.23649049199999994
7.573714 0.23601066999999998
7.574714 0.23551770300000002
7.575714 0.23501153
7.576715 0.23449213
7.577714 0.23395948000000003
7.578714 0.233413565
7.579714 0.23285454999999994
7.580714 0.23228230000000002
7.581714 0.23169685000000007
7.582714 0.23109839999999998
7.583714 0.23048695000000002
7.584714 0.22986269999999992
7.585714 0.2292256999999999
7.586714 0.22857610000000012
7.587714 0.2279140999999999
7.588714 0.22723980000000002
7.589714 0.2265535000000003
7.590714 0.2258552000000001
7.591714 0.22514504999999985
7.592714 0.22442344999999989
7.593714 0.22369039999999996
7.594714 0.22294604999999978
7.595714 0.2221906500000001
7.596714 0.22142435000000021
7.597714 0.22064720000000002
7.598714 0.2198592499999999
7.599714 0.21906074999999994
7.600714 0.21825159999999985
7.601714 0.2174321499999999
7.602714 0.21660235000000003
7.603714 0.21576194999999979
7.604714 0.21491105000000016
7.605714 0.21404994999999993
7.606714 0.21317864999999986
7.607714 0.2122968000000006
7.608714 0.21140475
7.609715 0.21050255000000007
7.610714 0.20958980000000027
7.611714 0.20866684999999988
7.612714 0.20773369999999955
7.613714 0.20679000000000008
7.614714 0.20583610000000002
7.615714 0.2048720499999999
7.616714 0.20389744999999987
7.617714 0.20291259999999947
7.618714 0.20191765000000017
7.619714 0.20091225000000057
7.620714 0.19989700000000035
7.621714 0.1988719999999998
7.622715 0.19783599999999985
7.623714 0.1967894999999998
7.624714 0.1957334999999998
7.625714 0.19466749999999977
7.626714 0.1935915000000004
7.627714 0.19250450000000024
7.628714 0.1914074999999994
7.629714 0.19030049999999987
7.630714 0.18918300000000032
7.631714 0.18805600000000008
7.632714 0.1869184999999998
7.633714 0.18577100000000016
7.634714 0.18461300000000047
7.635714 0.18344449999999934
7.636714 0.1822664999999996
7.637714 0.18107800000000118
7.638714 0.17988000000000004
7.639714 0.17867149999999885
7.640714 0.17745299999999967
7.641714 0.1762250000000005
7.642715 0.17498700000000061
7.643714 0.17374000000000014
7.644714 0.1724830000000003
7.645714 0.17121650000000047
7.646714 0.16993999999999992
7.647714 0.16865499999999947
7.648714 0.16736199999999982
7.649714 0.16605899999999948
7.650714 0.16474799999999992
7.651714 0.16342850000000048
7.652714 0.16210000000000035
7.653714 0.16076449999999975
7.654714 0.15942099999999998
7.655715 0.1580685000000009
7.656714 0.15670949999999934
7.657714 0.15534299999999931
7.658714 0.15396950000000012
7.659714 0.1525894999999998
7.660714 0.1512015000000003
7.661714 0.14980750000000034
7.662714 0.14840699999999926
7.663714 0.14699999999999977
7.664714 0.1455875000000006
7.665714 0.1441695000000003
7.666714 0.14274500000000026
7.667714 0.14131400000000047
7.668715 0.13987799999999892
7.669714 0.13843699999999975
7.670714 0.13698950000000085
7.671714 0.13553649999999948
7.672714 0.13407899999999984
7.673714 0.13261600000000048
7.674714 0.13114699999999938
7.675714 0.12967349999999997
7.676714 0.12819450000000085
7.677714 0.12670949999999997
7.678714 0.1252189999999994
7.679714 0.12372399999999914
7.680714 0.12222399999999992
7.681714 0.12071750000000094
7.682714 0.11920650000000092
7.683714 0.11768999999999988
7.684714 0.11616749999999977
7.685714 0.1146405
7.686714 0.11310849999999989
7.687714 0.11157100000000009
7.688715 0.11002849999999992
7.689714 0.1084809999999994
7.690714 0.10692899999999925
7.691714 0.10537250000000081
7.692714 0.10381100000000068
7.693714 0.10224549999999892
7.694714 0.10067550000000022
7.695714 0.09910100000000052
7.696714 0.09752349999999926
7.697714 0.09594200000000044
7.698714 0.09435649999999998
7.699714 0.09276799999999931
7.700714 0.09117600000000042
7.701715 0.08958050000000062
7.702714 0.08798200000000062
7.703714 0.08638099999999974
7.704714 0.08477749999999938
7.705714 0.08317100000000016
7.706714 0.08156200000000008
7.707714 0.0799499999999998
7.708714 0.07833650000000009
7.709714 0.07672100000000025
7.710714 0.07510250000000018
7.711714 0.07348199999999999
7.712714 0.07185949999999965
7.713714 0.07023549999999988
7.714714 0.06860949999999998
7.715714 0.06698099999999922
7.716714 0.06535049999999967
7.717714 0.0637185000000007
7.718714 0.062085000000000945
7.719714 0.0604494999999997
7.720714 0.058811499999998955
7.721714 0.05717200000000014
7.722714 0.05553149999999989
7.723714 0.05388950000000022
7.724714 0.052245000000001054
7.725714 0.05059850000000039
7.726714 0.048950499999998946
7.727714 0.04730149999999879
7.728714 0.045651499999999914
7.729714 0.0439995000000009
7.730714 0.04234550000000039
7.731714 0.040689999999999095
7.732714 0.03903300000000109
7.733714 0.03737650000000108
7.734715 0.03571949999999901
7.735714 0.03405899999999872
7.736714 0.03239800000000043
7.737714 0.030738000000000855
7.738714 0.029076499999999145
7.739714 0.02741249999999929
7.740714 0.025749500000000862
7.741714 0.024086499999999723
7.742714 0.02242300000000058
7.743714 0.02076000000000215
7.744714 0.019094999999998162
7.745714 0.01743149999999902
7.746714 0.015768500000000595
7.747715 0.014103499999999315
7.748714 0.012440500000000885
7.749714 0.010778999999999173
7.750714 0.009116499999998747
7.751714 0.007455000000002455
7.752714 0.005793500000000743
7.753714 0.004132499999999744
7.754714 0.0024734999999988846
7.755714 0.000816499999998165
7.756714 -0.0008394999999984188
7.757714 -0.0024959999999984257
7.758714 -0.004150000000000291
7.759714 -0.00580300000000073
7.760714 -0.007454999999999745
7.761714 -0.00910500000000133
7.762714 -0.01075400000000149
7.763714 -0.012399999999997375
7.764714 -0.01404399999999854
7.765714 -0.015687000000000992
7.766714 -0.017326999999999166
7.767715 -0.018964000000001195
7.768714 -0.020598000000001664
7.769714 -0.022230999999997992
7.770714 -0.02386100000000089
7.771714 -0.02548600000000208
7.772714 -0.02710899999999771
7.773714 -0.028728499999999196
7.774714 -0.030345000000001825
7.775714 -0.03195749999999875
7.776714 -0.03356550000000011
7.777714 -0.0351704999999999
7.778714 -0.0367709999999987
7.779714 -0.03836750000000129
7.780715 -0.03996050000000024
7.781714 -0.04154799999999949
7.782714 -0.04313049999999974
7.783714 -0.04470950000000042
7.784714 -0.046283000000000046
7.785714 -0.04785149999999932
7.786714 -0.04941599999999966
7.787714 -0.05097550000000102
7.788714 -0.05252949999999995
7.789714 -0.05407849999999989
7.790714 -0.05562250000000084
7.791714 -0.05716150000000008
7.792714 -0.058694999999999616
7.793715 -0.06022350000000015
7.794714 -0.0617474999999997
7.795714 -0.06326550000000018
7.796714 -0.06477700000000089
7.797714 -0.06628299999999918
7.798714 -0.06778349999999911
7.799714 -0.06927900000000005
7.800714 -0.07076850000000058
7.801714 -0.0722510000000006
7.802714 -0.07372799999999957
7.803714 -0.07519850000000013
7.804714 -0.0766625000000009
7.805714 -0.07811949999999981
7.806714 -0.07957049999999968
7.807714 -0.08101499999999977
7.808714 -0.08245249999999936
7.809714 -0.08388299999999982
7.810714 -0.08530600000000044
7.811714 -0.08672200000000056
7.812714 -0.08813049999999947
7.813715 -0.0895314999999999
7.814714 -0.09092500000000049
7.815714 -0.09231099999999987
7.816714 -0.09368850000000069
7.817714 -0.09505799999999959
7.818714 -0.09642
7.819714 -0.0977735000000005
7.820714 -0.09911899999999907
7.821714 -0.10045649999999981
7.822714 -0.1017849999999999
7.823714 -0.10310549999999945
7.824714 -0.1044169999999997
7.825714 -0.1057195000000007
7.826715 -0.10701400000000114
7.827714 -0.10829900000000021
7.828714 -0.10957449999999933
7.829714 -0.11084099999999915
7.830714 -0.11209849999999971
7.831714 -0.11334699999999964
7.832714 -0.11458550000000023
7.833714 -0.11581400000000011
7.834714 -0.11703250000000064
7.835714 -0.11824149999999983
7.836714 -0.11944049999999969
7.837714 -0.1206295000000002
7.838714 -0.1218085
7.839714 -0.12297600000000103
7.840714 -0.12413350000000001
7.841714 -0.12528099999999964
7.842714 -0.12641749999999988
7.843714 -0.12754249999999998
7.844714 -0.12865649999999929
7.845714 -0.12975999999999993
7.846714 -0.13085300000000047
7.847714 -0.13193449999999957
7.848714 -0.1330034999999998
7.849714 -0.13406250000000072
7.850714 -0.13511050000000085
7.851714 -0.13614599999999943
7.852714 -0.13717049999999995
7.853714 -0.1381845000000004
7.854714 -0.13918650000000002
7.855714 -0.14017650000000018
7.856714 -0.1411564999999996
7.857714 -0.14212449999999954
7.858714 -0.14308150000000008
7.859715 -0.14402800000000057
7.860714 -0.14496250000000022
7.861714 -0.1458864999999998
7.862714 -0.14679899999999926
7.863714 -0.14770100000000003
7.864714 -0.14859250000000074
7.865714 -0.1494729999999993
7.866714 -0.15034299999999917
7.867714 -0.1512015000000003
7.868714 -0.15204949999999998
7.869714 -0.1528869999999996
7.870714 -0.15371349999999984
7.871714 -0.15452800000000055
7.872715 -0.15533200000000122
7.873714 -0.15612549999999914
7.874714 -0.15690699999999894
7.875714 -0.15767650000000058
7.876714 -0.15843450000000076
7.877714 -0.15918150000000017
7.878714 -0.15991550000000002
7.879714 -0.16063699999999964
7.880714 -0.1613464999999998
7.881714 -0.16204300000000044
7.882714 -0.16272599999999943
7.883714 -0.16339600000000024
7.884714 -0.16405250000000074
7.885714 -0.16469499999999893
7.886714 -0.1653245000000003
7.887714 -0.16593949999999993
7.888714 -0.16654149999999937
7.889714 -0.1671295000000005
7.890714 -0.1677019999999999
7.891714 -0.16826100000000038
7.892715 -0.16880599999999987
7.893714 -0.16933599999999968
7.894714 -0.16985150000000052
7.895714 -0.17035250000000032
7.896714 -0.1708389999999998
7.897714 -0.17131099999999963
7.898714 -0.17176799999999975
7.899714 -0.1722105000000002
7.900714 -0.1726380000000003
7.901714 -0.17305135000000002
7.902714 -0.1734498999999999
7.903714 -0.17383319999999974
7.904714 -0.17420204999999972
7.905715 -0.1745560500000001
7.906714 -0.17489510000000058
7.907714 -0.17521960000000023
7.908714 -0.17552924999999958
7.909714 -0.17582385000000014
7.910714 -0.17610400000000018
7.911714 -0.17636924999999942
7.912714 -0.17661949999999965
7.913714 -0.17685525000000019
7.914714 -0.1770760500000002
7.915714 -0.1772819500000001
7.916714 -0.17747335000000036
7.917714 -0.17764980000000002
7.918715 -0.17781164999999974
7.919714 -0.1779589999999998
7.920714 -0.17809144999999982
7.921714 -0.17820929999999985
7.922714 -0.17831260000000043
7.923714 -0.1784017500000003
7.924714 -0.17847669999999966
7.925714 -0.17853724999999995
7.926714 -0.1785836499999999
7.927714 -0.17861584999999996
7.928714 -0.1786342500000003
7.929714 -0.1786388000000001
7.930714 -0.17862929999999977
7.931714 -0.17860634999999997
7.932714 -0.1785698
7.933714 -0.1785196499999998
7.934714 -0.17845635
7.935714 -0.17837955000000025
7.936714 -0.1782894999999999
7.937714 -0.17818639999999988
7.938715 -0.17806980000000028
7.939714 -0.17794005
7.940714 -0.1777971999999999
7.941714 -0.17764090000000002
7.942714 -0.1774712499999999
7.943714 -0.1772881499999999
7.944714 -0.1770915500000001
7.945714 -0.17688125
7.946714 -0.17665705000000004
7.947714 -0.17641890000000007
7.948714 -0.17616654999999992
7.949714 -0.1758998
7.950714 -0.17561854999999996
7.951715 -0.17532261999999998
7.952714 -0.17501178500000006
7.953714 -0.174685895
7.954714 -0.17434483499999995
7.955714 -0.17398847500000003
7.956714 -0.173616675
7.957714 -0.17322937049999998
7.958714 -0.17282651499999999
7.959714 -0.1724080845
7.960714 -0.17197406499999998
7.961714 -0.171524515
7.962714 -0.17105947
7.963714 -0.17057903999999996
7.964714 -0.17008330500000002
7.965714 -0.16957235000000007
7.966714 -0.16904649999999993
7.967714 -0.1685057499999999
7.968714 -0.16795030000000014
7.969714 -0.1673805000000001
7.970714 -0.16679639999999998
7.971714 -0.16619819999999993
7.972714 -0.16558624999999996
7.973714 -0.16496069999999993
7.974714 -0.16432164999999999
7.975714 -0.16366939999999994
7.976714 -0.16300430000000005
7.977714 -0.16232625000000026
7.978714 -0.1616353999999998
7.979714 -0.16093234999999992
7.980714 -0.16021695000000027
7.981714 -0.15948919999999986
7.982714 -0.15874954999999988
7.983714 -0.15799815000000011
7.984715 -0.15723474999999984
7.985714 -0.1564596499999999
7.986714 -0.1556729000000001
7.987714 -0.1548747500000001
7.988714 -0.15406535
7.989714 -0.15324420000000005
7.990714 -0.15241185000000018
7.991714 -0.1515685999999998
7.992714 -0.1507139999999997
7.993714 -0.14984835000000007
7.994714 -0.14897175000000015
7.995714 -0.14808410000000033
7.996714 -0.14718555000000003
7.997715 -0.14627619999999983
7.998714 -0.1453565499999998
7.999714 -0.14442595000000016
8.000714 -0.1434844000000002
8.001715 -0.14253274999999999
8.002714 -0.1415705000000001
8.003715 -0.14059764999999988
8.004714 -0.13961470000000004
8.005714 -0.1386215499999996
8.006714 -0.13761784999999999
8.007714 -0.13660430000000046
8.008715 -0.13558089999999962
8.009714 -0.13454700000000006
8.010715 -0.13350330000000035
8.011714 -0.13245010000000002
8.012714 -0.13138664999999994
8.013714 -0.13031350000000003
8.014714 -0.12923085000000012
8.015715 -0.12813794999999983
8.016714 -0.12703529999999985
8.017715 -0.12592319999999974
8.018714 -0.12480124999999964
8.019714 -0.12366945000000028
8.020715 -0.1225278500000001
8.021714 -0.1213764
8.022715 -0.12021555000000018
8.023714 -0.11904525000000016
8.024714 -0.11786484999999984
8.025714 -0.11667500000000003
8.026714 -0.11547600000000019
8.027715 -0.11426699999999962
8.028714 -0.11304899999999982
8.029715 -0.11182200000000003
8.030714 -0.11058550000000025
8.031714 -0.10933999999999987
8.032714 -0.10808550000000021
8.033714 -0.10682299999999996
8.034715 -0.10555199999999984
8.035714 -0.10427300000000048
8.036715 -0.1029859999999999
8.037714 -0.10169049999999939
8.038714 -0.10038799999999976
8.039714 -0.09907900000000033
8.040714 -0.09776300000000043
8.041715 -0.09643950000000001
8.042714 -0.0951094999999998
8.043715 -0.09377449999999993
8.044714 -0.09243349999999963
8.045714 -0.09108649999999958
8.046714 -0.08973500000000058
8.047714 -0.0883775000000005
8.048715 -0.08701499999999937
8.049714 -0.08564949999999939
8.050714 -0.08427900000000042
8.051714 -0.0829035000000011
8.052714 -0.08152549999999956
8.053715 -0.0801434999999991
8.054714 -0.07875749999999973
8.055715 -0.07736800000000078
8.056714 -0.0759745000000002
8.057714 -0.07457850000000012
8.058714 -0.07317949999999983
8.059714 -0.07177749999999933
8.060715 -0.07037249999999998
8.061714 -0.06896450000000041
8.062715 -0.06755350000000064
8.063714 -0.06614000000000002
8.064714 -0.06472350000000053
8.065714 -0.06330350000000012
8.066714 -0.061881999999998945
8.067715 -0.060457999999999616
8.068714 -0.05903200000000015
8.069715 -0.05760300000000047
8.070714 -0.05617100000000058
8.071714 -0.05473799999999927
8.072714 -0.05330200000000046
8.073714 -0.0518635000000008
8.074715 -0.050423999999999705
8.075714 -0.04898249999999983
8.076715 -0.04753899999999982
8.077714 -0.04609349999999966
8.078714 -0.04464599999999937
8.079714 -0.04319750000000036
8.080714 -0.041746999999999854
8.081715 -0.04029549999999928
8.082714 -0.038842999999999996
8.083714 -0.03738799999999985
8.084714 -0.03593300000000107
8.085714 -0.034477500000000216
8.086715 -0.033018999999999146
8.087714 -0.03156000000000008
8.088715 -0.030101500000000374
8.089714 -0.028641000000000527
8.090714 -0.027179999999999968
8.091714 -0.025718999999999406
8.092714 -0.02425700000000013
8.093715 -0.0227949999999995
8.094714 -0.021333499999999582
8.095715 -0.019871500000000306
8.096714 -0.018409499999999676
8.097714 -0.01694850000000047
8.098714 -0.015487500000001264
8.099714 -0.01402800000000013
8.100715 -0.01256999999999978
8.101714 -0.011112500000000141
8.102715 -0.00965649999999993
8.103714 -0.00820249999999986
8.104714 -0.006749999999999215
8.105714 -0.005300500000000137
8.106714 -0.0038535000000005553
8.107715 -0.002407999999999046
8.108714 -0.0009669999999998842
8.109715 0.0004704999999997103
8.110714 0.0019054999999998075
8.111714 0.0033360000000002676
8.112714 0.004762500000000448
8.113714 0.006184499999999636
8.114715 0.007602499999999899
8.115714 0.009016499999999882
8.116714 0.010425000000000158
8.117714 0.011828500000000085
8.118714 0.013225999999999592
8.119715 0.014618999999999462
8.120714 0.016006499999999625
8.121715 0.01738750000000001
8.122714 0.018762499999999974
8.123714 0.020131500000000878
8.124714 0.021495500000000074
8.125714 0.022852999999999492
8.126715 0.02420400000000049
8.127714 0.02554899999999971
8.128715 0.02688750000000051
8.129714 0.02822000000000089
8.130714 0.029545499999999426
8.131714 0.0308649999999989
8.132714 0.03217900000000002
8.133715 0.03348549999999993
8.134714 0.034785999999999435
8.135715 0.03608100000000058
8.136714 0.03736899999999988
8.137714 0.03864949999999933
8.138714 0.03992500000000115
8.139714 0.04119450000000119
8.140715 0.042455999999999314
8.141714 0.04371149999999972
8.142715 0.04496099999999972
8.143714 0.04620399999999994
8.144714 0.04744000000000102
8.145715 0.04866900000000026
8.146714 0.04989049999999966
8.147715 0.051104999999999914
8.148714 0.052312000000000324
8.149714 0.05351149999999953
8.150714 0.05470449999999896
8.151714 0.05588899999999983
8.152715 0.05706500000000078
8.153714 0.058234500000000605
8.154715 0.05939549999999915
8.155714 0.06054699999999907
8.156714 0.06169100000000049
8.157714 0.062827
8.158714 0.06395349999999952
8.159715 0.06507100000000113
8.160714 0.0661800000000001
8.161715 0.06727949999999909
8.162714 0.0683695000000008
8.163714 0.06945050000000053
8.164714 0.07052200000000027
8.165714 0.07158449999999938
8.166715 0.0726364999999998
8.167714 0.07367850000000085
8.168715 0.07471099999999922
8.169714 0.07573249999999954
8.170714 0.07674400000000049
8.171714 0.07774500000000005
8.172714 0.07873549999999954
8.173715 0.07971550000000034
8.174714 0.08068400000000032
8.175714 0.08164149999999955
8.176714 0.08258850000000006
8.177714 0.08352350000000042
8.178715 0.08444649999999994
8.179714 0.085358
8.180715 0.08625849999999997
8.181714 0.08714649999999977
8.182714 0.08802200000000002
8.183714 0.08888550000000012
8.184714 0.08973650000000001
8.185715 0.09057599999999978
8.186714 0.09140250000000001
8.187715 0.09221599999999999
8.188714 0.09301799999999985
8.189714 0.09380650000000013
8.190714 0.09458200000000017
8.191714 0.09534500000000001
8.192715 0.09609549999999967
8.193714 0.09683299999999975
8.194715 0.09755700000000025
8.195714 0.09826899999999991
8.196714 0.0989675
8.197714 0.09965250000000048
8.198714 0.10032474999999974
8.199715 0.10098435000000007
8.200714 0.10163170000000057
8.201715 0.10226574999999999
8.202714 0.10288710000000002
8.203714 0.10349614999999975
8.204714 0.10409204999999981
8.205714 0.10467520000000002
8.206715 0.10524600000000012
8.207714 0.1058043999999996
8.208714 0.10635049999999946
8.209714 0.10688420000000007
8.210714 0.10740550000000006
8.211715 0.10791444999999995
8.212714 0.10841105000000043
8.213715 0.10889525000000026
8.214714 0.10936744999999995
8.215714 0.10982695000000026
8.216714 0.11027369999999999
8.217714 0.11070844999999957
8.218715 0.11113004999999954
8.219714 0.11153895000000008
8.220715 0.11193515000000055
8.221714 0.11231824999999984
8.222714 0.1126881999999995
8.223714 0.11304470000000004
8.224714 0.1133878000000006
8.225715 0.11371705000000026
8.226714 0.11403279999999964
8.227715 0.11433474999999996
8.228714 0.11462254999999989
8.229714 0.11489609999999986
8.230714 0.11515550000000012
8.231714 0.1154007000000002
8.232715 0.11563129999999965
8.233714 0.11584744999999994
8.234715 0.11604920000000049
8.235714 0.11623629999999996
8.236714 0.11640894999999991
8.237714 0.11656705000000007
8.238714 0.11671054999999994
8.239715 0.1168396999999999
8.240714 0.11695445000000013
8.241714 0.1170548500000001
8.242714 0.11714089999999983
8.243714 0.11721279999999984
8.244715 0.11727059999999995
8.245714 0.11731445000000024
8.246715 0.1173445000000001
8.247714 0.11736064999999996
8.248714 0.11736319999999993
8.249714 0.11735224999999998
8.250714 0.11732790000000004
8.251715 0.11729044999999991
8.252714 0.11723984999999983
8.253715 0.11717639999999994
8.254714 0.11710020000000017
8.255714 0.11701120000000002
8.256714 0.11690970000000005
8.257714 0.11679584999999995
8.258715 0.11666959999999992
8.259714 0.11653140000000022
8.260715 0.11638124999999996
8.261714 0.11621904999999995
8.262714 0.11604504999999997
8.263714 0.11585944999999993
8.264714 0.11566225
8.265715 0.11545349999999995
8.266714 0.11523345000000003
8.267715 0.11500200000000005
8.268714 0.11475920000000005
8.269714 0.1145053
8.270715 0.11424010000000005
8.271714 0.11396374999999993
8.272715 0.11367645000000001
8.273714 0.11337815000000004
8.274714 0.11306889999999992
8.275714 0.11274865000000005
8.276714 0.11241754999999998
8.277715 0.11207559999999998
8.278714 0.11172274000000003
8.279715 0.11135910500000001
8.280714 0.11098471
8.281714 0.11059951499999997
8.282714 0.11020360499999998
8.283714 0.10979695
8.284715 0.109379575
8.285714 0.10895148500000003
8.286715 0.108512667
8.287714 0.1080631405
8.288714 0.107602893
8.289714 0.10713191450000001
8.290714 0.10665020499999998
8.291715 0.10615775499999999
8.292714 0.10565454499999999
8.293715 0.10514058999999999
8.294714 0.10461589999999996
8.295714 0.10408047999999999
8.296714 0.10353436000000006
8.297714 0.10297756500000002
8.298715 0.10241009999999995
8.299714 0.10183204999999994
8.300714 0.10124345
8.301714 0.10064440000000006
8.302714 0.10003510000000007
8.303715 0.09941559999999992
8.304714 0.09878594999999987
8.305715 0.09814640000000005
8.306714 0.0974970500000001
8.307714 0.09683810000000005
8.308714 0.09616974999999994
8.309714 0.09549220000000001
8.310715 0.09480575000000006
8.311714 0.09411049999999989
8.312715 0.09340674999999996
8.313714 0.09269460000000003
8.314714 0.09197434999999997
8.315714 0.09124644999999998
8.316714 0.09051085000000007
8.317715 0.08976765000000006
8.318714 0.08901725
8.319715 0.08825984999999999
8.320714 0.08749554999999992
8.321714 0.08672450000000005
8.322714 0.08594670000000006
8.323714 0.0851623499999998
8.324715 0.08437185000000007
8.325714 0.08357490000000002
8.326715 0.08277165000000006
8.327714 0.08196240000000003
8.328714 0.08114694999999972
8.329714 0.0803253000000001
8.330714 0.07949745000000019
8.331715 0.07866365
8.332714 0.07782385000000007
8.333714 0.07697799999999992
8.334714 0.07612594999999982
8.335714 0.07526774999999988
8.336715 0.0744037500000001
8.337714 0.07353375000000022
8.338715 0.07265755000000004
8.339714 0.07177514999999991
8.340714 0.07088694999999992
8.341714 0.06999289999999991
8.342714 0.06909284999999984
8.343715 0.06818700000000023
8.344714 0.06727530000000029
8.345715 0.0663577999999998
8.346714 0.0654347
8.347714 0.06450610000000016
8.348714 0.06357204999999974
8.349714 0.06263254999999975
8.350715 0.06168775000000026
8.351714 0.06073785000000015
8.352715 0.059782899999999896
8.353714 0.0588230499999999
8.354714 0.057858400000000115
8.355714 0.05688890000000005
8.356714 0.05591484999999988
8.357715 0.05493620000000013
8.358714 0.053953200000000145
8.359715 0.05296604999999979
8.360714 0.05197454999999989
8.361714 0.05097920000000012
8.362714 0.049979999999999816
8.363714 0.04897665000000017
8.364715 0.0479696500000002
8.365714 0.04695974999999961
8.366714 0.045946599999999824
8.367714 0.04492974999999991
8.368714 0.04391004999999986
8.369715 0.04288780000000052
8.370714 0.04186295000000004
8.371715 0.04083554999999959
8.372714 0.03980600000000028
8.373714 0.0387747000000005
8.374714 0.03774115000000023
8.375714 0.036706449999999814
8.376715 0.03567075
8.377714 0.034633949999999844
8.378715 0.03359634999999949
8.379714 0.032558450000000336
8.380714 0.03152055000000051
8.381714 0.03048224999999957
8.382714 0.029444699999999695
8.383715 0.02840790000000021
8.384714 0.027371799999999967
8.385715 0.026337150000000024
8.386714 0.025303599999999756
8.387714 0.02427149999999979
8.388714 0.023241600000000518
8.389714 0.022213500000000157
8.390715 0.021187200000000052
8.391714 0.020163499999999727
8.392715 0.019142299999999574
8.393714 0.01812330000000012
8.394714 0.017106549999999804
8.395715 0.016092599999999818
8.396714 0.015081200000000489
8.397715 0.014072050000000298
8.398714 0.01306580000000004
8.399714 0.012062099999999756
8.400714 0.011060950000000127
8.401714 0.010062299999999993
8.402715 0.0090657999999994
8.403714 0.008071549999999983
8.404715 0.007079550000000382
8.405714 0.006089650000000522
8.406714 0.00510225000000016
8.407714 0.004117099999999615
8.408714 0.0031337500000000107
8.409715 0.002152600000000424
8.410714 0.0011735999999997002
8.411715 0.0001971499999996293
8.412714 -0.0007770499999999454
8.413714 -0.0017491499999997798
8.414714 -0.002718299999999882
8.415714 -0.003684900000000009
8.416715 -0.004648999999999962
8.417714 -0.0056101000000003814
8.418715 -0.006568000000000036
8.419714 -0.007522649999999802
8.420714 -0.00847355000000032
8.421714 -0.009420550000000161
8.422714 -0.01036389999999968
8.423715 -0.011303199999999795
8.424714 -0.01223815000000035
8.425714 -0.013168350000000235
8.426714 -0.014093899999999725
8.427714 -0.015014699999999902
8.428715 -0.01593035000000033
8.429714 -0.016840900000000124
8.430715 -0.017746399999999773
8.431714 -0.018646499999999993
8.432714 -0.019540700000000067
8.433714 -0.02042939999999976
8.434714 -0.021312749999999825
8.435715 -0.022190250000000224
8.436714 -0.023061849999999804
8.437715 -0.02392735000000004
8.438714 -0.024786999999999938
8.439714 -0.025640799999999492
8.440714 -0.026488500000000383
8.441714 -0.027329950000000495
8.442715 -0.02816525000000011
8.443714 -0.028994699999999384
8.444715 -0.02981759999999976
8.445714 -0.0306336000000006
8.446714 -0.03144339999999979
8.447714 -0.03224669999999988
8.448714 -0.03304305000000063
8.449715 -0.033832849999999776
8.450714 -0.03461569999999958
8.451715 -0.03539135000000038
8.452714 -0.03615969999999985
8.453714 -0.03692075000000003
8.454714 -0.03767455000000004
8.455714 -0.03842104999999941
8.456715 -0.039159950000000006
8.457714 -0.03989080000000025
8.458714 -0.04061399999999988
8.459714 -0.041329600000000064
8.460714 -0.04203720000000037
8.461715 -0.042736800000000116
8.462714 -0.04342839999999998
8.463715 -0.04411195000000016
8.464714 -0.04478750000000012
8.465714 -0.04545509999999966
8.466714 -0.046114649999999854
8.467714 -0.04676620000000017
8.468715 -0.04740995000000014
8.469714 -0.04804589999999977
8.470715 -0.04867399999999993
8.471714 -0.049294249999999956
8.472714 -0.049906899999999844
8.473714 -0.05051205000000024
8.474714 -0.05110960000000017
8.475715 -0.051699849999999783
8.476714 -0.05228284999999991
8.477715 -0.05285855000000007
8.478714 -0.05342715000000014
8.479714 -0.05398855000000017
8.480714 -0.05454259999999976
8.481714 -0.055089549999999946
8.482715 -0.05562940000000004
8.483714 -0.056161999999999955
8.484715 -0.056687199999999965
8.485714 -0.05720504999999987
8.486714 -0.05771539999999993
8.487714 -0.058218049999999924
8.488714 -0.05871279999999998
8.489715 -0.05919955000000015
8.490714 -0.05967815000000002
8.491714 -0.060148300000000106
8.492714 -0.06060980000000021
8.493714 -0.06106220000000008
8.494715 -0.06150550000000005
8.495714 -0.06193949999999991
8.496715 -0.06236369999999998
8.497714 -0.0627780999999999
8.498714 -0.06318239999999986
8.499714 -0.06357639999999998
8.500714 -0.06396020000000019
8.501715 -0.06433325
8.502714 -0.0646954499999998
8.503715 -0.06504690000000019
8.504714 -0.06538739999999994
8.505714 -0.0657169999999999
8.506714 -0.06603550000000016
8.507714 -0.06634269999999982
8.508715 -0.06663884999999994
8.509714 -0.06692390000000004
8.510715 -0.06719785000000009
8.511714 -0.06746089999999999
8.512714 -0.06771299999999994
8.513714 -0.06795395000000005
8.514714 -0.06818404999999982
8.515715 -0.06840350000000013
8.516714 -0.06861205000000012
8.517715 -0.06880999999999993
8.518714 -0.06899750000000002
8.519714 -0.06917459999999996
8.520715 -0.06934135000000011
8.521714 -0.06949774999999994
8.522715 -0.06964409999999994
8.523714 -0.06978045000000009
8.524714 -0.06990674999999992
8.525714 -0.07002324999999994
8.526714 -0.07013015000000003
8.527715 -0.07022745000000002
8.528714 -0.07031520000000006
8.529715 -0.07039355000000005
8.530714 -0.07046264999999992
8.531714 -0.07052259999999991
8.532714 -0.07057345
8.533714 -0.07061525000000002
8.534715 -0.07064819999999998
8.535714 -0.07067230000000008
8.536715 -0.07068765000000006
8.537714 -0.07069429999999993
8.538714 -0.07069229999999994
8.539714 -0.07068179999999998
8.540714 -0.07066275000000004
8.541715 -0.07063515000000004
8.542714 -0.07059904999999995
8.543715 -0.07055445000000003
8.544714 -0.0705014
8.545714 -0.07043995999999997
8.546714 -0.07036999000000006
8.547714 -0.07029147999999999
8.548715 -0.07020444499999999
8.549714 -0.07010885499999997
8.550714 -0.07000469
8.551714 -0.06989189500000001
8.552714 -0.06977041000000002
8.553715 -0.06964018999999999
8.554714 -0.06950118499999997
8.555715 -0.06935336
8.556714 -0.06919664
8.557714 -0.069030955
8.558714 -0.0688562725
8.559714 -0.0686725325
8.560715 -0.068479673
8.561714 -0.0682776475
8.562715 -0.0680664195
8.563714 -0.06784594500000002
8.564714 -0.06761617999999998
8.565714 -0.06737711
8.566714 -0.06712872499999999
8.567715 -0.06687100499999998
8.568714 -0.06660398000000001
8.569715 -0.06632767500000002
8.570714 -0.06604214000000001
8.571714 -0.06574742000000001
8.572714 -0.06544355499999996
8.573714 -0.06513069
8.574715 -0.06480889500000006
8.575714 -0.06447832999999993
8.576715 -0.06413920000000001
8.577714 -0.06379155000000002
8.578714 -0.06343549999999996
8.579714 -0.06307135
8.580714 -0.06269924999999996
8.581715 -0.062319349999999996
8.582714 -0.06193190000000005
8.583714 -0.061537100000000074
8.584714 -0.061135100000000074
8.585714 -0.060726049999999865
8.586715 -0.060310249999999954
8.587714 -0.059887750000000045
8.588715 -0.05945884999999996
8.589714 -0.05902364999999997
8.590714 -0.05858225000000002
8.591714 -0.05813490000000014
8.592714 -0.05768159999999997
8.593715 -0.05722259999999988
8.594714 -0.05675785000000006
8.595715 -0.05628745000000013
8.596714 -0.055811599999999933
8.597714 -0.055330299999999846
8.598714 -0.05484355000000002
8.599714 -0.05435140000000008
8.600715 -0.053853899999999996
8.601714 -0.05335115000000007
8.602715 -0.05284309999999997
8.603714 -0.052329649999999936
8.604714 -0.051811
8.605714 -0.05128715000000002
8.606714 -0.05075800000000003
8.607715 -0.05022349999999991
8.608714 -0.049683699999999956
8.609715 -0.04913860000000001
8.610714 -0.04858830000000001
8.611714 -0.04803254999999992
8.612714 -0.0474713999999999
8.613714 -0.04690500000000019
8.614715 -0.04633315000000023
8.615714 -0.04575594999999997
8.616714 -0.0451732999999998
8.617714 -0.04458524999999986
8.618714 -0.04399175000000002
8.619715 -0.043392699999999985
8.620714 -0.04278845000000007
8.621715 -0.042178750000000244
8.622714 -0.04156335000000015
8.623714 -0.04094270000000003
8.624714 -0.04031660000000001
8.625714 -0.039685099999999876
8.626715 -0.03904845
8.627714 -0.038406499999999955
8.628715 -0.03775949999999975
8.629714 -0.037107350000000136
8.630714 -0.03645015000000004
8.631714 -0.035788249999999744
8.632714 -0.03512145000000006
8.633715 -0.03445005000000012
8.634714 -0.033774249999999804
8.635715 -0.03309394999999985
8.636714 -0.032409500000000216
8.637714 -0.031721000000000166
8.638714 -0.03102849999999983
8.639714 -0.030332399999999995
8.640715 -0.029632750000000107
8.641714 -0.02892975000000006
8.642715 -0.02822344999999998
8.643714 -0.02751419999999983
8.644714 -0.026802099999999888
8.645715 -0.026087199999999956
8.646714 -0.025370000000000063
8.647715 -0.024650600000000154
8.648714 -0.023928950000000084
8.649714 -0.02320519999999994
8.650714 -0.022479799999999946
8.651714 -0.021752750000000112
8.652715 -0.021024099999999893
8.653714 -0.020294099999999985
8.654715 -0.019562849999999993
8.655714 -0.01883034999999991
8.656714 -0.018096950000000035
8.657714 -0.01736265000000003
8.658714 -0.016627550000000175
8.659715 -0.015891750000000066
8.660714 -0.015155099999999967
8.661715 -0.014417849999999892
8.662714 -0.013680049999999982
8.663714 -0.012941750000000037
8.664714 -0.012202899999999916
8.665714 -0.011463450000000161
8.666715 -0.010723500000000033
8.667714 -0.009982999999999732
8.668715 -0.009241900000000133
8.669714 -0.008500150000000081
8.670714 -0.007757649999999978
8.671714 -0.007014350000000022
8.672714 -0.006270399999999953
8.673715 -0.00552574999999997
8.674714 -0.004780300000000135
8.675714 -0.004033950000000168
8.676714 -0.0032867499999998714
8.677714 -0.002538599999999983
8.678715 -0.0017893500000000849
8.679714 -0.001039200000000056
8.680715 -0.0002880999999997576
8.681714 0.0004636500000003153
8.682714 0.0012163499999999802
8.683714 0.001969999999999915
8.684714 0.002724099999999746
8.685715 0.003478999999999768
8.686714 0.004234250000000086
8.687715 0.004989850000000021
8.688714 0.005746000000000131
8.689714 0.00650229999999998
8.690714 0.00725849999999989
8.691714 0.008014500000000261
8.692715 0.008770100000000195
8.693714 0.009525149999999958
8.694715 0.010279649999999883
8.695714 0.011033250000000019
8.696714 0.011785950000000022
8.697714 0.012537399999999938
8.698714 0.013287350000000088
8.699715 0.014035849999999935
8.700714 0.014782749999999735
8.701715 0.015527800000000154
8.702714 0.016270700000000013
8.703714 0.017011549999999934
8.704714 0.017750249999999974
8.705714 0.01848640000000004
8.706715 0.019219949999999993
8.707714 0.01995085000000003
8.708714 0.020679000000000215
8.709714 0.021404399999999865
8.710714 0.022126950000000065
8.711715 0.022846500000000054
8.712714 0.023562799999999814
8.713715 0.024276049999999903
8.714714 0.024986200000000184
8.715714 0.02569290000000002
8.716714 0.026396249999999687
8.717714 0.027096350000000147
8.718715 0.027793050000000295
8.719714 0.028486300000000006
8.720715 0.029176049999999808
8.721714 0.02986234999999984
8.722714 0.030545050000000032
8.723714 0.031224050000000097
8.724714 0.03189979999999993
8.725715 0.032571900000000126
8.726714 0.03324020000000026
8.727715 0.03390489999999986
8.728714 0.03456569999999981
8.729714 0.03522289999999991
8.730714 0.035876450000000025
8.731714 0.03652620000000008
8.732715 0.037172150000000063
8.733714 0.037814049999999974
8.734715 0.038452199999999964
8.735714 0.039086449999999946
8.736714 0.03971650000000011
8.737714 0.04034264999999994
8.738714 0.040964949999999896
8.739715 0.04158300000000024
8.740714 0.0421971000000001
8.741714 0.042806999999999804
8.742714 0.04341269999999969
8.743714 0.044014450000000115
8.744715 0.04461200000000004
8.745714 0.045205349999999804
8.746715 0.04579435000000001
8.747714 0.04637915000000006
8.748714 0.04695974999999995
8.749714 0.04753620000000016
8.750714 0.048108350000000105
8.751715 0.04867624999999992
8.752714 0.049239849999999974
8.753715 0.049799000000000024
8.754714 0.05035380000000001
8.755714 0.050904249999999936
8.756714 0.05145015000000007
8.757714 0.05199135000000002
8.758715 0.052527849999999945
8.759714 0.053059550000000066
8.760715 0.05358645000000006
8.761714 0.05410829999999991
8.762714 0.054624849999999926
8.763714 0.05513620000000005
8.764714 0.055642100000000104
8.765715 0.05614230000000007
8.766714 0.0566368499999999
8.767715 0.0571255499999999
8.768714 0.057608150000000045
8.769714 0.058084499999999935
8.770715 0.05855460000000006
8.771714 0.059018299999999996
8.772715 0.0594753999999999
8.773714 0.05992595000000004
8.774714 0.060369800000000015
8.775714 0.060806850000000065
8.776714 0.061237050000000036
8.777715 0.061660249999999944
8.778714 0.06207665000000001
8.779715 0.06248605
8.780714 0.06288834999999998
8.781714 0.06328375000000001
8.782714 0.06367219999999996
8.783714 0.06405364999999999
8.784715 0.06442804999999999
8.785714 0.06479547999999999
8.786715 0.06515596500000005
8.787714 0.06550949500000004
8.788714 0.06585609999999999
8.789714 0.06619579999999999
8.790714 0.06652857999999999
8.791715 0.06685445500000001
8.792714 0.06717341499999999
8.793715 0.06748550499999999
8.794714 0.067790735
8.795714 0.068089085
8.796714 0.06838056499999999
8.797714 0.068665195
8.798715 0.068942995
8.799714 0.06921395200000001
8.800714 0.069478087
8.801714 0.0697354015
8.802714 0.069985898
8.803715 0.0702295915
8.804714 0.07046649
8.805715 0.07069660000000001
8.806714 0.07091994
8.807714 0.07113650500000002
8.808714 0.07134628999999997
8.809714 0.071549335
8.810715 0.07174562500000002
8.811714 0.07193514000000001
8.812715 0.07211790499999995
8.813714 0.07229391499999994
8.814714 0.07246316000000001
8.815714 0.07262564500000003
8.816714 0.07278135000000002
8.817715 0.07293029999999999
8.818714 0.07307245
8.819715 0.07320779999999999
8.820714 0.07333634999999998
8.821714 0.073458
8.822714 0.07357280000000004
8.823714 0.07368070000000003
8.824715 0.07378165
8.825714 0.07387569999999995
8.826715 0.07396274999999991
8.827714 0.07404280000000005
8.828714 0.0741157500000001
8.829714 0.07418149999999996
8.830714 0.07424004999999996
8.831715 0.07429129999999998
8.832714 0.07433534999999998
8.833714 0.07437205000000004
8.834714 0.07440119999999995
8.835714 0.07442285
8.836715 0.07443695000000007
8.837714 0.07444340000000005
8.838715 0.07444214999999996
8.839714 0.07443324999999995
8.840714 0.07441660000000007
8.841714 0.07439210000000006
8.842714 0.07435985
8.843715 0.07431974999999998
8.844714 0.07427184999999994
8.845715 0.07421639999999993
8.846714 0.07415329999999998
8.847714 0.07408249999999998
8.848714 0.07400430000000006
8.849714 0.0739186500000001
8.850715 0.07382549999999996
8.851714 0.07372529999999985
8.852715 0.07361815000000009
8.853714 0.07350404999999997
8.854714 0.07338314999999991
8.855714 0.07325565000000014
8.856714 0.07312170000000005
8.857715 0.0729813
8.858714 0.07283454999999989
8.859715 0.0726817000000001
8.860714 0.07252290000000004
8.861714 0.07235815000000004
8.862714 0.07218749999999989
8.863714 0.0720108999999998
8.864715 0.07182845000000006
8.865714 0.07164035000000017
8.866714 0.07144645000000009
8.867714 0.07124689999999989
8.868714 0.07104154999999981
8.869715 0.07083014999999987
8.870714 0.07061315000000028
8.871715 0.07039035000000014
8.872714 0.0701614999999998
8.873714 0.06992669999999981
8.874714 0.06968584999999998
8.875714 0.06943900000000007
8.876715 0.06918599999999998
8.877714 0.06892695000000003
8.878715 0.06866175000000024
8.879714 0.06839020000000008
8.880714 0.06811244999999996
8.881714 0.06782845000000008
8.882714 0.06753834999999986
8.883715 0.06724184999999977
8.884714 0.06693880000000012
8.885715 0.06662939999999976
8.886714 0.06631379999999977
8.887714 0.06599185000000042
8.888714 0.06566335000000048
8.889714 0.06532865000000024
8.890715 0.06498739999999975
8.891714 0.06463959999999967
8.892715 0.06428559999999998
8.893714 0.06392474999999988
8.894714 0.06355735000000019
8.895715 0.06318370000000043
8.896714 0.0628034999999997
8.897715 0.0624167999999999
8.898714 0.06202354999999984
8.899714 0.06162409999999947
8.900714 0.0612180500000004
8.901714 0.06080515000000025
8.902715 0.06038574999999964
8.903714 0.05996010000000029
8.904715 0.05952785000000021
8.905714 0.05908914999999947
8.906714 0.05864459999999974
8.907714 0.05819344999999996
8.908714 0.05773620000000016
8.909715 0.057272700000000266
8.910714 0.056803000000000076
8.911715 0.05632754999999981
8.912714 0.05584624999999989
8.913714 0.05535950000000006
8.914714 0.054866950000000365
8.915714 0.05436885000000048
8.916715 0.05386534999999982
8.917714 0.053356799999999684
8.918715 0.05284344999999975
8.919714 0.052325050000000345
8.920714 0.05180190000000028
8.921714 0.051274049999999335
8.922714 0.05074179999999971
8.923715 0.05020555000000048
8.924714 0.049665350000000094
8.925714 0.04912144999999959
8.926714 0.04857355000000016
8.927714 0.048022050000000205
8.928715 0.04746689999999992
8.929714 0.0469081
8.930715 0.04634640000000014
8.931714 0.04578104999999996
8.932714 0.0452124499999999
8.933714 0.04464055000000014
8.934714 0.04406500000000006
8.935715 0.04348620000000009
8.936714 0.04290414999999956
8.937715 0.042318399999999576
8.938714 0.04172905000000043
8.939714 0.041136100000000085
8.940714 0.0405387499999997
8.941714 0.03993734999999991
8.942715 0.03933235000000028
8.943714 0.03872305000000021
8.944715 0.03810889999999987
8.945714 0.03749044999999977
8.946714 0.03686730000000015
8.947714 0.036239350000000066
8.948714 0.03560669999999979
8.949715 0.034969000000000035
8.950714 0.03432614999999986
8.951715 0.03367860000000016
8.952714 0.03302595000000052
8.953714 0.03236814999999976
8.954714 0.031705699999999976
8.955714 0.031038500000000194
8.956715 0.030366599999999543
8.957714 0.02968995000000025
8.958714 0.029008850000000443
8.959714 0.02832344999999952
8.960714 0.027633749999999523
8.961715 0.026939600000000362
8.962714 0.0262418000000002
8.963715 0.025540449999999992
8.964714 0.02483540000000034
8.965714 0.024127049999999647
8.966714 0.023415849999999495
8.967714 0.02270175000000009
8.968715 0.02198415000000044
8.969714 0.021264250000000498
8.970715 0.02054249999999981
8.971714 0.019818499999999985
8.972714 0.019091999999999987
8.973714 0.018363499999999845
8.974714 0.017633999999999636
8.975715 0.016902499999999963
8.976714 0.016169500000000184
8.977715 0.01543549999999966
8.978714 0.014700000000000385
8.979714 0.013963500000000361
8.980714 0.013225999999999592
8.981714 0.012488000000000141
8.982715 0.011749499999999979
8.983714 0.011009999999999747
8.984715 0.010270000000000157
8.985714 0.00952999999999989
8.986714 0.008790000000000301
8.987714 0.008048999999999962
8.988714 0.0073079999999996256
8.989715 0.006566999999999966
8.990714 0.005825500000000271
8.991714 0.005084999999999969
8.992714 0.004343999999999632
8.993714 0.0036024999999999373
8.994715 0.0028615000000002775
8.995714 0.0021205000000006176
8.996715 0.0013794999999996028
8.997714 0.0006389999999999781
8.998714 -0.00010149999999964658
8.999714 -0.0008420000000006265
9.000714 -0.0015825000000002512
9.001715 -0.002322999999999876
9.002714 -0.0030625000000001085
9.003715 -0.003802999999999733
9.004714 -0.004543500000000035
9.005714 -0.005283500000000303
9.006714 -0.006024499999999962
9.007714 -0.006764499999999552
9.008715 -0.007504999999999855
9.009714 -0.008246500000000226
9.010715 -0.008986999999999851
9.011714 -0.009728000000000188
9.012714 -0.010469999999999919
9.013714 -0.011211999999999648
9.014714 -0.01195350000000002
9.015715 -0.012696000000000462
9.016714 -0.013439000000000262
9.017715 -0.014181999999999384
9.018714 -0.01492599999999993
9.019714 -0.015669500000000443
9.020715 -0.016413499999999637
9.021714 -0.01715799999999954
9.022715 -0.017902000000000088
9.023714 -0.018646499999999993
9.024714 -0.01939149999999993
9.025714 -0.020136000000000515
9.026714 -0.020880000000000384
9.027715 -0.021624349999999532
9.028714 -0.022368500000000156
9.029715 -0.023111700000000512
9.030714 -0.023854599999999358
9.031714 -0.0245970999999998
9.032714 -0.02533850000000057
9.033714 -0.026079249999999873
9.034715 -0.026818799999999907
9.035714 -0.02755730000000007
9.036715 -0.028294749999999685
9.037714 -0.02903069999999987
9.038714 -0.029765250000000232
9.039714 -0.030497900000000053
9.040714 -0.031229100000000246
9.041715 -0.031958950000000416
9.042714 -0.032686899999999366
9.043715 -0.03341299999999961
9.044714 -0.034137350000000066
9.045714 -0.03485949999999983
9.046714 -0.035579400000000455
9.047714 -0.036297549999999935
9.048715 -0.03701354999999988
9.049714 -0.037727300000000005
9.050714 -0.038438850000000115
9.051714 -0.03914795000000052
9.052714 -0.03985479999999976
9.053715 -0.040559049999999895
9.054714 -0.04126085000000034
9.055715 -0.04196045000000009
9.056714 -0.042657149999999894
9.057714 -0.04335089999999998
9.058714 -0.044042100000000084
9.059714 -0.04473039999999958
9.060715 -0.04541614999999978
9.061714 -0.04609865000000009
9.062715 -0.04677785000000004
9.063714 -0.04745415000000005
9.064714 -0.04812720000000017
9.065714 -0.04879694999999993
9.066714 -0.0494634
9.067715 -0.050126600000000174
9.068714 -0.05078619999999984
9.069715 -0.051442149999999846
9.070714 -0.05209474999999969
9.071714 -0.052743750000000374
9.072714 -0.053389150000000524
9.073714 -0.054030899999999674
9.074715 -0.054668999999999864
9.075714 -0.05530385000000016
9.076715 -0.05593505000000014
9.077714 -0.05656254999999999
9.078714 -0.05718684999999975
9.079714 -0.057807499999999866
9.080714 -0.0584240999999999
9.081715 -0.059037450000000054
9.082714 -0.05964760000000012
9.083714 -0.0602537000000001
9.084714 -0.060856099999999955
9.085714 -0.06145524999999992
9.086715 -0.06205080000000004
9.087714 -0.06264234999999989
9.088715 -0.06323025000000008
9.089714 -0.06381455000000044
9.090714 -0.06439480000000003
9.091714 -0.06497099999999956
9.092714 -0.06554289999999997
9.093715 -0.06611080000000014
9.094714 -0.0666747
9.095715 -0.0672338499999999
9.096714 -0.06778864999999953
9.097714 -0.06833875000000035
9.098714 -0.0688840000000002
9.099714 -0.06942459999999967
9.100715 -0.06996015000000033
9.101714 -0.07049060000000038
9.102715 -0.07101554999999936
9.103714 -0.07153539999999974
9.104714 -0.07204945000000025
9.105714 -0.07255764999999977
9.106714 -0.07306045000000018
9.107715 -0.07355740000000024
9.108714 -0.07404815000000002
9.109715 -0.07453255000000009
9.110714 -0.07501055
9.111714 -0.07548219999999985
9.112714 -0.07594754999999981
9.113714 -0.07640610000000017
9.114715 -0.0768579500000002
9.115714 -0.07730304999999976
9.116714 -0.07774124999999979
9.117714 -0.07817275000000015
9.118714 -0.07859725000000004
9.119715 -0.07901469999999997
9.120714 -0.07942525000000003
9.121715 -0.07982889999999987
9.122714 -0.08022544999999996
9.123714 -0.08061505000000005
9.124714 -0.08099795000000014
9.125714 -0.08137395
9.126715 -0.08174299999999987
9.127714 -0.08210519999999999
9.128715 -0.08246065
9.129714 -0.08280945000000015
9.130714 -0.08315160000000009
9.131714 -0.08348709999999984
9.132714 -0.08381595000000007
9.133715 -0.08413805000000017
9.134714 -0.08445369999999996
9.135715 -0.0847631
9.136714 -0.08506595000000011
9.137714 -0.08536224999999996
9.138714 -0.08565219999999978
9.139714 -0.0859357999999999
9.140715 -0.08621320000000006
9.141714 -0.08648424999999985
9.142715 -0.08674885
9.143714 -0.08700735000000012
9.144714 -0.08725985
9.145715 -0.08750620000000006
9.146714 -0.08774650000000006
9.147715 -0.08798079999999998
9.148714 -0.08820904999999986
9.149714 -0.08843145000000006
9.150714 -0.0886480000000001
9.151714 -0.08885869999999997
9.152715 -0.08906364999999994
9.153714 -0.08926280000000004
9.154715 -0.08945625000000006
9.155714 -0.08964399999999999
9.156714 -0.08982600000000002
9.157714 -0.09000224999999998
9.158714 -0.09017264999999994
9.159715 -0.09033734999999997
9.160714 -0.09049624999999997
9.161715 -0.09064925
9.162714 -0.09079635000000007
9.163714 -0.09093739999999997
9.164714 -0.09107234999999997
9.165714 -0.09120120000000002
9.166715 -0.09132385000000003
9.167714 -0.09144014
9.168715 -0.09155003999999997
9.169714 -0.09165352999999998
9.170714 -0.09175048500000002
9.171714 -0.09184080000000001
9.172714 -0.09192444500000001
9.173715 -0.09200135999999999
9.174714 -0.09207146
9.175714 -0.09213471
9.176714 -0.0921910655
9.177714 -0.09224047299999999
9.178715 -0.0922828995
9.179714 -0.092318317
9.180715 -0.09234670999999998
9.181714 -0.09236804500000001
9.182714 -0.09238229500000002
9.183714 -0.09238947499999997
9.184714 -0.09238956499999998
9.185715 -0.09238258000000003
9.186714 -0.09236853499999997
9.187715 -0.09234741000000002
9.188714 -0.09231925000000002
9.189714 -0.09228416
9.190714 -0.09224209999999998
9.191714 -0.09219304999999997
9.192715 -0.09213720000000003
9.193714 -0.09207454999999998
9.194715 -0.09200514999999997
9.195714 -0.09192904999999997
9.196714 -0.09184630000000002
9.197714 -0.09175710000000002
9.198714 -0.09166145000000003
9.199715 -0.0915592
9.200714 -0.09145059999999992
9.201715 -0.09133585000000002
9.202714 -0.0912147500000001
9.203714 -0.09108745000000003
9.204714 -0.09095395
9.205714 -0.09081420000000005
9.206715 -0.09066834999999991
9.207714 -0.09051629999999998
9.208714 -0.09035800000000013
9.209714 -0.09019354999999994
9.210714 -0.09002279999999985
9.211715 -0.08984564999999993
9.212714 -0.08966214999999997
9.213715 -0.08947225000000016
9.214714 -0.089276
9.215714 -0.0890731999999999
9.216714 -0.08886365000000002
9.217714 -0.08864754999999987
9.218715 -0.08842469999999994
9.219714 -0.08819495000000012
9.220715 -0.08795850000000031
9.221714 -0.08771549999999992
9.222714 -0.08746559999999999
9.223714 -0.08720870000000025
9.224714 -0.08694514999999997
9.225715 -0.08667464999999969
9.226714 -0.08639744999999974
9.227715 -0.08611355000000015
9.228714 -0.08582280000000013
9.229714 -0.08552539999999992
9.230714 -0.08522149999999994
9.231714 -0.08491095000000011
9.232715 -0.08459369999999992
9.233714 -0.08427014999999986
9.234715 -0.0839402000000003
9.235714 -0.08360385000000022
9.236714 -0.08326129999999983
9.237714 -0.08291264999999977
9.238714 -0.08255774999999994
9.239715 -0.08219665000000016
9.240714 -0.0818296000000001
9.241714 -0.08145674999999983
9.242714 -0.08107785000000002
9.243714 -0.08069305000000009
9.244715 -0.08030275000000008
9.245714 -0.07990660000000008
9.246715 -0.07950474999999982
9.247714 -0.07909744999999999
9.248714 -0.07868434999999996
9.249714 -0.07826569999999974
9.250714 -0.07784184999999998
9.251715 -0.0774125500000003
9.252714 -0.07697745000000009
9.253715 -0.07653685000000017
9.254714 -0.0760912499999999
9.255714 -0.07564014999999992
9.256714 -0.07518355000000022
9.257714 -0.07472189999999972
9.258715 -0.07425479999999997
9.259714 -0.07378219999999984
9.260715 -0.0733041499999998
9.261714 -0.07282035000000038
9.262714 -0.07233139999999985
9.263714 -0.07183700000000011
9.264714 -0.07133715000000043
9.265715 -0.07083179999999972
9.266714 -0.0703206499999998
9.267715 -0.06980444999999974
9.268714 -0.06928274999999998
9.269714 -0.06875525000000035
9.270715 -0.06822230000000012
9.271714 -0.06768420000000017
9.272715 -0.06714070000000008
9.273714 -0.0665917500000001
9.274714 -0.0660376999999995
9.275714 -0.06547819999999965
9.276714 -0.06491355000000007
9.277715 -0.06434420000000028
9.278714 -0.06376939999999992
9.279715 -0.06318984999999956
9.280714 -0.06260560000000036
9.281714 -0.0620166500000003
9.282714 -0.06142330000000019
9.283714 -0.06082514999999961
9.284715 -0.060222749999999756
9.285714 -0.05961595000000054
9.286715 -0.05900509999999989
9.287714 -0.05839024999999964
9.288714 -0.05777145000000026
9.289714 -0.057149050000000354
9.290714 -0.056522899999999855
9.291715 -0.05589314999999951
9.292714 -0.05526019999999975
9.293715 -0.0546239000000005
9.294714 -0.05398469999999997
9.295714 -0.053342599999999504
9.296714 -0.05269720000000002
9.297714 -0.05204930000000037
9.298715 -0.051398800000000265
9.299714 -0.050745799999999994
9.300714 -0.050090599999999694
9.301714 -0.049433550000000014
9.302714 -0.04877439999999991
9.303715 -0.04811299999999999
9.304714 -0.047449800000000486
9.305715 -0.046785150000000005
9.306714 -0.04611900000000009
9.307714 -0.04545074999999976
9.308714 -0.0447811499999994
9.309714 -0.044110100000000096
9.310715 -0.04343750000000021
9.311714 -0.042763499999999816
9.312715 -0.04208850000000003
9.313714 -0.0414115000000001
9.314714 -0.040733000000000075
9.315714 -0.040054000000000006
9.316714 -0.039372999999999804
9.317715 -0.038690000000000134
9.318714 -0.038006000000000394
9.319715 -0.03732099999999991
9.320714 -0.03663299999999989
9.321714 -0.0359439999999998
9.322714 -0.03525349999999961
9.323714 -0.03455999999999988
9.324715 -0.033866000000000125
9.325714 -0.03317000000000023
9.326715 -0.03247150000000015
9.327714 -0.03177149999999997
9.328714 -0.031070000000000365
9.329714 -0.030366999999999974
9.330714 -0.02966149999999941
9.331715 -0.028954000000000063
9.332714 -0.028245499999999965
9.333714 -0.027535499999999765
9.334714 -0.026824000000000136
9.335714 -0.0261110000000004
9.336715 -0.025396499999999884
9.337714 -0.024680999999999977
9.338715 -0.02396399999999996
9.339714 -0.023245999999999878
9.340714 -0.02252800000000047
9.341714 -0.021808500000000286
9.342714 -0.02108749999999999
9.343715 -0.020367499999999768
9.344714 -0.019647000000000185
9.345715 -0.018924999999999824
9.346714 -0.018203499999999494
9.347714 -0.01748200000000052
9.348714 -0.016760000000000157
9.349714 -0.016037999999999795
9.350715 -0.015316500000000144
9.351714 -0.014594999999999815
9.352715 -0.013874000000000199
9.353714 -0.013153499999999941
9.354714 -0.012432999999999682
9.355714 -0.011714000000000207
9.356714 -0.010995000000000053
9.357715 -0.0102759999999999
9.358714 -0.009558499999999852
9.359715 -0.008841499999999837
9.360714 -0.008125999999999928
9.361714 -0.00741150000000009
9.362714 -0.0066975000000002866
9.363714 -0.00598499999999991
9.364715 -0.005273999999999638
9.365714 -0.004564000000000114
9.366714 -0.0038549999999999826
9.367714 -0.003148500000000026
9.368714 -0.002443500000000174
9.369715 -0.0017394999999997146
9.370714 -0.0010380000000001076
9.371715 -0.0003380000000006056
9.372714 0.00036050000000014673
9.373714 0.0010560000000000116
9.374714 0.0017494999999997365
9.375714 0.002440999999999999
9.376715 0.003129500000000052
9.377714 0.003815999999999965
9.378715 0.004500500000000416
9.379714 0.005181500000000621
9.380714 0.005859499999999939
9.381714 0.006535499999999795
9.382714 0.007208499999999441
9.383715 0.007878500000000233
9.384714 0.008546000000000172
9.385715 0.009210999999999936
9.386714 0.009872500000000133
9.387714 0.010530999999999442
9.388714 0.011187499999999967
9.389714 0.011841500000000317
9.390715 0.012491999999999745
9.391714 0.013139999999999675
9.392715 0.013786000000000142
9.393714 0.0144290000000004
9.394714 0.01506999999999984
9.395715 0.01570899999999982
9.396714 0.016345000000000266
9.397715 0.01697849999999986
9.398714 0.01760999999999999
9.399714 0.018240000000000017
9.400714 0.018867999999999902
9.401714 0.019493000000000257
9.402715 0.02011600000000047
9.403714 0.020736999999999867
9.404715 0.0213559999999998
9.405714 0.021973000000000274
9.406714 0.022586999999999857
9.407714 0.023198499999999945
9.408714 0.023807999999999892
9.409715 0.024414499999999627
9.410714 0.025018499999999867
9.411715 0.0256194999999999
9.412714 0.026218000000000432
9.413714 0.02681300000000004
9.414714 0.027404500000000085
9.415714 0.027993499999999956
9.416715 0.028578499999999542
9.417714 0.029159500000000206
9.418715 0.029737499999999983
9.419714 0.030312000000000193
9.420714 0.03088200000000009
9.421714 0.03144849999999974
9.422714 0.03201050000000043
9.423715 0.032569000000000195
9.424714 0.03312349999999968
9.425714 0.033673000000000175
9.426714 0.03421899999999975
9.427714 0.03476049999999968
9.428715 0.035296999999999946
9.429714 0.035829499999999924
9.430715 0.03635750000000027
9.431714 0.0368810000000003
9.432714 0.03739949999999998
9.433714 0.03791299999999999
9.434714 0.038422500000000394
9.435715 0.03892649999999974
9.436714 0.039425499999999405
9.437715 0.039919250000000406
9.438714 0.04040759999999994
9.439714 0.04089124999999996
9.440714 0.04136895000000004
9.441714 0.04184109999999994
9.442715 0.042307850000000397
9.443714 0.04276844999999969
9.444715 0.043223549999999944
9.445714 0.04367285000000034
9.446714 0.044115949999999765
9.447714 0.044553200000000195
9.448714 0.04498434999999993
9.449715 0.04540924999999957
9.450714 0.04582835000000002
9.451715 0.04624129999999997
9.452714 0.04664800000000051
9.453714 0.04704885000000002
9.454714 0.04744359999999951
9.455714 0.047832150000000066
9.456715 0.048214850000000274
9.457714 0.04859174999999994
9.458714 0.048962849999999745
9.459714 0.04932809999999988
9.460714 0.04968785000000032
9.461715 0.05004219999999996
9.462714 0.05039074999999975
9.463715 0.050734200000000264
9.464714 0.05107250000000034
9.465714 0.05140534999999984
9.466714 0.051733499999999835
9.467714 0.0520569500000003
9.468715 0.052375249999999665
9.469714 0.05268884999999951
9.470715 0.05299810000000048
9.471714 0.05330290000000024
9.472714 0.053603399999999586
9.473714 0.05389959999999984
9.474714 0.05419135000000026
9.475715 0.05447869999999997
9.476714 0.054761749999999915
9.477715 0.055040450000000296
9.478714 0.055314749999999975
9.479714 0.05558429999999965
9.480714 0.05584914999999981
9.481714 0.05610965000000043
9.482715 0.05636540000000036
9.483714 0.05661604999999966
9.484715 0.05686159999999969
9.485714 0.05710210000000026
9.486714 0.05733710000000044
9.487714 0.057566650000000025
9.488714 0.05779074999999972
9.489715 0.05800864999999977
9.490714 0.05822074999999998
9.491714 0.058426649999999886
9.492714 0.05862639999999997
9.493714 0.058819950000000426
9.494715 0.059006900000000154
9.495714 0.059187350000000104
9.496715 0.059361299999999596
9.497714 0.05952899999999968
9.498714 0.059689750000000416
9.499714 0.059843650000000075
9.500714 0.05999100000000015
9.501715 0.060131799999999964
9.502714 0.06026604999999954
9.503715 0.06039334999999976
9.504714 0.06051375000000047
9.505714 0.060627650000000026
9.506714 0.06073500000000002
9.507714 0.0608353500000002
9.508715 0.06092919999999991
9.509714 0.061016549999999864
9.510715 0.061096949999999796
9.511714 0.061171000000000024
9.512714 0.06123844999999987
9.513714 0.06129940000000027
9.514714 0.06135415000000003
9.515715 0.06140249999999996
9.516714 0.06144454999999999
9.517715 0.06148039999999971
9.518714 0.061510250000000044
9.519714 0.06153405000000015
9.520715 0.06155205000000005
9.521714 0.061564400000000165
9.522715 0.06157114999999996
9.523714 0.061572449999999855
9.524714 0.06156825000000004
9.525714 0.061558949999999925
9.526714 0.061544600000000005
9.527715 0.06152515000000014
9.528714 0.06150094999999993
9.529715 0.06147219999999995
9.530714 0.061438699999999985
9.531714 0.06140054999999996
9.532714 0.06135800000000023
9.533714 0.06131099999999999
9.534715 0.0612597
9.535714 0.06120409999999991
9.536715 0.06114409999999977
9.537714 0.06107965000000014
9.538714 0.06101105000000016
9.539714 0.06093834999999994
9.540714 0.06086119999999991
9.541715 0.060779699999999964
9.542714 0.060693850000000125
9.543715 0.06060365000000005
9.544714 0.06050904999999994
9.545714 0.060409900000000044
9.546714 0.060306249999999846
9.547714 0.06019779999999984
9.548715 0.06008464999999999
9.549714 0.05996679999999995
9.550714 0.05984405000000017
9.551714 0.05971635000000018
9.552714 0.059583699999999976
9.553715 0.05944605000000011
9.554714 0.05930310000000007
9.555715 0.059154949999999804
9.556714 0.05900179999999987
9.557714 0.0588433999999999
9.558714 0.0586797000000001
9.559714 0.05851070000000014
9.560715 0.058336449999999804
9.561714 0.05815685000000002
9.562715 0.05797180000000015
9.563714 0.05778174999999993
9.564714 0.05758649999999999
9.565714 0.05738600000000003
9.566714 0.057180550000000024
9.567715 0.05697020000000012
9.568714 0.0567550499999999
9.569715 0.0565350999999999
9.570714 0.05631054999999998
9.571714 0.05608145000000011
9.572714 0.05584795000000005
9.573714 0.05561034999999991
9.574715 0.05536850000000001
9.575714 0.05512264999999999
9.576715 0.05487289999999997
9.577714 0.05461935000000005
9.578714 0.054362149999999984
9.579714 0.05410124999999996
9.580714 0.0538369
9.581715 0.05356909999999994
9.582714 0.0532978500000001
9.583714 0.053023350000000045
9.584714 0.05274570000000003
9.585714 0.0524648500000001
9.586715 0.052180799999999916
9.587714 0.05189374999999986
9.588715 0.05160370000000002
9.589714 0.051310700000000015
9.590714 0.05101484999999997
9.591714 0.050716200000000024
9.592714 0.05041480000000005
9.593715 0.05011074999999998
9.594714 0.04980414999999995
9.595715 0.04949510000000004
9.596714 0.04918370000000005
9.597714 0.048869949999999954
9.598714 0.04855404999999998
9.599714 0.048236110000000054
9.600715 0.04791617999999999
9.601714 0.047594399999999946
9.602715 0.047270850000000045
9.603714 0.04694561499999999
9.604714 0.04661876999999997
9.605714 0.04629041500000002
9.606714 0.04596065500000001
9.607715 0.04562951000000002
9.608714 0.04529702
9.609715 0.04496326
9.610714 0.04462824499999999
9.611714 0.04429196
9.612714 0.04395440000000002
9.613714 0.043615579999999994
9.614715 0.04327547499999999
9.615714 0.042934024999999994
9.616714 0.042591204999999986
9.617714 0.042246955
9.618714 0.041901215000000006
9.619715 0.041553918999999995
9.620714 0.0412049865
9.621715 0.040854355800000006
9.622714 0.040501949499999995
9.623714 0.040147692199999994
9.624714 0.039791519000000004
9.625714 0.039433363
9.626715 0.03907316499999999
9.627714 0.038710875000000006
9.628715 0.038346445
9.629714 0.03797985
9.630714 0.037611065
9.631714 0.03724006499999998
9.632714 0.036866899999999994
9.633715 0.03649156499999999
9.634714 0.03611405500000001
9.635715 0.03573446000000004
9.636714 0.03535281
9.637714 0.034969184999999965
9.638714 0.03458367499999999
9.639714 0.034196359999999995
9.640715 0.03380737
9.641714 0.03341679500000001
9.642715 0.03302475500000001
9.643714 0.032631395000000014
9.644714 0.032236855000000016
9.645715 0.03184127000000001
9.646714 0.031444779999999964
9.647715 0.031047514999999967
9.648714 0.030649654999999994
9.649714 0.030251340000000036
9.650714 0.02985270000000003
9.651714 0.029453914999999938
9.652715 0.029055150000000005
9.653714 0.028656450000000035
9.654715 0.02825795000000002
9.655714 0.027859850000000023
9.656714 0.027462199999999923
9.657714 0.02706509999999999
9.658714 0.026668750000000033
9.659715 0.026273099999999983
9.660714 0.02587834999999998
9.661715 0.025484549999999998
9.662714 0.025091650000000056
9.663714 0.02469994999999998
9.664714 0.024309299999999943
9.665714 0.023919800000000054
9.666715 0.023531500000000028
9.667714 0.02314445000000001
9.668715 0.02275875000000001
9.669714 0.022374299999999937
9.670714 0.02199119999999997
9.671714 0.02160954999999997
9.672714 0.021229299999999965
9.673715 0.02085045000000004
9.674714 0.020473000000000033
9.675714 0.020097100000000097
9.676714 0.019722649999999956
9.677714 0.019349749999999888
9.678715 0.01897845000000004
9.679714 0.018608550000000012
9.680715 0.018240250000000034
9.681714 0.017873550000000096
9.682714 0.017508349999999926
9.683714 0.01714464999999986
9.684714 0.016782450000000067
9.685715 0.016421800000000014
9.686714 0.01606265000000006
9.687715 0.015705000000000045
9.688714 0.015348749999999857
9.689714 0.014993800000000066
9.690714 0.014640300000000071
9.691714 0.014288099999999962
9.692715 0.01393720000000008
9.693714 0.013587549999999948
9.694715 0.013239049999999962
9.695714 0.012891750000000094
9.696714 0.012545600000000039
9.697714 0.012200599999999959
9.698714 0.011856799999999997
9.699715 0.011514199999999985
9.700714 0.011172749999999952
9.701715 0.010832550000000005
9.702714 0.010493699999999917
9.703714 0.010156150000000053
9.704714 0.009820049999999988
9.705714 0.009485649999999905
9.706715 0.009152900000000005
9.707714 0.008821799999999949
9.708714 0.008492650000000065
9.709714 0.008165650000000059
9.710714 0.007840799999999934
9.711715 0.007518249999999935
9.712714 0.00719825000000008
9.713715 0.00688085
9.714714 0.006566300000000053
9.715714 0.006254800000000115
9.716714 0.005946349999999849
9.717714 0.005641149999999979
9.718715 0.005339400000000046
9.719714 0.0050411500000000185
9.720715 0.004746549999999976
9.721714 0.004455849999999935
9.722714 0.004169100000000034
9.723714 0.0038863000000001055
9.724714 0.0036076000000000567
9.725715 0.003333099999999997
9.726714 0.0030628499999998957
9.727715 0.0027968999999998917
9.728714 0.0025353000000001248
9.729714 0.0022781000000000554
9.730714 0.002025249999999884
9.731714 0.0017767999999999183
9.732715 0.00153270000000002
9.733714 0.0012928000000001108
9.734715 0.00105719999999996
9.735714 0.0008257499999999979
9.736714 0.0005982500000000074
9.737714 0.0003745999999998795
9.738714 0.0001548000000001226
9.739715 -6.134999999998883e-05
9.740714 -0.0002742000000000727
9.741714 -0.0004837999999999292
9.742714 -0.0006901499999998972
9.743714 -0.0008935499999999637
9.744715 -0.0010944000000000552
9.745714 -0.0012926500000000323
9.746715 -0.0014885500000000826
9.747714 -0.0016823000000000838
9.748714 -0.001873950000000006
9.749714 -0.0020636499999999273
9.750714 -0.002251549999999926
9.751715 -0.00243780000000008
9.752714 -0.00262259999999993
9.753715 -0.002805899999999844
9.754714 -0.0029876000000000525
9.755714 -0.003167950000000065
9.756714 -0.0033470499999999903
9.757714 -0.00352464999999998
9.758715 -0.0037008000000000037
9.759714 -0.00387564999999997
9.760715 -0.004048900000000062
9.761714 -0.0042206000000000795
9.762714 -0.004390750000000022
9.763714 -0.004559199999999982
9.764714 -0.004725850000000018
9.765715 -0.004890600000000024
9.766714 -0.005053399999999859
9.767715 -0.0052141499999999235
9.768714 -0.005372750000000108
9.769714 -0.005529000000000028
9.770715 -0.005682699999999972
9.771714 -0.00583385000000011
9.772715 -0.005982399999999965
9.773714 -0.006127999999999918
9.774714 -0.006270500000000062
9.775714 -0.006409950000000025
9.776714 -0.006546099999999961
9.777715 -0.006678700000000021
9.778714 -0.006807649999999928
9.779715 -0.006932899999999881
9.780714 -0.0070542500000000015
9.781714 -0.007171450000000103
9.782714 -0.007284600000000124
9.783714 -0.007393549999999987
9.784715 -0.007498050000000012
9.785714 -0.007598100000000031
9.786715 -0.007693750000000014
9.787714 -0.007784900000000021
9.788714 -0.007871499999999913
9.789714 -0.007953649999999967
9.790714 -0.008031199999999938
9.791715 -0.008104299999999901
9.792714 -0.008173100000000107
9.793715 -0.008237500000000106
9.794714 -0.008297600000000007
9.795714 -0.008353600000000029
9.796714 -0.008405699999999877
9.797714 -0.008453949999999865
9.798715 -0.008498450000000098
9.799714 -0.008539300000000008
9.800714 -0.008576699999999982
9.801714 -0.008610850000000067
9.802714 -0.008641749999999924
9.803715 -0.00866964999999991
9.804714 -0.008694650000000135
9.805715 -0.008716899999999998
9.806714 -0.008736549999999916
9.807714 -0.008753600000000058
9.808714 -0.008768249999999965
9.809714 -0.008780600000000083
9.810715 -0.008790799999999984
9.811714 -0.008798949999999944
9.812715 -0.008804900000000055
9.813714 -0.008808899999999996
9.814714 -0.008811000000000076
9.815714 -0.008811100000000014
9.816714 -0.008809399999999861
9.817715 -0.008805800000000016
9.818714 -0.00880035000000011
9.819715 -0.008793099999999941
9.820714 -0.008783899999999942
9.821714 -0.008772699999999972
9.822714 -0.00875950000000003
9.823714 -0.00874424999999998
9.824715 -0.008726699999999973
9.825714 -0.008706850000000006
9.826715 -0.008684700000000083
9.827714 -0.008659850000000106
9.828714 -0.008632249999999937
9.829714 -0.008602000000000023
9.830714 -0.00856875000000007
9.831715 -0.008532249999999887
9.832714 -0.008492649999999895
9.833714 -0.008449750000000046
9.834714 -0.008403299999999982
9.835714 -0.008353149999999962
9.836715 -0.008299400000000099
9.837714 -0.008241950000000112
9.838715 -0.008180649999999923
9.839714 -0.008115499999999871
9.840714 -0.00804635000000005
9.841714 -0.007973400000000078
9.842714 -0.007896550000000021
9.843715 -0.007815799999999963
9.844714 -0.007731199999999957
9.845715 -0.007642700000000034
9.846714 -0.007550499999999988
9.847714 -0.007454649999999958
9.848714 -0.007355050000000004
9.849714 -0.007251900000000004
9.850715 -0.007145299999999983
9.851714 -0.007035250000000028
9.852715 -0.006921850000000073
9.853714 -0.0068051999999999765
9.854714 -0.00668539999999993
9.855714 -0.006562450000000021
9.856714 -0.006436550000000038
9.857715 -0.00630780000000001
9.858714 -0.00617620000000002
9.859715 -0.006041949999999946
9.860714 -0.005905149999999982
9.861714 -0.005765800000000042
9.862714 -0.005624149999999975
9.863714 -0.005480399999999999
9.864715 -0.005334500000000059
9.865714 -0.005186749999999972
9.866714 -0.005037349999999956
9.867714 -0.004886300000000011
9.868714 -0.004733900000000039
9.869715 -0.004580350000000005
9.870714 -0.00442574999999993
9.871715 -0.004270350000000003
9.872714 -0.004114350000000016
9.873714 -0.0039578499999999945
9.874714 -0.00380115000000001
9.875714 -0.003644350000000002
9.876715 -0.0034875499999999933
9.877714 -0.003331049999999972
9.878715 -0.0031750000000000164
9.879714 -0.0030194500000000103
9.880714 -0.002864499999999979
9.881714 -0.002710200000000061
9.882714 -0.00255675000000005
9.883715 -0.0024042499999999693
9.884714 -0.002252649999999935
9.885715 -0.0021020000000000014
9.886714 -0.0019522500000000286
9.887714 -0.0018035000000000412
9.888714 -0.0016557500000000391
9.889714 -0.0015087999999999744
9.890715 -0.0013626499999999319
9.891714 -0.0012172500000000263
9.892715 -0.0010724500000000104
9.893714 -0.0009281499999999447
9.894714 -0.0007842000000000051
9.895715 -0.0006405500000000526
9.896714 -0.0004970000000000395
9.897715 -0.0003533500000000023
9.898714 -0.0002095499999999716
9.899714 -6.544999999995378e-05
9.900714 7.919999999998393e-05
9.901714 0.00022450000000003487
9.902715 0.0003706000000000232
9.903714 0.0005176999999999968
9.904715 0.0006657999999999556
9.905714 0.0008150499999999779
9.906714 0.0009656500000000269
9.907714 0.0011176499999999874
9.908714 0.0012710500000000292
9.909715 0.0014258000000000126
9.910714 0.001582099999999986
9.911715 0.0017399499999999493
9.912714 0.001899150000000024
9.913714 0.002059850000000034
9.914714 0.002221949999999956
9.915714 0.0023853500000000196
9.916715 0.002550000000000001
9.917714 0.0027157499999999916
9.918715 0.0028824999999999676
9.919714 0.0030501499999999898
9.920714 0.0032186000000000337
9.921714 0.0033877000000000217
9.922714 0.0035572499999999905
9.923715 0.00372719999999997
9.924714 0.0038973499999999973
9.925714 0.004067500000000025
9.926714 0.004237700000000022
9.927714 0.004407699999999971
9.928715 0.004577400000000018
9.929714 0.00474665
9.930715 0.004915349999999976
9.931714 0.005083449999999979
9.932714 0.0052507499999999594
9.933714 0.0054172000000000334
9.934714 0.005582650000000037
9.935715 0.005747050000000001
9.936714 0.00591040000000001
9.937715 0.006072500000000017
9.938714 0.006233249999999997
9.939714 0.006392700000000004
9.940714 0.00655064999999999
9.941714 0.0067070000000000185
9.942715 0.006861799999999972
9.943714 0.007014949999999996
9.944715 0.007166350000000067
9.945714 0.0073158999999999915
9.946714 0.0074635000000000005
9.947714 0.0076091999999999774
9.948714 0.0077528999999999845
9.949715 0.007894549999999967
9.950714 0.008034150000000009
9.951715 0.008171600000000001
9.952714 0.008306999999999969
9.953714 0.008440300000000029
9.954714 0.008571549999999976
9.955714 0.008700749999999986
9.956715 0.00882789999999997
9.957714 0.008953250000000032
9.958714 0.00907684999999997
9.959714 0.009198699999999957
9.960714 0.009318850000000128
9.961715 0.009437650000000105
9.962714 0.009555150000000023
9.963715 0.009671449999999993
9.964714 0.009786899999999972
9.965714 0.009901499999999959
9.966714 0.010015549999999943
9.967714 0.010129150000000028
9.968715 0.010242350000000018
9.969714 0.010355599999999979
9.970715 0.010468950000000048
9.971714 0.010582299999999947
9.972714 0.010695999999999973
9.973714 0.010810200000000034
9.974714 0.010924849999999991
9.975715 0.011040049999999952
9.976714 0.011155850000000057
9.977715 0.011272300000000105
9.978714 0.01138934999999996
9.979714 0.011506899999999848
9.980714 0.011625050000000048
9.981714 0.011743700000000116
9.982715 0.01186265
9.983714 0.011981749999999963
9.984715 0.012100899999999897
9.985714 0.012220099999999968
9.986714 0.012339050000000022
9.987714 0.012457500000000041
9.988714 0.012575450000000026
9.989715 0.012692750000000065
9.990714 0.012808999999999897
9.991714 0.012923999999999979
9.992714 0.013037700000000004
9.993714 0.013149849999999956
9.994715 0.013260150000000016
9.995714 0.013368550000000042
9.996715 0.013474900000000132
9.997714 0.013578949999999921
9.998714 0.013680499999999877
9.999714 0.013779450000000056
10.00071 0.013875700000000012
10.00171 0.013969149999999977
10.00271 0.014059550000000101
10.00371 0.014146799999999935
10.00471 0.014231049999999901
10.00571 0.014312000000000009
10.00671 0.014389650000000087
10.00771 0.014464050000000107
10.00871 0.01453524999999987
10.00971 0.014603299999999854
10.01071 0.014668050000000148
10.01171 0.014729650000000155
10.01271 0.01478815000000001
10.01371 0.01484359999999986
10.01471 0.014896149999999943
10.01571 0.014945999999999975
10.01671 0.014993199999999922
10.01771 0.015037750000000124
10.01871 0.015079850000000124
10.01971 0.0151197999999999
10.02071 0.015157649999999941
10.02171 0.01519340000000007
10.02271 0.015227299999999968
10.02371 0.015259599999999991
10.02471 0.015290250000000002
10.02571 0.015319400000000075
10.02671 0.01534735000000003
10.02771 0.01537399999999993
10.02871 0.01539964999999993
10.02971 0.015424399999999967
10.03071 0.015448150000000103
10.03171 0.015471150000000017
10.03271 0.015493599999999929
10.03371 0.015515549999999973
10.03471 0.015536900000000044
10.03571 0.015557800000000049
10.03671 0.015578450000000037
10.03771 0.015598850000000006
10.03871 0.015618949999999989
10.03971 0.015638849999999926
10.04071 0.015658599999999953
10.04171 0.0156781500000001
10.04271 0.01569739999999992
10.04371 0.015716399999999894
10.04471 0.01573520000000016
10.04571 0.015753450000000082
10.04671 0.015771149999999998
10.04771 0.01578840000000002
10.04871 0.01580484999999985
10.04971 0.015820299999999947
10.05071 0.015834650000000033
10.05171 0.015847849999999976
10.05271 0.01585959999999995
10.05371 0.015869550000000003
10.05471 0.015877800000000074
10.05571 0.01588400000000003
10.05671 0.015887950000000005
10.05771 0.015889600000000018
10.05871 0.015888599999999947
10.05971 0.015884949999999964
10.06071 0.015878600000000097
10.06171 0.01586920000000005
10.06271 0.015856950000000036
10.06371 0.015841699999999986
10.06471 0.015823299999999988
10.06571 0.01580189999999995
10.06671 0.015777649999999775
10.06771 0.015750299999999964
10.06871 0.01571985000000017
10.06971 0.015686749999999958
10.07071 0.015650950000000028
10.07171 0.015612600000000122
10.07271 0.015571650000000103
10.07371 0.015528349999999988
10.07471 0.015482899999999994
10.07571 0.015435199999999842
10.07671 0.015385550000000027
10.07771 0.01533425000000003
10.07871 0.01528129999999985
10.07971 0.015226950000000182
10.08071 0.015171299999999947
10.08171 0.015114349999999825
10.08271 0.015056300000000035
10.08371 0.01499740000000025
10.08471 0.014937900000000153
10.08571 0.014877699999999805
10.08671 0.01481694999999996
10.08771 0.014755999999999898
10.08871 0.014694699999999878
10.08971 0.014633050000000241
10.09071 0.014571399999999925
10.09171 0.014509900000000029
10.09271 0.01444840000000013
10.09371 0.014387099999999773
10.09471 0.01432599999999997
10.09571 0.014265050000000248
10.09671 0.014204499999999941
10.09771 0.014144099999999715
10.09871 0.014083900000000043
10.09971 0.014023850000000112
10.10071 0.013964000000000058
10.10171 0.0139045500000001
10.10271 0.013845050000000005
10.10371 0.01378539999999983
10.10471 0.013725900000000072
10.10571 0.013666399999999974
10.10671 0.013606599999999722
10.10771 0.013546600000000268
10.10871 0.013486350000000119
10.10971 0.013425750000000012
10.11071 0.01336485000000009
10.11171 0.013303549999999732
10.11271 0.013241699999999877
10.11371 0.01317915000000011
10.11471 0.013116000000000029
10.11571 0.013052300000000112
10.11671 0.012987950000000083
10.11771 0.012922850000000001
10.11871 0.012856999999999867
10.11971 0.01279040000000002
10.12071 0.01272290000000004
10.12171 0.012654549999999732
10.12271 0.01258525000000017
10.12371 0.01251480000000012
10.12471 0.01244329999999986
10.12571 0.012370750000000071
10.12671 0.012297099999999934
10.12771 0.012222350000000125
10.12871 0.01214649999999997
10.12971 0.012069349999999925
10.13071 0.011990950000000132
10.13171 0.011911499999999792
10.13271 0.011830899999999981
10.13371 0.011749200000000163
10.13471 0.011666249999999916
10.13571 0.0115822499999998
10.13671 0.01149749999999997
10.13771 0.011411800000000208
10.13871 0.011325199999999978
10.13971 0.011237899999999834
10.14071 0.011150200000000271
10.14171 0.011062150000000074
10.14271 0.010973599999999844
10.14371 0.010884850000000073
10.14471 0.010796099999999963
10.14571 0.010707300000000053
10.14671 0.01061870000000002
10.14771 0.010530299999999868
10.14871 0.010442300000000149
10.14971 0.010354800000000126
10.15071 0.010267799999999801
10.15171 0.010181600000000004
10.15271 0.010096149999999922
10.15371 0.010011150000000075
10.15471 0.009927100000000157
10.15571 0.009844049999999972
10.15671 0.009761450000000022
10.15771 0.009679749999999862
10.15871 0.009599150000000053
10.15971 0.009519299999999955
10.16071 0.00944019999999991
10.16171 0.009361950000000195
10.16271 0.009284499999999996
10.16371 0.00920774999999971
10.16471 0.009131649999999873
10.16571 0.00905640000000003
10.16671 0.008981650000000223
10.16771 0.00890740000000011
10.16871 0.008833749999999974
10.16971 0.00876059999999987
10.17071 0.008687849999999863
10.17171 0.008615450000000151
10.17271 0.008543400000000059
10.17371 0.008471599999999982
10.17471 0.008399949999999984
10.17571 0.008328249999999846
10.17671 0.008256749999999927
10.17771 0.008185250000000008
10.17871 0.008113600000000009
10.17971 0.008041950000000011
10.18071 0.007970250000000213
10.18171 0.007898600000000216
10.18271 0.00782675
10.18371 0.007754549999999829
10.18471 0.007682349999999996
10.18571 0.007609900000000145
10.18671 0.007537299999999878
10.18771 0.007464750000000088
10.18871 0.007392049999999881
10.18971 0.007319099999999996
10.19071 0.00724610000000031
10.19171 0.007173149999999746
10.19271 0.007100250000000001
10.19371 0.007027499999999993
10.19471 0.006954899999999726
10.19571 0.0068825000000000145
10.19671 0.006810300000000181
10.19771 0.006738449999999966
10.19871 0.0066669500000000465
10.19971 0.006595850000000222
10.20071 0.006525299999999895
10.20171 0.006455249999999941
10.20271 0.006385700000000023
10.20371 0.006316799999999879
10.20471 0.006248599999999986
10.20571 0.006181100000000008
10.20671 0.006114350000000082
10.20771 0.0060487000000001645
10.20871 0.00598395000000004
10.20971 0.005919899999999828
10.21071 0.005856949999999964
10.21171 0.00579510000000011
10.21271 0.005734349999999926
10.21371 0.00567470000000009
10.21471 0.005616149999999924
10.21571 0.005558999999999924
10.21671 0.005503150000000151
10.21771 0.005448599999999926
10.21871 0.005395349999999928
10.21971 0.005343300000000217
10.22071 0.0052928499999998725
10.22171 0.005243949999999772
10.22271 0.005196499999999976
10.22371 0.005150650000000225
10.22471 0.00510630000000024
10.22571 0.005063349999999742
10.22671 0.005021999999999967
10.22771 0.0049823999999999745
10.22871 0.004944199999999809
10.22971 0.0049076000000000276
10.23071 0.004872750000000029
10.23171 0.004839099999999979
10.23271 0.004806850000000094
10.23371 0.004776300000000193
10.23471 0.004747199999999919
10.23571 0.004719350000000072
10.23671 0.004692599999999895
10.23771 0.004667149999999944
10.23871 0.00464300000000022
10.23971 0.004619699999999809
10.24071 0.0045972999999998685
10.24171 0.004575850000000198
10.24271 0.00455529999999998
10.24371 0.004535450000000015
10.24471 0.004516200000000023
10.24571 0.004497449999999728
10.24671 0.004479249999999945
10.24771 0.004461450000000259
10.24871 0.004443950000000051
10.24971 0.004426899999999739
10.25071 0.0044097999999999655
10.25171 0.004392850000000271
10.25271 0.004376100000000115
10.25371 0.00435939999999976
10.25471 0.004342649999999944
10.25571 0.004325700000000249
10.25671 0.004308850000000155
10.25771 0.004291899999999782
10.25871 0.004274800000000008
10.25971 0.004257750000000036
10.26071 0.004240450000000045
10.26171 0.0042229500000001766
10.26271 0.0042054999999997685
10.26371 0.004188050000000039
10.26471 0.004170400000000091
10.26571 0.004152549999999927
10.26671 0.0041348999999999796
10.26771 0.00411750000000005
10.26871 0.0040999999999998425
10.26971 0.0040826999999998516
10.27071 0.004065800000000295
10.27171 0.004049250000000019
10.27271 0.004033099999999838
10.27371 0.004017250000000152
10.27471 0.0040019499999999625
10.27571 0.003987399999999826
10.27671 0.003973549999999941
10.27771 0.0039604999999999085
10.27871 0.003948300000000207
10.27971 0.003936999999999959
10.28071 0.003926499999999902
10.28171 0.003917000000000254
10.28271 0.003908650000000077
10.28371 0.0039009999999998126
10.28471 0.003894449999999896
10.28571 0.00388885000000025
10.28671 0.0038840999999999177
10.28771 0.0038804499999999333
10.28871 0.003877350000000123
10.28971 0.0038750000000000264
10.29071 0.0038734999999999213
10.29171 0.003872800000000008
10.29271 0.00387264999999993
10.29371 0.003872800000000008
10.29471 0.003873350000000182
10.29571 0.003874249999999974
10.29671 0.003875349999999983
10.29771 0.003876649999999871
10.29871 0.0038780999999998367
10.29971 0.0038793499999999243
10.30071 0.003880450000000272
10.30171 0.0038815499999999424
10.30271 0.003882249999999856
10.30371 0.0038824500000000733
10.30471 0.0038821000000001165
10.30571 0.0038811500000001855
10.30671 0.00387975000000002
10.30771 0.0038773999999999233
10.30871 0.0038740499999997567
10.30971 0.0038699000000000762
10.31071 0.0038646500000000476
10.31171 0.0038582499999998713
10.31271 0.003850800000000163
10.31371 0.00384204999999989
10.31471 0.0038320499999998678
10.31571 0.003820800000000097
10.31671 0.0038080499999998832
10.31771 0.00379404999999992
10.31871 0.0037788000000002087
10.31971 0.003762050000000053
10.32071 0.0037440000000000103
10.32171 0.0037247000000002186
10.32271 0.0037043499999998794
10.32371 0.0036829500000000086
10.32471 0.0036603999999999894
10.32571 0.0036368499999999008
10.32671 0.003612499999999959
10.32771 0.0035874499999997652
10.32871 0.003561750000000136
10.32971 0.003535350000000254
10.33071 0.0035084499999999985
10.33171 0.0034811999999997865
10.33271 0.003453549999999817
10.33371 0.0034256999999999695
10.33471 0.003397500000000165
10.33571 0.0033689500000000654
10.33671 0.003340050000000009
10.33771 0.0033109500000000737
10.33871 0.0032817999999999996
10.33971 0.0032523500000001078
10.34071 0.0032225499999999204
10.34171 0.0031922999999998373
10.34271 0.0031617499999999363
10.34371 0.0031308500000000786
10.34471 0.0030992000000001686
10.34571 0.0030670000000000844
10.34671 0.003034049999999948
10.34771 0.0030002499999998195
10.34871 0.0029656999999999774
10.34971 0.0029302000000002047
10.35071 0.002893649999999884
10.35171 0.0028558000000000142
10.35271 0.0028167000000000574
10.35371 0.002776350000000013
10.35471 0.002734299999999985
10.35571 0.0026907999999999915
10.35671 0.0026457500000000925
10.35771 0.0025987999999999927
10.35871 0.00255000000000017
10.35971 0.002499500000000026
10.36071 0.002446899999999802
10.36171 0.002392149999999699
10.36271 0.0023354000000001336
10.36371 0.002276650000000089
10.36471 0.0022157499999998272
10.36571 0.002152549999999946
10.36671 0.002087249999999986
10.36771 0.0020198499999999463
10.36871 0.0019501499999999496
10.36971 0.001878250000000273
10.37071 0.0018044500000000568
10.37171 0.0017285999999999007
10.37271 0.0016507499999999435
10.37371 0.0015706999999999679
10.37471 0.001488650000000191
10.37571 0.0014050000000000314
10.37671 0.00131949999999981
10.37771 0.0012320000000001264
10.37871 0.0011427000000001812
10.37971 0.0010515499999998357
10.38071 0.0009587499999999847
10.38171 0.0008642000000000111
10.38271 0.0007677999999999759
10.38371 0.0006695499999998791
10.38471 0.0005693500000001202
10.38571 0.0004673000000002996
10.38671 0.00036344999999987876
10.38771 0.00025759999999999564
10.38871 0.0001497000000001724
10.38971 3.979999999987043e-05
10.39071 -7.240000000005033e-05
10.39171 -0.00018679999999998947
10.39271 -0.00030325000000020754
10.39371 -0.00042180000000016594
10.39471 -0.0005427500000000212
10.39571 -0.0006661499999999123
10.39671 -0.0007916499999998826
10.39771 -0.0009194999999999494
10.39871 -0.0010495500000000347
10.39971 -0.0011817499999999992
10.40071 -0.0013163999999999997
10.40171 -0.0014531999999998796
10.40271 -0.0015923499999998562
10.40371 -0.0017337000000001899
10.40471 -0.0018770000000001854
10.40571 -0.0020225499999999997
10.40671 -0.0021702500000000324
10.40771 -0.0023199000000000657
10.40871 -0.0024716499999998393
10.40971 -0.0026255499999998312
10.41071 -0.002781600000000041
10.41171 -0.002939849999999931
10.41271 -0.0031000999999999603
10.41371 -0.00326235000000013
10.41471 -0.003426799999999979
10.41571 -0.003593400000000046
10.41671 -0.0037622000000001312
10.41771 -0.003933199999999896
10.41871 -0.004106199999999801
10.41971 -0.004281349999999925
10.42071 -0.004458850000000144
10.42171 -0.004638649999999983
10.42271 -0.004820699999999979
10.42371 -0.005004949999999993
10.42471 -0.005191200000000147
10.42571 -0.0053798000000000595
10.42671 -0.005570850000000007
10.42771 -0.005764050000000174
10.42871 -0.00595939999999988
10.42971 -0.006156699999999927
10.43071 -0.006356250000000131
10.43171 -0.006558199999999893
10.43271 -0.006762099999999994
10.43371 -0.006968000000000235
10.43471 -0.007176099999999817
10.43571 -0.0073861999999998785
10.43671 -0.0075983000000000795
10.43771 -0.007812349999999942
10.43871 -0.008028249999999867
10.43971 -0.008246049999999993
10.44071 -0.008465800000000119
10.44171 -0.008687499999999907
10.44271 -0.008911050000000096
10.44371 -0.009136400000000206
10.44471 -0.00936360000000004
10.44571 -0.009592649999999935
10.44671 -0.009823449999999954
10.44771 -0.010056250000000112
10.44871 -0.010291099999999873
10.44971 -0.010527800000000032
10.45071 -0.010766400000000053
10.45171 -0.011007249999999894
10.45271 -0.011250300000000091
10.45371 -0.011495649999999908
10.45471 -0.01174339999999996
10.45571 -0.011993500000000108
10.45671 -0.012246149999999893
10.45771 -0.01250154999999987
10.45871 -0.012759850000000118
10.45971 -0.01302104999999996
10.46071 -0.01328534999999995
10.46171 -0.013552750000000087
10.46271 -0.013823400000000116
10.46371 -0.014097700000000128
10.46471 -0.014375499999999706
10.46571 -0.01465669999999993
10.46671 -0.014941550000000138
10.46771 -0.015229999999999853
10.46871 -0.015522300000000107
10.46971 -0.015818500000000024
10.47071 -0.016118249999999987
10.47171 -0.01642185000000015
10.47271 -0.01672925000000004
10.47371 -0.017040100000000034
10.47471 -0.017354449999999935
10.47571 -0.01767240000000002
10.47671 -0.01799379999999987
10.47771 -0.018318299999999867
10.47871 -0.018646099999999895
10.47971 -0.018976949999999933
10.48071 -0.019310750000000043
10.48171 -0.019647450000000084
10.48271 -0.019986700000000097
10.48371 -0.02032850000000009
10.48471 -0.020672650000000174
10.48571 -0.021018949999999804
10.48671 -0.021367650000000005
10.48771 -0.021718550000000225
10.48871 -0.022071249999999692
10.48971 -0.022425799999999895
10.49071 -0.022782100000000225
10.49171 -0.023140249999999935
10.49271 -0.023500099999999968
10.49371 -0.023861499999999907
10.49471 -0.02422455000000003
10.49571 -0.024589100000000252
10.49671 -0.02495524999999985
10.49771 -0.025322899999999884
10.49871 -0.025691950000000085
10.49971 -0.02606265000000013
10.50071 -0.026434849999999947
10.50171 -0.026808649999999806
10.50271 -0.02718389999999997
10.50371 -0.027560799999999972
10.50471 -0.027939300000000025
10.50571 -0.02831944999999992
10.50671 -0.028701449999999875
10.50771 -0.029085100000000016
10.50871 -0.029470750000000295
10.50971 -0.02985815000000002
10.51071 -0.030247399999999806
10.51171 -0.03063870000000021
10.51271 -0.031032000000000077
10.51371 -0.03142740000000002
10.51471 -0.031824849999999905
10.51571 -0.032224349999999735
10.51671 -0.032626100000000054
10.51771 -0.033030100000000194
10.51871 -0.033436300000000016
10.51971 -0.03384465000000005
10.52071 -0.03425520000000011
10.52171 -0.034668149999999724
10.52271 -0.03508324999999989
10.52371 -0.03550045000000015
10.52471 -0.03591995000000001
10.52571 -0.036341399999999885
10.52671 -0.0367648499999999
10.52771 -0.03719035000000019
10.52871 -0.037617599999999925
10.52971 -0.03804654999999998
10.53071 -0.038477100000000077
10.53171 -0.03890924999999988
10.53271 -0.03934275000000006
10.53371 -0.03977740000000004
10.53471 -0.0402132
10.53571 -0.04064995000000005
10.53671 -0.04108740000000003
10.53771 -0.04152554999999992
10.53871 -0.04196399999999996
10.53971 -0.04240270000000002
10.54071 -0.0428416500000001
10.54171 -0.04328050000000007
10.54271 -0.043719149999999984
10.54371 -0.044157499999999926
10.54471 -0.04459544999999993
10.54571 -0.045032749999999996
10.54671 -0.04546925000000004
10.54771 -0.045905100000000136
10.54871 -0.04634004999999993
10.54971 -0.04677384999999992
10.55071 -0.04720669999999998
10.55171 -0.04763840000000006
10.55271 -0.04806894999999999
10.55371 -0.04849834999999995
10.55471 -0.04892655000000012
10.55571 -0.049353500000000036
10.55671 -0.04977909999999993
10.55771 -0.05020364999999994
10.55871 -0.05062704999999998
10.55971 -0.05104909999999999
10.56071 -0.05147009999999997
10.56171 -0.05189015000000002
10.56271 -0.05230915000000002
10.56371 -0.052727099999999985
10.56471 -0.05314415000000007
10.56571 -0.05356045000000002
10.56671 -0.05397589999999998
10.56771 -0.05439059999999997
10.56871 -0.054804699999999984
10.56971 -0.05521820000000004
10.57071 -0.05563110000000002
10.57171 -0.05604344999999999
10.57271 -0.05645539999999997
10.57371 -0.056866849999999976
10.57471 -0.05727782000000004
10.57571 -0.05768838
10.57671 -0.05809847499999999
10.57771 -0.058508154999999985
10.57871 -0.058917384999999954
10.57971 -0.05932611500000001
10.58071 -0.059734315000000024
10.58171 -0.06014194999999999
10.58271 -0.060548950000000004
10.58371 -0.06095528999999998
10.58471 -0.061360899999999996
10.58571 -0.06176573000000002
10.58671 -0.062169739999999994
10.58771 -0.06257286
10.58871 -0.06297502999999999
10.58971 -0.0633761965
10.59071 -0.06377631610000001
10.59171 -0.064175336
10.59271 -0.0645731989
10.59371 -0.0649698625
10.59471 -0.06536527
10.59571 -0.06575936499999999
10.59671 -0.06615210999999999
10.59771 -0.06654345500000002
10.59871 -0.066933355
10.59971 -0.06732172999999998
10.60071 -0.067708515
10.60171 -0.06809368500000001
10.60271 -0.06847714999999997
10.60371 -0.06885877500000002
10.60471 -0.06923856000000006
10.60571 -0.06961641499999999
10.60671 -0.06999215999999994
10.60771 -0.07036584999999995
10.60871 -0.07073725
10.60971 -0.07110635
10.61071 -0.07147315000000004
10.61171 -0.07183734999999998
10.61271 -0.07219900000000001
10.61371 -0.07255789999999995
10.61471 -0.07291409999999991
10.61571 -0.07326755000000003
10.61671 -0.07361795000000004
10.61771 -0.07396535000000001
10.61871 -0.07430980000000009
10.61971 -0.07465115000000001
10.62071 -0.07498939999999997
10.62171 -0.07532435000000005
10.62271 -0.07565599999999995
10.62371 -0.07598455000000001
10.62471 -0.07630969999999995
10.62571 -0.07663149999999991
10.62671 -0.07694990000000006
10.62771 -0.07726485000000011
10.62871 -0.07757644999999998
10.62971 -0.07788454999999996
10.63071 -0.07818915000000001
10.63171 -0.07849034999999994
10.63271 -0.07878779999999995
10.63371 -0.07908165000000011
10.63471 -0.07937209999999996
10.63571 -0.07965879999999989
10.63671 -0.07994185000000018
10.63771 -0.08022125000000015
10.63871 -0.08049699999999979
10.63971 -0.08076914999999991
10.64071 -0.08103745000000018
10.64171 -0.08130189999999991
10.64271 -0.08156254999999991
10.64371 -0.0818194000000002
10.64471 -0.08207245000000009
10.64571 -0.08232164999999976
10.64671 -0.08256699999999992
10.64771 -0.08280839999999993
10.64871 -0.0830458
10.64971 -0.08327915
10.65071 -0.08350850000000005
10.65171 -0.08373375000000022
10.65271 -0.0839547500000001
10.65371 -0.08417169999999989
10.65471 -0.08438454999999981
10.65571 -0.08459305000000017
10.65671 -0.0847971
10.65771 -0.08499679999999994
10.65871 -0.08519220000000012
10.65971 -0.08538319999999994
10.66071 -0.08556945000000009
10.66171 -0.08575115000000012
10.66271 -0.08592829999999971
10.66371 -0.08610059999999971
10.66471 -0.08626815000000004
10.66571 -0.08643090000000024
10.66671 -0.08658880000000019
10.66771 -0.08674180000000005
10.66871 -0.08688985000000003
10.66971 -0.08703299999999994
10.67071 -0.08717104999999992
10.67171 -0.0873034999999999
10.67271 -0.08743084999999992
10.67371 -0.08755340000000017
10.67471 -0.08767055000000029
10.67571 -0.08778189999999989
10.67671 -0.08788774999999976
10.67771 -0.08798814999999975
10.67871 -0.08808309999999982
10.67971 -0.08817225000000002
10.68071 -0.08825554999999989
10.68171 -0.08833300000000009
10.68271 -0.08840435000000027
10.68371 -0.08846985000000011
10.68471 -0.08852909999999985
10.68571 -0.08858219999999976
10.68671 -0.08862914999999986
10.68771 -0.08866955000000039
10.68871 -0.08870374999999993
10.68971 -0.08873179999999967
10.69071 -0.08875325
10.69171 -0.08876850000000006
10.69271 -0.08877760000000029
10.69371 -0.08878015000000027
10.69471 -0.08877649999999994
10.69571 -0.08876665
10.69671 -0.08875030000000028
10.69771 -0.08872774999999958
10.69871 -0.08869939999999969
10.69971 -0.08866520000000015
10.70071 -0.08862515000000026
10.70171 -0.08857935000000032
10.70271 -0.08852729999999959
10.70371 -0.08846979999999963
10.70471 -0.08840690000000025
10.70571 -0.08833814999999984
10.70671 -0.08826389999999973
10.70771 -0.08818420000000039
10.70871 -0.08809950000000003
10.70971 -0.08800929999999994
10.71071 -0.08791390000000032
10.71171 -0.08781349999999966
10.71271 -0.08770734999999961
10.71371 -0.08759605000000051
10.71471 -0.08748015000000013
10.71571 -0.08735849999999969
10.71671 -0.08723100000000024
10.71771 -0.08709949999999986
10.71871 -0.08696199999999973
10.71971 -0.08681850000000052
10.72071 -0.08667100000000037
10.72171 -0.0865174999999998
10.72271 -0.08635799999999949
10.72371 -0.08619300000000014
10.72471 -0.0860225000000004
10.72571 -0.08584649999999962
10.72671 -0.08566399999999973
10.72771 -0.08547500000000006
10.72871 -0.08527999999999997
10.72971 -0.08507950000000017
10.73071 -0.08487199999999989
10.73171 -0.08465749999999979
10.73271 -0.0844365000000006
10.73371 -0.08420850000000023
10.73471 -0.08397349999999937
10.73571 -0.08373150000000006
10.73671 -0.08348250000000026
10.73771 -0.0832254999999999
10.73871 -0.08296100000000037
10.73971 -0.08268950000000035
10.74071 -0.08240949999999973
10.74171 -0.08212300000000003
10.74271 -0.08182899999999979
10.74371 -0.08152599999999892
10.74471 -0.08121649999999964
10.74571 -0.0808995000000005
10.74671 -0.08057400000000009
10.74771 -0.08024150000000055
10.74871 -0.07990200000000051
10.74971 -0.07955449999999992
10.75071 -0.07920000000000019
10.75171 -0.07883899999999933
10.75271 -0.07847099999999933
10.75371 -0.07809650000000092
10.75471 -0.07771550000000002
10.75571 -0.07732749999999998
10.75671 -0.07693350000000088
10.75771 -0.07653450000000007
10.75871 -0.07612949999999885
10.75971 -0.0757179999999992
10.76071 -0.0753010000000012
10.76171 -0.07487900000000014
10.76271 -0.07445200000000007
10.76371 -0.0740189999999996
10.76471 -0.0735814999999995
10.76571 -0.07314000000000045
10.76671 -0.07269349999999972
10.76771 -0.07224150000000062
10.76871 -0.07178549999999989
10.76971 -0.07132499999999953
10.77071 -0.07085900000000081
10.77171 -0.07038900000000045
10.77271 -0.0699144999999991
10.77371 -0.06943499999999878
10.77471 -0.06895150000000086
10.77571 -0.06846250000000054
10.77671 -0.06796899999999921
10.77771 -0.06747150000000032
10.77871 -0.06696799999999967
10.77971 -0.0664595
10.78071 -0.06594550000000064
10.78171 -0.06542649999999957
10.78271 -0.06490300000000021
10.78371 -0.06437350000000044
10.78471 -0.06383800000000026
10.78571 -0.06329600000000028
10.78671 -0.06274749999999918
10.78771 -0.06219399999999908
10.78871 -0.06163400000000057
10.78971 -0.061067000000000204
10.79071 -0.06049399999999942
10.79171 -0.05991399999999951
10.79271 -0.05932649999999975
10.79371 -0.058732000000000846
10.79471 -0.058131500000000176
10.79571 -0.057524000000000367
10.79671 -0.0569085
10.79771 -0.05628649999999986
10.79871 -0.055657500000000575
10.79971 -0.0550210000000001
10.80071 -0.054377999999999836
10.80171 -0.05372699999999902
10.80271 -0.05306900000000042
10.80371 -0.05240500000000005
10.80471 -0.051734499999999906
10.80571 -0.051057000000000616
10.80671 -0.05037200000000013
10.80771 -0.049680999999999226
10.80871 -0.04898399999999926
10.80971 -0.048281000000000227
10.81071 -0.04757150000000006
10.81171 -0.04685650000000018
10.81271 -0.04613649999999996
10.81371 -0.04540999999999996
10.81471 -0.04467850000000097
10.81571 -0.04394249999999962
10.81671 -0.04320099999999993
10.81771 -0.04245450000000124
10.81871 -0.041703499999998846
10.81971 -0.0409489999999996
10.82071 -0.040189499999999996
10.82171 -0.03942600000000012
10.82271 -0.03866000000000074
10.82371 -0.037889999999999736
10.82471 -0.03711550000000044
10.82571 -0.036337999999999586
10.82671 -0.035557499999999874
10.82771 -0.03477399999999995
10.82871 -0.033987499999999816
10.82971 -0.03319800000000083
10.83071 -0.032405999999999636
10.83171 -0.031610499999998876
10.83271 -0.030812000000000613
10.83371 -0.03001100000000014
10.83471 -0.029207999999999533
10.83571 -0.028401000000000003
10.83671 -0.027590499999999546
10.83771 -0.026777000000000235
10.83871 -0.025960500000000716
10.83971 -0.025140500000000274
10.84071 -0.024317000000000262
10.84171 -0.023490500000000043
10.84271 -0.02265949999999883
10.84371 -0.02182450000000005
10.84471 -0.020985500000000986
10.84571 -0.020142500000000292
10.84671 -0.019295499999999313
10.84771 -0.018444000000000058
10.84871 -0.017587500000000447
10.84971 -0.016726499999999846
10.85071 -0.015861500000000323
10.85171 -0.014991499999999092
10.85271 -0.014115999999999511
10.85371 -0.013236500000001004
10.85471 -0.01235250000000015
10.85571 -0.011463999999999658
10.85671 -0.010570500000000174
10.85771 -0.009672000000000337
10.85871 -0.00876899999999951
10.85971 -0.007861499999999043
10.86071 -0.006949999999999654
10.86171 -0.006034000000000627
10.86271 -0.005113500000000607
10.86371 -0.004189000000000309
10.86471 -0.0032604999999997293
10.86571 -0.0023280000000002257
10.86671 -0.0013919999999997996
10.86771 -0.00045199999999909375
10.86871 0.0004909999999991115
10.86971 0.0014370000000002371
10.87071 0.0023870000000002873
10.87171 0.003338999999999122
10.87271 0.004293500000000165
10.87371 0.005251000000000062
10.87471 0.006211500000000169
10.87571 0.007174000000000416
10.87671 0.00813800000000009
10.87771 0.009103999999999904
10.87871 0.010071500000000502
10.87971 0.011040999999999883
10.88071 0.012011499999999335
10.88171 0.012983499999999568
10.88271 0.013956000000000515
10.88371 0.014929500000000175
10.88471 0.015903999999999908
10.88571 0.016878499999999637
10.88671 0.01785450000000015
10.88771 0.018831000000000025
10.88871 0.019806499999999824
10.88971 0.02078250000000034
10.89071 0.02175900000000021
10.89171 0.02273450000000001
10.89271 0.02370999999999981
10.89371 0.024685499999999614
10.89471 0.025659999999999343
10.89571 0.026634500000000432
10.89671 0.027608500000000806
10.89771 0.028582000000000465
10.89871 0.029554999999999415
10.89971 0.030526999999999648
10.90071 0.031498500000000526
10.90171 0.03246899999999998
10.90271 0.03343949999999943
10.90371 0.034409499999999524
10.90471 0.03537849999999955
10.90571 0.03634800000000028
10.90671 0.037316500000000946
10.90771 0.03828400000000019
10.90871 0.03925149999999943
10.90971 0.04021900000000003
10.91071 0.04118699999999998
10.91171 0.042154999999999936
10.91271 0.043122500000000535
10.91371 0.04409050000000049
10.91471 0.04505999999999987
10.91571 0.04602949999999925
10.91671 0.046998999999999985
10.91771 0.047969500000000796
10.91871 0.0489404999999996
10.91971 0.04991249999999984
10.92071 0.050885000000000784
10.92171 0.051858500000000446
10.92271 0.052833499999999534
10.92371 0.05380849999999998
10.92471 0.05478450000000049
10.92571 0.05576149999999972
10.92671 0.05673849999999895
10.92771 0.057716000000000246
10.92871 0.05869450000000025
10.92971 0.059672999999998914
10.93071 0.060650999999999566
10.93171 0.06162900000000022
10.93271 0.06260650000000016
10.93371 0.06358450000000082
10.93471 0.06456200000000076
10.93571 0.06553799999999992
10.93671 0.06651349999999971
10.93771 0.06748750000000009
10.93871 0.06845950000000033
10.93971 0.06943099999999984
10.94071 0.07039999999999987
10.94171 0.07136649999999904
10.94271 0.0723319999999995
10.94371 0.0732945000000011
10.94471 0.07425399999999978
10.94571 0.07521099999999896
10.94671 0.07616449999999994
10.94771 0.07711550000000006
10.94871 0.07806400000000067
10.94971 0.07900750000000095
10.95071 0.07994750000000031
10.95171 0.08088449999999944
10.95271 0.08181799999999902
10.95371 0.08274749999999967
10.95471 0.08367199999999997
10.95571 0.08459249999999999
10.95671 0.08550850000000038
10.95771 0.08642099999999983
10.95871 0.08732899999999966
10.95971 0.08823200000000048
10.96071 0.08913050000000032
10.96171 0.0900245000000005
10.96271 0.09091450000000043
10.96371 0.09179999999999935
10.96471 0.09268149999999936
10.96571 0.09355800000000036
10.96671 0.09443000000000037
10.96771 0.09529800000000012
10.96871 0.09616199999999957
10.96971 0.09702149999999939
10.97071 0.09787700000000027
10.97171 0.09872900000000025
10.97271 0.09957750000000065
10.97371 0.10042200000000077
10.97471 0.10126199999999991
10.97571 0.10209999999999889
10.97671 0.10293449999999968
10.97771 0.10376450000000083
10.97871 0.10459199999999975
10.97971 0.10541599999999912
10.98071 0.10623750000000035
10.98171 0.10705700000000076
10.98271 0.10787199999999951
10.98371 0.10868399999999939
10.98471 0.10949400000000048
10.98571 0.11030100000000002
10.98671 0.11110500000000001
10.98771 0.11190600000000048
10.98871 0.1127045000000001
10.98971 0.11349900000000011
10.99071 0.11429099999999996
10.99171 0.11508049999999961
10.99271 0.11586549999999965
10.99371 0.11664750000000014
10.99471 0.11742700000000046
10.99571 0.11820149999999974
10.99671 0.11897199999999944
10.99771 0.11974000000000032
10.99871 0.12050300000000015
10.99971 0.12126140000000007
11.00071 0.12201544999999978
11.00171 0.12276434999999972
11.00271 0.12350865000000041
11.00371 0.12424749999999986
11.00471 0.12498059999999991
11.00571 0.12570820000000027
11.00671 0.12642995000000026
11.00771 0.12714515
11.00871 0.12785385
11.00971 0.12855634999999968
11.01071 0.12925154999999938
11.01171 0.1299395000000003
11.01271 0.1306205500000003
11.01371 0.13129429999999964
11.01471 0.13196039999999976
11.01571 0.13261855000000047
11.01671 0.13326860000000032
11.01771 0.1339110500000001
11.01871 0.13454554999999976
11.01971 0.13517164999999978
11.02071 0.1357897499999999
11.02171 0.13639985000000016
11.02271 0.1370015500000001
11.02371 0.13759489999999955
11.02471 0.13818025000000045
11.02571 0.1387576000000001
11.02671 0.1393269499999999
11.02771 0.13988794999999982
11.02871 0.1404409000000001
11.02971 0.14098605000000033
11.03071 0.14152319999999968
11.03171 0.14205249999999994
11.03271 0.14257420000000004
11.03371 0.14308845000000012
11.03471 0.1435950499999999
11.03571 0.14409414999999984
11.03671 0.1445862000000002
11.03771 0.14507095000000023
11.03871 0.14554859999999983
11.03971 0.14601954999999978
11.04071 0.14648360000000016
11.04171 0.14694090000000012
11.04271 0.1473916
11.04371 0.1478358000000001
11.04471 0.14827364999999984
11.04571 0.14870509999999973
11.04671 0.14913004999999982
11.04771 0.14954860000000011
11.04871 0.1499609500000001
11.04971 0.15036695000000003
11.05071 0.15076645000000002
11.05171 0.15115964999999995
11.05271 0.15154629999999997
11.05371 0.15192615000000004
11.05471 0.15229925
11.05571 0.15266534999999995
11.05671 0.15302420000000008
11.05771 0.15337580000000006
11.05871 0.1537199
11.05971 0.15405614999999998
11.06071 0.1543844
11.06171 0.15470444999999997
11.06271 0.15501604999999993
11.06371 0.15531899999999998
11.06471 0.15561304500000003
11.06571 0.15589796499999997
11.06671 0.15617361
11.06771 0.15643975000000002
11.06871 0.15669622000000002
11.06971 0.15694287495
11.07071 0.15717956
11.07171 0.15740614505
11.07271 0.15762252999999998
11.07371 0.157828615
11.07471 0.15802431999999997
11.07571 0.15820956000000003
11.07671 0.15838426500000002
11.07771 0.15854849000000001
11.07871 0.15870220000000004
11.07971 0.15884535000000005
11.08071 0.15897789999999998
11.08171 0.15909999999999988
11.08271 0.15921169999999996
11.08371 0.15931279999999998
11.08471 0.1594035500000001
11.08571 0.15948420000000002
11.08671 0.15955459999999994
11.08771 0.15961485000000009
11.08871 0.15966515
11.08971 0.1597055999999998
11.09071 0.15973630000000014
11.09171 0.15975730000000024
11.09271 0.1597689
11.09371 0.1597711499999998
11.09471 0.15976419999999977
11.09571 0.15974820000000003
11.09671 0.15972310000000003
11.09771 0.1596892500000001
11.09871 0.15964650000000016
11.09971 0.15959504999999974
11.10071 0.15953520000000004
11.10171 0.15946680000000027
11.10271 0.15938984999999975
11.10371 0.15930434999999987
11.10471 0.15921035000000006
11.10571 0.15910790000000016
11.10671 0.15899714999999986
11.10771 0.1588777999999997
11.10871 0.15874989999999986
11.10971 0.15861354999999988
11.11071 0.15846820000000025
11.11171 0.15831425000000013
11.11271 0.15815165000000003
11.11371 0.15797995000000034
11.11471 0.15779955000000018
11.11571 0.15761
11.11671 0.15741094999999983
11.11771 0.15720249999999994
11.11871 0.15698494999999985
11.11971 0.15675800000000004
11.12071 0.15652150000000042
11.12171 0.1562752
11.12271 0.15601909999999944
11.12371 0.15575349999999955
11.12471 0.15547775000000025
11.12571 0.15519180000000038
11.12671 0.15489569999999972
11.12771 0.15458935000000004
11.12871 0.15427285000000027
11.12971 0.1539461999999997
11.13071 0.1536088999999997
11.13171 0.1532611000000003
11.13271 0.15290280000000017
11.13371 0.15253374999999963
11.13471 0.1521548
11.13571 0.15176550000000041
11.13671 0.15136450000000015
11.13771 0.15095349999999988
11.13871 0.15053250000000024
11.13971 0.15010099999999985
11.14071 0.14965899999999946
11.14171 0.14920649999999963
11.14271 0.14874450000000053
11.14371 0.14827200000000065
11.14471 0.14778949999999944
11.14571 0.14729749999999958
11.14671 0.14679550000000038
11.14771 0.14628349999999982
11.14871 0.14576249999999996
11.14971 0.14523200000000078
11.15071 0.1446919999999996
11.15171 0.14414299999999913
11.15271 0.14358400000000068
11.15371 0.14301600000000025
11.15471 0.1424394999999999
11.15571 0.14185349999999958
11.15671 0.14125849999999995
11.15771 0.14065450000000107
11.15871 0.1400415000000002
11.15971 0.13941950000000006
11.16071 0.138789
11.16171 0.13814949999999931
11.16271 0.13750099999999935
11.16371 0.13684399999999947
11.16471 0.13617750000000095
11.16571 0.13550250000000116
11.16671 0.1348184999999994
11.16771 0.1341254999999997
11.16871 0.13342449999999945
11.16971 0.13271449999999993
11.17071 0.13199500000000042
11.17171 0.13126750000000034
11.17271 0.13053150000000036
11.17371 0.12978649999999975
11.17471 0.12903199999999912
11.17571 0.12826799999999988
11.17671 0.1274960000000001
11.17771 0.1267149999999997
11.17871 0.12592499999999998
11.17971 0.1251255000000003
11.18071 0.12431699999999998
11.18171 0.12349950000000039
11.18271 0.12267250000000081
11.18371 0.12183699999999996
11.18471 0.12099099999999904
11.18571 0.12013599999999888
11.18671 0.11927250000000013
11.18771 0.1183990000000007
11.18871 0.11751550000000054
11.18971 0.11662250000000042
11.19071 0.1157200000000003
11.19171 0.1148074999999995
11.19271 0.11388599999999939
11.19371 0.11295499999999933
11.19471 0.11201350000000054
11.19571 0.11106300000000113
11.19671 0.11010349999999974
11.19771 0.10913349999999965
11.19871 0.10815399999999957
11.19971 0.10716599999999958
11.20071 0.10616850000000094
11.20171 0.10516149999999962
11.20271 0.10414599999999972
11.20371 0.1031210000000012
11.20471 0.10208699999999934
11.20571 0.10104399999999956
11.20671 0.09999249999999987
11.20771 0.09893350000000033
11.20871 0.09786550000000015
11.20971 0.09678900000000007
11.21071 0.09570550000000085
11.21171 0.09461449999999906
11.21271 0.09351500000000007
11.21371 0.09240799999999988
11.21471 0.0912944999999999
11.21571 0.0901735000000001
11.21671 0.08904449999999972
11.21771 0.08790950000000028
11.21871 0.0867679999999997
11.21971 0.0856195
11.22071 0.08446499999999987
11.22171 0.08330399999999998
11.22271 0.08213650000000029
11.22371 0.08096200000000012
11.22471 0.07978149999999953
11.22571 0.0785955000000006
11.22671 0.07740349999999988
11.22771 0.07620599999999945
11.22871 0.07500200000000061
11.22971 0.07379199999999998
11.23071 0.07257649999999966
11.23171 0.07135500000000027
11.23271 0.07012699999999975
11.23371 0.06889349999999951
11.23471 0.06765500000000028
11.23571 0.06640999999999993
11.23671 0.06515949999999986
11.23771 0.06390350000000009
11.23871 0.06264100000000054
11.23971 0.06137299999999993
11.24071 0.06010000000000032
11.24171 0.0588210000000003
11.24271 0.05753699999999992
11.24371 0.05624700000000048
11.24471 0.054950999999999264
11.24571 0.0536494999999997
11.24671 0.05234199999999971
11.24771 0.051029499999999374
11.24871 0.04971200000000004
11.24971 0.048389000000001
11.25071 0.04706000000000019
11.25171 0.045725999999999024
11.25271 0.04438650000000087
11.25371 0.043042000000001
11.25471 0.0416934999999995
11.25571 0.04033899999999894
11.25671 0.038978499999999305
11.25771 0.03761450000000011
11.25871 0.03624600000000128
11.25971 0.03487200000000003
11.26071 0.03349349999999914
11.26171 0.03211049999999997
11.26271 0.03072250000000045
11.26371 0.02933050000000065
11.26471 0.02793499999999993
11.26571 0.0265339999999995
11.26671 0.025129499999999503
11.26771 0.023721000000000582
11.26871 0.022309000000000738
11.26971 0.02089299999999926
11.27071 0.019473000000000212
11.27171 0.018051000000001025
11.27271 0.016624999999998846
11.27371 0.015195999999999169
11.27471 0.013764000000000637
11.27571 0.012329499999999896
11.27671 0.01089349999999973
11.27771 0.009454500000000707
11.27871 0.008013000000000832
11.27971 0.006570000000000176
11.28071 0.0051264999999988065
11.28171 0.0036820000000000776
11.28271 0.002234500000001139
11.28371 0.0007869999999994895
11.28471 -0.0006605000000008045
11.28571 -0.0021099999999998832
11.28671 -0.003559500000000317
11.28771 -0.005008500000000039
11.28871 -0.006457999999999117
11.28971 -0.00790749999999955
11.29071 -0.009356999999999985
11.29171 -0.01080650000000042
11.29271 -0.012255500000000141
11.29371 -0.013704000000000504
11.29471 -0.015153000000000225
11.29571 -0.016601999999999947
11.29671 -0.018049500000000242
11.29771 -0.019496499999999823
11.29871 -0.020944000000000115
11.29971 -0.0223909999999997
11.30071 -0.02383649999999985
11.30171 -0.02528150000000065
11.30271 -0.02672699999999945
11.30371 -0.028172000000000245
11.30471 -0.02961600000000097
11.30571 -0.03105949999999963
11.30671 -0.03250299999999964
11.30771 -0.0339460000000003
11.30871 -0.035387500000000176
11.30971 -0.03682900000000005
11.31071 -0.038269999999999214
11.31171 -0.03971049999999902
11.31271 -0.04115050000000082
11.31371 -0.04259000000000055
11.31471 -0.04402849999999886
11.31571 -0.04546599999999981
11.31671 -0.046903500000000764
11.31771 -0.04834149999999971
11.31871 -0.04977799999999924
11.31971 -0.05121300000000069
11.32071 -0.05264850000000015
11.32171 -0.05408299999999953
11.32271 -0.05551600000000084
11.32371 -0.05694750000000002
11.32471 -0.05837849999999983
11.32571 -0.059808499999999584
11.32671 -0.06123649999999919
11.32771 -0.06266350000000008
11.32871 -0.06408900000000019
11.32971 -0.06551250000000017
11.33071 -0.0669345000000007
11.33171 -0.06835349999999968
11.33271 -0.0697689999999991
11.33371 -0.07118200000000036
11.33471 -0.07259300000000013
11.33571 -0.0740009999999997
11.33671 -0.07540450000000098
11.33771 -0.07680400000000062
11.33871 -0.07820050000000006
11.33971 -0.07959249999999987
11.34071 -0.08098000000000002
11.34171 -0.08236249999999984
11.34271 -0.08373949999999994
11.34371 -0.08511249999999977
11.34471 -0.08647999999999989
11.34571 -0.08784050000000088
11.34671 -0.08919600000000015
11.34771 -0.09054549999999902
11.34871 -0.0918880000000001
11.34971 -0.09322400000000004
11.35071 -0.0945529999999995
11.35171 -0.09587550000000053
11.35271 -0.09718999999999965
11.35371 -0.09849749999999964
11.35471 -0.09979800000000048
11.35571 -0.10109000000000008
11.35671 -0.10237399999999909
11.35771 -0.10365100000000033
11.35871 -0.10492000000000101
11.35971 -0.10618099999999979
11.36071 -0.10743399999999935
11.36171 -0.10867899999999969
11.36271 -0.10991600000000085
11.36371 -0.11114450000000073
11.36471 -0.11236599999999877
11.36571 -0.11357999999999967
11.36671 -0.11478550000000066
11.36771 -0.11598299999999974
11.36871 -0.11717349999999967
11.36971 -0.11835649999999975
11.37071 -0.11953150000000062
11.37171 -0.12069950000000101
11.37271 -0.12186000000000022
11.37371 -0.12301249999999884
11.37471 -0.12415749999999898
11.37571 -0.12529549999999998
11.37671 -0.1264265000000005
11.37771 -0.12754950000000045
11.37871 -0.12866500000000058
11.37971 -0.12977350000000018
11.38071 -0.1308734999999999
11.38171 -0.13196550000000037
11.38271 -0.13305049999999902
11.38371 -0.1341269999999991
11.38471 -0.13519500000000065
11.38571 -0.13625500000000026
11.38671 -0.13730599999999926
11.38771 -0.1383490000000004
11.38871 -0.13938350000000024
11.38971 -0.14040850000000013
11.39071 -0.14142500000000008
11.39171 -0.14243149999999935
11.39271 -0.1434290000000007
11.39371 -0.14441700000000068
11.39471 -0.1453939999999999
11.39571 -0.14636149999999915
11.39671 -0.14731999999999912
11.39771 -0.14826750000000102
11.39871 -0.1492035000000001
11.39971 -0.1501289999999991
11.40071 -0.1510440000000008
11.40171 -0.1519465000000009
11.40271 -0.1528379999999989
11.40371 -0.15371849999999881
11.40471 -0.1545870000000006
11.40571 -0.15544350000000023
11.40671 -0.15628749999999964
11.40771 -0.1571195000000009
11.40871 -0.15793800000000058
11.40971 -0.15874400000000005
11.41071 -0.1595374999999993
11.41171 -0.16031849999999975
11.41271 -0.1610865000000006
11.41371 -0.16184099999999985
11.41471 -0.16258249999999955
11.41571 -0.16331099999999968
11.41671 -0.16402600000000025
11.41771 -0.16472749999999986
11.41871 -0.16541549999999988
11.41971 -0.16609050000000034
11.42071 -0.16675199999999984
11.42171 -0.16739949999999976
11.42271 -0.16803450000000011
11.42371 -0.16865550000000018
11.42471 -0.16926249999999998
11.42571 -0.16985685000000014
11.42671 -0.17043725000000048
11.42771 -0.17100389999999954
11.42871 -0.17155724999999958
11.42971 -0.17209715000000048
11.43071 -0.17262355000000043
11.43171 -0.17313649999999992
11.43271 -0.17363599999999962
11.43371 -0.17412204999999956
11.43471 -0.17459459999999988
11.43571 -0.17505370000000042
11.43671 -0.17549975000000023
11.43771 -0.17593229999999982
11.43871 -0.17635140000000027
11.43971 -0.17675699999999975
11.44071 -0.1771495499999999
11.44171 -0.17752900000000024
11.44271 -0.17789459999999965
11.44371 -0.17824714999999972
11.44471 -0.17858655000000018
11.44571 -0.17891254999999992
11.44671 -0.17922540000000006
11.44771 -0.1795249500000005
11.44871 -0.1798110999999999
11.44971 -0.18008379999999985
11.45071 -0.18034299999999992
11.45171 -0.1805884999999998
11.45271 -0.18082044999999997
11.45371 -0.18103895
11.45471 -0.18124355000000003
11.45571 -0.1814342000000002
11.45671 -0.1816110000000002
11.45771 -0.18177375000000004
11.45871 -0.1819224
11.45971 -0.18205684999999977
11.46071 -0.18217704999999995
11.46171 -0.18228275000000008
11.46271 -0.1823739000000001
11.46371 -0.18245065000000002
11.46471 -0.1825127499999999
11.46571 -0.18256004999999997
11.46671 -0.1825924499999999
11.46771 -0.18260994999999997
11.46871 -0.18261249999999993
11.46971 -0.18259989999999995
11.47071 -0.18257215000000007
11.47171 -0.1825293
11.47271 -0.18247120000000008
11.47371 -0.18239765000000005
11.47471 -0.18230864999999993
11.47571 -0.18220433500000002
11.47671 -0.18208458999999996
11.47771 -0.18194925999999995
11.47871 -0.181798395
11.47971 -0.181632025
11.48071 -0.18145012700000002
11.48171 -0.181252675
11.48271 -0.18103969800000003
11.48371 -0.18081123
11.48471 -0.18056728000000002
11.48571 -0.18030789499999997
11.48671 -0.18003315999999997
11.48771 -0.17974308000000008
11.48871 -0.17943765
11.48971 -0.17911700000000003
11.49071 -0.17878129999999998
11.49171 -0.17843049999999994
11.49271 -0.17806469999999996
11.49371 -0.1776839999999999
11.49471 -0.17728835000000012
11.49571 -0.17687795000000012
11.49671 -0.1764529499999999
11.49771 -0.17601334999999985
11.49871 -0.17555925
11.49971 -0.17509055000000004
11.50071 -0.17460729999999994
11.50171 -0.17410985000000018
11.50271 -0.17359820000000026
11.50371 -0.17307209999999976
11.50471 -0.1725318499999999
11.50571 -0.17197745000000003
11.50671 -0.17140865000000008
11.50771 -0.17082585000000017
11.50871 -0.17022904999999994
11.50971 -0.1696182
11.51071 -0.16899319999999995
11.51171 -0.16835419999999998
11.51271 -0.16770120000000005
11.51371 -0.16703415
11.51471 -0.1663531
11.51571 -0.16565809999999984
11.51671 -0.16494939999999986
11.51771 -0.1642267499999997
11.51871 -0.1634900499999998
11.51971 -0.16273950000000037
11.52071 -0.1619752000000003
11.52171 -0.16119739999999996
11.52271 -0.16040610000000005
11.52371 -0.1596007000000002
11.52471 -0.15878180000000014
11.52571 -0.15794939999999974
11.52671 -0.15710319999999967
11.52771 -0.1562438999999997
11.52871 -0.15537114999999999
11.52971 -0.15448495000000045
11.53071 -0.15358564999999974
11.53171 -0.15267285000000014
11.53271 -0.15174665000000054
11.53371 -0.15080734999999976
11.53471 -0.1498549
11.53571 -0.1488889999999998
11.53671 -0.14790999999999974
11.53771 -0.14691795000000032
11.53871 -0.1459124499999998
11.53971 -0.14489379999999963
11.54071 -0.14386205000000027
11.54171 -0.14281730000000004
11.54271 -0.14175884999999966
11.54371 -0.1406875
11.54471 -0.13960350000000005
11.54571 -0.13850599999999985
11.54671 -0.13739500000000004
11.54771 -0.13627150000000007
11.54871 -0.13513599999999992
11.54971 -0.13398700000000016
11.55071 -0.13282450000000018
11.55171 -0.13165
11.55271 -0.1304630000000003
11.55371 -0.12926349999999975
11.55471 -0.1280519999999997
11.55571 -0.1268275000000001
11.55671 -0.12559150000000038
11.55771 -0.12434350000000048
11.55871 -0.12308299999999972
11.55971 -0.12181149999999953
11.56071 -0.12052900000000062
11.56171 -0.11923499999999955
11.56271 -0.11792949999999969
11.56371 -0.11661300000000044
11.56471 -0.11528599999999975
11.56571 -0.11394799999999967
11.56671 -0.11260049999999959
11.56771 -0.11124300000000018
11.56871 -0.10987449999999999
11.56971 -0.10849600000000045
11.57071 -0.10710850000000029
11.57171 -0.1057119999999995
11.57271 -0.10430600000000008
11.57371 -0.10289050000000066
11.57471 -0.10146649999999999
11.57571 -0.1000345000000001
11.57671 -0.09859300000000022
11.57771 -0.0971434999999998
11.57871 -0.09568600000000016
11.57971 -0.09422049999999996
11.58071 -0.09274749999999991
11.58171 -0.09126599999999994
11.58271 -0.08977649999999943
11.58371 -0.08827999999999978
11.58471 -0.08677600000000027
11.58571 -0.08526500000000027
11.58671 -0.0837469999999998
11.58771 -0.08222200000000017
11.58871 -0.080689
11.58971 -0.07914899999999933
11.59071 -0.07760250000000024
11.59171 -0.07604849999999995
11.59271 -0.07448849999999925
11.59371 -0.07292150000000075
11.59471 -0.07134800000000113
11.59571 -0.06976799999999903
11.59671 -0.06818149999999985
11.59771 -0.06658900000000026
11.59871 -0.06498950000000017
11.59971 -0.06338450000000037
11.60071 -0.06177350000000016
11.60171 -0.06015649999999953
11.60271 -0.058534499999999906
11.60371 -0.056906000000000505
11.60471 -0.05527249999999939
11.60571 -0.05363399999999929
11.60671 -0.05199050000000019
11.60771 -0.05034200000000075
11.60871 -0.04868749999999952
11.60971 -0.04702950000000009
11.61071 -0.045366999999999665
11.61171 -0.0436999999999996
11.61271 -0.04202900000000061
11.61371 -0.04035299999999992
11.61471 -0.03867400000000037
11.61571 -0.03699100000000054
11.61671 -0.03530449999999979
11.61771 -0.033615000000000186
11.61871 -0.03192250000000037
11.61971 -0.030227499999999703
11.62071 -0.028528999999999468
11.62171 -0.02682750000000038
11.62271 -0.025124500000000508
11.62371 -0.023419999999999854
11.62471 -0.02171349999999906
11.62571 -0.020005999999999552
11.62671 -0.018296499999999903
11.62771 -0.01658549999999947
11.62871 -0.014874000000001037
11.62971 -0.01316150000000118
11.63071 -0.011448499999999251
11.63171 -0.009735999999999393
11.63271 -0.00802350000000089
11.63371 -0.006309500000000249
11.63471 -0.004595999999998965
11.63571 -0.002883500000000461
11.63671 -0.0011710000000006025
11.63771 0.000542000000001324
11.63871 0.00225400000000047
11.63971 0.0039644999999988335
11.64071 0.0056754999999992645
11.64171 0.007385000000000269
11.64271 0.009093499999999848
11.64371 0.010802000000000781
11.64471 0.012509500000000291
11.64571 0.01421499999999966
11.64671 0.015919000000000957
11.64771 0.017622500000000187
11.64871 0.019324499999999988
11.64971 0.021024499999999648
11.65071 0.02272349999999924
11.65171 0.02442050000000005
11.65271 0.026114500000000644
11.65371 0.02780700000000046
11.65471 0.029496999999999423
11.65571 0.03118399999999953
11.65671 0.032868999999999496
11.65771 0.0345504999999999
11.65871 0.0362295000000008
11.65971 0.037904999999999425
11.66071 0.039576499999999126
11.66171 0.041245500000000684
11.66271 0.04291000000000125
11.66371 0.04456999999999947
11.66471 0.04622649999999948
11.66571 0.04787900000000056
11.66671 0.04952599999999923
11.66771 0.05116849999999961
11.66871 0.05280650000000035
11.66971 0.054439000000000036
11.67071 0.05606650000000073
11.67171 0.05768799999999964
11.67271 0.05930349999999949
11.67371 0.06091300000000027
11.67471 0.06251650000000064
11.67571 0.06411400000000059
11.67671 0.06570450000000004
11.67771 0.06728849999999972
11.67871 0.06886549999999891
11.67971 0.07043550000000032
11.68071 0.07199849999999988
11.68171 0.0735539999999996
11.68271 0.07510250000000018
11.68371 0.07664349999999956
11.68471 0.07817600000000038
11.68571 0.07970100000000001
11.68671 0.08121849999999978
11.68771 0.08272800000000034
11.68871 0.0842299999999997
11.68971 0.08572350000000051
11.69071 0.08720850000000004
11.69171 0.08868499999999964
11.69271 0.09015400000000076
11.69371 0.09161450000000061
11.69471 0.09306599999999983
11.69571 0.09450899999999914
11.69671 0.09594300000000051
11.69771 0.09736799999999991
11.69871 0.09878400000000002
11.69971 0.10019150000000022
11.70071 0.10158999999999982
11.70171 0.10297900000000076
11.70271 0.10435849999999901
11.70371 0.10572849999999998
11.70471 0.10708900000000096
11.70571 0.10843999999999926
11.70671 0.10978099999999955
11.70771 0.11111249999999986
11.70871 0.11243399999999948
11.70971 0.11374500000000039
11.71071 0.11504649999999994
11.71171 0.11633849999999953
11.71271 0.11761900000000033
11.71371 0.11888899999999973
11.71471 0.12014899999999978
11.71571 0.12139800000000042
11.71671 0.12263700000000036
11.71771 0.12386450000000018
11.71871 0.1250809999999999
11.71971 0.12628700000000023
11.72071 0.12748150000000044
11.72171 0.1286639999999998
11.72271 0.12983499999999973
11.72371 0.1309940000000002
11.72471 0.1321409999999998
11.72571 0.1332759999999999
11.72671 0.1343985000000005
11.72771 0.13550849999999953
11.72871 0.13660449999999966
11.72971 0.13768850000000027
11.73071 0.13875949999999998
11.73171 0.13981549999999998
11.73271 0.14085905000000026
11.73371 0.14188900000000002
11.73471 0.14290414999999995
11.73571 0.1439057
11.73671 0.1448930499999999
11.73771 0.14586590000000013
11.73871 0.14682409999999996
11.73971 0.14776739999999966
11.74071 0.1486961999999997
11.74171 0.14961005000000055
11.74271 0.15050900000000061
11.74371 0.15139304999999992
11.74471 0.1522617999999994
11.74571 0.1531155999999996
11.74671 0.15395415000000046
11.74771 0.1547774499999999
11.74871 0.15558544999999951
11.74971 0.15637814999999994
11.75071 0.15715525000000038
11.75171 0.15791705000000028
11.75271 0.15866349999999985
11.75371 0.15939439999999988
11.75471 0.1601096500000001
11.75571 0.16080920000000004
11.75671 0.16149349999999993
11.75771 0.1621623499999999
11.75871 0.16281560000000023
11.75971 0.16345310000000007
11.76071 0.16407479999999972
11.76171 0.1646809500000002
11.76271 0.1652714
11.76371 0.16584579999999996
11.76471 0.1664046000000002
11.76571 0.16694759999999992
11.76671 0.16747454999999972
11.76771 0.1679855000000001
11.76871 0.16848045000000003
11.76971 0.16895935000000004
11.77071 0.16942195000000015
11.77171 0.16986834999999995
11.77271 0.17029849999999994
11.77371 0.1707121499999998
11.77471 0.17110940000000016
11.77571 0.1714901500000002
11.77671 0.1718541499999999
11.77771 0.17220144999999992
11.77871 0.17253195000000002
11.77971 0.17284564999999996
11.78071 0.1731423999999999
11.78171 0.17342215
11.78271 0.1736848500000001
11.78371 0.1739303
11.78471 0.17415864999999994
11.78571 0.17436979999999994
11.78671 0.17456364999999996
11.78771 0.17474016500000003
11.78871 0.17489933500000002
11.78971 0.175041215
11.79071 0.17516568000000002
11.79171 0.17527278
11.79271 0.175362517
11.79371 0.17543489000000004
11.79471 0.175489933
11.79571 0.17552767
11.79671 0.17554812
11.79771 0.17555132499999995
11.79871 0.17553731999999997
11.79971 0.17550620500000005
11.80071 0.17545799500000003
11.80171 0.17539274999999996
11.80271 0.17531059999999998
11.80371 0.17521154999999997
11.80471 0.17509565000000002
11.80571 0.17496305000000012
11.80671 0.1748136999999999
11.80771 0.1746477999999999
11.80871 0.17446535000000016
11.80971 0.17426645000000007
11.81071 0.17405129999999985
11.81171 0.1738197999999999
11.81271 0.17357195000000009
11.81371 0.1733080500000002
11.81471 0.17302810000000007
11.81571 0.17273194999999994
11.81671 0.17241999999999996
11.81771 0.17209204999999983
11.81871 0.17174809999999996
11.81971 0.17138824999999994
11.82071 0.17101244999999995
11.82171 0.17062085000000007
11.82271 0.17021354999999988
11.82371 0.16979030000000012
11.82471 0.1693510500000002
11.82571 0.16889610000000002
11.82671 0.16842509999999994
11.82771 0.1679379999999998
11.82871 0.1674350999999998
11.82971 0.16691589999999987
11.83071 0.16638074999999997
11.83171 0.16582965000000047
11.83271 0.16526210000000024
11.83371 0.16467819999999966
11.83471 0.16407795000000003
11.83571 0.16346165000000015
11.83671 0.16282899999999986
11.83771 0.16217999999999985
11.83871 0.1615150000000001
11.83971 0.1608339500000001
11.84071 0.16013654999999968
11.84171 0.15942280000000025
11.84271 0.15869300000000056
11.84371 0.15794719999999973
11.84471 0.1571857999999996
11.84571 0.15640875000000032
11.84671 0.15561600000000012
11.84771 0.1548079999999998
11.84871 0.15398470000000036
11.84971 0.1531461500000002
11.85071 0.15229234999999997
11.85171 0.15142394999999978
11.85271 0.15054104999999995
11.85371 0.1496434999999997
11.85471 0.1487315999999999
11.85571 0.1478059999999999
11.85671 0.14686649999999993
11.85771 0.14591300000000032
11.85871 0.1449454999999997
11.85971 0.1439645000000002
11.86071 0.14297050000000047
11.86171 0.1419634999999998
[truncated: 303,984 more chars]
