# Supplementary material for: 2D Synthetic dataset of numerical simulations of long-period seismicity in a volcanic edifice and related sensitivity kernels
Source: Data Brief. 2021 Jan 25;34:106673. doi: 10.1016/j.dib.2020.106673 (PMC7841316; doi:10.1016/j.dib.2020.106673)
Supplement: Supplementary Data S1 — Supplementary Raw Research Data. This is open data under the CC BY license http://creativecommons.org/licenses/by/4.0/ [file mmc1.zip › Dataset/OUTPUT_SEISMOGRAMS/9000_3000/vel_X_hetero_12000_2493_SVF1e0Hz.semv]

-1.2 0.0
-1.199 0.0
-1.198 0.0
-1.197 0.0
-1.196 0.0
-1.195 0.0
-1.194 0.0
-1.193 0.0
-1.192 0.0
-1.191 0.0
-1.19 0.0
-1.189 0.0
-1.188 0.0
-1.187 0.0
-1.186 0.0
-1.185 0.0
-1.184 0.0
-1.183 0.0
-1.182 0.0
-1.181 0.0
-1.18 0.0
-1.179 0.0
-1.178 0.0
-1.177 0.0
-1.176 0.0
-1.175 0.0
-1.174 0.0
-1.173 0.0
-1.172 0.0
-1.171 0.0
-1.17 0.0
-1.169 0.0
-1.168 0.0
-1.167 0.0
-1.166 0.0
-1.165 0.0
-1.164 0.0
-1.163 0.0
-1.162 0.0
-1.161 0.0
-1.16 0.0
-1.159 0.0
-1.158 0.0
-1.157 0.0
-1.156 0.0
-1.155 0.0
-1.154 0.0
-1.153 0.0
-1.152 0.0
-1.151 0.0
-1.15 0.0
-1.149 0.0
-1.148 0.0
-1.147 0.0
-1.146 0.0
-1.145 0.0
-1.144 0.0
-1.143 0.0
-1.142 0.0
-1.141 0.0
-1.14 0.0
-1.139 0.0
-1.138 0.0
-1.137 0.0
-1.136 0.0
-1.135 0.0
-1.134 0.0
-1.133 0.0
-1.132 0.0
-1.131 0.0
-1.13 0.0
-1.129 0.0
-1.128 0.0
-1.127 0.0
-1.126 0.0
-1.125 0.0
-1.124 0.0
-1.123 0.0
-1.122 0.0
-1.121 0.0
-1.12 0.0
-1.119 0.0
-1.118 0.0
-1.117 0.0
-1.116 0.0
-1.115 0.0
-1.114 0.0
-1.113 0.0
-1.112 0.0
-1.111 0.0
-1.11 0.0
-1.109 0.0
-1.108 0.0
-1.107 0.0
-1.106 0.0
-1.105 0.0
-1.104 0.0
-1.103 0.0
-1.102 0.0
-1.101 0.0
-1.1 0.0
-1.099 0.0
-1.098 0.0
-1.097 0.0
-1.096 0.0
-1.095 0.0
-1.094 0.0
-1.093 0.0
-1.092 0.0
-1.091 0.0
-1.09 0.0
-1.089 0.0
-1.088 0.0
-1.087 0.0
-1.086 0.0
-1.085 0.0
-1.084 0.0
-1.083 0.0
-1.082 0.0
-1.081 0.0
-1.08 0.0
-1.079 0.0
-1.078 0.0
-1.077 0.0
-1.076 0.0
-1.075 0.0
-1.074 0.0
-1.073 0.0
-1.072 0.0
-1.071 0.0
-1.07 0.0
-1.069 0.0
-1.068 0.0
-1.067 0.0
-1.066 0.0
-1.065 0.0
-1.064 0.0
-1.063 0.0
-1.062 0.0
-1.061 0.0
-1.06 0.0
-1.059 0.0
-1.058 0.0
-1.057 0.0
-1.056 0.0
-1.055 0.0
-1.054 0.0
-1.053 0.0
-1.052 0.0
-1.051 0.0
-1.05 0.0
-1.049 0.0
-1.048 0.0
-1.047 0.0
-1.046 0.0
-1.045 0.0
-1.044 0.0
-1.043 0.0
-1.042 0.0
-1.041 0.0
-1.04 0.0
-1.039 0.0
-1.038 0.0
-1.037 0.0
-1.036 0.0
-1.035 0.0
-1.034 0.0
-1.033 0.0
-1.032 0.0
-1.031 0.0
-1.03 0.0
-1.029 0.0
-1.028 0.0
-1.027 0.0
-1.026 0.0
-1.025 0.0
-1.024 0.0
-1.023 0.0
-1.022 0.0
-1.021 0.0
-1.02 0.0
-1.019 0.0
-1.018 0.0
-1.017 0.0
-1.016 0.0
-1.015 0.0
-1.014 0.0
-1.013 0.0
-1.012 0.0
-1.011 0.0
-1.01 0.0
-1.009 0.0
-1.008 0.0
-1.007 0.0
-1.006 0.0
-1.005 0.0
-1.004 0.0
-1.003 0.0
-1.002 0.0
-1.001 0.0
-1.0 0.0
-0.999 0.0
-0.998 0.0
-0.997 0.0
-0.996 0.0
-0.995 0.0
-0.994 0.0
-0.993 0.0
-0.992 0.0
-0.991 0.0
-0.99 0.0
-0.989 0.0
-0.988 0.0
-0.987 0.0
-0.986 0.0
-0.985 0.0
-0.984 0.0
-0.983 0.0
-0.982 0.0
-0.981 0.0
-0.98 0.0
-0.979 0.0
-0.978 0.0
-0.977 0.0
-0.976 0.0
-0.975 0.0
-0.974 0.0
-0.973 0.0
-0.972 0.0
-0.971 0.0
-0.97 0.0
-0.969 0.0
-0.968 0.0
-0.967 0.0
-0.966 0.0
-0.965 0.0
-0.964 0.0
-0.963 0.0
-0.962 0.0
-0.961 0.0
-0.96 0.0
-0.959 0.0
-0.958 0.0
-0.957 0.0
-0.956 0.0
-0.955 0.0
-0.954 0.0
-0.953 0.0
-0.952 0.0
-0.951 0.0
-0.95 0.0
-0.949 0.0
-0.948 0.0
-0.947 0.0
-0.946 0.0
-0.945 0.0
-0.944 0.0
-0.943 0.0
-0.942 0.0
-0.941 0.0
-0.94 0.0
-0.939 0.0
-0.938 -9.8461985e-34
-0.937 -2.3154115499999998e-33
-0.936 -3.07746135e-33
-0.935 -3.87691295e-33
-0.934 -4.4817348e-33
-0.933 -4.6516989999999995e-33
-0.932 -4.2394539999999995e-33
-0.931 -3.1117500000000006e-33
-0.93 -1.1095469999999993e-33
-0.929 1.8847169999999994e-33
-0.928 5.894869499999999e-33
-0.927 1.081094515e-32
-0.926 1.6410163e-32
-0.925 2.2290599350000003e-32
-0.924 2.7901571e-32
-0.923 3.2467056999999994e-32
-0.922 3.50397235e-32
-0.921 3.462066e-32
-0.92 3.0162504999999993e-32
-0.919 2.0703854999999994e-32
-0.918 5.493250000000008e-33
-0.917 -1.5845240000000003e-32
-0.916 -4.310918e-32
-0.915 -7.541397399999999e-32
-0.914 -1.110062465e-31
-0.913 -1.47152711e-31
-0.912 -1.801165235e-31
-0.911 -2.05240275e-31
-0.91 -2.1720665999999998e-31
-0.909 -2.1033215999999997e-31
-0.908 -1.7907885500000007e-31
-0.907 -1.1870365000000004e-31
-0.906 -2.6024600000000016e-32
-0.905 9.975649999999998e-32
-0.904 2.5622027500000006e-31
-0.903 4.36989805e-31
-0.902 6.311876249999999e-31
-0.901 8.232153949999999e-31
-0.9 9.929367999999997e-31
-0.899 1.1164387500000002e-30
-0.898 1.1673515500000002e-30
-0.897 1.1187922499999999e-30
-0.896 9.459707500000002e-31
-0.895 6.292557000000002e-31
-0.894 1.575721999999997e-31
-0.893 -4.681355000000002e-31
-0.892 -1.231707e-30
-0.891 -2.09922755e-30
-0.89 -3.0175597e-30
-0.889 -3.9143622e-30
-0.888 -4.6999571999999996e-30
-0.887 -5.2713117e-30
-0.886 -5.518264e-30
-0.885 -5.331928499999999e-30
-0.884 -4.6149989999999985e-30
-0.883 -3.2934455e-30
-0.882 -1.328812500000001e-30
-0.881 1.269825499999999e-30
-0.88 4.4353915e-30
-0.879 8.035084499999999e-30
-0.878 1.18666325e-29
-0.877 1.5659670999999998e-29
-0.876 1.9083189000000002e-29
-0.875 2.17596305e-29
-0.874 2.3285813999999998e-29
-0.873 2.3260346999999997e-29
-0.872 2.1316590999999996e-29
-0.871 1.7159634999999996e-29
-0.87 1.0605315000000002e-29
-0.869 1.6185500000000032e-30
-0.868 -9.651894999999997e-30
-0.867 -2.2845416000000003e-29
-0.866 -3.7371768000000005e-29
-0.865 -5.240657614999999e-29
-0.864 -6.69030475e-29
-0.863 -7.962226785e-29
-0.862 -8.918362449999998e-29
-0.861 -9.413595499999999e-29
-0.86 -9.304884500000003e-29
-0.859 -8.462200500000004e-29
-0.858 -6.780911e-29
-0.857 -4.195106e-29
-0.856 -6.910990000000002e-30
-0.855 3.6797490000000017e-29
-0.854 8.7899485e-29
-0.853 1.4427796499999999e-28
-0.852 2.02935712e-28
-0.851 2.60013255e-28
-0.85 3.1087551300000003e-28
-0.849 3.50278095e-28
-0.848 3.7261987999999996e-28
-0.847 3.7228446e-28
-0.846 3.4406585000000006e-28
-0.845 2.836653e-28
-0.844 1.8823794999999998e-28
-0.843 5.695549999999997e-29
-0.842 -1.0845635000000008e-28
-0.841 -3.0325534999999997e-28
-0.84 -5.193548499999999e-28
-0.839 -7.45188915e-28
-0.838 -9.658276599999999e-28
-0.837 -1.1633935349999999e-27
-0.836 -1.31781329e-27
-0.835 -1.4079186000000003e-27
-0.834 -1.4128820500000002e-27
-0.833 -1.3139417499999998e-27
-0.832 -1.0963318499999998e-27
-0.831 -7.513004499999999e-28
-0.83 -2.7806440000000006e-28
-0.829 3.1447764999999987e-28
-0.828 1.0064653500000004e-27
-0.827 1.76642375e-27
-0.826 2.5514174e-27
-0.825 3.30814925e-27
-0.824 3.9750965e-27
-0.823 4.48570075e-27
-0.822 4.77253675e-27
-0.821 4.7723050000000005e-27
-0.82 4.4313810000000004e-27
-0.819 3.711573e-27
-0.818 2.5956699999999997e-27
-0.817 1.0923034999999995e-27
-0.816 -7.603670000000004e-28
-0.815 -2.8926024999999994e-27
-0.814 -5.203073e-27
-0.813 -7.561187750000001e-27
-0.812 -9.811914349999999e-27
-0.811 -1.1783068750000001e-26
-0.81 -1.3294864149999998e-26
-0.809 -1.4171309000000002e-26
-0.808 -1.4252863e-26
-0.807 -1.34095975e-26
-0.806 -1.1553995000000002e-26
-0.805 -8.652447000000001e-27
-0.804 -4.7345389999999945e-27
-0.803 1.0071150000000436e-28
-0.802 5.6824219999999966e-27
-0.801 1.1769667499999997e-26
-0.8 1.80578645e-26
-0.799 2.4189710999999996e-26
-0.798 2.9770332499999996e-26
-0.797 3.4386134e-26
-0.796 3.762653949999999e-26
-0.795 3.91075955e-26
-0.794 3.8496382000000007e-26
-0.793 3.5534995e-26
-0.792 3.006291999999999e-26
-0.791 2.2036764999999996e-26
-0.79 1.1546225000000002e-26
-0.789 -1.1745800000000061e-27
-0.788 -1.5741140000000006e-26
-0.787 -3.1618619999999987e-26
-0.786 -4.812853999999999e-26
-0.785 -6.4462486e-26
-0.784 -7.970328349999999e-26
-0.783 -9.285391399999999e-26
-0.782 -1.028744015e-25
-0.781 -1.0872672499999999e-25
-0.78 -1.09427355e-25
-0.779 -1.0410688000000002e-25
-0.778 -9.207525e-26
-0.777 -7.289080500000001e-26
-0.776 -4.6429880000000006e-26
-0.775 -1.2953345000000012e-26
-0.774 2.683490000000003e-26
-0.773 7.174331500000001e-26
-0.772 1.20068115e-25
-0.771 1.6959552000000003e-25
-0.77 2.1763696414999998e-25
-0.769 2.61102525e-25
-0.768 2.9661634584999997e-25
-0.767 3.20675255e-25
-0.766 3.2984827999999997e-25
-0.765 3.21011505e-25
-0.764 2.916083e-25
-0.763 2.3992125000000003e-25
-0.762 1.653370999999999e-25
-0.761 6.858435e-26
-0.76 -4.8078949999999996e-26
-0.759 -1.8075084999999997e-25
-0.758 -3.2386594999999987e-25
-0.757 -4.702879950000001e-25
-0.756 -6.115270200000001e-25
-0.755 -7.380853999999999e-25
-0.754 -8.399263300000002e-25
-0.753 -9.07050755e-25
-0.752 -9.301563e-25
-0.751 -9.0134155e-25
-0.75 -8.148134e-25
-0.749 -6.675453499999999e-25
-0.748 -4.598368499999999e-25
-0.747 -1.9572234999999976e-25
-0.746 1.168166999999998e-25
-0.745 4.658684499999998e-25
-0.744 8.358596000000002e-25
-0.743 1.2080836499999999e-24
-0.742 1.56147189e-24
-0.741 1.8735793999999997e-24
-0.74 2.12174061e-24
-0.739 2.2843297000000003e-24
-0.738 2.3420571999999996e-24
-0.737 2.27923025e-24
-0.736 2.0849008000000003e-24
-0.735 1.7538375e-24
-0.734 1.287264e-24
-0.733 6.933334999999997e-25
-0.732 -1.2691499999999938e-26
-0.731 -8.0855299999999965e-25
-0.73 -1.665387e-24
-0.729 -2.54837845e-24
-0.728 -3.41764415e-24
-0.727 -4.22932081205e-24
-0.726 -4.9368351e-24
-0.725 -5.492351737950001e-24
-0.724 -5.8484022500000005e-24
-0.723 -5.959713e-24
-0.722 -5.785257999999999e-24
-0.721 -5.290561999999999e-24
-0.72 -4.450266e-24
-0.719 -3.250935e-24
-0.718 -1.6940550000000003e-24
-0.717 2.009120000000007e-25
-0.716 2.3935939999999995e-24
-0.715 4.8201715e-24
-0.714 7.3915635e-24
-0.713 9.992729099999998e-24
-0.712 1.2483517300000001e-23
-0.711 1.47014684e-23
-0.71 1.64669462e-23
-0.709 1.7590845e-23
-0.708 1.7884938e-23
-0.707 1.7174771499999995e-23
-0.706 1.5314679500000002e-23
-0.705 1.2204190000000006e-23
-0.704 7.804854999999994e-24
-0.703 2.1562099999999946e-24
-0.702 -4.610634999999998e-24
-0.701 -1.2263499999999996e-23
-0.7 -2.0465322e-23
-0.699 -2.8777544e-23
-0.698 -3.667203485e-23
-0.697 -4.35522095e-23
-0.696 -4.878350315000001e-23
-0.695 -5.17325965e-23
-0.694 -5.181385e-23
-0.693 -4.8540645e-23
-0.692 -4.1578304999999993e-23
-0.691 -3.079474499999999e-23
-0.69 -1.6304490000000012e-23
-0.689 1.4986500000000035e-24
-0.688 2.192478500000001e-23
-0.687 4.3990754999999993e-23
-0.686 6.6445485e-23
-0.685 8.781968050000001e-23
-0.684 1.06499473e-22
-0.683 1.2082191450000003e-22
-0.682 1.2918832699999998e-22
-0.681 1.3018909999999998e-22
-0.68 1.2273210000000002e-22
-0.679 1.06165345e-22
-0.678 8.038352e-23
-0.677 4.590847e-23
-0.676 3.933979999999987e-24
-0.675 -4.367334999999996e-23
-0.674 -9.442216000000001e-23
-0.673 -1.45295835e-22
-0.672 -1.92902385e-22
-0.671 -2.33668793e-22
-0.67 -2.6407074e-22
-0.669 -2.80884587e-22
-0.668 -2.81445075e-22
-0.667 -2.6389069e-22
-0.666 -2.2737742500000008e-22
-0.665 -1.7224204999999999e-22
-0.664 -1.0009824999999992e-22
-0.663 -1.3852949999999963e-23
-0.662 8.236594999999993e-23
-0.661 1.833735e-22
-0.66 2.831775e-22
-0.659 3.7530483999999993e-22
-0.658 4.531870345e-22
-0.657 5.1058192e-22
-0.656 5.420053655000001e-22
-0.655 5.431435899999999e-22
-0.654 5.112171499999999e-22
-0.653 4.452693e-22
-0.652 3.463552499999998e-22
-0.651 2.1761499999999993e-22
-0.65 6.422050000000019e-23
-0.649 -1.068051499999998e-22
-0.648 -2.868895000000001e-22
-0.647 -4.663178500000002e-22
-0.646 -6.3472285e-22
-0.645 -7.8163043e-22
-0.644 -8.9703069e-22
-0.643 -9.7194097e-22
-0.642 -9.989316099999998e-22
-0.641 -9.725874000000002e-22
-0.64 -8.898837999999999e-22
-0.639 -7.504605999999999e-22
-0.638 -5.567858500000001e-22
-0.637 -3.1420669999999985e-22
-0.636 -3.088944999999987e-23
-0.635 2.8234749999999997e-22
-0.634 6.122985499999997e-22
-0.633 9.437293999999999e-22
-0.632 1.2598262000000001e-21
-0.631 1.5427310450000003e-21
-0.63 1.77416845e-21
-0.629 1.936165105e-21
-0.628 2.01186615e-21
-0.627 1.98644465e-21
-0.626 1.8480967999999996e-21
-0.625 1.5890994000000001e-21
-0.624 1.2068918500000005e-21
-0.623 7.051239999999998e-22
-0.622 9.459450000000005e-23
-0.621 -6.060184999999994e-22
-0.62 -1.3697431500000005e-21
-0.619 -2.1613328500000002e-21
-0.618 -2.9378412500000004e-21
-0.617 -3.649842095e-21
-0.616 -4.2433645e-21
-0.615 -4.662575405e-21
-0.614 -4.8531681e-21
-0.613 -4.766348649999999e-21
-0.612 -4.3632445000000005e-21
-0.611 -3.619473e-21
-0.61 -2.5295380000000004e-21
-0.609 -1.110667999999999e-21
-0.608 5.943230000000006e-22
-0.607 2.5155749999999976e-21
-0.606 4.5565064999999994e-21
-0.605 6.5962275000000014e-21
-0.604 8.4942559e-21
-0.603 1.009755495e-20
-0.602 1.12497376e-20
-0.601 1.1802101049999999e-20
-0.6 1.1625897e-20
-0.599 1.06250895e-20
-0.598 8.748645000000002e-21
-0.597 6.001306500000003e-21
-0.596 2.4517669999999997e-21
-0.595 -1.762825500000002e-21
-0.594 -6.436969e-21
-0.593 -1.1302164499999999e-20
-0.592 -1.6037911e-20
-0.591 -2.0288304715e-20
-0.59 -2.3683711999999996e-20
-0.589 -2.5866560285000003e-20
-0.588 -2.6519777000000002e-20
-0.587 -2.5396002000000004e-20
-0.586 -2.2345400999999995e-20
-0.585 -1.7339695e-20
-0.584 -1.0490020000000005e-20
-0.583 -2.0564899999999995e-21
-0.582 7.552495e-21
-0.581 1.7792270000000002e-20
-0.58 2.8005867000000004e-20
-0.579 3.7459395500000006e-20
-0.578 4.5387549e-20
-0.577 5.1046968499999996e-20
-0.576 5.3774059e-20
-0.575 5.304349100000001e-20
-0.574 4.8522814999999996e-20
-0.573 4.0118604999999993e-20
-0.572 2.8009565e-20
-0.571 1.2662640000000011e-20
-0.57 -5.170884999999994e-21
-0.569 -2.448122500000001e-20
-0.568 -4.4048109999999995e-20
-0.567 -6.250956e-20
-0.566 -7.8448325e-20
-0.565 -9.049107299999999e-20
-0.564 -9.741391499999999e-20
-0.563 -9.8246882e-20
-0.562 -9.236925499999999e-20
-0.561 -7.958748499999998e-20
-0.56 -6.018830999999999e-20
-0.559 -3.4960520000000016e-20
-0.558 -5.1809650000000296e-21
-0.557 2.7437149999999994e-20
-0.556 6.083315e-20
-0.555 9.272142000000001e-20
-0.554 1.2074095e-19
-0.553 1.426226325e-19
-0.552 1.56363305e-19
-0.551 1.603934675e-19
-0.55 1.5372548e-19
-0.549 1.3606957e-19
-0.548 1.0790609499999998e-19
-0.547 7.050540999999995e-20
-0.546 2.5889865000000035e-20
-0.545 -2.326326999999997e-20
-0.544 -7.377469000000003e-20
-0.543 -1.2216432e-19
-0.542 -1.6488861e-19
-0.541 -1.9859794849999998e-19
-0.54 -2.2039641e-19
-0.539 -2.280837415e-19
-0.538 -2.203598e-19
-0.537 -1.9697385500000002e-19
-0.536 -1.588035e-19
-0.535 -1.0785302499999992e-19
-0.534 -4.716659499999999e-20
-0.533 1.934215999999993e-20
-0.532 8.713573e-20
-0.531 1.5135909500000004e-19
-0.53 2.07186565e-19
-0.529 2.5018462999999996e-19
-0.528 2.76663705e-19
-0.527 2.8399151e-19
-0.526 2.7084183500000007e-19
-0.525 2.37356135e-19
-0.524 1.8520191499999997e-19
-0.523 1.1751774999999995e-19
-0.522 3.874439999999998e-20
-0.521 -4.5650299999999945e-20
-0.52 -1.2953706e-19
-0.519 -2.0655614000000001e-19
-0.518 -2.70584565e-19
-0.517 -3.1620523900000003e-19
-0.516 -3.391419e-19
-0.515 -3.3662615100000004e-19
-0.514 -3.0766598999999996e-19
-0.513 -2.5319247e-19
-0.512 -1.76069135e-19
-0.511 -8.095894999999996e-20
-0.51 2.594524999999999e-20
-0.509 1.3731029999999995e-19
-0.508 2.4514734500000003e-19
-0.507 3.4135744e-19
-0.506 4.1829975149999994e-19
-0.505 4.6934175e-19
-0.504 4.893506535e-19
-0.503 4.7509086e-19
-0.502 4.2549814999999993e-19
-0.501 3.418108e-19
-0.5 2.275478500000001e-19
-0.499 8.833744999999999e-20
-0.498 -6.83921000000001e-20
-0.497 -2.3383589999999993e-19
-0.496 -3.9831955e-19
-0.495 -5.5185465e-19
-0.494 -6.847048205e-19
-0.493 -7.8792599e-19
-0.492 -8.538486795e-19
-0.491 -8.7647681e-19
-0.49 -8.5178565e-19
-0.489 -7.779108999999999e-19
-0.488 -6.552308999999999e-19
-0.487 -4.863496000000001e-19
-0.486 -2.759973500000001e-19
-0.485 -3.08681499999998e-20
-0.484 2.405873e-19
-0.483 5.283932499999997e-19
-0.482 8.2129505e-19
-0.481 1.1070096e-18
-0.48 1.37248287e-18
-0.479 1.6041628500000002e-18
-0.478 1.7883034299999998e-18
-0.477 1.91131865e-18
-0.476 1.9602045e-18
-0.475 1.92305025e-18
-0.474 1.7896476000000004e-18
-0.473 1.5521965500000005e-18
-0.472 1.2061019999999995e-18
-0.471 7.508189999999998e-19
-0.47 1.9071250000000037e-19
-0.469 -4.641320000000006e-19
-0.468 -1.1972280000000008e-18
-0.467 -1.9852125499999995e-18
-0.466 -2.7976720499999998e-18
-0.465 -3.5973467e-18
-0.464 -4.3407912e-18
-0.463 -4.979547599999999e-18
-0.462 -5.4618627499999995e-18
-0.461 -5.7349541500000014e-18
-0.46 -5.747788499999998e-18
-0.459 -5.454303999999998e-18
-0.458 -4.8169675e-18
-0.457 -3.8105135e-18
-0.456 -2.4256855e-18
-0.455 -6.727670000000005e-19
-0.454 1.4153425000000001e-18
-0.453 3.7807655000000006e-18
-0.452 6.33925e-18
-0.451 8.9800195e-18
-0.45 1.1567098299999998e-17
-0.449 1.39423305e-17
-0.448 1.59302752e-17
-0.447 1.73450585e-17
-0.446 1.79992235e-17
-0.445 1.7714473499999996e-17
-0.444 1.6334088500000003e-17
-0.443 1.3736668500000001e-17
-0.442 9.850634499999994e-18
-0.441 4.668814999999998e-18
-0.44 -1.7377999999999986e-18
-0.439 -9.208289999999995e-18
-0.438 -1.7483035499999996e-17
-0.437 -2.6199420000000002e-17
-0.436 -3.48933465e-17
-0.435 -4.3007692e-17
-0.434 -4.990895599999999e-17
-0.433 -5.491279799999999e-17
-0.432 -5.7318832e-17
-0.431 -5.645439500000001e-17
-0.43 -5.1726330000000006e-17
-0.429 -4.2678865000000005e-17
-0.428 -2.9054905000000015e-17
-0.427 -1.0857004999999991e-17
-0.426 1.1596505000000031e-17
-0.425 3.7625620000000007e-17
-0.424 6.615863499999999e-17
-0.423 9.5723951e-17
-0.422 1.24469403e-16
-0.421 1.50213729e-16
-0.42 1.7053371700000002e-16
-0.419 1.8288844999999998e-16
-0.418 1.8477939e-16
-0.417 1.7394221e-16
-0.416 1.485628e-16
-0.415 1.0750647999999996e-16
-0.414 5.054524999999998e-17
-0.413 -2.143374999999997e-17
-0.412 -1.0625912999999997e-16
-0.411 -2.00366875e-16
-0.41 -2.9877355500000007e-16
-0.409 -3.95150685e-16
-0.408 -4.820157750000001e-16
-0.407 -5.5105049e-16
-0.406 -5.935476399999999e-16
-0.405 -6.009804000000001e-16
-0.404 -5.656757e-16
-0.403 -4.8156175e-16
-0.402 -3.449493500000001e-16
-0.401 -1.5529315000000005e-16
-0.4 8.412735000000019e-17
-0.399 3.6567554999999997e-16
-0.398 6.770440499999998e-16
-0.397 1.0012268e-15
-0.396 1.31683817e-15
-0.395 1.5988217999999999e-15
-0.394 1.81957518e-15
-0.393 1.95048745e-15
-0.392 1.96385845e-15
-0.391 1.83512995e-15
-0.39 1.5453234999999998e-15
-0.389 1.0835463499999999e-15
-0.388 4.493920000000008e-16
-0.387 -3.4496449999999997e-16
-0.386 -1.2731872000000006e-15
-0.385 -2.2939327999999997e-15
-0.384 -3.350944849999999e-15
-0.383 -4.3742541e-15
-0.382 -5.2826161000000005e-15
-0.381 -5.9872416e-15
-0.38 -6.396792350000001e-15
-0.379 -6.4235219999999995e-15
-0.378 -5.990327e-15
-0.377 -5.038377999999999e-15
-0.376 -3.534881499999999e-15
-0.375 -1.4804360000000018e-15
-0.374 1.0846224999999992e-15
-0.373 4.0755305000000025e-15
-0.372 7.3607065e-15
-0.371 1.0762259999999997e-14
-0.37 1.4059906999999998e-14
-0.369 1.6998649e-14
-0.368 1.9300346999999998e-14
-0.367 2.0679096500000002e-14
-0.366 2.08600395e-14
-0.365 1.9600876500000003e-14
-0.364 1.6715061499999996e-14
-0.363 1.2095399999999998e-14
-0.362 5.736400000000003e-15
-0.361 -2.2463800000000063e-15
-0.36 -1.1601875e-14
-0.359 -2.1935916999999996e-14
-0.358 -3.2712186e-14
-0.357 -4.32632305e-14
-0.356 -5.2812653e-14
-0.355 -6.05088725e-14
-0.354 -6.5470221e-14
-0.353 -6.6840405e-14
-0.352 -6.38522e-14
-0.351 -5.5896625000000015e-14
-0.35 -4.259376499999998e-14
-0.349 -2.386064499999997e-14
-0.348 2.880499999998157e-17
-0.347 2.8397524999999995e-14
-0.346 6.013820500000001e-14
-0.345 9.3710495e-14
-0.344 1.271671495e-13
-0.343 1.5821243999999998e-13
-0.342 1.842946105e-13
-0.341 2.0273206999999998e-13
-0.34 2.1087088499999997e-13
-0.339 2.0626846499999993e-13
-0.338 1.8689574999999996e-13
-0.337 1.51347585e-13
-0.336 9.904870000000004e-14
-0.335 3.0440900000000066e-14
-0.334 -5.2864699999999976e-14
-0.333 -1.4798575e-13
-0.332 -2.5073356000000005e-13
-0.331 -3.5565832e-13
-0.33 -4.561851949999999e-13
-0.329 -5.44849205e-13
-0.328 -6.136295450000001e-13
-0.327 -6.54378825e-13
-0.326 -6.593364999999999e-13
-0.325 -6.2170615e-13
-0.324 -5.362702500000001e-13
-0.323 -4.0001030000000005e-13
-0.322 -2.1269029999999974e-13
-0.321 2.263795000000006e-14
-0.32 2.9925504999999975e-13
-0.319 6.065672500000001e-13
-0.318 9.301121e-13
-0.317 1.2518150749999998e-12
-0.316 1.5505243999999999e-12
-0.315 1.802834225e-12
-0.314 1.98419445e-12
-0.313 2.07028565e-12
-0.312 2.0386141000000003e-12
-0.311 1.8702655000000005e-12
-0.31 1.5517320500000003e-12
-0.309 1.0767074999999997e-12
-0.308 4.4773299999999886e-13
-0.307 -3.2243200000000047e-13
-0.306 -1.2098539999999994e-12
-0.305 -2.1790112499999995e-12
-0.304 -3.18303285e-12
-0.303 -4.164692919e-12
-0.302 -5.058224649999999e-12
-0.301 -5.791971831e-12
-0.3 -6.291856e-12
-0.299 -6.485585500000001e-12
-0.298 -6.307457e-12
-0.297 -5.7035664999999985e-12
-0.296 -4.637158999999999e-12
-0.295 -3.093825000000001e-12
-0.294 -1.0861940000000013e-12
-0.293 1.3422590000000006e-12
-0.292 4.114645500000001e-12
-0.291 7.1197234999999975e-12
-0.29 1.0212903e-11
-0.289 1.32194421e-11
-0.288 1.5940024499999997e-11
-0.287 1.81587544e-11
-0.286 1.9653485000000003e-11
-0.285 2.0208240499999996e-11
-0.284 1.9627333999999997e-11
-0.283 1.77505905e-11
-0.282 1.4468972000000004e-11
-0.281 9.739719999999998e-12
-0.28 3.599974999999994e-12
-0.279 -3.822054999999996e-12
-0.278 -1.2299539999999998e-11
-0.277 -2.15041495e-11
-0.276 -3.1008649e-11
-0.275 -4.0295846549999994e-11
-0.274 -4.8774308999999996e-11
-0.273 -5.580098895e-11
-0.272 -6.071068199999998e-11
-0.271 -6.285152499999999e-11
-0.27 -6.1625515e-11
-0.269 -5.6532555000000006e-11
-0.268 -4.721589500000002e-11
-0.267 -3.3506655e-11
-0.266 -1.546466000000001e-11
-0.265 6.587314999999985e-12
-0.264 3.203898000000001e-11
-0.263 5.998051e-11
-0.262 8.920588500000002e-11
-0.261 1.182337565e-10
-0.26 1.4534730999999998e-10
-0.259 1.686542035e-10
-0.258 1.8616603499999998e-10
-0.257 1.95896055e-10
-0.256 1.9597248499999995e-10
-0.255 1.84763595e-10
-0.254 1.6100901e-10
-0.253 1.239517e-10
-0.252 7.346220000000005e-11
-0.251 1.0147799999999979e-11
-0.25 -6.456165000000002e-11
-0.249 -1.4836089999999997e-10
-0.248 -2.3805552e-10
-0.247 -3.2959596999999997e-10
-0.246 -4.1816408799999996e-10
-0.245 -4.98315325e-10
-0.244 -5.64178092e-10
-0.243 -6.09707805e-10
-0.242 -6.289903e-10
-0.241 -6.165856499999998e-10
-0.24 -5.679009500000001e-10
-0.239 -4.795753e-10
-0.238 -3.4985829999999974e-10
-0.237 -1.789609500000002e-10
-0.236 3.064344999999989e-11
-0.235 2.7399210000000015e-10
-0.234 5.435039500000001e-10
-0.233 8.289693e-10
-0.232 1.1176773349999998e-09
-0.231 1.394695835e-09
-0.23 1.6433097149999999e-09
-0.229 1.845621615e-09
-0.228 1.98330685e-09
-0.227 2.0385049e-09
-0.226 1.9948242e-09
-0.225 1.8384250000000003e-09
-0.224 1.5591334999999992e-09
-0.223 1.1515374999999991e-09
-0.222 6.160040000000001e-10
-0.221 -4.044499999999973e-11
-0.22 -8.034629999999991e-10
-0.219 -1.6509819999999998e-09
-0.218 -2.5531465000000006e-09
-0.217 -3.4726294e-09
-0.216 -4.365372649999999e-09
-0.215 -5.1817767e-09
-0.214 -5.86834035e-09
-0.213 -6.369742899999999e-09
-0.212 -6.631321499999999e-09
-0.211 -6.6018839999999996e-09
-0.21 -6.2367660000000005e-09
-0.209 -5.501018e-09
-0.208 -4.372582999999998e-09
-0.207 -2.8453069999999986e-09
-0.206 -9.316255000000002e-10
-0.205 1.3352650000000004e-09
-0.204 3.899929499999999e-09
-0.203 6.684056499999999e-09
-0.202 9.586834000000002e-09
-0.201 1.2486454849999999e-08
-0.2 1.524283205e-08
-0.199 1.770157315e-08
-0.198 1.9699202949999994e-08
-0.197 2.10695475e-08
-0.196 2.16511515e-08
-0.195 2.1295547500000004e-08
-0.194 1.9876078000000004e-08
-0.193 1.7296914999999992e-08
-0.192 1.3501979999999994e-08
-0.191 8.483275000000002e-09
-0.19 2.2881150000000056e-09
-0.189 -4.975080000000002e-09
-0.188 -1.3133025000000006e-08
-0.187 -2.1946204999999993e-08
-0.186 -3.111028749999999e-08
-0.185 -4.0260712000000006e-08
-0.184 -4.89805475e-08
-0.183 -5.681178350000001e-08
-0.182 -6.326997499999999e-08
-0.181 -6.786208949999998e-08
-0.18 -7.0107095e-08
-0.179 -6.955881e-08
-0.178 -6.583041500000001e-08
-0.177 -5.861947500000003e-08
-0.176 -4.773284499999999e-08
-0.175 -3.311007999999997e-08
-0.174 -1.4844179999999997e-08
-0.173 6.8013099999999995e-09
-0.172 3.138027999999998e-08
-0.171 5.825834499999997e-08
-0.17 8.661421000000002e-08
-0.169 1.1544906000000002e-07
-0.168 1.436047405e-07
-0.167 1.69790855e-07
-0.166 1.926209595e-07
-0.165 2.1065732999999998e-07
-0.164 2.2246367000000002e-07
-0.163 2.2666450500000003e-07
-0.162 2.2200962999999994e-07
-0.161 2.0744189999999997e-07
-0.16 1.8216540000000006e-07
-0.159 1.4571240000000005e-07
-0.158 9.800484999999998e-08
-0.157 3.940884999999995e-08
-0.156 -2.9222350000000054e-08
-0.155 -1.0651905000000001e-07
-0.154 -1.9058180000000002e-07
-0.153 -2.7898799999999993e-07
-0.152 -3.6881918999999996e-07
-0.151 -4.5671109e-07
-0.15 -5.389267599999999e-07
-0.149 -6.1145306e-07
-0.148 -6.701193e-07
-0.147 -7.107363499999999e-07
-0.146 -7.2925345e-07
-0.145 -7.219283500000002e-07
-0.144 -6.855067000000001e-07
-0.143 -6.174047499999997e-07
-0.142 -5.158893999999999e-07
-0.141 -3.8024875000000037e-07
-0.14 -2.1094549999999982e-07
-0.139 -9.746049999999612e-09
-0.138 2.2018099999999974e-07
-0.137 4.7420589999999975e-07
-0.136 7.462223499999999e-07
-0.135 1.028681e-06
-0.134 1.3126788000000001e-06
-0.133 1.588103685e-06
-0.132 1.84383645e-06
-0.131 2.0680090149999997e-06
-0.13 2.24831795e-06
-0.129 2.3723849499999998e-06
-0.128 2.4281587000000004e-06
-0.127 2.40435025e-06
-0.126 2.2908914999999996e-06
-0.125 2.079398000000001e-06
-0.124 1.7636310000000006e-06
-0.123 1.3399369999999998e-06
-0.122 8.076489999999989e-07
-0.121 1.694409999999996e-07
-0.12 -5.68393499999999e-07
-0.119 -1.3957414999999998e-06
-0.118 -2.298569000000001e-06
-0.117 -3.2589295e-06
-0.116 -4.25509085e-06
-0.115 -5.261785100000001e-06
-0.114 -6.25059e-06
-0.113 -7.1904399e-06
-0.112 -8.048255649999998e-06
-0.111 -8.789696499999999e-06
-0.11 -9.380009500000001e-06
-0.109 -9.784968999999999e-06
-0.108 -9.971892500000001e-06
-0.107 -9.910686e-06
-0.106 -9.574913499999997e-06
-0.105 -8.942854500000001e-06
-0.104 -7.998529500000002e-06
-0.103 -6.732643500000006e-06
-0.102 -5.143431499999998e-06
-0.101 -3.2373449999999925e-06
-0.1 -1.0296149999999967e-06
-0.098999999 1.4553850000000003e-06
-0.097999997 4.1840045000000024e-06
-0.097000003 7.113396499999997e-06
-0.096000001 1.0191863999999993e-05
-0.094999999 1.3359410499999998e-05
-0.093999997 1.6548582000000004e-05
-0.093000002 1.96855365e-05
-0.092 2.2691344225e-05
-0.090999998 2.5483517000000004e-05
-0.090000004 2.7977705275000002e-05
-0.089000002 3.0089570999999995e-05
-0.088 3.173676e-05
-0.086999997 3.28409535e-05
-0.086000003 3.3329995e-05
-0.085000001 3.3139925e-05
-0.083999999 3.221699999999999e-05
-0.082999997 3.0519575e-05
-0.082000002 2.8019840000000002e-05
-0.081 2.4705329999999987e-05
-0.079999998 2.058014000000001e-05
-0.079000004 1.566592000000001e-05
-0.078000002 1.0002494999999994e-05
-0.077 3.6481049999999985e-06
-0.075999998 -3.3206649999999897e-06
-0.075000003 -1.0809350000000007e-05
-0.074000001 -1.8706490000000007e-05
-0.072999999 -2.6884849999999987e-05
-0.071999997 -3.5202995e-05
-0.071000002 -4.3507165000000014e-05
-0.07 -5.1633514999999994e-05
-0.068999998 -5.9410519999999984e-05
-0.068000004 -6.6661586e-05
-0.067000002 -7.320786200000002e-05
-0.066 -7.8871074e-05
-0.064999998 -8.3476418e-05
-0.064000003 -8.6855365e-05
-0.063000001 -8.884843000000002e-05
-0.061999999 -8.930771000000001e-05
-0.061000001 -8.809925999999999e-05
-0.059999999 -8.510525499999998e-05
-0.059 -8.0225715e-05
-0.057999998 -7.337994499999998e-05
-0.057 -6.4507755e-05
-0.056000002 -5.357004000000002e-05
-0.055 -4.0549120000000036e-05
-0.054000001 -2.5448884999999965e-05
-0.052999999 -8.29425499999997e-06
-0.052000001 1.0869570000000013e-05
-0.050999999 3.197819999999997e-05
-0.050000001 5.494933499999998e-05
-0.048999999 7.968423500000003e-05
-0.048 0.00010606950999999999
-0.046999998 0.00013397898500000003
-0.046 0.00016327554999999997
-0.045000002 0.00019381310249999995
-0.044 0.00022543847
-0.043000001 0.0002579931775
-0.041999999 0.0002913151
-0.041000001 0.00032523999
-0.039999999 0.00035960287999999994
-0.039000001 0.00039423909999999993
-0.037999999 0.0004289852500000001
-0.037 0.00046367995000000004
-0.035999998 0.0004981642499999998
-0.035 0.0005322820499999999
-0.034000002 0.0005658805000000002
-0.033 0.0005988096999999998
-0.032000002 0.0006309230499999999
-0.030999999 0.00066207735
-0.029999999 0.00069213275
-0.028999999 0.0007209529000000002
-0.028000001 0.0007484047000000001
-0.027000001 0.0007743601000000001
-0.026000001 0.0007986961999999997
-0.025 0.0008212951499999998
-0.024 0.0008420479999999999
-0.023 0.0008608520000000001
-0.022 0.0008776160000000003
-0.021 0.000892263
-0.02 0.0009047289999999995
-0.018999999 0.0009149669999999993
-0.017999999 0.0009229485000000008
-0.017000001 0.000928669000000001
-0.016000001 0.0009321509999999991
-0.015 0.0009334394999999999
-0.014 0.0009326104999999997
-0.013 0.0009297735
-0.012 0.0009250680000000011
-0.011 0.0009186679999999991
-0.0099999998 0.0009107824999999991
-0.0089999996 0.0009016565000000004
-0.0080000004 0.0008915665000000001
-0.0070000002 0.0008808184999999992
-0.0060000001 0.0008697510000000012
-0.0049999999 0.0008587295000000008
-0.0040000002 0.0008481394999999986
-0.003 0.0008383849999999989
-0.0020000001 0.0008298825000000015
-0.001 0.0008230570000000017
0.0 0.0008183334999999985
0.001 0.0008161264999999999
0.0020000001 0.0008168414999999994
0.003 0.000820863499999999
0.0040000002 0.0008285455000000008
0.0049999999 0.000840211
0.0060000001 0.0008561429999999991
0.0070000002 0.0008765750000000006
0.0080000004 0.0009016915000000016
0.0089999996 0.0009316209999999997
0.0099999998 0.0009664304999999993
0.011 0.0010061259999999991
0.012 0.0010506509999999999
0.013 0.001099888500000001
0.014 0.001153660000000001
0.015 0.0012117229999999988
0.016000001 0.001273781500000001
0.017000001 0.0013394910000000038
0.017999999 0.0014084575000000005
0.018999999 0.0014802534999999984
0.02 0.0015544174999999997
0.021 0.0016304599999999966
0.022 0.0017078829999999981
0.023 0.0017861850000000015
0.024 0.0018648565000000008
0.025 0.0019433994999999997
0.026000001 0.0020213465000000017
0.027000001 0.002098247000000003
0.028000001 0.002173683499999999
0.028999999 0.002247284499999996
0.029999999 0.002318716999999999
0.030999999 0.0023877025000000034
0.032000002 0.0024540129999999975
0.033 0.0025174724999999995
0.034000002 0.0025779655000000025
0.035 0.0026354315000000003
0.035999998 0.0026898619999999977
0.037 0.0027412939999999974
0.037999999 0.002789821000000005
0.039000001 0.0028355885000000023
0.039999999 0.0028787645000000017
0.041000001 0.002919567999999997
0.041999999 0.00295824
0.043000001 0.0029950450000000074
0.044 0.003030274999999997
0.045000002 0.0030642199999999947
0.046 0.0030971949999999996
0.046999998 0.003129519999999997
0.048 0.003161499999999993
0.048999999 0.0031934500000000065
0.050000001 0.0032256800000000085
0.050999999 0.0032584749999999964
0.052000001 0.003292130000000001
0.052999999 0.0033269200000000045
0.054000001 0.00336311499999999
0.055 0.00340096
0.056000002 0.0034406950000000053
0.057 0.0034825699999999913
0.057999998 0.0035267999999999966
0.059 0.003573605000000004
0.059999999 0.003623195000000003
0.061000001 0.0036757699999999988
0.061999999 0.0037315499999999945
0.063000001 0.0037907199999999953
0.064000003 0.0038534650000000047
0.064999998 0.003919985000000007
0.066 0.0039904599999999995
0.067000002 0.004065060000000004
0.068000004 0.004143950000000007
0.068999998 0.004227284999999998
0.07 0.004315189999999986
0.071000002 0.004407785000000004
0.071999997 0.004505170000000013
0.072999999 0.004607409999999993
0.074000001 0.004714550000000003
0.075000003 0.004826585000000002
0.075999998 0.004943479999999993
0.077 0.005065159999999997
0.078000002 0.0051915199999999955
0.079000004 0.0053224199999999874
0.079999998 0.005457635000000005
0.081 0.005596940000000014
0.082000002 0.005740059999999993
0.082999997 0.005886669999999988
0.083999999 0.006036410000000009
0.085000001 0.006188884999999999
0.086000003 0.006343699999999986
0.086999997 0.0065004300000000145
0.088 0.0066586300000000195
0.089000002 0.006817854999999994
0.090000004 0.006977664999999996
0.090999998 0.007137624999999989
0.092 0.007297329999999989
0.093000002 0.007456400000000016
0.093999997 0.007614505000000015
0.094999999 0.007771349999999996
0.096000001 0.007926669999999993
0.097000003 0.008080289999999987
0.097999997 0.008232109999999992
0.098999999 0.008382040000000004
0.1 0.008530105000000005
0.101 0.00867641999999999
0.102 0.008821094999999998
0.103 0.008964370000000008
0.104 0.009106564999999997
0.105 0.009248015000000017
0.106 0.009389124999999988
0.107 0.009530365000000006
0.108 0.009672270000000004
0.109 0.009815379999999988
0.11 0.009960240000000009
0.111 0.01010746499999999
0.112 0.010257645
0.113 0.010411394999999999
0.114 0.010569329999999995
0.115 0.010732015000000027
0.116 0.010899975000000029
0.117 0.011073759999999966
0.118 0.011253839999999973
0.119 0.011440645000000003
0.12 0.011634595000000008
0.121 0.011835985000000026
0.122 0.012045100000000006
0.123 0.012262169999999984
0.124 0.012487385000000009
0.125 0.012720829999999985
0.126 0.012962524999999989
0.127 0.01321252500000003
0.128 0.013470780000000009
0.129 0.013737189999999986
0.13 0.014011649999999987
0.131 0.014293960000000001
0.132 0.014583955000000004
0.133 0.014881400000000012
0.134 0.01518606
0.135 0.015497744999999952
0.136 0.01581615500000001
0.137 0.016141030000000035
0.138 0.01647208499999995
0.139 0.016809099999999966
0.14 0.017151800000000002
0.141 0.01749990500000006
0.142 0.01785329000000004
0.143 0.018211629999999975
0.144 0.018574744999999972
0.145 0.018942454999999973
0.146 0.01931457000000001
0.147 0.019690970000000065
0.148 0.02007145000000001
0.149 0.020455999999999943
0.15 0.020844449999999962
0.151 0.02123664999999999
0.152 0.021632649999999993
0.153 0.022032400000000008
0.154 0.022435850000000056
0.155 0.02284305000000003
0.156 0.023254049999999984
0.157 0.02366889999999997
0.158 0.02408765000000004
0.159 0.02451049999999999
0.16 0.024937649999999957
0.161 0.025369149999999986
0.162 0.02580529999999999
0.163 0.02624645
0.164 0.02669279999999999
0.165 0.02714475000000004
0.166 0.027602700000000008
0.167 0.028066949999999962
0.168 0.02853800000000001
0.169 0.029016350000000034
0.17 0.029502450000000006
0.171 0.029996849999999933
0.172 0.03050010000000007
0.173 0.03101270000000012
0.174 0.03153509999999997
0.175 0.03206794999999991
0.176 0.03261184999999991
0.177 0.03316725000000003
0.178 0.033734700000000124
0.179 0.03431459999999993
0.18 0.03490739999999986
0.181 0.03551360000000012
0.182 0.03613350000000002
0.183 0.03676729999999993
0.184 0.037415450000000114
0.185 0.03807800000000001
0.186 0.038755099999999876
0.187 0.039447000000000065
0.188 0.04015345000000005
0.189 0.040874599999999914
0.19 0.041610300000000086
0.191 0.04236045000000011
0.192 0.043124799999999984
0.193 0.04390309999999985
0.194 0.04469519999999996
0.195 0.0455006500000001
0.196 0.0463191999999999
0.197 0.047150499999999915
0.198 0.047994100000000074
0.199 0.04884975000000003
0.2 0.04971719999999993
0.201 0.05059584999999997
0.202 0.051485399999999994
0.203 0.0523857000000001
0.204 0.05329655000000004
0.205 0.05421765000000004
0.206 0.055148600000000145
0.207 0.0560894999999998
0.208 0.05704039999999981
0.209 0.05800104999999999
0.21 0.058971450000000175
0.211 0.05995190000000019
0.212 0.06094249999999997
0.213 0.06194349999999986
0.214 0.06295504999999994
0.215 0.06397729999999996
0.216 0.0650108499999999
0.217 0.06605625000000025
0.218 0.06711380000000017
0.219 0.06818404999999982
0.22 0.0692676999999998
0.221 0.07036510000000007
0.222 0.07147699999999998
0.223 0.0726042000000001
0.224 0.07374725000000024
0.225 0.0749067499999997
0.226 0.07608359999999996
0.227 0.07727845000000014
0.228 0.07849214999999987
0.229 0.07972525
0.23 0.08097849999999991
0.231 0.08225270000000015
0.232 0.08354855000000028
0.233 0.08486674999999985
0.234 0.08620769999999968
0.235 0.08757215000000013
0.236 0.08896080000000009
0.237 0.09037394999999976
0.238 0.09181220000000007
0.239 0.09327615000000003
0.24 0.09476610000000012
0.241 0.09628235000000013
0.242 0.09782524999999971
0.243 0.09939504999999989
0.244 0.10099190000000006
0.245 0.10261610000000004
0.246 0.10426774999999977
0.247 0.10594705000000015
0.248 0.10765360000000007
0.249 0.10938745000000001
0.25 0.11114900000000039
0.251 0.11293779999999962
0.252 0.11475384999999974
0.253 0.11659720000000055
0.254 0.11846750000000007
0.255 0.12036474999999962
0.256 0.12228885000000034
0.257 0.12423949999999999
0.258 0.1262167499999997
0.259 0.12822054999999977
0.26 0.13025055000000016
0.261 0.13230710000000015
0.262 0.13438984999999984
0.263 0.13649915000000049
0.264 0.13863500000000006
0.265 0.14079709999999981
0.266 0.14298605
0.267 0.14520189999999975
0.268 0.14744510000000002
0.269 0.14971590000000043
0.27 0.15201439999999997
0.271 0.15434124999999935
0.272 0.15669684999999975
0.273 0.15908155000000043
0.274 0.16149604999999992
0.275 0.16394084999999964
0.276 0.16641595000000026
0.277 0.16892299999999993
0.278 0.17146250000000005
0.279 0.17403400000000036
0.28 0.17663899999999963
0.281 0.179279
0.282 0.18195350000000007
0.283 0.18466299999999988
0.284 0.1874100000000003
0.285 0.19019349999999985
0.286 0.1930145
0.287 0.19587400000000083
0.288 0.1987719999999996
0.289 0.20171049999999918
0.29 0.2046900000000009
0.291 0.2077105000000001
0.292 0.21077249999999884
0.293 0.21387650000000047
0.294 0.2170235000000011
0.295 0.220214
0.296 0.22344899999999995
0.297 0.22672949999999972
0.298 0.2300539999999999
0.299 0.23342399999999983
0.3 0.23684099999999897
0.301 0.24030449999999934
0.302 0.243815500000001
0.303 0.2473730000000012
0.304 0.250979
0.305 0.2546339999999995
0.306 0.25833799999999985
0.307 0.26209150000000014
0.308 0.26589399999999985
0.309 0.26974749999999903
0.31 0.27365149999999977
0.311 0.2776060000000006
0.312 0.28161249999999965
0.313 0.2856709999999997
0.314 0.2897815000000006
0.315 0.29394499999999973
0.316 0.2981609999999993
0.317 0.30243050000000044
0.318 0.3067535000000007
0.319 0.3111305000000006
0.32 0.3155635000000003
0.321 0.3200504999999998
0.322 0.32459299999999974
0.323 0.3291914999999995
0.324 0.3338454999999999
0.325 0.33855700000000083
0.326 0.34332450000000025
0.327 0.34814999999999974
0.328 0.35303399999999985
0.329 0.3579754999999993
0.33 0.3629764999999994
0.331 0.3680370000000004
0.332 0.3731575000000002
0.333 0.3783395000000008
0.334 0.383583000000001
0.335 0.388886999999998
0.336 0.39425350000000003
0.337 0.3996845000000019
0.338 0.40517899999999935
0.339 0.41073899999999797
0.34 0.41636549999999917
0.341 0.4220565000000003
0.342 0.4278145000000019
0.343 0.4336415000000016
0.344 0.4395359999999999
0.345 0.4455009999999984
0.346 0.45153749999999854
0.347 0.45764450000000156
0.348 0.4638245000000002
0.349 0.4700780000000006
0.35 0.4764050000000001
0.351 0.4828079999999994
0.352 0.48928800000000006
0.353 0.4958444999999986
0.354 0.5024789999999999
0.355 0.509192000000002
0.356 0.5159834999999993
0.357 0.5228559999999983
0.358 0.5298105000000003
0.359 0.5368465000000019
0.36 0.5439649999999991
0.361 0.5511684999999983
0.362 0.5584560000000005
0.363 0.5658280000000012
0.364 0.5732855000000018
0.365 0.5808294999999982
0.366 0.5884619999999989
0.367 0.5961815000000015
0.368 0.6039889999999996
0.369 0.6118864999999983
0.37 0.6198740000000008
0.371 0.6279515000000014
0.372 0.6361210000000004
0.373 0.6443819999999995
0.374 0.6527329999999996
0.375 0.6611780000000009
0.376 0.6697185
0.377 0.6783519999999988
0.378 0.6870804999999975
0.379 0.6959059999999989
0.38 0.7048250000000036
0.381 0.713841
0.382 0.7229565
0.383 0.7321680000000014
0.384 0.7414784999999974
0.385 0.7508904999999999
0.386 0.7604015000000025
0.387 0.7700119999999979
0.388 0.7797265000000004
0.389 0.7895430000000021
0.39 0.7994644999999961
0.391 0.809490999999999
0.392 0.8196195000000007
0.393 0.8298519999999989
0.394 0.8401924999999992
0.395 0.8506410000000018
0.396 0.861197000000003
0.397 0.8718605000000028
0.398 0.8826345000000003
0.399 0.8935224999999978
0.4 0.9045209999999979
0.401 0.9156300000000013
0.402 0.926852500000001
0.403 0.938190999999998
0.404 0.949646000000001
0.405 0.9612180000000028
0.406 0.9729090000000008
0.407 0.9847194999999982
0.408 0.9966464999999964
0.409 1.008694999999997
0.41 1.0208660000000014
0.411 1.033160000000002
0.412 1.0455784999999989
0.413 1.058122
0.414 1.070794000000003
0.415 1.0835909999999995
0.416 1.096513000000001
0.417 1.1095630000000003
0.418 1.122744499999995
0.419 1.1360564999999991
0.42 1.1494965000000015
0.421 1.1630704999999997
0.422 1.176778499999999
0.423 1.1906145000000021
0.424 1.2045840000000028
0.425 1.2186910000000017
0.426 1.2329314999999985
0.427 1.2473054999999984
0.428 1.261817000000002
0.429 1.276465000000002
0.43 1.2912524999999977
0.431 1.3061789999999962
0.432 1.3212374999999987
0.433 1.3364349999999987
0.434 1.3517800000000055
0.435 1.367265000000006
0.436 1.3828899999999997
0.437 1.3986649999999907
0.438 1.4145799999999968
0.439 1.430640000000009
0.44 1.4468449999999946
0.441 1.4631949999999974
0.442 1.4797000000000096
0.443 1.4963499999999952
0.444 1.5131549999999903
0.445 1.530110000000004
0.446 1.547215000000004
0.447 1.564480000000004
0.448 1.5818950000000016
0.449 1.599469999999999
0.45 1.617204999999997
0.451 1.6350999999999953
0.452 1.6531550000000048
0.453 1.6713700000000036
0.454 1.689745000000003
0.455 1.7082799999999916
0.456 1.726984999999995
0.457 1.7458550000000006
0.458 1.7648800000000047
0.459 1.7840750000000016
0.46 1.8034399999999915
0.461 1.8229650000000035
0.462 1.8426600000000084
0.463 1.8625249999999953
0.464 1.8825549999999955
0.465 1.9027500000000082
0.466 1.9231100000000012
0.467 1.9436449999999998
0.468 1.9643500000000023
0.469 1.985219999999996
0.47 2.006259999999993
0.471 2.027474999999996
0.472 2.048865000000004
0.473 2.070420000000004
0.474 2.0921449999999964
0.475 2.114045000000005
0.476 2.1361150000000064
0.477 2.1583649999999936
0.478 2.180794999999999
0.479 2.203390000000006
0.48 2.226159999999997
0.481 2.2491149999999966
0.482 2.272245000000002
0.483 2.295545
0.484 2.3190300000000073
0.485 2.3427099999999945
0.486 2.366559999999996
0.487 2.3905850000000135
0.488 2.414804999999989
0.489 2.4392049999999834
0.49 2.463789999999997
0.491 2.48856500000001
0.492 2.5135100000000166
0.493 2.5386450000000007
0.494 2.5639799999999884
0.495 2.5894949999999937
0.496 2.615199999999999
0.497 2.6410900000000024
0.498 2.6671700000000054
0.499 2.6934350000000062
0.5 2.7198800000000034
0.501 2.7465250000000037
0.502 2.7733600000000043
0.503 2.800384999999982
0.504 2.827599999999982
0.505 2.8550050000000033
0.506 2.8825950000000007
0.507 2.9103799999999995
0.508 2.9383700000000035
0.509 2.9665450000000053
0.51 2.9949000000000034
0.511 3.0234550000000047
0.512 3.052215000000011
0.513 3.081154999999992
0.514 3.1102899999999956
0.515 3.1396250000000028
0.516 3.169149999999988
0.517 3.1988749999999975
0.518 3.228790000000007
0.519 3.2589049999999986
0.52 3.2892249999999943
0.521 3.319725000000009
0.522 3.3504200000000024
0.523 3.3813149999999994
0.524 3.412409999999999
0.525 3.4437050000000022
0.526 3.4751950000000074
0.527 3.506869999999988
0.528 3.5387349999999906
0.529 3.57081
0.53 3.60308000000001
0.531 3.635534999999997
0.532 3.6681750000000033
0.533 3.7010150000000133
0.534 3.734054999999983
0.535 3.7672849999999953
0.536 3.8006950000000037
0.537 3.8342999999999927
0.538 3.8680950000000025
0.539 3.9020800000000126
0.54 3.9362600000000016
0.541 3.970634999999993
0.542 4.005200000000006
0.543 4.039949999999994
0.544 4.074885000000003
0.545 4.11000500000001
0.546 4.1453299999999995
0.547 4.180834999999985
0.548 4.216539999999996
0.549 4.252445000000032
0.55 4.288505000000012
0.551 4.3247549999999695
0.552 4.36121999999998
0.553 4.397895000000018
0.554 4.434749999999987
0.555 4.471765000000011
0.556 4.508975000000037
0.557 4.546369999999973
0.558 4.583970000000001
0.559 4.621760000000007
0.56 4.659709999999982
0.561 4.697844999999997
0.562 4.736194999999978
0.563 4.774729999999999
0.564 4.813400000000002
0.565 4.852259999999983
0.566 4.891305000000005
0.567 4.930535000000026
0.568 4.969955000000024
0.569 5.0095149999999835
0.57 5.049234999999997
0.571 5.08914499999999
0.572 5.12923999999998
0.573 5.169490000000001
0.574 5.209885000000006
0.575 5.250450000000026
0.576 5.2911950000000205
0.577 5.332074999999996
0.578 5.373124999999987
0.579 5.414340000000012
0.58 5.455709999999982
0.581 5.497244999999985
0.582 5.538925000000018
0.583 5.580765000000016
0.584 5.622744999999978
0.585 5.664884999999993
0.586 5.707165000000012
0.587 5.749589999999973
0.588 5.792174999999988
0.589 5.834925000000037
0.59 5.877810000000025
0.591 5.920834999999973
0.592 5.964029999999979
0.593 6.007335000000023
0.594 6.050775000000005
0.595 6.094385000000001
0.596 6.138114999999994
0.597 6.181959999999962
0.598 6.225965000000028
0.599 6.270105000000031
0.6 6.314340000000001
0.601 6.35872
0.602 6.403240000000003
0.603 6.447849999999993
0.604 6.492575
0.605 6.5374200000000044
0.606 6.582379999999985
0.607 6.627450000000001
0.608 6.672624999999989
0.609 6.717909999999971
0.61 6.763310000000014
0.611 6.808785000000017
0.612 6.854344999999984
0.613 6.900030000000015
0.614 6.9457800000000045
0.615 6.991625000000003
0.616 7.037590000000043
0.617 7.083615000000017
0.618 7.12968999999992
0.619 7.175840000000003
0.62 7.222080000000071
0.621 7.2684149999999335
0.622 7.314794999999965
0.623 7.361219999999988
0.624 7.407739999999978
0.625 7.4543050000000495
0.626 7.500920000000008
0.627 7.547624999999954
0.628 7.59437499999998
0.629 7.641130000000072
0.63 7.687930000000072
0.631 7.734819999999972
0.632 7.781759999999932
0.633 7.828695
0.634 7.875635000000047
0.635 7.922624999999981
0.636 7.969649999999949
0.637 8.01668500000005
0.638 8.063720000000066
0.639 8.110744999999946
0.64 8.157824999999955
0.641 8.20490500000005
0.642 8.251985000000058
0.643 8.299064999999981
0.644 8.346069999999942
0.645 8.393129999999942
0.646 8.44019999999999
0.647 8.48715
0.648 8.534100000000006
0.649 8.581100000000074
0.65 8.62800000000002
0.651 8.674849999999994
0.652 8.721699999999966
0.653 8.768499999999966
0.654 8.815249999999992
0.655 8.861950000000045
0.656 8.908600000000037
0.657 8.95519999999997
0.658 9.001649999999978
0.659 9.04809999999999
0.66 9.09455
0.661 9.140800000000029
0.662 9.186950000000023
0.663 9.233099999999931
0.664 9.279100000000005
0.665 9.325000000000044
0.666 9.370850000000024
0.667 9.416500000000022
0.668 9.462099999999959
0.669 9.50759999999995
0.67 9.552950000000019
0.671 9.598100000000018
0.672 9.643149999999984
0.673 9.688149999999979
0.674 9.73294999999999
0.675 9.77755000000002
0.676 9.822050000000015
0.677 9.866400000000004
0.678 9.910550000000011
0.679 9.954500000000035
0.68 9.998299999999967
0.681 10.041949999999975
0.682 10.08535000000003
0.683 10.12859999999999
0.684 10.17164999999997
0.685 10.214499999999967
0.686 10.257100000000008
0.687 10.299500000000068
0.688 10.341699999999975
0.689 10.383649999999925
0.69 10.425350000000007
0.691 10.46685000000002
0.692 10.508150000000052
0.693 10.549100000000008
0.694 10.589849999999984
0.695 10.630350000000004
0.696 10.670550000000008
0.697 10.710449999999996
0.698 10.75004999999997
0.699 10.789450000000048
0.7 10.82850000000005
0.701 10.867249999999949
0.702 10.905799999999955
0.703 10.943900000000022
0.704 10.98169999999999
0.705 11.019200000000028
0.706 11.056350000000077
0.707 11.093199999999936
0.708 11.129599999999858
0.709 11.165699999999939
0.71 11.201500000000003
0.711 11.236850000000132
0.712 11.271850000000097
0.713 11.306549999999874
0.714 11.340850000000033
0.715 11.374700000000084
0.716 11.408199999999972
0.717 11.441300000000071
0.718 11.473899999999912
0.719 11.506149999999938
0.72 11.538
0.721 11.569349999999979
0.722 11.60025000000002
0.723 11.630800000000074
0.724 11.660900000000016
0.725 11.6904499999999
0.726 11.71950000000005
0.727 11.748150000000061
0.728 11.776399999999937
0.729 11.804049999999954
0.73 11.831200000000063
0.731 11.85790000000006
0.732 11.884000000000027
0.733 11.909649999999882
0.734 11.934800000000003
0.735 11.959300000000116
0.736 11.983299999999975
0.737 12.006900000000043
0.738 12.029799999999959
0.739 12.05204999999987
0.74 12.073850000000018
0.741 12.095049999999961
0.742 12.115700000000022
0.743 12.135700000000076
0.744 12.155049999999951
0.745 12.173799999999972
0.746 12.191949999999958
0.747 12.209550000000062
0.748 12.226499999999987
0.749 12.24269999999996
0.75 12.258250000000102
0.751 12.273250000000013
0.752 12.28759999999992
0.753 12.301200000000048
0.754 12.314100000000023
0.755 12.326399999999966
0.756 12.338000000000106
0.757 12.34889999999992
0.758 12.35899999999998
0.759 12.368400000000063
0.76 12.377199999999942
0.761 12.385300000000015
0.762 12.392649999999964
0.763 12.399150000000011
0.764 12.404950000000081
0.765 12.410000000000025
0.766 12.414250000000044
0.767 12.417749999999936
0.768 12.42054999999985
0.769 12.422550000000012
0.77 12.423650000000126
0.771 12.42405000000009
0.772 12.423699999999926
0.773 12.422449999999891
0.774 12.420299999999981
0.775 12.417399999999947
0.776 12.413650000000013
0.777 12.409050000000004
0.778 12.403650000000072
0.779 12.397400000000065
0.78 12.390250000000012
0.781 12.382099999999966
0.782 12.373149999999992
0.783 12.363299999999972
0.784 12.352499999999933
0.785 12.340849999999994
0.786 12.328300000000008
0.787 12.3148
0.788 12.300450000000094
0.789 12.285149999999994
0.79 12.268749999999953
0.791 12.251500000000012
0.792 12.233299999999877
0.793 12.214100000000096
0.794 12.193900000000147
0.795 12.172750000000002
0.796 12.150699999999986
0.797 12.127600000000003
0.798 12.103399999999903
0.799 12.078100000000036
0.8 12.051950000000096
0.801 12.024799999999988
0.802 11.996549999999939
0.803 11.967299999999897
0.804 11.936950000000085
0.805 11.905450000000013
0.806 11.872949999999944
0.807 11.839450000000056
0.808 11.804900000000028
0.809 11.76919999999991
0.81 11.732400000000025
0.811 11.694549999999998
0.812 11.655549999999883
0.813 11.61545
0.814 11.574250000000001
0.815 11.531900000000087
0.816 11.488450000000059
0.817 11.443899999999916
0.818 11.398150000000058
0.819 11.35125000000011
0.82 11.303199999999903
0.821 11.253999999999952
0.822 11.20370000000006
0.823 11.152250000000079
0.824 11.099600000000036
0.825 11.04574999999993
0.826 10.99074999999991
0.827 10.934550000000002
0.828 10.877100000000056
0.829 10.818450000000048
0.83 10.758649999999953
0.831 10.697649999999967
0.832 10.6353
0.833 10.571799999999945
0.834 10.507100000000172
0.835 10.441250000000139
0.836 10.3739999999998
0.837 10.3054499999998
0.838 10.235800000000031
0.839 10.164850000000254
0.84 10.092550000000145
0.841 10.018949999999679
0.842 9.944299999999767
0.843 9.868300000000218
0.844 9.790800000000072
0.845 9.711999999999914
0.846 9.63209999999999
0.847 9.550900000000057
0.848 9.468199999999872
0.849 9.384200000000023
0.85 9.29910000000006
0.851 9.212650000000114
0.852 9.124700000000264
0.853 9.035499999999683
0.854 8.944999999999787
0.855 8.853150000000253
0.856 8.760000000000018
0.857 8.66539999999985
0.858 8.569450000000048
0.859 8.472250000000209
0.86 8.373750000000014
0.861 8.273849999999861
0.862 8.172500000000124
0.863 8.069949999999979
0.864 7.965799999999981
0.865 7.860349999999975
0.866 7.753649999999931
0.867 7.64540000000001
0.868 7.535900000000054
0.869 7.425050000000113
0.87 7.3127499999998955
0.871 7.1989499999997735
0.872 7.08399999999991
0.873 6.9676000000001155
0.874 6.84970000000007
0.875 6.730500000000014
0.876 6.609750000000081
0.877 6.487750000000111
0.878 6.364499999999759
0.879 6.239699999999876
0.88 6.113400000000088
0.881 5.985799999999944
0.882 5.856900000000137
0.883 5.726500000000079
0.884 5.594600000000116
0.885 5.461450000000117
0.886 5.326799999999868
0.887 5.190649999999714
0.888 5.053199999999896
0.889 4.9144000000000965
0.89 4.77429999999994
0.891 4.632599999999931
0.892 4.489350000000044
0.893 4.345000000000043
0.894 4.199150000000137
0.895 4.0517999999999805
0.896 3.9031999999997873
0.897 3.753050000000063
0.898 3.601400000000088
0.899 3.4483000000001818
0.9 3.293899999999919
0.901 3.1381999999999937
0.902 2.981000000000164
0.903 2.8224500000000043
0.904 2.6624499999999136
0.905 2.5009499999999187
0.906 2.3382000000002345
0.907 2.1738999999999784
0.908 2.0082999999997133
0.909 1.8412499999998637
0.91 1.6726500000001365
0.911 1.5029499999999474
0.912 1.3317999999998276
0.913 1.1591500000001504
0.914 0.9851500000001429
0.915 0.8098500000001257
0.916 0.633100000000178
0.917 0.4548499999999789
0.918 0.2754999999996649
0.919 0.09464999999979351
0.92 -0.08774999999995592
0.921 -0.27119999999984656
0.922 -0.4559999999997205
0.923 -0.642250000000219
0.924 -0.8299500000003013
0.925 -1.0190499999999936
0.926 -1.2092499999998008
0.927 -1.4008999999998855
0.928 -1.59384999999998
0.929 -1.7881500000000576
0.93 -1.9839000000000662
0.931 -2.1807499999998425
0.932 -2.3789999999999227
0.933 -2.57864999999996
0.934 -2.779450000000086
0.935 -2.9815500000002215
0.936 -3.1850999999999408
0.937 -3.389849999999722
0.938 -3.5958499999998867
0.939 -3.803150000000061
0.94 -4.011550000000002
0.941 -4.221299999999928
0.942 -4.43235000000021
0.943 -4.644700000000154
0.944 -4.858350000000108
0.945 -5.0730999999998305
0.946 -5.288999999999988
0.947 -5.506150000000182
0.948 -5.724650000000012
0.949 -5.944249999999957
0.95 -6.164950000000016
0.951 -6.387000000000059
0.952 -6.610199999999844
0.953 -6.834450000000117
0.954 -7.059950000000079
0.955 -7.286649999999756
0.956 -7.5144999999998685
0.957 -7.743400000000122
0.958 -7.973600000000039
0.959 -8.204950000000045
0.96 -8.437199999999923
0.961 -8.67059999999989
0.962 -8.905149999999946
0.963 -9.140750000000143
0.964 -9.377450000000106
0.965 -9.615349999999786
0.966 -9.854150000000034
0.967 -10.094050000000049
0.968 -10.335100000000153
0.969 -10.57705000000013
0.97 -10.81989999999998
0.971 -11.063899999999919
0.972 -11.309049999999946
0.973 -11.554899999999952
0.974 -11.801699999999805
0.975 -12.049650000000092
0.976 -12.298700000000148
0.977 -12.548650000000078
0.978 -12.79934999999996
0.979 -13.051000000000034
0.98 -13.303549999999984
0.981 -13.557049999999778
0.982 -13.81155000000009
0.983 -14.066899999999952
0.984 -14.322999999999766
0.985 -14.579850000000228
0.986 -14.837600000000215
0.987 -15.096399999999996
0.988 -15.355849999999782
0.989 -15.61594999999992
0.99 -15.877000000000251
0.991 -16.13875000000004
0.992 -16.401249999999955
0.993 -16.664549999999974
0.994 -16.928549999999966
0.995 -17.19324999999994
0.996 -17.45859999999991
0.997 -17.724550000000093
0.998 -17.991250000000054
0.999 -18.25874999999994
1.0 -18.526900000000005
1.001 -18.795599999999954
1.002 -19.064849999999957
1.003 -19.334699999999998
1.004 -19.60525000000001
1.005 -19.876400000000057
1.006 -20.147950000000066
1.007 -20.420099999999934
1.008 -20.692899999999977
1.009 -20.966099999999987
1.01 -21.239800000000077
1.011 -21.514100000000028
1.012 -21.788849999999915
1.013 -22.06400000000011
1.014 -22.33954999999992
1.015 -22.615549999999846
1.016 -22.892000000000053
1.017 -23.168800000000072
1.018 -23.44595000000008
1.019 -23.723500000000055
1.02 -24.00140000000002
1.021 -24.279550000000025
1.022 -24.558049999999845
1.023 -24.8369
1.024 -25.116000000000028
1.025 -25.39529999999995
1.026 -25.674800000000108
1.027 -25.954549999999966
1.028 -26.234499999999887
1.029 -26.514600000000083
1.03 -26.794899999999995
1.031 -27.075299999999856
1.032 -27.355849999999986
1.033 -27.63655000000004
1.034 -27.91730000000006
1.035 -28.198200000000007
1.036 -28.479099999999953
1.037 -28.76000000000007
1.038 -29.041000000000132
1.039 -29.32194999999988
1.04 -29.60289999999997
1.041 -29.88390000000004
1.042 -30.164799999999985
1.043 -30.445649999999958
1.044 -30.72649999999993
1.045 -31.00720000000015
1.046 -31.28775000000011
1.047 -31.56819999999994
1.048 -31.848449999999882
1.049 -32.128499999999924
1.05 -32.40835000000008
1.051 -32.68799999999999
1.052 -32.96749999999998
1.053 -33.24680000000007
1.054 -33.52570000000002
1.055 -33.80435000000003
1.056 -34.08274999999999
1.057 -34.36070000000001
1.058 -34.63835000000002
1.059 -34.91564999999995
1.06 -35.19254999999992
1.061 -35.46900000000004
1.062 -35.745099999999994
1.063 -36.020699999999955
1.064 -36.29575000000003
1.065 -36.570400000000056
1.066 -36.84459999999997
1.067 -37.11819999999994
1.068 -37.39125000000003
1.069 -37.66376000000002
1.07 -37.93568000000002
1.071 -38.20699500000001
1.072 -38.477684999999994
1.073 -38.74776999999996
1.074 -39.01715499999999
1.075 -39.28586500000002
1.076 -39.553895000000004
1.077 -39.82120999999998
1.078 -40.08777999999998
1.079 -40.353605000000016
1.08 -40.61865500000002
1.081 -40.88291500000001
1.082 -41.14637000000002
1.083 -41.40899999999997
1.084 -41.67077999999997
1.085 -41.93169500000002
1.086 -42.19172
1.087 -42.450824999999995
1.088 -42.708994999999994
1.089 -42.96623
1.09 -43.22248500000001
1.091 -43.4777415
1.092 -43.7319905
1.093 -43.985204499999995
1.094 -44.23736399999999
1.095 -44.488454
1.096 -44.738445500000005
1.097 -44.987315
1.098 -45.23505499999999
1.099 -45.48163500000001
1.1 -45.727045
1.101 -45.971259999999994
1.102 -46.21425000000002
1.103 -46.45600000000002
1.104 -46.69648999999997
1.105 -46.935725
1.106 -47.17365500000004
1.107 -47.410254999999964
1.108 -47.64550999999998
1.109 -47.87941000000003
1.11 -48.111935000000024
1.111 -48.34307000000002
1.112 -48.57280500000002
1.113 -48.801069999999946
1.114 -49.02790499999995
1.115 -49.25329000000003
1.116 -49.47715000000004
1.117 -49.69954999999998
1.118 -49.92044999999993
1.119 -50.139699999999976
1.12 -50.35745000000003
1.121 -50.57360000000005
1.122 -50.78809999999999
1.123 -51.001099999999944
1.124 -51.2124
1.125 -51.42205000000008
1.126 -51.63004999999996
1.127 -51.836349999999975
1.128 -52.04090000000012
1.129 -52.243750000000034
1.13 -52.444899999999976
1.131 -52.644299999999966
1.132 -52.84195000000002
1.133 -53.03770000000003
1.134 -53.23169999999992
1.135 -53.42384999999991
1.136 -53.61410000000004
1.137 -53.80260000000005
1.138 -53.98924999999999
1.139 -54.17400000000006
1.14 -54.35679999999995
1.141 -54.537699999999965
1.142 -54.71659999999999
1.143 -54.89355000000001
1.144 -55.068550000000016
1.145 -55.241550000000025
1.146 -55.41265
1.147 -55.58170000000001
1.148 -55.74870000000006
1.149 -55.91364999999997
1.15 -56.07644999999998
1.151 -56.23714999999987
1.152 -56.39584999999996
1.153 -56.5524500000001
1.154 -56.70675000000007
1.155 -56.8589999999999
1.156 -57.009200000000114
1.157 -57.15714999999996
1.158 -57.302799999999976
1.159 -57.446200000000125
1.16 -57.5873999999997
1.161 -57.72635000000012
1.162 -57.8631000000003
1.163 -57.99754999999996
1.164 -58.12959999999985
1.165 -58.259449999999845
1.166 -58.387049999999995
1.167 -58.51200000000014
1.168 -58.63475000000007
1.169 -58.75529999999976
1.17 -58.873199999999805
1.171 -58.9886500000001
1.172 -59.101900000000164
1.173 -59.2127500000001
1.174 -59.32095000000005
1.175 -59.42674999999987
1.176 -59.530149999999914
1.177 -59.63110000000022
1.178 -59.72945000000014
1.179 -59.825349999999965
1.18 -59.91884999999968
1.181 -60.00980000000003
1.182 -60.098250000000306
1.183 -60.18409999999987
1.184 -60.267550000000014
1.185 -60.34839999999979
1.186 -60.42664999999988
1.187 -60.50245000000023
1.188 -60.57564999999987
1.189 -60.64624999999984
1.19 -60.714200000000154
1.191 -60.779749999999986
1.192 -60.84274999999979
1.193 -60.902950000000025
1.194 -60.960450000000286
1.195 -61.01540000000016
1.196 -61.06779999999999
1.197 -61.11749999999985
1.198 -61.164399999999794
1.199 -61.208750000000045
1.2 -61.25049999999993
1.201 -61.28939999999993
1.202 -61.3255
1.203 -61.35905000000004
1.204 -61.389800000000164
1.205 -61.41775000000001
1.206 -61.44309999999986
1.207 -61.46544999999989
1.208 -61.485350000000174
1.209 -61.50229999999992
1.21 -61.51645000000011
1.211 -61.52800000000027
1.212 -61.53659999999991
1.213 -61.542550000000254
1.214 -61.54550000000009
1.215 -61.545899999999875
1.216 -61.54329999999986
1.217 -61.53770000000003
1.218 -61.52950000000018
1.219 -61.51869999999961
1.22 -61.504949999999916
1.221 -61.48815000000043
1.222 -61.46874999999954
1.223 -61.446399999999514
1.224 -61.42150000000013
1.225 -61.39390000000008
1.226 -61.36295000000042
1.227 -61.32910000000019
1.228 -61.29294999999979
1.229 -61.25380000000027
1.23 -61.2117500000002
1.231 -61.16669999999963
1.232 -61.118599999999965
1.233 -61.067900000000286
1.234 -61.01430000000004
1.235 -60.95804999999982
1.236 -60.898799999999774
1.237 -60.836599999999905
1.238 -60.77140000000022
1.239 -60.70325000000001
1.24 -60.63244999999981
1.241 -60.55905000000028
1.242 -60.48270000000022
1.243 -60.40299999999984
1.244 -60.320649999999475
1.245 -60.23569999999978
1.246 -60.14780000000025
1.247 -60.05690000000021
1.248 -59.96299999999968
1.249 -59.866150000000005
1.25 -59.766700000000306
1.251 -59.66425000000011
1.252 -59.5588000000001
1.253 -59.45080000000005
1.254 -59.33980000000019
1.255 -59.22614999999964
1.256 -59.109549999999956
1.257 -58.98994999999976
1.258 -58.86779999999953
1.259 -58.742650000000175
1.26 -58.61445000000034
1.261 -58.48369999999977
1.262 -58.34995000000009
1.263 -58.21325000000057
1.264 -58.073949999999655
1.265 -57.93159999999964
1.266 -57.786700000000266
1.267 -57.63920000000019
1.268 -57.488649999999645
1.269 -57.33529999999987
1.27 -57.17900000000026
1.271 -57.01999999999998
1.272 -56.86000000000024
1.273 -56.69500000000035
1.274 -56.52499999999962
1.275 -56.3549999999996
1.276 -56.18000000000012
1.277 -56.00499999999994
1.278 -55.82999999999977
1.279 -55.65000000000014
1.28 -55.46500000000037
1.281 -55.274999999999764
1.282 -55.089999999999996
1.283 -54.89499999999994
1.284 -54.69999999999988
1.285 -54.50500000000053
1.286 -54.30000000000018
1.287 -54.09999999999998
1.288 -53.89499999999964
1.289 -53.68499999999984
1.29 -53.47500000000005
1.291 -53.26500000000025
1.292 -53.05000000000032
1.293 -52.8249999999994
1.294 -52.60500000000001
1.295 -52.38500000000062
1.296 -52.15499999999956
1.297 -51.92499999999989
1.298 -51.69500000000021
1.299 -51.459999999999695
1.3 -51.21999999999973
1.301 -50.984999999999914
1.302 -50.74000000000051
1.303 -50.4950000000004
1.304 -50.249999999999595
1.305 -50.00000000000004
1.306 -49.749999999999794
1.307 -49.48999999999995
1.308 -49.23500000000025
1.309 -48.97499999999971
1.31 -48.709999999999724
1.311 -48.44999999999988
1.312 -48.18000000000045
1.313 -47.910000000000316
1.314 -47.640000000000185
1.315 -47.36499999999991
1.316 -47.089999999999634
1.317 -46.8100000000006
1.318 -46.52500000000004
1.319 -46.23999999999878
1.32 -45.96000000000045
1.321 -45.670000000000435
1.322 -45.37500000000028
1.323 -45.085000000000264
1.324 -44.78999999999872
1.325 -44.48999999999981
1.326 -44.19500000000104
1.327 -43.89500000000074
1.328 -43.58500000000015
1.329 -43.27999999999971
1.33 -42.96999999999912
1.331 -42.654999999999774
1.332 -42.345000000000574
1.333 -42.03499999999999
1.334 -41.714999999999115
1.335 -41.39499999999963
1.336 -41.07500000000014
1.337 -40.74500000000037
1.338 -40.420000000000734
1.339 -40.09999999999986
1.34 -39.76499999999994
1.341 -39.43000000000002
1.342 -39.10000000000024
1.343 -38.76000000000018
1.344 -38.424999999998875
1.345 -38.0850000000002
1.346 -37.739999999999995
1.347 -37.399999999999935
1.348 -37.05000000000097
1.349 -36.699999999999235
1.35 -36.35499999999902
1.351 -35.99999999999992
1.352 -35.64500000000081
1.353 -35.29000000000032
1.354 -34.934999999999825
1.355 -34.57500000000058
1.356 -34.209999999999795
1.357 -33.849999999999156
1.358 -33.484999999999765
1.359 -33.120000000000374
1.36 -32.75000000000083
1.361 -32.374999999999766
1.362 -32.00999999999898
1.363 -31.63500000000069
1.364 -31.255000000000866
1.365 -30.879999999999797
1.366 -30.505000000000116
1.367 -30.12500000000029
1.368 -29.74000000000032
1.369 -29.354999999998967
1.37 -28.969999999998997
1.371 -28.585000000000417
1.372 -28.195000000000302
1.373 -27.810000000000336
1.374 -27.420000000000222
1.375 -27.019999999999822
1.376 -26.624999999999567
1.377 -26.230000000000697
1.378 -25.83500000000044
1.379 -25.434999999998652
1.38 -25.03499999999964
1.381 -24.63500000000063
1.382 -24.230000000000086
1.383 -23.82499999999954
1.384 -23.420000000000385
1.385 -23.010000000001085
1.386 -22.6000000000004
1.387 -22.194999999999855
1.388 -21.784999999999165
1.389 -21.369999999999724
1.39 -20.95500000000028
1.391 -20.53999999999945
1.392 -20.125000000000004
1.393 -19.705000000000418
1.394 -19.284999999999442
1.395 -18.869999999999997
1.396 -18.445000000000267
1.397 -18.020000000000536
1.398 -17.59999999999956
1.399 -17.17499999999983
1.4 -16.7500000000001
1.401 -16.32499999999898
1.402 -15.895000000000492
1.403 -15.460000000000473
1.404 -15.030000000000598
1.405 -14.60499999999948
1.406 -14.169999999999462
1.407 -13.73500000000083
1.408 -13.304999999999566
1.409 -12.869999999999548
1.41 -12.430000000000774
1.411 -11.995000000000754
1.412 -11.554999999999204
1.413 -11.114999999999043
1.414 -10.675000000000267
1.415 -10.235000000000106
1.416 -9.794999999999943
1.417 -9.350000000001025
1.418 -8.905000000000719
1.419 -8.459999999999024
1.42 -8.015000000000105
1.421 -7.5699999999997996
1.422 -7.119999999999349
1.423 -6.675000000000431
1.424 -6.230000000000125
1.425 -5.7749999999995305
1.426 -5.325000000000468
1.427 -4.875000000000018
1.428 -4.419999999999424
1.429 -3.970000000000362
1.43 -3.519999999999912
1.431 -3.065000000000706
1.432 -2.6100000000001122
1.433 -2.1499999999993746
1.434 -1.6950000000001686
1.435 -1.2449999999997186
1.436 -0.7899999999991247
1.437 -0.3299999999997749
1.438 0.1299999999995749
1.439 0.5899999999989247
1.44 1.0499999999996623
1.441 1.5100000000004
1.442 1.964999999999606
1.443 2.4250000000003435
1.444 2.889999999999837
1.445 3.349999999999187
1.446 3.8150000000000683
1.447 4.275000000000806
1.448 4.735000000000156
1.449 5.199999999999649
1.45 5.660000000000387
1.451 6.124999999999881
1.452 6.5949999999995175
1.453 7.060000000000399
1.454 7.520000000001136
1.455 7.984999999999243
1.456 8.45499999999888
1.457 8.92000000000115
1.458 9.385000000000643
1.459 9.854999999998892
1.46 10.319999999999773
1.461 10.785000000000656
1.462 11.255000000000292
1.463 11.72499999999993
1.464 12.194999999999567
1.465 12.665000000000592
1.466 13.130000000000086
1.467 13.599999999999724
1.468 14.070000000000748
1.469 14.539999999998997
1.47 15.010000000000023
1.471 15.480000000001048
1.472 15.954999999999442
1.473 16.42499999999908
1.474 16.88999999999996
1.475 17.365000000001128
1.476 17.839999999999524
1.477 18.304999999999016
1.478 18.780000000000186
1.479 19.254999999999967
1.48 19.724999999999604
1.481 20.19500000000063
1.482 20.665000000000266
1.483 21.140000000000047
1.484 21.614999999999828
1.485 22.084999999999468
1.486 22.55500000000049
1.487 23.02500000000013
1.488 23.49999999999991
1.489 23.974999999999692
1.49 24.445000000000718
1.491 24.9200000000005
1.492 25.39499999999889
1.493 25.859999999999772
1.494 26.335000000000942
1.495 26.810000000000723
1.496 27.275000000000215
1.497 27.749999999999996
1.498 28.224999999999778
1.499 28.694999999999414
1.5 29.169999999999195
1.501 29.64000000000022
1.502 30.109999999999857
1.503 30.58499999999964
1.504 31.055000000000664
1.505 31.525000000000304
1.506 32.000000000000085
1.507 32.474999999999866
1.508 32.93999999999936
1.509 33.41000000000038
1.51 33.88500000000016
1.511 34.354999999999805
1.512 34.82500000000083
1.513 35.29999999999922
1.514 35.76999999999886
1.515 36.23500000000113
1.516 36.71000000000091
1.517 37.17999999999916
1.518 37.64500000000004
1.519 38.11999999999982
1.52 38.589999999999456
1.521 39.05500000000034
1.522 39.53000000000012
1.523 39.99999999999976
1.524 40.46500000000064
1.525 40.930000000000135
1.526 41.39999999999977
1.527 41.87499999999955
1.528 42.339999999999044
1.529 42.805000000001314
1.53 43.27500000000095
1.531 43.7449999999992
1.532 44.21000000000008
1.533 44.67499999999958
1.534 45.144999999999214
1.535 45.61500000000024
1.536 46.079999999999735
1.537 46.54500000000061
1.538 47.010000000000105
1.539 47.4749999999996
1.54 47.94000000000048
1.541 48.40499999999997
1.542 48.874999999999616
1.543 49.340000000000494
1.544 49.79999999999984
1.545 50.259999999999195
1.546 50.72500000000007
1.547 51.1950000000011
1.548 51.65500000000045
1.549 52.1149999999998
1.55 52.58000000000068
1.551 53.03999999999933
1.552 53.49999999999938
1.553 53.96500000000026
1.554 54.4250000000003
1.555 54.88499999999965
1.556 55.3449999999997
1.557 55.800000000000296
1.558 56.26499999999979
1.559 56.724999999999824
1.56 57.18000000000042
1.561 57.635000000000325
1.562 58.09499999999967
1.563 58.554999999999715
1.564 59.005000000000166
1.565 59.46500000000021
1.566 59.92500000000025
1.567 60.375000000000014
1.568 60.829999999999906
1.569 61.28499999999981
1.57 61.739999999999704
1.571 62.1950000000003
1.572 62.650000000000205
1.573 63.09999999999996
1.574 63.54999999999972
1.575 64.00499999999961
1.576 64.45500000000007
1.577 64.90999999999997
1.578 65.35999999999972
1.579 65.80500000000002
1.58 66.25500000000048
1.581 66.70500000000024
1.582 67.15499999999999
1.583 67.60499999999975
1.584 68.05000000000005
1.585 68.49500000000036
1.586 68.9450000000001
1.587 69.38999999999973
1.588 69.83500000000004
1.589 70.28000000000034
1.59 70.72499999999995
1.591 71.16834999999973
1.592 71.60999999999973
1.593 72.05455000000028
1.594 72.49674999999996
1.595 72.93820000000007
1.596 73.37924999999967
1.597 73.81999999999944
1.598 74.25995000000032
1.599 74.69915000000022
1.6 75.13800000000029
1.601 75.57644999999987
1.602 76.01414999999986
1.603 76.45115000000021
1.604 76.88739999999957
1.605 77.32285000000006
1.606 77.75760000000021
1.607 78.19165000000002
1.608 78.6252500000001
1.609 79.05809999999985
1.61 79.48985000000019
1.611 79.92085000000023
1.612 80.35119999999992
1.613 80.78070000000007
1.614 81.2094499999999
1.615 81.63714999999961
1.616 82.06404999999972
1.617 82.49020000000023
1.618 82.91524999999994
1.619 83.33920000000022
1.62 83.7624000000002
1.621 84.18489999999986
1.622 84.60659999999994
1.623 85.02749999999976
1.624 85.44695000000033
1.625 85.86569999999988
1.626 86.28369999999983
1.627 86.70055000000038
1.628 87.11664999999994
1.629 87.53199999999988
1.63 87.9462999999997
1.631 88.35945000000012
1.632 88.77180000000025
1.633 89.18345000000008
1.634 89.59394999999981
1.635 90.00374999999991
1.636 90.41245000000059
1.637 90.81994999999982
1.638 91.22694999999965
1.639 91.63285000000006
1.64 92.03760000000005
1.641 92.44119999999995
1.642 92.84389999999996
1.643 93.24570000000011
1.644 93.64614999999993
1.645 94.04549999999998
1.646 94.44395000000016
1.647 94.84105
1.648 95.23705000000007
1.649 95.63195000000003
1.65 96.02529999999977
1.651 96.41739999999982
1.652 96.80840000000009
1.653 97.19805000000005
1.654 97.58639999999998
1.655 97.97344999999991
1.656 98.35899999999994
1.657 98.74310000000004
1.658 99.12590000000012
1.659 99.50734999999989
1.66 99.88730000000008
1.661 100.2656000000001
1.662 100.64244999999985
1.663 101.01794999999996
1.664 101.39200000000015
1.665 101.76435000000019
1.666 102.13494999999975
1.667 102.50434999999996
1.668 102.87205000000002
1.669 103.23799999999994
1.67 103.6025500000001
1.671 103.96539999999992
1.672 104.32654999999995
1.673 104.68609999999995
1.674 105.04390000000001
1.675 105.40000000000012
1.676 105.75435000000009
1.677 106.10694999999993
1.678 106.45789999999995
1.679 106.80700000000007
1.68 107.15415000000002
1.681 107.49955000000003
1.682 107.84314999999991
1.683 108.18475000000001
1.684 108.52455
1.685 108.86229999999995
1.686 109.19810000000005
1.687 109.53205000000001
1.688 109.86384999999996
1.689 110.19359999999996
1.69 110.52135500000003
1.691 110.84703500000002
1.692 111.17062499999999
1.693 111.49207499999999
1.694 111.811375
1.695 112.12850000000003
1.696 112.44341499999999
1.697 112.75610349999998
1.698 113.06653649999998
1.699 113.3746915
1.7 113.68054849999997
1.701 113.984075
1.702 114.28524500000002
1.703 114.58406500000002
1.704 114.88047999999999
1.705 115.17444999999998
1.706 115.46593000000003
1.707 115.75490499999997
1.708 116.04138999999998
1.709 116.32530000000003
1.71 116.60659999999994
1.711 116.88524999999994
1.712 117.1613000000001
1.713 117.43460000000006
1.714 117.70519999999995
1.715 117.97314999999995
1.716 118.23819999999992
1.717 118.50044999999996
1.718 118.7599000000001
1.719 119.01640000000005
1.72 119.27004999999993
1.721 119.52074999999999
1.722 119.76855000000002
1.723 120.01340000000002
1.724 120.25514999999993
1.725 120.49394999999983
1.726 120.7295500000002
1.727 120.96205000000013
1.728 121.19154999999972
1.729 121.41799999999986
1.73 121.64135000000027
1.731 121.86130000000004
1.732 122.07809999999972
1.733 122.2918
1.734 122.50210000000033
1.735 122.709
1.736 122.91279999999996
1.737 123.11320000000028
1.738 123.3100499999997
1.739 123.50364999999981
1.74 123.69380000000034
1.741 123.88039999999995
1.742 124.06334999999977
1.743 124.24275000000004
1.744 124.41875000000005
1.745 124.59099999999994
1.746 124.75940000000011
1.747 124.92430000000006
1.748 125.08539999999992
1.749 125.24255000000011
1.75 125.3960499999998
1.751 125.54544999999993
1.752 125.69090000000006
1.753 125.83285000000026
1.754 125.97069999999988
1.755 126.10444999999957
1.756 126.23410000000001
1.757 126.35959999999989
1.758 126.48105000000047
1.759 126.59804999999994
1.76 126.71125000000005
1.761 126.82040000000019
1.762 126.92514999999986
1.763 127.02570000000037
1.764 127.12179999999975
1.765 127.21384999999987
1.766 127.30170000000012
1.767 127.38514999999992
1.768 127.46419999999993
1.769 127.53869999999958
1.77 127.60870000000023
1.771 127.67460000000021
1.772 127.73609999999978
1.773 127.79310000000031
1.774 127.84559999999972
1.775 127.89334999999957
1.776 127.93655000000041
1.777 127.97525000000019
1.778 128.00955000000016
1.779 128.03934999999976
1.78 128.0661999999995
1.781 128.08465000000018
1.782 128.09500000000028
1.783 128.11000000000004
1.784 128.1199999999996
1.785 128.11500000000018
1.786 128.11000000000004
1.787 128.1049999999999
1.788 128.09000000000015
1.789 128.07000000000025
1.79 128.04500000000024
1.791 128.01500000000007
1.792 127.9849999999999
1.793 127.94499999999944
1.794 127.8950000000001
1.795 127.84500000000003
1.796 127.79499999999999
1.797 127.73500000000035
1.798 127.66499999999972
1.799 127.59500000000048
1.8 127.52000000000041
1.801 127.43499999999935
1.802 127.34999999999968
1.803 127.25999999999986
1.804 127.15999999999977
1.805 127.05499999999952
1.806 126.94500000000053
1.807 126.83500000000014
1.808 126.71499999999946
1.809 126.58499999999988
1.81 126.45500000000031
1.811 126.32000000000059
1.812 126.17999999999934
1.813 126.03000000000057
1.814 125.8750000000003
1.815 125.71999999999998
1.816 125.55500000000079
1.817 125.37999999999994
1.818 125.20499999999906
1.819 125.02499999999944
1.82 124.83500000000092
1.821 124.63999999999946
1.822 124.43999999999926
1.823 124.24000000000046
1.824 124.02999999999997
1.825 123.81000000000057
1.826 123.58499999999965
1.827 123.36000000000014
1.828 123.12500000000031
1.829 122.87999999999882
1.83 122.63500000000009
1.831 122.38499999999985
1.832 122.12500000000071
1.833 121.86000000000001
1.834 121.59499999999935
1.835 121.31500000000099
1.836 121.02999999999975
1.837 120.74499999999988
1.838 120.44500000000096
1.839 120.14499999999929
1.84 119.83999999999884
1.841 119.52500000000089
1.842 119.21000000000015
1.843 118.88499999999912
1.844 118.5500000000006
1.845 118.21000000000052
1.846 117.86500000000034
1.847 117.51499999999997
1.848 117.16499999999964
1.849 116.80000000000024
1.85 116.42500000000055
1.851 116.05499999999962
1.852 115.6749999999998
1.853 115.27999999999953
1.854 114.88499999999928
1.855 114.49000000000042
1.856 114.08499999999988
1.857 113.67000000000043
1.858 113.2450000000007
1.859 112.81999999999958
1.86 112.3899999999997
1.861 111.94999999999955
1.862 111.50999999999938
1.863 111.06000000000031
1.864 110.59500000000082
1.865 110.12999999999995
1.866 109.66499999999905
1.867 109.19000000000068
1.868 108.70500000000061
1.869 108.214999999999
1.87 107.72000000000004
1.871 107.22000000000091
1.872 106.71500000000027
1.873 106.1949999999992
1.874 105.67499999999951
1.875 105.15499999999982
1.876 104.61999999999972
1.877 104.0750000000007
1.878 103.53000000000027
1.879 102.98499999999989
1.88 102.42500000000044
1.881 101.85999999999945
1.882 101.28999999999971
1.883 100.71500000000123
1.884 100.12999999999965
1.885 99.53999999999935
1.886 98.95000000000043
1.887 98.34499999999969
1.888 97.73500000000018
1.889 97.12500000000068
1.89 96.50499999999951
1.891 95.87499999999943
1.892 95.24500000000074
1.893 94.60500000000039
1.894 93.95999999999988
1.895 93.31499999999937
1.896 92.65499999999982
1.897 91.99000000000012
1.898 91.32000000000029
1.899 90.64500000000031
1.9 89.96500000000019
1.901 89.27499999999978
1.902 88.58499999999935
1.903 87.88500000000005
1.904 87.18000000000059
1.905 86.4699999999996
1.906 85.74999999999972
1.907 85.02500000000107
1.908 84.29999999999966
1.909 83.56999999999948
1.91 82.82500000000026
1.911 82.07999999999966
1.912 81.3300000000003
1.913 80.56999999999925
1.914 79.8099999999996
1.915 79.04000000000244
1.916 78.26499999999959
1.917 77.48499999999936
1.918 76.69500000000163
1.919 75.90999999999848
1.92 75.11499999999782
1.921 74.30499999999951
1.922 73.50000000000134
1.923 72.69000000000025
1.924 71.86999999999888
1.925 71.04500000000013
1.926 70.21500000000125
1.927 69.38000000000221
1.928 68.54000000000026
1.929 67.69999999999831
1.93 66.84999999999886
1.931 65.9899999999991
1.932 65.12999999999936
1.933 64.26500000000223
1.934 63.390000000002054
1.935 62.5149999999991
1.936 61.634999999998776
1.937 60.75000000000108
1.938 59.86000000000047
1.939 58.96499999999971
1.94 58.06499999999881
1.941 57.1550000000004
1.942 56.25000000000213
1.943 55.334999999998026
1.944 54.414999999999324
1.945 53.49000000000048
1.946 52.559999999998716
1.947 51.62999999999973
1.948 50.69000000000046
1.949 49.75000000000118
1.95 48.80499999999899
1.951 47.85499999999943
1.952 46.904999999999866
1.953 45.945000000000014
1.954 44.97500000000265
1.955 44.009999999999884
1.956 43.03999999999974
1.957 42.064999999999465
1.958 41.08499999999904
1.959 40.100000000001245
1.96 39.11500000000068
1.961 38.124999999999964
1.962 37.13499999999925
1.963 36.13499999999825
1.964 35.12499999999974
1.965 34.12000000000137
1.966 33.11500000000023
1.967 32.10499999999894
1.968 31.090000000000284
1.969 30.070000000001485
1.97 29.044999999999767
1.971 28.019999999998046
1.972 26.989999999998957
1.973 25.960000000002648
1.974 24.92500000000064
1.975 23.88499999999849
1.976 22.844999999999118
1.977 21.794999999999455
1.978 20.749999999999936
1.979 19.700000000000273
1.98 18.645000000000465
1.981 17.595000000000805
1.982 16.535000000000856
1.983 15.475000000000904
1.984 14.41000000000081
1.985 13.339999999997797
1.986 12.27500000000048
1.987 11.205000000000243
1.988 10.12999999999986
1.989 9.054999999999481
1.99 7.979999999999099
1.991 6.9000000000013495
1.992 5.8200000000008245
1.993 4.735000000000156
1.994 3.649999999999487
1.995 2.5599999999986744
1.996 1.4700000000006375
1.997 0.3849999999999687
1.998 -0.7100000000009876
1.999 -1.8049999999991684
2.0 -2.9000000000001247
2.001 -3.995000000001081
2.002 -5.089999999999262
2.003 -6.189999999997586
2.004 -7.290000000001462
2.005 -8.389999999999787
2.006 -9.494999999998255
2.007 -10.600000000002275
2.008 -11.7000000000006
2.009 -12.804999999999067
2.01 -13.910000000000311
2.011 -15.014999999998778
2.012 -16.125000000000167
2.013 -17.23000000000141
2.014 -18.33499999999988
2.015 -19.44499999999849
2.016 -20.55499999999988
2.017 -21.660000000001123
2.018 -22.769999999999733
2.019 -23.885000000001266
2.02 -24.989999999999736
2.021 -26.0949999999982
2.022 -27.20499999999959
2.023 -28.31500000000098
2.024 -29.425000000002367
2.025 -30.535000000000977
2.026 -31.64499999999959
2.027 -32.74999999999806
2.028 -33.8549999999993
2.029 -34.96500000000069
2.03 -36.0749999999993
2.031 -37.18000000000055
2.032 -38.28500000000179
2.033 -39.390000000000256
2.034 -40.48999999999858
2.035 -41.59499999999983
2.036 -42.70000000000107
2.037 -43.79499999999925
2.038 -44.89500000000035
2.039 -45.995000000001454
2.04 -47.089999999999634
2.041 -48.184999999997814
2.042 -49.27499999999863
2.043 -50.36999999999958
2.044 -51.46000000000039
2.045 -52.550000000001205
2.046 -53.6349999999991
2.047 -54.71999999999977
2.048 -55.80500000000044
2.049 -56.88000000000082
2.05 -57.960000000001344
2.051 -59.0399999999991
2.052 -60.114999999999476
2.053 -61.179999999999566
2.054 -62.24999999999981
2.055 -63.32000000000004
2.056 -64.38500000000013
2.057 -65.44500000000009
2.058 -66.50500000000004
2.059 -67.56499999999998
2.06 -68.61499999999965
2.061 -69.66500000000208
2.062 -70.71499999999898
2.063 -71.75999999999848
2.064 -72.80000000000064
2.065 -73.83499999999987
2.066 -74.87000000000188
2.067 -75.90500000000111
2.068 -76.93499999999742
2.069 -77.95999999999914
2.07 -78.98000000000071
2.071 -79.99999999999952
2.072 -81.01500000000095
2.073 -82.02499999999947
2.074 -83.0300000000006
2.075 -84.03500000000174
2.076 -85.03499999999997
2.077 -86.02999999999805
2.078 -87.02499999999891
2.079 -88.01000000000087
2.08 -88.99500000000005
2.081 -89.97500000000048
2.082 -90.9450000000006
2.083 -91.91499999999935
2.084 -92.8849999999995
2.085 -93.84500000000074
2.086 -94.80000000000044
2.087 -95.75500000000015
2.088 -96.70499999999971
2.089 -97.64499999999899
2.09 -98.5799999999995
2.091 -99.52000000000017
2.092 -100.45000000000053
2.093 -101.37000000000063
2.094 -102.28499999999919
2.095 -103.20000000000051
2.096 -104.1100000000003
2.097 -105.01499999999997
2.098 -105.91000000000072
2.099 -106.79999999999994
2.1 -107.68999999999917
2.101 -108.5699999999995
2.102 -109.44500000000106
2.103 -110.31499999999971
2.104 -111.17999999999961
2.105 -112.0350000000006
2.106 -112.8900000000002
2.107 -113.73999999999967
2.108 -114.58000000000024
2.109 -115.41000000000051
2.11 -116.23999999999938
2.111 -117.06999999999968
2.112 -117.87999999999937
2.113 -118.68999999999907
2.114 -119.49500000000002
2.115 -120.29000000000067
2.116 -121.08499999999994
2.117 -121.8700000000003
2.118 -122.65000000000053
2.119 -123.42499999999923
2.12 -124.1900000000004
2.121 -124.94499999999991
2.122 -125.69499999999927
2.123 -126.44500000000004
2.124 -127.18500000000049
2.125 -127.92000000000081
2.126 -128.64499999999944
2.127 -129.3599999999992
2.128 -130.07500000000033
2.129 -130.78000000000117
2.13 -131.48000000000047
2.131 -132.1699999999995
2.132 -132.84999999999962
2.133 -133.52999999999975
2.134 -134.1999999999996
2.135 -134.8650000000007
2.136 -135.5200000000001
2.137 -136.1649999999992
2.138 -136.8099999999997
2.139 -137.43999999999977
2.14 -138.0650000000011
2.141 -138.68500000000088
2.142 -139.294999999999
2.143 -139.89999999999975
2.144 -140.4950000000002
2.145 -141.08000000000035
2.146 -141.6600000000004
2.147 -142.23499999999888
2.148 -142.79999999999987
2.149 -143.35500000000056
2.15 -143.89999999999958
2.151 -144.445
2.152 -144.9800000000001
2.153 -145.50499999999994
2.154 -146.02000000000086
2.155 -146.53000000000026
2.156 -147.0349999999995
2.157 -147.52499999999972
2.158 -148.01499999999993
2.159 -148.48999999999972
2.16 -148.95999999999935
2.161 -149.42500000000024
2.162 -149.87500000000068
2.163 -150.3199999999996
2.164 -150.75499999999963
2.165 -151.19000000000105
2.166 -151.61500000000078
2.167 -152.01999999999992
2.168 -152.42499999999907
2.169 -152.82499999999948
2.17 -153.215000000001
2.171 -153.5949999999994
2.172 -153.95999999999881
2.173 -154.32500000000098
2.174 -154.6800000000001
2.175 -155.0249999999989
2.176 -155.36500000000035
2.177 -155.69000000000068
2.178 -156.0100000000002
2.179 -156.32500000000022
2.18 -156.62999999999997
2.181 -156.91999999999996
2.182 -157.20499999999984
2.183 -157.48499999999956
2.184 -157.75000000000026
2.185 -158.0100000000001
2.186 -158.2649999999998
2.187 -158.50499999999977
2.188 -158.74000000000026
2.189 -158.9650000000005
2.19 -159.17999999999975
2.191 -159.38999999999953
2.192 -159.58630000000028
2.193 -159.77710000000047
2.194 -159.96024999999983
2.195 -160.13344999999956
2.196 -160.29809999999964
2.197 -160.45420000000004
2.198 -160.6017500000001
2.199 -160.74070000000052
2.2 -160.8710499999999
2.201 -160.9928999999996
2.202 -161.10615000000038
2.203 -161.21045000000026
2.204 -161.30619999999985
2.205 -161.39334999999977
2.206 -161.47195000000002
2.207 -161.54199999999994
2.208 -161.60310000000038
2.209 -161.65559999999982
2.21 -161.6995499999996
2.211 -161.73500000000033
2.212 -161.7614500000003
2.213 -161.77929999999995
2.214 -161.7885999999999
2.215 -161.78894999999972
2.216 -161.78115
2.217 -161.76460000000037
2.218 -161.73924999999986
2.219 -161.70534999999998
2.22 -161.66290000000015
2.221 -161.61184999999995
2.222 -161.55225000000007
2.223 -161.4840499999999
2.224 -161.4072999999997
2.225 -161.32225000000005
2.226 -161.22855000000013
2.227 -161.12624999999986
2.228 -161.01560000000015
2.229 -160.89655
2.23 -160.76919999999973
2.231 -160.63325000000017
2.232 -160.48885000000018
2.233 -160.3363
2.234 -160.1751999999998
2.235 -160.00570000000002
2.236 -159.82780000000017
2.237 -159.64159999999998
2.238 -159.44715
2.239 -159.24434999999986
2.24 -159.0332
2.241 -158.81380000000013
2.242 -158.58610000000007
2.243 -158.35004999999995
2.244 -158.1058999999999
2.245 -157.85345
2.246 -157.59275000000002
2.247 -157.32395000000002
2.248 -157.04701499999993
2.249 -156.76199
2.25 -156.46883000000003
2.251 -156.16761499999996
2.252 -155.85843
2.253 -155.541255
2.254 -155.2161375
2.255 -154.88313499999998
2.256 -154.5422725
2.257 -154.19358
2.258 -153.83712
2.259 -153.47293
2.26 -153.10105
2.261 -152.72154499999996
2.262 -152.33439500000003
2.263 -151.93965000000006
2.264 -151.53734999999992
2.265 -151.12749999999994
2.266 -150.71030000000002
2.267 -150.28565
2.268 -149.85350000000005
2.269 -149.41404999999995
2.27 -148.96730000000002
2.271 -148.5132
2.272 -148.05180000000001
2.273 -147.58315
2.274 -147.10725
2.275 -146.62415
2.276 -146.13390000000007
2.277 -145.6364
2.278 -145.13189999999994
2.279 -144.62044999999992
2.28 -144.10169999999994
2.281 -143.5758500000002
2.282 -143.04314999999988
2.283 -142.5034999999998
2.284 -141.95684999999992
2.285 -141.4034500000001
2.286 -140.84315000000015
2.287 -140.27599999999993
2.288 -139.70230000000006
2.289 -139.1218999999999
2.29 -138.53495000000007
2.291 -137.94155000000018
2.292 -137.3414
2.293 -136.73490000000004
2.294 -136.1220999999999
2.295 -135.50280000000012
2.296 -134.87729999999976
2.297 -134.24549999999994
2.298 -133.60755000000023
2.299 -132.9633999999996
2.3 -132.31339999999966
2.301 -131.65735000000012
2.302 -130.99495000000044
2.303 -130.3270500000002
2.304 -129.65314999999964
2.305 -128.9733000000001
2.306 -128.2878500000001
2.307 -127.59639999999975
2.308 -126.89899999999976
2.309 -126.19604999999991
2.31 -125.48755000000023
2.311 -124.77340000000004
2.312 -124.05365000000002
2.313 -123.32835000000013
2.314 -122.59780000000025
2.315 -121.86169999999983
2.316 -121.11999999999956
2.317 -120.37304999999998
2.318 -119.62095000000032
2.319 -118.86359999999998
2.32 -118.10135000000012
2.321 -117.33395000000021
2.322 -116.56099999999974
2.323 -115.78314999999976
2.324 -115.00085000000007
2.325 -114.21370000000013
2.326 -113.42130000000019
2.327 -112.62405000000003
2.328 -111.82059999999964
2.329 -111.01344999999985
2.33 -110.20500000000001
2.331 -109.39000000000019
2.332 -108.57000000000019
2.333 -107.75000000000021
2.334 -106.91999999999993
2.335 -106.08000000000007
2.336 -105.24499999999964
2.337 -104.40499999999977
2.338 -103.56000000000046
2.339 -102.71499999999976
2.34 -101.86000000000016
2.341 -101.0000000000004
2.342 -100.13499999999979
2.343 -99.26999999999991
2.344 -98.40500000000002
2.345 -97.53499999999998
2.346 -96.65499999999966
2.347 -95.77500000000002
2.348 -94.8950000000004
2.349 -94.00499999999978
2.35 -93.10999999999972
2.351 -92.21500000000034
2.352 -91.32500000000043
2.353 -90.42500000000022
2.354 -89.51499999999973
2.355 -88.61000000000007
2.356 -87.70000000000027
2.357 -86.77999999999881
2.358 -85.86500000000025
2.359 -84.9500000000003
2.36 -84.02500000000008
2.361 -83.09999999999984
2.362 -82.16999999999946
2.363 -81.24000000000048
2.364 -80.3100000000001
2.365 -79.36999999999944
2.366 -78.43000000000016
2.367 -77.49000000000089
2.368 -76.54500000000009
2.369 -75.59999999999928
2.37 -74.65499999999986
2.371 -73.7050000000003
2.372 -72.7499999999992
2.373 -71.79000000000075
2.374 -70.83500000000103
2.375 -69.87999999999994
2.376 -68.92000000000009
2.377 -67.9550000000001
2.378 -66.98999999999872
2.379 -66.01999999999997
2.38 -65.05499999999998
2.381 -64.08999999999997
2.382 -63.110000000000944
2.383 -62.13999999999942
2.384 -61.16999999999928
2.385 -60.190000000000246
2.386 -59.209999999999816
2.387 -58.23499999999954
2.388 -57.2550000000005
2.389 -56.26999999999993
2.39 -55.28999999999951
2.391 -54.30500000000033
2.392 -53.320000000001144
2.393 -52.335000000000576
2.394 -51.344999999999864
2.395 -50.359999999999296
2.396 -49.36999999999997
2.397 -48.38000000000064
2.398 -47.38999999999993
2.399 -46.39999999999922
2.4 -45.4099999999999
2.401 -44.415000000000425
2.402 -43.41999999999957
2.403 -42.43000000000025
2.404 -41.44000000000092
2.405 -40.445000000000064
2.406 -39.45499999999935
2.407 -38.45999999999988
2.408 -37.465000000000416
2.409 -36.46999999999956
2.41 -35.47500000000009
2.411 -34.484999999999374
2.412 -33.48999999999991
2.413 -32.50000000000058
2.414 -31.50499999999973
2.415 -30.51000000000026
2.416 -29.51999999999955
2.417 -28.525000000000077
2.418 -27.540000000000898
2.419 -26.550000000000185
2.42 -25.549999999999184
2.421 -24.55999999999986
2.422 -23.580000000000823
2.423 -22.59000000000011
2.424 -21.594999999999253
2.425 -20.610000000000074
2.426 -19.624999999999503
2.427 -18.639999999998935
2.428 -17.65500000000114
2.429 -16.670000000000574
2.43 -15.690000000000149
2.431 -14.709999999999724
2.432 -13.729999999999299
2.433 -12.750000000000261
2.434 -11.77499999999998
2.435 -10.799999999999699
2.436 -9.824999999999417
2.437 -8.855000000000668
2.438 -7.880000000000386
2.439 -6.910000000000249
2.44 -5.945000000000256
2.441 -4.979999999998874
2.442 -4.015000000000269
2.443 -3.0550000000004185
2.444 -2.094999999999181
2.445 -1.130000000000575
2.446 -0.1750000000008689
2.447 0.7750000000000812
2.448 1.7299999999997873
2.449 2.6800000000007373
2.45 3.6300000000002997
2.451 4.574999999999719
2.452 5.515000000000381
2.453 6.459999999999799
2.454 7.400000000000462
2.455 8.334999999999592
2.456 9.269999999998724
2.457 10.20500000000063
2.458 11.130000000000862
2.459 12.05999999999985
2.46 12.98500000000008
2.461 13.900000000000023
2.462 14.82000000000011
2.463 15.740000000000197
2.464 16.65
2.465 17.559999999999796
2.466 18.469999999999597
2.467 19.3700000000005
2.468 20.27000000000001
2.469 21.164999999999377
2.47 22.060000000000134
2.471 22.954999999999504
2.472 23.83999999999997
2.473 24.725000000000442
2.474 25.60499999999938
2.475 26.47999999999956
2.476 27.355000000001127
2.477 28.225000000001167
2.478 29.094999999999814
2.479 29.95999999999971
2.48 30.814999999999316
2.481 31.670000000000307
2.482 32.51999999999977
2.483 33.36499999999909
2.484 34.21499999999994
2.485 35.055000000000504
2.486 35.88500000000078
2.487 36.71999999999981
2.488 37.55000000000008
2.489 38.37000000000007
2.49 39.190000000000055
2.491 40.01000000000005
2.492 40.819999999999744
2.493 41.624999999999304
2.494 42.425000000000104
2.495 43.225000000000904
2.496 44.02000000000017
2.497 44.80999999999929
2.498 45.594999999999665
2.499 46.374999999999886
2.5 47.14999999999997
2.501 47.91999999999991
2.502 48.68999999999984
2.503 49.450000000000884
2.504 50.210000000000534
2.505 50.959999999999894
2.506 51.70499999999911
2.507 52.45499999999986
2.508 53.19000000000018
2.509 53.92000000000036
2.51 54.65000000000053
2.511 55.36999999999903
2.512 56.09000000000031
2.513 56.80500000000005
2.514 57.50999999999951
2.515 58.21500000000035
2.516 58.90999999999952
2.517 59.59999999999993
2.518 60.29000000000034
2.519 60.96500000000032
2.52 61.640000000000306
2.521 62.31500000000029
2.522 62.97999999999998
2.523 63.63499999999939
2.524 64.28500000000004
2.525 64.93500000000068
2.526 65.57499999999966
2.527 66.20999999999988
2.528 66.83999999999996
2.529 67.46499999999989
2.53 68.08499999999967
2.531 68.69499999999917
2.532 69.29999999999991
2.533 69.90000000000052
2.534 70.49500000000097
2.535 71.0849999999999
2.536 71.66499999999992
2.537 72.23999999999981
2.538 72.81499999999969
2.539 73.37500000000053
2.54 73.92999999999984
2.541 74.48500000000053
2.542 75.02999999999955
2.543 75.56999999999981
2.544 76.10000000000116
2.545 76.62499999999962
2.546 77.14999999999944
2.547 77.66000000000022
2.548 78.17000000000031
2.549 78.66999999999943
2.55 79.15999999999964
2.551 79.655
2.552 80.13499999999992
2.553 80.60500000000026
2.554 81.0749999999999
2.555 81.53499999999994
2.556 81.99000000000053
2.557 82.4400000000003
2.558 82.87999999999975
2.559 83.30999999999963
2.56 83.74000000000021
2.561 84.16499999999994
2.562 84.56999999999978
2.563 84.97500000000032
2.564 85.38000000000018
2.565 85.77499999999974
2.566 86.1599999999997
2.567 86.53500000000008
2.568 86.90500000000031
2.569 87.27000000000041
2.57 87.6249999999995
2.571 87.97499999999985
2.572 88.32000000000006
2.573 88.64999999999984
2.574 88.9800000000003
2.575 89.30284999999968
2.576 89.61234999999984
2.577 89.91990000000033
2.578 90.21800000000025
2.579 90.50894999999976
2.58 90.79239999999974
2.581 91.06840000000018
2.582 91.33700000000036
2.583 91.59820000000026
2.584 91.85189999999996
2.585 92.0977499999996
2.586 92.33614999999973
2.587 92.56715000000027
2.588 92.79030000000007
2.589 93.00594999999967
2.59 93.21419999999969
2.591 93.41425000000055
2.592 93.60685000000049
2.593 93.79199999999949
2.594 93.96895000000002
2.595 94.1381000000005
2.596 94.29979999999935
2.597 94.45359999999958
2.598 94.59965000000042
2.599 94.73789999999983
2.6 94.86819999999993
2.601 94.99080000000062
2.602 95.10520000000008
2.603 95.21169999999954
2.604 95.31039999999963
2.605 95.40135000000033
2.606 95.4844500000003
2.607 95.55924999999978
2.608 95.62629999999989
2.609 95.6855999999999
2.61 95.73665000000008
2.611 95.77944999999977
2.612 95.81445000000008
2.613 95.84165000000033
2.614 95.86030000000024
2.615 95.87089999999986
2.616 95.87384999999969
2.617 95.86865
2.618 95.85525000000011
2.619 95.83385000000028
2.62 95.8042499999999
2.621 95.76640000000005
2.622 95.72059999999986
2.623 95.66659999999983
2.624 95.60435
2.625 95.53394999999992
2.626 95.45515000000012
2.627 95.36815000000011
2.628 95.27320000000013
2.629 95.16985000000005
2.63 95.05804999999992
2.631 94.93824999999984
2.632 94.81009999999998
2.633 94.67360000000001
2.634 94.52905000000011
2.635 94.37615000000011
2.636 94.21485000000001
2.637 94.04530000000008
2.638 93.86745000000002
2.639 93.68134999999978
2.64 93.48709999999969
2.641 93.28445000000019
2.642 93.07340000000025
2.643 92.85399999999984
2.644 92.62634999999997
2.645 92.39054999999989
2.646 92.14654999999995
2.647 91.89415000000028
2.648 91.63344999999993
2.649 91.36459999999988
2.65 91.0873500000001
2.651 90.80189999999995
2.652 90.50829999999992
2.653 90.20635000000013
2.654 89.89614999999999
2.655 89.57784999999996
2.656 89.25124999999994
2.657 88.91644999999993
2.658 88.57345000000005
2.659 88.22220000000002
2.66 87.86295000000003
2.661 87.49545000000005
2.662 87.11970000000007
2.663 86.73585
2.664 86.34384999999992
2.665 85.94374999999991
2.666 85.53544999999997
2.667 85.11900000000009
2.668 84.69449999999999
2.669 84.26189999999994
2.67 83.82120000000005
2.671 83.37250000000004
2.672 82.915755
2.673 82.45095499999996
2.674 81.97822499999997
2.675 81.49750000000003
2.676 81.00881000000001
2.677 80.51222999999997
2.678 80.00778
2.679 79.49546000000002
2.68 78.975285
2.681 78.44725499999998
2.682 77.91144
2.683 77.36786000000001
2.684 76.816512
2.685 76.2574095
2.686 75.69058299999999
2.687 75.1160555
2.688 74.533845
2.689 73.94396
2.69 73.346415
2.691 72.74123000000002
2.692 72.12841500000002
2.693 71.50799500000001
2.694 70.879985
2.695 70.2444
2.696 69.60127500000002
2.697 68.95060500000001
2.698 68.29243999999997
2.699 67.62683499999993
2.7 66.95368500000002
2.701 66.2732
2.702 65.58539999999999
2.703 64.89015
2.704 64.18764999999993
2.705 63.47800000000006
2.706 62.76105000000004
2.707 62.036899999999996
2.708 61.30579999999996
2.709 60.56765000000001
2.71 59.822399999999966
2.711 59.070150000000055
2.712 58.31115000000005
2.713 57.545299999999834
2.714 56.77265000000008
2.715 55.993450000000124
2.716 55.20749999999991
2.717 54.41494999999988
2.718 53.6159500000001
2.719 52.81045000000012
2.72 51.99854999999985
2.721 51.18020000000004
2.722 50.3555000000001
2.723 49.52454999999998
2.724 48.6874
2.725 47.844099999999955
2.726 46.994650000000036
2.727 46.1389999999999
2.728 45.27734999999998
2.729 44.40965000000012
2.73 43.53589999999997
2.731 42.65620000000001
2.732 41.770349999999986
2.733 40.8786999999999
2.734 39.98119999999994
2.735 39.07774999999999
2.736 38.168499999999966
2.737 37.25355
2.738 36.33285000000011
2.739 35.406350000000145
2.74 34.47429999999998
2.741 33.53684999999988
2.742 32.5938500000001
2.743 31.645400000000073
2.744 30.69154999999976
2.745 29.732500000000105
2.746 28.768399999999982
2.747 27.799049999999852
2.748 26.82450000000003
2.749 25.84509999999998
2.75 24.861100000000274
2.751 23.872050000000105
2.752 22.878299999999978
2.753 21.880099999999764
2.754 20.87729999999989
2.755 19.870150000000226
2.756 18.85870000000005
2.757 17.842850000000105
2.758 16.82265000000002
2.759 15.798549999999912
2.76 14.77039999999985
2.761 13.738149999999866
2.762 12.701950000000226
2.763 11.661850000000209
2.764 10.61819999999998
2.765 9.570799999999991
2.766 8.51974999999984
2.767 7.4650999999998495
2.768 6.406949999999966
2.769 5.345450000000112
2.77 4.280549999999966
2.771 3.2122999999998485
2.772 2.140900000000001
2.773 1.0665499999999717
2.774 -0.0109999999997612
2.775 -1.091500000000023
2.776 -2.174800000000199
2.777 -3.2609499999999154
2.778 -4.349650000000024
2.779 -5.4411500000000474
2.78 -6.535099999999821
2.781 -7.631450000000068
2.782 -8.73020000000009
2.783 -9.83099999999973
2.784 -10.934300000000134
2.785 -12.039600000000178
2.786 -13.146749999999944
2.787 -14.255950000000016
2.788 -15.366799999999916
2.789 -16.479399999999934
2.79 -17.593650000000128
2.791 -18.709299999999928
2.792 -19.82654999999993
2.793 -20.945250000000208
2.794 -22.065250000000148
2.795 -23.18639999999983
2.796 -24.30864999999997
2.797 -25.43199999999988
2.798 -26.55629999999999
2.799 -27.681350000000048
2.8 -28.807099999999735
2.801 -29.933650000000046
2.802 -31.060899999999986
2.803 -32.18855000000006
2.804 -33.316550000000305
2.805 -34.444949999999984
2.806 -35.57364999999986
2.807 -36.7025
2.808 -37.831149999999894
2.809 -38.95974999999999
2.81 -40.08815000000002
2.811 -41.21615000000009
2.812 -42.34370000000005
2.813 -43.47064999999997
2.814 -44.596950000000064
2.815 -45.72234999999994
2.816 -46.84689999999991
2.817 -47.97040000000009
2.818 -49.09265000000006
2.819 -50.21365
2.82 -51.3332
2.821 -52.45124999999993
2.822 -53.56770000000001
2.823 -54.68239999999995
2.824 -55.795349999999964
2.825 -56.90634999999996
2.826 -58.015250000000016
2.827 -59.12205000000014
2.828 -60.226650000000035
2.829 -61.329049999999874
2.83 -62.42899999999996
2.831 -63.526450000000146
2.832 -64.62139999999991
2.833 -65.71364999999989
2.834 -66.80320000000006
2.835 -67.88990000000001
2.836 -68.97359999999998
2.837 -70.05435000000003
2.838 -71.13200000000005
2.839 -72.20639999999997
2.84 -73.27754999999995
2.841 -74.34525000000001
2.842 -75.40940000000003
2.843 -76.46997500000002
2.844 -77.52679500000002
2.845 -78.57973999999996
2.846 -79.62873499999996
2.847 -80.67365000000002
2.848 -81.71435500000001
2.849 -82.75071500000001
2.85 -83.782595
2.851 -84.80990999999997
2.852 -85.83251499999999
2.853 -86.85026500000001
2.854 -87.8630635
2.855 -88.8707725
2.856 -89.8732665
2.857 -90.8704475
2.858 -91.862175
2.859 -92.84833999999998
2.86 -93.82888499999999
2.861 -94.80366000000004
2.862 -95.77253500000002
2.863 -96.73544999999999
2.864 -97.692315
2.865 -98.64298499999997
2.866 -99.58741500000001
2.867 -100.52554000000002
2.868 -101.4572
2.869 -102.38230000000001
2.87 -103.30089999999996
2.871 -104.21280000000006
2.872 -105.11785000000005
2.873 -106.01615000000002
2.874 -106.90744999999995
2.875 -107.79154999999984
2.876 -108.66850000000004
2.877 -109.53825000000003
2.878 -110.4006499999999
2.879 -111.25549999999996
2.88 -112.10274999999999
2.881 -112.94225000000012
2.882 -113.77390000000005
2.883 -114.59764999999997
2.884 -115.41329999999999
2.885 -116.22080000000014
2.886 -117.01995000000016
2.887 -117.81059999999981
2.888 -118.59294999999986
2.889 -119.3665
2.89 -120.1311
2.891 -120.88714999999999
2.892 -121.63424999999985
2.893 -122.37210000000005
2.894 -123.10075000000025
2.895 -123.82005000000017
2.896 -124.53010000000006
2.897 -125.23084999999969
2.898 -125.9218999999999
2.899 -126.60324999999999
2.9 -127.27490000000002
2.901 -127.93669999999999
2.902 -128.58864999999997
2.903 -129.2307000000003
2.904 -129.86270000000002
2.905 -130.4846499999998
2.906 -131.09650000000008
2.907 -131.6979499999999
2.908 -132.28895000000006
2.909 -132.86974999999998
2.91 -133.44009999999955
2.911 -133.9996000000003
2.912 -134.5482000000002
2.913 -135.08649999999997
2.914 -135.6139499999999
2.915 -136.13030000000012
2.916 -136.63545
2.917 -137.12939999999952
2.918 -137.61260000000053
2.919 -138.08425
2.92 -138.5443
2.921 -138.99315000000036
2.922 -139.4305499999998
2.923 -139.856
2.924 -140.26944999999958
2.925 -140.67139999999964
2.926 -141.0615000000004
2.927 -141.43925000000002
2.928 -141.80499999999972
2.929 -142.15890000000007
2.93 -142.50054999999998
2.931 -142.8299000000001
2.932 -143.14654999999996
2.933 -143.45085000000006
2.934 -143.7429000000004
2.935 -144.02194999999992
2.936 -144.2886999999997
2.937 -144.54115000000002
2.938 -144.78160000000045
2.939 -145.0149999999997
2.94 -145.22999999999965
2.941 -145.43000000000055
2.942 -145.61999999999978
2.943 -145.79499999999993
2.944 -145.96000000000055
2.945 -146.10999999999999
2.946 -146.24499999999972
2.947 -146.36999999999983
2.948 -146.48499999999967
2.949 -146.57999999999961
2.95 -146.66000000000054
2.951 -146.73000000000047
2.952 -146.7900000000001
2.953 -146.83500000000004
2.954 -146.86000000000004
2.955 -146.87499999999977
2.956 -146.8749999999991
2.957 -146.86000000000004
2.958 -146.83500000000072
2.959 -146.7999999999997
2.96 -146.7449999999995
2.961 -146.67500000000027
2.962 -146.59500000000074
2.963 -146.49500000000063
2.964 -146.38499999999888
2.965 -146.2649999999996
2.966 -146.1250000000011
2.967 -145.97499999999957
2.968 -145.809999999999
2.969 -145.6250000000006
2.97 -145.43000000000055
2.971 -145.22000000000006
2.972 -144.99500000000054
2.973 -144.75999999999934
2.974 -144.50499999999892
2.975 -144.23999999999964
2.976 -143.95999999999992
2.977 -143.66500000000116
2.978 -143.35500000000056
2.979 -143.02999999999955
2.98 -142.69499999999962
2.981 -142.33999999999912
2.982 -141.97000000000097
2.983 -141.59000000000114
2.984 -141.1949999999995
2.985 -140.78000000000006
2.986 -140.35500000000033
2.987 -139.91999999999894
2.988 -139.46499999999972
2.989 -138.98999999999995
2.99 -138.51000000000002
2.991 -138.01500000000104
2.992 -137.49499999999998
2.993 -136.965
2.994 -136.42999999999986
2.995 -135.8749999999992
2.996 -135.29500000000056
2.997 -134.71000000000038
2.998 -134.11499999999992
2.999 -133.49500000000015
3.0 -132.86500000000007
3.001 -132.21999999999957
3.002 -131.56
3.003 -130.89000000000019
3.004 -130.19999999999976
3.005 -129.4950000000003
3.006 -128.77999999999915
3.007 -128.05000000000038
3.008 -127.300000000001
3.009 -126.53999999999999
3.01 -125.7649999999999
3.011 -124.9749999999994
3.012 -124.17499999999997
3.013 -123.35499999999999
3.014 -122.52499999999971
3.015 -121.68000000000039
3.016 -120.8150000000005
3.017 -119.93999999999893
3.018 -119.05499999999985
3.019 -118.1500000000002
3.02 -117.23499999999886
3.021 -116.30499999999988
3.022 -115.35500000000032
3.023 -114.40000000000062
3.024 -113.43000000000048
3.025 -112.43999999999976
3.026 -111.44000000000014
3.027 -110.42500000000011
3.028 -109.39999999999976
3.029 -108.36000000000038
3.03 -107.30000000000044
3.031 -106.2300000000002
3.032 -105.14999999999968
3.033 -104.05500000000012
3.034 -102.93999999999997
3.035 -101.8199999999997
3.036 -100.68500000000036
3.037 -99.5349999999992
3.038 -98.37499999999916
3.039 -97.20000000000006
3.04 -96.01000000000055
3.041 -94.80500000000059
3.042 -93.59000000000034
3.043 -92.36499999999981
3.044 -91.12499999999885
3.045 -89.87000000000023
3.046 -88.60499999999993
3.047 -87.3249999999992
3.048 -86.03500000000098
3.049 -84.73500000000107
3.05 -83.41499999999918
3.051 -82.08999999999995
3.052 -80.75000000000027
3.053 -79.39500000000017
3.054 -78.03499999999991
3.055 -76.65999999999923
3.056 -75.2699999999995
3.057 -73.8699999999995
3.058 -72.46000000000197
3.059 -71.03499999999985
3.06 -69.59999999999744
3.061 -68.16000000000044
3.062 -66.70500000000024
3.063 -65.22999999999945
3.064 -63.75000000000131
3.065 -62.265000000000235
3.066 -60.764999999998736
3.067 -59.24999999999958
3.068 -57.725000000000136
3.069 -56.19500000000055
3.07 -54.655000000000676
3.071 -53.10000000000037
3.072 -51.534999999999776
3.073 -49.95999999999889
3.074 -48.3750000000005
3.075 -46.78000000000182
3.076 -45.175000000000075
3.077 -43.564999999998186
3.078 -41.93999999999865
3.079 -40.30500000000159
3.08 -38.66500000000161
3.081 -37.01499999999858
3.082 -35.35000000000066
3.083 -33.67999999999982
3.084 -31.999999999998696
3.085 -30.31000000000006
3.086 -28.615000000001277
3.087 -26.905000000002065
3.088 -25.189999999999934
3.089 -23.470000000000436
3.09 -21.73999999999787
3.091 -19.994999999997653
3.092 -18.24500000000007
3.093 -16.49500000000248
3.094 -14.730000000001686
3.095 -12.95499999999783
3.096 -11.179999999999524
3.097 -9.390000000000786
3.098 -7.59499999999913
3.099 -5.800000000000249
3.1 -3.9900000000009372
3.101 -2.1749999999987057
3.102 -0.35499999999910603
3.103 1.4749999999980057
3.104 3.3099999999980367
3.105 5.150000000000987
3.106 6.995000000001306
3.107 8.844999999998993
3.108 10.704999999999742
3.109 12.570000000000636
3.11 14.434999999998755
3.111 16.309999999999935
3.112 18.190000000001262
3.113 20.074999999999953
3.114 21.964999999998792
3.115 23.860000000000547
3.116 25.76000000000245
3.117 27.659999999998796
3.118 29.56999999999821
3.119 31.48500000000054
3.12 33.39499999999995
3.121 35.31499999999965
3.122 37.24499999999964
3.123 39.17000000000226
3.124 41.10000000000225
3.125 43.03999999999974
3.126 44.97499999999987
3.127 46.91500000000015
3.128 48.864999999997934
3.129 50.809999999998354
3.13 52.760000000001696
3.131 54.71499999999963
3.132 56.66500000000019
3.133 58.62500000000104
3.134 60.58499999999911
3.135 62.54499999999996
3.136 64.51000000000096
3.137 66.47499999999917
3.138 68.4450000000003
3.139 70.4100000000013
3.14 72.37999999999967
3.141 74.34999999999803
3.142 76.31999999999917
3.143 78.29500000000044
3.144 80.2649999999988
3.145 82.23500000000134
3.146 84.21000000000123
3.147 86.18499999999973
3.148 88.15499999999949
3.149 90.12999999999937
3.15 92.10000000000052
3.151 94.07000000000026
3.152 96.04500000000016
3.153 98.00999999999976
3.154 99.97499999999937
3.155 101.9450000000005
3.156 103.9100000000001
3.157 105.87499999999972
3.158 107.83500000000058
3.159 109.79500000000002
3.16 111.7549999999995
3.161 113.70500000000006
3.162 115.66000000000076
3.163 117.60999999999993
3.164 119.55499999999897
3.165 121.50000000000077
3.166 123.44000000000104
3.167 125.37999999999994
3.168 127.31500000000007
3.169 129.24500000000006
3.17 131.1699999999999
3.171 133.09499999999974
3.172 135.01499999999945
3.173 136.92999999999898
3.174 138.83999999999978
3.175 140.74500000000046
3.176 142.64999999999972
3.177 144.54500000000007
3.178 146.43000000000018
3.179 148.3200000000004
3.18 150.20500000000047
3.181 152.0750000000001
3.182 153.94499999999977
3.183 155.80999999999926
3.184 157.67000000000002
3.185 159.52500000000063
3.186 161.36999999999958
3.187 163.20999999999975
3.188 165.0449999999998
3.189 166.86999999999952
3.19 168.6900000000005
3.191 170.4999999999998
3.192 172.30500000000038
3.193 174.10500000000079
3.194 175.89999999999966
3.195 177.68499999999966
3.196 179.45500000000058
3.197 181.22500000000014
3.198 182.9849999999994
3.199 184.73499999999976
3.2 186.47499999999982
3.201 188.20999999999975
3.202 189.9350000000008
3.203 191.65000000000015
3.204 193.35999999999936
3.205 195.0599999999997
3.206 196.74499999999955
3.207 198.42000000000053
3.208 200.09500000000014
3.209 201.75500000000065
3.21 203.40000000000077
3.211 205.03499999999923
3.212 206.66500000000033
3.213 208.28499999999968
3.214 209.89499999999884
3.215 211.49000000000026
3.216 213.0699999999999
3.217 214.64999999999955
3.218 216.21500000000015
3.219 217.7650000000003
3.22 219.30500000000018
3.221 220.82999999999964
3.222 222.3500000000003
3.223 223.8600000000007
3.224 225.34999999999985
3.225 226.8300000000001
3.226 228.30000000000004
3.227 229.7599999999997
3.228 231.20500000000027
3.229 232.6349999999998
3.23 234.05499999999967
3.231 235.46000000000055
3.232 236.85499999999968
3.233 238.23499999999984
3.234 239.6050000000004
3.235 240.95844999999989
3.236 242.29480000000012
3.237 243.62245000000001
3.238 244.93484999999967
3.239 246.2335000000003
3.24 247.51800000000003
3.241 248.7878999999998
3.242 250.04370000000011
3.243 251.2849999999997
3.244 252.5113500000002
3.245 253.72280000000023
3.246 254.91939999999977
3.247 256.1010500000002
3.248 257.2673999999997
3.249 258.4185499999995
3.25 259.5546000000004
3.251 260.67515000000003
3.252 261.78004999999996
3.253 262.8691500000002
3.254 263.9423999999998
3.255 264.9998499999997
3.256 266.04125000000005
3.257 267.0664000000003
3.258 268.07540000000006
3.259 269.0682499999999
3.26 270.04465000000016
3.261 271.0045999999997
3.262 271.9480499999998
3.263 272.8747500000002
3.264 273.7846
3.265 274.6776500000001
3.266 275.5538
3.267 276.41284999999993
3.268 277.25475
3.269 278.07947
3.27 278.88686
3.271 279.67678499999994
3.272 280.44921500000004
3.273 281.204035
3.274 281.94111999999996
3.275 282.66036500000007
3.276 283.361705
3.277 284.045045
3.278 284.71030000000013
3.279 285.35725
3.28 285.9859499999999
3.281 286.5963499999999
3.282 287.18820000000005
3.283 287.76145
3.284 288.31615
3.285 288.8521000000002
3.286 289.3692
3.287 289.86745
3.288 290.34669999999994
3.289 290.80699999999985
3.29 291.2482500000001
3.291 291.6704499999999
3.292 292.07334999999983
3.293 292.4569000000002
3.294 292.8212499999999
3.295 293.16640000000007
3.296 293.4919500000001
3.297 293.79799999999994
3.298 294.0844499999998
3.299 294.35120000000023
3.3 294.59860000000043
3.301 294.82614999999936
3.302 295.0340499999995
3.303 295.22220000000044
3.304 295.3902000000001
3.305 295.5384499999998
3.306 295.66695000000016
3.307 295.7746000000004
3.308 295.86149999999975
3.309 295.93499999999995
3.31 295.98000000000053
3.311 296.0049999999998
3.312 296.0199999999996
3.313 296.0049999999998
3.314 295.97000000000025
3.315 295.9150000000001
3.316 295.84
3.317 295.7499999999995
3.318 295.63999999999976
3.319 295.5050000000001
3.32 295.34499999999963
3.321 295.17000000000013
3.322 294.98000000000025
3.323 294.76000000000084
3.324 294.51999999999947
3.325 294.26499999999913
3.326 293.9900000000009
3.327 293.6900000000006
3.328 293.3699999999997
3.329 293.0299999999997
3.33 292.6700000000004
3.331 292.2900000000006
3.332 291.88500000000005
3.333 291.46499999999907
3.334 291.02499999999895
3.335 290.5600000000008
3.336 290.0750000000007
3.337 289.57499999999885
3.338 289.0500000000004
3.339 288.50000000000125
3.34 287.92999999999876
3.341 287.34499999999997
3.342 286.73500000000047
3.343 286.104999999999
3.344 285.45999999999987
3.345 284.7900000000001
3.346 284.0999999999996
3.347 283.3849999999999
3.348 282.65000000000094
3.349 281.9000000000002
3.35 281.1250000000001
3.351 280.33000000000084
3.352 279.51999999999975
3.353 278.6799999999992
3.354 277.8249999999996
3.355 276.9500000000008
3.356 276.0499999999999
3.357 275.13499999999993
3.358 274.20000000000084
3.359 273.2399999999982
3.36 272.26000000000056
3.361 271.26000000000096
3.362 270.2399999999994
3.363 269.20500000000015
3.364 268.1500000000003
3.365 267.06999999999977
3.366 265.96499999999855
3.367 264.8499999999998
3.368 263.7100000000003
3.369 262.5500000000003
3.37 261.3749999999998
3.371 260.1750000000014
3.372 258.9549999999996
3.373 257.7200000000002
3.374 256.46
3.375 255.1799999999993
3.376 253.89000000000107
3.377 252.56999999999917
3.378 251.22999999999948
3.379 249.8749999999994
3.38 248.5000000000015
3.381 247.11000000000038
3.382 245.6899999999984
3.383 244.25500000000153
3.384 242.80500000000148
3.385 241.3299999999979
3.386 239.83999999999946
3.387 238.33000000000047
3.388 236.79999999999814
3.389 235.2500000000007
3.39 233.68500000000014
3.391 232.09999999999894
3.392 230.49499999999998
3.393 228.8750000000006
3.394 227.23000000000047
3.395 225.5699999999999
3.396 223.90000000000185
3.397 222.2000000000002
3.398 220.48499999999805
3.399 218.75500000000102
3.4 217.00500000000065
3.401 215.23999999999987
3.402 213.4550000000013
3.403 211.64999999999932
3.404 209.82999999999973
3.405 207.99999999999983
3.406 206.14499999999921
3.407 204.27000000000083
3.408 202.38499999999937
3.409 200.48500000000024
3.41 198.5600000000004
3.411 196.62000000000012
3.412 194.66999999999956
3.413 192.69999999999843
3.414 190.7099999999995
3.415 188.70500000000013
3.416 186.69000000000045
3.417 184.65500000000023
3.418 182.59999999999943
3.419 180.53000000000097
3.42 178.44500000000207
3.421 176.3500000000001
3.422 174.23500000000035
3.423 172.1050000000002
3.424 169.95999999999955
3.425 167.79499999999837
3.426 165.61499999999953
3.427 163.42500000000038
3.428 161.22500000000096
3.429 159.00500000000096
3.43 156.7649999999976
3.431 154.5149999999995
3.432 152.250000000001
3.433 149.96999999999926
3.434 147.68000000000004
3.435 145.37000000000023
3.436 143.05000000000013
3.437 140.71999999999974
3.438 138.36999999999878
3.439 136.00500000000017
3.44 133.63000000000125
3.441 131.24499999999927
3.442 128.84499999999966
3.443 126.4299999999996
3.444 123.9999999999991
3.445 121.56000000000111
3.446 119.1150000000002
3.447 116.6499999999987
3.448 114.1749999999997
3.449 111.68500000000026
3.45 109.18500000000053
3.451 106.68000000000066
3.452 104.15000000000008
3.453 101.6199999999995
3.454 99.08000000000139
3.455 96.51999999999994
3.456 93.95499999999835
3.457 91.38000000000201
3.458 88.79499999999985
3.459 86.20000000000016
3.46 83.59000000000006
3.461 80.9749999999998
3.462 78.35000000000203
3.463 75.70999999999827
3.464 73.07000000000008
3.465 70.41500000000144
3.466 67.74999999999976
3.467 65.08499999999806
3.468 62.40499999999871
3.469 59.710000000001706
3.47 57.01499999999915
3.471 54.30999999999908
3.472 51.5950000000015
3.473 48.875000000001
3.474 46.145000000000216
3.475 43.414999999999424
3.476 40.66999999999821
3.477 37.91499999999948
3.478 35.16000000000075
3.479 32.390000000001585
3.48 29.614999999999505
3.481 26.84500000000034
3.482 24.06000000000075
3.483 21.259999999997948
3.484 18.465000000000842
3.485 15.665000000000816
3.486 12.85000000000036
3.487 10.034999999999904
3.488 7.219999999999449
3.489 4.389999999998562
3.49 1.56000000000045
3.491 -1.2749999999978057
3.492 -4.115000000001756
3.493 -6.960000000000299
3.494 -9.809999999998986
3.495 -12.660000000000448
3.496 -15.51499999999928
3.497 -18.370000000000886
3.498 -21.235000000000003
3.499 -24.09999999999912
3.5 -26.97000000000116
3.501 -29.845000000000567
3.502 -32.714999999999826
3.503 -35.58499999999909
3.504 -38.46499999999864
3.505 -41.345000000000965
3.506 -44.22500000000051
3.507 -47.110000000000205
3.508 -49.98999999999975
3.509 -52.86999999999931
3.51 -55.75500000000177
3.511 -58.64499999999884
3.512 -61.52999999999853
3.513 -64.415000000001
3.514 -67.3000000000007
3.515 -70.18500000000039
3.516 -73.07500000000022
3.517 -75.95999999999992
3.518 -78.83999999999946
3.519 -81.72499999999916
3.52 -84.614999999999
3.521 -87.49500000000133
3.522 -90.37000000000073
3.523 -93.25000000000028
3.524 -96.12499999999969
3.525 -98.99999999999909
3.526 -101.87000000000113
3.527 -104.74000000000039
3.528 -107.60999999999964
3.529 -110.46999999999862
3.53 -113.33500000000052
3.531 -116.19500000000227
3.532 -119.04499999999818
3.533 -121.8899999999995
3.534 -124.74000000000096
3.535 -127.58499999999951
3.536 -130.42000000000053
3.537 -133.2549999999988
3.538 -136.08499999999967
3.539 -138.90500000000029
3.54 -141.72500000000088
3.541 -144.5350000000012
3.542 -147.33999999999858
3.543 -150.14499999999876
3.544 -152.93500000000125
3.545 -155.725000000001
3.546 -158.50500000000045
3.547 -161.27999999999975
3.548 -164.04999999999893
3.549 -166.81000000000057
3.55 -169.5649999999993
3.551 -172.3100000000005
3.552 -175.04500000000144
3.553 -177.77499999999947
3.554 -180.5000000000001
3.555 -183.21500000000046
3.556 -185.92000000000053
3.557 -188.61499999999754
3.558 -191.2999999999998
3.559 -193.97500000000178
3.56 -196.64499999999808
3.561 -199.30999999999977
3.562 -201.96000000000103
3.563 -204.59499999999906
3.564 -207.22499999999977
3.565 -209.84500000000014
3.566 -212.45500000000027
3.567 -215.04999999999995
3.568 -217.63499999999937
3.569 -220.2150000000014
3.57 -222.77500000000003
3.571 -225.32499999999845
3.572 -227.86999999999944
3.573 -230.3949999999999
3.574 -232.91000000000003
3.575 -235.41499999999994
3.576 -237.90499999999938
3.577 -240.38500000000127
3.578 -242.85000000000002
3.579 -245.2999999999983
3.58 -247.7350000000017
3.581 -250.16000000000201
3.582 -252.57499999999933
3.583 -254.9699999999988
3.584 -257.35000000000065
3.585 -259.72499999999957
3.586 -262.0800000000006
3.587 -264.41500000000116
3.588 -266.73999999999864
3.589 -269.0499999999985
3.59 -271.3450000000006
3.591 -273.6200000000022
3.592 -275.8850000000007
3.593 -278.1349999999988
3.594 -280.35999999999893
3.595 -282.5750000000016
3.596 -284.775000000001
3.597 -286.95499999999987
3.598 -289.1149999999981
3.599 -291.25999999999874
3.6 -293.39500000000186
3.601 -295.5050000000015
3.602 -297.5950000000005
3.603 -299.6749999999993
3.604 -301.7349999999974
3.605 -303.77500000000055
3.606 -305.79500000000036
3.607 -307.7949999999996
3.608 -309.78000000000117
3.609 -311.74999999999955
3.61 -313.69499999999994
3.611 -315.6199999999998
3.612 -317.52500000000043
3.613 -319.4149999999993
3.614 -321.28499999999894
3.615 -323.1300000000006
3.616 -324.96500000000066
3.617 -326.775
3.618 -328.5549999999998
3.619 -330.32499999999936
3.62 -332.0749999999997
3.621 -333.80500000000086
3.622 -335.51
3.623 -337.1899999999997
3.624 -338.8600000000006
3.625 -340.5050000000007
3.626 -342.12500000000006
3.627 -343.7199999999987
3.628 -345.2999999999998
3.629 -346.86000000000024
3.63 -348.395
3.631 -349.90500000000037
3.632 -351.39500000000015
3.633 -352.8649999999994
3.634 -354.3099999999993
3.635 -355.7299999999999
3.636 -357.12999999999994
3.637 -358.5100000000008
3.638 -359.8550000000006
3.639 -361.18499999999995
3.64 -362.4950000000002
3.641 -363.7749999999995
3.642 -365.0349999999996
3.643 -366.2650000000003
3.644 -367.4750000000004
3.645 -368.66499999999996
3.646 -369.8199999999999
3.647 -370.9550000000006
3.648 -372.0699999999993
3.649 -373.15999999999946
3.65 -374.2200000000001
3.651 -375.25500000000005
3.652 -376.27000000000004
3.653 -377.2600000000001
3.654 -378.2221000000002
3.655 -379.1570000000001
3.656 -380.06899999999956
3.657 -380.95525000000004
3.658 -381.8162
3.659 -382.6513999999996
3.66 -383.46090000000027
3.661 -384.24430000000007
3.662 -385.0020500000002
3.663 -385.73405
3.664 -386.43979999999976
3.665 -387.11935000000017
3.666 -387.7727500000001
3.667 -388.3998499999999
3.668 -389.0005999999998
3.669 -389.57505
3.67 -390.1228000000003
3.671 -390.64400000000006
3.672 -391.1385499999998
3.673 -391.60604999999987
3.674 -392.04675
3.675 -392.46045
3.676 -392.8471
3.677 -393.20670000000007
3.678 -393.53902999999997
3.679 -393.8440949999999
3.68 -394.12186
3.681 -394.37222
3.682 -394.595135
3.683 -394.79058499999996
3.684 -394.95842500000003
3.685 -395.09875
3.686 -395.2114999999999
3.687 -395.29660000000007
3.688 -395.35409999999996
3.689 -395.3838499999999
3.69 -395.38590000000005
3.691 -395.36025
3.692 -395.30695
3.693 -395.2257000000001
3.694 -395.1167500000002
3.695 -394.98004999999995
3.696 -394.8155999999998
3.697 -394.6233499999996
3.698 -394.4028000000002
3.699 -394.15435000000053
3.7 -393.87830000000014
3.701 -393.5742999999998
3.702 -393.24239999999963
3.703 -392.8825499999997
3.704 -392.49435
3.705 -392.0782500000004
3.706 -391.6333000000001
3.707 -391.1616499999999
3.708 -390.6649999999998
3.709 -390.13499999999976
3.71 -389.5800000000005
3.711 -388.9950000000003
3.712 -388.37999999999994
3.713 -387.7449999999997
3.714 -387.07999999999936
3.715 -386.38000000000005
3.716 -385.65500000000003
3.717 -384.90500000000065
3.718 -384.12500000000045
3.719 -383.3199999999995
3.72 -382.48500000000047
3.721 -381.6199999999992
3.722 -380.72999999999996
3.723 -379.815
3.724 -378.8699999999992
3.725 -377.8950000000003
3.726 -376.89500000000066
3.727 -375.8650000000002
3.728 -374.80999999999904
3.729 -373.7299999999999
3.73 -372.6199999999999
3.731 -371.4850000000006
3.732 -370.3200000000004
3.733 -369.1249999999993
3.734 -367.9050000000003
3.735 -366.6650000000007
3.736 -365.3950000000003
3.737 -364.09000000000026
3.738 -362.7649999999996
3.739 -361.4099999999995
3.74 -360.0300000000001
3.741 -358.63000000000005
3.742 -357.1950000000004
3.743 -355.73500000000007
3.744 -354.24999999999903
3.745 -352.74
3.746 -351.2000000000015
3.747 -349.6399999999983
3.748 -348.0499999999997
3.749 -346.43000000000035
3.75 -344.79500000000047
3.751 -343.1299999999998
3.752 -341.43499999999824
3.753 -339.71500000000157
3.754 -337.97500000000144
3.755 -336.20500000000055
3.756 -334.40999999999883
3.757 -332.5949999999994
3.758 -330.75499999999926
3.759 -328.88999999999834
3.76 -326.99500000000216
3.761 -325.08000000000254
3.762 -323.13999999999953
3.763 -321.1699999999984
3.764 -319.1849999999996
3.765 -317.17500000000007
3.766 -315.1349999999997
3.767 -313.0750000000015
3.768 -310.995
3.769 -308.88999999999777
3.77 -306.7600000000004
3.771 -304.60500000000224
3.772 -302.42500000000064
3.773 -300.22999999999854
3.774 -298.00999999999857
3.775 -295.7650000000006
3.776 -293.4999999999993
3.777 -291.2049999999999
3.778 -288.8950000000001
3.779 -286.5649999999997
3.78 -284.2100000000014
3.781 -281.8349999999997
3.782 -279.42999999999995
3.783 -277.00999999999976
3.784 -274.57499999999914
3.785 -272.1150000000006
3.786 -269.63000000000125
3.787 -267.1249999999986
3.788 -264.59999999999815
3.789 -262.05499999999995
3.79 -259.49500000000126
3.791 -256.915000000002
3.792 -254.30999999999923
3.793 -251.6849999999987
3.794 -249.04000000000036
3.795 -246.3800000000016
3.796 -243.70499999999961
3.797 -241.00499999999968
3.798 -238.2849999999992
3.799 -235.54999999999825
3.8 -232.80000000000243
3.801 -230.03000000000048
3.802 -227.23999999999796
3.803 -224.4350000000006
3.804 -221.60999999999987
3.805 -218.76999999999867
3.806 -215.92
3.807 -213.04500000000058
3.808 -210.1500000000006
3.809 -207.25000000000045
3.81 -204.32999999999976
3.811 -201.38500000000113
3.812 -198.43499999999958
3.813 -195.47000000000037
3.814 -192.48500000000058
3.815 -189.48499999999757
3.816 -186.4699999999997
3.817 -183.44500000000153
3.818 -180.40500000000014
3.819 -177.34999999999835
3.82 -174.2750000000015
3.821 -171.19000000000162
3.822 -168.09499999999866
3.823 -164.98500000000084
3.824 -161.8599999999998
3.825 -158.7199999999983
3.826 -155.57499999999948
3.827 -152.4150000000002
3.828 -149.2400000000005
3.829 -146.0550000000005
3.83 -142.8600000000002
3.831 -139.6499999999995
3.832 -136.4300000000013
3.833 -133.2
3.834 -129.95999999999842
3.835 -126.70999999999933
3.836 -123.44999999999995
3.837 -120.18000000000029
3.838 -116.8950000000002
3.839 -113.6100000000001
3.84 -110.31499999999971
3.841 -107.00000000000153
3.842 -103.68500000000058
3.843 -100.36499999999948
3.844 -97.03500000000088
3.845 -93.6949999999992
3.846 -90.34500000000001
3.847 -86.99500000000083
3.848 -83.63499999999857
3.849 -80.2649999999988
3.85 -76.89000000000168
3.851 -73.51000000000163
3.852 -70.12499999999866
3.853 -66.72999999999818
3.854 -63.33000000000033
3.855 -59.934999999999846
3.856 -56.52499999999894
3.857 -53.11000000000065
3.858 -49.70000000000252
3.859 -46.27500000000118
3.86 -42.84999999999983
3.861 -39.419999999998346
3.862 -35.98999999999963
3.863 -32.555000000000774
3.864 -29.114999999999004
3.865 -25.675000000000004
3.866 -22.23000000000086
3.867 -18.789999999999086
3.868 -15.344999999999942
3.869 -11.890000000000512
3.87 -8.439999999998449
3.871 -4.989999999999162
3.872 -1.534999999999731
3.873 1.9199999999996997
3.874 5.3749999999991305
3.875 8.824999999998418
3.876 12.280000000000623
3.877 15.729999999999912
3.878 19.18499999999934
3.879 22.64000000000155
3.88 26.08500000000069
3.881 29.53499999999998
3.882 32.98499999999927
3.883 36.42999999999841
3.884 39.87500000000033
3.885 43.31499999999933
3.886 46.74999999999818
3.887 50.18500000000259
3.888 53.61000000000116
3.889 57.03999999999987
3.89 60.46500000000121
3.891 63.87999999999949
3.892 67.29499999999777
3.893 70.70499999999869
3.894 74.11000000000223
3.895 77.51000000000008
3.896 80.89999999999765
3.897 84.28500000000061
3.898 87.6700000000008
3.899 91.04500000000071
3.9 94.41500000000048
3.901 97.77499999999995
3.902 101.12499999999913
3.903 104.47499999999832
3.904 107.82000000000014
3.905 111.15000000000153
3.906 114.46999999999986
3.907 117.7850000000008
3.908 121.09500000000162
3.909 124.39499999999937
3.91 127.6849999999996
3.911 130.96499999999955
3.912 134.23499999999922
3.913 137.49999999999872
3.914 140.75500000000073
3.915 143.9950000000023
3.916 147.22500000000082
3.917 150.4499999999992
3.918 153.6599999999999
3.919 156.86000000000033
3.92 160.04999999999768
3.921 163.22500000000016
3.922 166.39000000000237
3.923 169.54499999999874
3.924 172.68499999999742
3.925 175.8150000000014
3.926 178.93500000000228
3.927 182.03499999999983
3.928 185.1249999999999
3.929 188.19999999999948
3.93 191.25999999999866
3.931 194.31000000000031
3.932 197.34500000000153
3.933 200.36499999999955
3.934 203.36999999999992
3.935 206.35999999999987
3.936 209.33499999999938
3.937 212.29500000000124
3.938 215.2349999999997
3.939 218.16499999999795
3.94 221.08000000000126
3.941 223.9700000000011
3.942 226.84999999999786
3.943 229.71499999999975
3.944 232.56000000000108
3.945 235.38499999999908
3.946 238.19499999999937
3.947 240.9949999999994
3.948 243.77000000000146
3.949 246.5250000000002
3.95 249.25999999999834
3.951 251.98500000000178
3.952 254.68999999999906
3.953 257.3699999999984
3.954 260.04000000000025
3.955 262.69000000000153
3.956 265.31500000000204
3.957 267.9199999999993
3.958 270.51499999999896
3.959 273.08500000000066
3.96 275.6299999999989
3.961 278.1599999999995
3.962 280.6700000000023
3.963 283.15999999999894
3.964 285.62499999999767
3.965 288.0750000000015
3.966 290.505000000002
3.967 292.909999999999
3.968 295.2949999999982
3.969 297.6549999999994
3.97 300.0000000000003
3.971 302.3200000000004
3.972 304.6149999999997
3.973 306.89500000000146
3.974 309.1499999999997
3.975 311.38
3.976 313.5900000000025
3.977 315.77499999999867
3.978 317.9399999999999
3.979 320.0800000000004
3.98 322.1950000000001
3.981 324.2899999999993
3.982 326.35999999999774
3.983 328.4100000000012
3.984 330.43500000000114
3.985 332.43000000000023
3.986 334.4049999999987
3.987 336.3549999999993
3.988 338.2800000000019
3.989 340.18000000000103
3.99 342.0599999999996
3.991 343.9150000000002
3.992 345.7349999999998
3.993 347.53999999999894
3.994 349.31500000000005
3.995 351.0650000000004
3.996 352.7950000000002
3.997 354.4949999999991
3.998 356.1649999999999
3.999 357.8150000000002
4.0 359.43999999999977
4.001 361.0349999999998
4.002 362.60499999999917
4.003 364.1500000000006
4.004 365.67000000000127
4.005 367.1599999999997
4.006 368.629999999999
4.007 370.0700000000001
4.008 371.4800000000004
4.009 372.8700000000001
4.01 374.23000000000036
4.011 375.56499999999994
4.012 376.87
4.013 378.1499999999993
4.014 379.40499999999935
4.015 380.6250000000011
4.016 381.82999999999964
4.017 383.00499999999874
4.018 384.145000000001
4.019 385.2600000000011
4.02 386.34999999999917
4.021 387.4149999999993
4.022 388.44999999999993
4.023 389.4599999999998
4.024 390.4400000000002
4.025 391.38999999999976
4.026 392.3099999999999
4.027 393.20500000000067
4.028 394.08000000000084
4.029 394.91999999999996
4.03 395.7299999999997
4.031 396.50999999999993
4.032 397.2650000000001
4.033 397.9999999999997
4.034 398.6949999999996
4.035 399.3650000000001
4.036 400.01
4.037 400.62335000000047
4.038 401.2110499999999
4.039 401.7673499999999
4.04 402.2971
4.041 402.7981499999999
4.042 403.2708500000003
4.043 403.71565
4.044 404.1318000000002
4.045 404.5196000000001
4.046 404.87924999999984
4.047 405.2104499999997
4.048 405.5132999999999
4.049 405.78785
4.05 406.0341500000002
4.051 406.25185000000005
4.052 406.44104999999973
4.053 406.60204999999996
4.054 406.7346500000001
4.055 406.83884999999987
4.056 406.91460000000006
4.057 406.96180000000004
4.058 406.9804999999999
4.059 406.970765
4.06 406.9326050000001
4.061 406.8659267499999
4.062 406.770805
4.063 406.64722825
4.064 406.49519000000004
4.065 406.3147799999999
4.066 406.1059499999999
4.067 405.86875
4.068 405.60335
4.069 405.3098500000001
4.07 404.98794999999984
4.071 404.63784999999996
4.072 404.25995000000006
4.073 403.8539000000001
4.074 403.4198999999998
4.075 402.9580999999998
4.076 402.46860000000027
4.077 401.9514000000002
4.078 401.4061999999999
4.079 400.8334000000002
4.08 400.2336500000002
4.081 399.6062999999994
4.082 398.95135
4.083 398.26930000000027
4.084 397.55999999999955
4.085 396.8238999999998
4.086 396.0612000000002
4.087 395.2716000000002
4.088 394.44999999999965
4.089 393.60500000000036
4.09 392.74000000000046
4.091 391.8399999999995
4.092 390.91499999999996
4.093 389.96500000000043
4.094 388.985
4.095 387.98000000000025
4.096 386.94999999999976
4.097 385.8999999999987
4.098 384.8149999999995
4.099 383.70000000000067
4.1 382.565
4.101 381.405
4.102 380.22000000000054
4.103 379.0050000000003
4.104 377.7650000000007
4.105 376.5049999999992
4.106 375.2149999999996
4.107 373.8950000000005
4.108 372.5549999999994
4.109 371.1900000000004
4.11 369.80000000000064
4.111 368.3850000000002
4.112 366.9400000000003
4.113 365.4749999999998
4.114 363.98999999999876
4.115 362.4749999999996
4.116 360.930000000001
4.117 359.3700000000005
4.118 357.78499999999934
4.119 356.1700000000001
4.12 354.53500000000025
4.121 352.8799999999999
4.122 351.20000000000016
4.123 349.4899999999995
4.124 347.7599999999997
4.125 346.0050000000006
4.126 344.22999999999956
4.127 342.4350000000007
4.128 340.6100000000009
4.129 338.7649999999992
4.13 336.8999999999983
4.131 335.0099999999995
4.132 333.1
4.133 331.1700000000001
4.134 329.21500000000214
4.135 327.2350000000007
4.136 325.2299999999986
4.137 323.20999999999873
4.138 321.1750000000013
4.139 319.11000000000024
4.14 317.02499999999856
4.141 314.91999999999905
4.142 312.79000000000167
4.143 310.6500000000012
4.144 308.485
4.145 306.29500000000087
4.146 304.0899999999985
4.147 301.86499999999836
4.148 299.62500000000057
4.149 297.3599999999993
4.15 295.07000000000005
4.151 292.7650000000004
4.152 290.4500000000004
4.153 288.10999999999973
4.154 285.74499999999836
4.155 283.3700000000022
4.156 280.9800000000001
4.157 278.56500000000005
4.158 276.1300000000022
4.159 273.68499999999847
4.16 271.21499999999963
4.161 268.73000000000036
4.162 266.22999999999786
4.163 263.7100000000003
4.164 261.1750000000024
4.165 258.620000000001
4.166 256.04999999999933
4.167 253.46499999999992
4.168 250.86500000000012
4.169 248.24999999999986
4.17 245.60999999999888
4.171 242.95999999999762
4.172 240.2950000000015
4.173 237.61000000000197
4.174 234.91999999999956
4.175 232.20999999999935
4.176 229.47999999999857
4.177 226.74000000000026
4.178 223.9900000000017
4.179 221.21999999999974
4.18 218.43500000000014
4.181 215.64000000000027
4.182 212.82999999999993
4.183 210.0049999999992
4.184 207.16999999999817
4.185 204.31999999999948
4.186 201.4600000000005
4.187 198.59000000000125
4.188 195.70000000000144
4.189 192.79999999999853
4.19 189.89499999999825
4.191 186.97500000000034
4.192 184.04000000000198
4.193 181.1000000000007
4.194 178.144999999999
4.195 175.17499999999964
4.196 172.20000000000013
4.197 169.21500000000034
4.198 166.22000000000025
4.199 163.20999999999975
4.2 160.19499999999908
4.201 157.17000000000093
4.202 154.12999999999954
4.203 151.08999999999816
4.204 148.0350000000019
4.205 144.97000000000259
4.206 141.8999999999976
4.207 138.81999999999783
4.208 135.7300000000006
4.209 132.6350000000004
4.21 129.52999999999992
4.211 126.4199999999993
4.212 123.30500000000133
4.213 120.17500000000014
4.214 117.04499999999895
4.215 113.9100000000004
4.216 110.7700000000017
4.217 107.61999999999993
4.218 104.45999999999789
4.219 101.29500000000124
4.22 98.13000000000183
4.221 94.9599999999995
4.222 91.78499999999978
4.223 88.60499999999993
4.224 85.41999999999994
4.225 82.2299999999998
4.226 79.03999999999967
4.227 75.84499999999939
4.228 72.63999999999882
4.229 69.43500000000103
4.23 66.23000000000046
4.231 63.01999999999974
4.232 59.80500000000166
4.233 56.59500000000095
4.234 53.37499999999995
4.235 50.15499999999895
4.236 46.93499999999795
4.237 43.70499999999944
4.238 40.48000000000107
4.239 37.26000000000007
4.24 34.029999999998786
4.241 30.80000000000027
4.242 27.57000000000176
4.243 24.340000000000472
4.244 21.109999999999186
4.245 17.880000000000674
4.246 14.649999999999386
4.247 11.419999999998097
4.248 8.189999999999586
4.249 4.960000000001075
4.25 1.734999999999931
4.251 -1.4900000000012126
4.252 -4.714999999999581
4.253 -7.939999999997949
4.254 -11.159999999998949
4.255 -14.374999999999805
4.256 -17.585000000000516
4.257 -20.800000000001372
4.258 -24.00999999999931
4.259 -27.21499999999988
4.26 -30.415000000000305
4.261 -33.61500000000073
4.262 -36.81000000000101
4.263 -39.99499999999823
4.264 -43.18499999999836
4.265 -46.36500000000099
4.266 -49.53500000000055
4.267 -52.71000000000026
4.268 -55.87499999999967
4.269 -59.03499999999895
4.27 -62.19000000000086
4.271 -65.3349999999997
4.272 -68.47999999999854
4.273 -71.62000000000002
4.274 -74.74500000000106
4.275 -77.86500000000196
4.276 -80.98500000000008
4.277 -84.08999999999777
4.278 -87.19000000000088
4.279 -90.28500000000106
4.28 -93.36499999999803
4.281 -96.44000000000041
4.282 -99.51500000000001
4.283 -102.57499999999919
4.284 -105.62500000000085
4.285 -108.66499999999945
4.286 -111.70000000000068
4.287 -114.72500000000163
4.288 -117.73499999999937
4.289 -120.73999999999974
4.29 -123.73999999999997
4.291 -126.72499999999975
4.292 -129.6949999999991
4.293 -132.6600000000011
4.294 -135.61500000000004
4.295 -138.55499999999853
4.296 -141.48500000000232
4.297 -144.41000000000037
4.298 -147.31499999999787
4.299 -150.21500000000077
4.3 -153.10500000000062
4.301 -155.96999999999971
4.302 -158.83000000000146
4.303 -161.6850000000003
4.304 -164.51999999999856
4.305 -167.33999999999915
4.306 -170.1549999999996
4.307 -172.9499999999995
4.308 -175.73500000000186
4.309 -178.50500000000102
4.31 -181.25999999999976
4.311 -184.00999999999834
4.312 -186.734999999999
4.313 -189.44500000000198
4.314 -192.14499999999913
4.315 -194.82999999999862
4.316 -197.50000000000045
4.317 -200.15500000000185
4.318 -202.79500000000007
4.319 -205.4199999999978
4.32 -208.03000000000068
4.321 -210.62000000000026
4.322 -213.1899999999992
4.323 -215.75000000000065
4.324 -218.2950000000017
4.325 -220.81999999999934
4.326 -223.32999999999936
4.327 -225.82000000000156
4.328 -228.29500000000058
4.329 -230.75499999999914
4.33 -233.1949999999999
4.331 -235.61500000000012
4.332 -238.0199999999999
4.333 -240.4099999999992
4.334 -242.77999999999798
4.335 -245.1300000000017
4.336 -247.4600000000021
4.337 -249.7749999999993
4.338 -252.06999999999869
4.339 -254.34500000000025
4.34 -256.6050000000014
4.341 -258.8449999999992
4.342 -261.0649999999992
4.343 -263.2649999999986
4.344 -265.4500000000004
4.345 -267.61000000000143
4.346 -269.74999999999915
4.347 -271.8749999999992
4.348 -273.9750000000013
4.349 -276.055
4.35 -278.1149999999982
4.351 -280.1600000000015
4.352 -282.1800000000013
4.353 -284.17500000000035
4.354 -286.15499999999906
4.355 -288.10999999999973
4.356 -290.0449999999999
4.357 -291.9599999999994
4.358 -293.85500000000116
4.359 -295.72499999999945
4.36 -297.56999999999977
4.361 -299.3999999999997
4.362 -301.20999999999896
4.363 -302.9900000000002
4.364 -304.7450000000007
4.365 -306.4850000000008
4.366 -308.20500000000027
4.367 -309.89999999999907
4.368 -311.5649999999997
4.369 -313.21500000000003
4.37 -314.8449999999997
4.371 -316.4450000000013
4.372 -318.0199999999994
4.373 -319.5749999999997
4.374 -321.1149999999996
4.375 -322.62499999999864
4.376 -324.11000000000104
4.377 -325.57500000000016
4.378 -327.01499999999993
4.379 -328.4300000000004
4.38 -329.8200000000001
4.381 -331.1900000000006
4.382 -332.5399999999992
4.383 -333.8599999999997
4.384 -335.1550000000008
4.385 -336.43500000000023
4.386 -337.68500000000006
4.387 -338.90499999999906
4.388 -340.1050000000003
4.389 -341.2850000000009
4.39 -342.43499999999926
4.391 -343.55999999999966
4.392 -344.66499999999957
4.393 -345.74500000000006
4.394 -346.7950000000011
4.395 -347.82000000000005
4.396 -348.83
4.397 -349.80500000000023
4.398 -350.75499999999977
4.399 -351.6849999999988
4.4 -352.5849999999997
4.401 -353.4600000000013
4.402 -354.3099999999993
4.403 -355.1399999999996
4.404 -355.9400000000004
4.405 -356.7149999999991
4.406 -357.46499999999986
4.407 -358.18500000000114
4.408 -358.88500000000045
4.409 -359.55999999999904
4.41 -360.20499999999953
4.411 -360.8300000000009
4.412 -361.42500000000064
4.413 -361.99499999999966
4.414 -362.5399999999994
4.415 -363.0599999999998
4.416 -363.5550000000001
4.417 -364.0200000000003
4.418 -364.4649999999999
4.419 -364.88454999999976
4.42 -365.2767000000001
4.421 -365.6409499999999
4.422 -365.9815000000004
4.423 -366.2962499999999
4.424 -366.5852999999997
4.425 -366.8490500000003
4.426 -367.08750000000043
4.427 -367.3002500000001
4.428 -367.4872499999995
4.429 -367.6486999999999
4.43 -367.78465000000017
4.431 -367.89495000000005
4.432 -367.97969999999987
4.433 -368.0389499999999
4.434 -368.0726500000002
4.435 -368.08099999999996
4.436 -368.06375
4.437 -368.0209
4.438 -367.95275
4.439 -367.8593000000001
4.44 -367.74029999999993
4.441 -367.5958999999999
4.442 -367.42614999999995
4.443 -367.2311
4.444 -367.01079000000004
4.445 -366.76516
4.446 -366.49429799999996
4.447 -366.198225
4.448 -365.876982
4.449 -365.53056499999997
4.45 -365.15903000000003
4.451 -364.76235
4.452 -364.3406999999999
4.453 -363.894
4.454 -363.4222500000001
4.455 -362.92569999999984
4.456 -362.40425000000005
4.457 -361.85795
4.458 -361.2868499999998
4.459 -360.69115000000005
4.46 -360.07075000000015
4.461 -359.4257
4.462 -358.7562499999999
4.463 -358.06240000000014
4.464 -357.3443500000002
4.465 -356.6021500000002
4.466 -355.8353
4.467 -355.04435
4.468 -354.22999999999985
4.469 -353.3918499999997
4.47 -352.5298000000003
4.471 -351.6439500000003
4.472 -350.73459999999943
4.473 -349.80214999999964
4.474 -348.84560000000005
4.475 -347.8654999999997
4.476 -346.86500000000035
4.477 -345.84000000000003
4.478 -344.79499999999985
4.479 -343.7250000000003
4.48 -342.6249999999999
4.481 -341.5099999999997
4.482 -340.3750000000004
4.483 -339.2100000000009
4.484 -338.03000000000026
4.485 -336.8249999999989
4.486 -335.59499999999963
4.487 -334.3499999999999
4.488 -333.07499999999936
4.489 -331.78000000000094
4.49 -330.47000000000077
4.491 -329.1349999999998
4.492 -327.76999999999947
4.493 -326.39500000000015
4.494 -325.0000000000003
4.495 -323.5699999999994
4.496 -322.12999999999965
4.497 -320.6700000000007
4.498 -319.18000000000086
4.499 -317.6749999999992
4.5 -316.14999999999975
4.501 -314.60499999999973
4.502 -313.03999999999917
4.503 -311.4550000000007
4.504 -309.84500000000025
4.505 -308.21999999999935
4.506 -306.57500000000056
4.507 -304.90499999999975
4.508 -303.225
4.509 -301.52000000000095
4.51 -299.7949999999999
4.511 -298.05499999999984
4.512 -296.29499999999916
4.513 -294.51499999999936
4.514 -292.7150000000003
4.515 -290.9000000000009
4.516 -289.06500000000085
4.517 -287.2100000000002
4.518 -285.34499999999935
4.519 -283.45499999999913
4.52 -281.54999999999984
4.521 -279.6300000000001
4.522 -277.6849999999997
4.523 -275.7300000000004
4.524 -273.7600000000007
4.525 -271.76999999999896
4.526 -269.7649999999996
4.527 -267.73999999999967
4.528 -265.69499999999914
4.529 -263.64000000000107
4.53 -261.5699999999999
4.531 -259.4850000000009
4.532 -257.3800000000015
4.533 -255.2599999999988
4.534 -253.1299999999986
4.535 -250.98000000000064
4.536 -248.81500000000221
4.537 -246.63500000000062
4.538 -244.44499999999869
4.539 -242.23499999999896
4.54 -240.00999999999883
4.541 -237.7800000000013
4.542 -235.5250000000003
4.543 -233.259999999999
4.544 -230.99000000000035
4.545 -228.695000000001
4.546 -226.3900000000013
4.547 -224.07499999999857
4.548 -221.74499999999819
4.549 -219.40500000000029
4.55 -217.0450000000018
4.551 -214.68000000000043
4.552 -212.30499999999873
4.553 -209.90999999999923
4.554 -207.50999999999965
4.555 -205.0999999999997
4.556 -202.670000000002
4.557 -200.23500000000135
4.558 -197.7899999999977
4.559 -195.33499999999927
4.56 -192.87000000000054
4.561 -190.38499999999848
4.562 -187.8950000000018
4.563 -185.40000000000222
4.564 -182.89499999999958
4.565 -180.3749999999993
4.566 -177.84999999999883
4.567 -175.31500000000088
4.568 -172.76999999999987
4.569 -170.21999999999872
4.57 -167.6549999999999
4.571 -165.08000000000078
4.572 -162.50500000000167
4.573 -159.9199999999995
4.574 -157.31999999999968
4.575 -154.71999999999986
4.576 -152.1149999999999
4.577 -149.49999999999963
4.578 -146.8749999999991
4.579 -144.24000000000103
4.58 -141.6050000000002
4.581 -138.96499999999924
4.582 -136.3100000000006
4.583 -133.65499999999918
4.584 -130.9950000000004
4.585 -128.32500000000135
4.586 -125.64999999999938
4.587 -122.97000000000003
4.588 -120.29000000000067
4.589 -117.59999999999826
4.59 -114.90499999999848
4.591 -112.20500000000133
4.592 -109.50000000000126
4.593 -106.7950000000012
4.594 -104.0849999999982
4.595 -101.36999999999784
4.596 -98.65000000000012
4.597 -95.92999999999962
4.598 -93.20500000000176
4.599 -90.47000000000082
4.6 -87.74000000000004
4.601 -85.01499999999939
4.602 -82.27499999999833
4.603 -79.53500000000003
4.604 -76.80000000000187
4.605 -74.05500000000065
4.606 -71.30999999999943
4.607 -68.57000000000113
4.608 -65.82499999999992
4.609 -63.074999999998546
4.61 -60.32499999999996
4.611 -57.575000000001374
4.612 -54.830000000000155
4.613 -52.084999999998935
4.614 -49.33500000000035
4.615 -46.584999999998985
4.616 -43.83999999999777
4.617 -41.0950000000021
4.618 -38.34500000000074
4.619 -35.59999999999952
4.62 -32.85500000000108
4.621 -30.109999999999857
4.622 -27.369999999998782
4.623 -24.630000000000486
4.624 -21.88999999999941
4.625 -19.15499999999848
4.626 -16.42000000000032
4.627 -13.69000000000231
4.628 -10.960000000001525
4.629 -8.229999999997961
4.63 -5.510000000000237
4.631 -2.789999999999737
4.632 -0.06999999999923734
4.633 2.644999999998343
4.634 5.355000000001331
4.635 8.060000000001398
4.636 10.759999999998549
4.637 13.464999999998618
4.638 16.160000000001173
4.639 18.845000000000667
4.64 21.53000000000016
4.641 24.20999999999951
4.642 26.88999999999886
4.643 29.5600000000007
4.644 32.21999999999947
4.645 34.87500000000088
4.646 37.52999999999951
4.647 40.18499999999814
4.648 42.82500000000189
4.649 45.4549999999998
4.65 48.08000000000035
4.651 50.70000000000074
4.652 53.319999999998366
4.653 55.92500000000111
4.654 58.52000000000079
4.655 61.119999999997844
4.656 63.70500000000001
4.657 66.28000000000189
4.658 68.85000000000086
4.659 71.40999999999953
4.66 73.96499999999806
4.661 76.50999999999908
4.662 79.04999999999995
4.663 81.5750000000004
4.664 84.0950000000007
4.665 86.61000000000085
4.666 89.11000000000058
4.667 91.60000000000001
4.668 94.08499999999931
4.669 96.55999999999831
4.67 99.0249999999998
4.671 101.48500000000115
4.672 103.9299999999993
4.673 106.36499999999994
4.674 108.78500000000014
4.675 111.20000000000019
4.676 113.6100000000001
4.677 115.99999999999943
4.678 118.38500000000141
4.679 120.76000000000032
4.68 123.11499999999864
4.681 125.4649999999996
4.682 127.80500000000028
4.683 130.12500000000037
4.684 132.44000000000034
4.685 134.745
4.686 137.03499999999923
4.687 139.31500000000096
4.688 141.58499999999964
4.689 143.8350000000005
4.69 146.07500000000107
4.691 148.30999999999872
4.692 150.5200000000012
4.693 152.72000000000062
4.694 154.9149999999999
4.695 157.0899999999986
4.696 159.25499999999982
4.697 161.40500000000057
4.698 163.53999999999814
4.699 165.66500000000096
4.7 167.77500000000057
4.701 169.8749999999999
4.702 171.9550000000014
4.703 174.01999999999973
4.704 176.07499999999777
4.705 178.11500000000092
4.706 180.14000000000087
4.707 182.1499999999976
4.708 184.14499999999944
4.709 186.13000000000102
4.71 188.09500000000202
4.711 190.04999999999995
4.712 191.98500000000007
4.713 193.90499999999977
4.714 195.81499999999917
4.715 197.7050000000008
4.716 199.58499999999935
4.717 201.4450000000001
4.718 203.28500000000025
4.719 205.11500000000015
4.72 206.93499999999975
4.721 208.72999999999863
4.722 210.50999999999985
4.723 212.28000000000077
4.724 214.03000000000114
4.725 215.76000000000093
4.726 217.48000000000042
4.727 219.17999999999935
4.728 220.86499999999788
4.729 222.5349999999987
4.73 224.19000000000187
4.731 225.82500000000172
4.732 227.43999999999818
4.733 229.04499999999993
4.734 230.63500000000124
4.735 232.2049999999992
4.736 233.74999999999923
4.737 235.28499999999894
4.738 236.80500000000103
4.739 238.3000000000024
4.74 239.78500000000068
4.741 241.2499999999984
4.742 242.69499999999832
4.743 244.1300000000007
4.744 245.53999999999965
4.745 246.93000000000075
4.746 248.30500000000143
4.747 249.6649999999989
4.748 251.0099999999987
4.749 252.32999999999925
4.75 253.6300000000005
4.751 254.92000000000013
4.752 256.1850000000004
4.753 257.4350000000003
4.754 258.66499999999957
4.755 259.87499999999966
4.756 261.0749999999995
4.757 262.24999999999994
4.758 263.4049999999999
4.759 264.54500000000075
4.76 265.6700000000012
4.761 266.7699999999995
4.762 267.85
4.763 268.92000000000024
4.764 269.9699999999999
4.765 270.9950000000003
4.766 272.00499999999874
4.767 272.99999999999966
4.768 273.97000000000116
4.769 274.92499999999944
4.77 275.8650000000001
4.771 276.7800000000001
4.772 277.67999999999955
4.773 278.55999999999995
4.774 279.4199999999996
4.775 280.2700000000005
4.776 281.0900000000005
4.777 281.89500000000004
4.778 282.6849999999992
4.779 283.4500000000004
4.78 284.19500000000096
4.781 284.9249999999997
4.782 285.6399999999995
4.783 286.32499999999976
4.784 286.9999999999998
4.785 287.65500000000054
4.786 288.2850000000006
4.787 288.89999999999884
4.788 289.4949999999993
4.789 290.07000000000056
4.79 290.6249999999999
4.791 291.1650000000002
4.792 291.68500000000057
4.793 292.1800000000002
4.794 292.65999999999946
4.795 293.12499999999966
4.796 293.56500000000045
4.797 293.98500000000007
4.798 294.38999999999993
4.799 294.77499999999986
4.8 295.14
4.801 295.4874500000003
4.802 295.8142499999997
4.803 296.12335
4.804 296.4135
4.805 296.68469999999945
4.806 296.9369500000006
4.807 297.1705000000005
4.808 297.38544999999976
4.809 297.58140000000003
4.81 297.75834999999984
4.811 297.91669999999976
4.812 298.0563999999998
4.813 298.1774499999999
4.814 298.2795000000003
4.815 298.3628000000002
4.816 298.4273999999998
4.817 298.4731999999997
4.818 298.50025000000005
4.819 298.5084500000002
4.82 298.4980500000001
4.821 298.46894999999984
4.822 298.42124999999993
4.823 298.35480000000024
4.824 298.26974999999993
4.825 298.16624999999976
4.826 298.04415
4.827 297.9036500000001
4.828 297.7446999999999
4.829 297.5674
4.83 297.3718
4.831 297.15788000000003
4.832 296.925755
4.833 296.675485
4.834 296.4071245
4.835 296.12073999999996
4.836 295.8163805
4.837 295.49408
4.838 295.15394
4.839 294.79606499999994
4.84 294.42040000000003
4.841 294.02690000000007
4.842 293.6157999999999
4.843 293.1871500000001
4.844 292.74095000000005
4.845 292.27734999999984
4.846 291.7962
4.847 291.29775
4.848 290.78205000000014
4.849 290.2489000000001
4.85 289.6986499999997
4.851 289.1315499999998
4.852 288.5472
4.853 287.9457500000002
4.854 287.3275500000001
4.855 286.69254999999987
4.856 286.0406499999999
4.857 285.3721500000003
4.858 284.6870500000001
4.859 283.9851999999997
4.86 283.2670000000002
4.861 282.5323499999997
4.862 281.78129999999953
4.863 281.01395000000025
4.864 280.2305000000005
4.865 279.4310000000001
4.866 278.6152
4.867 277.78335
4.868 276.9358499999999
4.869 276.0727999999997
4.87 275.1936999999996
4.871 274.2950000000001
4.872 273.3850000000003
4.873 272.46000000000004
4.874 271.5200000000001
4.875 270.56000000000023
4.876 269.585
4.877 268.6000000000001
4.878 267.59499999999963
4.879 266.57500000000016
4.88 265.5350000000001
4.881 264.484999999999
4.882 263.42500000000047
4.883 262.3449999999999
4.884 261.24500000000023
4.885 260.1350000000002
4.886 259.01499999999993
4.887 257.87500000000045
4.888 256.714999999999
4.889 255.5450000000001
4.89 254.36500000000083
4.891 253.16999999999976
4.892 251.9599999999997
4.893 250.7300000000004
4.894 249.4899999999994
4.895 248.23999999999958
4.896 246.97000000000054
4.897 245.6899999999998
4.898 244.40000000000018
4.899 243.08999999999997
4.9 241.76999999999947
4.901 240.44000000000008
4.902 239.09000000000012
4.903 237.73500000000004
4.904 236.36500000000086
4.905 234.97999999999993
4.906 233.58499999999864
4.907 232.17499999999976
4.908 230.75500000000054
4.909 229.3200000000009
4.91 227.8749999999996
4.911 226.4199999999994
4.912 224.95500000000027
4.913 223.4700000000006
4.914 221.97500000000065
4.915 220.47499999999914
4.916 218.95499999999984
4.917 217.42500000000024
4.918 215.8899999999991
4.919 214.34000000000037
4.92 212.77500000000114
4.921 211.20000000000027
4.922 209.6149999999991
4.923 208.0149999999989
4.924 206.40499999999977
4.925 204.7900000000005
4.926 203.16000000000085
4.927 201.51999999999947
4.928 199.86499999999907
4.929 198.20000000000115
4.93 196.5300000000003
4.931 194.8499999999992
4.932 193.154999999999
4.933 191.44999999999993
4.934 189.73500000000197
4.935 188.00999999999956
4.936 186.27999999999977
4.937 184.53499999999957
4.938 182.77999999999906
4.939 181.02000000000118
4.94 179.25000000000026
4.941 177.46499999999887
4.942 175.6800000000003
4.943 173.88000000000125
4.944 172.06999999999917
4.945 170.25999999999985
4.946 168.43500000000012
4.947 166.60000000000008
4.948 164.7599999999999
4.949 162.9149999999996
4.95 161.05500000000163
4.951 159.1900000000007
4.952 157.31499999999954
4.953 155.43000000000086
4.954 153.5449999999994
4.955 151.65499999999776
4.956 149.75000000000128
4.957 147.8350000000017
4.958 145.9199999999994
4.959 143.98999999999938
4.96 142.0599999999994
4.961 140.1249999999993
4.962 138.1750000000015
4.963 136.2200000000008
4.964 134.25999999999993
4.965 132.29999999999907
4.966 130.32999999999794
4.967 128.35000000000207
4.968 126.3650000000005
4.969 124.37499999999879
4.97 122.37999999999971
4.971 120.37500000000034
4.972 118.36500000000083
4.973 116.35499999999854
4.974 114.33499999999874
4.975 112.31000000000158
4.976 110.28500000000163
4.977 108.24499999999848
4.978 106.20499999999811
4.979 104.1650000000005
4.98 102.11000000000247
4.981 100.05500000000167
4.982 97.99499999999794
4.983 95.92999999999962
4.984 93.8650000000013
4.985 91.79500000000007
4.986 89.71499999999854
4.987 87.62999999999965
4.988 85.54500000000075
4.989 83.45999999999908
4.99 81.36499999999991
4.991 79.26500000000058
4.992 77.17000000000141
4.993 75.05999999999902
4.994 72.9499999999994
4.995 70.84499999999994
4.996 68.73000000000017
4.997 66.61000000000028
4.998 64.49500000000053
4.999 62.375000000000625
5.0 60.24499999999766
5.001 58.11500000000025
5.002 55.99000000000021
5.003 53.86000000000002
5.004 51.72000000000232
5.005 49.58499999999921
5.006 47.44999999999888
5.007 45.31000000000118
5.008 43.170000000000705
5.009 41.02500000000009
5.01 38.87999999999947
5.011 36.73499999999885
5.012 34.58500000000087
5.013 32.440000000000246
5.014 30.289999999999484
5.015 28.135000000001355
5.016 25.98500000000059
5.017 23.83499999999983
5.018 21.679999999998923
5.019 19.524999999998016
5.02 17.369999999999884
5.021 15.215000000001755
5.022 13.060000000000848
5.023 10.8999999999998
5.024 8.744999999998893
5.025 6.589999999997986
5.026 4.429999999999712
5.027 2.2750000000015813
5.028 0.1250000000008189
5.029 -2.0300000000000873
5.03 -4.1850000000009935
5.031 -6.33499999999898
5.032 -8.484999999999744
5.033 -10.640000000000649
5.034 -12.789999999998635
5.035 -14.930000000001886
5.036 -17.079999999999874
5.037 -19.224999999997717
5.038 -21.36500000000097
5.039 -23.510000000001586
5.04 -25.649999999999284
5.041 -27.789999999999758
5.042 -29.919999999999945
5.043 -32.05000000000013
5.044 -34.185000000000464
5.045 -36.31500000000065
5.046 -38.440000000000694
5.047 -40.55999999999782
5.048 -42.68500000000064
5.049 -44.80500000000054
5.05 -46.91500000000015
5.051 -49.024999999999764
5.052 -51.13999999999952
5.053 -53.250000000001904
5.054 -55.34999999999846
5.055 -57.44999999999778
5.056 -59.54999999999988
5.057 -61.645000000001836
5.058 -63.73500000000087
5.059 -65.82499999999992
5.06 -67.91000000000157
5.061 -69.99000000000034
5.062 -72.06499999999893
5.063 -74.13500000000018
5.064 -76.20499999999863
5.065 -78.26999999999973
5.066 -80.33000000000068
5.067 -82.38499999999871
5.068 -84.43499999999938
5.069 -86.48500000000003
5.07 -88.5250000000004
5.071 -90.55500000000049
5.072 -92.58500000000058
5.073 -94.61500000000068
5.074 -96.63500000000047
5.075 -98.64499999999998
5.076 -100.65499999999949
5.077 -102.65999999999886
5.078 -104.65500000000073
5.079 -106.64499999999965
5.08 -108.62999999999845
5.081 -110.60499999999973
5.082 -112.57500000000087
5.083 -114.545000000002
5.084 -116.50500000000008
5.085 -118.45499999999787
5.086 -120.40000000000106
5.087 -122.34000000000134
5.088 -124.2749999999987
5.089 -126.19499999999839
5.09 -128.11500000000086
5.091 -130.03000000000043
5.092 -131.92999999999955
5.093 -133.8250000000013
5.094 -135.71500000000015
5.095 -137.59999999999883
5.096 -139.47500000000002
5.097 -141.34500000000105
5.098 -143.20499999999902
5.099 -145.04999999999936
5.1 -146.89499999999967
5.101 -148.73999999999998
5.102 -150.5649999999997
5.103 -152.37999999999917
5.104 -154.19500000000141
5.105 -156.00000000000057
5.106 -157.7999999999996
5.107 -159.58500000000097
5.108 -161.35999999999927
5.109 -163.13000000000022
5.11 -164.89000000000087
5.111 -166.6449999999986
5.112 -168.38500000000144
5.113 -170.12000000000137
5.114 -171.84499999999824
5.115 -173.56000000000037
5.116 -175.26499999999945
5.117 -176.95999999999822
5.118 -178.64999999999964
5.119 -180.3250000000006
5.12 -181.99000000000132
5.121 -183.6499999999991
5.122 -185.29499999999922
5.123 -186.9300000000004
5.124 -188.56000000000012
5.125 -190.17500000000075
5.126 -191.7800000000011
5.127 -193.37499999999977
5.128 -194.95499999999944
5.129 -196.5300000000003
5.13 -198.09499999999952
5.131 -199.6499999999998
5.132 -201.19000000000108
5.133 -202.71500000000052
5.134 -204.23499999999981
5.135 -205.7399999999987
5.136 -207.23500000000007
5.137 -208.72000000000114
5.138 -210.1949999999991
5.139 -211.6549999999995
5.14 -213.1000000000008
5.141 -214.5400000000006
5.142 -215.96499999999992
5.143 -217.3749999999988
5.144 -218.7750000000002
5.145 -220.1600000000012
5.146 -221.53999999999922
5.147 -222.90499999999963
5.148 -224.255000000001
5.149 -225.5900000000005
5.15 -226.91499999999976
5.151 -228.23499999999885
5.152 -229.53500000000014
5.153 -230.82500000000118
5.154 -232.09999999999894
5.155 -233.35999999999913
5.156 -234.61000000000038
5.157 -235.84499999999983
5.158 -237.07000000000033
5.159 -238.28000000000046
5.16 -239.48000000000022
5.161 -240.66499999999965
5.162 -241.8299999999998
5.163 -242.98999999999987
5.164 -244.1349999999995
5.165 -245.2599999999999
5.166 -246.37500000000006
5.167 -247.4750000000012
5.168 -248.56000000000043
5.169 -249.63499999999942
5.17 -250.6949999999994
5.171 -251.73500000000013
5.172 -252.7650000000006
5.173 -253.77999999999926
5.174 -254.77500000000015
5.175 -255.7600000000007
5.176 -256.72999999999945
5.177 -257.68499999999915
5.178 -258.62499999999983
5.179 -259.54500000000064
5.18 -260.45500000000044
5.181 -261.3499999999998
5.182 -262.22499999999997
5.183 -263.08500000000043
5.184 -263.93499999999983
5.185 -264.76500000000016
5.186 -265.58
5.187 -266.37999999999937
5.188 -267.16405000000026
5.189 -267.93605000000053
5.19 -268.6865499999996
5.191 -269.42379999999946
5.192 -270.1450000000001
5.193 -270.85020000000014
5.194 -271.5397500000001
5.195 -272.2133000000002
5.196 -272.87079999999963
5.197 -273.51229999999987
5.198 -274.13780000000025
5.199 -274.7468500000003
5.2 -275.3392
5.201 -275.9151500000001
5.202 -276.4746499999998
5.203 -277.01759999999956
5.204 -277.54360000000025
5.205 -278.05285000000003
5.206 -278.5452000000001
5.207 -279.0203500000001
5.208 -279.4783499999998
5.209 -279.91904999999997
5.21 -280.3426000000001
5.211 -280.7487000000001
5.212 -281.13724999999994
5.213 -281.5083499999999
5.214 -281.86189999999993
5.215 -282.19775
5.216 -282.51584999999994
5.217 -282.8163
5.218 -283.09895
5.219 -283.36375000000004
5.22 -283.610705
5.221 -283.83988
5.222 -284.05124000000006
5.223 -284.24465999999995
5.224 -284.42017999999996
5.225 -284.57778499999995
5.226 -284.71745
5.227 -284.839175
5.228 -284.942875
5.229 -285.0284999999999
5.23 -285.0961
5.231 -285.14555000000007
5.232 -285.17690000000005
5.233 -285.19015
5.234 -285.18515
5.235 -285.1618
5.236 -285.12004999999994
5.237 -285.0601000000001
5.238 -284.9817000000001
5.239 -284.8848999999997
5.24 -284.7696
5.241 -284.6354500000002
5.242 -284.4828999999997
5.243 -284.31174999999985
5.244 -284.12155000000007
5.245 -283.9125500000001
5.246 -283.68494999999984
5.247 -283.43815
5.248 -283.17235000000005
5.249 -282.88809999999984
5.25 -282.5845
5.251 -282.2618999999998
5.252 -281.9202999999999
5.253 -281.5593000000005
5.254 -281.17929999999996
5.255 -280.7803499999997
5.256 -280.36240000000043
5.257 -279.9250500000003
5.258 -279.4682999999999
5.259 -278.9925499999998
5.26 -278.49999999999955
5.261 -277.985
5.262 -277.44999999999993
5.263 -276.90000000000003
5.264 -276.32500000000016
5.265 -275.73499999999984
5.266 -275.1299999999998
5.267 -274.4999999999998
5.268 -273.8500000000005
5.269 -273.1850000000001
5.27 -272.49999999999915
5.271 -271.7949999999997
5.272 -271.070000000001
5.273 -270.3250000000004
5.274 -269.5649999999994
5.275 -268.78500000000054
5.276 -267.9799999999996
5.277 -267.1599999999996
5.278 -266.3250000000006
5.279 -265.46499999999946
5.28 -264.5850000000005
5.281 -263.68999999999977
5.282 -262.7749999999998
5.283 -261.83500000000055
5.284 -260.8849999999996
5.285 -259.9100000000007
5.286 -258.91499999999985
5.287 -257.9099999999987
5.288 -256.8799999999996
5.289 -255.82500000000118
5.29 -254.75500000000096
5.291 -253.6699999999989
5.292 -252.56499999999903
5.293 -251.43999999999997
5.294 -250.29500000000039
5.295 -249.13500000000033
5.296 -247.95000000000095
5.297 -246.74999999999977
5.298 -245.52999999999935
5.299 -244.29000000000119
5.3 -243.03499999999977
5.301 -241.75999999999917
5.302 -240.46500000000083
5.303 -239.15500000000063
5.304 -237.82499999999982
5.305 -236.46999999999974
5.306 -235.1049999999993
5.307 -233.71999999999974
5.308 -232.3149999999996
5.309 -230.89000000000027
5.31 -229.45000000000047
5.311 -227.99000000000012
5.312 -226.51000000000062
5.313 -225.01999999999938
5.314 -223.50000000000009
5.315 -221.96500000000037
5.316 -220.41999999999894
5.317 -218.85499999999976
5.318 -217.26499999999982
5.319 -215.65999999999948
5.32 -214.0450000000016
5.321 -212.40000000000148
5.322 -210.74499999999827
5.323 -209.07500000000022
5.324 -207.38000000000144
5.325 -205.66999999999945
5.326 -203.94499999999982
5.327 -202.20499999999976
5.328 -200.44499999999908
5.329 -198.67000000000078
5.33 -196.87499999999915
5.331 -195.06499999999983
5.332 -193.24500000000023
5.333 -191.3999999999999
5.334 -189.54000000000192
5.335 -187.66499999999797
5.336 -185.769999999999
5.337 -183.8650000000025
5.338 -181.93999999999988
5.339 -179.9999999999996
5.34 -178.0449999999989
5.341 -176.0700000000004
5.342 -174.0850000000016
5.343 -172.07999999999944
5.344 -170.05999999999966
5.345 -168.02499999999944
5.346 -165.97499999999877
5.347 -163.91000000000045
5.348 -161.8300000000017
5.349 -159.7299999999996
5.35 -157.61499999999984
5.351 -155.48999999999978
5.352 -153.3499999999993
5.353 -151.1950000000012
5.354 -149.0199999999997
5.355 -146.8299999999978
5.356 -144.63000000000113
5.357 -142.42000000000144
5.358 -140.18999999999838
5.359 -137.95000000000059
5.36 -135.69500000000235
5.361 -133.42499999999814
5.362 -131.13999999999905
5.363 -128.84499999999966
5.364 -126.53999999999999
5.365 -124.21500000000252
5.366 -121.87999999999921
5.367 -119.53499999999839
5.368 -117.17499999999991
5.369 -114.800000000001
5.37 -112.42000000000196
5.371 -110.02499999999971
5.372 -107.6149999999998
5.373 -105.19999999999973
5.374 -102.76999999999926
5.375 -100.32500000000111
5.376 -97.87500000000004
5.377 -95.40999999999855
5.378 -92.9299999999994
5.379 -90.4450000000001
5.38 -87.95000000000053
5.381 -85.44000000000051
5.382 -82.92000000000021
5.383 -80.39499999999977
5.384 -77.8549999999989
5.385 -75.30000000000037
5.386 -72.74000000000169
5.387 -70.16999999999996
5.388 -67.58999999999793
5.389 -64.9999999999984
5.39 -62.40000000000134
5.391 -59.79500000000137
5.392 -57.17500000000098
5.393 -54.55000000000043
5.394 -51.9149999999996
5.395 -49.26499999999834
5.396 -46.61499999999985
5.397 -43.95500000000108
5.398 -41.28999999999938
5.399 -38.61500000000018
5.4 -35.93000000000068
5.401 -33.24000000000105
5.402 -30.539999999998347
5.403 -27.834999999998278
5.404 -25.125000000000842
5.405 -22.410000000000487
5.406 -19.689999999999984
5.407 -16.959999999999198
5.408 -14.225000000001042
5.409 -11.484999999999967
5.41 -8.739999999998748
5.411 -5.990000000000162
5.412 -3.235000000001431
5.413 -0.47499999999978115
5.414 2.2900000000020126
5.415 5.054999999998255
5.416 7.825000000000193
5.417 10.600000000002275
5.418 13.384999999999092
5.419 16.169999999998687
5.42 18.955000000001053
5.421 21.745000000000793
5.422 24.53499999999775
5.423 27.33000000000041
5.424 30.130000000000436
5.425 32.92999999999768
5.426 35.73000000000049
5.427 38.53500000000065
5.428 41.345000000000965
5.429 44.150000000001135
5.43 46.95499999999853
5.431 49.76999999999898
5.432 52.579999999999295
5.433 55.3899999999996
5.434 58.20500000000006
5.435 61.01500000000038
5.436 63.825000000000685
5.437 66.64000000000114
5.438 69.4550000000016
5.439 72.26499999999913
5.44 75.07499999999945
5.441 77.8899999999999
5.442 80.70000000000022
5.443 83.50000000000024
5.444 86.3050000000004
5.445 89.11500000000072
5.446 91.91499999999797
5.447 94.70999999999785
5.448 97.51000000000064
5.449 100.30500000000053
5.45 103.09500000000027
5.451 105.87999999999987
5.452 108.66499999999945
5.453 111.44500000000168
5.454 114.21500000000084
5.455 116.99000000000015
5.456 119.75999999999931
5.457 122.51499999999804
5.458 125.26999999999956
5.459 128.02500000000106
5.46 130.76500000000212
5.461 133.50500000000042
5.462 136.2399999999986
5.463 138.96499999999924
5.464 141.67999999999958
5.465 144.3899999999998
5.466 147.10000000000002
5.467 149.7949999999998
5.468 152.48499999999942
5.469 155.1700000000017
5.47 157.84000000000077
5.471 160.49999999999955
5.472 163.15500000000094
5.473 165.80499999999944
5.474 168.4450000000004
5.475 171.07000000000093
5.476 173.68999999999858
5.477 176.3049999999988
5.478 178.90000000000128
5.479 181.48500000000067
5.48 184.07000000000008
5.481 186.63999999999902
5.482 189.19500000000033
5.483 191.74000000000134
5.484 194.2749999999993
5.485 196.8049999999999
5.486 199.32000000000005
5.487 201.81499999999963
5.488 204.30499999999907
5.489 206.78000000000085
5.49 209.24499999999955
5.491 211.699999999998
5.492 214.13500000000138
5.493 216.56000000000174
5.494 218.96999999999886
5.495 221.36499999999836
5.496 223.75000000000034
5.497 226.12000000000188
5.498 228.4750000000002
5.499 230.8149999999981
5.5 233.13500000000099
5.501 235.4450000000008
5.502 237.7399999999988
5.503 240.01500000000036
5.504 242.27500000000012
5.505 244.51999999999944
5.506 246.74999999999977
5.507 248.96000000000083
5.508 251.14999999999998
5.509 253.32999999999882
5.51 255.48999999999987
5.511 257.6250000000002
5.512 259.7500000000002
5.513 261.85999999999984
5.514 263.94500000000016
5.515 266.00500000000113
5.516 268.0550000000004
5.517 270.08499999999907
5.518 272.09499999999997
5.519 274.09000000000043
5.52 276.055
5.521 278.0049999999992
5.522 279.9399999999994
5.523 281.85000000000014
5.524 283.74000000000035
5.525 285.61
5.526 287.4600000000005
5.527 289.28500000000025
5.528 291.0899999999994
5.529 292.87999999999954
5.53 294.6450000000003
5.531 296.3850000000004
5.532 298.09999999999974
5.533 299.80000000000007
5.534 301.4799999999998
5.535 303.13000000000005
5.536 304.7549999999996
5.537 306.36500000000007
5.538 307.9499999999999
5.539 309.50500000000017
5.54 311.0450000000001
5.541 312.55500000000046
5.542 314.04000000000013
5.543 315.4999999999991
5.544 316.9400000000003
5.545 318.3550000000007
5.546 319.7400000000003
5.547 321.10499999999934
5.548 322.44499999999965
5.549 323.7549999999999
5.55 325.0349999999999
5.551 326.2950000000001
5.552 327.5300000000002
5.553 328.7350000000001
5.554 329.91580000000033
5.555 331.07055000000037
5.556 332.19604999999984
5.557 333.2957499999997
5.558 334.36864999999983
5.559 335.4139499999999
5.56 336.43169999999986
5.561 337.42230000000023
5.562 338.3852499999999
5.563 339.32064999999955
5.564 340.22814999999997
5.565 341.1077000000002
5.566 341.9593000000002
5.567 342.7826000000002
5.568 343.57760000000013
5.569 344.34404999999987
5.57 345.082
5.571 345.7913
5.572 346.47194999999977
5.573 347.1236500000002
5.574 347.7461500000001
5.575 348.3395999999998
5.576 348.9037
5.577 349.4383
5.578 349.94334999999995
5.579 350.4186
5.58 350.863895
5.581 351.279255
5.582 351.664435
5.583 352.019255
5.584 352.343605
5.585 352.63735499999996
5.586 352.90036499999997
5.587 353.132585
5.588 353.3336999999999
5.589 353.50365
5.59 353.6425500000001
5.591 353.75014999999996
5.592 353.82615000000004
5.593 353.8705999999999
5.594 353.88355
5.595 353.8650000000001
5.596 353.8144999999999
5.597 353.73209999999995
5.598 353.61795
5.599 353.47174999999993
5.6 353.2937
5.601 353.0836000000003
5.602 352.8412499999998
5.603 352.5670500000001
5.604 352.26080000000036
5.605 351.9221999999995
5.606 351.5511999999998
5.607 351.1481000000004
5.608 350.7129999999997
5.609 350.24584999999996
5.61 349.74665000000044
5.611 349.21249999999986
5.612 348.6530500000001
5.613 348.0549999999999
5.614 347.42499999999984
5.615 346.77000000000044
5.616 346.0699999999997
5.617 345.3449999999997
5.618 344.5950000000003
5.619 343.8049999999998
5.62 342.9799999999997
5.621 342.1300000000002
5.622 341.2449999999998
5.623 340.32499999999965
5.624 339.37500000000006
5.625 338.39499999999964
5.626 337.380000000001
5.627 336.3350000000001
5.628 335.2549999999996
5.629 334.145000000001
5.63 333.0050000000001
5.631 331.8249999999995
5.632 330.6199999999995
5.633 329.37999999999994
5.634 328.1099999999995
5.635 326.8099999999996
5.636 325.4699999999999
5.637 324.1050000000009
5.638 322.710000000001
5.639 321.2699999999999
5.64 319.8049999999994
5.641 318.31499999999954
5.642 316.79000000000013
5.643 315.2299999999997
5.644 313.63999999999976
5.645 312.0150000000002
5.646 310.3599999999998
5.647 308.6749999999999
5.648 306.96000000000055
5.649 305.2150000000003
5.65 303.43000000000035
5.651 301.61999999999966
5.652 299.7849999999996
5.653 297.90999999999985
5.654 296.0099999999993
5.655 294.0800000000007
5.656 292.110000000001
5.657 290.11999999999927
5.658 288.0950000000007
5.659 286.0399999999999
5.66 283.9649999999999
5.661 281.85000000000014
5.662 279.70499999999953
5.663 277.535000000001
5.664 275.3349999999988
5.665 273.10999999999865
5.666 270.85000000000025
5.667 268.560000000001
5.668 266.2500000000012
5.669 263.90500000000037
5.67 261.5299999999987
5.671 259.1299999999991
5.672 256.7050000000015
5.673 254.2500000000003
5.674 251.76499999999825
5.675 249.255000000001
5.676 246.71500000000012
5.677 244.14999999999853
5.678 241.56000000000176
5.679 238.94000000000136
5.68 236.2900000000001
5.681 233.61999999999824
5.682 230.9249999999985
5.683 228.2000000000006
5.684 225.44499999999908
5.685 222.6699999999998
5.686 219.87000000000253
5.687 217.0450000000018
5.688 214.19499999999755
5.689 211.3099999999979
5.69 208.4100000000005
5.691 205.4849999999997
5.692 202.53000000000077
5.693 199.5600000000014
5.694 196.56499999999855
5.695 193.5400000000004
5.696 190.49500000000162
5.697 187.42999999999955
5.698 184.3399999999995
5.699 181.22499999999874
5.7 178.09500000000034
5.701 174.9400000000012
5.702 171.75999999999857
5.703 168.56500000000108
5.704 165.34500000000008
5.705 162.09999999999835
5.706 158.8450000000019
5.707 155.5699999999993
5.708 152.26499999999865
5.709 148.94500000000033
5.71 145.61000000000158
5.711 142.25499999999946
5.712 138.8749999999994
5.713 135.48500000000186
5.714 132.07499999999817
5.715 128.64499999999944
5.716 125.20500000000045
5.717 121.74000000000073
5.718 118.25500000000045
5.719 114.75999999999986
5.72 111.25000000000162
5.721 107.72500000000018
5.722 104.17999999999816
5.723 100.61499999999835
5.724 97.04500000000115
5.725 93.46000000000076
5.726 89.84999999999965
5.727 86.23500000000118
5.728 82.60499999999948
5.729 78.955
5.73 75.30000000000037
5.731 71.62999999999752
5.732 67.94999999999996
5.733 64.25500000000196
5.734 60.540000000000596
5.735 56.81999999999909
5.736 53.095000000000226
5.737 49.35500000000093
5.738 45.59999999999842
5.739 41.8349999999984
5.74 38.065000000001014
5.741 34.285000000000565
5.742 30.494999999999827
5.743 26.695000000001578
5.744 22.89000000000041
5.745 19.079999999999096
5.746 15.25500000000013
5.747 11.429999999998387
5.748 7.59499999999913
5.749 3.7550000000025063
5.75 -0.08999999999981245
5.751 -3.945000000002419
5.752 -7.79499999999933
5.753 -11.654999999999305
5.754 -15.519999999999424
5.755 -19.384999999999543
5.756 -23.254999999999804
5.757 -27.13000000000021
5.758 -31.005000000000614
5.759 -34.88000000000102
5.76 -38.76000000000157
5.761 -42.63999999999935
5.762 -46.5199999999999
5.763 -50.400000000000446
5.764 -54.27999999999822
5.765 -58.15999999999877
5.766 -62.04500000000224
5.767 -65.92500000000001
5.768 -69.79999999999764
5.769 -73.67500000000082
5.77 -77.55000000000123
5.771 -81.42499999999886
5.772 -85.29499999999912
5.773 -89.15999999999924
5.774 -93.02000000000199
5.775 -96.88000000000197
5.776 -100.73999999999916
5.777 -104.58999999999885
5.778 -108.43000000000103
5.779 -112.27000000000042
5.78 -116.09999999999954
5.781 -119.92999999999864
5.782 -123.75000000000026
5.783 -127.56000000000157
5.784 -131.3700000000001
5.785 -135.165000000001
5.786 -138.9499999999988
5.787 -142.7249999999991
5.788 -146.4999999999994
5.789 -150.25999999999928
5.79 -154.0050000000015
5.791 -157.75000000000094
5.792 -161.47499999999982
5.793 -165.18499999999824
5.794 -168.8899999999993
5.795 -172.5850000000001
5.796 -176.2600000000003
5.797 -179.92000000000007
5.798 -183.56999999999957
5.799 -187.2050000000014
5.8 -190.83000000000015
5.801 -194.43499999999835
5.802 -198.0249999999989
5.803 -201.60000000000178
5.804 -205.16000000000142
5.805 -208.70000000000056
5.806 -212.22499999999923
5.807 -215.73500000000024
5.808 -219.2200000000005
5.809 -222.69499999999772
5.81 -226.1449999999998
5.811 -229.58000000000146
5.812 -232.99499999999972
5.813 -236.38500000000008
5.814 -239.7650000000001
5.815 -243.11999999999944
5.816 -246.45500000000098
5.817 -249.76999999999916
5.818 -253.05499999999924
5.819 -256.3250000000017
5.82 -259.5750000000008
5.821 -262.794999999999
5.822 -265.9949999999994
5.823 -269.1749999999993
5.824 -272.325000000001
5.825 -275.4549999999994
5.826 -278.55999999999995
5.827 -281.6350000000023
5.828 -284.6899999999986
5.829 -287.7149999999995
5.83 -290.7149999999997
5.831 -293.6899999999992
5.832 -296.6350000000007
5.833 -299.55500000000137
5.834 -302.4449999999984
5.835 -305.3100000000003
5.836 -308.1450000000013
5.837 -310.9449999999986
5.838 -313.7249999999994
5.839 -316.47500000000076
5.84 -319.19000000000113
5.841 -321.87499999999926
5.842 -324.5299999999993
5.843 -327.1549999999998
5.844 -329.75000000000085
5.845 -332.31000000000097
5.846 -334.8399999999987
5.847 -337.3349999999997
5.848 -339.8000000000012
5.849 -342.2399999999992
5.85 -344.6349999999987
5.851 -346.99499999999995
5.852 -349.33000000000044
5.853 -351.63
5.854 -353.88999999999976
5.855 -356.1149999999999
5.856 -358.31000000000057
5.857 -360.47000000000025
5.858 -362.59000000000015
5.859 -364.6750000000004
5.86 -366.7249999999997
5.861 -368.7350000000006
5.862 -370.7100000000005
5.863 -372.64999999999935
5.864 -374.5499999999999
5.865 -376.4149999999994
5.866 -378.2399999999991
5.867 -380.0250000000005
5.868 -381.7750000000009
5.869 -383.48500000000007
5.87 -385.1549999999995
5.871 -386.7850000000006
5.872 -388.3800000000007
5.873 -389.93499999999955
5.874 -391.4449999999993
5.875 -392.9149999999999
5.876 -394.35000000000025
5.877 -395.7450000000001
5.878 -397.0950000000001
5.879 -398.4030999999999
5.88 -399.67215000000016
5.881 -400.90159999999975
5.882 -402.08809999999966
5.883 -403.2328500000001
5.884 -404.3352
5.885 -405.3953999999998
5.886 -406.41314999999986
5.887 -407.3884499999999
5.888 -408.32105000000035
5.889 -409.21030000000036
5.89 -410.0564999999997
5.891 -410.85929999999973
5.892 -411.61850000000015
5.893 -412.33389999999997
5.894 -413.0054000000001
5.895 -413.63295000000005
5.896 -414.21634999999986
5.897 -414.75550000000004
5.898 -415.2500999999999
5.899 -415.70019999999994
5.9 -416.10580000000004
5.901 -416.46675999999997
5.902 -416.78290499999997
5.903 -417.05422749999997
5.904 -417.280665
5.905 -417.46218749999997
5.906 -417.59872999999993
5.907 -417.69022500000005
5.908 -417.73654999999997
5.909 -417.73785000000004
5.91 -417.6939000000001
5.911 -417.60464999999994
5.912 -417.4701999999999
5.913 -417.29045000000013
5.914 -417.0654499999999
5.915 -416.7949500000001
5.916 -416.47905000000014
5.917 -416.11774999999983
5.918 -415.71110000000016
5.919 -415.2588500000002
5.92 -414.76079999999973
5.921 -414.2172499999999
5.922 -413.6283000000004
5.923 -412.99350000000015
5.924 -412.3128999999996
5.925 -411.58685000000014
5.926 -410.8153000000003
5.927 -409.99595
5.928 -409.1368499999998
5.929 -408.22499999999957
5.93 -407.26999999999987
5.931 -406.2700000000002
5.932 -405.2199999999999
5.933 -404.1349999999999
5.934 -402.9950000000004
5.935 -401.8099999999997
5.936 -400.5849999999992
5.937 -399.3150000000001
5.938 -397.99500000000097
5.939 -396.62500000000045
5.94 -395.2200000000003
5.941 -393.7700000000002
5.942 -392.26499999999993
5.943 -390.71999999999997
5.944 -389.1399999999989
5.945 -387.5099999999992
5.946 -385.8300000000009
5.947 -384.1150000000002
5.948 -382.34999999999934
5.949 -380.5400000000001
5.95 -378.6949999999997
5.951 -376.8049999999995
5.952 -374.87000000000074
5.953 -372.88500000000056
5.954 -370.8649999999994
5.955 -368.80499999999984
5.956 -366.6950000000002
5.957 -364.54999999999956
5.958 -362.36000000000047
5.959 -360.13000000000017
5.96 -357.855
5.961 -355.54
5.962 -353.1850000000003
5.963 -350.78500000000065
5.964 -348.3549999999988
5.965 -345.87499999999966
5.966 -343.35500000000076
5.967 -340.7999999999994
5.968 -338.1999999999996
5.969 -335.5600000000014
5.97 -332.8849999999994
5.971 -330.16999999999905
5.972 -327.4100000000002
5.973 -324.6150000000003
5.974 -321.7849999999994
5.975 -318.9200000000003
5.976 -316.0099999999999
5.977 -313.05999999999835
5.978 -310.08000000000146
5.979 -307.0600000000006
5.98 -304.00499999999886
5.981 -300.9150000000016
5.982 -297.79000000000053
5.983 -294.62499999999835
5.984 -291.4200000000005
5.985 -288.18999999999926
5.986 -284.9249999999997
5.987 -281.625000000002
5.988 -278.2900000000005
5.989 -274.91500000000053
5.99 -271.51499999999993
5.991 -268.08499999999844
5.992 -264.6149999999986
5.993 -261.11500000000063
5.994 -257.59000000000196
5.995 -254.02999999999955
5.996 -250.43499999999887
5.997 -246.81500000000023
5.998 -243.16500000000073
5.999 -239.48500000000038
6.0 -235.77499999999918
6.001 -232.03499999999985
6.002 -228.26999999999984
6.003 -224.47499999999897
6.004 -220.65500000000014
6.005 -216.80500000000046
6.006 -212.9249999999999
6.007 -209.02499999999878
6.008 -205.09499999999957
6.009 -201.1400000000024
6.01 -197.16500000000192
6.011 -193.16499999999792
6.012 -189.1349999999986
6.013 -185.08000000000135
6.014 -181.0100000000009
6.015 -176.9149999999997
6.016 -172.79500000000058
6.017 -168.65000000000074
6.018 -164.4899999999977
6.019 -160.30999999999963
6.02 -156.1050000000008
6.021 -151.88499999999883
6.022 -147.64499999999902
6.023 -143.38000000000127
6.024 -139.10000000000034
6.025 -134.80499999999896
6.026 -130.48999999999978
6.027 -126.16000000000017
6.028 -121.80999999999997
6.029 -117.44499999999935
6.03 -113.06500000000108
6.031 -108.6699999999996
6.032 -104.26500000000061
6.033 -99.84500000000118
6.034 -95.40499999999841
6.035 -90.9550000000009
6.036 -86.50000000000047
6.037 -82.0299999999996
6.038 -77.54500000000108
6.039 -73.04499999999936
6.04 -68.54000000000026
6.041 -64.03500000000118
6.042 -59.50999999999873
6.043 -54.97499999999877
6.044 -50.43500000000145
6.045 -45.885000000001064
6.046 -41.334999999997905
6.047 -36.775000000000006
6.048 -32.20500000000182
6.049 -27.63499999999808
6.05 -23.059999999999746
6.051 -18.47500000000113
6.052 -13.889999999999736
6.053 -9.310000000001262
6.054 -4.719999999999724
6.055 -0.11999999999789956
6.056 4.475000000001006
6.057 9.064999999999767
6.058 13.659999999998673
6.059 18.255000000000354
6.06 22.84999999999926
6.061 27.444999999998167
6.062 32.034999999999705
6.063 36.625000000001236
6.064 41.21000000000264
6.065 45.78999999999833
6.066 50.36999999999958
6.067 54.950000000000834
6.068 59.51499999999888
6.069 64.07499999999955
6.07 68.63500000000022
6.071 73.18500000000061
6.072 77.735000000001
6.073 82.27000000000095
6.074 86.7899999999977
6.075 91.31
6.076 95.82500000000216
6.077 100.31999999999819
6.078 104.80499999999948
6.079 109.29000000000077
6.08 113.75499999999872
6.081 118.204999999999
6.082 122.64500000000179
6.083 127.07000000000134
6.084 131.48499999999785
6.085 135.88999999999962
6.086 140.27500000000083
6.087 144.64000000000144
6.088 148.99000000000163
6.089 153.3249999999986
6.09 157.64499999999794
6.091 161.9499999999996
6.092 166.23000000000053
6.093 170.49000000000092
6.094 174.740000000001
6.095 178.96500000000037
6.096 183.16499999999903
6.097 187.35000000000002
6.098 191.5100000000003
6.099 195.64999999999998
6.1 199.76999999999913
6.101 203.86000000000016
6.102 207.93500000000074
6.103 211.98499999999788
6.104 215.99999999999952
6.105 219.9950000000006
6.106 223.9700000000011
6.107 227.92000000000087
6.108 231.83999999999983
6.109 235.7250000000005
6.11 239.59500000000077
6.111 243.43500000000014
6.112 247.23999999999856
6.113 251.019999999999
6.114 254.77000000000137
6.115 258.49500000000023
6.116 262.1849999999981
6.117 265.84500000000065
6.118 269.47999999999973
6.119 273.0750000000004
6.12 276.6400000000002
6.121 280.17499999999916
6.122 283.6749999999999
6.123 287.14499999999975
6.124 290.5800000000014
6.125 293.9799999999992
6.126 297.34499999999883
6.127 300.67500000000024
6.128 303.9650000000005
6.129 307.22499999999985
6.13 310.450000000001
6.131 313.635000000001
6.132 316.78499999999997
6.133 319.89500000000055
6.134 322.96500000000003
6.135 325.99499999999836
6.136 328.9949999999986
6.137 331.9500000000003
6.138 334.8600000000007
6.139 337.74000000000024
6.14 340.5799999999986
6.141 343.37499999999994
6.142 346.1250000000013
6.143 348.8350000000001
6.144 351.50500000000056
6.145 354.1349999999999
6.146 356.71999999999923
6.147 359.26000000000016
6.148 361.765
6.149 364.22499999999997
6.15 366.6349999999999
6.151 368.9999999999999
6.152 371.33000000000027
6.153 373.61500000000075
6.154 375.84499999999963
6.155 378.0349999999988
6.156 380.1850000000009
6.157 382.2900000000004
6.158 384.3399999999997
6.159 386.3450000000004
6.16 388.31500000000017
6.161 390.22999999999973
6.162 392.09499999999923
6.163 393.92000000000036
6.164 395.6950000000001
6.165 397.41999999999973
6.166 399.1000000000009
6.167 400.73000000000053
6.168 402.314999999999
6.169 403.85
6.17 405.330000000001
6.171 406.7699999999993
6.172 408.15499999999895
6.173 409.48999999999984
6.174 410.78500000000025
6.175 412.02000000000044
6.176 413.2050000000005
6.177 414.3499999999994
6.178 415.4349999999994
6.179 416.46999999999997
6.18 417.4583000000003
6.181 418.3929500000002
6.182 419.27959999999985
6.183 420.11439999999965
6.184 420.8982
6.185 421.63134999999994
6.186 422.31340000000034
6.187 422.94415000000004
6.188 423.52379999999954
6.189 424.05240000000026
6.19 424.5298000000002
6.191 424.9559499999999
6.192 425.3307500000001
6.193 425.6541000000002
6.194 425.9262
6.195 426.14694999999995
6.196 426.31615000000005
6.197 426.43394999999987
6.198 426.50019999999984
6.199 426.5149499999999
6.2 426.47830000000005
6.201 426.3900950000001
6.202 426.25040500000006
6.203 426.0592460000001
6.204 425.816615
6.205 425.522514
6.206 425.17698
6.207 424.7799949999998
6.208 424.33164999999997
6.209 423.8320499999999
6.21 423.28104999999994
6.211 422.6789
6.212 422.0256
6.213 421.32120000000003
6.214 420.56590000000006
6.215 419.7595500000001
6.216 418.90234999999996
6.217 417.9945499999997
6.218 417.0362
6.219 416.0271999999999
6.22 414.96789999999964
6.221 413.8585
6.222 412.6988500000005
6.223 411.4896
6.224 410.2304500000001
6.225 408.9214000000001
6.226 407.56314999999955
6.227 406.15609999999987
6.228 404.69820000000044
6.229 403.1929500000003
6.23 401.63999999999965
6.231 400.0400000000001
6.232 398.3899999999999
6.233 396.68999999999954
6.234 394.94500000000073
6.235 393.15000000000043
6.236 391.3050000000001
6.237 389.4200000000001
6.238 387.4849999999999
6.239 385.4999999999997
6.24 383.4749999999998
6.241 381.405
6.242 379.285
6.243 377.12000000000023
6.244 374.9099999999992
6.245 372.64999999999935
6.246 370.3499999999998
6.247 368.01000000000056
6.248 365.62499999999994
6.249 363.1949999999995
6.25 360.7200000000005
6.251 358.20000000000016
6.252 355.64000000000016
6.253 353.0400000000003
6.254 350.39500000000055
6.255 347.7099999999997
6.256 344.98499999999905
6.257 342.22
6.258 339.4100000000011
6.259 336.5599999999996
6.26 333.6799999999987
6.261 330.7550000000006
6.262 327.7850000000013
6.263 324.7799999999995
6.264 321.7399999999995
6.265 318.6649999999999
6.266 315.5450000000004
6.267 312.3899999999999
6.268 309.19999999999976
6.269 305.97499999999997
6.27 302.7150000000006
6.271 299.4150000000001
6.272 296.07999999999856
6.273 292.71000000000157
6.274 289.3150000000011
6.275 285.8799999999995
6.276 282.40499999999946
6.277 278.9049999999987
6.278 275.37499999999994
6.279 271.8100000000001
6.28 268.2149999999994
6.281 264.5850000000005
6.282 260.92500000000075
6.283 257.2350000000001
6.284 253.5149999999986
6.285 249.76999999999916
6.286 245.9950000000016
6.287 242.19500000000062
6.288 238.3649999999987
6.289 234.50500000000153
6.29 230.6200000000008
6.291 226.71499999999955
6.292 222.7800000000002
6.293 218.81499999999997
6.294 214.8349999999993
6.295 210.82999999999794
6.296 206.80500000000154
6.297 202.75000000000153
6.298 198.66999999999803
6.299 194.57999999999976
6.3 190.46500000000077
6.301 186.32500000000107
6.302 182.1650000000008
6.303 177.9900000000001
6.304 173.79999999999896
6.305 169.58499999999987
6.306 165.35500000000036
6.307 161.10999999999765
6.308 156.83999999999975
6.309 152.5600000000016
6.31 148.27000000000035
6.311 143.9549999999984
6.312 139.62999999999892
6.313 135.29500000000195
6.314 130.94000000000162
6.315 126.57499999999821
6.316 122.19499999999994
6.317 117.80500000000139
6.318 113.4099999999999
6.319 108.99500000000062
6.32 104.56999999999827
6.321 100.1449999999987
6.322 95.71000000000163
6.323 91.26000000000134
6.324 86.80500000000092
6.325 82.34500000000034
6.326 77.87499999999947
6.327 73.39999999999847
6.328 68.92000000000009
6.329 64.43500000000158
6.33 59.95000000000028
6.331 55.45999999999884
6.332 50.96500000000004
6.333 46.470000000001235
6.334 41.97499999999965
6.335 37.47499999999793
6.336 32.97499999999898
6.337 28.48000000000017
6.338 23.985000000001367
6.339 19.489999999999785
6.34 14.994999999998203
6.341 10.504999999999542
6.342 6.0200000000010245
6.343 1.5350000000025066
6.344 -2.9450000000014187
6.345 -7.420000000002425
6.346 -11.889999999997736
6.347 -16.34999999999831
6.348 -20.805000000001517
6.349 -25.25000000000166
6.35 -29.689999999998882
6.351 -34.12499999999874
6.352 -38.550000000001084
6.353 -42.96000000000022
6.354 -47.36499999999921
6.355 -51.760000000000694
6.356 -56.14000000000174
6.357 -60.50999999999973
6.358 -64.86500000000007
6.359 -69.21500000000024
6.36 -73.55000000000001
6.361 -77.86499999999918
6.362 -82.16499999999793
6.363 -86.45499999999917
6.364 -90.72999999999998
6.365 -94.98500000000021
6.366 -99.22500000000001
6.367 -103.44500000000201
6.368 -107.6500000000008
6.369 -111.83999999999916
6.37 -116.00999999999972
6.371 -120.15499999999957
6.372 -124.2800000000016
6.373 -128.39000000000044
6.374 -132.47499999999857
6.375 -136.53499999999875
6.376 -140.58000000000126
6.377 -144.60000000000028
6.378 -148.58999999999844
6.379 -152.56500000000173
6.38 -156.51500000000152
6.381 -160.43499999999767
6.382 -164.3349999999988
6.383 -168.20500000000183
6.384 -172.05000000000138
6.385 -175.8700000000002
6.386 -179.65999999999815
6.387 -183.42499999999816
6.388 -187.15499999999997
6.389 -190.86500000000117
6.39 -194.54500000000152
6.391 -198.1850000000007
6.392 -201.80499999999935
6.393 -205.39499999999987
6.394 -208.94499999999928
6.395 -212.46999999999792
6.396 -215.96500000000128
6.397 -219.42500000000086
6.398 -222.8549999999996
6.399 -226.2449999999999
6.4 -229.6049999999994
6.401 -232.93500000000077
6.402 -236.23000000000113
6.403 -239.48500000000038
6.404 -242.70499999999862
6.405 -245.88999999999862
6.406 -249.04000000000036
6.407 -252.1550000000011
6.408 -255.23000000000073
6.409 -258.26999999999936
6.41 -261.2749999999997
6.411 -264.23999999999893
6.412 -267.16499999999974
6.413 -270.0500000000022
6.414 -272.9000000000009
6.415 -275.70999999999844
6.416 -278.47500000000025
6.417 -281.20500000000106
6.418 -283.8949999999979
6.419 -286.5499999999993
6.42 -289.15500000000065
6.421 -291.7199999999995
6.422 -294.25000000000006
6.423 -296.7300000000006
6.424 -299.16999999999996
6.425 -301.56999999999965
6.426 -303.9250000000007
6.427 -306.2400000000007
6.428 -308.5149999999995
6.429 -310.7399999999996
6.43 -312.91999999999985
6.431 -315.06000000000034
6.432 -317.1549999999995
6.433 -319.20500000000015
6.434 -321.21000000000095
6.435 -323.16999999999905
6.436 -325.0900000000001
6.437 -326.9600000000011
6.438 -328.78499999999946
6.439 -330.55999999999915
6.44 -332.29000000000036
6.441 -333.98000000000036
6.442 -335.619999999999
6.443 -337.21000000000026
6.444 -338.75500000000034
6.445 -340.25499999999903
6.446 -341.70500000000044
6.447 -343.1050000000005
6.448 -344.4599999999992
6.449 -345.7749999999995
6.45 -347.0350000000011
6.451 -348.2450000000012
6.452 -349.41
6.453 -350.5299999999989
6.454 -351.5999999999991
6.455 -352.6150000000006
6.456 -353.5850000000007
6.457 -354.50999999999954
6.458 -355.3899999999999
6.459 -356.215
6.46 -356.9900000000001
6.461 -357.72500000000036
6.462 -358.4049999999998
6.463 -359.0349999999999
6.464 -359.62319999999977
6.465 -360.1600500000003
6.466 -360.64500000000044
6.467 -361.0837999999998
6.468 -361.4741999999997
6.469 -361.81584999999956
6.47 -362.10905
6.471 -362.3537500000003
6.472 -362.54969999999986
6.473 -362.6969000000001
6.474 -362.79580000000004
6.475 -362.8462499999999
6.476 -362.84790000000004
6.477 -362.80115
6.478 -362.70600000000013
6.479 -362.5624000000001
6.48 -362.37054999999975
6.481 -362.13025
6.482 -361.84175000000016
6.483 -361.50495
6.484 -361.12014999999997
6.485 -360.6874499999999
6.486 -360.20675
6.487 -359.67845
6.488 -359.10245
6.489 -358.478985
6.49 -357.8082999999999
6.491 -357.09045934
6.492 -356.32568499999996
6.493 -355.51412566
6.494 -354.65601499999997
6.495 -353.75147999999996
6.496 -352.80070000000006
6.497 -351.80394999999993
6.498 -350.7615
6.499 -349.6734500000001
6.5 -348.5399499999998
6.501 -347.36135
6.502 -346.13795
6.503 -344.8699
6.504 -343.5572500000001
6.505 -342.20049999999986
6.506 -340.8000000000001
6.507 -339.3557000000002
6.508 -337.8679999999998
6.509 -336.3370500000001
6.51 -334.76315000000034
6.511 -333.1467500000001
6.512 -331.48789999999997
6.513 -329.7869499999995
6.514 -328.0441999999995
6.515 -326.26015000000035
6.516 -324.4348000000001
6.517 -322.5680500000001
6.518 -320.6607
6.519 -318.71350000000007
6.52 -316.72604999999976
6.521 -314.6963999999995
6.522 -312.63035000000036
6.523 -310.5300000000005
6.524 -308.38499999999993
6.525 -306.19999999999953
6.526 -303.98000000000025
6.527 -301.7200000000004
6.528 -299.42499999999967
6.529 -297.09499999999997
6.53 -294.72500000000053
6.531 -292.3200000000001
6.532 -289.8799999999993
6.533 -287.4050000000003
6.534 -284.8950000000003
6.535 -282.3449999999991
6.536 -279.7649999999999
6.537 -277.15499999999975
6.538 -274.51000000000005
6.539 -271.83500000000083
6.54 -269.12500000000057
6.541 -266.3749999999992
6.542 -263.5999999999999
6.543 -260.7999999999999
6.544 -257.96000000000015
6.545 -255.095000000001
6.546 -252.19999999999962
6.547 -249.27000000000007
6.548 -246.31999999999988
6.549 -243.3349999999987
6.55 -240.31999999999942
6.551 -237.28500000000093
6.552 -234.22000000000028
6.553 -231.12500000000006
6.554 -228.00500000000054
6.555 -224.85999999999896
6.556 -221.68499999999923
6.557 -218.49000000000035
6.558 -215.27500000000086
6.559 -212.03500000000068
6.56 -208.76499999999965
6.561 -205.46999999999923
6.562 -202.16499999999996
6.563 -198.82999999999984
6.564 -195.4750000000005
6.565 -192.1000000000006
6.566 -188.7
6.567 -185.29000000000045
6.568 -181.85499999999882
6.569 -178.39999999999938
6.57 -174.93500000000105
6.571 -171.44500000000062
6.572 -167.9349999999996
6.573 -164.41499999999968
6.574 -160.87999999999937
6.575 -157.32499999999982
6.576 -153.75499999999985
6.577 -150.1749999999996
6.578 -146.5800000000003
6.579 -142.9700000000006
6.58 -139.35000000000056
6.581 -135.71500000000015
6.582 -132.0699999999994
6.583 -128.41499999999976
6.584 -124.7449999999997
6.585 -121.06499999999936
6.586 -117.38000000000027
6.587 -113.68500000000085
6.588 -109.97999999999979
6.589 -106.26999999999998
6.59 -102.54500000000111
6.591 -98.81499999999932
6.592 -95.08499999999891
6.593 -91.34500000000101
6.594 -87.59500000000142
6.595 -83.84499999999906
6.596 -80.09499999999947
6.597 -76.3349999999996
6.598 -72.56999999999958
6.599 -68.80499999999957
6.6 -65.03999999999954
6.601 -61.270000000002156
6.602 -57.49500000000185
6.603 -53.72999999999906
6.604 -49.95999999999889
6.605 -46.18999999999873
6.606 -42.419999999998566
6.607 -38.650000000001185
6.608 -34.89000000000131
6.609 -31.12999999999866
6.61 -27.369999999998782
6.611 -23.615000000001828
6.612 -19.86500000000224
6.613 -16.120000000000022
6.614 -12.379999999997949
6.615 -8.649999999998936
6.616 -4.925000000000068
6.617 -1.2050000000013439
6.618 2.5049999999998684
6.619 6.210000000000937
6.62 9.899999999998798
6.621 13.57999999999915
6.622 17.259999999999497
6.623 20.924999999999415
6.624 24.57500000000168
6.625 28.215000000000877
6.626 31.84499999999979
6.627 35.46500000000119
6.628 39.06999999999938
6.629 42.65999999999992
6.63 46.24000000000017
6.631 49.804999999999986
6.632 53.34499999999909
6.633 56.87999999999804
6.634 60.40499999999949
6.635 63.90000000000007
6.636 67.38500000000036
6.637 70.85500000000022
6.638 74.30000000000214
6.639 77.735000000001
6.64 81.14999999999928
6.641 84.53999999999962
6.642 87.90999999999937
6.643 91.26500000000148
6.644 94.60000000000024
6.645 97.90999999999967
6.646 101.19999999999989
6.647 104.4649999999994
6.648 107.70999999999975
6.649 110.93999999999964
6.65 114.13499999999992
6.651 117.30999999999963
6.652 120.46500000000016
6.653 123.5900000000012
6.654 126.69500000000026
6.655 129.76999999999987
6.656 132.8250000000003
6.657 135.84999999999985
6.658 138.84499999999994
6.659 141.8149999999993
6.66 144.75999999999934
6.661 147.68000000000004
6.662 150.56999999999988
6.663 153.43000000000023
6.664 156.2600000000011
6.665 159.0649999999999
6.666 161.8399999999992
6.667 164.58500000000043
6.668 167.29500000000064
6.669 169.98000000000013
6.67 172.63500000000013
6.671 175.249999999999
6.672 177.83999999999992
6.673 180.40500000000014
6.674 182.92999999999918
6.675 185.42000000000002
6.676 187.87999999999997
6.677 190.30500000000032
6.678 192.69499999999965
6.679 195.05499999999952
6.68 197.38499999999993
6.681 199.67500000000052
6.682 201.925
6.683 204.145
6.684 206.33500000000055
6.685 208.4799999999998
6.686 210.59000000000077
6.687 212.6700000000009
6.688 214.70999999999992
6.689 216.7149999999993
6.69 218.684999999999
6.691 220.61000000000024
6.692 222.50000000000045
6.693 224.35999999999984
6.694 226.17999999999944
6.695 227.95500000000052
6.696 229.69500000000062
6.697 231.4049999999998
6.698 233.0700000000005
6.699 234.68999999999988
6.7 236.27999999999983
6.701 237.8350000000001
6.702 239.339999999999
6.703 240.8099999999996
6.704 242.24500000000066
6.705 243.63500000000036
6.706 244.9900000000005
6.707 246.3049999999994
6.708 247.58
6.709 248.81000000000068
6.71 249.99999999999883
6.711 251.15999999999957
6.712 252.27500000000043
6.713 253.3399999999998
6.714 254.37500000000043
6.715 255.36999999999992
6.716 256.31500000000005
6.717 257.2249999999998
6.718 258.09499999999986
6.719 258.9250000000001
6.72 259.7099999999998
6.721 260.4559499999999
6.722 261.1619500000002
6.723 261.8234500000004
6.724 262.44554999999974
6.725 263.02635000000004
6.726 263.56615000000045
6.727 264.06459999999964
6.728 264.52169999999984
6.729 264.9378000000001
6.73 265.31294999999966
6.731 265.6471000000001
6.732 265.94030000000043
6.733 266.1925000000002
6.734 266.4040499999999
6.735 266.57469999999995
6.736 266.7043499999997
6.737 266.79355
6.738 266.84215000000006
6.739 266.8503499999999
6.74 266.81814999999983
6.741 266.74535
6.742 266.63225000000017
6.743 266.47895000000005
6.744 266.2854499999999
6.745 266.05185
6.746 265.7782000000001
6.747 265.4647499999999
6.748 265.11139999999995
6.749 264.71835000000004
6.75 264.28579999999994
6.751 263.81359999999995
6.752 263.3021000000001
6.753 262.7514000000001
6.754 262.16159999999996
6.755 261.53294
6.756 260.86548000000005
6.757 260.15945500000004
6.758 259.41504499999996
6.759 258.632435
6.76 257.811825
6.761 256.953435
6.762 256.05745
6.763 255.12413500000002
6.764 254.1537
6.765 253.14635
6.766 252.10249999999994
6.767 251.0222999999999
6.768 249.90589999999995
6.769 248.7537500000001
6.77 247.5660000000001
6.771 246.3429999999999
6.772 245.0850000000001
6.773 243.79230000000013
6.774 242.46534999999986
6.775 241.10414999999986
6.776 239.7090500000001
6.777 238.2803499999999
6.778 236.8183499999999
6.779 235.32345000000024
6.78 233.79570000000015
6.781 232.23549999999983
6.782 230.64334999999997
6.783 229.01929999999996
6.784 227.36359999999954
6.785 225.67640000000014
6.786 223.95845000000025
6.787 222.20984999999988
6.788 220.43065000000027
6.789 218.62165000000044
6.79 216.78284999999963
6.791 214.91459999999978
6.792 213.01729999999992
6.793 211.09100000000007
6.794 209.13630000000057
6.795 207.15369999999984
6.796 205.14354999999972
6.797 203.10615000000004
6.798 201.04165000000006
6.799 198.95065000000017
6.8 196.83350000000016
6.801 194.69074999999972
6.802 192.5233499999998
6.803 190.3318000000001
6.804 188.10999999999967
6.805 185.86999999999978
6.806 183.6050000000006
6.807 181.31499999999994
6.808 179.0099999999996
6.809 176.67500000000044
6.81 174.31499999999988
6.811 171.93999999999957
6.812 169.53999999999996
6.813 167.12000000000046
6.814 164.6850000000005
6.815 162.22499999999985
6.816 159.74499999999935
6.817 157.24999999999974
6.818 154.7350000000003
6.819 152.19499999999942
6.82 149.63999999999947
6.821 147.07500000000067
6.822 144.49000000000126
6.823 141.8799999999998
6.824 139.2599999999994
6.825 136.63000000000008
6.826 133.98000000000022
6.827 131.30999999999975
6.828 128.62999999999903
6.829 125.94000000000077
6.83 123.23000000000054
6.831 120.51000000000005
6.832 117.77500000000052
6.833 115.0299999999993
6.834 112.27499999999917
6.835 109.50500000000001
6.836 106.72500000000056
6.837 103.93999999999959
6.838 101.13999999999956
6.839 98.33000000000064
6.84 95.51500000000019
6.841 92.68499999999929
6.842 89.85499999999979
6.843 87.01500000000001
6.844 84.16499999999994
6.845 81.31500000000125
6.846 78.45500000000088
6.847 75.589999999999
6.848 72.71999999999973
6.849 69.84500000000033
6.85 66.96499999999939
6.851 64.0799999999997
6.852 61.200000000000145
6.853 58.31500000000045
6.854 55.42000000000047
6.855 52.53000000000063
6.856 49.639999999999404
6.857 46.74499999999943
6.858 43.85000000000083
6.859 40.954999999999465
6.86 38.059999999999484
6.861 35.17000000000103
6.862 32.27999999999981
6.863 29.389999999999972
6.864 26.50500000000028
6.865 23.619999999999198
6.866 20.734999999999502
6.867 17.8600000000001
6.868 14.990000000000837
6.869 12.120000000000186
6.87 9.25499999999968
6.871 6.3949999999993175
6.872 3.545000000000631
6.873 0.7000000000007001
6.874 -2.135000000000331
6.875 -4.964999999999831
6.876 -7.790000000000575
6.877 -10.609999999999786
6.878 -13.414999999999955
6.879 -16.209999999999837
6.88 -18.999999999999574
6.881 -21.775000000000265
6.882 -24.545000000000815
6.883 -27.300000000000935
6.884 -30.044999999999376
6.885 -32.77999999999892
6.886 -35.49999999999942
6.887 -38.210000000001024
6.888 -40.905000000000804
6.889 -43.584999999998765
6.89 -46.254999999999214
6.891 -48.91500000000077
6.892 -51.55000000000021
6.893 -54.174999999999365
6.894 -56.79000000000101
6.895 -59.38500000000069
6.896 -61.96499999999994
6.897 -64.525
6.898 -67.07499999999978
6.899 -69.60500000000036
6.9 -72.11000000000023
6.901 -74.60999999999996
6.902 -77.08499999999896
6.903 -79.54000000000016
6.904 -81.98000000000094
6.905 -84.39999999999975
6.906 -86.79999999999937
6.907 -89.17999999999981
6.908 -91.53999999999968
6.909 -93.87500000000021
6.91 -96.1950000000003
6.911 -98.48999999999968
6.912 -100.76499999999989
6.913 -103.01499999999935
6.914 -105.24499999999964
6.915 -107.45500000000075
6.916 -109.63500000000097
6.917 -111.79499999999925
6.918 -113.92999999999958
6.919 -116.04500000000073
6.92 -118.12999999999963
6.921 -120.18999999999917
6.922 -122.23000000000096
6.923 -124.2450000000006
6.924 -126.2299999999994
6.925 -128.19000000000025
6.926 -130.13000000000054
6.927 -132.0349999999998
6.928 -133.9149999999997
6.929 -135.77000000000032
6.93 -137.60000000000022
6.931 -139.40499999999938
6.932 -141.17499999999964
6.933 -142.92000000000053
6.934 -144.64000000000004
6.935 -146.33000000000007
6.936 -147.9950000000001
6.937 -149.6299999999999
6.938 -151.2300000000001
6.939 -152.80999999999975
6.94 -154.35999999999993
6.941 -155.87499999999977
6.942 -157.36499999999958
6.943 -158.82499999999993
6.944 -160.25500000000014
6.945 -161.65500000000011
6.946 -163.02499999999998
6.947 -164.36500000000035
6.948 -165.67405000000036
6.949 -166.95089999999993
6.95 -168.19984999999969
6.951 -169.41649999999976
6.952 -170.6019000000003
6.953 -171.756
6.954 -172.87915
6.955 -173.97070000000002
6.956 -175.03014999999954
6.957 -176.0579499999998
6.958 -177.05410000000003
6.959 -178.0182000000005
6.96 -178.94994999999994
6.961 -179.84954999999968
6.962 -180.7168000000005
6.963 -181.55165000000028
6.964 -182.35444999999962
6.965 -183.1244999999995
6.966 -183.86170000000007
6.967 -184.56650000000033
6.968 -185.23854999999978
6.969 -185.87805000000006
6.97 -186.48490000000018
6.971 -187.05889999999988
6.972 -187.60020000000014
6.973 -188.10875
6.974 -188.5846
6.975 -189.02774999999988
6.976 -189.43810000000005
6.977 -189.81580000000005
6.978 -190.1609999999998
6.979 -190.47335000000018
6.98 -190.7529500000001
6.981 -191.00009999999978
6.982 -191.21464999999998
6.983 -191.39670000000024
6.984 -191.54605000000004
6.985 -191.6628
6.986 -191.74729999999994
6.987 -191.79939999999993
6.988 -191.81900000000002
6.989 -191.80639999999988
6.99 -191.76165
6.991 -191.68465000000012
6.992 -191.57549999999998
6.993 -191.4344
6.994 -191.2614
6.995 -191.05654999999993
6.996 -190.8201
6.997 -190.55206
6.998 -190.25246500000003
6.999 -189.92153999999996
7.0 -189.55942
7.001 -189.166195
7.002 -188.7420015
7.003 -188.28698
7.004 -187.80126349999998
7.005 -187.285
7.006 -186.73832500000006
7.007 -186.16137500000002
7.008 -185.55427499999993
7.009 -184.9172499999999
7.01 -184.25050000000002
7.011 -183.554
7.012 -182.82804999999996
7.013 -182.0729
7.014 -181.28864999999993
7.015 -180.47549999999998
7.016 -179.6336000000001
7.017 -178.76320000000007
7.018 -177.86444999999992
7.019 -176.93759999999997
7.02 -175.98280000000014
7.021 -175.00034999999997
7.022 -173.9906499999999
7.023 -172.95369999999997
7.024 -171.88970000000003
7.025 -170.79915000000022
7.026 -169.6821500000001
7.027 -168.5388499999999
7.028 -167.36944999999997
7.029 -166.17439999999996
7.03 -164.9539999999998
7.031 -163.70824999999977
7.032 -162.43755000000004
7.033 -161.14225000000008
7.034 -159.82280000000003
7.035 -158.47925000000012
7.036 -157.11189999999993
7.037 -155.72104999999996
7.038 -154.30690000000013
7.039 -152.87010000000004
7.04 -151.41070000000005
7.041 -149.92875000000018
7.042 -148.42489999999998
7.043 -146.89974999999993
7.044 -145.35334999999995
7.045 -143.7858
7.046 -142.19729999999998
7.047 -140.58834999999962
7.048 -138.95930000000016
7.049 -137.31044999999997
7.05 -135.64265000000006
7.051 -133.95549999999992
7.052 -132.2493000000001
7.053 -130.52450000000036
7.054 -128.78144999999978
7.055 -127.02085000000017
7.056 -125.2424000000002
7.057 -123.44639999999976
7.058 -121.63329999999999
7.059 -119.80384999999983
7.06 -117.95834999999977
7.061 -116.09645000000002
7.062 -114.21890000000016
7.063 -112.32605000000007
7.064 -110.41834999999945
7.065 -108.49610000000023
7.066 -106.55930000000036
7.067 -104.6102
7.068 -102.64649999999973
7.069 -100.66499999999978
7.07 -98.67500000000014
7.071 -96.67500000000024
7.072 -94.65999999999988
7.073 -92.63499999999993
7.074 -90.6000000000004
7.075 -88.54999999999974
7.076 -86.48999999999948
7.077 -84.42000000000033
7.078 -82.34000000000019
7.079 -80.25499999999991
7.08 -78.15499999999989
7.081 -76.04999999999973
7.082 -73.93499999999997
7.083 -71.81500000000007
7.084 -69.69000000000003
7.085 -67.55000000000024
7.086 -65.40500000000033
7.087 -63.25999999999971
7.088 -61.10500000000019
7.089 -58.94499999999982
7.09 -56.78000000000002
7.091 -54.61000000000007
7.092 -52.43999999999943
7.093 -50.26000000000058
7.094 -48.08000000000035
7.095 -45.89499999999996
7.096 -43.70999999999958
7.097 -41.519999999999754
7.098 -39.33000000000062
7.099 -37.14000000000009
7.1 -34.93999999999997
7.101 -32.745
7.102 -30.55499999999947
7.103 -28.36000000000019
7.104 -26.16000000000007
7.105 -23.964999999999403
7.106 -21.770000000000124
7.107 -19.580000000000293
7.108 -17.389999999999766
7.109 -15.194999999999792
7.11 -13.010000000000105
7.111 -10.829999999999867
7.112 -8.64500000000018
7.113 -6.464999999999943
7.114 -4.294999999999993
7.115 -2.1250000000000435
7.116 0.03999999999976245
7.117 2.1999999999994246
7.118 4.355000000000331
7.119 6.504999999999706
7.12 8.64999999999963
7.121 10.785000000000656
7.122 12.915000000000148
7.123 15.040000000000193
7.124 17.154999999999948
7.125 19.259999999999415
7.126 21.360000000000127
7.127 23.450000000000554
7.128 25.529999999999998
7.129 27.60499999999999
7.13 29.669999999999696
7.131 31.719999999999665
7.132 33.765000000000185
7.133 35.79500000000027
7.134 37.81500000000007
7.135 39.82999999999973
7.136 41.825000000000195
7.137 43.81000000000038
7.138 45.78499999999958
7.139 47.74999999999988
7.14 49.700000000000436
7.141 51.63499999999988
7.142 53.55499999999957
7.143 55.46499999999968
7.144 57.36500000000019
7.145 59.245000000000125
7.146 61.10500000000019
7.147 62.95499999999995
7.148 64.79500000000013
7.149 66.61500000000042
7.15 68.41999999999959
7.151 70.20999999999972
7.152 71.97999999999996
7.153 73.73999999999992
7.154 75.47999999999999
7.155 77.19500000000004
7.156 78.90000000000049
7.157 80.58500000000038
7.158 82.25499999999982
7.159 83.90499999999939
7.16 85.53499999999977
7.161 87.14500000000027
7.162 88.74000000000034
7.163 90.31499999999983
7.164 91.865
7.165 93.40499999999987
7.166 94.92049999999946
7.167 96.4129000000001
7.168 97.88685000000005
7.169 99.3404500000003
7.17 100.77320000000043
7.171 102.18509999999972
7.172 103.57609999999961
7.173 104.94590000000026
7.174 106.29410000000048
7.175 107.62029999999979
7.176 108.92485000000008
7.177 110.20784999999991
7.178 111.46849999999972
7.179 112.7068000000002
7.18 113.92274999999994
7.181 115.11629999999965
7.182 116.28715000000025
7.183 117.43495000000048
7.184 118.5595999999997
7.185 119.66114999999999
7.186 120.73964999999991
7.187 121.79429999999991
7.188 122.82504999999999
7.189 123.83234999999992
7.19 124.81584999999988
7.191 125.77510000000014
7.192 126.70980000000012
7.193 127.62024999999969
7.194 128.50615000000036
7.195 129.36745000000013
7.196 130.2040999999997
7.197 131.01584999999986
7.198 131.80264999999994
7.199 132.56425000000016
7.2 133.30089999999996
7.201 134.0123000000002
7.202 134.6983000000003
7.203 135.35894999999985
7.204 135.99414999999996
7.205 136.60379999999998
7.206 137.18794999999992
7.207 137.74670000000003
7.208 138.27975000000012
7.209 138.7871999999998
7.21 139.26924999999972
7.211 139.7257500000002
7.212 140.1566
7.213 140.56174999999976
7.214 140.94135000000014
7.215 141.2954000000001
7.216 141.62380000000002
7.217 141.9266500000002
7.218 142.20399999999992
7.219 142.4558499999999
7.22 142.68194999999992
7.221 142.8825
7.222 143.05750000000018
7.223 143.20675
7.224 143.3305499999999
7.225 143.4287499999999
7.226 143.50125000000008
7.227 143.54815000000002
7.228 143.56954999999988
7.229 143.56544999999994
7.23 143.5358000000001
7.231 143.48060000000004
7.232 143.4000499999999
7.233 143.29420000000005
7.234 143.16300000000007
7.235 143.00658499999994
7.236 142.82506999999995
7.237 142.618595
7.238 142.38723000000002
7.239 142.13109000000003
7.24 141.85029
7.241 141.544975
7.242 141.21529785
7.243 140.86140500000002
7.244 140.48343715000001
7.245 140.08154
7.246 139.65586999999996
7.247 139.20660499999997
7.248 138.73388499999996
7.249 138.23784000000006
7.25 137.71867000000003
7.251 137.176515
7.252 136.61144999999996
7.253 136.02379999999997
7.254 135.41364999999993
7.255 134.78105000000002
7.256 134.1262000000001
7.257 133.4492999999999
7.258 132.75054999999995
7.259 132.02995
7.26 131.28770000000006
7.261 130.52395000000013
7.262 129.73875000000004
7.263 128.93239999999997
7.264 128.1049999999999
7.265 127.25664999999991
7.266 126.38765000000004
7.267 125.49794999999995
7.268 124.58764999999997
7.269 123.65730000000012
7.27 122.70680000000014
7.271 121.73634999999987
7.272 120.74634999999986
7.273 119.7367500000001
7.274 118.70804999999997
7.275 117.66035000000015
7.276 116.5939500000001
7.277 115.50894999999977
7.278 114.40570000000004
7.279 113.28459999999998
7.28 112.14574999999991
7.281 110.98959999999991
7.282 109.81615000000001
7.283 108.62575000000034
7.284 107.41894999999995
7.285 106.19589999999977
7.286 104.95670000000013
7.287 103.70185000000004
7.288 102.43150000000014
7.289 101.14589999999993
7.29 99.8454499999999
7.291 98.53020000000004
7.292 97.20065000000007
7.293 95.85694999999991
7.294 94.49924999999983
7.295 93.12780000000006
7.296 91.74269999999984
7.297 90.34460000000021
7.298 88.93350000000049
7.299 87.50969999999982
7.3 86.07354999999941
7.301 84.62514999999989
7.302 83.16490000000037
7.303 81.69305000000001
7.304 80.20960000000021
7.305 78.71500000000003
7.306 77.20999999999978
7.307 75.69455000000016
7.308 74.1686499999998
7.309 72.63309999999967
7.31 71.08820000000028
7.311 69.53365000000045
7.312 67.97019999999972
7.313 66.39844999999991
7.314 64.81855000000022
7.315 63.230499999999964
7.316 61.63489999999952
7.317 60.032299999999985
7.318 58.42264999999999
7.319 56.8062000000001
7.32 55.18345000000008
7.321 53.55514999999949
7.322 51.92084999999999
7.323 50.28100000000063
7.324 48.636650000000174
7.325 46.987449999999484
7.326 45.333799999999755
7.327 43.6760500000001
7.328 42.01420000000053
7.329 40.348600000000154
7.33 38.68004999999994
7.331 37.00854999999989
7.332 35.33400000000006
7.333 33.65685000000021
7.334 31.977550000000104
7.335 30.296299999999636
7.336 28.613199999999452
7.337 26.928650000000026
7.338 25.242950000000512
7.339 23.556500000000007
7.34 21.869299999999896
7.341 20.18135000000018
7.342 18.493449999999743
7.343 16.805949999999793
7.344 15.118750000000375
7.345 13.432249999999895
7.346 11.747299999999989
7.347 10.06389999999996
7.348 8.381899999999886
7.349 6.702150000000017
7.35 5.025050000000142
7.351 3.350900000000101
7.352 1.6800999999996846
7.353 0.012650000000280492
7.354 -1.6510499999997097
7.355 -3.3102999999999607
7.356 -4.964699999999988
7.357 -6.614249999999794
7.358 -8.25895000000007
7.359 -9.898100000000493
7.36 -11.531650000000393
7.361 -13.158799999999498
7.362 -14.779699999999812
7.363 -16.394299999999973
7.364 -18.001699999999758
7.365 -19.602100000000455
7.366 -21.195050000000215
7.367 -22.78049999999976
7.368 -24.358199999999915
7.369 -25.92730000000043
7.37 -27.488150000000434
7.371 -29.040849999999867
7.372 -30.584649999999826
7.373 -32.11944999999966
7.374 -33.64494999999953
7.375 -35.16080000000032
7.376 -36.666900000000005
7.377 -38.16300000000009
7.378 -39.6490500000006
7.379 -41.1245999999997
7.38 -42.58934999999964
7.381 -44.042949999999884
7.382 -45.48544999999973
7.383 -46.91669999999995
7.384 -48.33600000000021
7.385 -49.74304999999998
7.386 -51.13820000000047
7.387 -52.521000000000505
7.388 -53.890749999999784
7.389 -55.247949999999435
7.39 -56.59164999999994
7.391 -57.92190000000058
7.392 -59.23879999999993
7.393 -60.54194999999957
7.394 -61.830899999999744
7.395 -63.10529999999994
7.396 -64.36554999999996
7.397 -65.61129999999999
7.398 -66.84215000000022
7.399 -68.05804999999998
7.4 -69.25909999999993
7.401 -70.44490000000027
7.402 -71.61499999999987
7.403 -72.76945000000006
7.404 -73.90825000000018
7.405 -75.03140000000019
7.406 -76.13824999999976
7.407 -77.22864999999967
7.408 -78.3030000000004
7.409 -79.36095000000005
7.41 -80.40254999999996
7.411 -81.42704999999985
7.412 -82.4343499999998
7.413 -83.4249000000002
7.414 -84.39795000000014
7.415 -85.3533
7.416 -86.29110000000009
7.417 -87.21104999999986
7.418 -88.11300000000007
7.419 -88.99685000000012
7.42 -89.86219999999983
7.421 -90.70914999999985
7.422 -91.53744999999998
7.423 -92.34675000000004
7.424 -93.13710000000003
7.425 -93.90844999999995
7.426 -94.66054999999994
7.427 -95.39330000000005
7.428 -96.10675000000026
7.429 -96.80074999999995
7.43 -97.47519999999989
7.431 -98.12990000000015
7.432 -98.76504999999993
7.433 -99.38050000000004
7.434 -99.97620000000012
7.435 -100.55229999999978
7.436 -101.10844999999986
7.437 -101.64489999999991
7.438 -102.16164999999992
7.439 -102.65840000000006
7.44 -103.13540000000016
7.441 -103.59270000000025
7.442 -104.03019999999998
7.443 -104.4477999999998
7.444 -104.84550000000002
7.445 -105.22345000000024
7.446 -105.58144999999983
7.447 -105.91939999999977
7.448 -106.23745000000011
7.449 -106.5356
7.45 -106.81375
7.451 -107.07190000000013
7.452 -107.31000000000004
7.453 -107.52790000000002
7.454 -107.72569999999999
7.455 -107.90339999999996
7.456 -108.06099999999992
7.457 -108.19834999999995
7.458 -108.31539999999993
7.459 -108.41229999999993
7.46 -108.48895
7.461 -108.54520000000005
7.462 -108.58125000000007
7.463 -108.59715000000003
7.464 -108.59279999999998
7.465 -108.56829999999995
7.466 -108.52363999999999
7.467 -108.45889
7.468 -108.37412000000002
7.469 -108.26941500000002
7.47 -108.14484999999998
7.471 -108.000495
7.472 -107.83648000000001
7.473 -107.65289500000002
7.474 -107.44981549999999
7.475 -107.22737049999999
7.476 -106.98567449999999
7.477 -106.72482450000001
7.478 -106.44494
7.479 -106.14612999999997
7.48 -105.82848500000001
7.481 -105.49214500000002
7.482 -105.13719499999998
7.483 -104.76373000000001
7.484 -104.37189999999998
7.485 -103.961755
7.486 -103.53340000000006
7.487 -103.08699999999997
7.488 -102.62255
7.489 -102.14014999999996
7.49 -101.63994999999993
7.491 -101.12215000000002
7.492 -100.58675000000004
7.493 -100.03384999999996
7.494 -99.46360000000001
7.495 -98.87610000000012
7.496 -98.27145000000006
7.497 -97.64989999999986
7.498 -97.01149999999988
7.499 -96.35630000000006
7.5 -95.68465000000005
7.501 -94.99669999999995
7.502 -94.29239999999994
7.503 -93.5720000000001
7.504 -92.83585000000004
7.505 -92.08384999999998
7.506 -91.31634999999996
7.507 -90.5335999999998
7.508 -89.73565000000016
7.509 -88.92250000000004
7.51 -88.09449999999975
7.511 -87.25210000000011
7.512 -86.39530000000006
7.513 -85.52404999999999
7.514 -84.63875000000003
7.515 -83.7398999999999
7.516 -82.82720000000015
7.517 -81.90085000000028
7.518 -80.96154999999993
7.519 -80.00919999999988
7.52 -79.04395000000002
7.521 -78.06604999999988
7.522 -77.07570000000004
7.523 -76.07305000000008
7.524 -75.05824999999994
7.525 -74.03175000000005
7.526 -72.99369999999999
7.527 -71.94409999999978
7.528 -70.88334999999987
7.529 -69.81160000000021
7.53 -68.72900000000001
7.531 -67.63579999999985
7.532 -66.53219999999995
7.533 -65.41850000000015
7.534 -64.29495
7.535 -63.16194999999997
7.536 -62.019400000000104
7.537 -60.86749999999995
7.538 -59.70669999999997
7.539 -58.53720000000007
7.54 -57.359250000000095
7.541 -56.17304999999996
7.542 -54.97874999999992
7.543 -53.77665000000017
7.544 -52.56699999999989
7.545 -51.35014999999993
7.546 -50.12620000000023
7.547 -48.89535000000001
7.548 -47.657849999999804
7.549 -46.41394999999985
7.55 -45.1637500000001
7.551 -43.9076
7.552 -42.64580000000011
7.553 -41.37845000000001
7.554 -40.10574999999961
7.555 -38.82759999999999
7.556 -37.54455000000018
7.557 -36.2570999999999
7.558 -34.96524999999986
7.559 -33.669199999999954
7.56 -32.36900000000015
7.561 -31.065200000000154
7.562 -29.757999999999868
7.563 -28.447050000000168
7.564 -27.13314999999994
7.565 -25.8170000000002
7.566 -24.498250000000443
7.567 -23.17689999999997
7.568 -21.853699999999783
7.569 -20.528949999999714
7.57 -19.202750000000407
7.571 -17.875450000000292
7.572 -16.546999999999397
7.573 -15.218149999999403
7.574 -13.889000000000262
7.575 -12.559449999999945
7.576 -11.230599999999951
7.577 -9.902200000000416
7.578 -8.574150000000003
7.579 -7.247199999999704
7.58 -5.92170000000003
7.581 -4.597750000000234
7.582 -3.2753000000003416
7.583 -1.9546500000001965
7.584 -0.6362999999995345
7.585 0.6795000000003881
7.586 1.9926999999995976
7.587 3.303199999999534
7.588 4.610400000000514
7.589 5.9143000000004555
7.59 7.214749999999437
7.591 8.511499999999671
7.592 9.804600000000441
7.593 11.093549999999924
7.594 12.378049999999668
7.595 13.658050000000394
7.596 14.933200000000202
7.597 16.20349999999979
7.598 17.468999999999816
7.599 18.72890000000002
7.6 19.98355000000021
7.601 21.232699999999827
7.602 22.475450000000034
7.603 23.712199999999932
7.604 24.94305000000016
7.605 26.167200000000445
7.606 27.384199999999637
7.607 28.59454999999955
7.608 29.797850000000402
7.609 30.993700000000317
7.61 32.18205000000002
7.611 33.362199999999866
7.612 34.53419999999985
7.613 35.6983499999998
7.614 36.854299999999895
7.615 38.00130000000054
7.616 39.13920000000008
7.617 40.268349999999714
7.618 41.38814999999976
7.619 42.49844999999995
7.62 43.599300000000255
7.621 44.69030000000019
7.622 45.77114999999993
7.623 46.84194999999974
7.624 47.90260000000004
7.625 48.95255000000008
7.626 49.991899999999795
7.627 51.02045
7.628 52.03800000000008
7.629 53.044600000000045
7.63 54.039850000000065
7.631 55.023499999999956
7.632 55.99555000000006
7.633 56.955950000000044
7.634 57.904449999999706
7.635 58.84095000000013
7.636 59.765200000000064
7.637 60.67680000000005
7.638 61.57585000000007
7.639 62.462499999999665
7.64 63.336300000000136
7.641 64.19680000000032
7.642 65.04430000000005
7.643 65.8787999999997
7.644 66.69964999999993
7.645 67.50710000000028
7.646 68.3009499999998
7.647 69.081
7.648 69.84755000000003
7.649 70.6000499999998
7.65 71.33835000000012
7.651 72.06255000000023
7.652 72.7725999999998
7.653 73.46849999999988
7.654 74.14990000000032
7.655 74.8167000000001
7.656 75.46914999999981
7.657 76.10714999999983
7.658 76.73035000000002
7.659 77.33884999999997
7.66 77.93250000000008
7.661 78.51125000000008
7.662 79.07509999999992
7.663 79.62380000000012
7.664 80.15739999999994
7.665 80.67589999999988
7.666 81.17920000000004
7.667 81.66719999999992
7.668 82.13990000000004
7.669 82.59695000000008
7.67 83.03854999999992
7.671 83.46480000000003
7.672 83.87520000000016
7.673 84.2698499999999
7.674 84.64894999999986
7.675 85.01215000000003
7.676 85.35950000000003
7.677 85.6911
7.678 86.00664999999992
7.679 86.30619999999995
7.68 86.58990000000016
7.681 86.85760000000012
7.682 87.10919999999986
7.683 87.34479999999989
7.684 87.5645500000001
7.685 87.7682500000001
7.686 87.95594999999999
7.687 88.12774999999995
7.688 88.28354999999999
7.689 88.42350000000006
7.69 88.54763999999997
7.691 88.65595999999996
7.692 88.74851999999996
7.693 88.82536
7.694 88.88645000000001
7.695 88.93187499999996
7.696 88.96168
7.697 88.97588
7.698 88.97447000000001
7.699 88.95751000000001
7.7 88.92500749999999
7.701 88.87695635
7.702 88.8133885
7.703 88.73430364999999
7.704 88.639714
7.705 88.529625
7.706 88.40404499999998
7.707 88.26300000000002
7.708 88.10649500000001
7.709 87.93454999999999
7.71 87.74716000000001
7.711 87.54439000000004
7.712 87.3263
7.713 87.09288999999998
7.714 86.84428
7.715 86.58049999999999
7.716 86.30160000000004
7.717 86.00765000000001
7.718 85.69879999999995
7.719 85.37514999999996
7.72 85.03680000000007
7.721 84.68385000000005
7.722 84.31649999999998
7.723 83.93489999999997
7.724 83.53909999999996
7.725 83.12930000000003
7.726 82.70554999999999
7.727 82.26810000000005
7.728 81.8171500000001
7.729 81.35269999999997
7.73 80.87499999999986
7.731 80.38430000000002
7.732 79.88050000000013
7.733 79.3638499999999
7.734 78.83459999999988
7.735 78.29264999999995
7.736 77.73830000000012
7.737 77.17175000000015
7.738 76.59289999999986
7.739 76.00194999999987
7.74 75.39895000000016
7.741 74.78409999999991
7.742 74.15729999999988
7.743 73.51880000000011
7.744 72.86895000000008
7.745 72.20730000000002
7.746 71.53430000000002
7.747 70.85000000000008
7.748 70.15429999999989
7.749 69.44774999999986
7.75 68.73030000000003
7.751 68.00185000000008
7.752 67.26254999999993
7.753 66.51265000000018
7.754 65.7524999999999
7.755 64.98209999999983
7.756 64.20145000000029
7.757 63.41095000000004
7.758 62.610749999999705
7.759 61.80104999999985
7.76 60.982099999999996
7.761 60.15375000000024
7.762 59.31650000000032
7.763 58.47049999999978
7.764 57.61589999999997
7.765 56.752950000000034
7.766 55.88174999999994
7.767 55.00280000000009
7.768 54.11579999999999
7.769 53.221150000000094
7.77 52.319299999999814
7.771 51.40995000000002
7.772 50.493300000000254
7.773 49.56979999999992
7.774 48.63964999999998
7.775 47.70290000000003
7.776 46.75965000000004
7.777 45.8099
7.778 44.85399999999973
7.779 43.89214999999981
7.78 42.9244500000002
7.781 41.95105000000011
7.782 40.972049999999854
7.783 39.987799999999936
7.784 38.99839999999995
7.785 38.00394999999984
7.786 37.00460000000023
7.787 36.0008000000002
7.788 34.99274999999996
7.789 33.98024999999999
7.79 32.96380000000001
7.791 31.94379999999983
7.792 30.92009999999985
7.793 29.893050000000255
7.794 28.86279999999991
7.795 27.829749999999997
7.796 26.794150000000045
7.797 25.755950000000066
7.798 24.71565000000016
7.799 23.673249999999964
7.8 22.629099999999653
7.801 21.583249999999886
7.802 20.536000000000165
7.803 19.487700000000302
7.804 18.437949999999816
7.805 17.38744999999972
7.806 16.336550000000532
7.807 15.284849999999683
7.808 14.232849999999686
7.809 13.180850000000383
7.81 12.128800000000412
7.811 11.076749999999747
7.812 10.024749999999749
7.813 8.973500000000051
7.814 7.922550000000195
7.815 6.872050000000102
7.816 5.822999999999939
7.817 4.774700000000076
7.818 3.7275499999996073
7.819 2.68179999999979
7.82 1.6372500000000345
7.821 0.5945999999999729
7.822 -0.44589999999983254
7.823 -1.4845499999999179
7.824 -2.521300000000309
7.825 -3.555400000000014
7.826 -4.5865499999998836
7.827 -5.615149999999708
7.828 -6.640699999999749
7.829 -7.662900000000167
7.83 -8.681800000000239
7.831 -9.696599999999695
7.832 -10.707599999999761
7.833 -11.7145000000006
7.834 -12.717050000000258
7.835 -13.715450000000018
7.836 -14.708949999999582
7.837 -15.697599999999618
7.838 -16.681450000000098
7.839 -17.660099999999844
7.84 -18.63355000000025
7.841 -19.60140000000013
7.842 -20.56360000000021
7.843 -21.52040000000001
7.844 -22.471499999999686
7.845 -23.416650000000068
7.846 -24.35554999999992
7.847 -25.28835000000021
7.848 -26.214899999999968
7.849 -27.13504999999998
7.85 -28.048649999999963
7.851 -28.95555000000001
7.852 -29.855950000000004
7.853 -30.74949999999979
7.854 -31.63569999999997
7.855 -32.51485000000005
7.856 -33.38680000000011
7.857 -34.251100000000015
7.858 -35.107900000000065
7.859 -35.95685000000008
7.86 -36.79785000000012
7.861 -37.63084999999985
7.862 -38.45544999999985
7.863 -39.27145000000021
7.864 -40.07889999999986
7.865 -40.87759999999996
7.866 -41.667350000000255
7.867 -42.447999999999794
7.868 -43.219349999999714
7.869 -43.98115000000015
7.87 -44.73345000000003
7.871 -45.47630000000004
7.872 -46.20925000000005
7.873 -46.932149999999794
7.874 -47.644999999999975
7.875 -48.347750000000275
7.876 -49.04044999999996
7.877 -49.722949999999805
7.878 -50.3950000000003
7.879 -51.05660000000005
7.88 -51.70774999999974
7.881 -52.34869999999996
7.882 -52.97920000000011
7.883 -53.59890000000006
7.884 -54.20819999999993
7.885 -54.80705000000009
7.886 -55.39510000000004
7.887 -55.97244999999973
7.888 -56.53945
7.889 -57.095700000000036
7.89 -57.64085000000002
7.891 -58.17525000000011
7.892 -58.69884999999998
7.893 -59.2114500000001
7.894 -59.7130500000001
7.895 -60.20344999999976
7.896 -60.6825499999998
7.897 -61.1504500000002
7.898 -61.606800000000085
7.899 -62.05159999999981
7.9 -62.484850000000044
7.901 -62.90619999999997
7.902 -63.315799999999825
7.903 -63.713650000000314
7.904 -64.09940000000024
7.905 -64.47304999999993
7.906 -64.83454999999978
7.907 -65.18379999999983
7.908 -65.5208000000001
7.909 -65.84555000000002
7.91 -66.15809999999996
7.911 -66.45825
7.912 -66.746
7.913 -67.0215
7.914 -67.28460000000013
7.915 -67.5353
7.916 -67.77374999999991
7.917 -67.9998000000001
7.918 -68.21350000000004
7.919 -68.41504999999995
7.92 -68.60430000000008
7.921 -68.78124999999991
7.922 -68.94599999999994
7.923 -69.09865000000008
7.924 -69.23910000000005
7.925 -69.36730000000006
7.926 -69.48344999999998
7.927 -69.58749999999986
7.928 -69.6795
7.929 -69.7594000000001
7.93 -69.82715
7.931 -69.88280000000002
7.932 -69.92649999999992
7.933 -69.95824999999995
7.934 -69.97779999999997
7.935 -69.98524999999997
7.936 -69.98074999999999
7.937 -69.96429999999998
7.938 -69.93580000000006
7.939 -69.8952
7.94 -69.84265499999998
7.941 -69.77817000000005
7.942 -69.70171999999994
7.943 -69.61337999999996
7.944 -69.51319500000004
7.945 -69.40118000000002
7.946 -69.27742999999998
7.947 -69.14199500000001
7.948 -68.99491500000002
7.949 -68.83627499999999
7.95 -68.66616499999999
7.951 -68.48468499999998
7.952 -68.29189
7.953 -68.0878745
7.954 -67.87273749999999
7.955 -67.64656299999999
7.956 -67.4094375
7.957 -67.1614425
7.958 -66.90267500000002
7.959 -66.63320999999999
7.96 -66.353105
7.961 -66.06247
7.962 -65.76135999999998
7.963 -65.44983499999998
7.964 -65.127995
7.965 -64.79588
7.966 -64.45355000000005
7.967 -64.10109500000002
7.968 -63.73855499999994
7.969 -63.36604500000003
7.97 -62.98356500000004
7.971 -62.59124999999999
7.972 -62.189150000000005
7.973 -61.777300000000025
7.974 -61.35589999999996
7.975 -60.92504999999993
7.976 -60.48475000000001
7.977 -60.03510000000007
7.978 -59.57625000000003
7.979 -59.10824999999994
7.98 -58.63130000000007
7.981 -58.14545000000001
7.982 -57.650899999999936
7.983 -57.14770000000008
7.984 -56.63595000000004
7.985 -56.11584999999988
7.986 -55.58730000000002
7.987 -55.05065000000007
7.988 -54.506
7.989 -53.953449999999926
7.99 -53.39309999999996
7.991 -52.82500000000009
7.992 -52.24944999999999
7.993 -51.666449999999976
7.994 -51.07605000000005
7.995 -50.478399999999944
7.996 -49.87374999999988
7.997 -49.262050000000066
7.998 -48.643400000000085
7.999 -48.018149999999935
8.0 -47.38629999999997
8.001 -46.74780000000003
8.002 -46.10294999999997
8.003 -45.451900000000045
8.004 -44.79465000000008
8.005 -44.131299999999875
8.006 -43.462049999999984
8.007 -42.78700000000003
8.008 -42.10629999999993
8.009 -41.42010000000012
8.01 -40.72859999999998
8.011 -40.031899999999794
8.012 -39.32994999999995
8.013 -38.623050000000106
8.014 -37.91149999999993
8.015 -37.19555
8.016 -36.47509999999999
8.017 -35.75009999999996
8.018 -35.02125000000022
8.019 -34.28850000000011
8.02 -33.551849999999966
8.021 -32.81179999999988
8.022 -32.06839999999981
8.023 -31.321700000000103
8.024 -30.571799999999993
8.025 -29.819049999999997
8.026 -29.063600000000033
8.027 -28.305500000000077
8.028 -27.54475000000013
8.029 -26.781700000000004
8.03 -26.01635000000005
8.031 -25.248699999999914
8.032 -24.479250000000036
8.033 -23.70795000000009
8.034 -22.934749999999752
8.035 -22.159700000000047
8.036 -21.382950000000193
8.037 -20.604749999999715
8.038 -19.82524999999992
8.039 -19.044450000000115
8.04 -18.262299999999982
8.041 -17.47905000000008
8.042 -16.694899999999958
8.043 -15.909799999999988
8.044 -15.123950000000066
8.045 -14.337700000000009
8.046 -13.551100000000135
8.047 -12.763949999999857
8.048 -11.976650000000005
8.049 -11.189500000000073
8.05 -10.402500000000064
8.051 -9.615699999999949
8.052 -8.82929999999997
8.053 -8.043649999999944
8.054 -7.258899999999791
8.055 -6.475100000000178
8.056 -5.692250000000065
8.057 -4.910699999999962
8.058 -4.130800000000032
8.059 -3.352549999999926
8.06 -2.576049999999941
8.061 -1.8013500000000486
8.062 -1.028900000000013
8.063 -0.2589500000000494
8.064 0.5088500000000051
8.065 1.2740500000000403
8.066 2.0364499999998147
8.067 2.7960500000000224
8.068 3.5526500000000736
8.069 4.306050000000075
8.07 5.056299999999999
8.071 5.8032499999999265
8.072 6.5464500000000925
8.073 7.2861000000000455
8.074 8.022049999999863
8.075 8.754249999999923
8.076 9.482550000000298
8.077 10.206750000000056
8.078 10.926849999999892
8.079 11.642649999999907
8.08 12.354150000000105
8.081 13.061400000000113
8.082 13.764199999999684
8.083 14.462150000000076
8.084 15.15545000000014
8.085 15.844049999999902
8.086 16.527800000000134
8.087 17.206549999999876
8.088 17.880049999999954
8.089 18.548399999999965
8.09 19.21154999999994
8.091 19.86920000000003
8.092 20.52149999999982
8.093 21.168250000000096
8.094 21.809150000000333
8.095 22.44450000000002
8.096 23.074049999999986
8.097 23.697500000000037
8.098 24.314999999999753
8.099 24.92644999999988
8.1 25.531650000000166
8.101 26.13070000000023
8.102 26.72334999999984
8.103 27.309349999999828
8.104 27.888850000000115
8.105 28.461750000000062
8.106 29.027799999999797
8.107 29.587000000000014
8.108 30.13930000000005
8.109 30.68429999999976
8.11 31.222000000000193
8.111 31.75250000000025
8.112 32.27555000000007
8.113 32.79114999999999
8.114 33.29889999999988
8.115 33.798800000000085
8.116 34.29089999999989
8.117 34.77504999999971
8.118 35.25114999999995
8.119 35.7190000000002
8.12 36.17860000000011
8.121 36.62994999999985
8.122 37.072999999999965
8.123 37.50750000000008
8.124 37.9336000000001
8.125 38.35125000000005
8.126 38.76024999999988
8.127 39.16079999999999
8.128 39.55280000000009
8.129 39.93609999999991
8.13 40.310900000000046
8.131 40.677100000000024
8.132 41.03459999999989
8.133 41.38360000000007
8.134 41.7240000000001
8.135 42.05564999999987
8.136 42.37874999999999
8.137 42.69325000000011
8.138 42.998950000000015
8.139 43.29604999999993
8.14 43.58460000000001
8.141 43.86444999999999
8.142 44.13554999999989
8.143 44.39790000000006
8.144 44.65155000000012
8.145 44.89630000000001
8.146 45.1321499999999
8.147 45.359199999999916
8.148 45.57734999999993
8.149 45.78645000000003
8.15 45.98645000000005
8.151 46.17749999999993
8.152 46.3593
8.153 46.53185000000008
8.154 46.695199999999964
8.155 46.84925000000006
8.156 46.99385000000011
8.157 47.128949999999946
8.158 47.254749999999994
8.159 47.37105000000002
8.16 47.477799999999945
8.161 47.57504999999993
8.162 47.662799999999976
8.163 47.741100000000046
8.164 47.809900000000006
8.165 47.869249999999994
8.166 47.91920000000007
8.167 47.95974999999997
8.168 47.991029999999974
8.169 48.013025000000034
8.17 48.02583500000002
8.171 48.029514999999975
8.172 48.02408999999997
8.173 48.00965500000001
8.174 47.986255000000014
8.175 47.953964999999975
8.176 47.912825
8.177 47.862875
8.178 47.80417999999996
8.179 47.73675500000002
8.18 47.660645000000024
8.181 47.57589499999998
8.182 47.48251499999999
8.183 47.380545000000005
8.184 47.269994999999994
8.185 47.15088999999999
8.186 47.023245
8.187 46.887097000000004
8.188 46.742456600000004
8.189 46.589332999999996
8.19 46.427766399999996
8.191 46.25777
8.192 46.079367000000005
8.193 45.892595
8.194 45.6975
8.195 45.49411
8.196 45.282455000000006
8.197 45.06258999999999
8.198 44.83456499999999
8.199 44.59843000000001
8.2 44.35424
8.201 44.10206
8.202 43.84195999999999
8.203 43.574020000000004
8.204 43.298304999999985
8.205 43.014855
8.206 42.72376999999998
8.207 42.42514499999995
8.208 42.11906500000001
8.209 41.80557999999999
8.21 41.48478500000004
8.211 41.15679500000004
8.212 40.821650000000005
8.213 40.47944999999997
8.214 40.130249999999975
8.215 39.774200000000036
8.216 39.41140000000001
8.217 39.04175000000002
8.218 38.665499999999966
8.219 38.28269999999996
8.22 37.89330000000006
8.221 37.49755000000002
8.222 37.09539999999997
8.223 36.687000000000005
8.224 36.27249999999995
8.225 35.851749999999974
8.226 35.424949999999974
8.227 34.992299999999936
8.228 34.553750000000136
8.229 34.109400000000015
8.23 33.65949999999985
8.231 33.20400000000004
8.232 32.74304999999998
8.233 32.27695000000003
8.234 31.80550000000011
8.235 31.32899999999991
8.236 30.847649999999998
8.237 30.361400000000067
8.238 29.870599999999925
8.239 29.375149999999984
8.24 28.875199999999975
8.241 28.37094999999998
8.242 27.862450000000134
8.243 27.349899999999995
8.244 26.833299999999905
8.245 26.312650000000044
8.246 25.788099999999975
8.247 25.25989999999992
8.248 24.727950000000103
8.249 24.19220000000003
8.25 23.65289999999992
8.251 23.11005000000012
8.252 22.563599999999955
8.253 22.01375000000002
8.254 21.46055000000011
8.255 20.903999999999886
8.256 20.344299999999933
8.257 19.7814000000001
8.258 19.215300000000045
8.259 18.64624999999998
8.26 18.074300000000058
8.261 17.499499999999895
8.262 16.921999999999944
8.263 16.34200000000009
8.264 15.759599999999944
8.265 15.174949999999937
8.266 14.588199999999995
8.267 13.999450000000065
8.268 13.408800000000095
8.269 12.8165999999999
8.27 12.22299999999992
8.271 11.627950000000013
8.272 11.031750000000013
8.273 10.434599999999996
8.274 9.83665000000005
8.275 9.238100000000076
8.276 8.638949999999895
8.277 8.0394499999999
8.278 7.439799999999982
8.279 6.839900000000024
8.28 6.240050000000038
8.281 5.640349999999975
8.282 5.0409500000001
8.283 4.441850000000066
8.284 3.843100000000023
8.285 3.2449500000000104
8.286 2.647299999999908
8.287 2.0502000000000367
8.288 1.4537999999999704
8.289 0.8580999999998826
8.29 0.26315000000009386
8.291 -0.33099999999994245
8.292 -0.9243000000000792
8.293 -1.516650000000022
8.294 -2.1080499999999445
8.295 -2.6985000000000205
8.296 -3.287849999999981
8.297 -3.876050000000027
8.298 -4.463099999999984
8.299 -5.048699999999837
8.3 -5.632900000000079
8.301 -6.2156500000000445
8.302 -6.796599999999916
8.303 -7.3757000000000685
8.304 -7.952950000000153
8.305 -8.52804999999998
8.306 -9.100799999999833
8.307 -9.671200000000054
8.308 -10.239050000000056
8.309 -10.804199999999916
8.31 -11.366399999999944
8.311 -11.925599999999987
8.312 -12.481600000000155
8.313 -13.034100000000082
8.314 -13.583249999999866
8.315 -14.128949999999904
8.316 -14.67094999999998
8.317 -15.209149999999976
8.318 -15.743450000000117
8.319 -16.273750000000106
8.32 -16.800099999999922
8.321 -17.322499999999906
8.322 -17.84070000000002
8.323 -18.354650000000117
8.324 -18.864399999999996
8.325 -19.369950000000003
8.326 -19.871299999999966
8.327 -20.36819999999984
8.328 -20.860649999999982
8.329 -21.348700000000004
8.33 -21.83225000000014
8.331 -22.311350000000022
8.332 -22.785749999999943
8.333 -23.25550000000006
8.334 -23.720600000000022
8.335 -24.180749999999986
8.336 -24.635999999999928
8.337 -25.086300000000044
8.338 -25.5314500000001
8.339 -25.971399999999946
8.34 -26.40619999999989
8.341 -26.83549999999996
8.342 -27.259350000000126
8.343 -27.677600000000112
8.344 -28.09004999999986
8.345 -28.4968
8.346 -28.89765000000013
8.347 -29.292549999999917
8.348 -29.681349999999966
8.349 -30.06390000000001
8.35 -30.440250000000024
8.351 -30.81030000000005
8.352 -31.173999999999957
8.353 -31.53124999999996
8.354 -31.881949999999943
8.355 -32.22615000000005
8.356 -32.56375000000008
8.357 -32.89474999999993
8.358 -33.21909999999999
8.359 -33.53679999999999
8.36 -33.847799999999964
8.361 -34.15214999999998
8.362 -34.44980000000004
8.363 -34.74065000000003
8.364 -35.024800000000006
8.365 -35.30215
8.366 -35.572749999999985
8.367 -35.836549999999995
8.368 -36.09349999999997
8.369 -36.34350000000005
8.37 -36.58654999999997
8.371 -36.822699999999955
8.372 -37.05176000000001
8.373 -37.273714999999996
8.374 -37.488525
8.375 -37.696120000000036
8.376 -37.896399999999986
8.377 -38.08937
8.378 -38.274960000000014
8.379 -38.453054999999964
8.38 -38.623650000000005
8.381 -38.78672000000002
8.382 -38.942205000000016
8.383 -39.09007499999996
8.384 -39.230329999999974
8.385 -39.362955000000035
8.386 -39.48794
8.387 -39.60528499999997
8.388 -39.714995000000016
8.389 -39.81709000000001
8.39 -39.911604999999994
8.391 -39.99857000000001
8.392 -40.07799000000001
8.393 -40.14989
8.394 -40.214315
8.395 -40.271283
8.396 -40.3208105
8.397 -40.36291709
8.398 -40.397619999999996
8.399 -40.42492141
8.4 -40.4448295
8.401 -40.4573285
8.402 -40.46241500000001
8.403 -40.460080000000005
8.404 -40.450285
8.405 -40.43301999999999
8.406 -40.408255000000004
8.407 -40.37597500000001
8.408 -40.33613
8.409 -40.288689999999974
8.41 -40.233645
8.411 -40.17097000000003
8.412 -40.10060999999998
8.413 -40.02255999999999
8.414 -39.93683500000001
8.415 -39.8434
8.416 -39.742279999999994
8.417 -39.63347999999998
8.418 -39.51701999999999
8.419 -39.39289500000005
8.42 -39.26116000000004
8.421 -39.12192999999996
8.422 -38.97518000000001
8.423 -38.82100499999998
8.424 -38.659499999999994
8.425 -38.49065000000005
8.426 -38.3146
8.427 -38.13144999999995
8.428 -37.94129999999994
8.429 -37.744250000000015
8.43 -37.54029999999998
8.431 -37.32960000000004
8.432 -37.11235000000007
8.433 -36.88844999999996
8.434 -36.658049999999974
8.435 -36.42130000000004
8.436 -36.178149999999995
8.437 -35.92874999999995
8.438 -35.67305000000001
8.439 -35.41115000000004
8.44 -35.143099999999926
8.441 -34.868899999999925
8.442 -34.58855000000003
8.443 -34.30200000000011
8.444 -34.009400000000085
8.445 -33.71069999999997
8.446 -33.40589999999994
8.447 -33.094950000000026
8.448 -32.777900000000024
8.449 -32.45469999999997
8.45 -32.125499999999946
8.451 -31.790249999999986
8.452 -31.44889999999994
8.453 -31.1015999999999
8.454 -30.748350000000045
8.455 -30.3893500000001
8.456 -30.02444999999996
8.457 -29.65385000000004
8.458 -29.277700000000102
8.459 -28.89594999999998
8.46 -28.50879999999993
8.461 -28.116349999999894
8.462 -27.71869999999999
8.463 -27.315900000000028
8.464 -26.90815000000006
8.465 -26.495649999999994
8.466 -26.078400000000002
8.467 -25.65655
8.468 -25.230199999999936
8.469 -24.79934999999999
8.47 -24.364250000000023
8.471 -23.925049999999963
8.472 -23.4817
8.473 -23.03430000000009
8.474 -22.582999999999977
8.475 -22.12784999999998
8.476 -21.66890000000008
8.477 -21.20620000000007
8.478 -20.73989999999987
8.479 -20.269949999999863
8.48 -19.796350000000036
8.481 -19.319350000000096
8.482 -18.838900000000063
8.483 -18.354999999999933
8.484 -17.86779999999998
8.485 -17.377350000000007
8.486 -16.883650000000006
8.487 -16.386800000000104
8.488 -15.88690000000007
8.489 -15.383849999999963
8.49 -14.877949999999965
8.491 -14.36930000000003
8.492 -13.85789999999998
8.493 -13.343899999999909
8.494 -12.827299999999992
8.495 -12.3083500000001
8.496 -11.787100000000029
8.497 -11.26359999999993
8.498 -10.738149999999989
8.499 -10.21084999999998
8.5 -9.68164999999993
8.501 -9.150800000000055
8.502 -8.618450000000104
8.503 -8.084700000000021
8.504 -7.549699999999902
8.505 -7.013449999999921
8.506 -6.476099999999999
8.507 -5.937900000000003
8.508 -5.3987999999999605
8.509 -4.858800000000045
8.51 -4.318099999999977
8.511 -3.7767000000001048
8.512 -3.2348500000001223
8.513 -2.692649999999977
8.514 -2.1498499999998004
8.515 -1.6066999999998082
8.516 -1.063400000000242
8.517 -0.519900000000087
8.518 0.023849999999936422
8.519 0.5675499999999861
8.52 1.1111000000001148
8.521 1.6545999999999228
8.522 2.197900000000183
8.523 2.7409000000002544
8.524 3.2834499999998683
8.525 3.825499999999746
8.526 4.366899999999966
8.527 4.907500000000085
8.528 5.447199999999985
8.529 5.985900000000065
8.53 6.5234500000000555
8.531 7.059799999999984
8.532 7.594749999999956
8.533 8.128200000000023
8.534 8.660199999999985
8.535 9.190450000000002
8.536 9.7189000000001
8.537 10.245599999999904
8.538 10.770299999999892
8.539 11.292849999999973
8.54 11.81324999999997
8.541 12.331550000000032
8.542 12.847500000000114
8.543 13.3610000000001
8.544 13.872249999999884
8.545 14.380949999999967
8.546 14.887100000000006
8.547 15.390650000000026
8.548 15.89140000000013
8.549 16.389499999999895
8.55 16.884699999999974
8.551 17.377000000000017
8.552 17.866400000000024
8.553 18.352649999999958
8.554 18.835749999999983
8.555 19.315550000000016
8.556 19.7919999999999
8.557 20.265099999999986
8.558 20.734650000000034
8.559 21.200550000000096
8.56 21.662700000000047
8.561 22.120949999999972
8.562 22.575249999999894
8.563 23.025450000000063
8.564 23.47145000000002
8.565 23.913100000000007
8.566 24.350250000000106
8.567 24.78294999999995
8.568 25.210999999999984
8.569 25.634199999999968
8.57 26.0525499999999
8.571 26.466049999999964
8.572 26.874550000000053
8.573 27.277900000000077
8.574 27.676199999999984
8.575 28.069300000000023
8.576 28.45720000000003
8.577 28.839899999999997
8.578 29.21725
8.579 29.58930000000002
8.58 29.955999999999904
8.581 30.31734999999983
8.582 30.67340000000012
8.583 31.02405000000013
8.584 31.36924999999988
8.585 31.709100000000024
8.586 32.04355000000006
8.587 32.37249999999987
8.588 32.69594999999997
8.589 33.01380000000007
8.59 33.326000000000015
8.591 33.632500000000014
8.592 33.93319999999995
8.593 34.22805000000001
8.594 34.51695000000008
8.595 34.79989999999999
8.596 35.07670000000001
8.597 35.347199999999965
8.598 35.61149999999997
8.599 35.86945000000002
8.6 36.1208
8.601 36.36559999999995
8.602 36.60379999999999
8.603 36.835200000000064
8.604 37.05975
8.605 37.27744999999999
8.606 37.48824999999997
8.607 37.69209999999997
8.608 37.88890000000003
8.609 38.078550000000035
8.61 38.26124999999998
8.611 38.436850000000014
8.612 38.60529999999999
8.613 38.766724999999944
8.614 38.920995000000026
8.615 39.06819000000002
8.616 39.20830500000003
8.617 39.34134500000004
8.618 39.46735499999999
8.619 39.58633499999997
8.62 39.6983
8.621 39.80325999999997
8.622 39.90126
8.623 39.992270000000026
8.624 40.07629999999997
8.625 40.153369999999974
8.626 40.223475
8.627 40.286615000000026
8.628 40.34277500000001
8.629 40.39193499999999
8.63 40.434090000000005
8.631 40.469224999999994
8.632 40.49730499999999
8.633 40.518305000000005
8.634 40.532195
8.635 40.53894999999999
8.636 40.538541499999994
8.637 40.5309485
8.638 40.516144999999995
8.639 40.4941095
8.64 40.4648335
8.641 40.42831199999999
8.642 40.384530000000005
8.643 40.333484999999996
8.644 40.27518500000001
8.645 40.209640000000014
8.646 40.136894999999996
8.647 40.056944999999985
8.648 39.9698
8.649 39.87553000000003
8.65 39.77415999999998
8.651 39.66567999999998
8.652 39.55015000000001
8.653 39.42760999999999
8.654 39.29806
8.655 39.16155500000001
8.656 39.01813500000002
8.657 38.86777000000002
8.658 38.71048999999995
8.659 38.546369999999975
8.66 38.37538
8.661 38.19749499999999
8.662 38.012770000000074
8.663 37.821225000000005
8.664 37.62287
8.665 37.41769999999998
8.666 37.205799999999975
8.667 36.98709999999999
8.668 36.76160000000003
8.669 36.52950000000007
8.67 36.290749999999974
8.671 36.04539999999996
8.672 35.79354999999999
8.673 35.53515
8.674 35.27034999999999
8.675 34.99925000000001
8.676 34.721850000000046
8.677 34.43830000000002
8.678 34.14869999999997
8.679 33.85310000000004
8.68 33.55165000000007
8.681 33.24439999999995
8.682 32.93144999999987
8.683 32.61294999999994
8.684 32.28885000000001
8.685 31.95934999999997
8.686 31.624550000000117
8.687 31.28434999999999
8.688 30.938899999999848
8.689 30.58835000000013
8.69 30.232600000000033
8.691 29.871799999999986
8.692 29.506100000000096
8.693 29.135249999999967
8.694 28.759399999999864
8.695 28.378700000000062
8.696 27.99295000000014
8.697 27.602349999999998
8.698 27.206949999999953
8.699 26.806599999999907
8.7 26.40139999999999
8.701 25.991350000000025
8.702 25.576549999999955
8.703 25.156999999999957
8.704 24.732650000000056
8.705 24.303600000000028
8.706 23.869999999999965
8.707 23.43190000000002
8.708 22.98920000000006
8.709 22.542199999999944
8.71 22.09099999999995
8.711 21.635550000000116
8.712 21.176099999999952
8.713 20.71289999999986
8.714 20.245850000000058
8.715 19.775150000000092
8.716 19.301099999999987
8.717 18.823699999999906
8.718 18.343149999999923
8.719 17.859600000000135
8.72 17.373150000000134
8.721 16.88394999999985
8.722 16.392149999999887
8.723 15.897950000000153
8.724 15.401450000000066
8.725 14.902649999999976
8.726 14.401600000000029
8.727 13.898499999999943
8.728 13.393450000000021
8.729 12.886399999999936
8.73 12.377449999999984
8.731 11.866650000000138
8.732 11.354050000000026
8.733 10.839649999999992
8.734 10.32349999999984
8.735 9.805750000000009
8.736 9.286250000000058
8.737 8.765049999999961
8.738 8.242299999999988
8.739 7.717949999999988
8.74 7.192100000000083
8.741 6.6649000000000225
8.742 6.136399999999951
8.743 5.606549999999897
8.744 5.075549999999929
8.745 4.543499999999992
8.746 4.0103500000001135
8.747 3.4764000000001363
8.748 2.9418499999999543
8.749 2.406649999999941
8.75 1.8710499999999644
8.751 1.3351499999999725
8.752 0.7990500000000857
8.753 0.2630999999999467
8.754 -0.27275000000007155
8.755 -0.8083999999998481
8.756 -1.3434499999999405
8.757 -1.8779000000000017
8.758 -2.411750000000032
8.759 -2.9446500000000415
8.76 -3.4765500000000573
8.761 -4.007400000000105
8.762 -4.536999999999944
8.763 -5.065399999999894
8.764 -5.592350000000086
8.765 -6.117750000000053
8.766 -6.64159999999997
8.767 -7.163800000000061
8.768 -7.684349999999979
8.769 -8.203199999999924
8.77 -8.720150000000002
8.771 -9.23520000000004
8.772 -9.748350000000038
8.773 -10.2594499999999
8.774 -10.768499999999973
8.775 -11.275500000000084
8.776 -11.780299999999965
8.777 -12.282849999999991
8.778 -12.783149999999985
8.779 -13.28105000000003
8.78 -13.776350000000054
8.781 -14.269049999999886
8.782 -14.7590999999999
8.783 -15.246400000000145
8.784 -15.730900000000132
8.785 -16.21229999999984
8.786 -16.690499999999844
8.787 -17.165550000000117
8.788 -17.63730000000005
8.789 -18.10559999999989
8.79 -18.570400000000006
8.791 -19.031550000000138
8.792 -19.488949999999992
8.793 -19.94249999999996
8.794 -20.392200000000045
8.795 -20.83799999999993
8.796 -21.279599999999945
8.797 -21.717100000000038
8.798 -22.15059999999998
8.799 -22.579749999999954
8.8 -23.00449999999999
8.801 -23.425000000000008
8.802 -23.841200000000036
8.803 -24.252949999999974
8.804 -24.66015000000005
8.805 -25.062800000000102
8.806 -25.46084999999996
8.807 -25.85425000000002
8.808 -26.242999999999927
8.809 -26.626899999999953
8.81 -27.005900000000132
8.811 -27.380049999999912
8.812 -27.749049999999976
8.813 -28.112900000000145
8.814 -28.471549999999933
8.815 -28.82479999999996
8.816 -29.17260000000008
8.817 -29.514850000000003
8.818 -29.851399999999973
8.819 -30.1820999999999
8.82 -30.506949999999954
8.821 -30.82585000000002
8.822 -31.13860000000003
8.823 -31.44505000000006
8.824 -31.745300000000054
8.825 -32.03930000000004
8.826 -32.326799999999984
8.827 -32.6077499999999
8.828 -32.88224999999992
8.829 -33.150200000000005
8.83 -33.411500000000025
8.831 -33.66630000000001
8.832 -33.91455000000005
8.833 -34.15615000000003
8.834 -34.391200000000005
8.835 -34.61975
8.836 -34.84174999999999
8.837 -35.057299999999984
8.838 -35.26644999999996
8.839 -35.46909999999998
8.84 -35.66534999999999
8.841 -35.85525000000004
8.842 -36.03870000000002
8.843 -36.21584999999993
8.844 -36.386654999999955
8.845 -36.551015000000056
8.846 -36.709010000000006
8.847 -36.86053499999996
8.848 -37.00554500000001
8.849 -37.14398500000004
8.85 -37.27576500000001
8.851 -37.40084499999998
8.852 -37.519125000000024
8.853 -37.63051
8.854 -37.734929999999956
8.855 -37.832274999999996
8.856 -37.92243000000001
8.857 -38.00534499999999
8.858 -38.080945000000014
8.859 -38.14911500000001
8.86 -38.20981
8.861 -38.262979999999985
8.862 -38.30858499999999
8.863 -38.3466
8.864 -38.37702000000001
8.865 -38.39983999999999
8.866 -38.41506999999999
8.867 -38.42274000000001
8.868 -38.422906
8.869 -38.415615499999994
8.87 -38.40092295
8.871 -38.378901
8.872 -38.349621049999996
8.873 -38.3131585
8.874 -38.269605
8.875 -38.219035
8.876 -38.16152
8.877 -38.09712999999999
8.878 -38.02592
8.879 -37.94797000000001
8.88 -37.86331499999998
8.881 -37.77199000000002
8.882 -37.67402500000001
8.883 -37.56946
8.884 -37.45828500000001
8.885 -37.340495000000004
8.886 -37.21608999999997
8.887 -37.08502999999999
8.888 -36.947335000000024
8.889 -36.80296
8.89 -36.651874999999976
8.891 -36.49406
8.892 -36.329475000000016
8.893 -36.15808500000003
8.894 -35.979879999999994
8.895 -35.794869999999925
8.896 -35.60301499999996
8.897 -35.40432000000001
8.898 -35.19882000000002
8.899 -34.98653499999998
8.9 -34.767449999999975
8.901 -34.541650000000004
8.902 -34.309149999999995
8.903 -34.07010000000005
8.904 -33.8245
8.905 -33.572350000000014
8.906 -33.31395000000003
8.907 -33.049299999999945
8.908 -32.778400000000026
8.909 -32.50144999999999
8.91 -32.218599999999945
8.911 -31.92985000000006
8.912 -31.63530000000001
8.913 -31.335099999999986
8.914 -31.029300000000053
8.915 -30.718099999999925
8.916 -30.40144999999989
8.917 -30.079400000000007
8.918 -29.75215000000017
8.919 -29.419600000000003
8.92 -29.08199999999989
8.921 -28.73935000000001
8.922 -28.391550000000066
8.923 -28.038850000000092
8.924 -27.68114999999998
8.925 -27.31839999999992
8.926 -26.95079999999999
8.927 -26.578449999999954
8.928 -26.201300000000018
8.929 -25.819350000000004
8.93 -25.43264999999989
8.931 -25.041299999999968
8.932 -24.64550000000013
8.933 -24.245200000000064
8.934 -23.84055000000003
8.935 -23.431600000000003
8.936 -23.018349999999984
8.937 -22.60105000000002
8.938 -22.17984999999985
8.939 -21.75470000000002
8.94 -21.325700000000143
8.941 -20.8930999999999
8.942 -20.457049999999914
8.943 -20.01755000000001
8.944 -19.574649999999984
8.945 -19.128450000000136
8.946 -18.67915000000001
8.947 -18.22689999999988
8.948 -17.77165000000011
8.949 -17.313600000000083
8.95 -16.852749999999965
8.951 -16.389099999999935
8.952 -15.922849999999883
8.953 -15.453999999999986
8.954 -14.982550000000073
8.955 -14.508600000000085
8.956 -14.032249999999975
8.957 -13.553549999999886
8.958 -13.072499999999993
8.959 -12.58905000000015
8.96 -12.103350000000104
8.961 -11.615649999999894
8.962 -11.12579999999995
8.963 -10.63385000000007
8.964 -10.140049999999949
8.965 -9.644399999999935
8.966 -9.146999999999975
8.967 -8.647900000000043
8.968 -8.147300000000032
8.969 -7.64540000000001
8.97 -7.14219999999998
8.971 -6.637999999999956
8.972 -6.132850000000086
8.973 -5.626849999999968
8.974 -5.1202999999999665
8.975 -4.613250000000055
8.976 -4.105849999999981
8.977 -3.5983499999999586
8.978 -3.090799999999963
8.979 -2.583400000000062
8.98 -2.0763499999999766
8.981 -1.569700000000028
8.982 -1.0636000000001367
8.983 -0.5580499999999557
8.984 -0.053349999999847963
8.985 0.45054999999998707
8.986 0.9536499999998962
8.987 1.4556500000000374
8.988 1.9567499999999585
8.989 2.4567499999999383
8.99 2.955550000000029
8.991 3.4533500000001256
8.992 3.9499000000000133
8.993 4.445199999999865
8.994 4.939349999999974
8.995 5.4322000000000745
8.996 5.923799999999965
8.997 6.414050000000046
8.998 6.902750000000076
8.999 7.390000000000001
9.0 7.875750000000021
9.001 8.359749999999924
9.002 8.842050000000025
9.003 9.322550000000033
9.004 9.801049999999881
9.005 10.27749999999994
9.006 10.751649999999994
9.007 11.223500000000046
9.008 11.692850000000025
9.009 12.159500000000039
9.01 12.623350000000135
9.011 13.08424999999988
9.012 13.54209999999984
9.013 13.99655000000003
9.014 14.447600000000103
9.015 14.895150000000108
9.016 15.338950000000004
9.017 15.779099999999913
9.018 16.21534999999997
9.019 16.647600000000047
9.02 17.075750000000028
9.021 17.49960000000002
9.022 17.91934999999991
9.023 18.334899999999934
9.024 18.746050000000015
9.025 19.152799999999985
9.026 19.555150000000012
9.027 19.95315000000008
9.028 20.346700000000055
9.029 20.7357
9.03 21.120250000000034
9.031 21.500300000000006
9.032 21.87574999999997
9.033 22.246599999999926
9.034 22.612900000000025
9.035 22.97454999999997
9.036 23.331499999999956
9.037 23.683700000000016
9.038 24.031000000000052
9.039 24.373450000000037
9.04 24.71094999999986
9.041 25.04345000000005
9.042 25.370900000000123
9.043 25.693049999999868
9.044 26.009899999999973
9.045 26.321299999999997
9.046 26.62724999999994
9.047 26.92775000000015
9.048 27.222500000000093
9.049 27.511449999999964
9.05 27.79454999999997
9.051 28.07169999999998
9.052 28.342949999999973
9.053 28.608100000000054
9.054 28.867050000000017
9.055 29.119799999999945
9.056 29.36635000000002
9.057 29.606649999999995
9.058 29.840599999999935
9.059 30.068249999999974
9.06 30.289450000000034
9.061 30.50430000000005
9.062 30.71269999999999
9.063 30.91459999999997
9.064 31.11005000000005
9.065 31.298899999999964
9.066 31.481199999999937
9.067 31.656900000000004
9.068 31.825999999999986
9.069 31.988400000000034
9.07 32.14415000000002
9.071 32.293100000000024
9.072 32.435199999999995
9.073 32.570514999999936
9.074 32.69891999999998
9.075 32.82041000000008
9.076 32.93496500000005
9.077 33.042534999999994
9.078 33.14302499999996
9.079 33.236459999999965
9.08 33.32283500000004
9.081 33.40214
9.082 33.474344999999964
9.083 33.539439999999985
9.084 33.597460000000034
9.085 33.648425
9.086 33.692339999999994
9.087 33.72924499999998
9.088 33.75920999999998
9.089 33.782259999999994
9.09 33.79842
9.091 33.807755000000014
9.092 33.81033499999999
9.093 33.806195
9.094 33.79538
9.095 33.777950000000004
9.096 33.753945
9.097 33.723389999999995
9.098 33.686330000000005
9.099 33.6428
9.1 33.592803499999995
9.101 33.536345499999996
9.102 33.473434499999996
9.103 33.404056499999996
9.104 33.3281945
9.105 33.245828
9.106 33.1569125
9.107 33.06142
9.108 32.959315
9.109 32.85053500000001
9.11 32.73505500000001
9.111 32.61283499999998
9.112 32.48383499999999
9.113 32.348009999999995
9.114 32.20533
9.115 32.05580999999999
9.116 31.899430000000006
9.117 31.73616500000004
9.118 31.566035000000003
9.119 31.389084999999987
9.12 31.20535999999998
9.121 31.014930000000014
9.122 30.817840000000025
9.123 30.61413499999997
9.124 30.403929999999995
9.125 30.187349999999995
9.126 29.964489999999984
9.127 29.73543000000002
9.128 29.50031999999999
9.129 29.259270000000015
9.13 29.012370000000043
9.131 28.759800000000002
9.132 28.501640000000005
9.133 28.237934999999958
9.134 27.968894999999982
9.135 27.69459000000005
9.136 27.415100000000024
9.137 27.130499999999948
9.138 26.84084999999992
9.139 26.546300000000052
9.14 26.246800000000007
9.141 25.94245
9.142 25.63330000000001
9.143 25.319399999999998
9.144 25.00075000000006
9.145 24.677349999999933
9.146 24.349300000000003
9.147 24.016550000000024
9.148 23.679199999999955
9.149 23.337249999999965
9.15 22.99064999999999
9.151 22.639500000000076
9.152 22.283899999999985
9.153 21.923899999999954
9.154 21.55945000000001
9.155 21.190600000000043
9.156 20.817500000000056
9.157 20.44029999999997
9.158 20.059049999999935
9.159 19.673750000000037
9.16 19.28450000000005
9.161 18.891499999999954
9.162 18.49485000000005
9.163 18.094649999999927
9.164 17.691049999999862
9.165 17.284150000000142
9.166 16.87405000000003
9.167 16.460949999999933
9.168 16.04485000000003
9.169 15.625900000000058
9.17 15.204199999999979
9.171 14.779799999999932
9.172 14.353000000000108
9.173 13.923750000000013
9.174 13.492049999999992
9.175 13.058049999999966
9.176 12.621849999999885
9.177 12.18339999999995
9.178 11.742850000000075
9.179 11.30030000000004
9.18 10.855700000000045
9.181 10.409200000000007
9.182 9.960849999999903
9.183 9.510650000000078
9.184 9.058699999999961
9.185 8.605149999999991
9.186 8.15010000000012
9.187 7.6934499999998724
9.188 7.23544999999999
9.189 6.776250000000046
9.19 6.315749999999919
9.191 5.8543000000001175
9.192 5.3920000000000705
9.193 4.928799999999976
9.194 4.465049999999998
9.195 4.000799999999936
9.196 3.5361499999999118
9.197 3.0713999999999393
9.198 2.60655000000002
9.199 2.141750000000074
9.2 1.677150000000023
9.201 1.2128000000000139
9.202 0.7489500000000884
9.203 0.28570000000002066
9.204 -0.17695000000001598
9.205 -0.6388000000001268
9.206 -1.0997000000000436
9.207 -1.5597499999998876
9.208 -2.018850000000058
9.209 -2.476749999999993
9.21 -2.9336499999999335
9.211 -3.389300000000012
9.212 -3.8435499999999596
9.213 -4.2966499999999925
9.214 -4.748450000000015
9.215 -5.1987499999999605
9.216 -5.647550000000001
9.217 -6.094850000000138
9.218 -6.540500000000102
9.219 -6.984549999999867
9.22 -7.426799999999886
9.221 -7.867150000000038
9.222 -8.305550000000002
9.223 -8.741949999999978
9.224 -9.176250000000017
9.225 -9.608100000000134
9.226 -10.037499999999977
9.227 -10.464399999999923
9.228 -10.888650000000048
9.229 -11.310099999999913
9.23 -11.728499999999995
9.231 -12.143800000000148
9.232 -12.555900000000078
9.233 -12.96464999999986
9.234 -13.369899999999927
9.235 -13.771450000000032
9.236 -14.169349999999975
9.237 -14.563400000000037
9.238 -14.953500000000098
9.239 -15.339699999999956
9.24 -15.721799999999888
9.241 -16.099800000000073
9.242 -16.473650000000013
9.243 -16.843299999999907
9.244 -17.208850000000055
9.245 -17.570150000000005
9.246 -17.927149999999966
9.247 -18.27985000000011
9.248 -18.62830000000006
9.249 -18.972599999999943
9.25 -19.312599999999918
9.251 -19.64825000000002
9.252 -19.979600000000033
9.253 -20.306649999999973
9.254 -20.629299999999976
9.255 -20.947450000000003
9.256 -21.26110000000006
9.257 -21.57019999999999
9.258 -21.874549999999996
9.259 -22.174149999999987
9.26 -22.46894999999999
9.261 -22.75865000000007
9.262 -23.043249999999976
9.263 -23.32259999999996
9.264 -23.596550000000004
9.265 -23.86504999999997
9.266 -24.127849999999988
9.267 -24.38480000000005
9.268 -24.63589999999998
9.269 -24.880999999999947
9.27 -25.11995000000003
9.271 -25.35275000000005
9.272 -25.57925000000001
9.273 -25.799400000000013
9.274 -26.013179999999963
9.275 -26.220544999999966
9.276 -26.421434999999992
9.277 -26.615844999999975
9.278 -26.803840000000008
9.279 -26.985355
9.28 -27.16044000000001
9.281 -27.32914500000001
9.282 -27.491475000000026
9.283 -27.64747500000001
9.284 -27.797165000000014
9.285 -27.94060999999999
9.286 -28.077815
9.287 -28.208785000000034
9.288 -28.333579999999987
9.289 -28.452204999999996
9.29 -28.56463999999998
9.291 -28.670879999999993
9.292 -28.770905000000035
9.293 -28.86471499999998
9.294 -28.952259999999974
9.295 -29.03349
9.296 -29.108370000000015
9.297 -29.176825000000008
9.298 -29.238815000000002
9.299 -29.294265000000003
9.3 -29.343095
9.301 -29.385260000000002
9.302 -29.420694999999984
9.303 -29.449324999999995
9.304 -29.471095
9.305 -29.485965000000007
9.306 -29.493896499999998
9.307 -29.494864999999997
9.308 -29.488851499999996
9.309 -29.4758485
9.31 -29.455861
9.311 -29.428907
9.312 -29.395011000000004
9.313 -29.354214500000005
9.314 -29.306569999999994
9.315 -29.252119999999998
9.316 -29.190930000000016
9.317 -29.123075
9.318 -29.048614999999998
9.319 -28.96762500000001
9.32 -28.88017499999998
9.321 -28.78632999999998
9.322 -28.686165000000003
9.323 -28.579740000000008
9.324 -28.467084999999997
9.325 -28.348249999999997
9.326 -28.22326500000003
9.327 -28.09215499999999
9.328 -27.95494999999998
9.329 -27.811669999999992
9.33 -27.662284999999986
9.331 -27.506774999999994
9.332 -27.345189999999995
9.333 -27.177504999999996
9.334 -27.00365000000001
9.335 -26.82365
9.336 -26.637550000000026
9.337 -26.445275000000013
9.338 -26.246859999999938
9.339 -26.042295000000028
9.34 -25.831580000000052
9.341 -25.61486499999994
9.342 -25.392089999999932
9.343 -25.163310000000074
9.344 -24.928620000000056
9.345 -24.688035
9.346 -24.441644999999983
9.347 -24.189599999999924
9.348 -23.932000000000034
9.349 -23.668850000000024
9.35 -23.40034999999997
9.351 -23.126599999999993
9.352 -22.847649999999973
9.353 -22.563600000000044
9.354 -22.274550000000048
9.355 -21.980749999999954
9.356 -21.682149999999957
9.357 -21.37875000000006
9.358 -21.070850000000014
9.359 -20.758399999999938
9.36 -20.44144999999997
9.361 -20.12009999999998
9.362 -19.794400000000024
9.363 -19.464400000000076
9.364 -19.13015000000002
9.365 -18.79164999999995
9.366 -18.44889999999995
9.367 -18.102050000000023
9.368 -17.751050000000024
9.369 -17.395950000000017
9.37 -17.036799999999975
9.371 -16.673550000000006
9.372 -16.306350000000037
9.373 -15.935199999999888
9.374 -15.56024999999992
9.375 -15.181500000000131
9.376 -14.798900000000115
9.377 -14.412800000000031
9.378 -14.023099999999932
9.379 -13.629999999999892
9.38 -13.233649999999999
9.381 -12.834100000000056
9.382 -12.431549999999959
9.383 -12.026050000000025
9.384 -11.617900000000098
9.385 -11.207149999999979
9.386 -10.79389999999996
9.387 -10.378399999999912
9.388 -9.960699999999981
9.389 -9.54095000000009
9.39 -9.119349999999956
9.391 -8.695949999999904
9.392 -8.270850000000053
9.393 -7.8443000000000955
9.394 -7.416399999999983
9.395 -6.987099999999913
9.396 -6.556450000000033
9.397 -6.124449999999997
9.398 -5.691300000000045
9.399 -5.257150000000099
9.4 -4.821749999999944
9.401 -4.385199999999874
9.402 -3.9476999999999567
9.403 -3.5090500000001246
9.404 -3.069349999999978
9.405 -2.6287499999999575
9.406 -2.1872000000000904
9.407 -1.7447500000000034
9.408 -1.3014500000000164
9.409 -0.857249999999983
9.41 -0.4123499999999711
9.411 0.033049999999951174
9.412 0.4789499999999572
9.413 0.925350000000047
9.414 1.372049999999979
9.415 1.818800000000058
9.416 2.2654999999999896
9.417 2.712099999999974
9.418 3.1584000000001167
9.419 3.604200000000002
9.42 4.049299999999908
9.421 4.493549999999916
9.422 4.936850000000076
9.423 5.378950000000001
9.424 5.819749999999916
9.425 6.2590500000001
9.426 6.696700000000111
9.427 7.132600000000003
9.428 7.566699999999975
9.429 7.998799999999958
9.43 8.428649999999912
9.431 8.856399999999931
9.432 9.281950000000066
9.433 9.705100000000078
9.434 10.125899999999938
9.435 10.544250000000046
9.436 10.960150000000057
9.437 11.373499999999849
9.438 11.784199999999995
9.439 12.192350000000095
9.44 12.597850000000028
9.441 13.000699999999968
9.442 13.400799999999968
9.443 13.798100000000055
9.444 14.192700000000002
9.445 14.584399999999913
9.446 14.97314999999999
9.447 15.358900000000084
9.448 15.74160000000005
9.449 16.121199999999998
9.45 16.49749999999995
9.451 16.870449999999927
9.452 17.239900000000016
9.453 17.605750000000004
9.454 17.967950000000002
9.455 18.326399999999982
9.456 18.680849999999985
9.457 19.03125000000004
9.458 19.377549999999992
9.459 19.719499999999986
9.46 20.05710000000001
9.461 20.39025000000003
9.462 20.718799999999966
9.463 21.042650000000027
9.464 21.36185000000002
9.465 21.676199999999966
9.466 21.98564999999998
9.467 22.2903
9.468 22.58990000000008
9.469 22.884450000000033
9.47 23.173949999999962
9.471 23.458349999999975
9.472 23.73764999999998
9.473 24.01174999999995
9.474 24.280700000000028
9.475 24.54441000000005
9.476 24.802795000000017
9.477 25.05588499999998
9.478 25.303569999999937
9.479 25.545804999999987
9.48 25.782590000000045
9.481 26.013795000000023
9.482 26.239364999999964
9.483 26.459245000000003
9.484 26.67331000000004
9.485 26.88151
9.486 27.08376999999997
9.487 27.28000000000001
9.488 27.470125000000035
9.489 27.65405999999998
9.49 27.83175999999999
9.491 28.00315000000002
9.492 28.168154999999974
9.493 28.326754999999977
9.494 28.478915000000036
9.495 28.62454999999998
9.496 28.763665
9.497 28.89624000000004
9.498 29.022269999999995
9.499 29.14176999999998
9.5 29.25471499999998
9.501 29.361155
9.502 29.461085000000015
9.503 29.55452
9.504 29.641494999999995
9.505 29.722030000000004
9.506 29.79616
9.507 29.863894999999996
9.508 29.9252525
9.509 29.980258
9.51 30.0289115
9.511 30.071221499999996
9.512 30.1071835
9.513 30.136783499999996
9.514 30.160002499999994
9.515 30.176822
9.516 30.187214999999995
9.517 30.19113999999999
9.518 30.188540000000003
9.519 30.179380000000013
9.52 30.16361999999999
9.521 30.141195
9.522 30.112070000000003
9.523 30.076189999999997
9.524 30.033499999999986
9.525 29.98396500000001
9.526 29.927560000000007
9.527 29.864275000000003
9.528 29.79408000000003
9.529 29.716944999999985
9.53 29.632889999999968
9.531 29.541950000000007
9.532 29.444115000000014
9.533 29.339454999999976
9.534 29.228019999999987
9.535 29.109834999999997
9.536 28.984970000000025
9.537 28.85351500000002
9.538 28.715564999999987
9.539 28.571160000000035
9.54 28.420424999999955
9.541 28.263450000000006
9.542 28.100285000000074
9.543 27.930969999999995
9.544 27.75564499999999
9.545 27.57441499999999
9.546 27.38720499999995
9.547 27.194199999999984
9.548 26.995400000000018
9.549 26.79084999999996
9.55 26.580600000000036
9.551 26.364649999999994
9.552 26.143099999999947
9.553 25.91580000000007
9.554 25.68280000000006
9.555 25.444149999999993
9.556 25.19984999999995
9.557 24.94999999999997
9.558 24.694500000000012
9.559 24.43330000000002
9.56 24.166449999999966
9.561 23.894099999999945
9.562 23.616150000000008
9.563 23.33260000000007
9.564 23.043650000000028
9.565 22.749199999999927
9.566 22.44934999999998
9.567 22.144250000000024
9.568 21.83394999999994
9.569 21.518499999999968
9.57 21.197900000000104
9.571 20.872450000000015
9.572 20.542200000000026
9.573 20.207149999999956
9.574 19.86764999999998
9.575 19.52360000000014
9.576 19.175049999999892
9.577 18.82229999999995
9.578 18.465450000000082
9.579 18.104549999999918
9.58 17.739649999999955
9.581 17.370850000000132
9.582 16.99830000000003
9.583 16.62214999999991
9.584 16.24234999999998
9.585 15.85895000000004
9.586 15.472100000000003
9.587 15.0817499999999
9.588 14.687950000000052
9.589 14.290850000000036
9.59 13.890499999999992
9.591 13.486849999999952
9.592 13.08005000000001
9.593 12.670100000000161
9.594 12.25694999999992
9.595 11.840799999999867
9.596 11.421650000000005
9.597 10.99960000000011
9.598 10.574699999999979
9.599 10.147049999999908
9.6 9.716750000000017
9.601 9.283950000000054
9.602 8.848800000000114
9.603 8.41125000000005
9.604 7.971449999999956
9.605 7.529649999999874
9.606 7.085999999999898
9.607 6.640450000000055
9.608 6.193200000000065
9.609 5.744549999999945
9.61 5.294550000000016
9.611 4.843250000000077
9.612 4.390800000000048
9.613 3.937350000000027
9.614 3.483049999999932
9.615 3.0279499999999113
9.616 2.5720499999999644
9.617 2.115549999999987
9.618 1.6586000000000725
9.619 1.2012500000000217
9.62 0.7434500000000344
9.621 0.2853500000000314
9.622 -0.17300000000001342
9.623 -0.6315999999999267
9.624 -1.0903000000001342
9.625 -1.5491000000001156
9.626 -2.0078499999999497
9.627 -2.4665000000000106
9.628 -2.9250999999999237
9.629 -3.383499999999942
9.63 -3.8416000000001187
9.631 -4.299349999999959
9.632 -4.7565499999999155
9.633 -5.213199999999987
9.634 -5.669150000000081
9.635 -6.124250000000102
9.636 -6.578399999999929
9.637 -7.031499999999961
9.638 -7.4834500000000785
9.639 -7.93405000000004
9.64 -8.38309999999995
9.641 -8.830500000000033
9.642 -9.276199999999971
9.643 -9.72004999999984
9.644 -10.161849999999923
9.645 -10.601500000000097
9.646 -11.03895000000004
9.647 -11.474000000000032
9.648 -11.9066000000001
9.649 -12.336649999999949
9.65 -12.764149999999924
9.651 -13.188949999999936
9.652 -13.611000000000004
9.653 -14.030249999999986
9.654 -14.44665000000008
9.655 -14.860300000000063
9.656 -15.270899999999912
9.657 -15.67854999999993
9.658 -16.083300000000083
9.659 -16.485050000000083
9.66 -16.883749999999953
9.661 -17.27929999999992
9.662 -17.67165000000001
9.663 -18.060850000000023
9.664 -18.446800000000014
9.665 -18.829400000000028
9.666 -19.208549999999956
9.667 -19.584000000000092
9.668 -19.955900000000018
9.669 -20.324099999999984
9.67 -20.68829999999997
9.671 -21.048549999999956
9.672 -21.40460000000007
9.673 -21.756350000000023
9.674 -22.103699999999947
9.675 -22.446399999999976
9.676 -22.78439999999996
9.677 -23.117549999999987
9.678 -23.445750000000015
9.679 -23.768750000000004
9.68 -24.08655000000004
9.681 -24.39905000000001
9.682 -24.70609999999998
9.683 -25.007750000000016
9.684 -25.303849999999944
9.685 -25.59440000000001
9.686 -25.87925000000005
9.687 -26.158449999999934
9.688 -26.432099999999963
9.689 -26.700050000000047
9.69 -26.962350000000068
9.691 -27.218999999999944
9.692 -27.47009999999996
9.693 -27.715600000000062
9.694 -27.955549999999963
9.695 -28.189950000000014
9.696 -28.41874500000008
9.697 -28.64206999999997
9.698 -28.859824999999915
9.699 -29.072030000000005
9.7 -29.278685000000067
9.701 -29.479709999999987
9.702 -29.67510499999994
9.703 -29.864834999999978
9.704 -30.04880000000002
9.705 -30.226940000000013
9.706 -30.399180000000026
9.707 -30.565425000000012
9.708 -30.725589999999965
9.709 -30.87958
9.71 -31.027315000000005
9.711 -31.168664999999983
9.712 -31.303545000000003
9.713 -31.43187999999999
9.714 -31.553579999999986
9.715 -31.66858000000004
9.716 -31.776785000000014
9.717 -31.878159999999973
9.718 -31.972675
9.719 -32.06031000000001
9.72 -32.14104
9.721 -32.21483500000001
9.722 -32.28173500000001
9.723 -32.34175999999999
9.724 -32.39492
9.725 -32.441258
9.726 -32.48081749999999
9.727 -32.513645000000004
9.728 -32.53979
9.729 -32.5592995
9.73 -32.572219
9.731 -32.5785975
9.732 -32.5784685
9.733 -32.571859999999994
9.734 -32.558809999999994
9.735 -32.539315
9.736 -32.51339000000001
9.737 -32.48103999999999
9.738 -32.442224999999986
9.739 -32.39695000000001
9.74 -32.34520499999999
9.741 -32.28692
9.742 -32.22208500000003
9.743 -32.15067500000001
9.744 -32.07261
9.745 -31.987904999999973
9.746 -31.896514999999987
9.747 -31.798400000000033
9.748 -31.693585000000002
9.749 -31.582034999999998
9.75 -31.463754999999992
9.751 -31.338769999999982
9.752 -31.20710499999999
9.753 -31.068779999999986
9.754 -30.92386499999999
9.755 -30.772434999999998
9.756 -30.61453000000004
9.757 -30.45024499999998
9.758 -30.279674999999973
9.759 -30.102905000000018
9.76 -29.920025000000024
9.761 -29.731184999999982
9.762 -29.536400000000025
9.763 -29.335749999999987
9.764 -29.129499999999958
9.765 -28.91760000000004
9.766 -28.700100000000027
9.767 -28.47709999999996
9.768 -28.24874999999994
9.769 -28.01510000000002
9.77 -27.776000000000018
9.771 -27.531650000000003
9.772 -27.282050000000062
9.773 -27.02715000000005
9.774 -26.766949999999962
9.775 -26.50149999999995
9.776 -26.23084999999999
9.777 -25.95490000000004
9.778 -25.673600000000047
9.779 -25.38704999999995
9.78 -25.095200000000045
9.781 -24.798050000000067
9.782 -24.495649999999902
9.783 -24.18784999999989
9.784 -23.874850000000016
9.785 -23.556700000000074
9.786 -23.23329999999995
9.787 -22.90495
9.788 -22.571650000000055
9.789 -22.233349999999962
9.79 -21.89034999999992
9.791 -21.542700000000067
9.792 -21.190500000000007
9.793 -20.83394999999998
9.794 -20.47325000000006
9.795 -20.108500000000014
9.796 -19.73984999999994
9.797 -19.367499999999904
9.798 -18.991500000000055
9.799 -18.61210000000009
9.8 -18.229449999999925
9.801 -17.843499999999935
9.802 -17.454450000000016
9.803 -17.062550000000037
9.804 -16.667799999999996
9.805 -16.270099999999946
9.806 -15.869750000000076
9.807 -15.466700000000069
9.808 -15.060899999999947
9.809 -14.65254999999995
9.81 -14.24160000000011
9.811 -13.827999999999928
9.812 -13.411849999999879
9.813 -12.9932000000001
9.814 -12.571950000000129
9.815 -12.14814999999994
9.816 -11.7219
9.817 -11.293149999999988
9.818 -10.861899999999904
9.819 -10.42834999999999
9.82 -9.992550000000044
9.821 -9.554450000000097
9.822 -9.114199999999892
9.823 -8.67200000000002
9.824 -8.227950000000082
9.825 -7.782049999999901
9.826 -7.334449999999923
9.827 -6.885449999999987
9.828 -6.435150000000042
9.829 -5.983749999999982
9.83 -5.531299999999955
9.831 -5.077950000000053
9.832 -4.624050000000095
9.833 -4.169550000000105
9.834 -3.714649999999979
9.835 -3.259599999999932
9.836 -2.804500000000085
9.837 -2.349450000000038
9.838 -1.894499999999938
9.839 -1.4398500000000272
9.84 -0.9854999999999586
9.841 -0.5316000000000001
9.842 -0.07825000000009907
9.843 0.37460000000006516
9.844 0.8268500000000247
9.845 1.278400000000006
9.846 1.7293500000001294
9.847 2.17949999999998
9.848 2.628849999999905
9.849 3.077450000000051
9.85 3.525250000000098
9.851 3.972199999999898
9.852 4.418199999999851
9.853 4.863250000000131
9.854 5.307300000000071
9.855 5.7501999999999205
9.856 6.191799999999935
9.857 6.6322000000000605
9.858 7.071250000000029
9.859 7.508699999999973
9.86 7.94450000000009
9.861 8.378449999999967
9.862 8.810549999999951
9.863 9.240700000000095
9.864 9.66855000000006
9.865 10.093949999999928
9.866 10.516849999999897
9.867 10.937199999999994
9.868 11.35470000000003
9.869 11.769300000000031
9.87 12.180950000000024
9.871 12.589499999999912
9.872 12.994849999999925
9.873 13.396799999999992
9.874 13.795400000000088
9.875 14.190550000000094
9.876 14.582149999999883
9.877 14.970400000000051
9.878 15.355100000000002
9.879 15.736149999999968
9.88 16.113650000000067
9.881 16.487599999999954
9.882 16.85790000000003
9.883 17.224499999999967
9.884 17.58755000000004
9.885 17.946899999999978
9.886 18.302549999999957
9.887 18.654450000000004
9.888 19.00259999999994
9.889 19.346850000000018
9.89 19.6871500000001
9.891 20.02354999999997
9.892 20.355700000000006
9.893 20.683700000000137
9.894 21.00749999999988
9.895 21.326749999999937
9.896 21.641399999999983
9.897 21.951349999999902
9.898 22.25645000000012
9.899 22.556650000000143
9.9 22.851799999999873
9.901 23.141699999999936
9.902 23.42620000000007
9.903 23.70529999999992
9.904 23.979049999999987
9.905 24.247200000000053
9.906 24.509550000000047
9.907 24.766249999999978
9.908 25.01729999999994
9.909 25.262500000000028
9.91 25.501900000000045
9.911 25.735499999999988
9.912 25.963299999999954
9.913 26.185400000000058
9.914 26.401700000000005
9.915 26.612249999999943
9.916 26.817149999999994
9.917 27.01639999999998
9.918 27.210050000000052
9.919 27.39805000000007
9.92 27.580499999999965
9.921 27.757400000000004
9.922 27.928700000000045
9.923 28.094550000000005
9.924 28.254799999999964
9.925 28.409434999999984
9.926 28.558510000000016
9.927 28.70191499999997
9.928 28.839565000000032
9.929 28.97148999999998
9.93 29.09758999999996
9.931 29.217729999999992
9.932 29.331914999999963
9.933 29.439995000000042
9.934 29.541900000000034
9.935 29.63759499999999
9.936 29.726955000000014
9.937 29.809934999999992
9.938 29.886444999999974
9.939 29.956455
9.94 30.019924999999997
9.941 30.07680500000001
9.942 30.127095000000025
9.943 30.170779999999986
9.944 30.20786999999997
9.945 30.238365000000023
9.946 30.262300000000014
9.947 30.279745
9.948 30.29071000000001
9.949 30.295244999999994
9.95 30.293444999999984
9.951 30.285339999999998
9.952 30.271009999999997
9.953 30.250519999999998
9.954 30.22391000000001
9.955 30.191245000000006
9.956 30.152569999999994
9.957 30.107928500000003
9.958 30.057346000000003
9.959 30.000853499999998
9.96 29.938468999999994
9.961 29.870199000000003
9.962 29.796044999999992
9.963 29.716013999999998
9.964 29.63009000000001
9.965 29.538249999999987
9.966 29.440494999999995
9.967 29.33682500000001
9.968 29.227219999999992
9.969 29.11165500000001
9.97 28.990140000000007
9.971 28.862685
9.972 28.729285000000004
9.973 28.589984999999967
9.974 28.444829999999975
9.975 28.293815000000023
9.976 28.136975000000007
9.977 27.974415000000004
9.978 27.80619500000001
9.979 27.632359999999995
9.98 27.452995
9.981 27.268195000000002
9.982 27.078059999999976
9.983 26.88269499999999
9.984 26.682160000000017
9.985 26.47655000000003
9.986 26.265974999999976
9.987 26.050490000000025
9.988 25.83018499999999
9.989 25.60517499999998
9.99 25.375514999999986
9.991 25.14123999999996
9.992 24.90244500000004
9.993 24.659185000000004
9.994 24.411454999999968
9.995 24.15929000000004
9.996 23.902704999999997
9.997 23.64179999999995
9.998 23.37660000000007
9.999 23.106950000000015
10.0 22.83304999999994
10.001 22.55490000000002
10.002 22.272400000000054
10.003 21.985600000000005
10.004 21.69464999999997
10.005 21.39949999999998
10.006 21.10005
10.007 20.796599999999955
10.008 20.489049999999985
10.009 20.17750000000004
10.01 19.862000000000005
10.011 19.542600000000025
10.012 19.219500000000004
10.013 18.892799999999966
10.014 18.562549999999973
10.015 18.228800000000007
10.016 17.891850000000073
10.017 17.551749999999977
10.018 17.208599999999922
10.019 16.862650000000045
10.02 16.51389999999999
10.021 16.162550000000003
10.022 15.808700000000034
10.023 15.452449999999937
10.024 15.09395000000007
10.025 14.733249999999975
10.026 14.370650000000012
10.027 14.006100000000036
10.028 13.639499999999922
10.029 13.271150000000038
10.03 12.90105000000003
10.031 12.529250000000053
10.032 12.155900000000026
10.033 11.78094999999997
10.034 11.404449999999864
10.035 11.026299999999933
10.036 10.646750000000045
10.037 10.265899999999974
10.038 9.883500000000025
10.039 9.499750000000091
10.04 9.11485000000007
10.041 8.728650000000039
10.042 8.34129999999992
10.043 7.952949999999979
10.044 7.563449999999951
10.045 7.173149999999996
10.046 6.7821000000000895
10.047 6.390149999999963
10.048 5.997699999999925
10.049 5.604799999999951
10.05 5.211500000000015
10.051 4.818000000000009
10.052 4.424350000000084
10.053 4.030699999999984
10.054 3.6371500000000054
10.055 3.2439500000000163
10.056 2.8511999999999635
10.057 2.4588000000000734
10.058 2.0670500000000147
10.059 1.6759999999999344
10.06 1.2856999999999799
10.061 0.896300000000072
10.062 0.507850000000011
10.063 0.12049999999989153
10.064 -0.26569999999996596
10.065 -0.650799999999882
10.066 -1.0347000000000828
10.067 -1.4172500000001267
10.068 -1.7984999999999876
10.069 -2.1783999999998653
10.07 -2.5567500000000383
10.071 -2.933549999999986
10.072 -3.3089000000000035
10.073 -3.6825500000000484
10.074 -4.054499999999947
10.075 -4.424700000000073
10.076 -4.793049999999958
10.077 -5.159549999999951
10.078 -5.523950000000006
10.079 -5.886249999999954
10.08 -6.246399999999992
10.081 -6.604250000000027
10.082 -6.95970000000011
10.083 -7.312599999999975
10.084 -7.662799999999873
10.085 -8.010400000000098
10.086 -8.355100000000116
10.087 -8.696750000000003
10.088 -9.035399999999909
10.089 -9.370899999999912
10.09 -9.70310000000009
10.091 -10.031800000000029
10.092 -10.357199999999969
10.093 -10.679199999999964
10.094 -10.997549999999974
10.095 -11.312150000000049
10.096 -11.623099999999962
10.097 -11.930400000000063
10.098 -12.233950000000055
10.099 -12.533649999999993
10.1 -12.829599999999996
10.101 -13.121799999999892
10.102 -13.41009999999993
10.103 -13.694600000000062
10.104 -13.975250000000052
10.105 -14.252000000000015
10.106 -14.524850000000033
10.107 -14.793849999999997
10.108 -15.058799999999925
10.109 -15.319699999999989
10.11 -15.576700000000024
10.111 -15.829549999999987
10.112 -16.078199999999992
10.113 -16.322650000000042
10.114 -16.562800000000014
10.115 -16.798499999999983
10.116 -17.02975000000004
10.117 -17.256400000000006
10.118 -17.47829999999995
10.119 -17.695550000000008
10.12 -17.907900000000037
10.121 -18.11524999999993
10.122 -18.317549999999958
10.123 -18.514800000000044
10.124 -18.70680000000003
10.125 -18.89350000000003
10.126 -19.074950000000022
10.127 -19.250949999999932
10.128 -19.421549999999993
10.129 -19.58670000000006
10.13 -19.746449999999935
10.131 -19.90074999999999
10.132 -20.049500000000016
10.133 -20.19284999999994
10.134 -20.330750000000037
10.135 -20.463160000000048
10.136 -20.590189999999954
10.137 -20.711869999999983
10.138 -20.828190000000014
10.139 -20.939155000000014
10.14 -21.04481500000005
10.141 -21.145170000000032
10.142 -21.24021
10.143 -21.329984999999933
10.144 -21.41450499999996
10.145 -21.493715000000037
10.146 -21.56759000000001
10.147 -21.636114999999982
10.148 -21.699279999999987
10.149 -21.75704500000002
10.15 -21.809364999999996
10.151 -21.856209999999987
10.152 -21.89753500000001
10.153 -21.93327500000001
10.154 -21.963405
10.155 -21.987894999999984
10.156 -22.006684999999973
10.157 -22.01976999999999
10.158 -22.027130000000028
10.159 -22.028740000000013
10.16 -22.024614999999972
10.161 -22.01474000000001
10.162 -21.999140000000025
10.163 -21.977849999999986
10.164 -21.950889999999987
10.165 -21.918295000000015
10.166 -21.88012000000001
10.167 -21.836429999999986
10.168 -21.787270000000007
10.169 -21.7327
10.17 -21.672795
10.171 -21.607615
10.172 -21.537219999999998
10.173 -21.461665000000004
10.174 -21.381014999999998
10.175 -21.295320000000007
10.176 -21.204604999999994
10.177 -21.108913499999996
10.178 -21.008276500000004
10.179 -20.902711500000002
10.18 -20.792229000000003
10.181 -20.6768333
10.182 -20.556522
10.183 -20.431294199999996
10.184 -20.301133500000002
10.185 -20.166024
10.186 -20.025952499999995
10.187 -19.880908499999997
10.188 -19.730876500000008
10.189 -19.575835
10.19 -19.41578999999999
10.191 -19.250750000000004
10.192 -19.08071000000001
10.193 -18.905690000000003
10.194 -18.72572
10.195 -18.540849999999992
10.196 -18.351119999999998
10.197 -18.156585000000014
10.198 -17.957330000000002
10.199 -17.75342999999999
10.2 -17.544974999999987
10.201 -17.332075000000007
10.202 -17.11483500000002
10.203 -16.893365000000003
10.204 -16.667784999999967
10.205 -16.438219999999987
10.206 -16.204780000000007
10.207 -15.967594999999985
10.208 -15.726780000000026
10.209 -15.482420000000008
10.21 -15.234644999999974
10.211 -14.983540000000021
10.212 -14.729190000000022
10.213 -14.471679999999987
10.214 -14.211054999999995
10.215 -13.947370000000001
10.216 -13.680684999999981
10.217 -13.411045000000016
10.218 -13.138470000000025
10.219 -12.862984999999997
10.22 -12.58461499999996
10.221 -12.30335499999998
10.222 -12.019230000000041
10.223 -11.732265
10.224 -11.442484999999976
10.225 -11.149884999999987
10.226 -10.85451500000001
10.227 -10.556405000000007
10.228 -10.255584999999991
10.229 -9.952135000000032
10.23 -9.646079999999987
10.231 -9.33753499999996
10.232 -9.026564999999996
10.233 -8.713219999999982
10.234 -8.397690000000022
10.235 -8.08006
10.236 -7.760384999999995
10.237 -7.438800000000074
10.238 -7.1154900000000225
10.239 -6.790554999999958
10.24 -6.464079999999976
10.241 -6.136250000000031
10.242 -5.807164999999983
10.243 -5.4769699999999455
10.244 -5.1457000000000415
10.245 -4.81348999999999
10.246 -4.480500000000019
10.247 -4.146760000000009
10.248 -3.8123649999999287
10.249 -3.4774200000000506
10.25 -3.141960000000062
10.251 -2.806029999999956
10.252 -2.469679999999967
10.253 -2.1329149999999886
10.254 -1.7958700000000014
10.255 -1.4585450000000055
10.256 -1.120940000000001
10.257 -0.7831000000000677
10.258 -0.4450799999999866
10.259 -0.10696499999993808
10.26 0.23129499999996472
10.261 0.5696449999999416
10.262 0.9079450000000315
10.263 1.246205000000021
10.264 1.5843199999999829
10.265 1.9222000000000163
10.266 2.2597650000000074
10.267 2.596854999999988
10.268 2.933430000000032
10.269 3.269360000000051
10.27 3.6044999999999305
10.271 3.9387499999999838
10.272 4.271930000000062
10.273 4.603854999999952
10.274 4.934469999999958
10.275 5.263644999999994
10.276 5.591150000000024
10.277 5.916930000000008
10.278 6.240884999999998
10.279 6.5628400000000005
10.28 6.882710000000007
10.281 7.200430000000018
10.282 7.515909999999959
10.283 7.82911499999997
10.284 8.139945000000017
10.285 8.448375000000025
10.286 8.75441000000002
10.287 9.057974999999995
10.288 9.359094999999984
10.289 9.657744999999997
10.29 9.953905000000027
10.291 10.247600000000022
10.292 10.538819999999973
10.293 10.82752999999998
10.294 11.113755000000026
10.295 11.397459999999997
10.296 11.67859999999998
10.297 11.957155000000014
10.298 12.233084999999999
10.299 12.506309999999996
10.3 12.776764999999997
10.301 13.044360000000024
10.302 13.30897499999999
10.303 13.570534999999975
10.304 13.828925000000009
10.305 14.083994999999991
10.306 14.33564
10.307 14.583745000000015
10.308 14.828169999999991
10.309 15.06877500000001
10.31 15.305450000000029
10.311 15.53806999999999
10.312 15.766499999999997
10.313 15.990669999999982
10.314 16.21048
10.315 16.42585000000002
10.316 16.636729999999982
10.317 16.843049999999995
10.318 17.044775000000005
10.319 17.24189
10.32 17.434369999999998
10.321 17.622204999999997
10.322 17.80541
10.323 17.984004999999993
10.324 18.158020000000004
10.325 18.327475
10.326 18.492374999999985
10.327 18.652765000000002
10.328 18.808685000000004
10.329 18.960150000000002
10.33 19.10716
10.331 19.249735000000005
10.332 19.387879
10.333 19.5215735
10.334 19.650803
10.335 19.775532499999997
10.336 19.89572125
10.337 20.0113165
10.338 20.12225225
10.339 20.2284595
10.34 20.329856499999998
10.341 20.4263605
10.342 20.517882999999998
10.343 20.604332499999995
10.344 20.685625
10.345 20.761664999999997
10.346 20.83238
10.347 20.89769
10.348 20.95752999999999
10.349 21.01185
10.35 21.06060000000001
10.351 21.103770000000008
10.352 21.141325
10.353 21.173244999999998
10.354 21.19957
10.355 21.2203
10.356 21.235479999999974
10.357 21.24517
10.358 21.24938500000003
10.359 21.248169999999984
10.36 21.241624999999985
10.361 21.229800000000008
10.362 21.21276000000001
10.363 21.190545000000004
10.364 21.16320999999998
10.365 21.130850000000006
10.366 21.093455000000024
10.367 21.05105500000001
10.368 21.003699999999974
10.369 20.951384999999977
10.37 20.894105000000003
10.371 20.831890000000016
10.372 20.76472000000001
10.373 20.692544999999964
10.374 20.615364999999972
10.375 20.533104999999978
10.376 20.445740000000004
10.377 20.35326000000004
10.378 20.25561499999998
10.379 20.152794999999962
10.38 20.044715000000057
10.381 19.931425000000065
10.382 19.812864999999967
10.383 19.688995000000013
10.384 19.559915000000057
10.385 19.42560999999999
10.386 19.286074999999915
10.387 19.14134999999994
10.388 18.991500000000055
10.389 18.836600000000058
10.39 18.6767
10.391 18.511900000000008
10.392 18.342249999999964
10.393 18.167849999999998
10.394 17.988850000000017
10.395 17.805249999999944
10.396 17.61725000000002
10.397 17.42495000000002
10.398 17.22829999999996
10.399 17.02750000000001
10.4 16.82265000000002
10.401 16.613749999999996
10.402 16.400899999999968
10.403 16.184149999999995
10.404 15.96355000000006
10.405 15.739150000000038
10.406 15.510999999999997
10.407 15.27904999999996
10.408 15.04334999999999
10.409 14.803850000000024
10.41 14.560549999999978
10.411 14.313599999999942
10.412 14.062850000000001
10.413 13.808250000000005
10.414 13.549899999999987
10.415 13.287850000000006
10.416 13.022000000000034
10.417 12.752349999999979
10.418 12.479049999999937
10.419 12.20210000000008
10.42 11.921450000000004
10.421 11.637300000000034
10.422 11.349650000000086
10.423 11.058499999999984
10.424 10.764150000000008
10.425 10.466499999999858
10.426 10.165650000000005
10.427 9.861850000000144
10.428 9.555199999999875
10.429 9.245699999999891
10.43 8.933500000000114
10.431 8.618950000000014
10.432 8.301900000000014
10.433 7.982550000000012
10.434 7.661049999999927
10.435 7.337400000000105
10.436 7.011850000000069
10.437 6.684399999999993
10.438 6.355049999999876
10.439 6.024099999999907
10.44 5.691450000000139
10.441 5.357050000000078
10.442 5.021199999999913
10.443 4.68379999999987
10.444 4.344900000000096
10.445 4.004700000000138
10.446 3.6630999999998775
10.447 3.319949999999912
10.448 2.9755500000000836
10.449 2.6299500000000195
10.45 2.2831499999998934
10.451 1.9351000000000784
10.452 1.5858500000000275
10.453 1.2355999999999825
10.454 0.8844000000000907
10.455 0.532250000000005
10.456 0.17925000000001967
10.457 -0.17445000000011757
10.458 -0.5288000000000861
10.459 -0.8835999999999913
10.46 -1.2388500000000067
10.461 -1.5943499999998902
10.462 -1.950000000000042
10.463 -2.305750000000141
10.464 -2.6614499999999195
10.465 -3.0169499999999765
10.466 -3.3721000000000445
10.467 -3.726849999999976
10.468 -4.081149999999971
10.469 -4.434799999999961
10.47 -4.787650000000025
10.471 -5.139749999999964
10.472 -5.491000000000003
10.473 -5.841250000000048
10.474 -6.190600000000046
10.475 -6.5389500000000504
10.476 -6.886199999999939
10.477 -7.2323499999998875
10.478 -7.577299999999947
10.479 -7.921200000000038
10.48 -8.26395000000004
10.481 -8.605400000000033
10.482 -8.945599999999992
10.483 -9.284650000000033
10.484 -9.622350000000091
10.485 -9.958699999999993
10.486 -10.293699999999912
10.487 -10.6272499999999
10.488 -10.959250000000011
10.489 -11.289650000000096
10.49 -11.618449999999982
10.491 -11.945449999999948
10.492 -12.27060000000002
10.493 -12.593750000000018
10.494 -12.914799999999993
10.495 -13.233649999999999
10.496 -13.550099999999969
10.497 -13.86410000000001
10.498 -14.175600000000069
10.499 -14.484299999999953
10.5 -14.79020000000001
10.501 -15.093150000000058
10.502 -15.392999999999917
10.503 -15.68975000000002
10.504 -15.983150000000062
10.505 -16.27314999999999
10.506 -16.559799999999942
10.507 -16.842950000000005
10.508 -17.122449999999994
10.509 -17.398399999999942
10.51 -17.67070000000008
10.511 -17.93925000000002
10.512 -18.204099999999997
10.513 -18.465149999999984
10.514 -18.722500000000007
10.515 -18.97610000000001
10.516 -19.22584999999996
10.517 -19.47184999999997
10.518 -19.71404999999999
10.519 -19.95240000000004
10.52 -20.186900000000037
10.521 -20.417549999999977
10.522 -20.644349999999946
10.523 -20.867200000000004
10.524 -21.086145000000048
10.525 -21.30117500000004
10.526 -21.51211
10.527 -21.718954999999998
10.528 -21.92165499999999
10.529 -22.120169999999966
10.53 -22.314394999999998
10.531 -22.504289999999983
10.532 -22.689814999999992
10.533 -22.870815000000047
10.534 -23.04722999999999
10.535 -23.21903500000001
10.536 -23.38615999999999
10.537 -23.54849499999999
10.538 -23.70600000000003
10.539 -23.858644999999974
10.54 -24.006354999999996
10.541 -24.149100000000033
10.542 -24.286844999999975
10.543 -24.41953499999999
10.544 -24.547145000000008
10.545 -24.669709999999974
10.546 -24.787175000000023
10.547 -24.899514999999994
10.548 -25.006754999999963
10.549 -25.108895000000008
10.55 -25.20592000000001
10.551 -25.29781000000001
10.552 -25.384570000000018
10.553 -25.46619999999999
10.554 -25.542709999999996
10.555 -25.614085000000003
10.556 -25.68029999999999
10.557 -25.741359999999997
10.558 -25.797260000000005
10.559 -25.847970000000004
10.56 -25.893495000000005
10.561 -25.933813500000003
10.562 -25.968894499999994
10.563 -25.998726500000004
10.564 -26.023301500000002
10.565 -26.04260035
10.566 -26.056610499999998
10.567 -26.065324150000002
10.568 -26.068732999999998
10.569 -26.066835499999996
10.57 -26.059640499999993
10.571 -26.047139999999995
10.572 -26.029334999999996
10.573 -26.006260000000005
10.574 -25.977925000000013
10.575 -25.944329999999994
10.576 -25.905514999999983
10.577 -25.8615
10.578 -25.81230500000001
10.579 -25.75795000000001
10.58 -25.698469999999986
10.581 -25.633899999999993
10.582 -25.564245000000028
10.583 -25.489554999999974
10.584 -25.409859999999966
10.585 -25.32512500000002
10.586 -25.235420000000026
10.587 -25.14075000000001
10.588 -25.04109500000001
10.589 -24.936514999999993
10.59 -24.826990000000006
10.591 -24.71252499999998
10.592 -24.59312999999997
10.593 -24.468800000000027
10.594 -24.33953500000003
10.595 -24.205329999999996
10.596 -24.066164999999966
10.597 -23.922094999999974
10.598 -23.77308000000005
10.599 -23.619129999999984
10.6 -23.460294999999924
10.601 -23.296519999999997
10.602 -23.127860000000076
10.603 -22.954355
10.604 -22.776055
10.605 -22.59295999999999
10.606 -22.40509999999994
10.607 -22.212650000000018
10.608 -22.0156
10.609 -21.81395000000006
10.61 -21.607850000000038
10.611 -21.397349999999985
10.612 -21.1826
10.613 -20.96369999999995
10.614 -20.740699999999972
10.615 -20.51370000000002
10.616 -20.282800000000037
10.617 -20.048099999999973
10.618 -19.80969999999995
10.619 -19.5677
10.62 -19.32215000000001
10.621 -19.073150000000012
10.622 -18.820800000000045
10.623 -18.565149999999996
10.624 -18.306199999999944
10.625 -18.04415000000005
10.626 -17.778900000000025
10.627 -17.510500000000004
10.628 -17.239149999999977
10.629 -16.964599999999987
10.63 -16.68705000000001
10.631 -16.40649999999997
10.632 -16.12295000000003
10.633 -15.836499999999972
10.634 -15.547099999999991
10.635 -15.25475
10.636 -14.959500000000062
10.637 -14.661350000000004
10.638 -14.360349999999883
10.639 -14.056649999999967
10.64 -13.750149999999966
10.641 -13.44085000000005
10.642 -13.128950000000117
10.643 -12.814499999999965
10.644 -12.497499999999938
10.645 -12.178099999999963
10.646 -11.856300000000035
10.647 -11.532200000000103
10.648 -11.205949999999916
10.649 -10.877549999999992
10.65 -10.547100000000107
10.651 -10.214849999999956
10.652 -9.880699999999937
10.653 -9.544749999999997
10.654 -9.207250000000007
10.655 -8.868250000000112
10.656 -8.527749999999966
10.657 -8.185849999999864
10.658 -7.842750000000044
10.659 -7.498449999999989
10.66 -7.15300000000002
10.661 -6.806650000000005
10.662 -6.4592999999999945
10.663 -6.111050000000111
10.664 -5.762099999999902
10.665 -5.412399999999915
10.666 -5.062100000000069
10.667 -4.711200000000019
10.668 -4.359800000000059
10.669 -4.007999999999963
10.67 -3.6559000000000244
10.671 -3.3036000000000176
10.672 -2.9510999999999425
10.673 -2.598399999999973
10.674 -2.2457000000000034
10.675 -1.8932000000001017
10.676 -1.5407999999999742
10.677 -1.1886499999998885
10.678 -0.8368499999999655
10.679 -0.4855000000001525
10.68 -0.13470000000005006
10.681 0.21550000000002123
10.682 0.5649499999999669
10.683 0.913550000000013
10.684 1.261299999999986
10.685 1.6081000000001122
10.686 1.9538000000001234
10.687 2.2984499999999937
10.688 2.641799999999854
10.689 2.983849999999878
10.69 3.324750000000161
10.691 3.6641999999999926
10.692 4.0021499999999195
10.693 4.338849999999985
10.694 4.674049999999971
10.695 5.007600000000132
10.696 5.339749999999991
10.697 5.67034999999997
10.698 5.999350000000097
10.699 6.3268
10.7 6.6525499999999305
10.701 6.976600000000062
10.702 7.299049999999994
10.703 7.619699999999834
10.704 7.938499999999952
10.705 8.255550000000126
10.706 8.570600000000136
10.707 8.883600000000012
10.708 9.194549999999927
10.709 9.503399999999905
10.71 9.809900000000079
10.711 10.114050000000104
10.712 10.415749999999855
10.713 10.714799999999961
10.714 11.011100000000127
10.715 11.30455000000006
10.716 11.595099999999956
10.717 11.882499999999949
10.718 12.16675000000004
10.719 12.447850000000052
10.72 12.725499999999974
10.721 12.999699999999976
10.722 13.270349999999937
10.723 13.537299999999938
10.724 13.800800000000022
10.725 14.060549999999997
10.726 14.316400000000032
10.727 14.56840000000001
10.728 14.816649999999964
10.729 15.061100000000014
10.73 15.301599999999974
10.731 15.538249999999964
10.732 15.771050000000075
10.733 16.000000000000043
10.734 16.225049999999978
10.735 16.44624999999995
10.736 16.663549999999976
10.737 16.877000000000038
10.738 17.08660000000004
10.739 17.292300000000015
10.74 17.494149999999937
10.741 17.69204999999994
10.742 17.886050000000004
10.743 18.076100000000064
10.744 18.2621
10.745 18.443999999999924
10.746 18.621800000000015
10.747 18.795500000000008
10.748 18.96494999999998
10.749 19.130049999999986
10.75 19.29080000000003
10.751 19.44715000000005
10.752 19.59895000000003
10.753 19.74619999999998
10.754 19.888749999999973
10.755 20.026550000000043
10.756 20.159649999999978
10.757 20.28799999999999
10.758 20.411534999999983
10.759 20.53012999999994
10.76 20.64383500000001
10.761 20.752660000000063
10.762 20.85659500000005
10.763 20.955639999999974
10.764 21.049799999999994
10.765 21.13916000000002
10.766 21.22367999999996
10.767 21.303355000000003
10.768 21.378299999999996
10.769 21.448544999999985
10.77 21.514085
10.771 21.57495000000001
10.772 21.631200000000018
10.773 21.682839999999977
10.774 21.729874999999993
10.775 21.772320000000004
10.776 21.810199999999995
10.777 21.84349500000001
10.778 21.87218000000001
10.779 21.896255000000004
10.78 21.915699999999976
10.781 21.930479999999985
10.782 21.94053999999999
10.783 21.945875000000008
10.784 21.946430000000003
10.785 21.942169999999983
10.786 21.93308500000001
10.787 21.91913
10.788 21.900260000000003
10.789 21.87646500000002
10.79 21.847724999999997
10.791 21.81403999999998
10.792 21.775425
10.793 21.731890000000007
10.794 21.683435000000006
10.795 21.630100000000002
10.796 21.571934999999996
10.797 21.508965000000003
10.798 21.441245000000002
10.799 21.368840999999993
10.8 21.291817500000004
10.801 21.2102255
10.802 21.124146499999995
10.803 21.033647
10.804 20.938794050000002
10.805 20.8396595
10.806 20.73630645
10.807 20.6287965
10.808 20.517182000000002
10.809 20.401515500000002
10.81 20.2818385
10.811 20.158194999999992
10.812 20.03062
10.813 19.89911500000001
10.814 19.76370500000001
10.815 19.624409999999994
10.816 19.481244999999987
10.817 19.334189999999996
10.818 19.183239999999998
10.819 19.028420000000004
10.82 18.86971500000001
10.821 18.707129999999992
10.822 18.54065499999999
10.823 18.370290000000008
10.824 18.196059999999985
10.825 18.01799499999998
10.826 17.836135000000002
10.827 17.65047000000003
10.828 17.461060000000014
10.829 17.268004999999995
10.83 17.07130999999999
10.831 16.87107000000001
10.832 16.667409999999993
10.833 16.46038
10.834 16.25007000000001
10.835 16.03660499999997
10.836 15.820094999999995
10.837 15.60063500000001
10.838 15.378349999999996
10.839 15.153314999999997
10.84 14.925630000000007
10.841 14.695430000000002
10.842 14.46278500000001
10.843 14.227795000000022
10.844 13.990494999999983
10.845 13.750954999999959
10.846 13.50927500000003
10.847 13.265455000000026
10.848 13.019539999999974
10.849 12.771574999999963
10.85 12.521585000000021
10.851 12.269615000000053
10.852 12.015644999999967
10.853 11.75967
10.854 11.501740000000037
10.855 11.241854999999996
10.856 10.980014999999957
10.857 10.716265000000005
10.858 10.450650000000048
10.859 10.183219999999968
10.86 9.913974999999944
10.861 9.64296000000005
10.862 9.37027
10.863 9.095949999999958
10.864 8.820040000000022
10.865 8.542695000000009
10.866 8.264045000000007
10.867 7.984090000000016
10.868 7.702969999999996
10.869 7.4208249999999945
10.87 7.137794999999975
10.871 6.853974999999987
10.872 6.569425000000055
10.873 6.284295000000012
10.874 5.99874999999998
10.875 5.712800000000004
10.876 5.426599999999986
10.877 5.140299999999934
10.878 4.8539000000000225
10.879 4.567600000000057
10.88 4.281300000000005
10.881 3.995149999999961
10.882 3.7091999999999854
10.883 3.423449999999991
10.884 3.1380000000000123
10.885 2.852750000000015
10.886 2.5678999999999808
10.887 2.2833500000000484
10.888 1.9990000000000112
10.889 1.7150499999999367
10.89 1.4314999999999987
10.891 1.14830000000005
10.892 0.8654999999999774
10.893 0.5830499999999808
10.894 0.3010500000000076
10.895 0.01949999999997093
10.896 -0.26154999999998196
10.897 -0.54194999999993
10.898 -0.8217000000000467
10.899 -1.1007000000000378
10.9 -1.3788999999999294
10.901 -1.6562000000000348
10.902 -1.932400000000025
10.903 -2.207449999999927
10.904 -2.481249999999966
10.905 -2.7535500000000144
10.906 -3.024300000000011
10.907 -3.293500000000043
10.908 -3.560900000000068
10.909 -3.8263000000000185
10.91 -4.089650000000007
10.911 -4.350899999999974
10.912 -4.609899999999997
10.913 -4.866600000000016
10.914 -5.120949999999971
10.915 -5.372749999999968
10.916 -5.622049999999979
10.917 -5.8688500000000055
10.918 -6.1130149999999785
10.919 -6.354584999999998
10.92 -6.593530000000014
10.921 -6.829855000000003
10.922 -7.063570000000012
10.923 -7.294680000000022
10.924 -7.523179999999965
10.925 -7.74911500000001
10.926 -7.9724950000000305
10.927 -8.193309999999977
10.928 -8.41161
10.929 -8.627305000000023
10.93 -8.84044000000004
10.931 -9.051059999999959
10.932 -9.259069999999983
10.933 -9.46447000000003
10.934 -9.667219999999997
10.935 -9.867269999999998
10.936 -10.06456999999997
10.937 -10.259030000000017
10.938 -10.450605000000053
10.939 -10.639199999999942
10.94 -10.824759999999989
10.941 -11.007159999999997
10.942 -11.186349999999955
10.943 -11.362230000000038
10.944 -11.534665000000013
10.945 -11.703624999999992
10.946 -11.869029999999995
10.947 -12.030804999999976
10.948 -12.188869999999993
10.949 -12.343165000000024
10.95 -12.493645000000035
10.951 -12.640260000000007
10.952 -12.783009999999981
10.953 -12.92184499999999
10.954 -13.056745000000019
10.955 -13.18773500000002
10.956 -13.314789999999999
10.957 -13.437914999999984
10.958 -13.557149999999988
10.959 -13.672489999999984
10.96 -13.783944999999978
10.961 -13.891560000000009
10.962 -13.995335000000027
10.963 -14.095265000000017
10.964 -14.191399999999993
10.965 -14.283739999999995
10.966 -14.37223999999999
10.967 -14.456925000000007
10.968 -14.537805000000006
10.969 -14.614844999999995
10.97 -14.688005000000008
10.971 -14.757250000000004
10.972 -14.82256999999999
10.973 -14.883929999999989
10.974 -14.941275000000006
10.975 -14.994574999999987
10.976 -15.04379499999999
10.977 -15.08887999999999
10.978 -15.129800000000001
10.979 -15.16654500000002
10.98 -15.19907000000001
10.981 -15.227354999999983
10.982 -15.251404999999988
10.983 -15.271209999999996
10.984 -15.286770000000013
10.985 -15.298110000000008
10.986 -15.305249999999992
10.987 -15.308214999999997
10.988 -15.30705
10.989 -15.301795000000007
10.99 -15.29249
10.991 -15.279193999999999
10.992 -15.2619635
10.993 -15.240846499999996
10.994 -15.215901499999998
10.995 -15.187183500000002
10.996 -15.154742000000002
10.997 -15.118623549999999
10.998 -15.0788695
10.999 -15.03551595
11.0 -14.988595499999995
11.001 -14.938131999999998
11.002 -14.884138499999999
11.003 -14.826626500000001
11.004 -14.765604500000002
11.005 -14.701063000000003
11.006 -14.632999999999996
11.007 -14.561404999999997
11.008 -14.486255
11.009 -14.407544999999997
11.01 -14.325260000000007
11.011 -14.23936500000001
11.012 -14.149859999999986
11.013 -14.056745000000001
11.014 -13.959990000000012
11.015 -13.859604999999997
11.016 -13.755610000000008
11.017 -13.648005000000005
11.018 -13.536819999999993
11.019 -13.42209499999999
11.02 -13.303860000000004
11.021 -13.182160000000003
11.022 -13.057059999999998
11.023 -12.928644999999989
11.024 -12.796969999999993
11.025 -12.662109999999997
11.026 -12.524145000000003
11.027 -12.383144999999997
11.028 -12.239229999999992
11.029 -12.092475000000015
11.03 -11.942955000000028
11.031 -11.790754999999995
11.032 -11.635944999999984
11.033 -11.478599999999997
11.034 -11.318780000000011
11.035 -11.156545000000003
11.036 -10.99193499999999
11.037 -10.824995000000005
11.038 -10.655774999999979
11.039 -10.484295000000007
11.04 -10.31058000000003
11.041 -10.134649999999972
11.042 -9.95653499999997
11.043 -9.776235000000028
11.044 -9.593764999999992
11.045 -9.409149999999986
11.046 -9.22242000000002
11.047 -9.033595000000009
11.048 -8.842675
11.049 -8.649730000000016
11.05 -8.454780000000019
11.051 -8.257874999999986
11.052 -8.059084999999982
11.053 -7.858449999999976
11.054 -7.656029999999993
11.055 -7.451910000000035
11.056 -7.246180000000006
11.057 -7.038935000000003
11.058 -6.830249999999985
11.059 -6.620189999999998
11.06 -6.408870000000014
11.061 -6.196414999999969
11.062 -5.982885000000012
11.063 -5.768380000000005
11.064 -5.553015000000008
11.065 -5.336849999999998
11.066 -5.119989999999991
11.067 -4.9025050000000086
11.068 -4.6844600000000085
11.069 -4.465950000000001
11.07 -4.2470149999999585
11.071 -4.0277599999999785
11.072 -3.8082249999999913
11.073 -3.5883850000000517
11.074 -3.3683149999999897
11.075 -3.148054999999993
11.076 -2.927660000000016
11.077 -2.7071249999999907
11.078 -2.486490000000018
11.079 -2.2657649999999716
11.08 -2.0449550000000047
11.081 -1.8240899999999969
11.082 -1.6031750000000158
11.083 -1.3822699999999946
11.084 -1.1613599999999933
11.085 -0.9405399999999793
11.086 -0.7198199999999995
11.087 -0.49923500000000065
11.088 -0.2788850000000169
11.089 -0.05877000000004823
11.09 0.1610249999999848
11.091 0.38040000000004803
11.092 0.5993049999999944
11.093 0.81765499999999
11.094 1.0353050000000072
11.095 1.2522099999999654
11.096 1.4682800000000509
11.097 1.6834099999999894
11.098 1.8975200000000136
11.099 2.11052000000005
11.1 2.32229999999993
11.101 2.5327300000000004
11.102 2.7418150000000674
11.103 2.949500000000004
11.104 3.1556449999999363
11.105 3.3601649999999426
11.106 3.5630550000000443
11.107 3.76431
11.108 3.9638250000000124
11.109 4.161544999999999
11.11 4.3574949999999895
11.111 4.551610000000025
11.112 4.743830000000001
11.113 4.934189999999992
11.114 5.122625
11.115 5.3090750000000035
11.116 5.493570000000012
11.117 5.676040000000001
11.118 5.856435
11.119 6.0347349999999995
11.12 6.210874999999999
11.121 6.3848249999999895
11.122 6.5565549999999595
11.123 6.7260100000000005
11.124 6.893090000000034
11.125 7.0577699999999854
11.126 7.220009999999973
11.127 7.379730000000011
11.128 7.5368900000000005
11.129 7.691425000000028
11.13 7.843275000000027
11.131 7.992399999999988
11.132 8.138734999999993
11.133 8.282225000000006
11.134 8.422854999999995
11.135 8.560579999999971
11.136 8.695339999999998
11.137 8.8271
11.138 8.955854999999998
11.139 9.081555000000014
11.14 9.204190000000004
11.141 9.323774999999996
11.142 9.440259999999972
11.143 9.553645000000015
11.144 9.663915000000019
11.145 9.771064999999998
11.146 9.875094999999998
11.147 9.975999999999994
11.148 10.073765000000005
11.149 10.168389999999986
11.15 10.25987
11.151 10.348184999999996
11.152 10.433325000000016
11.153 10.515260000000005
11.154 10.593979999999961
11.155 10.669465000000006
11.156 10.741665000000038
11.157 10.810570000000007
11.158 10.876149999999992
11.159 10.938334999999991
11.16 10.997114999999999
11.161 11.052434999999997
11.162 11.104249999999995
11.163 11.15253
11.164 11.197224999999998
11.165 11.238304999999999
11.166 11.275754999999997
11.167 11.309550000000007
11.168 11.339654999999995
11.169 11.366060000000001
11.17 11.388760000000001
11.171 11.407759999999996
11.172 11.423055000000007
11.173 11.434659999999997
11.174 11.442604999999995
11.175 11.446909999999999
11.176 11.447600000000008
11.177 11.444690000000001
11.178 11.438229999999999
11.179 11.42825
11.18 11.414774999999992
11.181 11.39785
11.182 11.377498500000005
11.183 11.353744999999996
11.184 11.326613999999998
11.185 11.296122
11.186 11.262282999999998
11.187 11.225102999999999
11.188 11.184589000000003
11.189 11.140737000000001
11.19 11.093541649999999
11.191 11.04299515
11.192 10.98908385
11.193 10.93179385
11.194 10.8711105
11.195 10.807015999999999
11.196 10.739494
11.197 10.6685345
11.198 10.594128999999999
11.199 10.516267500000003
11.2 10.434945500000001
11.201 10.350165999999994
11.202 10.261940999999997
11.203 10.170295000000005
11.204 10.075239999999999
11.205 9.976804999999999
11.206 9.875029999999999
11.207 9.769955
11.208 9.661640000000002
11.209 9.55013
11.21 9.435494999999994
11.211 9.317809999999989
11.212 9.197125000000002
11.213 9.073515000000004
11.214 8.947050000000008
11.215 8.817830000000006
11.216 8.685924999999997
11.217 8.55138
11.218 8.414300000000006
11.219 8.274744999999992
11.22 8.132764999999996
11.221 7.988419999999998
11.222 7.841754999999987
11.223 7.692840000000012
11.224 7.541700000000015
11.225 7.3883650000000065
11.226 7.232875000000001
11.227 7.075235
11.228 6.915474999999992
11.229 6.753605
11.23 6.589630000000008
11.231 6.423584999999981
11.232 6.255464999999982
11.233 6.085265000000013
11.234 5.913010000000015
11.235 5.738714999999994
11.236 5.562394999999976
11.237 5.384105000000002
11.238 5.203835000000025
11.239 5.021620000000013
11.24 4.837544999999975
11.241 4.651630000000002
11.242 4.463945000000033
11.243 4.274539999999998
11.244 4.083454999999998
11.245 3.8908099999999854
11.246 3.696649999999999
11.247 3.5010499999999984
11.248 3.3040999999999707
11.249 3.1058449999999977
11.25 2.906405000000032
11.251 2.705840000000008
11.252 2.5042099999999894
11.253 2.3015749999999966
11.254 2.0980099999999906
11.255 1.8936150000000047
11.256 1.6883950000000196
11.257 1.4823849999999819
11.258 1.275679999999989
11.259 1.0683200000000115
11.26 0.8603099999999857
11.261 0.6517149999999989
11.262 0.442565000000018
11.263 0.23290000000001332
11.264 0.022770000000001817
11.265 -0.18782500000001645
11.266 -0.3988150000000176
11.267 -0.610155000000008
11.268 -0.8217750000000072
11.269 -1.0336499999999849
11.27 -1.245739999999971
11.271 -1.4579399999999945
11.272 -1.6702099999999984
11.273 -1.8824800000000024
11.274 -2.094635000000032
11.275 -2.3066100000000005
11.276 -2.5183199999999872
11.277 -2.729660000000021
11.278 -2.940559999999991
11.279 -3.150894999999964
11.28 -3.3605849999999995
11.281 -3.5695250000000387
11.282 -3.777605000000001
11.283 -3.9847799999999807
11.284 -4.190930000000023
11.285 -4.395959999999987
11.286 -4.599824999999965
11.287 -4.802435000000014
11.288 -5.003740000000031
11.289 -5.203694999999977
11.29 -5.402239999999985
11.291 -5.599355000000025
11.292 -5.795004999999999
11.293 -5.989160000000005
11.294 -6.181814999999999
11.295 -6.3729749999999825
11.296 -6.562624999999992
11.297 -6.750760000000006
11.298 -6.937385000000003
11.299 -7.12251000000001
11.3 -7.306145000000007
11.301 -7.48827499999999
11.302 -7.668905000000002
11.303 -7.848025
11.304 -8.02559999999999
11.305 -8.201619999999993
11.306 -8.376049999999994
11.307 -8.54883000000002
11.308 -8.719925000000012
11.309 -8.889279999999998
11.31 -9.056800000000006
11.311 -9.222409999999993
11.312 -9.38604499999998
11.313 -9.547604999999995
11.314 -9.706975000000002
11.315 -9.864080000000005
11.316 -10.018820000000003
11.317 -10.171079999999993
11.318 -10.320775000000006
11.319 -10.467810000000002
11.32 -10.612095000000002
11.321 -10.753555000000006
11.322 -10.892109999999992
11.323 -11.027694999999998
11.324 -11.160259000000005
11.325 -11.289751500000005
11.326 -11.416138
11.327 -11.539386499999999
11.328 -11.659477500000003
11.329 -11.776398999999998
11.33 -11.890142999999997
11.331 -12.0007085
11.332 -12.10810075
11.333 -12.212329500000001
11.334 -12.313401749999999
11.335 -12.4113285
11.336 -12.506120000000001
11.337 -12.597783999999997
11.338 -12.686326000000003
11.339 -12.771747000000003
11.34 -12.854044500000002
11.341 -12.933210499999998
11.342 -13.009229499999996
11.343 -13.082085
11.344 -13.151750000000002
11.345 -13.218189999999996
11.346 -13.281369999999997
11.347 -13.341250000000002
11.348 -13.397780000000001
11.349 -13.45093
11.35 -13.500634999999992
11.351 -13.546840000000005
11.352 -13.589500000000001
11.353 -13.628555000000006
11.354 -13.66398000000001
11.355 -13.695729999999992
11.356 -13.723749999999985
11.357 -13.74802
11.358 -13.76852000000001
11.359 -13.785214999999997
11.36 -13.798104999999994
11.361 -13.807194999999991
11.362 -13.812479999999994
11.363 -13.813979999999985
11.364 -13.811720000000015
11.365 -13.805695000000023
11.366 -13.795940000000012
11.367 -13.782525000000016
11.368 -13.765484999999972
11.369 -13.744809999999969
11.37 -13.720570000000029
11.371 -13.692814999999998
11.372 -13.661545000000002
11.373 -13.626785000000034
11.374 -13.588579999999991
11.375 -13.546975000000009
11.376 -13.501964999999968
11.377 -13.453534999999977
11.378 -13.401685000000032
11.379 -13.346460000000002
11.38 -13.287804999999969
11.381 -13.22570999999998
11.382 -13.160194999999996
11.383 -13.09120500000002
11.384 -13.018725000000023
11.385 -12.942730000000019
11.386 -12.863194999999983
11.387 -12.780119999999995
11.388 -12.693485000000008
11.389 -12.603240000000001
11.39 -12.50941000000001
11.391 -12.41199000000001
11.392 -12.310964999999973
11.393 -12.206379999999978
11.394 -12.098254999999991
11.395 -11.986635000000005
11.396 -11.87152000000002
11.397 -11.752919999999996
11.398 -11.630915000000048
11.399 -11.505605000000033
11.4 -11.376989999999955
11.401 -11.245114999999979
11.402 -11.110074999999986
11.403 -10.97190999999999
11.404 -10.830675000000033
11.405 -10.686460000000011
11.406 -10.539359999999984
11.407 -10.389324999999973
11.408 -10.23644499999997
11.409 -10.080864999999998
11.41 -9.922545000000046
11.411 -9.761449999999993
11.412 -9.59775500000001
11.413 -9.43150000000002
11.414 -9.262549999999955
11.415 -9.09105000000002
11.416 -8.917000000000039
11.417 -8.740349999999953
11.418 -8.561199999999966
11.419 -8.379600000000057
11.42 -8.195450000000013
11.421 -8.008699999999951
11.422 -7.819499999999965
11.423 -7.627900000000028
11.424 -7.433850000000078
11.425 -7.237349999999944
11.426 -7.03849999999992
11.427 -6.837250000000031
11.428 -6.633750000000024
11.429 -6.428050000000049
11.43 -6.220049999999984
11.431 -6.009949999999983
11.432 -5.797849999999993
11.433 -5.583699999999955
11.434 -5.36765000000005
11.435 -5.1498000000000514
11.436 -4.93020000000002
11.437 -4.708949999999989
11.438 -4.486149999999994
11.439 -4.261850000000008
11.44 -4.036149999999978
11.441 -3.809199999999999
11.442 -3.5809999999999835
11.443 -3.351599999999993
11.444 -3.121099999999974
11.445 -2.8896500000000214
11.446 -2.6572000000000746
11.447 -2.423699999999987
11.448 -2.1893999999999734
11.449 -1.9541999999999997
11.45 -1.718149999999953
11.451 -1.4812999999999805
11.452 -1.2435500000000481
11.453 -1.005150000000024
11.454 -0.7660500000000215
11.455 -0.526099999999946
11.456 -0.28549999999995246
11.457 -0.044199999999980366
11.458 0.1978499999999439
11.459 0.4404499999999256
11.46 0.6836999999999989
11.461 0.9275000000000428
11.462 1.171799999999997
11.463 1.4165999999999483
11.464 1.6618000000000361
11.465 1.9073500000000263
11.466 2.1531499999999717
11.467 2.399100000000012
11.468 2.645149999999999
11.469 2.891349999999994
11.47 3.137400000000068
11.471 3.3833000000000473
11.472 3.6289999999999587
11.473 3.8742999999999936
11.474 4.119199999999979
11.475 4.363549999999994
11.476 4.607400000000012
11.477 4.8504999999999905
11.478 5.092850000000017
11.479 5.334399999999944
11.48 5.575000000000024
11.481 5.8146000000000235
11.482 6.053149999999969
11.483 6.290700000000006
11.484 6.5271000000000425
11.485 6.762250000000042
11.486 6.996150000000006
11.487 7.228899999999968
11.488 7.460399999999981
11.489 7.6905500000000115
11.49 7.919349999999971
11.491 8.146799999999947
11.492 8.372849999999966
11.493 8.597550000000002
11.494 8.820850000000082
11.495 9.042649999999995
11.496 9.263049999999954
11.497 9.481850000000058
11.498 9.699100000000026
11.499 9.914799999999941
11.5 10.128849999999947
11.501 10.341190000000017
11.502 10.551770000000008
11.503 10.760594999999986
11.504 10.967485000000064
11.505 11.172470000000034
11.506 11.375499999999922
11.507 11.57643500000003
11.508 11.775180000000042
11.509 11.971729999999974
11.51 12.166049999999974
11.511 12.357999999999986
11.512 12.547570000000055
11.513 12.734719999999994
11.514 12.919354999999921
11.515 13.101425000000033
11.516 13.280940000000035
11.517 13.45784499999997
11.518 13.632045000000048
11.519 13.803574999999993
11.52 13.972399999999949
11.521 14.138475000000009
11.522 14.301810000000001
11.523 14.46234499999999
11.524 14.620085000000005
11.525 14.775015000000014
11.526 14.927075
11.527 15.076295000000014
11.528 15.222635
11.529 15.366054999999987
11.53 15.506539999999994
11.531 15.64407499999999
11.532 15.778630000000012
11.533 15.910160000000023
11.534 16.038635000000014
11.535 16.16400999999998
11.536 16.28627
11.537 16.405385
11.538 16.521314999999984
11.539 16.634004999999984
11.54 16.743430000000025
11.541 16.84958000000001
11.542 16.95239999999999
11.543 17.051839999999984
11.544 17.14788499999999
11.545 17.240505000000006
11.546 17.329679999999993
11.547 17.415385000000008
11.548 17.497595000000004
11.549 17.576289999999997
11.55 17.651470000000003
11.551 17.72313
11.552 17.791245000000007
11.553 17.85584
11.554 17.916909999999987
11.555 17.974455
11.556 18.028490000000005
11.557 18.079024999999998
11.558 18.126079999999998
11.559 18.169664999999995
11.56 18.2097985
11.561 18.246496500000006
11.562 18.279769499999997
11.563 18.309638999999997
11.564 18.3361155
11.565 18.3592041
11.566 18.3789125
11.567 18.395241900000002
11.568 18.408188499999998
11.569 18.417749499999996
11.57 18.423918000000004
11.571 18.426678999999996
11.572 18.426017499999993
11.573 18.421920000000007
11.574 18.414365
11.575 18.403339999999993
11.576 18.388840000000002
11.577 18.370840000000012
11.578 18.34931499999999
11.579 18.32425999999999
11.58 18.29568
11.581 18.263585000000006
11.582 18.227965000000005
11.583 18.188809999999986
11.584 18.14614500000001
11.585 18.099990000000012
11.586 18.050355
11.587 17.99728500000001
11.588 17.94079999999998
11.589 17.88092499999997
11.59 17.817695000000004
11.591 17.751150000000017
11.592 17.68132000000001
11.593 17.60825999999999
11.594 17.532004999999987
11.595 17.45258500000001
11.596 17.370075000000018
11.597 17.28446500000001
11.598 17.195799999999984
11.599 17.10416
11.6 17.009560000000008
11.601 16.91199999999996
11.602 16.81153499999998
11.603 16.708230000000036
11.604 16.60208500000003
11.605 16.493119999999976
11.606 16.381359999999983
11.607 16.266850000000012
11.608 16.149645000000007
11.609 16.029739999999993
11.61 15.90714999999995
11.611 15.781979999999985
11.612 15.65423000000005
11.613 15.52384500000002
11.614 15.390944999999975
11.615 15.255530000000006
11.616 15.117645000000019
11.617 14.977344999999968
11.618 14.834664999999973
11.619 14.689655000000007
11.62 14.542275000000055
11.621 14.392660000000015
11.622 14.240854999999966
11.623 14.08681000000002
11.624 13.930695000000018
11.625 13.772479999999993
11.626 13.61219999999998
11.627 13.450000000000006
11.628 13.28579999999996
11.629 13.119699999999956
11.63 12.951800000000032
11.631 12.782050000000044
11.632 12.61050000000005
11.633 12.437249999999993
11.634 12.262299999999964
11.635 12.085749999999999
11.636 11.907499999999974
11.637 11.727600000000034
11.638 11.546249999999993
11.639 11.363299999999926
11.64 11.178850000000041
11.641 10.992899999999993
11.642 10.805549999999986
11.643 10.61675000000005
11.644 10.426549999999981
11.645 10.235049999999992
11.646 10.042150000000044
11.647 9.848050000000034
11.648 9.652699999999989
11.649 9.456199999999942
11.65 9.25854999999998
11.651 9.05985000000005
11.652 8.860200000000013
11.653 8.659599999999955
11.654 8.458100000000023
11.655 8.25575000000002
11.656 8.05269999999995
11.657 7.849099999999998
11.658 7.644900000000013
11.659 7.440099999999998
11.66 7.234900000000019
11.661 7.029400000000026
11.662 6.823649999999989
11.663 6.617599999999939
11.664 6.411450000000027
11.665 6.20515000000002
11.666 5.998700000000006
11.667 5.7924
11.668 5.586149999999967
11.669 5.3799000000000206
11.67 5.173750000000022
11.671 4.967800000000005
11.672 4.762049999999969
11.673 4.556549999999975
11.674 4.3513499999999965
11.675 4.146399999999974
11.676 3.941749999999966
11.677 3.7374500000000346
11.678 3.533650000000013
11.679 3.3302500000000417
11.68 3.127250000000033
11.681 2.9248999999999423
11.682 2.723050000000022
11.683 2.521800000000046
11.684 2.3212499999999623
11.685 2.121299999999996
11.686 1.9220999999999822
11.687 1.7237499999999546
11.688 1.5262000000000262
11.689 1.3295500000000577
11.69 1.1338500000000231
11.691 0.9391000000000087
11.692 0.7453999999999621
11.693 0.5527499999999699
11.694 0.36124999999997964
11.695 0.17094999999996488
11.696 -0.01814999999998762
11.697 -0.2059999999999909
11.698 -0.3925499999999846
11.699 -0.5777499999999949
11.7 -0.761600000000022
11.701 -0.9440500000000053
11.702 -1.1250499999999712
11.703 -1.3046000000000064
11.704 -1.4826499999999638
11.705 -1.6592499999999906
11.706 -1.8343500000000263
11.707 -2.0079000000000105
11.708 -2.1798499999999694
11.709 -2.35019999999999
11.71 -2.519050000000019
11.711 -2.6863000000000232
11.712 -2.851850000000055
11.713 -3.015750000000001
11.714 -3.1779499999999747
11.715 -3.338400000000002
11.716 -3.49714999999997
11.717 -3.6541499999999916
11.718 -3.809250000000059
11.719 -3.962449999999999
11.72 -4.113699999999925
11.721 -4.262949999999949
11.722 -4.4102000000000725
11.723 -4.555300000000026
11.724 -4.698299999999957
11.725 -4.839050000000032
11.726 -4.977450000000043
11.727 -5.113599999999937
11.728 -5.24739999999994
11.729 -5.3787000000000456
11.73 -5.507600000000026
11.731 -5.634099999999968
11.732 -5.758050000000039
11.733 -5.879449999999977
11.734 -5.998249999999983
11.735 -6.114600000000063
11.736 -6.228400000000012
11.737 -6.3396500000000024
11.738 -6.448400000000007
11.739 -6.554599999999966
11.74 -6.65835
11.741 -6.7595999999999625
11.742 -6.858449999999975
11.743 -6.9548
11.744 -7.0487499999999885
11.745 -7.14035
11.746 -7.229549999999973
11.747 -7.316400000000057
11.748 -7.400899999999988
11.749 -7.483049999999943
11.75 -7.562850000000005
11.751 -7.640300000000005
11.752 -7.7154500000000015
11.753 -7.78825000000002
11.754 -7.858650000000002
11.755 -7.926749999999978
11.756 -7.992450000000005
11.757 -8.05570000000002
11.758 -8.116600000000057
11.759 -8.175100000000056
11.76 -8.231099999999984
11.761 -8.284599999999926
11.762 -8.335649999999944
11.763 -8.384250000000037
11.764 -8.430299999999997
11.765 -8.473799999999999
11.766 -8.514800000000017
11.767 -8.553299999999961
11.768 -8.589250000000034
11.769 -8.62265000000006
11.77 -8.65359999999999
11.771 -8.682099999999995
11.772 -8.708049999999954
11.773 -8.731549999999986
11.774 -8.75265000000007
11.775 -8.771400000000002
11.776 -8.787749999999983
11.777 -8.801749999999986
11.778 -8.81349999999996
11.779 -8.822950000000017
11.78 -8.830150000000044
11.781 -8.835249999999961
11.782 -8.83813499999997
11.783 -8.8388
11.784 -8.837369999999991
11.785 -8.833825000000017
11.786 -8.828189999999982
11.787 -8.820414999999999
11.788 -8.810545000000058
11.789 -8.798579999999989
11.79 -8.784469999999992
11.791 -8.768260000000058
11.792 -8.749959999999977
11.793 -8.729474999999951
11.794 -8.706840000000017
11.795 -8.682070000000028
11.796 -8.655155000000022
11.797 -8.626095
11.798 -8.594849999999948
11.799 -8.561459999999968
11.8 -8.525980000000013
11.801 -8.488400000000034
11.802 -8.448725000000014
11.803 -8.407095
11.804 -8.363509999999991
11.805 -8.317969999999987
11.806 -8.270559999999996
11.807 -8.221339999999994
11.808 -8.170425000000002
11.809 -8.117850000000006
11.81 -8.063670000000005
11.811 -8.007979999999966
11.812 -7.950815000000009
11.813 -7.892260000000014
11.814 -7.832399999999984
11.815 -7.771280000000001
11.816 -7.70895500000002
11.817 -7.6454599999999875
11.818 -7.5808499999999865
11.819 -7.515190000000017
11.82 -7.448505000000023
11.821 -7.380805000000009
11.822 -7.312119999999984
11.823 -7.2424749999999785
11.824 -7.171904999999984
11.825 -7.100405000000018
11.826 -7.027990000000021
11.827 -6.954694999999986
11.828 -6.880475000000004
11.829 -6.805359999999998
11.83 -6.729385000000003
11.831 -6.65253000000001
11.832 -6.574814999999985
11.833 -6.496254999999998
11.834 -6.416834999999976
11.835 -6.336604999999983
11.836 -6.255600000000007
11.837 -6.173805000000022
11.838 -6.091270000000001
11.839 -6.008055000000009
11.84 -5.924185000000031
11.841 -5.839720000000003
11.842 -5.754689999999977
11.843 -5.669144999999971
11.844 -5.583165000000012
11.845 -5.496805000000009
11.846 -5.4101200000000045
11.847 -5.323160000000014
11.848 -5.235989999999996
11.849 -5.148679999999973
11.85 -5.061270000000003
11.851 -4.973845000000006
11.852 -4.886439999999973
11.853 -4.799054999999989
11.854 -4.71177500000002
11.855 -4.624625000000009
11.856 -4.537635000000009
11.857 -4.450835000000029
11.858 -4.364244999999992
11.859 -4.277869999999963
11.86 -4.1917199999999895
11.861 -4.105825000000037
11.862 -4.020195000000023
11.863 -3.934839999999995
11.864 -3.849784999999982
11.865 -3.765034999999965
11.866 -3.680609999999994
11.867 -3.596535000000012
11.868 -3.5128350000000057
11.869 -3.4295499999999897
11.87 -3.346704999999993
11.871 -3.264355000000014
11.872 -3.1825400000000217
11.873 -3.1013050000000106
11.874 -3.0207200000000043
11.875 -2.940860000000007
11.876 -2.8617799999999716
11.877 -2.7835349999999828
11.878 -2.706189999999997
11.879 -2.629800000000012
11.88 -2.5544300000000058
11.881 -2.4801599999999846
11.882 -2.4070400000000087
11.883 -2.3351150000000063
11.884 -2.264439999999997
11.885 -2.1950699999999985
11.886 -2.1270350000000002
11.887 -2.060365000000012
11.888 -1.9950950000000023
11.889 -1.9312349999999965
11.89 -1.8688249999999862
11.891 -1.807874999999997
11.892 -1.7483700000000015
11.893 -1.6903250000000054
11.894 -1.6337400000000084
11.895 -1.5786149999999888
11.896 -1.5249250000000034
11.897 -1.4726650000000068
11.898 -1.4218349999999988
11.899 -1.3724099999999932
11.9 -1.3243650000000027
11.901 -1.2777050000000074
11.902 -1.2324299999999857
11.903 -1.1885199999999958
11.904 -1.1459700000000144
11.905 -1.1047799999999979
11.906 -1.0649699999999966
11.907 -1.0265400000000107
11.908 -0.9895050000000016
11.909 -0.9538949999999798
11.91 -0.9197299999999954
11.911 -0.8870500000000185
11.912 -0.8558849999999946
11.913 -0.8262649999999988
11.914 -0.7982600000000115
11.915 -0.7718949999999981
11.916 -0.7472099999999938
11.917 -0.7242649999999974
11.918 -0.7031000000000007
11.919 -0.6837750000000028
11.92 -0.6663149999999902
11.921 -0.650749999999995
11.922 -0.6371450000000177
11.923 -0.6254999999999933
11.924 -0.6158349999999934
11.925 -0.6081800000000068
11.926 -0.6025299999999882
11.927 -0.5989199999999932
11.928 -0.5973300000000148
11.929 -0.5977450000000045
11.93 -0.6001749999999875
11.931 -0.604605000000002
11.932 -0.6110199999999995
11.933 -0.6193899999999913
11.934 -0.629700000000016
11.935 -0.6419600000000117
11.936 -0.6561299999999866
11.937 -0.6721799999999953
11.938 -0.6901100000000163
11.939 -0.7099150000000045
11.94 -0.731564999999993
11.941 -0.7550550000000019
11.942 -0.7803899999999894
11.943 -0.8075399999999886
11.944 -0.836515000000003
11.945 -0.8673150000000108
11.946 -0.8999350000000106
11.947 -0.9343750000000021
11.948 -0.9706250000000036
11.949 -1.0087050000000004
11.95 -1.0485999999999873
11.951 -1.090309999999986
11.952 -1.1338500000000014
11.953 -1.179205000000007
11.954 -1.2263800000000042
11.955 -1.2753550000000085
11.956 -1.326119999999994
11.957 -1.378670000000003
11.958 -1.4329900000000082
11.959 -1.4890799999999882
11.96 -1.546904999999996
11.961 -1.6064400000000014
11.962 -1.6676850000000045
11.963 -1.7306049999999935
11.964 -1.795170000000001
11.965 -1.8613549999999974
11.966 -1.9291199999999908
11.967 -1.998440000000015
11.968 -2.069305000000003
11.969 -2.1416700000000035
11.97 -2.2155000000000045
11.971 -2.290764999999997
11.972 -2.3674449999999942
11.973 -2.4455099999999863
11.974 -2.524940000000011
11.975 -2.6057249999999987
11.976 -2.687834999999983
11.977 -2.7712650000000054
11.978 -2.8559950000000156
11.979 -2.942005000000007
11.98 -3.0293099999999846
11.981 -3.11790499999999
11.982 -3.2077550000000112
11.983 -3.2988700000000093
11.984 -3.391259999999986
11.985 -3.4849150000000044
11.986 -3.579830000000018
11.987 -3.6759799999999982
11.988 -3.77334499999998
11.989 -3.871924999999986
11.99 -3.971710000000013
11.991 -4.072665000000004
11.992 -4.174754999999993
11.993 -4.277955000000003
11.994 -4.382215000000005
11.995 -4.4875050000000005
11.996 -4.593784999999998
11.997 -4.700984999999994
11.998 -4.80907
11.999 -4.917989999999998
12.0 -5.0276900000000015
12.001 -5.13811
12.002 -5.249200000000001
12.003 -5.360915000000008
12.004 -5.473195000000003
12.005 -5.5859950000000005
12.006 -5.699274999999999
12.007 -5.812989999999995
12.008 -5.927104999999997
12.009 -6.041585000000004
12.01 -6.156385000000001
12.011 -6.271481999999994
12.012 -6.386849499999994
12.013 -6.502459500000002
12.014 -6.618292500000002
12.015 -6.734323500000001
12.016 -6.8505355
12.017 -6.9669099999999995
12.018 -7.083423999999999
12.019 -7.200058999999999
12.02 -7.316799000000001
12.021 -7.4336235
12.022 -7.5505095
12.023 -7.667436000000001
12.024 -7.784380349999999
12.025 -7.901315649999999
12.026 -8.018214649999999
12.027 -8.13504785
12.028 -8.251783999999999
12.029 -8.368388499999998
12.03 -8.484823
12.031 -8.601049500000002
12.032 -8.717028
12.033 -8.832712499999996
12.034 -8.948057
12.035 -9.063017500000003
12.036 -9.177543999999997
12.037 -9.291580000000005
12.038 -9.405079000000002
12.039 -9.517985
12.04 -9.630260000000003
12.041 -9.741845
12.042 -9.852674999999996
12.043 -9.96272
12.044 -10.071934999999998
12.045 -10.180265
12.046 -10.28766499999999
12.047 -10.39410999999999
12.048 -10.499560000000008
12.049 -10.603960000000002
12.05 -10.707285
12.051 -10.809535
12.052 -10.910655000000006
12.053 -11.010620000000007
12.054 -11.109409999999999
12.055 -11.206999999999992
12.056 -11.303379999999985
12.057 -11.398525000000012
12.058 -11.492415000000001
12.059 -11.58502499999999
12.06 -11.676330000000009
12.061 -11.766305000000008
12.062 -11.854945000000006
12.063 -11.942219999999995
12.064 -12.028119999999992
12.065 -12.112594999999981
12.066 -12.195625000000017
12.067 -12.27721000000002
12.068 -12.357299999999965
12.069 -12.435900000000009
12.07 -12.512950000000004
12.071 -12.588409999999975
12.072 -12.662304999999998
12.073 -12.734599999999997
12.074 -12.805244999999996
12.075 -12.87421000000003
12.076 -12.94149500000001
12.077 -13.00705999999997
12.078 -13.070880000000004
12.079 -13.132930000000002
12.08 -13.193185000000012
12.081 -13.251650000000023
12.082 -13.308249999999983
12.083 -13.362984999999977
12.084 -13.41586500000001
12.085 -13.466810000000015
12.086 -13.515795
12.087 -13.562824999999993
12.088 -13.60787999999998
12.089 -13.650935000000027
12.09 -13.691930000000022
12.091 -13.73085999999998
12.092 -13.767719999999976
12.093 -13.802455000000002
12.094 -13.83505500000006
12.095 -13.865484999999985
12.096 -13.89374999999993
12.097 -13.919874999999971
12.098 -13.943760000000028
12.099 -13.96541000000008
12.1 -13.984830000000024
12.101 -14.001969999999972
12.102 -14.01682499999994
12.103 -14.0294
12.104 -14.039689999999997
12.105 -14.047695000000015
12.106 -14.053375000000045
12.107 -14.056685000000002
12.108 -14.057709999999984
12.109 -14.056399999999927
12.11 -14.052770000000034
12.111 -14.046800000000037
12.112 -14.038549999999955
12.113 -14.02790000000001
12.114 -14.01495000000006
12.115 -13.99970000000002
12.116 -13.982049999999942
12.117 -13.96215000000001
12.118 -13.93990000000001
12.119 -13.915349999999924
12.12 -13.888549999999977
12.121 -13.859400000000054
12.122 -13.827899999999982
12.123 -13.794149999999966
12.124 -13.758050000000061
12.125 -13.719700000000035
12.126 -13.679050000000009
12.127 -13.636099999999976
12.128 -13.590900000000003
12.129 -13.543349999999965
12.13 -13.493449999999948
12.131 -13.441250000000016
12.132 -13.386749999999992
12.133 -13.329899999999991
12.134 -13.270800000000046
12.135 -13.20935000000004
12.136 -13.145499999999993
12.137 -13.079400000000005
12.138 -13.010949999999951
12.139 -12.940150000000008
12.14 -12.867100000000034
12.141 -12.791699999999995
12.142 -12.714050000000016
12.143 -12.634099999999943
12.144 -12.551849999999954
12.145 -12.467450000000056
12.146 -12.380750000000068
12.147 -12.291850000000023
12.148 -12.200799999999983
12.149 -12.107549999999973
12.15 -12.012149999999968
12.151 -11.9147
12.152 -11.815100000000037
12.153 -11.713349999999902
12.154 -11.609699999999904
12.155 -11.504000000000028
12.156 -11.396200000000043
12.157 -11.286500000000018
12.158 -11.17484999999998
12.159 -11.061199999999952
12.16 -10.945750000000004
12.161 -10.828300000000068
12.162 -10.708900000000119
12.163 -10.587650000000101
12.164 -10.46449999999987
12.165 -10.339549999999893
12.166 -10.212700000000046
12.167 -10.084100000000081
12.168 -9.953700000000024
12.169 -9.8214499999999
12.17 -9.68745
12.171 -9.551749999999956
12.172 -9.414249999999992
12.173 -9.275000000000082
12.174 -9.13424999999992
12.175 -8.991749999999985
12.176 -8.847450000000132
12.177 -8.701650000000026
12.178 -8.554199999999922
12.179 -8.405149999999965
12.18 -8.254700000000053
12.181 -8.102700000000087
12.182 -7.949200000000046
12.183 -7.794249999999899
12.184 -7.637899999999968
12.185 -7.480100000000108
12.186 -7.3209999999998905
12.187 -7.1606499999999835
12.188 -6.999000000000068
12.189 -6.836099999999942
12.19 -6.67189999999998
12.191 -6.506600000000078
12.192 -6.340150000000086
12.193 -6.1725500000000055
12.194 -6.003899999999958
12.195 -5.834149999999968
12.196 -5.663350000000012
12.197 -5.4915499999998865
12.198 -5.318799999999915
12.199 -5.14500000000015
12.2 -4.970250000000016
12.201 -4.794699999999957
12.202 -4.6182500000000255
12.203 -4.4409500000000195
12.204 -4.262749999999968
12.205 -4.08374999999999
12.206 -3.9041000000000077
12.207 -3.723699999999899
12.208 -3.542599999999986
12.209 -3.360850000000068
12.21 -3.1785000000001187
12.211 -2.9955999999999388
12.212 -2.812199999999848
12.213 -2.628399999999968
12.214 -2.4442000000001256
12.215 -2.25965000000012
12.216 -2.074799999999925
12.217 -1.8896499999998886
12.218 -1.7042999999999573
12.219 -1.5188000000001047
12.22 -1.3332000000001316
12.221 -1.1475000000000373
12.222 -0.9617499999999696
12.223 -0.7759999999999018
12.224 -0.5902000000000338
12.225 -0.40444999999996595
12.226 -0.21874999999987182
12.227 -0.03315000000007201
12.228 0.1523499999999539
12.229 0.33780000000000615
12.23 0.5230499999999902
12.231 0.7081500000000531
12.232 0.893199999999969
12.233 1.0780000000000165
12.234 1.2625999999999957
12.235 1.4470999999998542
12.236 1.6313999999999913
12.237 1.8154500000000864
12.238 1.9993000000001135
12.239 2.182899999999925
12.24 2.366199999999895
12.241 2.549249999999996
12.242 2.731950000000108
12.243 2.9142500000000835
12.244 3.09624999999987
12.245 3.277900000000014
12.246 3.4590500000000746
12.247 3.6395999999999304
12.248 3.819599999999902
12.249 3.999099999999964
12.25 4.1779500000000205
12.251 4.356000000000152
12.252 4.533299999999983
12.253 4.709799999999889
12.254 4.885400000000095
12.255 5.060150000000055
12.256 5.2338500000000465
12.257 5.406500000000071
12.258 5.578099999999954
12.259 5.748499999999948
12.26 5.917700000000053
12.261 6.085749999999897
12.262 6.252549999999878
12.263 6.418000000000049
12.264 6.58220000000001
12.265 6.745099999999963
12.266 6.906599999999957
12.267 7.066800000000116
12.268 7.225650000000118
12.269 7.383149999999963
12.27 7.539349999999972
12.271 7.694199999999999
12.272 7.8477000000000405
12.273 7.9997999999999525
12.274 8.150549999999882
12.275 8.299999999999974
12.276 8.44820000000003
12.277 8.59500000000013
12.278 8.740299999999978
12.279 8.884249999999843
12.28 9.026850000000072
12.281 9.16795000000005
12.282 9.307599999999923
12.283 9.445850000000013
12.284 9.582600000000024
12.285 9.717799999999984
12.286 9.851400000000094
12.287 9.983499999999951
12.288 10.113999999999956
12.289 10.242800000000162
12.29 10.36990000000005
12.291 10.495249999999992
12.292 10.618849999999986
12.293 10.740750000000007
12.294 10.86089999999991
12.295 10.979249999999892
12.296 11.095749999999981
12.297 11.210449999999977
12.298 11.323300000000078
12.299 11.434300000000112
12.3 11.543500000000053
12.301 11.65074999999998
12.302 11.7561999999999
12.303 11.85989999999996
12.304 11.961700000000068
12.305 12.061650000000022
12.306 12.15984999999994
12.307 12.256249999999941
12.308 12.35085000000002
12.309 12.443700000000067
12.31 12.534799999999995
12.311 12.624049999999942
12.312 12.71149999999997
12.313 12.79720000000005
12.314 12.88115000000001
12.315 12.963249999999993
12.316 13.043600000000028
12.317 13.122099999999994
12.318 13.19874999999998
12.319 13.273549999999986
12.32 13.34645000000004
12.321 13.417449999999967
12.322 13.486400000000016
12.323 13.553450000000025
12.324 13.618499999999962
12.325 13.68150000000002
12.326 13.742349999999998
12.327 13.801049999999979
12.328 13.857749999999971
12.329 13.912300000000055
12.33 13.964649999999995
12.331 14.01484999999994
12.332 14.062950000000034
12.333 14.10890000000005
12.334 14.152750000000038
12.335 14.19450000000001
12.336 14.234149999999957
12.337 14.271749999999942
12.338 14.307350000000024
12.339 14.340950000000033
12.34 14.372599999999942
12.341 14.402450000000014
12.342 14.430350000000075
12.343 14.45639999999998
12.344 14.480709999999986
12.345 14.503215000000006
12.346 14.523974999999972
12.347 14.543025000000007
12.348 14.560390000000009
12.349 14.576079999999939
12.35 14.590054999999955
12.351 14.602395000000001
12.352 14.613105000000054
12.353 14.62209000000006
12.354 14.629399999999993
12.355 14.635080000000023
12.356 14.639039999999984
12.357 14.641274999999986
12.358 14.641835000000006
12.359 14.640694999999965
12.36 14.637830000000008
12.361 14.633245000000025
12.362 14.626929999999975
12.363 14.618874999999981
12.364 14.60910000000001
12.365 14.59759500000001
12.366 14.584369999999991
12.367 14.569474999999962
12.368 14.552895000000035
12.369 14.53463500000001
12.37 14.514754999999996
12.371 14.493264999999997
12.372 14.470169999999992
12.373 14.445535000000026
12.374 14.419384999999998
12.375 14.39175499999999
12.376 14.362695000000011
12.377 14.332240000000013
12.378 14.300389999999993
12.379 14.267184999999966
12.38 14.232705000000005
12.381 14.196940000000016
12.382 14.159894999999983
12.383 14.121644999999994
12.384 14.082180000000003
12.385 14.04150500000003
12.386 13.99966500000001
12.387 13.956649999999977
12.388 13.912460000000001
12.389 13.867099999999994
12.39 13.820569999999998
12.391 13.77287500000002
12.392 13.724004999999986
12.393 13.673944999999982
12.394 13.622710000000007
12.395 13.570290000000002
12.396 13.51669
12.397 13.461920000000017
12.398 13.405969999999998
12.399 13.348864999999996
12.4 13.290639999999993
12.401 13.231289999999996
12.402 13.170850000000009
12.403 13.109364999999999
12.404 13.046859999999999
12.405 12.983384999999995
12.406 12.918974999999996
12.407 12.853690000000004
12.408 12.787576499999997
12.409 12.720676499999998
12.41 12.653050000000002
12.411 12.584741000000005
12.412 12.515799999999999
12.413 12.446270499999999
12.414 12.3761935
12.415 12.305608499999998
12.416 12.234549
12.417 12.163045499999999
12.418 12.091123000000001
12.419 12.018801999999999
12.42 11.946100999999999
12.421 11.8730315
12.422 11.799600499999997
12.423 11.725820000000004
12.424 11.651696500000003
12.425 11.577224499999998
12.426 11.502409999999994
12.427 11.427249999999995
12.428 11.35175
12.429 11.275910000000007
12.43 11.199720000000003
12.431 11.123194999999994
12.432 11.046340000000002
12.433 10.969160000000008
12.434 10.89165499999999
12.435 10.81382999999999
12.436 10.735715000000003
12.437 10.657310000000003
12.438 10.578639999999998
12.439 10.499735000000001
12.44 10.42059000000001
12.441 10.34123999999999
12.442 10.26172
12.443 10.182055000000005
12.444 10.102289999999996
12.445 10.022440000000001
12.446 9.942530000000009
12.447 9.862614999999993
12.448 9.782714999999982
12.449 9.70286500000001
12.45 9.623115000000006
12.451 9.543474999999995
12.452 9.463979999999992
12.453 9.384654999999983
12.454 9.305519999999994
12.455 9.226640000000028
12.456 9.147985000000029
12.457 9.069565
12.458 8.991434999999987
12.459 8.913574999999978
12.46 8.835989999999997
12.461 8.758690000000005
12.462 8.681695000000008
12.463 8.605005000000007
12.464 8.52858999999999
12.465 8.452450000000006
12.466 8.376615000000013
12.467 8.301110000000007
12.468 8.225885000000005
12.469 8.150959999999978
12.47 8.076359999999996
12.471 8.002060000000029
12.472 7.9281149999999885
12.473 7.854519999999981
12.474 7.7812699999999815
12.475 7.70841999999999
12.476 7.635985000000031
12.477 7.563965000000018
12.478 7.492394999999985
12.479 7.421290000000003
12.48 7.350694999999977
12.481 7.280614999999975
12.482 7.211045000000016
12.483 7.142060000000019
12.484 7.073650000000023
12.485 7.005824999999987
12.486 6.938609999999986
12.487 6.871995000000018
12.488 6.8060149999999835
12.489 6.740679999999973
12.49 6.67599999999999
12.491 6.611950000000006
12.492 6.548545000000004
12.493 6.485824999999997
12.494 6.423775000000001
12.495 6.362375000000011
12.496 6.301655000000034
12.497 6.241630000000013
12.498 6.182259999999977
12.499 6.123564999999977
12.5 6.065539999999987
12.501 6.008215000000019
12.502 5.951595000000011
12.503 5.895625000000006
12.504 5.84031999999999
12.505 5.785744999999964
12.506 5.731875000000025
12.507 5.678645000000045
12.508 5.626069999999962
12.509 5.574200000000012
12.51 5.52302500000006
12.511 5.472544999999933
12.512 5.422764999999958
12.513 5.373640000000054
12.514 5.325160000000002
12.515 5.277384999999995
12.516 5.230309999999967
12.517 5.183879999999964
12.518 5.138155000000006
12.519 5.093125000000046
12.52 5.048745000000004
12.521 5.005019999999947
12.522 4.961995000000042
12.523 4.919665000000049
12.524 4.878034999999947
12.525 4.837054999999937
12.526 4.796729999999999
12.527 4.757105000000039
12.528 4.718125000000017
12.529 4.679799999999981
12.53 4.642130000000015
12.531 4.605110000000055
12.532 4.568744999999992
12.533 4.532979999999961
12.534 4.497865000000021
12.535 4.463410000000046
12.536 4.429559999999996
12.537 4.396309999999977
12.538 4.363709999999962
12.539 4.331720000000025
12.54 4.300335000000013
12.541 4.269604999999985
12.542 4.239474999999989
12.543 4.2099949999999975
12.544 4.181124999999997
12.545 4.152860000000008
12.546 4.125245000000024
12.547 4.098239999999944
12.548 4.071860000000056
12.549 4.046020000000004
12.55 4.020799999999991
12.551 3.99630000000005
12.552 3.9722499999999585
12.553 3.9487999999999848
12.554 3.9259500000000425
12.555 3.9036000000000106
12.556 3.881799999999949
12.557 3.8605499999999453
12.558 3.839849999999999
12.559 3.819599999999989
12.56 3.7999000000000365
12.561 3.780650000000021
12.562 3.761799999999968
12.563 3.743400000000025
12.564 3.725450000000019
12.565 3.70800000000001
12.566 3.6909499999999635
12.567 3.6742999999999673
12.568 3.6580500000000202
12.569 3.642149999999976
12.57 3.626700000000042
12.571 3.61160000000001
12.572 3.596799999999994
12.573 3.5824000000000273
12.574 3.5683499999999633
12.575 3.554649999999975
12.576 3.541250000000003
12.577 3.5282000000000195
12.578 3.5153999999999916
12.579 3.5028000000000317
12.58 3.490550000000061
12.581 3.478549999999959
12.582 3.4667499999999247
12.583 3.455150000000046
12.584 3.443800000000035
12.585 3.432650000000006
12.586 3.4216499999999845
12.587 3.4107999999999707
12.588 3.4001000000000516
12.589 3.3894999999999933
12.59 3.3790499999999426
12.591 3.368749999999986
12.592 3.35845000000003
12.593 3.3482500000000215
12.594 3.3381499999999598
12.595 3.3280999999999588
12.596 3.318050000000045
12.597 3.3081000000000778
12.598 3.298150000000024
12.599 3.2881999999999705
12.6 3.2783999999999245
12.601 3.2685499999999914
12.602 3.2587500000000325
12.603 3.2489499999999865
12.604 3.239099999999967
12.605 3.229300000000008
12.606 3.2195500000000226
12.607 3.2097499999999766
12.608 3.1999000000000435
12.609 3.190099999999998
12.61 3.180299999999952
12.611 3.1704500000000193
12.612 3.1605000000000523
12.613 3.1504500000000513
12.614 3.1403499999999895
12.615 3.1302499999999283
12.616 3.119999999999946
12.617 3.1095500000000684
12.618 3.099050000000044
12.619 3.0883999999999254
12.62 3.0774499999999643
12.621 3.066300000000022
12.622 3.0549999999999846
12.623 3.043400000000019
12.624 3.0315000000000376
12.625 3.019299999999954
12.626 3.006749999999968
12.627 2.9939500000000265
12.628 2.9808500000000695
12.629 2.967349999999976
12.63 2.9534999999999805
12.631 2.9392999999999954
12.632 2.9247500000000213
12.633 2.9098000000000837
12.634 2.8945499999999575
12.635 2.8789499999999286
12.636 2.863049999999971
12.637 2.846849999999998
12.638 2.8302500000000617
12.639 2.813399999999997
12.64 2.7962999999999774
12.641 2.778850000000055
12.642 2.7611500000000038
12.643 2.7431499999999374
12.644 2.7249000000000025
12.645 2.7064000000000252
12.646 2.687499999999999
12.647 2.668350000000017
12.648 2.64890000000002
12.649 2.629150000000007
12.65 2.608999999999945
12.651 2.5884000000000325
12.652 2.5675000000000177
12.653 2.546199999999953
12.654 2.5243999999999787
12.655 2.502100000000007
12.656 2.4793000000000385
12.657 2.455999999999986
12.658 2.432099999999989
12.659 2.4076500000000216
12.66 2.3825499999999624
12.661 2.356849999999959
12.662 2.3305000000000375
12.663 2.303500000000024
12.664 2.2758500000000064
12.665 2.24750000000001
12.666 2.2185499999999823
12.667 2.1888999999999763
12.668 2.1586000000000523
12.669 2.127749999999984
12.67 2.0962499999999973
12.671 2.064100000000006
12.672 2.0314999999999914
12.673 1.9984000000000668
12.674 1.9647499999999978
12.675 1.9305999999999317
12.676 1.8960000000000157
12.677 1.8610500000000239
12.678 1.8257499999999558
12.679 1.790000000000038
12.68 1.7539000000000442
12.681 1.7175500000000086
12.682 1.6808999999999574
12.683 1.6439000000000037
12.684 1.6066500000000081
12.685 1.5690499999999366
12.686 1.5311500000000229
12.687 1.4929999999999803
12.688 1.4543499999999412
12.689 1.4154000000000597
12.69 1.3761000000000154
12.691 1.3362999999999743
12.692 1.2960999999999703
12.693 1.2554500000000295
12.694 1.2142500000000314
12.695 1.172450000000002
12.696 1.130200000000036
12.697 1.0873499999999523
12.698 1.0437999999999767
12.699 0.9997500000000041
12.7 0.9551499999999741
12.701 0.9097999999999918
12.702 0.8638500000000653
12.703 0.8173000000000208
12.704 0.7700999999999715
12.705 0.7223500000000382
12.706 0.673999999999987
12.707 0.6250499999999916
12.708 0.5755500000000253
12.709 0.525599999999949
12.71 0.47514999999996244
12.711 0.4242500000000392
12.712 0.3729000000000059
12.713 0.3210999999999492
12.714 0.26894999999999003
12.715 0.2165000000000153
12.716 0.16364999999999089
12.717 0.11045000000006397
12.718 0.05700000000000843
12.719 0.003249999999937331
12.72 -0.050799999999975864
12.721 -0.10510000000001768
12.722 -0.15969999999998832
12.723 -0.21455000000000085
12.724 -0.26959999999999484
12.725 -0.3249499999999177
12.726 -0.3806000000000295
12.727 -0.4364500000000361
12.728 -0.4925999999999715
12.729 -0.5490500000000093
12.73 -0.6057500000000021
12.731 -0.6627000000000369
12.732 -0.7199000000000267
12.733 -0.7773999999999455
12.734 -0.8351999999999665
12.735 -0.8932500000000294
12.736 -0.9514999999999871
12.737 -1.0099999999999867
12.738 -1.0686500000000807
12.739 -1.1274999999999826
12.74 -1.186549999999953
12.741 -1.245700000000044
12.742 -1.3050500000000298
12.743 -1.364499999999963
12.744 -1.423949999999983
12.745 -1.4834499999999764
12.746 -1.54294999999997
12.747 -1.6025499999999977
12.748 -1.6621000000000516
12.749 -1.7215500000000716
12.75 -1.7809499999999443
12.751 -1.8403499999999906
12.752 -1.8998000000000106
12.753 -1.959099999999936
12.754 -2.018350000000061
12.755 -2.0776000000000128
12.756 -2.1367999999999907
12.757 -2.1960500000000294
12.758 -2.255299999999981
12.759 -2.314599999999993
12.76 -2.3739000000000052
12.761 -2.433249999999991
12.762 -2.4927499999999845
12.763 -2.552249999999978
12.764 -2.611850000000006
12.765 -2.6716000000000415
12.766 -2.73134999999999
12.767 -2.7912499999999465
12.768 -2.851250000000024
12.769 -2.9112500000000145
12.77 -2.971299999999979
12.771 -3.03135000000003
12.772 -3.09129999999996
12.773 -3.1511500000000296
12.774 -3.2109500000000386
12.775 -3.2705999999999533
12.776 -3.3299999999999996
12.777 -3.389150000000004
12.778 -3.4480499999999665
12.779 -3.5064999999999924
12.78 -3.564600000000029
12.781 -3.6223499999999893
12.782 -3.6796000000000397
12.783 -3.7363500000000065
12.784 -3.792550000000002
12.785 -3.8483000000000613
12.786 -3.903499999999976
12.787 -3.958099999999947
12.788 -4.012099999999974
12.789 -4.065550000000028
12.79 -4.118549999999974
12.791 -4.1709499999999755
12.792 -4.222800000000006
12.793 -4.274150000000039
12.794 -4.324999999999989
12.795 -4.375400000000002
12.796 -4.425450000000025
12.797 -4.474999999999965
12.798 -4.524200000000002
12.799 -4.573100000000024
12.8 -4.621599999999996
12.801 -4.669799999999953
12.802 -4.717650000000007
12.803 -4.765299999999993
12.804 -4.81259999999999
12.805 -4.859600000000057
12.806 -4.906300000000023
12.807 -4.952649999999999
12.808 -4.99869999999996
12.809 -5.044400000000018
12.81 -5.089650000000053
12.811 -5.134399999999918
12.812 -5.178749999999992
12.813 -5.22255000000001
12.814 -5.265700000000022
12.815 -5.308250000000004
12.816 -5.350149999999981
12.817 -5.391350000000066
12.818 -5.4317499999999646
12.819 -5.471399999999997
12.82 -5.510299999999992
12.821 -5.5481999999999925
12.822 -5.585300000000068
12.823 -5.621549999999982
12.824 -5.656899999999937
12.825 -5.691399999999993
12.826 -5.724950000000027
12.827 -5.757600000000015
12.828 -5.7894499999999915
12.829 -5.820550000000015
12.83 -5.850749999999992
12.831 -5.880149999999955
12.832 -5.908900000000002
12.833 -5.936850000000035
12.834 -5.96405000000003
12.835 -5.990599999999933
12.836 -6.016549999999978
12.837 -6.041900000000079
12.838 -6.066499999999968
12.839 -6.090499999999999
12.84 -6.114000000000033
12.841 -6.136849999999975
12.842 -6.159099999999973
12.843 -6.1808000000000005
12.844 -6.2018349999999955
12.845 -6.222244999999973
12.846 -6.24209500000002
12.847 -6.261280000000036
12.848 -6.2797700000000525
12.849 -6.297604999999998
12.85 -6.314739999999965
12.851 -6.331129999999958
12.852 -6.346819999999975
12.853 -6.361725000000005
12.854 -6.375790000000009
12.855 -6.389059999999981
12.856 -6.401490000000012
12.857 -6.413084999999999
12.858 -6.423800000000031
12.859 -6.433625000000063
12.86 -6.44256499999999
12.861 -6.45057000000001
12.862 -6.457694999999989
12.863 -6.463889999999954
12.864 -6.469199999999987
12.865 -6.473624999999999
12.866 -6.477115000000019
12.867 -6.479769999999991
12.868 -6.481539999999946
12.869 -6.482425000000052
12.87 -6.4824700000000455
12.871 -6.481679999999993
12.872 -6.480094999999994
12.873 -6.47767499999995
12.874 -6.474465000000026
12.875 -6.470499999999997
12.876 -6.465749999999981
12.877 -6.46021499999998
12.878 -6.453929999999984
12.879 -6.446890000000055
12.88 -6.439069999999991
12.881 -6.4305049999999975
12.882 -6.4211650000000215
12.883 -6.411039999999973
12.884 -6.400139999999986
12.885 -6.38847500000002
12.886 -6.376025000000024
12.887 -6.36279499999998
12.888 -6.348800000000001
12.889 -6.33404500000002
12.89 -6.318534999999979
12.891 -6.3022800000000085
12.892 -6.285285000000003
12.893 -6.267569999999968
12.894 -6.249154999999999
12.895 -6.230080000000021
12.896 -6.210360000000019
12.897 -6.189990000000011
12.898 -6.169035
12.899 -6.1474999999999635
12.9 -6.125374999999987
12.901 -6.102720000000002
12.902 -6.079559999999998
12.903 -6.055855000000002
12.904 -6.031615000000019
12.905 -6.006895000000003
12.906 -5.98167999999997
12.907 -5.955920000000033
12.908 -5.929660000000012
12.909 -5.90286499999996
12.91 -5.875525000000004
12.911 -5.847654999999998
12.912 -5.8191850000000045
12.913 -5.790130000000006
12.914 -5.76048499999998
12.915 -5.7302150000000225
12.916 -5.699299999999997
12.917 -5.667729999999986
12.918 -5.635500000000012
12.919 -5.602600000000025
12.92 -5.5690099999999765
12.921 -5.534734999999976
12.922 -5.499785000000028
12.923 -5.464164999999981
12.924 -5.427865000000005
12.925 -5.3909100000000025
12.926 -5.353309999999974
12.927 -5.315085000000015
12.928 -5.276244999999997
12.929 -5.236824999999999
12.93 -5.196875000000036
12.931 -5.156385000000021
12.932 -5.115404999999966
12.933 -5.07398499999998
12.934 -5.0321700000000105
12.935 -4.989980000000022
12.936 -4.947440000000001
12.937 -4.904624999999994
12.938 -4.861549999999985
12.939 -4.818240000000005
12.94 -4.774750000000006
12.941 -4.731074999999967
12.942 -4.687255000000029
12.943 -4.6433150000000065
12.944 -4.599244999999985
12.945 -4.555075000000014
12.946 -4.51080999999999
12.947 -4.466439999999995
12.948 -4.421955000000004
12.949 -4.377344999999992
12.95 -4.332594999999998
12.951 -4.287680000000012
12.952 -4.242595000000012
12.953 -4.197304999999985
12.954 -4.1517999999999935
12.955 -4.10606500000001
12.956 -4.060080000000007
12.957 -4.013824999999998
12.958 -3.96728999999998
12.959 -3.920495000000004
12.96 -3.873420000000019
12.961 -3.826060000000002
12.962 -3.7784449999999845
12.963 -3.7305849999999916
12.964 -3.682495000000008
12.965 -3.6341949999999956
12.966 -3.5857100000000064
12.967 -3.5370850000000136
12.968 -3.488340000000001
12.969 -3.4394999999999993
12.97 -3.390605000000001
12.971 -3.3416799999999927
12.972 -3.2927499999999825
12.973 -3.243845000000002
12.974 -3.1949700000000103
12.975 -3.1461800000000046
12.976 -3.0974849999999874
12.977 -3.048880000000001
12.978 -3.000400000000014
12.979 -2.952040000000003
12.98 -2.9038149999999945
12.981 -2.8557349999999917
12.982 -2.807799999999996
12.983 -2.760020000000009
12.984 -2.7124050000000133
12.985 -2.6649349999999803
12.986 -2.61762
12.987 -2.570475000000013
12.988 -2.52347999999999
12.989 -2.476639999999999
12.99 -2.42997
12.991 -2.3834649999999926
12.992 -2.3371199999999965
12.993 -2.290940000000013
12.994 -2.2449199999999974
12.995 -2.1990850000000015
12.996 -2.1534250000000004
12.997 -2.107939999999994
12.998 -2.062670000000017
12.999 -2.0175949999999987
13.0 -1.9727149999999816
13.001 -1.9280700000000013
13.002 -1.8836700000000177
13.003 -1.8395149999999878
13.004 -1.795624999999983
13.005 -1.7520150000000085
13.006 -1.7087100000000082
13.007 -1.6657200000000065
13.008 -1.6230600000000095
13.009 -1.5807649999999847
13.01 -1.5388399999999995
13.011 -1.4972900000000122
13.012 -1.4561449999999894
13.013 -1.415409999999998
13.014 -1.3751100000000032
13.015 -1.3352500000000065
13.016 -1.2958049999999997
13.017 -1.2568149999999962
13.018 -1.218279999999996
13.019 -1.1801899999999959
13.02 -1.1425400000000048
13.021 -1.1053400000000044
13.022 -1.068589999999995
13.023 -1.0322699999999914
13.024 -0.9964000000000001
13.025 -0.9609750000000089
13.026 -0.925990000000005
13.027 -0.8914549999999919
13.028 -0.8573799999999947
13.029 -0.8237600000000009
13.03 -0.7906050000000032
13.031 -0.7579350000000082
13.032 -0.7257499999999942
13.033 -0.6940699999999898
13.034 -0.6629000000000075
13.035 -0.6322500000000074
13.036 -0.6021399999999962
13.037 -0.5725699999999958
13.038 -0.5435550000000002
13.039 -0.5151000000000006
13.04 -0.4872000000000058
13.041 -0.4598550000000051
13.042 -0.4330699999999894
13.043 -0.4068349999999986
13.044 -0.3811450000000094
13.045 -0.3559899999999966
13.046 -0.33134499999999506
13.047 -0.3072050000000031
13.048 -0.28356499999999735
13.049 -0.2604049999999926
13.05 -0.23771000000000556
13.051 -0.21547000000000016
13.052 -0.1936799999999964
13.053 -0.17233500000000349
13.054 -0.1514200000000054
13.055 -0.13094500000000558
13.056 -0.11090999999999315
13.057 -0.09131999999999153
13.058 -0.07219500000000753
13.059 -0.05353999999999949
13.06 -0.03536999999999421
13.061 -0.017710000000000208
13.062 -0.000580000000002627
13.063 0.016009999999995125
13.064 0.03203500000000621
13.065 0.047459999999997005
13.066 0.0622599999999915
13.067 0.07642000000000629
13.068 0.0899150000000003
13.069 0.10273000000000096
13.07 0.11483999999999973
13.071 0.12622500000000064
13.072 0.13687500000000027
13.073 0.14677499999999352
13.074 0.15591499999999867
13.075 0.16429000000000313
13.076 0.17190000000000694
13.077 0.17873999999999754
13.078 0.18482000000000004
13.079 0.19014999999999613
13.08 0.1947450000000018
13.081 0.1986200000000005
13.082 0.20178999999999728
13.083 0.2042850000000024
13.084 0.20613499999999357
13.085 0.20737000000000272
13.086 0.20802000000000753
13.087 0.20810999999999485
13.088 0.20768000000000003
13.089 0.20677000000000412
13.09 0.205404999999994
13.091 0.2036099999999999
13.092 0.20141499999999948
13.093 0.19884500000000133
13.094 0.19591000000000877
13.095 0.19262499999999444
13.096 0.189004999999996
13.097 0.18505000000000257
13.098 0.1807499999999999
13.099 0.1760900000000046
13.1 0.1710650000000041
13.101 0.16566499999999496
13.102 0.1598549999999978
13.103 0.1536150000000058
13.104 0.1469250000000013
13.105 0.13974499999999235
13.106 0.13205499999999376
13.107 0.12383500000000963
13.108 0.11506500000000057
13.109 0.10571499999999971
13.11 0.09577500000000366
13.111 0.08522499999999476
13.112 0.07405000000000042
13.113 0.06226500000000405
13.114 0.04985500000000056
13.115 0.03682499999999164
13.116 0.023185000000002388
13.117 0.00893500000000028
13.118 -0.005905000000007866
13.119 -0.021324999999996954
13.12 -0.0373149999999961
13.121 -0.05384999999999678
13.122 -0.07091500000000472
13.123 -0.08850499999999653
13.124 -0.10659999999999793
13.125 -0.1251850000000038
13.126 -0.14425500000000155
13.127 -0.16379499999999697
13.128 -0.18379999999999916
13.129 -0.20425500000000302
13.13 -0.22514999999999427
13.131 -0.24649499999999805
13.132 -0.2682749999999984
13.133 -0.2904850000000044
13.134 -0.31313000000000696
13.135 -0.3361950000000009
13.136 -0.3596849999999989
13.137 -0.3836000000000009
13.138 -0.4079250000000017
13.139 -0.4326549999999997
13.14 -0.45778000000000224
13.141 -0.48331000000000196
13.142 -0.5092299999999937
13.143 -0.5355199999999924
13.144 -0.5621750000000072
13.145 -0.5891850000000021
13.146 -0.6165299999999919
13.147 -0.6441950000000041
13.148 -0.6721700000000027
13.149 -0.7004349999999919
13.15 -0.7289649999999955
13.151 -0.7577450000000084
13.152 -0.7867600000000039
13.153 -0.8159799999999934
13.154 -0.845399999999997
13.155 -0.8750049999999985
13.156 -0.9047649999999987
13.157 -0.9346800000000084
13.158 -0.9647450000000042
13.159 -0.9949400000000009
13.16 -1.0252850000000056
13.161 -1.0557749999999944
13.162 -1.0863949999999951
13.163 -1.1171749999999963
13.164 -1.1481399999999955
13.165 -1.179295000000005
13.166 -1.2106550000000087
13.167 -1.2422549999999968
13.168 -1.2741199999999993
13.169 -1.3062700000000012
13.17 -1.3387300000000006
13.171 -1.3715250000000057
13.172 -1.4046849999999944
13.173 -1.4382199999999918
13.174 -1.4721500000000045
13.175 -1.5064850000000036
13.176 -1.5412249999999996
13.177 -1.576370000000004
13.178 -1.6119100000000017
13.179 -1.6478299999999995
13.18 -1.6841099999999893
13.181 -1.720729999999998
13.182 -1.7576500000000002
13.183 -1.7948449999999987
13.184 -1.832265000000009
13.185 -1.869879999999999
13.186 -1.9076449999999967
13.187 -1.945509999999996
13.188 -1.9834449999999975
13.189 -2.0214050000000077
13.19 -2.059350000000002
13.191 -2.097254999999993
13.192 -2.1350999999999964
13.193 -2.1728400000000074
13.194 -2.2104650000000006
13.195 -2.247969999999997
13.196 -2.2853434999999975
13.197 -2.3225864999999994
13.198 -2.359703500000006
13.199 -2.396703499999998
13.2 -2.433598499999997
13.201 -2.470409000000003
13.202 -2.5071554999999996
13.203 -2.543860999999997
13.204 -2.5805550000000026
13.205 -2.6172605
13.206 -2.654004500000001
13.207 -2.6908155
13.208 -2.7277129999999996
13.209 -2.7647180000000042
13.21 -2.801851499999999
13.211 -2.839125499999996
13.212 -2.876549999999999
13.213 -2.9141314999999985
13.214 -2.951870499999997
13.215 -2.9897625000000025
13.216 -3.0277970000000023
13.217 -3.0659574999999997
13.218 -3.1042245000000004
13.219 -3.1425745
13.22 -3.1809814999999992
13.221 -3.2194165000000003
13.222 -3.257848000000002
13.223 -3.296244
13.224 -3.3345719999999996
13.225 -3.3728024999999997
13.226 -3.410908
13.227 -3.44886265
13.228 -3.4866454499999993
13.229 -3.5242408500000004
13.23 -3.561638549999999
13.231 -3.5988334
13.232 -3.6358260500000004
13.233 -3.6726226
13.234 -3.7092334499999997
13.235 -3.7456780000000003
13.236 -3.781977500000001
13.237 -3.8181549999999986
13.238 -3.8542379999999996
13.239 -3.8902565000000022
13.24 -3.9262405000000014
13.241 -3.962217499999999
13.242 -3.9982154999999984
13.243 -4.034259499999999
13.244 -4.070368999999999
13.245 -4.106558999999999
13.246 -4.142840000000001
13.247 -4.179214000000001
13.248 -4.215684
13.249 -4.252241499999999
13.25 -4.2888715
13.251 -4.325556500000004
13.252 -4.362273999999997
13.253 -4.3989945
13.254 -4.435682999999999
13.255 -4.472309999999997
13.256 -4.5088470000000065
13.257 -4.545250000000004
13.258 -4.581485
13.259 -4.617524999999994
13.26 -4.6533349999999984
13.261 -4.688885
13.262 -4.724155000000003
13.263 -4.759135000000005
13.264 -4.793794999999996
13.265 -4.828120000000002
13.266 -4.862124999999997
13.267 -4.895805
13.268 -4.929160000000001
13.269 -4.962204999999994
13.27 -4.994955000000005
13.271 -5.027429999999999
13.272 -5.059649999999992
13.273 -5.091635000000004
13.274 -5.123414999999999
13.275 -5.155019999999999
13.276 -5.186470000000002
13.277 -5.217804999999996
13.278 -5.249040000000001
13.279 -5.280205000000003
13.28 -5.31132000000001
13.281 -5.342390000000002
13.282 -5.373449999999989
13.283 -5.404509999999999
13.284 -5.435570000000009
13.285 -5.4666199999999945
13.286 -5.497654999999995
13.287 -5.528680000000015
13.288 -5.559685000000006
13.289 -5.590635
13.29 -5.621529999999996
13.291 -5.652339999999986
13.292 -5.683024999999999
13.293 -5.71358000000001
13.294 -5.743965000000006
13.295 -5.774165000000004
13.296 -5.804165
13.297 -5.833944999999986
13.298 -5.863479999999996
13.299 -5.892760000000005
13.3 -5.921779999999992
13.301 -5.950544999999999
13.302 -5.979055000000008
13.303 -6.007319999999996
13.304 -6.035354999999994
13.305 -6.063154999999998
13.306 -6.090744999999996
13.307 -6.118159999999998
13.308 -6.145415000000011
13.309 -6.17250499999999
13.31 -6.199474999999993
13.311 -6.226355000000031
13.312 -6.253135000000013
13.313 -6.279839999999989
13.314 -6.3064749999999865
13.315 -6.3330150000000165
13.316 -6.359490000000003
13.317 -6.385869999999977
13.318 -6.412154999999984
13.319 -6.438350000000005
13.32 -6.464399999999998
13.321 -6.4903150000000105
13.322 -6.516070000000012
13.323 -6.541610000000003
13.324 -6.566920000000004
13.325 -6.591994999999989
13.326 -6.616814999999996
13.327 -6.641330000000008
13.328 -6.665545000000003
13.329 -6.689434999999996
13.33 -6.712995000000007
13.331 -6.736234999999996
13.332 -6.759119999999973
13.333 -6.78167999999999
13.334 -6.8039150000000035
13.335 -6.825850000000003
13.336 -6.847505000000037
13.337 -6.8688549999999875
13.338 -6.8899449999999804
13.339 -6.910830000000012
13.34 -6.931485000000008
13.341 -6.951949999999983
13.342 -6.97225499999999
13.343 -6.992415000000012
13.344 -7.012485000000004
13.345 -7.032465000000008
13.346 -7.05237000000001
13.347 -7.072230000000015
13.348 -7.0920449999999855
13.349 -7.111814999999962
13.35 -7.131535000000008
13.351 -7.151230000000024
13.352 -7.17090499999999
13.353 -7.190529999999981
13.354 -7.2101100000000224
13.355 -7.22959999999999
13.356 -7.24899999999997
13.357 -7.268275000000017
13.358 -7.287385000000028
13.359 -7.306344999999988
13.36 -7.32510999999999
13.361 -7.3436150000000335
13.362 -7.361849999999985
13.363 -7.379824999999979
13.364 -7.3974699999999896
13.365 -7.41476999999999
13.366 -7.431720000000003
13.367 -7.448325000000006
13.368 -7.464555000000033
13.369 -7.48038000000003
13.37 -7.495885000000004
13.371 -7.511024999999963
13.372 -7.525784999999965
13.373 -7.540265000000046
13.374 -7.55447000000001
13.375 -7.568394999999967
13.376 -7.582084999999996
13.377 -7.595585000000002
13.378 -7.608905000000034
13.379 -7.622040000000024
13.38 -7.63507499999998
13.381 -7.64801999999995
13.382 -7.6608750000000185
13.383 -7.673680000000026
13.384 -7.686434999999974
13.385 -7.699194999999988
13.386 -7.711865000000015
13.387 -7.724435000000009
13.388 -7.737009999999982
13.389 -7.7494899999999864
13.39 -7.761830000000032
13.391 -7.774030000000029
13.392 -7.7860899999999775
13.393 -7.797964999999972
13.394 -7.809610000000018
13.395 -7.820945000000003
13.396 -7.832049999999952
13.397 -7.842849999999991
13.398 -7.853300000000043
13.399 -7.863350000000042
13.4 -7.872999999999994
13.401 -7.882299999999956
13.402 -7.891149999999982
13.403 -7.899600000000044
13.404 -7.907550000000023
13.405 -7.9150499999999795
13.406 -7.922149999999971
13.407 -7.928800000000027
13.408 -7.934999999999973
13.409 -7.940799999999956
13.41 -7.946200000000063
13.411 -7.951149999999972
13.412 -7.95574999999998
13.413 -7.959999999999997
13.414 -7.963849999999967
13.415 -7.967400000000007
13.416 -7.970700000000004
13.417 -7.973750000000046
13.418 -7.9765500000000475
13.419 -7.979100000000006
13.42 -7.981449999999983
13.421 -7.983649999999953
13.422 -7.985650000000027
13.423 -7.987550000000068
13.424 -7.989249999999955
13.425 -7.99084999999998
13.426 -7.992400000000031
13.427 -7.993750000000015
13.428 -7.99494999999999
13.429 -7.995999999999957
13.43 -7.996949999999978
13.431 -7.997749999999991
13.432 -7.998299999999961
13.433 -7.998700000000011
13.434 -7.998850000000019
13.435 -7.998700000000011
13.436 -7.998249999999987
13.437 -7.997499999999949
13.438 -7.996450000000068
13.439 -7.995000000000051
13.44 -7.993149999999984
13.441 -7.990899999999954
13.442 -7.98830000000002
13.443 -7.985200000000005
13.444 -7.981599999999991
13.445 -7.977600000000015
13.446 -7.973149999999929
13.447 -7.968200000000018
13.448 -7.9627500000000255
13.449 -7.956850000000008
13.45 -7.950500000000055
13.451 -7.9435999999999565
13.452 -7.936149999999975
13.453 -7.928250000000056
13.454 -7.919849999999967
13.455 -7.910849999999934
13.456 -7.901400000000051
13.457 -7.891500000000058
13.458 -7.880949999999973
13.459 -7.869899999999978
13.46 -7.85839999999996
13.461 -7.846400000000031
13.462 -7.833850000000045
13.463 -7.820799999999975
13.464 -7.8072499999999945
13.465 -7.793299999999964
13.466 -7.778899999999911
13.467 -7.763950000000061
13.468 -7.748700000000108
13.469 -7.733149999999966
13.47 -7.717200000000036
13.471 -7.700899999999941
13.472 -7.684349999999979
13.473 -7.667400000000053
13.474 -7.650249999999886
13.475 -7.632949999999972
13.476 -7.615350000000041
13.477 -7.597450000000096
13.478 -7.5793500000000815
13.479 -7.561099999999973
13.48 -7.542699999999944
13.481 -7.524100000000019
13.482 -7.505149999999933
13.483 -7.485949999999978
13.484 -7.466500000000154
13.485 -7.446849999999914
13.486 -7.426949999999981
13.487 -7.406650000000084
13.488 -7.385949999999878
13.489 -7.364900000000028
13.49 -7.343450000000043
13.491 -7.321549999999948
13.492 -7.299250000000063
13.493 -7.276349999999973
13.494 -7.252850000000026
13.495 -7.2289499999999425
13.496 -7.20434999999988
13.497 -7.179000000000039
13.498 -7.153049999999994
13.499 -7.126349999999997
13.5 -7.099100000000115
13.501 -7.071100000000108
13.502 -7.04219999999988
13.503 -7.012549999999875
13.504 -6.982200000000064
13.505 -6.9511500000001005
13.506 -6.919350000000011
13.507 -6.886849999999944
13.508 -6.853499999999977
13.509 -6.819500000000006
13.51 -6.784900000000003
13.511 -6.7496499999999955
13.512 -6.713900000000078
13.513 -6.6774999999999824
13.514 -6.640499999999855
13.515 -6.603100000000111
13.516 -6.565250000000085
13.517 -6.526949999999948
13.518 -6.488349999999969
13.519 -6.449449999999975
13.52 -6.410100000000043
13.521 -6.370500000000071
13.522 -6.3307000000000295
13.523 -6.290449999999878
13.524 -6.249899999999885
13.525 -6.2091000000000225
13.526 -6.168050000000119
13.527 -6.126700000000026
13.528 -6.084999999999945
13.529 -6.043000000000021
13.53 -6.00059999999996
13.531 -5.9577499999999635
13.532 -5.914549999999977
13.533 -5.871000000000001
13.534 -5.826900000000141
13.535 -5.7823999999999725
13.536 -5.737399999999893
13.537 -5.69195000000005
13.538 -5.646050000000097
13.539 -5.599449999999992
13.54 -5.552399999999951
13.541 -5.504800000000025
13.542 -5.456700000000016
13.543 -5.408099999999923
13.544 -5.358800000000024
13.545 -5.308900000000095
13.546 -5.258449999999935
13.547 -5.207500000000039
13.548 -5.1558999999999635
13.549 -5.103750000000004
13.55 -5.0510000000000135
13.551 -4.997649999999992
13.552 -4.943750000000087
13.553 -4.889249999999977
13.554 -4.834150000000009
13.555 -4.77845000000001
13.556 -4.722249999999928
13.557 -4.665449999999987
13.558 -4.60809999999999
13.559 -4.550249999999909
13.56 -4.491749999999996
13.561 -4.432700000000025
13.562 -4.373300000000066
13.563 -4.3133500000000495
13.564 -4.252800000000001
13.565 -4.191800000000017
13.566 -4.130249999999974
13.567 -4.068099999999901
13.568 -4.005600000000012
13.569 -3.942650000000013
13.57 -3.879149999999956
13.571 -3.8152500000001104
13.572 -3.7508999999999806
13.573 -3.6860999999999144
13.574 -3.620900000000059
13.575 -3.5552500000000933
13.576 -3.489199999999991
13.577 -3.422749999999926
13.578 -3.3560000000000185
13.579 -3.288899999999949
13.58 -3.2213499999999424
13.581 -3.1535500000000676
13.582 -3.0854000000000297
13.583 -3.016900000000003
13.584 -2.948199999999908
13.585 -2.8791999999999707
13.586 -2.809900000000018
13.587 -2.740250000000076
13.588 -2.6701999999999977
13.589 -2.5998499999999036
13.59 -2.529250000000115
13.591 -2.4583499999999634
13.592 -2.386999999999875
13.593 -2.315249999999998
13.594 -2.2432000000001047
13.595 -2.170650000000128
13.596 -2.0977000000000148
13.597 -2.024299999999965
13.598 -1.9503500000000313
13.599 -1.8760499999999347
13.6 -1.8012999999999015
13.601 -1.7259500000000108
13.602 -1.6501000000000363
13.603 -1.5738500000000988
13.604 -1.4970999999999042
13.605 -1.4198999999999462
13.606 -1.3422500000000517
13.607 -1.2641500000000472
13.608 -1.1856500000000798
13.609 -1.1067999999999496
13.61 -1.0276000000000036
13.611 -0.9481000000000419
13.612 -0.868199999999944
13.613 -0.7879499999998568
13.614 -0.7075000000000484
13.615 -0.6267000000000772
13.616 -0.5456999999998644
13.617 -0.4643500000000092
13.618 -0.38275000000011217
13.619 -0.30099999999994714
13.62 -0.21894999999994003
13.621 -0.1366500000000645
13.622 -0.05404999999999993
13.623 0.028900000000053883
13.624 0.11205000000000243
13.625 0.19534999999987201
13.626 0.27914999999999884
13.627 0.36325000000014124
13.628 0.4475000000000312
13.629 0.5321499999998841
13.63 0.6171499999998997
13.631 0.7025000000000781
13.632 0.7883000000000195
13.633 0.8743999999999765
13.634 0.9607499999999756
13.635 1.0474499999999636
13.636 1.134600000000062
13.637 1.222099999999976
13.638 1.3099500000000528
13.639 1.3981000000001451
13.64 1.4864499999999587
13.641 1.5750499999999876
13.642 1.663899999999885
13.643 1.7530499999999714
13.644 1.8423500000001523
13.645 1.9317499999999335
13.646 2.0211499999998885
13.647 2.110649999999964
13.648 2.200249999999987
13.649 2.28985000000001
13.65 2.379350000000086
13.651 2.468650000000093
13.652 2.5578999999999534
13.653 2.6471000000000133
13.654 2.7361000000000053
13.655 2.8249499999999026
13.656 2.91375
13.657 3.0024000000000024
13.658 3.0908499999999366
13.659 3.1792500000000707
13.66 3.2676500000000317
13.661 3.355950000000045
13.662 3.444300000000032
13.663 3.53279999999994
13.664 3.621300000000022
13.665 3.709900000000051
13.666 3.798749999999948
13.667 3.8877999999999133
13.668 3.9772000000000416
13.669 4.066900000000012
13.67 4.1568999999999985
13.671 4.247199999999999
13.672 4.337899999999964
13.673 4.428899999999944
13.674 4.520250000000087
13.675 4.612000000000019
13.676 4.70409999999994
13.677 4.796500000000051
13.678 4.889100000000056
13.679 4.982050000000051
13.68 5.075149999999966
13.681 5.168350000000002
13.682 5.261799999999907
13.683 5.355299999999959
13.684 5.448700000000064
13.685 5.542099999999994
13.686 5.635500000000099
13.687 5.728850000000056
13.688 5.821999999999945
13.689 5.91494999999994
13.69 6.007750000000013
13.691 6.100350000000018
13.692 6.1926500000000075
13.693 6.284649999999982
13.694 6.376299999999967
13.695 6.467649999999936
13.696 6.5588499999999845
13.697 6.649750000000017
13.698 6.740250000000087
13.699 6.830500000000114
13.7 6.920499999999927
13.701 7.010149999999923
13.702 7.099649999999999
13.703 7.188900000000033
13.704 7.277799999999904
13.705 7.366649999999975
13.706 7.4553500000001245
13.707 7.543800000000059
13.708 7.632099999999899
13.709 7.720200000000017
13.71 7.808300000000136
13.711 7.89629999999996
13.712 7.98409999999989
13.713 8.071899999999992
13.714 8.159500000000028
13.715 8.246949999999968
13.716 8.334349999999935
13.717 8.421550000000007
13.718 8.50865000000013
13.719 8.595649999999962
13.72 8.682499999999871
13.721 8.769250000000007
13.722 8.855800000000073
13.723 8.9421000000001
13.724 9.028200000000055
13.725 9.114199999999892
13.726 9.200000000000006
13.727 9.285650000000027
13.728 9.371149999999954
13.729 9.456449999999984
13.73 9.54179999999999
13.731 9.626899999999953
13.732 9.71180000000002
13.733 9.796700000000088
13.734 9.881449999999889
13.735 9.966150000000063
13.736 10.05080000000009
13.737 10.135299999999848
13.738 10.219700000000005
13.739 10.304000000000043
13.74 10.388050000000037
13.741 10.471950000000112
13.742 10.555699999999918
13.743 10.639149999999882
13.744 10.722349999999977
13.745 10.805200000000085
13.746 10.887700000000027
13.747 10.969899999999956
13.748 11.05155
13.749 11.132649999999988
13.75 11.213300000000038
13.751 11.29340000000003
13.752 11.372850000000017
13.753 11.451699999999974
13.754 11.52999999999996
13.755 11.607599999999968
13.756 11.68454999999997
13.757 11.760950000000001
13.758 11.836650000000056
13.759 11.911750000000078
13.76 11.986249999999982
13.761 12.060249999999977
13.762 12.133749999999974
13.763 12.206749999999975
13.764 12.279350000000012
13.765 12.351500000000025
13.766 12.423350000000024
13.767 12.494849999999946
13.768 12.566050000000025
13.769 12.637050000000038
13.77 12.707849999999981
13.771 12.77845000000003
13.772 12.848899999999986
13.773 12.919199999999934
13.774 12.989400000000018
13.775 13.05945000000001
13.776 13.129399999999968
13.777 13.19924999999998
13.778 13.268850000000032
13.779 13.338250000000022
13.78 13.4075
13.781 13.476450000000048
13.782 13.54514999999997
13.783 13.61349999999999
13.784 13.68135000000001
13.785 13.748849999999956
13.786 13.815800000000019
13.787 13.88215000000005
13.788 13.947899999999963
13.789 14.013049999999932
13.79 14.07750000000001
13.791 14.141200000000048
13.792 14.204099999999986
13.793 14.266199999999998
13.794 14.327600000000034
13.795 14.38825000000003
13.796 14.448094999999944
13.797 14.507169999999988
13.798 14.565559999999994
13.799 14.623204999999942
13.8 14.680205000000035
13.801 14.736645000000026
13.802 14.792520000000021
13.803 14.847839999999977
13.804 14.90269999999995
13.805 14.957180000000053
13.806 15.011290000000072
13.807 15.065030000000009
13.808 15.118434999999986
13.809 15.17161499999999
13.81 15.224564999999965
13.811 15.277229999999992
13.812 15.329615000000008
13.813 15.381769999999992
13.814 15.433669999999994
13.815 15.485239999999973
13.816 15.536484999999992
13.817 15.587385000000001
13.818 15.637885000000008
13.819 15.687940000000008
13.82 15.737534999999985
13.821 15.78659500000002
13.822 15.835070000000004
13.823 15.882939999999978
13.824 15.930155000000013
13.825 15.976675000000002
13.826 16.022469999999984
13.827 16.067525000000018
13.828 16.11179
13.829 16.15525499999997
13.83 16.197935000000037
13.831 16.23982500000001
13.832 16.280914999999972
13.833 16.32121500000001
13.834 16.360755000000005
13.835 16.399519999999995
13.836 16.437540000000016
13.837 16.474855000000012
13.838 16.511464999999983
13.839 16.547424999999997
13.84 16.582755000000006
13.841 16.61747999999999
13.842 16.651639999999993
13.843 16.68524
13.844 16.718310000000002
13.845 16.750895000000014
13.846 16.78299500000001
13.847 16.81460999999999
13.848 16.845754999999997
13.849 16.876434999999994
13.85 16.906644999999997
13.851 16.936369999999997
13.852 16.965614999999996
13.853 16.994360500000006
13.854 17.0225725
13.855 17.0502375
13.856 17.0773345
13.857 17.103838
13.858 17.129721250000003
13.859 17.154961999999998
13.86 17.17954025
13.861 17.203438500000004
13.862 17.226642000000002
13.863 17.249134499999997
13.864 17.270911500000004
13.865 17.29196900000001
13.866 17.312313
13.867 17.331949999999996
13.868 17.35088
13.869 17.369109999999992
13.87 17.38664999999999
13.871 17.403525
13.872 17.41975
13.873 17.435335000000006
13.874 17.450285000000008
13.875 17.46461499999999
13.876 17.478325000000005
13.877 17.491425000000007
13.878 17.503919999999994
13.879 17.515780000000007
13.88 17.527025000000002
13.881 17.53763
13.882 17.54758500000001
13.883 17.556875000000012
13.884 17.565464999999993
13.885 17.573359999999973
13.886 17.580505000000002
13.887 17.58688500000001
13.888 17.59252
13.889 17.597364999999986
13.89 17.60138999999999
13.891 17.6046
13.892 17.60700500000002
13.893 17.60856500000003
13.894 17.60928499999997
13.895 17.609190000000005
13.896 17.608279999999997
13.897 17.606559999999977
13.898 17.604045000000006
13.899 17.600785000000023
13.9 17.596785000000004
13.901 17.592054999999995
13.902 17.586649999999995
13.903 17.580599999999972
13.904 17.573869999999975
13.905 17.566515000000045
13.906 17.55864500000001
13.907 17.55021499999995
13.908 17.541180000000058
13.909 17.531635000000033
13.91 17.52162499999996
13.911 17.51109999999995
13.912 17.50001500000001
13.913 17.488420000000023
13.914 17.476364999999966
13.915 17.463745
13.916 17.45054500000001
13.917 17.436809999999987
13.918 17.422450000000033
13.919 17.407400000000063
13.92 17.3917
13.921 17.375299999999957
13.922 17.358200000000025
13.923 17.34025000000002
13.924 17.32144999999994
13.925 17.301899999999996
13.926 17.28140000000003
13.927 17.259949999999957
13.928 17.237649999999984
13.929 17.214450000000053
13.93 17.19025000000004
13.931 17.165049999999948
13.932 17.138949999999983
13.933 17.112050000000004
13.934 17.084149999999944
13.935 17.05535000000001
13.936 17.02580000000004
13.937 16.995399999999993
13.938 16.964249999999996
13.939 16.93240000000002
13.94 16.89984999999998
13.941 16.86659999999996
13.942 16.832700000000024
13.943 16.7983
13.944 16.763300000000037
13.945 16.727750000000015
13.946 16.691749999999967
13.947 16.655100000000004
13.948 16.618000000000013
13.949 16.58045000000009
13.95 16.542349999999935
13.951 16.50369999999998
13.952 16.46435000000005
13.953 16.42449999999986
13.954 16.38409999999996
13.955 16.342950000000112
13.956 16.30104999999996
13.957 16.25849999999998
13.958 16.215150000000072
13.959 16.171000000000067
13.96 16.12604999999996
13.961 16.08019999999998
13.962 16.033449999999956
13.963 15.985799999999884
13.964 15.937300000000084
13.965 15.887699999999997
13.966 15.837200000000037
13.967 15.785850000000003
13.968 15.733499999999975
13.969 15.680200000000102
13.97 15.626000000000007
13.971 15.570950000000014
13.972 15.51509999999992
13.973 15.458449999999901
13.974 15.401100000000076
13.975 15.342900000000007
13.976 15.283999999999956
13.977 15.224599999999997
13.978 15.164450000000084
13.979 15.103750000000115
13.98 15.04254999999989
13.981 14.980799999999952
13.982 14.918499999999959
13.983 14.85569999999988
13.984 14.792549999999988
13.985 14.728950000000157
13.986 14.664900000000042
13.987 14.600449999999965
13.988 14.53549999999998
13.989 14.470049999999906
13.99 14.404100000000101
13.991 14.337700000000009
13.992 14.270750000000032
13.993 14.20325
13.994 14.135099999999962
13.995 14.066199999999974
13.996 13.996749999999924
13.997 13.926650000000047
13.998 13.85575000000007
13.999 13.784049999999992
14.0 13.711549999999988
14.001 13.63825000000006
14.002 13.56415000000003
14.003 13.48919999999993
14.004 13.413399999999928
14.005 13.336750000000027
14.006 13.259150000000108
14.007 13.18069999999994
14.008 13.101449999999847
14.009 13.021400000000002
14.01 12.940450000000109
14.011 12.858750000000091
14.012 12.776349999999923
14.013 12.693100000000026
14.014 12.609100000000003
14.015 12.524400000000005
14.016 12.439099999999973
14.017 12.353099999999964
14.018 12.266350000000003
14.019 12.179099999999957
14.02 12.091200000000079
14.021 12.00260000000005
14.022 11.913549999999912
14.023 11.823949999999888
14.024 11.733850000000128
14.025 11.643200000000139
14.026 11.552099999999864
14.027 11.460500000000026
14.028 11.368400000000104
14.029 11.275899999999874
14.03 11.182849999999931
14.031 11.089450000000001
14.032 10.995650000000106
14.033 10.901400000000102
14.034 10.806799999999935
14.035 10.711799999999979
14.036 10.616400000000061
14.037 10.520699999999952
14.038 10.42459999999988
14.039 10.328050000000047
14.04 10.231200000000024
14.041 10.13389999999989
14.042 10.03624999999994
14.043 9.938250000000002
14.044 9.839800000000128
14.045 9.740900000000142
14.046 9.641600000000022
14.047 9.541849999999963
14.048 9.441649999999967
14.049 9.341000000000037
14.05 9.239749999999901
14.051 9.137949999999881
14.052 9.03550000000003
14.053 8.932500000000122
14.054 8.828949999999981
14.055 8.724699999999864
14.056 8.619750000000113
14.057 8.514150000000011
14.058 8.407899999999906
14.059 8.300800000000073
14.06 8.192899999999968
14.061 8.084449999999979
14.062 7.975200000000064
14.063 7.865100000000076
14.064 7.754400000000057
14.065 7.642999999999886
14.066 7.530849999999936
14.067 7.418049999999981
14.068 7.3047499999999435
14.069 7.190850000000047
14.07 7.0763500000001205
14.071 6.961450000000056
14.072 6.84615000000003
14.073 6.730500000000014
14.074 6.614449999999862
14.075 6.498199999999989
14.076 6.381899999999968
14.077 6.265400000000053
14.078 6.148750000000216
14.079 6.032149999999834
14.08 5.9153999999998765
14.081 5.798599999999945
14.082 5.682200000000151
14.083 5.56580000000001
14.084 5.4491499999999995
14.085 5.332750000000205
14.086 5.216549999999959
14.087 5.100299999999739
14.088 4.98384999999997
14.089 4.867450000000176
14.09 4.75124999999993
14.091 4.634799999999814
14.092 4.518049999999857
14.093 4.401050000000032
14.094 4.283900000000285
14.095 4.166550000000297
14.096 4.048799999999825
14.097 3.9305499999999634
14.098 3.81209999999986
14.099 3.6931000000000465
14.1 3.5735000000002017
14.101 3.4534999999998734
14.102 3.3329999999998083
14.103 3.2119500000000327
14.104 3.090300000000226
14.105 2.9683499999998837
14.106 2.845749999999883
14.107 2.722600000000172
14.108 2.5989500000000305
14.109 2.4746999999998573
14.11 2.350099999999869
14.111 2.2252999999999856
14.112 2.1001500000002866
14.113 1.9743999999998625
14.114 1.8484999999998641
14.115 1.7226000000002128
14.116 1.5962500000001045
14.117 1.4698000000000488
14.118 1.343549999999888
14.119 1.2170499999998585
14.12 1.09060000000015
14.121 0.9643000000000151
14.122 0.8379999999998805
14.123 0.7117000000000928
14.124 0.5855999999998529
14.125 0.45990000000009634
14.126 0.3343500000002608
14.127 0.20879999999973142
14.128 0.08364999999968536
14.129 -0.04134999999974576
14.13 -0.16614999999997604
14.131 -0.2907500000003116
14.132 -0.41519999999968527
14.133 -0.5392499999999634
14.134 -0.6633000000002415
14.135 -0.7873499999998257
14.136 -0.9111999999998621
14.137 -1.0348500000000038
14.138 -1.1585500000001192
14.139 -1.2820499999999928
14.14 -1.4055499999998666
14.141 -1.5290500000000873
14.142 -1.652549999999961
14.143 -1.7760499999998347
14.144 -1.8995500000000554
14.145 -2.0229999999999553
14.146 -2.146500000000176
14.147 -2.2702000000002913
14.148 -2.3938499999997394
14.149 -2.5175499999998547
14.15 -2.641250000000317
14.151 -2.764900000000112
14.152 -2.888749999999801
14.153 -3.0126499999998115
14.154 -3.1365500000001685
14.155 -3.260550000000126
14.156 -3.3845999999997103
14.157 -3.508699999999962
14.158 -3.6327000000002663
14.159 -3.7567499999998506
14.16 -3.8808499999997554
14.161 -4.004900000000033
14.162 -4.128700000000096
14.163 -4.252400000000211
14.164 -4.37609999999998
14.165 -4.4995999999998535
14.166 -4.62290000000018
14.167 -4.745999999999917
14.168 -4.868949999999733
14.169 -4.991700000000002
14.17 -5.113900000000212
14.171 -5.235700000000287
14.172 -5.357350000000094
14.173 -5.478449999999843
14.174 -5.598949999999908
14.175 -5.719250000000079
14.176 -5.838999999999844
14.177 -5.958199999999899
14.178 -6.077050000000139
14.179 -6.195349999999975
14.18 -6.3132500000000205
14.181 -6.430600000000009
14.182 -6.547499999999887
14.183 -6.663900000000028
14.184 -6.779850000000059
14.185 -6.895399999999954
14.186 -7.0104999999999125
14.187 -7.125300000000029
14.188 -7.239650000000035
14.189 -7.353600000000078
14.19 -7.467250000000106
14.191 -7.5805999999999445
14.192 -7.693649999999941
14.193 -7.806349999999948
14.194 -7.91885000000006
14.195 -8.031150000000105
14.196 -8.143199999999934
14.197 -8.255100000000015
14.198 -8.366750000000055
14.199 -8.478200000000026
14.2 -8.589499999999903
14.201 -8.700599999999884
14.202 -8.811400000000024
14.203 -8.921950000000123
14.204 -9.032349999999953
14.205 -9.142549999999888
14.206 -9.25230000000006
14.207 -9.36170000000007
14.208 -9.470900000000011
14.209 -9.579600000000042
14.21 -9.687799999999989
14.211 -9.79544999999988
14.212 -9.902600000000032
14.213 -10.009250000000101
14.214 -10.115150000000044
14.215 -10.22049999999993
14.216 -10.325149999999839
14.217 -10.42895000000002
14.218 -10.532100000000023
14.219 -10.634499999999901
14.22 -10.736050000000052
14.221 -10.836850000000078
14.222 -10.936949999999952
14.223 -11.036250000000074
14.224 -11.13480000000007
14.225 -11.23259999999994
14.226 -11.32974999999998
14.227 -11.426200000000039
14.228 -11.521949999999947
14.229 -11.617050000000024
14.23 -11.71155000000007
14.231 -11.80554999999986
14.232 -11.898949999999964
14.233 -11.99180000000001
14.234 -12.084199999999948
14.235 -12.176099999999975
14.236 -12.267550000000064
14.237 -12.358550000000044
14.238 -12.449100000000088
14.239 -12.539150000000046
14.24 -12.628749999999897
14.241 -12.717949999999956
14.242 -12.80670000000008
14.243 -12.895000000000092
14.244 -12.982800000000022
14.245 -13.070199999999991
14.246 -13.157099999999872
14.247 -13.243399999999896
14.248 -13.329249999999988
14.249 -13.414599999999991
14.25 -13.499250000000018
14.251 -13.583349999999985
14.252 -13.666900000000071
14.253 -13.749750000000006
14.254 -13.831999999999905
14.255 -13.91350000000003
14.256 -13.994200000000054
14.257 -14.074250000000072
14.258 -14.15349999999999
14.259 -14.231999999999958
14.26 -14.3097
14.261 -14.386599999999945
14.262 -14.462699999999959
14.263 -14.537950000000077
14.264 -14.612450000000068
14.265 -14.686099999999985
14.266 -14.758850000000031
14.267 -14.830750000000004
14.268 -14.901900000000023
14.269 -14.972249999999942
14.27 -15.041699999999992
14.271 -15.110400000000086
14.272 -15.178349999999883
14.273 -15.245499999999925
14.274 -15.311850000000044
14.275 -15.37740000000006
14.276 -15.442249999999927
14.277 -15.506249999999893
14.278 -15.569500000000083
14.279 -15.63205000000012
14.28 -15.693900000000003
14.281 -15.754949999999962
14.282 -15.815150000000019
14.283 -15.874750000000049
14.284 -15.933649999999924
14.285 -15.991749999999874
14.286 -16.049100000000045
14.287 -16.10570000000009
14.288 -16.161599999999986
14.289 -16.216850000000047
14.29 -16.271399999999954
14.291 -16.32514999999994
14.292 -16.378250000000094
14.293 -16.43070000000007
14.294 -16.482249999999997
14.295 -16.533199999999894
14.296 -16.583449999999985
14.297 -16.632850000000005
14.298 -16.681550000000044
14.299 -16.729550000000106
14.3 -16.776749999999897
14.301 -16.823199999999904
14.302 -16.86884999999999
14.303 -16.913650000000004
14.304 -16.957700000000063
14.305 -17.000849999999986
14.306 -17.04315000000001
14.307 -17.084549999999993
14.308 -17.12509999999999
14.309 -17.164799999999993
14.31 -17.20350000000001
14.311 -17.241400000000006
14.312 -17.278399999999962
14.313 -17.314400000000006
14.314 -17.349550000000065
14.315 -17.383799999999994
14.316 -17.41714999999996
14.317 -17.449650000000027
14.318 -17.481249999999964
14.319 -17.511999999999997
14.32 -17.541900000000044
14.321 -17.570900000000044
14.322 -17.59915000000001
14.323 -17.626599999999957
14.324 -17.653299999999955
14.325 -17.679149999999964
14.326 -17.704250000000023
14.327 -17.72865000000002
14.328 -17.752299999999973
14.329 -17.775300000000012
14.33 -17.797500000000035
14.331 -17.818999999999992
14.332 -17.839799999999975
14.333 -17.85985
14.334 -17.8793
14.335 -17.89805000000002
14.336 -17.916000000000025
14.337 -17.933244999999985
14.338 -17.949775000000027
14.339 -17.965540000000004
14.34 -17.980529999999955
14.341 -17.99473500000001
14.342 -18.008150000000008
14.343 -18.02072
14.344 -18.03235999999998
14.345 -18.043120000000005
14.346 -18.053035000000026
14.347 -18.061974999999954
14.348 -18.069939999999956
14.349 -18.07697000000001
14.35 -18.082980000000024
14.351 -18.088010000000004
14.352 -18.092035000000013
14.353 -18.095060000000025
14.354 -18.097109999999986
14.355 -18.098134999999964
14.356 -18.098205000000036
14.357 -18.097345
14.358 -18.095529999999968
14.359 -18.092805000000016
14.36 -18.089215000000003
14.361 -18.084769999999985
14.362 -18.079510000000013
14.363 -18.0735
14.364 -18.06675
14.365 -18.059275000000028
14.366 -18.051105000000017
14.367 -18.04227999999998
14.368 -18.032824999999985
14.369 -18.022770000000005
14.37 -18.012129999999978
14.371 -18.00088
14.372 -17.989065000000025
14.373 -17.976695000000014
14.374 -17.963745
14.375 -17.95022999999999
14.376 -17.936129999999995
14.377 -17.921449999999997
14.378 -17.906154999999984
14.379 -17.89023
14.38 -17.87366500000001
14.381 -17.856420000000004
14.382 -17.838494999999995
14.383 -17.819850000000002
14.384 -17.800460000000005
14.385 -17.780309999999997
14.386 -17.75937
14.387 -17.737602
14.388 -17.714993
14.389 -17.691532000000002
14.39 -17.667188999999997
14.391 -17.6419555
14.392 -17.61581665
14.393 -17.5887615
14.394 -17.56078585
14.395 -17.5318875
14.396 -17.50207
14.397 -17.471335
14.398 -17.439690499999998
14.399 -17.407151500000005
14.4 -17.373730000000005
14.401 -17.339449999999996
14.402 -17.304329999999997
14.403 -17.268385000000006
14.404 -17.231650000000002
14.405 -17.19413999999999
14.406 -17.155879999999986
14.407 -17.11690500000001
14.408 -17.077230000000014
14.409 -17.036869999999997
14.41 -16.99586
14.411 -16.954204999999998
14.412 -16.91193
14.413 -16.86907
14.414 -16.825614999999992
14.415 -16.781580000000005
14.416 -16.736995
14.417 -16.69184999999998
14.418 -16.646130000000024
14.419 -16.59989500000002
14.42 -16.553144999999994
14.421 -16.505830000000017
14.422 -16.45800499999999
14.423 -16.409694999999996
14.424 -16.36084499999999
14.425 -16.311484999999987
14.426 -16.261660000000017
14.427 -16.211325000000006
14.428 -16.16047499999997
14.429 -16.10915499999999
14.43 -16.057330000000032
14.431 -16.004990000000006
14.432 -15.952154999999967
14.433 -15.898790000000007
14.434 -15.844894999999996
14.435 -15.79045999999997
14.436 -15.735465000000017
14.437 -15.679885000000017
14.438 -15.623724999999991
14.439 -15.56693999999999
14.44 -15.509480000000043
14.441 -15.451365000000022
14.442 -15.392569999999987
14.443 -15.333059999999946
14.444 -15.272854999999993
14.445 -15.211900000000004
14.446 -15.150149999999979
14.447 -15.08760999999999
14.448 -15.024280000000035
14.449 -14.960210000000002
14.45 -14.895389999999928
14.451 -14.829775000000083
14.452 -14.763370000000013
14.453 -14.696269999999942
14.454 -14.628540000000049
14.455 -14.560060000000027
14.456 -14.490950000000009
14.457 -14.421250000000008
14.458 -14.3509
14.459 -14.280149999999942
14.46 -14.208949999999948
14.461 -14.137150000000013
14.462 -14.064999999999998
14.463 -13.992550000000053
14.464 -13.919750000000036
14.465 -13.846650000000002
14.466 -13.773199999999978
14.467 -13.699599999999949
14.468 -13.625849999999994
14.469 -13.551850000000002
14.47 -13.47760000000005
14.471 -13.403200000000007
14.472 -13.32869999999993
14.473 -13.253949999999984
14.474 -13.179000000000055
14.475 -13.103850000000058
14.476 -13.028450000000023
14.477 -12.952799999999943
14.478 -12.876899999999994
14.479 -12.800650000000054
14.48 -12.724049999999956
14.481 -12.647099999999952
14.482 -12.569700000000013
14.483 -12.491850000000051
14.484 -12.413500000000004
14.485 -12.334599999999988
14.486 -12.255199999999974
14.487 -12.175299999999961
14.488 -12.094700000000058
14.489 -12.013550000000011
14.49 -11.931899999999967
14.491 -11.849550000000031
14.492 -11.76664999999995
14.493 -11.683199999999987
14.494 -11.599250000000026
14.495 -11.51479999999998
14.496 -11.429850000000027
14.497 -11.344500000000021
14.498 -11.258649999999932
14.499 -11.172549999999976
14.5 -11.086199999999977
14.501 -10.999499999999989
14.502 -10.912600000000106
14.503 -10.82549999999998
14.504 -10.738199999999962
14.505 -10.650849999999968
14.506 -10.563450000000001
14.507 -10.475900000000115
14.508 -10.388350000000052
14.509 -10.300700000000045
14.51 -10.21289999999994
14.511 -10.124999999999892
14.512 -10.03705000000004
14.513 -9.949050000000042
14.514 -9.860849999999976
14.515 -9.772450000000015
14.516 -9.683849999999987
14.517 -9.595100000000038
14.518 -9.506199999999993
14.519 -9.416999999999932
14.52 -9.32750000000003
14.521 -9.23769999999994
14.522 -9.147600000000006
14.523 -9.057300000000005
14.524 -8.96660000000004
14.525 -8.875600000000059
14.526 -8.784349999999865
14.527 -8.692700000000054
14.528 -8.600650000000105
14.529 -8.508349999999943
14.53 -8.415900000000033
14.531 -8.323149999999933
14.532 -8.230199999999938
14.533 -8.137050000000048
14.534 -8.043649999999944
14.535 -7.9501500000000656
14.536 -7.856550000000066
14.537 -7.762849999999946
14.538 -7.669050000000052
14.539 -7.575200000000011
14.54 -7.4812999999999965
14.541 -7.387399999999982
14.542 -7.293499999999967
14.543 -7.199599999999952
14.544 -7.105800000000058
14.545 -7.011950000000017
14.546 -6.918149999999949
14.547 -6.824450000000002
14.548 -6.730649999999935
14.549 -6.636850000000042
14.55 -6.543300000000015
14.551 -6.449700000000017
14.552 -6.3558999999999495
14.553 -6.2621500000000285
14.554 -6.1684000000001085
14.555 -6.074650000000014
14.556 -5.980700000000026
14.557 -5.886699999999891
14.558 -5.792649999999955
14.559 -5.698450000000098
14.56 -5.604199999999921
14.561 -5.509899999999942
14.562 -5.4155000000000175
14.563 -5.320949999999998
14.564 -5.2263500000000045
14.565 -5.1316500000000635
14.566 -5.037000000000097
14.567 -4.942250000000009
14.568 -4.847499999999921
14.569 -4.752849999999954
14.57 -4.65810000000004
14.571 -4.563349999999952
14.572 -4.468699999999985
14.573 -4.374149999999966
14.574 -4.279599999999946
14.575 -4.185100000000073
14.576 -4.090650000000001
14.577 -3.99630000000005
14.578 -3.9019500000000984
14.579 -3.8075999999999737
14.58 -3.7134999999998906
14.581 -3.6193000000000337
14.582 -3.5250500000000295
14.583 -3.430849999999999
14.584 -3.336550000000021
14.585 -3.2423000000000175
14.586 -3.1480500000000133
14.587 -3.053799999999836
14.588 -2.9595500000000055
14.589 -2.8653000000000013
14.59 -2.771049999999997
14.591 -2.676900000000114
14.592 -2.582750000000057
14.593 -2.4886000000000004
14.594 -2.3945499999998914
14.595 -2.30065000000005
14.596 -2.2069500000001034
14.597 -2.1133499999999303
14.598 -2.0199499999999997
14.599 -1.926799999999937
14.6 -1.8339499999998898
14.601 -1.7414000000000318
14.602 -1.6491999999999896
14.603 -1.5572499999999891
14.604 -1.4657000000001252
14.605 -1.3745500000000508
14.606 -1.2837499999999655
14.607 -1.1933000000000429
14.608 -1.10324999999991
14.609 -1.0135499999999396
14.61 -0.9242000000001318
14.611 -0.8352999999999139
14.612 -0.7465499999999639
14.613 -0.6581000000000294
14.614 -0.5699999999999108
14.615 -0.4820500000000602
14.616 -0.39419999999998345
14.617 -0.3065999999999486
14.618 -0.21915000000000823
14.619 -0.13175000000004156
14.62 -0.04445000000002225
14.621 0.042999999999918104
14.622 0.1305000000000056
14.623 0.21795000000011944
14.624 0.3054500000000335
14.625 0.3929999999999212
14.626 0.4806999999999034
14.627 0.5684000000000591
14.628 0.6561000000000414
14.629 0.7439499999999446
14.63 0.8318499999999951
14.631 0.9196500000000982
14.632 1.007400000000054
14.633 1.095049999999889
14.634 1.1825999999999504
14.635 1.269950000000117
14.636 1.3570499999998944
14.637 1.4438500000000034
14.638 1.5302500000001495
14.639 1.6162999999999594
14.64 1.7019000000000062
14.641 1.787049999999943
14.642 1.8715999999998485
14.643 1.9556000000000435
14.644 2.039100000000155
14.645 2.1221000000000085
14.646 2.2046499999999263
14.647 2.286550000000012
14.648 2.3678500000000673
14.649 2.4487499999999858
14.65 2.529099999999847
14.651 2.608999999999945
14.652 2.688450000000106
14.653 2.7674999999999574
14.654 2.846349999999914
14.655 2.924750000000108
14.656 3.0029500000000597
14.657 3.080999999999917
14.658 3.1587499999999324
14.659 3.2363500000000265
14.66 3.31385
14.661 3.3912000000000524
14.662 3.468500000000131
14.663 3.5457499999998894
14.664 3.6228499999998998
14.665 3.6998500000001364
14.666 3.776800000000052
14.667 3.853650000000021
14.668 3.9302499999999476
14.669 4.006799999999901
14.67 4.083300000000054
14.671 4.159500000000017
14.672 4.235399999999966
14.673 4.311100000000019
14.674 4.386500000000057
14.675 4.461599999999906
14.676 4.536299999999965
14.677 4.610600000000062
14.678 4.684450000000048
14.679 4.757850000000098
14.68 4.830799999999864
14.681 4.90319999999992
14.682 4.975200000000013
14.683 5.0466500000000485
14.684 5.117500000000053
14.685 5.187849999999973
14.686 5.257699999999983
14.687 5.327100000000057
14.688 5.396000000000047
14.689 5.464300000000005
14.69 5.532249999999975
14.691 5.5997999999999815
14.692 5.66679999999993
14.693 5.7334999999998635
14.694 5.799850000000155
14.695 5.865749999999989
14.696 5.931399999999955
14.697 5.996750000000079
14.698 6.061750000000039
14.699 6.126549999999932
14.7 6.191099999999956
14.701 6.255299999999991
14.702 6.319299999999958
14.703 6.383000000000083
14.704 6.446400000000018
14.705 6.509700000000008
14.706 6.5726500000000065
14.707 6.63529999999999
14.708 6.697699999999932
14.709 6.759800000000031
14.71 6.821650000000089
14.711 6.883149999999984
14.712 6.944299999999889
14.713 7.005099999999979
14.714 7.065600000000054
14.715 7.125749999999965
14.716 7.185500000000087
14.717 7.244950000000021
14.718 7.303999999999991
14.719 7.362649999999999
14.72 7.420950000000016
14.721 7.478800000000098
14.722 7.536300000000017
14.723 7.593349999999999
14.724 7.649949999999871
14.725 7.706149999999953
14.726 7.761900000000099
14.727 7.817249999999936
14.728 7.872100000000034
14.729 7.92645000000005
14.73 7.980449999999903
14.731 8.033900000000045
14.732 8.086749999999983
14.733 8.139199999999958
14.734 8.191050000000075
14.735 8.242449999999907
14.736 8.293350000000006
14.737 8.343650000000071
14.738 8.39334999999993
14.739 8.442550000000056
14.74 8.491149999999974
14.741 8.53909999999989
14.742 8.586600000000042
14.743 8.633550000000136
14.744 8.679949999999998
14.745 8.725849999999951
14.746 8.77120000000002
14.747 8.815949999999885
14.748 8.86029999999996
14.749 8.904200000000099
14.75 8.94759999999998
14.751 8.990600000000072
14.752 9.033299999999974
14.753 9.075649999999886
14.754 9.11760000000001
14.755 9.159300000000005
14.756 9.20070000000007
14.757 9.24185000000001
14.758 9.282749999999993
14.759 9.323449999999992
14.76 9.363950000000013
14.761 9.40419999999999
14.762 9.444200000000013
14.763 9.484050000000028
14.764 9.523800000000008
14.765 9.5632
14.766 9.60234999999995
14.767 9.641250000000031
14.768 9.679800000000037
14.769 9.71804999999994
14.77 9.75594999999994
14.771 9.793400000000004
14.772 9.830450000000019
14.773 9.867000000000035
14.774 9.902999999999995
14.775 9.938499999999957
14.776 9.973300000000028
14.777 10.007500000000068
14.778 10.041050000000016
14.779 10.073899999999986
14.78 10.106049999999978
14.781 10.137399999999957
14.782 10.168049999999957
14.783 10.19790000000003
14.784 10.226950000000006
14.785 10.25539999999995
14.786 10.283050000000053
14.787 10.30990000000006
14.788 10.336149999999947
14.789 10.361649999999969
14.79 10.386500000000073
14.791 10.410800000000032
14.792 10.43449999999996
14.793 10.457599999999944
14.794 10.48014999999996
14.795 10.502300000000009
14.796 10.524000000000036
14.797 10.54525000000004
14.798 10.566149999999968
14.799 10.586699999999993
14.8 10.606850000000057
14.801 10.62674999999999
14.802 10.646349999999995
14.803 10.665600000000012
14.804 10.684649999999959
14.805 10.703350000000004
14.806 10.721800000000007
14.807 10.739999999999968
14.808 10.757900000000001
14.809 10.775450000000044
14.81 10.79265000000001
14.811 10.809549999999962
14.812 10.826035000000012
14.813 10.842135000000038
14.814 10.857824999999966
14.815 10.873049999999933
14.816 10.887765000000028
14.817 10.90197000000008
14.818 10.915709999999995
14.819 10.928885
14.82 10.94141
14.821 10.953329999999987
14.822 10.964644999999964
14.823 10.97535499999993
14.824 10.985415000000064
14.825 10.994730000000052
14.826 11.00338999999997
14.827 11.01139999999997
14.828 11.018664999999997
14.829 11.025275000000038
14.83 11.031210000000002
14.831 11.03642999999996
14.832 11.04096999999999
14.833 11.044835000000031
14.834 11.048025000000033
14.835 11.050534999999979
14.836 11.052424999999973
14.837 11.05367999999999
14.838 11.054309999999987
14.839 11.054335000000018
14.84 11.053750000000013
14.841 11.052590000000007
14.842 11.050840000000019
14.843 11.04853499999999
14.844 11.045720000000008
14.845 11.042365000000013
14.846 11.038499999999974
14.847 11.034144999999985
14.848 11.029305000000026
14.849 11.023994999999994
14.85 11.018219999999996
14.851 11.011985000000017
14.852 11.00529999999997
14.853 10.998194999999997
14.854 10.99065500000003
14.855 10.982670000000017
14.856 10.974259999999967
14.857 10.965434999999973
14.858 10.956175000000025
14.859 10.946465000000009
14.86 10.93633499999998
14.861 10.925739999999989
14.862 10.91467999999999
14.863 10.903160000000009
14.864 10.891120000000024
14.865 10.878545000000006
14.866 10.865449999999987
14.867 10.851829999999982
14.868 10.837625000000017
14.869 10.822825000000002
14.87 10.80743999999998
14.871 10.791425000000006
14.872 10.77475
14.873 10.757415000000009
14.874 10.739405000000003
14.875 10.720710000000004
14.876 10.701315000000003
14.877 10.681219999999982
14.878 10.66042
14.879 10.638895000000012
14.88 10.616659999999998
14.881 10.593715000000001
14.882 10.570054999999998
14.883 10.545715000000005
14.884 10.520679999999999
14.885 10.49495999999999
14.886 10.468599999999999
14.887 10.441599999999998
14.888 10.41398
14.889 10.385760000000005
14.89 10.356965000000008
14.891 10.327614999999996
14.892 10.297734999999998
14.893 10.267344000000005
14.894 10.236452499999999
14.895 10.205089500000001
14.896 10.17327
14.897 10.141005499999995
14.898 10.108303499999998
14.899 10.0751715
14.9 10.041617499999997
14.901 10.0076415
14.902 9.973238550000001
14.903 9.93840395
14.904 9.90312995
14.905 9.86740405
14.906 9.831210500000001
14.907 9.794537
14.908 9.757365999999998
14.909 9.719677999999996
14.91 9.6814535
14.911 9.642675500000001
14.912 9.603326999999998
14.913 9.563390499999997
14.914 9.522851000000006
14.915 9.481688999999998
14.916 9.439899999999989
14.917 9.397475000000007
14.918 9.354405
14.919 9.310669999999993
14.92 9.266280000000004
14.921 9.221240000000007
14.922 9.175545000000005
14.923 9.129210000000002
14.924 9.082230000000004
14.925 9.034609999999986
14.926 8.986364999999992
14.927 8.937520000000012
14.928 8.888064999999996
14.929 8.838029999999998
14.93 8.787425
14.931 8.736259999999989
14.932 8.68456000000001
14.933 8.63232000000002
14.934 8.579564999999983
14.935 8.526304999999994
14.936 8.472555000000009
14.937 8.418329999999994
14.938 8.363625000000008
14.939 8.308445000000013
14.94 8.252809999999993
14.941 8.196724999999994
[truncated: 200,850 more chars]
