# Supplementary material for: 2D Synthetic dataset of numerical simulations of long-period seismicity in a volcanic edifice and related sensitivity kernels
Source: Data Brief. 2021 Jan 25;34:106673. doi: 10.1016/j.dib.2020.106673 (PMC7841316; doi:10.1016/j.dib.2020.106673)
Supplement: Supplementary Data S1 — Supplementary Raw Research Data. This is open data under the CC BY license http://creativecommons.org/licenses/by/4.0/ [file mmc1.zip › Dataset/OUTPUT_SEISMOGRAMS/9000_3000/vel_X_hetero_12000_2493_SVF7e-1Hz.semv]

-1.714286 0.0
-1.713286 0.0
-1.712286 0.0
-1.711286 0.0
-1.710286 0.0
-1.709286 0.0
-1.708286 0.0
-1.707286 0.0
-1.706286 0.0
-1.705286 0.0
-1.704286 0.0
-1.703286 0.0
-1.702286 0.0
-1.701286 0.0
-1.700286 0.0
-1.699286 0.0
-1.698286 0.0
-1.697286 0.0
-1.696286 0.0
-1.695286 0.0
-1.694286 0.0
-1.693286 0.0
-1.692286 0.0
-1.691286 0.0
-1.690286 0.0
-1.689286 0.0
-1.688286 0.0
-1.687286 0.0
-1.686286 0.0
-1.685286 0.0
-1.684286 0.0
-1.683286 0.0
-1.682286 0.0
-1.681286 0.0
-1.680286 0.0
-1.679286 0.0
-1.678286 0.0
-1.677286 1.22654225e-33
-1.676286 3.3625799e-33
-1.675286 4.66468975e-33
-1.674286 4.917995599999999e-33
-1.673286 3.864795000000001e-33
-1.672286 1.1802775e-33
-1.671286 -2.8520354999999997e-33
-1.670286 -7.4372875e-33
-1.669286 -1.1823040700000001e-32
-1.668286 -1.5662529999999998e-32
-1.667286 -1.91248378e-32
-1.666286 -2.3397712500000001e-32
-1.665286 -3.0275798e-32
-1.664286 -4.1014077999999997e-32
-1.663286 -5.512732000000001e-32
-1.662286 -6.8780795e-32
-1.661286 -7.398410499999999e-32
-1.660286 -5.924935e-32
-1.659286 -1.2051200000000013e-32
-1.658286 7.739008999999999e-32
-1.657286 2.121705215e-31
-1.656286 3.8641938e-31
-1.655286 5.855388385e-31
-1.654286 7.8893793e-31
-1.653286 9.728094e-31
-1.652286 1.1090772e-30
-1.651286 1.1578108500000002e-30
-1.650286 1.0531082e-30
-1.649286 6.880699999999999e-31
-1.648286 -8.959439999999988e-32
-1.647286 -1.45686225e-30
-1.646286 -3.5579894950000004e-30
-1.645286 -6.40939385e-30
-1.644286 -9.782890505e-30
-1.643286 -1.31019232e-29
-1.642286 -1.5398736000000002e-29
-1.641286 -1.53811585e-29
-1.640286 -1.1640743999999998e-29
-1.639286 -3.0007779999999983e-30
-1.638286 1.1040614999999999e-29
-1.637286 2.9859356e-29
-1.636286 5.1362445e-29
-1.635286 7.18756675e-29
-1.634286 8.63647825e-29
-1.633286 8.904878500000001e-29
-1.632286 7.440156500000002e-29
-1.631286 3.846531500000001e-29
-1.630286 -1.967917000000001e-29
-1.629286 -9.651870999999999e-29
-1.628286 -1.8309472049999998e-28
-1.627286 -2.6472582e-28
-1.626286 -3.2182779950000004e-28
-1.625286 -3.32125895e-28
-1.624286 -2.74387515e-28
-1.623286 -1.3352484999999992e-28
-1.622286 9.345855000000003e-29
-1.621286 3.9161649499999988e-28
-1.620286 7.2361033e-28
-1.619286 1.028182655e-27
-1.618286 1.2230383699999998e-27
-1.617286 1.2132590499999998e-27
-1.616286 9.056924000000002e-28
-1.615286 2.287748500000002e-28
-1.614286 -8.4392075e-28
-1.613286 -2.2693482804999998e-27
-1.612286 -3.9139219e-27
-1.611286 -5.540614419500001e-27
-1.610286 -6.8094951e-27
-1.609286 -7.2966645e-27
-1.608286 -6.5353865e-27
-1.607286 -4.081040999999999e-27
-1.606286 4.0174850000000063e-28
-1.605286 7.035605999999999e-27
-1.604286 1.5621029225e-26
-1.603286 2.5536314999999998e-26
-1.602286 3.5665611775000005e-26
-1.601286 4.437565449999999e-26
-1.600286 4.9560661e-26
-1.599286 4.8770275000000006e-26
-1.598286 3.9427320000000007e-26
-1.597286 1.9130689999999998e-26
-1.596286 -1.3974890000000006e-26
-1.595286 -6.07945e-26
-1.594286 -1.2088927450000001e-25
-1.593286 -1.9214795e-25
-1.592286 -2.705824855e-25
-1.591286 -3.5030418e-25
-1.590286 -4.23726115e-25
-1.589286 -4.820194e-25
-1.588286 -5.158255000000001e-25
-1.587286 -5.161951499999999e-25
-1.586286 -4.756916499999999e-25
-1.585286 -3.8956235000000003e-25
-1.584286 -2.5685514999999996e-25
-1.583286 -8.134345000000014e-26
-1.582286 1.278818999999998e-25
-1.581286 3.562744499999999e-25
-1.580286 5.8423115e-25
-1.579286 7.8805435e-25
-1.578286 9.4142965e-25
-1.577286 1.017298215e-24
-1.576286 9.899249e-25
-1.575286 8.36910435e-25
-1.574286 5.408716000000001e-25
-1.573286 9.052495e-26
-1.572286 -5.190308000000001e-25
-1.571286 -1.2869341250000002e-24
-1.570286 -2.2080544e-24
-1.569286 -3.2751785250000003e-24
-1.568286 -4.4815647999999994e-24
-1.567286 -5.8234424e-24
-1.566286 -7.3019645e-24
-1.565286 -8.924155e-24
-1.564286 -1.0702491000000001e-23
-1.563286 -1.2652936e-23
-1.562286 -1.4791450499999998e-23
-1.561286 -1.71292645e-23
-1.560286 -1.96674595e-23
-1.559286 -2.2391534e-23
-1.558286 -2.5266764999999998e-23
-1.557286 -2.8235164999999996e-23
-1.556286 -3.1214784999999994e-23
-1.555286 -3.4101749999999996e-23
-1.554286 -3.677523999999999e-23
-1.553286 -3.910544500000001e-23
-1.552286 -4.096381500000002e-23
-1.551286 -4.2234719999999976e-23
-1.550286 -4.282765499999999e-23
-1.549286 -4.268858500000002e-23
-1.548286 -4.180885999999997e-23
-1.547286 -4.023052000000001e-23
-1.546286 -3.8046745000000027e-23
-1.545286 -3.539660999999999e-23
-1.544286 -3.245404e-23
-1.543286 -2.9411300000000013e-23
-1.542286 -2.6458229999999974e-23
-1.541286 -2.3760119999999952e-23
-1.540286 -2.1436759999999977e-23
-1.539286 -1.9546610000000024e-23
-1.538286 -1.8080435000000006e-23
-1.537286 -1.6967635000000013e-23
-1.536286 -1.6098580000000022e-23
-1.535286 -1.536372000000003e-23
-1.534286 -1.4708169999999993e-23
-1.533286 -1.4198109999999963e-23
-1.532286 -1.409188000000003e-23
-1.531286 -1.4906850000000025e-23
-1.530286 -1.747103499999996e-23
-1.529286 -2.2948609999999972e-23
-1.528286 -3.283058999999999e-23
-1.527286 -4.888444000000003e-23
-1.526286 -7.306315000000006e-23
-1.525286 -1.0738054999999997e-22
-1.524286 -1.5376624999999995e-22
-1.523286 -2.1392145000000003e-22
-1.522286 -2.892004e-22
-1.521286 -3.805436499999999e-22
-1.520286 -4.884851e-22
-1.519286 -6.132486e-22
-1.518286 -7.549358999999999e-22
-1.517286 -9.137908999999998e-22
-1.516286 -1.0905120500000004e-21
-1.515286 -1.28656525e-21
-1.514286 -1.5044428000000002e-21
-1.513286 -1.74781455e-21
-1.512286 -2.0215204499999994e-21
-1.511286 -2.3313769999999998e-21
-1.510286 -2.683801e-21
-1.509286 -3.0852810000000015e-21
-1.508286 -3.5417715e-21
-1.507286 -4.058110999999999e-21
-1.506286 -4.637559499999999e-21
-1.505286 -5.2815790000000006e-21
-1.504286 -5.989949e-21
-1.503286 -6.761218499999999e-21
-1.502286 -7.593506000000002e-21
-1.501286 -8.485523e-21
-1.500286 -9.437682499999997e-21
-1.499286 -1.0453094500000004e-20
-1.498286 -1.1538220500000003e-20
-1.497286 -1.2702996999999993e-20
-1.496286 -1.3960329999999998e-20
-1.495286 -1.532491e-20
-1.494286 -1.6811460000000002e-20
-1.493286 -1.8432619999999997e-20
-1.492286 -2.0196684999999993e-20
-1.491286 -2.2105685000000007e-20
-1.490286 -2.415404499999999e-20
-1.489286 -2.6327984999999994e-20
-1.488286 -2.860597000000001e-20
-1.487286 -3.0959914999999987e-20
-1.486286 -3.335695999999998e-20
-1.485286 -3.5761430000000015e-20
-1.484286 -3.813616000000002e-20
-1.483286 -4.0442824999999986e-20
-1.482286 -4.264069499999999e-20
-1.481286 -4.468337000000002e-20
-1.480286 -4.6513704999999997e-20
-1.479286 -4.805708999999996e-20
-1.478286 -4.921395499999999e-20
-1.477286 -4.9852305000000045e-20
-1.476286 -4.9801855000000006e-20
-1.475286 -4.885103999999995e-20
-1.474286 -4.674769999999998e-20
-1.473286 -4.320445000000003e-20
-1.472286 -3.790924000000002e-20
-1.471286 -3.0540110000000004e-20
-1.470286 -2.0783649999999962e-20
-1.469286 -8.354699999999957e-21
-1.468286 6.98444999999993e-21
-1.467286 2.5407614999999957e-20
-1.466286 4.7014680000000054e-20
-1.465286 7.182850500000003e-20
-1.464286 9.980048999999999e-20
-1.463286 1.3082528499999997e-19
-1.462286 1.6476328499999998e-19
-1.461286 2.0146915e-19
-1.460286 2.408233985e-19
-1.459286 2.82763925e-19
-1.458286 3.273140865e-19
-1.457286 3.7460462e-19
-1.456286 4.2488781000000005e-19
-1.455286 4.7854365e-19
-1.454286 5.360778499999998e-19
-1.453286 5.9811535e-19
-1.452286 6.653914000000002e-19
-1.451286 7.387431499999998e-19
-1.450286 8.191045499999997e-19
-1.449286 9.075037e-19
-1.448286 1.0050637e-18
-1.447286 1.1130026000000003e-18
-1.446286 1.2326256000000002e-18
-1.445286 1.3653021499999996e-18
-1.444286 1.5124244999999997e-18
-1.443286 1.6753304999999996e-18
-1.442286 1.8552015000000008e-18
-1.441286 2.0529240000000003e-18
-1.440286 2.2689225000000005e-18
-1.439286 2.5029765e-18
-1.438286 2.754037999999999e-18
-1.437286 3.0200750000000012e-18
-1.436286 3.297942499999999e-18
-1.435286 3.583344499999999e-18
-1.434286 3.870873500000001e-18
-1.433286 4.154143999999998e-18
-1.432286 4.426057500000001e-18
-1.431286 4.6791415e-18
-1.430286 4.9059875e-18
-1.429286 5.0997425e-18
-1.428286 5.2546015e-18
-1.427286 5.3662710000000015e-18
-1.426286 5.432328499999998e-18
-1.425286 5.452459999999997e-18
-1.424286 5.428504000000001e-18
-1.423286 5.364299499999999e-18
-1.422286 5.265282000000005e-18
-1.421286 5.137855500000004e-18
-1.420286 4.988554999999993e-18
-1.419286 4.823049999999999e-18
-1.418286 4.6450300000000034e-18
-1.417286 4.454974999999996e-18
-1.416286 4.248944999999999e-18
-1.415286 4.017495000000003e-18
-1.414286 3.744650000000001e-18
-1.413286 3.4070849999999998e-18
-1.412286 2.9735899999999957e-18
-1.411286 2.4047499999999987e-18
-1.410286 1.653065000000006e-18
-1.409286 6.633450000000037e-19
-1.408286 -6.26469999999999e-19
-1.407286 -2.283980000000004e-18
-1.406286 -4.380600000000007e-18
-1.405286 -6.989354999999997e-18
-1.404286 -1.0182229999999994e-17
-1.403286 -1.402709e-17
-1.402286 -1.8584348000000002e-17
-1.401286 -2.3903417e-17
-1.400286 -3.0019173000000004e-17
-1.399286 -3.6948698499999997e-17
-1.398286 -4.46884715e-17
-1.397286 -5.32123195e-17
-1.396286 -6.247042749999999e-17
-1.395286 -7.238954e-17
-1.394286 -8.287453000000001e-17
-1.393286 -9.381133e-17
-1.392286 -1.0507122499999999e-16
-1.391286 -1.16516185e-16
-1.390286 -1.2800484500000002e-16
-1.389286 -1.3939875499999998e-16
-1.388286 -1.5056824e-16
-1.387286 -1.6139729500000004e-16
-1.386286 -1.7178695000000003e-16
-1.385286 -1.8165644999999993e-16
-1.384286 -1.9094214999999989e-16
-1.383286 -1.9959375000000004e-16
-1.382286 -2.0756805e-16
-1.381286 -2.1482025e-16
-1.380286 -2.2129364999999995e-16
-1.379286 -2.2690875000000005e-16
-1.378286 -2.3155130000000015e-16
-1.377286 -2.350620999999998e-16
-1.376286 -2.372277999999999e-16
-1.375286 -2.377738500000003e-16
-1.374286 -2.3636119999999994e-16
-1.373286 -2.3258524999999997e-16
-1.372286 -2.2597829999999994e-16
-1.371286 -2.160146999999998e-16
-1.370286 -2.021182e-16
-1.369286 -1.8367155000000017e-16
-1.368286 -1.6002615000000006e-16
-1.367286 -1.3051214999999976e-16
-1.366286 -9.444819999999992e-17
-1.365286 -5.1150800000000395e-17
-1.364286 5.749999999997543e-20
-1.363286 5.983975000000029e-17
-1.362286 1.288353499999999e-16
-1.361286 2.076495000000001e-16
-1.360286 2.9683925e-16
-1.359286 3.9689464999999993e-16
-1.358286 5.0821475e-16
-1.357286 6.310770999999999e-16
-1.356286 7.656003e-16
-1.355286 9.1170115e-16
-1.354286 1.069046405e-15
-1.353286 1.23700285e-15
-1.352286 1.4145877449999998e-15
-1.351286 1.6004256999999998e-15
-1.350286 1.7927146e-15
-1.349286 1.98920685e-15
-1.348286 2.1872109e-15
-1.347286 2.3836170000000004e-15
-1.346286 2.5749519999999998e-15
-1.345286 2.7574575e-15
-1.344286 2.927200999999999e-15
-1.343286 3.0802074999999993e-15
-1.342286 3.2126040000000006e-15
-1.341286 3.320777000000001e-15
-1.340286 3.4015255000000007e-15
-1.339286 3.452179e-15
-1.338286 3.4706910000000002e-15
-1.337286 3.4556815000000007e-15
-1.336286 3.4063994999999984e-15
-1.335286 3.3226114999999967e-15
-1.334286 3.2044094999999985e-15
-1.333286 3.0519290000000024e-15
-1.332286 2.8649765000000037e-15
-1.331286 2.642615000000002e-15
-1.330286 2.3827015000000004e-15
-1.329286 2.0814289999999974e-15
-1.328286 1.7329149999999989e-15
-1.327286 1.3288685000000023e-15
-1.326286 8.584145000000009e-16
-1.325286 3.081169999999999e-16
-1.324286 -3.377715000000007e-16
-1.323286 -1.0967820000000009e-15
-1.322286 -1.9874205000000017e-15
-1.321286 -3.0280680000000023e-15
-1.320286 -4.235606500000001e-15
-1.319286 -5.623858499999998e-15
-1.318286 -7.201879000000001e-15
-1.317286 -8.972197e-15
-1.316286 -1.0929141499999997e-14
-1.315286 -1.305736295e-14
-1.314286 -1.5330676599999998e-14
-1.313286 -1.771134805e-14
-1.312286 -2.01499259e-14
-1.311286 -2.2585704000000002e-14
-1.310286 -2.4947824000000004e-14
-1.309286 -2.71570445e-14
-1.308286 -2.91280935e-14
-1.307286 -3.077261e-14
-1.306286 -3.2002370000000005e-14
-1.305286 -3.273279e-14
-1.304286 -3.2886495e-14
-1.303286 -3.239666e-14
-1.302286 -3.121012499999998e-14
-1.301286 -2.9289950000000003e-14
-1.300286 -2.6617435000000005e-14
-1.299286 -2.319348499999999e-14
-1.298286 -1.9039314999999994e-14
-1.297286 -1.419652500000001e-14
-1.296286 -8.726780000000008e-15
-1.295286 -2.710939999999999e-15
-1.294286 3.7518650000000056e-15
-1.293286 1.0545330000000023e-14
-1.292286 1.753715999999999e-14
-1.291286 2.4579964999999998e-14
-1.290286 3.1512315000000015e-14
-1.289286 3.8159764999999984e-14
-1.288286 4.4336219999999983e-14
-1.287286 4.9845880000000007e-14
-1.286286 5.448609e-14
-1.285286 5.805155149999999e-14
-1.284286 6.0340294e-14
-1.283286 6.11616995e-14
-1.282286 6.034673250000001e-14
-1.281286 5.776048899999999e-14
-1.280286 5.3316778499999996e-14
-1.279286 4.699427499999999e-14
-1.278286 3.885341000000001e-14
-1.277286 2.905287500000001e-14
-1.276286 1.7864444999999997e-14
-1.275286 5.684385000000001e-15
-1.274286 -6.96014e-15
-1.273286 -1.9411485000000013e-14
-1.272286 -3.0890395000000006e-14
-1.271286 -4.0514459999999995e-14
-1.270286 -4.732719999999999e-14
-1.269286 -5.0337877999999994e-14
-1.268286 -4.8571462000000003e-14
-1.267286 -4.1127365849999997e-14
-1.266286 -2.7244641500000003e-14
-1.265286 -6.3704407e-15
-1.264286 2.1772233e-14
-1.263286 5.712203455e-14
-1.262286 9.922710049999999e-14
-1.261286 1.472082e-13
-1.260286 1.9974178499999997e-13
-1.259286 2.5506687e-13
-1.258286 3.1101892e-13
-1.257286 3.650916e-13
-1.256286 4.1452635e-13
-1.255286 4.564275000000001e-13
-1.254286 4.878972000000001e-13
-1.253286 5.061857500000001e-13
-1.252286 5.088474499999999e-13
-1.251286 4.93892e-13
-1.250286 4.599242999999998e-13
-1.249286 4.062589999999997e-13
-1.248286 3.3300025000000024e-13
-1.247286 2.4108275000000004e-13
-1.246286 1.322631999999999e-13
-1.245286 9.063299999999942e-15
-1.244286 -1.2533505e-13
-1.243286 -2.672415499999999e-13
-1.242286 -4.1264235e-13
-1.241286 -5.574097499999999e-13
-1.240286 -6.975214000000001e-13
-1.239286 -8.292727000000001e-13
-1.238286 -9.494659499999999e-13
-1.237286 -1.05555914e-12
-1.236286 -1.1457628049999998e-12
-1.235286 -1.21907296e-12
-1.234286 -1.275235795e-12
-1.233286 -1.3146442000000001e-12
-1.232286 -1.33817275e-12
-1.231286 -1.3469631999999998e-12
-1.230286 -1.3421792999999998e-12
-1.229286 -1.3247536e-12
-1.228286 -1.2951492e-12
-1.227286 -1.2531684499999997e-12
-1.226286 -1.1978234999999996e-12
-1.225286 -1.127299e-12
-1.224286 -1.0390225000000004e-12
-1.223286 -9.298359999999997e-13
-1.222286 -7.962814999999997e-13
-1.221286 -6.349830000000001e-13
-1.220286 -4.430980000000001e-13
-1.219286 -2.1881149999999986e-13
-1.218286 3.817149999999927e-14
-1.217286 3.261759999999994e-13
-1.216286 6.411905000000004e-13
-1.215286 9.766439999999997e-13
-1.214286 1.3233494999999995e-12
-1.213286 1.6696455e-12
-1.212286 2.0017630000000003e-12
-1.211286 2.3044015000000006e-12
-1.210286 2.5615114e-12
-1.209286 2.7572436999999998e-12
-1.208286 2.8770137350000003e-12
-1.207286 2.9086210499999996e-12
-1.206286 2.8433460149999996e-12
-1.205286 2.6769439000000003e-12
-1.204286 2.4104548499999997e-12
-1.203286 2.0507528499999995e-12
-1.202286 1.610769e-12
-1.201286 1.1093460000000004e-12
-1.200286 5.706905000000001e-13
-1.199286 2.3427500000000025e-14
-1.198286 -5.007129999999993e-13
-1.197286 -9.685325000000005e-13
-1.196286 -1.3472310000000003e-12
-1.195286 -1.6064084999999994e-12
-1.194286 -1.7200878499999998e-12
-1.193286 -1.66861865e-12
-1.192286 -1.4403441000000002e-12
-1.191286 -1.03291e-12
-1.190286 -4.5410394999999996e-13
-1.189286 2.7784965e-13
-1.188286 1.1345876999999998e-12
-1.187286 2.0785189e-12
-1.186286 3.0643162000000002e-12
-1.185286 4.040927099999999e-12
-1.184286 4.9540055e-12
-1.183286 5.748635500000001e-12
-1.182286 6.372190500000001e-12
-1.181286 6.777168999999998e-12
-1.180286 6.923839499999999e-12
-1.179286 6.782539500000003e-12
-1.178286 6.335478000000001e-12
-1.177286 5.5779395e-12
-1.176286 4.518825499999997e-12
-1.175286 3.1804899999999995e-12
-1.174286 1.5978905000000017e-12
-1.173286 -1.8288500000000316e-13
-1.172286 -2.106633999999998e-12
-1.171286 -4.111452999999996e-12
-1.170286 -6.131417499999999e-12
-1.169286 -8.099358500000001e-12
-1.168286 -9.949593000000001e-12
-1.167286 -1.16204685e-11
-1.166286 -1.3056567e-11
-1.165286 -1.4210524400000001e-11
-1.164286 -1.5044382499999997e-11
-1.163286 -1.55304686e-11
-1.162286 -1.56518175e-11
-1.161286 -1.5402186500000002e-11
-1.160286 -1.4785724999999993e-11
-1.159286 -1.3816393999999993e-11
-1.158286 -1.2517202999999999e-11
-1.157286 -1.0919353500000004e-11
-1.156286 -9.061360000000005e-12
-1.155286 -6.988154999999997e-12
-1.154286 -4.7502399999999945e-12
-1.153286 -2.4028049999999975e-12
-1.152286 -4.829999999998148e-15
-1.151286 2.3818749999999987e-12
-1.150286 4.693824999999995e-12
-1.149286 6.867140000000004e-12
-1.148286 8.839125000000002e-12
-1.147286 1.0550050499999995e-11
-1.146286 1.19451715e-11
-1.145286 1.2976905000000002e-11
-1.144286 1.3607044500000004e-11
-1.143286 1.3808958499999998e-11
-1.142286 1.3569515499999996e-11
-1.141286 1.2890650999999998e-11
-1.140286 1.1790367250000001e-11
-1.139286 1.03030347e-11
-1.138286 8.47888225e-12
-1.137286 6.3826388e-12
-1.136286 4.0912975e-12
-1.135286 1.6911104999999985e-12
-1.134286 -7.260415000000005e-13
-1.133286 -3.066707999999999e-12
-1.132286 -5.240078e-12
-1.131286 -7.1620518500000004e-12
-1.130286 -8.7588677e-12
-1.129286 -9.970002149999999e-12
-1.128286 -1.0750109799999997e-11
-1.127286 -1.1069815499999999e-11
-1.126286 -1.0915292500000001e-11
-1.125286 -1.0286650000000002e-11
-1.124286 -9.195262999999995e-12
-1.123286 -7.660314499999998e-12
-1.122286 -5.7048645000000006e-12
-1.121286 -3.351907500000002e-12
-1.120286 -6.208620000000008e-13
-1.119286 2.4750405000000034e-12
-1.118286 5.930008999999998e-12
-1.117286 9.745275499999998e-12
-1.116286 1.3926771500000001e-11
-1.115286 1.8480837e-11
-1.114286 2.34080901e-11
-1.113286 2.86957775e-11
-1.112286 3.43091174e-11
-1.111286 4.0182325e-11
-1.110286 4.6210147500000006e-11
-1.109286 5.2240804999999985e-11
-1.108286 5.8071254999999994e-11
-1.107286 6.344570999999999e-11
-1.106286 6.805802e-11
-1.105286 7.155853999999998e-11
-1.104286 7.356576499999999e-11
-1.103286 7.368244500000001e-11
-1.102286 7.151586000000003e-11
-1.101286 6.670157499999998e-11
-1.100286 5.892911999999999e-11
-1.099286 4.796858000000004e-11
-1.098286 3.3696114999999965e-11
-1.097286 1.6116620000000012e-11
-1.096286 -4.617899999999968e-12
-1.095286 -2.8196410000000038e-11
-1.094286 -5.414467499999999e-11
-1.093286 -8.182929499999999e-11
-1.092286 -1.10471095e-10
-1.091286 -1.3916766000000002e-10
-1.090286 -1.66924135e-10
-1.089286 -1.9269141150000003e-10
-1.088286 -2.1540957499999998e-10
-1.087286 -2.340547335e-10
-1.086286 -2.4768653499999997e-10
-1.085286 -2.5549370500000003e-10
-1.084286 -2.56834855e-10
-1.083286 -2.5127242500000005e-10
-1.082286 -2.3859725e-10
-1.081286 -2.188426499999999e-10
-1.080286 -1.922867999999999e-10
-1.079286 -1.5944319999999998e-10
-1.078286 -1.210405e-10
-1.077286 -7.799205000000009e-11
-1.076286 -3.135760000000006e-11
-1.075286 1.77006e-11
-1.074286 6.796424999999996e-11
-1.073286 1.1820555000000003e-10
-1.072286 1.6723099999999998e-10
-1.071286 2.1391945000000008e-10
-1.070286 2.5725355000000006e-10
-1.069286 2.9634234999999996e-10
-1.068286 3.3043457500000003e-10
-1.067286 3.5892275e-10
-1.066286 3.8133893799999994e-10
-1.065286 3.9734385500000006e-10
-1.064286 4.06710872e-10
-1.063286 4.093077449999999e-10
-1.062286 4.0507826499999993e-10
-1.061286 3.9402595000000004e-10
-1.060286 3.7620240000000015e-10
-1.059286 3.5170179999999994e-10
-1.058286 3.2066159999999985e-10
-1.057286 2.832704000000001e-10
-1.056286 2.397823000000002e-10
-1.055286 1.905358500000001e-10
-1.054286 1.3597639999999984e-10
-1.053286 7.667884999999971e-11
-1.052286 1.3366900000000063e-11
-1.051286 -5.307189999999987e-11
-1.050286 -1.2157875000000013e-10
-1.049286 -1.909277999999999e-10
-1.048286 -2.597412999999998e-10
-1.047286 -3.2651630000000014e-10
-1.046286 -3.896646000000001e-10
-1.045286 -4.47563e-10
-1.044286 -4.986108999999999e-10
-1.043286 -5.412949100000001e-10
-1.042286 -5.74254095e-10
-1.041286 -5.9634277e-10
-1.040286 -6.066873049999999e-10
-1.039286 -6.0473172e-10
-1.038286 -5.9027025e-10
-1.037286 -5.6346375e-10
-1.036286 -5.248377999999998e-10
-1.035286 -4.752643999999999e-10
-1.034286 -4.1592640000000007e-10
-1.033286 -3.4826744999999994e-10
-1.032286 -2.739325000000001e-10
-1.031286 -1.9469985000000012e-10
-1.030286 -1.1241074999999982e-10
-1.029286 -2.890245000000001e-11
-1.028286 5.405309999999992e-11
-1.027286 1.3480124999999997e-10
-1.026286 2.1184324999999994e-10
-1.025286 2.8386175000000003e-10
-1.024286 3.497312500000002e-10
-1.023286 4.0851635000000013e-10
-1.022286 4.594595499999999e-10
-1.021286 5.0196145e-10
-1.020286 5.3555735e-10
-1.019286 5.598942999999998e-10
-1.018286 5.7471307e-10
-1.017286 5.79836962e-10
-1.016286 5.751709849999999e-10
-1.015286 5.60711388e-10
-1.014286 5.36565495e-10
-1.013286 5.0298045e-10
-1.012286 4.6037655000000016e-10
-1.011286 4.093825999999999e-10
-1.010286 3.5086719999999983e-10
-1.009286 2.8596120000000003e-10
-1.008286 2.1606710000000025e-10
-1.007286 1.4285095e-10
-1.006286 6.821274999999988e-11
-1.005286 -5.76410000000005e-12
-1.004286 -7.688414999999999e-11
-1.003286 -1.4293204999999992e-10
-1.002286 -2.0177695000000011e-10
-1.001286 -2.5148574999999997e-10
-1.000286 -2.9043889999999994e-10
-0.9992857 -3.1743824999999985e-10
-0.9982857 -3.317991499999999e-10
-0.9972857 -3.334202000000001e-10
-0.9962857 -3.2282255000000007e-10
-0.9952857 -3.0115424999999995e-10
-0.9942857 -2.70156285e-10
-0.9932857 -2.3208930000000003e-10
-0.9922857 -1.8962457e-10
-0.9912857 -1.4570298999999998e-10
-0.9902857 -1.0336938e-10
-0.9892857 -6.5592485e-11
-0.9882857 -3.508133000000001e-11
-0.9872857 -1.4109850000000014e-11
-0.9862857 -4.362009999999989e-12
-0.9852857 -6.8081149999999905e-12
-0.9842857 -2.1621815000000003e-11
-0.9832857 -4.814500500000001e-11
-0.9822857 -8.49042542e-11
-0.9812857 -1.29679445e-10
-0.9802857 -1.796209908e-10
-0.9792857 -2.3140891999999998e-10
-0.9782857 -2.8144405999999995e-10
-0.9772857 -3.2605868999999996e-10
-0.9762857 -3.6173275499999997e-10
-0.9752857 -3.853006000000001e-10
-0.9742857 -3.9413435000000016e-10
-0.9732857 -3.862915499999999e-10
-0.9722857 -3.6061699999999997e-10
-0.9712857 -3.1679234999999987e-10
-0.9702857 -2.5533279999999995e-10
-0.9692857 -1.7753150000000007e-10
-0.9682857 -8.535854999999989e-11
-0.9672857 1.867349999999981e-11
-0.9662857 1.316668499999998e-10
-0.9652857 2.5050254999999995e-10
-0.9642857 3.719972000000001e-10
-0.9632857 4.930374500000001e-10
-0.9622857 6.106813999999999e-10
-0.9612857 7.222204050000001e-10
-0.9602857 8.25196727e-10
-0.9592857 9.17378445e-10
-0.9582857 9.967007229999998e-10
-0.9572857 1.0611822500000001e-09
-0.9562857 1.108831e-09
-0.9552857 1.13755895e-09
-0.9542857 1.14511795e-09
-0.9532857 1.1290750999999999e-09
-0.9522857 1.0868394499999998e-09
-0.9512857 1.0157456499999998e-09
-0.9502857 9.131980500000001e-10
-0.9492857 7.768710500000003e-10
-0.9482857 6.049525e-10
-0.9472857 3.964159999999998e-10
-0.9462857 1.512984999999997e-10
-0.9452857 -1.2903550000000056e-10
-0.9442857 -4.416769999999996e-10
-0.9432857 -7.820184999999997e-10
-0.9422857 -1.1436877500000003e-09
-0.9412857 -1.51858315e-09
-0.9402857 -1.8970146499999997e-09
-0.9392857 -2.2679596999999996e-09
-0.9382857 -2.619414545e-09
-0.9372857 -2.9388343e-09
-0.9362857 -3.2136334550000004e-09
-0.9352857 -3.4317208499999997e-09
-0.9342857 -3.582038099999999e-09
-0.9332857 -3.6550715000000003e-09
-0.9322857 -3.6432990000000005e-09
-0.9312857 -3.5415534999999995e-09
-0.9302857 -3.347284500000001e-09
-0.9292857 -3.060694499999999e-09
-0.9282857 -2.684751499999998e-09
-0.9272857 -2.225081e-09
-0.9262857 -1.6897455000000018e-09
-0.9252857 -1.0889320000000013e-09
-0.9242857 -4.3457399999999857e-10
-0.9232857 2.600785000000013e-10
-0.9222857 9.808979999999991e-10
-0.9212857 1.7133159999999986e-09
-0.9202857 2.442722499999999e-09
-0.9192857 3.1548195000000003e-09
-0.9182857 3.835917000000001e-09
-0.9172857 4.473148500000001e-09
-0.9162857 5.0546445e-09
-0.9152857 5.569633949999999e-09
-0.9142857 6.00849977e-09
-0.9132857 6.36281525e-09
-0.9122857 6.62535723e-09
-0.9112857 6.790125800000001e-09
-0.9102857 6.852373999999998e-09
-0.9092857 6.808661e-09
-0.9082857 6.656929500000002e-09
-0.9072857 6.396602999999999e-09
-0.9062857 6.028699499999998e-09
-0.9052857 5.555939999999997e-09
-0.9042857 4.982844000000003e-09
-0.9032857 4.3157775000000014e-09
-0.9022857 3.5629509999999966e-09
-0.9012857 2.7343524999999977e-09
-0.9002857 1.8415855000000007e-09
-0.8992857 8.976274999999998e-10
-0.8982857 -8.3502499999998e-11
-0.8972857 -1.087137999999996e-09
-0.8962857 -2.098403000000002e-09
-0.8952857 -3.1026990000000022e-09
-0.8942857 -4.086143999999998e-09
-0.8932857 -5.035986499999999e-09
-0.8922857 -5.940936999999999e-09
-0.8912857 -6.791377e-09
-0.8902857 -7.579447500000002e-09
-0.8892857 -8.298974e-09
-0.8882857 -8.9452555e-09
-0.8872857 -9.514704549999999e-09
-0.8862857 -1.0004392849999998e-08
-0.8852857 -1.041152095e-08
-0.8842857 -1.073286365e-08
-0.8832857 -1.0964259999999998e-08
-0.8822857 -1.1100195999999998e-08
-0.8812857 -1.11335325e-08
-0.8802857 -1.1055433500000003e-08
-0.8792857 -1.0855522500000001e-08
-0.8782857 -1.0522295499999995e-08
-0.8772857 -1.0043772999999996e-08
-0.8762857 -9.408397000000006e-09
-0.8752857 -8.606074999999997e-09
-0.8742857 -7.629369999999997e-09
-0.8732857 -6.474719999999999e-09
-0.8722857 -5.143569999999997e-09
-0.8712857 -3.6433800000000053e-09
-0.8702857 -1.988365e-09
-0.8692857 -1.9987499999999767e-10
-0.8682857 1.6936449999999997e-09
-0.8672857 3.657134999999999e-09
-0.8662857 5.649900000000004e-09
-0.8652857 7.627044999999999e-09
-0.8642857 9.541344999999997e-09
-0.8632857 1.1345454e-08
-0.8622857 1.2994293500000001e-08
-0.8612857 1.4447500499999998e-08
-0.8602857 1.56717875e-08
-0.8592857 1.6643038999999998e-08
-0.8582857 1.7347945999999997e-08
-0.8572857 1.77850508e-08
-0.8562857 1.796509e-08
-0.8552857 1.7910543700000002e-08
-0.8542857 1.7654379e-08
-0.8532857 1.7238007999999998e-08
-0.8522857 1.67085665e-08
-0.8512857 1.6115664000000006e-08
-0.8502857 1.55078175e-08
-0.8492857 1.4928745e-08
-0.8482857 1.4413915000000005e-08
-0.8472857 1.3987474999999999e-08
-0.8462857 1.365987e-08
-0.8452857 1.3426414999999994e-08
-0.8442857 1.326683e-08
-0.8432857 1.3145960000000011e-08
-0.8422857 1.3015574999999987e-08
-0.8412857 1.281721999999999e-08
-0.8402857 1.248587e-08
-0.8392857 1.195410000000001e-08
-0.8382857 1.1156700000000017e-08
-0.8372857 1.0035114999999992e-08
-0.8362857 8.541439999999985e-09
-0.8352857 6.64189e-09
-0.8342857 4.319125000000006e-09
-0.8332857 1.573544999999989e-09
-0.8322857 -1.5766450000000012e-09
-0.8312857 -5.0966049999999875e-09
-0.8302857 -8.937054999999997e-09
-0.8292857 -1.3037349999999999e-08
-0.8282857 -1.7329109999999998e-08
-0.8272857 -2.1740084999999995e-08
-0.8262857 -2.6197935000000006e-08
-0.8252857 -3.0633520000000014e-08
-0.8242857 -3.498349999999999e-08
-0.8232857 -3.919205699999999e-08
-0.8222857 -4.3211555000000004e-08
-0.8212857 -4.70022505e-08
-0.8202857 -5.0531047e-08
-0.8192857 -5.37695975e-08
-0.8182857 -5.6691957999999996e-08
-0.8172857 -5.9272125e-08
-0.8162857 -6.148177e-08
-0.8152857 -6.328837499999999e-08
-0.8142857 -6.465414000000002e-08
-0.8132857 -6.553572500000002e-08
-0.8122857 -6.588479999999999e-08
-0.8112857 -6.564948499999998e-08
-0.8102857 -6.477639499999999e-08
-0.8092857 -6.321317000000002e-08
-0.8082857 -6.091126000000003e-08
-0.8072857 -5.7828309999999967e-08
-0.8062857 -5.393042499999996e-08
-0.8052857 -4.919385e-08
-0.8042857 -4.3605595000000013e-08
-0.8032857 -3.716345500000003e-08
-0.8022857 -2.9875100000000026e-08
-0.8012857 -2.1756549999999967e-08
-0.8002857 -1.2830399999999965e-08
-0.7992857 -3.1235500000000406e-09
-0.7982857 7.334400000000005e-09
-0.7972857 1.8512550000000027e-08
-0.7962857 3.037969999999994e-08
-0.7952857 4.2903769999999984e-08
-0.7942857 5.6050235e-08
-0.7932857 6.9779775e-08
-0.7922857 8.404488000000002e-08
-0.7912857 9.878545499999999e-08
-0.7902857 1.1392404e-07
-0.7892857 1.2936086500000003e-07
-0.7882857 1.4496929999999998e-07
-0.7872857 1.605918545e-07
-0.7862857 1.7603724e-07
-0.7852857 1.9107890049999997e-07
-0.7842857 2.0545521e-07
-0.7832857 2.1887155499999992e-07
-0.7822857 2.3100434499999995e-07
-0.7812857 2.4150707500000003e-07
-0.7802857 2.5001795e-07
-0.7792857 2.5616964999999994e-07
-0.7782857 2.596000500000001e-07
-0.7772857 2.5996385000000005e-07
-0.7762857 2.5694499999999995e-07
-0.7752857 2.5026869999999997e-07
-0.7742857 2.397127499999999e-07
-0.7732857 2.2511840000000007e-07
-0.7722857 2.063988000000002e-07
-0.7712857 1.8354514999999982e-07
-0.7702857 1.5663114999999974e-07
-0.7692857 1.2581344999999995e-07
-0.7682857 9.132935000000013e-08
-0.7672857 5.349195e-08
-0.7662857 1.2681199999999868e-08
-0.7652857 -3.066734999999991e-08
-0.7642857 -7.607474999999978e-08
-0.7632857 -1.2303435e-07
-0.7622857 -1.7102585000000005e-07
-0.7612857 -2.1952979999999994e-07
-0.7602857 -2.6804169999999993e-07
-0.7592857 -3.1608189999999997e-07
-0.7582857 -3.6320435000000013e-07
-0.7572857 -4.090011000000001e-07
-0.7562857 -4.5310305e-07
-0.7552857 -4.9517653e-07
-0.7542857 -5.349171849999999e-07
-0.7532857 -5.7204072e-07
-0.7522857 -6.06271235e-07
-0.7512857 -6.373293500000001e-07
-0.7502857 -6.649199800000001e-07
-0.7492857 -6.887218000000002e-07
-0.7482857 -7.083789999999998e-07
-0.7472857 -7.234967999999999e-07
-0.7462857 -7.336404499999999e-07
-0.7452857 -7.3833785e-07
-0.7442857 -7.3708795e-07
-0.7432857 -7.293714499999996e-07
-0.7422857 -7.146648e-07
-0.7412857 -6.924568500000004e-07
-0.7402857 -6.622657500000004e-07
-0.7392857 -6.236561000000002e-07
-0.7382857 -5.762547999999998e-07
-0.7372857 -5.197664999999995e-07
-0.7362857 -4.539839999999996e-07
-0.7352857 -3.7879850000000073e-07
-0.7342857 -2.942075000000001e-07
-0.7332857 -2.0031749999999968e-07
-0.7322857 -9.735000000000018e-08
-0.7312857 1.4356500000000839e-08
-0.7302857 1.3434400000000005e-07
-0.7292857 2.6203049999999887e-07
-0.7282857 3.9670600000000027e-07
-0.7272857 5.375250000000003e-07
-0.7262857 6.835030499999996e-07
-0.7252857 8.335089000000001e-07
-0.7242857 9.862569000000001e-07
-0.7232857 1.14030695e-06
-0.7222857 1.2940631499999998e-06
-0.7212857 1.4457796500000003e-06
-0.7202857 1.59357415e-06
-0.7192857 1.735446135e-06
-0.7182857 1.8693045000000003e-06
-0.7172857 1.993001765e-06
-0.7162857 2.1043742500000005e-06
-0.7152857 2.2012882999999995e-06
-0.7142857 2.2816874999999997e-06
-0.7132857 2.3436433000000007e-06
-0.7122857 2.3853995e-06
-0.7112857 2.4054134999999997e-06
-0.7102857 2.4023904999999995e-06
-0.7092857 2.375305999999999e-06
-0.7082857 2.3234180000000014e-06
-0.7072857 2.2462660000000016e-06
-0.7062857 2.143665999999999e-06
-0.7052857 2.0156844999999993e-06
-0.7042857 1.8626110000000007e-06
-0.7032857 1.6849314999999999e-06
-0.7022857 1.483282999999998e-06
-0.7012857 1.2584279999999985e-06
-0.7002857 1.0112260000000017e-06
-0.6992857 7.426045000000005e-07
-0.6982857 4.5355949999999887e-07
-0.6972857 1.4514800000000066e-07
-0.6962857 -1.8150499999999988e-07
-0.6952857 -5.25175999999999e-07
-0.6942857 -8.845174999999987e-07
-0.6932857 -1.2580215e-06
-0.6922857 -1.6439790000000016e-06
-0.6912857 -2.0404425000000017e-06
-0.6902857 -2.4451845000000004e-06
-0.6892857 -2.855672499999999e-06
-0.6882857 -3.2690509999999986e-06
-0.6872857 -3.682129e-06
-0.6862857 -4.091387000000001e-06
-0.6852857 -4.49299225e-06
-0.6842857 -4.88282905e-06
-0.6832857 -5.2565417000000005e-06
-0.6822857 -5.60958315e-06
-0.6812857 -5.937273550000001e-06
-0.6802857 -6.2348643e-06
-0.6792857 -6.497604499999999e-06
-0.6782857 -6.7208025e-06
-0.6772857 -6.8998945e-06
-0.6762857 -7.0305110000000025e-06
-0.6752857 -7.108530500000002e-06
-0.6742857 -7.130138e-06
-0.6732857 -7.091877e-06
-0.6722857 -6.990699499999998e-06
-0.6712857 -6.824000000000001e-06
-0.6702857 -6.5896650000000016e-06
-0.6692857 -6.286112999999994e-06
-0.6682857 -5.912306499999995e-06
-0.6672857 -5.4677875e-06
-0.6662857 -4.952705000000003e-06
-0.6652857 -4.367825000000006e-06
-0.6642857 -3.7145349999999984e-06
-0.6632857 -2.9948649999999966e-06
-0.6622857 -2.2114750000000003e-06
-0.6612857 -1.3676649999999963e-06
-0.6602857 -4.673550000000041e-07
-0.6592857 4.84955e-07
-0.6582857 1.484144999999997e-06
-0.6572857 2.5245199999999905e-06
-0.6562857 3.599860000000005e-06
-0.6552857 4.703420000000009e-06
-0.6542857 5.8279650000000026e-06
-0.6532857 6.965807499999996e-06
-0.6522857 8.108851999999995e-06
-0.6512857 9.2486435e-06
-0.6502857 1.0376416500000001e-05
-0.6492857 1.1483159e-05
-0.6482857 1.2559671500000001e-05
-0.6472857 1.3596639e-05
-0.6462857 1.4584699500000003e-05
-0.6452857 1.55145062e-05
-0.6442857 1.6376795000000002e-05
-0.6432857 1.71624328e-05
-0.6422857 1.7862457e-05
-0.6412857 1.8468116999999997e-05
-0.6402857 1.8970885999999993e-05
-0.6392857 1.9362460000000007e-05
-0.6382857 1.96347675e-05
-0.6372857 1.9779964999999995e-05
-0.6362857 1.9790439999999995e-05
-0.6352857 1.965882499999999e-05
-0.6342857 1.9378004999999993e-05
-0.6332857 1.8941195000000007e-05
-0.6322857 1.834200500000002e-05
-0.6312857 1.7574585000000005e-05
-0.6302857 1.6633774999999995e-05
-0.6292857 1.551527499999999e-05
-0.6282857 1.4215869999999983e-05
-0.6272857 1.2733660000000005e-05
-0.6262857 1.1068280000000013e-05
-0.6252857 9.221104999999996e-06
-0.6242857 7.195434999999988e-06
-0.6232857 4.996645000000009e-06
-0.6222857 2.63227e-06
-0.6212857 1.1200999999999204e-07
-0.6202857 -2.5522250000000025e-06
-0.6192857 -5.3464899999999844e-06
-0.6182857 -8.254975000000001e-06
-0.6172857 -1.126016000000001e-05
-0.6162857 -1.4343079999999983e-05
-0.6152857 -1.7483560000000004e-05
-0.6142857 -2.0660450000000006e-05
-0.6132857 -2.3851864999999992e-05
-0.6122857 -2.7035329999999997e-05
-0.6112857 -3.0187950000000003e-05
-0.6102857 -3.3286475e-05
-0.6092857 -3.630733e-05
-0.6082857 -3.9226639e-05
-0.6072857 -4.2020151999999997e-05
-0.6062857 -4.46632035e-05
-0.6052857 -4.7130634e-05
-0.6042857 -4.9396757499999995e-05
-0.6032857 -5.1435314000000004e-05
-0.6022857 -5.321951000000001e-05
-0.6012857 -5.4722140000000005e-05
-0.6002857 -5.591564999999999e-05
-0.5992857 -5.677230999999999e-05
-0.5982857 -5.7264515e-05
-0.5972857 -5.736493500000002e-05
-0.5962857 -5.7046854999999994e-05
-0.5952857 -5.6284419999999974e-05
-0.5942857 -5.505290000000002e-05
-0.5932857 -5.3328920000000005e-05
-0.5922857 -5.1090684999999974e-05
-0.5912857 -4.8318194999999974e-05
-0.5902857 -4.499334500000002e-05
-0.5892857 -4.1100145e-05
-0.5882857 -3.662483500000004e-05
-0.5872857 -3.155591500000002e-05
-0.5862857 -2.588409499999998e-05
-0.5852857 -1.9602609999999978e-05
-0.5842857 -1.2707389999999965e-05
-0.5832857 -5.19674999999998e-06
-0.5822857 2.9282499999999685e-06
-0.5812857 1.1663549999999993e-05
-0.5802857 2.100243000000002e-05
-0.5792857 3.093521999999994e-05
-0.5782857 4.1449245000000026e-05
-0.5772857 5.2529134999999994e-05
-0.5762857 6.415672499999994e-05
-0.5752857 7.631118000000003e-05
-0.5742857 8.896918500000003e-05
-0.5732857 0.00010210514499999999
-0.5722857 0.00011569146999999998
-0.5712857 0.00012969878499999998
-0.5702857 0.000144096178
-0.5692857 0.000158851449
-0.5682857 0.00017393140200000002
-0.5672857 0.00018930203599999996
-0.5662857 0.00020492871000000004
-0.5652857 0.00022077633
-0.5642857 0.000236809555
-0.5632857 0.00025299286999999995
-0.5622857 0.00026929085000000006
-0.5612857 0.0002856680999999999
-0.5602857 0.00030208954999999993
-0.5592857 0.0003185207
-0.5582857 0.0003349276500000001
-0.5572857 0.0003512774000000001
-0.5562857 0.00036753789999999996
-0.5552857 0.00038367834999999983
-0.5542857 0.0003996691
-0.5532857 0.0004154816500000002
-0.5522857 0.00043108909999999993
-0.5512857 0.00044646579999999973
-0.5502857 0.0004615877500000002
-0.5492857 0.00047643225000000035
-0.5482857 0.0004909782999999995
-0.5472857 0.0005052061999999998
-0.5462857 0.0005190973000000005
-0.5452857 0.0005326352499999999
-0.5442857 0.0005458055499999998
-0.5432857 0.0005585953000000003
-0.5422857 0.0005709941500000002
-0.5412857 0.0005829949
-0.5402857 0.0005945934999999994
-0.5392857 0.0006057905
-0.5382857 0.0006165890000000008
-0.5372857 0.0006269985000000001
-0.5362857 0.0006370329999999989
-0.5352857 0.0006467095000000001
-0.5342857 0.0006560515000000002
-0.5332857 0.0006650834999999994
-0.5322857 0.0006738365000000004
-0.5312857 0.0006823459999999996
-0.5302857 0.0006906469999999993
-0.5292857 0.0006987775
-0.5282857 0.0007067755000000006
-0.5272857 0.0007146800000000006
-0.5262857 0.0007225294999999998
-0.5252857 0.0007303600000000001
-0.5242857 0.0007382069999999995
-0.5232857 0.0007461029999999993
-0.5222857 0.0007540800000000003
-0.5212857 0.0007621679999999992
-0.5202857 0.0007703945000000012
-0.5192857 0.0007787875000000012
-0.5182857 0.0007873719999999998
-0.5172857 0.0007961745000000004
-0.5162857 0.0008052214999999985
-0.5152857 0.0008145349999999997
-0.5142857 0.0008241414999999998
-0.5132857 0.000834065000000001
-0.5122857 0.0008443305000000013
-0.5112857 0.000854964499999999
-0.5102857 0.000865990999999999
-0.5092857 0.0008774349999999995
-0.5082857 0.000889319499999999
-0.5072857 0.0009016659999999992
-0.5062857 0.0009144930000000005
-0.5052857 0.0009278200000000023
-0.5042857 0.000941663500000001
-0.5032857 0.0009560379999999989
-0.5022857 0.0009709594999999985
-0.5012857 0.0009864420000000004
-0.5002857 0.0010024975000000002
-0.4992857 0.0010191370000000007
-0.4982857 0.0010363665
-0.4972857 0.0010541914999999998
-0.4962857 0.001072617000000002
-0.4952857 0.001091646500000001
-0.4942857 0.001111285999999997
-0.4932857 0.001131533499999999
-0.4922857 0.0011523810000000042
-0.4912857 0.001173822499999999
-0.4902857 0.0011958489999999984
-0.4892857 0.0012184415000000021
-0.4882857 0.0012415770000000009
-0.4872857 0.001265235
-0.4862857 0.0012893904999999983
-0.4852857 0.0013140149999999985
-0.4842857 0.0013390804999999998
-0.4832857 0.0013645545000000004
-0.4822857 0.0013904039999999976
-0.4812857 0.0014165980000000002
-0.4802857 0.0014431065000000002
-0.4792857 0.0014699055000000005
-0.4782857 0.0014969685000000002
-0.4772857 0.0015242789999999977
-0.4762857 0.0015518200000000004
-0.4752857 0.0015795789999999998
-0.4742857 0.0016075515000000006
-0.4732857 0.0016357345000000028
-0.4722857 0.0016641280000000004
-0.4712857 0.0016927259999999994
-0.4702857 0.0017215314999999988
-0.4692857 0.0017505499999999983
-0.4682857 0.0017797875000000033
-0.4672857 0.0018092465000000022
-0.4662857 0.0018389329999999998
-0.4652857 0.001868852499999996
-0.4642857 0.0018990104999999998
-0.4632857 0.0019294104999999972
-0.4622857 0.001960046499999993
-0.4612857 0.0019909085000000036
-0.4602857 0.002021982000000004
-0.4592857 0.002053274999999996
-0.4582857 0.002084774999999997
-0.4572857 0.0021164600000000023
-0.4562857 0.0021483300000000012
-0.4552857 0.002180390000000001
-0.4542857 0.0022126150000000063
-0.4532857 0.0022449950000000022
-0.4522857 0.002277545000000001
-0.4512857 0.0023102500000000007
-0.4502857 0.0023431049999999938
-0.4492857 0.0023761149999999985
-0.4482857 0.0024093150000000043
-0.4472857 0.0024427099999999977
-0.4462857 0.0024763049999999964
-0.4452857 0.0025101450000000053
-0.4442857 0.0025442399999999967
-0.4432857 0.0025786100000000007
-0.4422857 0.002613280000000003
-0.4412857 0.002648274999999998
-0.4402857 0.002683635000000004
-0.4392857 0.0027193699999999944
-0.4382857 0.0027554999999999984
-0.4372857 0.002792055000000009
-0.4362857 0.0028290499999999957
-0.4352857 0.0028665049999999992
-0.4342857 0.0029044300000000034
-0.4332857 0.002942824999999997
-0.4322857 0.0029816949999999986
-0.4312857 0.003021044999999994
-0.4302857 0.0030608849999999993
-0.4292857 0.0031012000000000014
-0.4282857 0.0031419949999999977
-0.4272857 0.003183290000000008
-0.4262857 0.0032250750000000065
-0.4252857 0.0032673649999999943
-0.4242857 0.003310149999999988
-0.4232857 0.0033534199999999945
-0.4222857 0.0033971900000000148
-0.4212857 0.0034414850000000128
-0.4202857 0.0034863100000000055
-0.4192857 0.003531669999999991
-0.4182857 0.003577599999999991
-0.4172857 0.003624130000000007
-0.4162857 0.003671264999999994
-0.4152857 0.003719025000000004
-0.4142857 0.0037674450000000147
-0.4132857 0.0038165349999999994
-0.4122857 0.0038663449999999915
-0.4112857 0.003916890000000003
-0.4102857 0.003968180000000006
-0.4092857 0.004020284999999981
-0.4082857 0.004073239999999988
-0.4072857 0.0041270800000000095
-0.4062857 0.004181844999999997
-0.4052857 0.0042375749999999926
-0.4042857 0.004294305000000015
-0.4032857 0.00435207
-0.4022857 0.004410899999999996
-0.4012857 0.004470825000000004
-0.4002857 0.004531889999999997
-0.3992857 0.004594094999999995
-0.3982857 0.004657454999999991
-0.3972857 0.0047219750000000015
-0.3962857 0.004787645000000012
-0.3952857 0.004854460000000004
-0.3942857 0.004922415000000003
-0.3932857 0.004991489999999999
-0.3922857 0.005061679999999995
-0.3912857 0.005132969999999999
-0.3902857 0.00520536499999999
-0.3892857 0.005278865000000006
-0.3882857 0.005353470000000009
-0.3872857 0.0054291949999999865
-0.3862857 0.005506054999999995
-0.3852857 0.005584105
-0.3842857 0.005663380000000002
-0.3832857 0.005743925000000016
-0.3822857 0.005825770000000023
-0.3812857 0.005908945000000005
-0.3802857 0.005993499999999996
-0.3792857 0.006079495000000002
-0.3782857 0.006166919999999985
-0.3772857 0.006255750000000004
-0.3762857 0.006346019999999994
-0.3752857 0.00643774499999999
-0.3742857 0.006530900000000008
-0.3732857 0.006625419999999999
-0.3722857 0.006721305000000008
-0.3712857 0.0068185300000000075
-0.3702857 0.006917044999999986
-0.3692857 0.007016839999999991
-0.3682857 0.007117865000000011
-0.3672857 0.007220115000000006
-0.3662857 0.007323594999999974
-0.3652857 0.0074282749999999755
-0.3642857 0.007534160000000007
-0.3632857 0.007641255000000023
-0.3622857 0.007749580000000011
-0.3612857 0.007859124999999977
-0.3602857 0.007969900000000002
-0.3592857 0.008081975
-0.3582857 0.008195365000000003
-0.3572857 0.008310125000000019
-0.3562857 0.008426289999999986
-0.3552857 0.008543905000000004
-0.3542857 0.008663024999999998
-0.3532857 0.008783694999999982
-0.3522857 0.008905955000000016
-0.3512857 0.009029825000000002
-0.3502857 0.009155359999999993
-0.3492857 0.009282600000000005
-0.3482857 0.009411590000000017
-0.3472857 0.009542329999999979
-0.3462857 0.009674884999999982
-0.3452857 0.009809310000000035
-0.3442857 0.009945595000000015
-0.3432857 0.010083794999999975
-0.3422857 0.010223879999999977
-0.3412857 0.010365850000000018
-0.3402857 0.010509760000000024
-0.3392857 0.010655614999999993
-0.3382857 0.010803409999999966
-0.3372857 0.010953139999999993
-0.3362857 0.011104814999999983
-0.3352857 0.011258495000000023
-0.3342857 0.011414160000000045
-0.3332857 0.011571730000000007
-0.3322857 0.01173125499999997
-0.3312857 0.011892779999999988
-0.3302857 0.012056350000000032
-0.3292857 0.012221970000000018
-0.3282857 0.012389685
-0.3272857 0.012559529999999958
-0.3262857 0.012731560000000029
-0.3252857 0.01290578000000004
-0.3242857 0.013082124999999944
-0.3232857 0.013260659999999959
-0.3222857 0.013441470000000032
-0.3212857 0.013624544999999997
-0.3202857 0.013809905000000016
-0.3192857 0.013997625000000038
-0.3182857 0.014187704999999983
-0.3172857 0.014380104999999957
-0.3162857 0.014574735000000017
-0.3152857 0.014771599999999989
-0.3142857 0.014970699999999958
-0.3132857 0.01517195000000006
-0.3122857 0.015375299999999988
-0.3112857 0.015580649999999972
-0.3102857 0.01578804999999998
-0.3092857 0.015997350000000018
-0.3082857 0.01620845000000006
-0.3072857 0.016421449999999973
-0.3062857 0.01663605000000001
-0.3052857 0.016852299999999973
-0.3042857 0.01707009999999993
-0.3032857 0.01728939999999999
-0.3022857 0.017510350000000067
-0.3012857 0.017732750000000023
-0.3002857 0.017956649999999998
-0.2992857 0.01818215000000002
-0.2982857 0.018409299999999965
-0.2972857 0.018638049999999958
-0.2962857 0.01886845000000005
-0.2952857 0.019100750000000003
-0.2942857 0.019334899999999933
-0.2932857 0.01957110000000006
-0.2922857 0.019809550000000002
-0.2912857 0.020050199999999966
-0.2902857 0.02029330000000005
-0.2892857 0.02053899999999999
-0.2882857 0.02078719999999994
-0.2872857 0.021038000000000084
-0.2862857 0.02129145000000006
-0.2852857 0.021547499999999983
-0.2842857 0.021806299999999928
-0.2832857 0.022067849999999892
-0.2822857 0.022332100000000084
-0.2812857 0.022599150000000096
-0.2802857 0.022868899999999994
-0.2792857 0.023141349999999943
-0.2782857 0.023416650000000025
-0.2772857 0.023694800000000068
-0.2762857 0.023975900000000015
-0.2752857 0.024260149999999907
-0.2742857 0.024547549999999925
-0.2732857 0.024838199999999994
-0.2722857 0.02513245000000008
-0.2712857 0.025430450000000087
-0.2702857 0.02573229999999996
-0.2692857 0.026038300000000025
-0.2682857 0.026348649999999984
-0.2672857 0.02666329999999987
-0.2662857 0.026982500000000038
-0.2652857 0.027306549999999975
-0.2642857 0.027635649999999894
-0.2632857 0.027969800000000124
-0.2622857 0.02830910000000011
-0.2612857 0.028653749999999895
-0.2602857 0.029003699999999848
-0.2592857 0.029359100000000044
-0.2582857 0.029720000000000114
-0.2572857 0.030086350000000095
-0.2562857 0.03045814999999998
-0.2552857 0.03083549999999988
-0.2542857 0.031218449999999943
-0.2532857 0.031606850000000075
-0.2522857 0.032000750000000085
-0.2512857 0.03239994999999993
-0.2502857 0.03280424999999988
-0.2492857 0.03321375000000007
-0.2482857 0.03362830000000006
-0.2472857 0.03404784999999991
-0.2462857 0.034472299999999984
-0.2452857 0.03490175000000007
-0.2442857 0.0353360500000001
-0.2432857 0.03577500000000001
-0.2422857 0.03621864999999994
-0.2412857 0.03666689999999996
-0.2402857 0.03711999999999991
-0.2392857 0.03757794999999996
-0.2382857 0.03804080000000008
-0.2372857 0.03850874999999999
-0.2362857 0.038981849999999985
-0.2352857 0.03946029999999995
-0.2342857 0.03994409999999988
-0.2332857 0.04043344999999998
-0.2322857 0.04092820000000004
-0.2312857 0.0414283500000002
-0.2302857 0.041934449999999956
-0.2292857 0.04244594999999982
-0.2282857 0.04296270000000006
-0.2272857 0.04348495
-0.2262857 0.044012600000000054
-0.2252857 0.04454560000000007
-0.2242857 0.04508350000000016
-0.2232857 0.045626450000000054
-0.2222857 0.04617449999999991
-0.2212857 0.04672730000000009
-0.2202857 0.04728479999999979
-0.2192857 0.047847199999999895
-0.2182857 0.048414600000000016
-0.2172857 0.04898685000000007
-0.2162857 0.049564200000000065
-0.2152857 0.05014679999999976
-0.2142857 0.05073469999999996
-0.2132857 0.05132770000000011
-0.2122857 0.05192595000000029
-0.2112857 0.052529900000000046
-0.2102857 0.05313939999999999
-0.2092857 0.05375459999999987
-0.2082857 0.054375949999999895
-0.2072857 0.05500350000000022
-0.2062857 0.05563710000000009
-0.2052857 0.05627734999999982
-0.2042857 0.0569245499999999
-0.2032857 0.05757844999999997
-0.2022857 0.0582394499999998
-0.2012857 0.058907800000000066
-0.2002857 0.05958355000000024
-0.1992857 0.06026695000000001
-0.1982857 0.06095759999999994
-0.1972857 0.06165555000000018
-0.1962857 0.06236099999999993
-0.1952857 0.0630736499999997
-0.1942857 0.06379360000000013
-0.1932857 0.06452100000000026
-0.1922857 0.06525584999999975
-0.1912857 0.0659984
-0.1902857 0.06674875000000025
-0.1892857 0.06750669999999993
-0.1882857 0.06827264999999985
-0.1872857 0.06904664999999979
-0.1862857 0.06982899999999989
-0.1852857 0.07061990000000007
-0.1842857 0.07141955000000018
-0.1832857 0.07222825000000002
-0.1822857 0.0730458499999999
-0.1812857 0.07387280000000002
-0.1802857 0.07470899999999976
-0.1792857 0.0755545999999999
-0.1782857 0.07640955000000062
-0.1772857 0.07727394999999983
-0.1762857 0.07814779999999989
-0.1752857 0.07903110000000016
-0.1742857 0.07992459999999965
-0.1732857 0.08082824999999991
-0.1722857 0.08174210000000008
-0.1712857 0.08266580000000018
-0.1702857 0.08359929999999975
-0.1692857 0.08454299999999991
-0.1682857 0.08549685000000015
-0.1672857 0.08646090000000031
-0.1662857 0.0874348500000002
-0.1652857 0.08841889999999973
-0.1642857 0.08941349999999978
-0.1632857 0.09041835000000022
-0.1622857 0.0914329500000003
-0.1612857 0.09245739999999968
-0.1602857 0.09349204999999962
-0.1592857 0.09453725000000009
-0.1582857 0.09559300000000043
-0.1572857 0.09665925000000013
-0.1562857 0.0977368499999999
-0.1552857 0.0988257000000001
-0.1542857 0.09992545000000012
-0.1532857 0.10103649999999972
-0.1522857 0.10215914999999973
-0.1512857 0.1032935000000004
-0.1502857 0.10443910000000017
-0.1492857 0.10559634999999948
-0.1482857 0.10676594999999957
-0.1472857 0.1079475500000005
-0.1462857 0.10914120000000006
-0.1452857 0.11034754999999967
-0.1442857 0.11156660000000004
-0.1432857 0.11279805000000034
-0.1422857 0.11404265000000027
-0.1412857 0.1153006499999995
-0.1402857 0.11657174999999992
-0.1392857 0.11785615000000005
-0.1382857 0.11915484999999996
-0.1372857 0.12046700000000034
-0.1362857 0.1217920000000002
-0.1352857 0.12313099999999967
-0.1342857 0.12448300000000008
-0.1332857 0.12584800000000002
-0.1322857 0.12722649999999955
-0.1312857 0.12861850000000002
-0.1302857 0.13002400000000008
-0.1292857 0.13144300000000042
-0.1282857 0.13287600000000038
-0.1272857 0.13432249999999993
-0.1262857 0.1357829999999998
-0.1252857 0.1372585
-0.1242857 0.13874949999999994
-0.1232857 0.14025449999999953
-0.1222857 0.14177549999999953
-0.1212857 0.14331250000000068
-0.1202857 0.14486400000000077
-0.1192857 0.14643299999999942
-0.1182857 0.14801799999999915
-0.1172857 0.14961850000000065
-0.1162857 0.15123600000000068
-0.1152857 0.15286949999999905
-0.1142857 0.1545184999999992
-0.1132857 0.1561849999999999
-0.1122857 0.15786900000000118
-0.1112857 0.15956800000000076
-0.1102857 0.16128349999999947
-0.1092857 0.16301699999999947
-0.1082857 0.1647669999999999
-0.1072857 0.1665330000000001
-0.1062857 0.16831549999999945
-0.1052857 0.170115
-0.1042857 0.17193050000000026
-0.1032857 0.1737620000000003
-0.1022857 0.1756110000000009
-0.1012857 0.1774764999999993
-0.1002857 0.17935799999999877
-0.099285714 0.18125600000000008
-0.098285712 0.18316950000000046
-0.097285718 0.1850980000000005
-0.096285716 0.18704299999999968
-0.095285714 0.189004
-0.094285712 0.1909805000000007
-0.093285717 0.1929745000000006
-0.092285715 0.19498499999999963
-0.091285713 0.1970119999999991
-0.090285711 0.19905699999999987
-0.089285716 0.2011204999999999
-0.088285714 0.20320150000000045
-0.087285712 0.2053005000000009
-0.086285718 0.2074185
-0.085285716 0.20955649999999915
-0.084285714 0.2117144999999997
-0.083285712 0.21389250000000024
-0.082285717 0.21609100000000026
-0.081285715 0.21830799999999947
-0.080285713 0.2205444999999994
-0.079285711 0.22280150000000007
-0.078285716 0.22507850000000076
-0.077285714 0.22737650000000026
-0.076285712 0.22969549999999986
-0.075285718 0.2320360000000003
-0.074285716 0.23439849999999954
-0.073285714 0.2367834999999997
-0.072285712 0.23919100000000076
-0.071285717 0.2416199999999999
-0.070285715 0.2440719999999993
-0.069285713 0.24654700000000035
-0.068285711 0.24904400000000018
-0.067285717 0.25156449999999964
-0.066285715 0.25410950000000015
-0.065285712 0.2566760000000001
-0.064285718 0.2592655000000003
-0.063285716 0.2618795000000002
-0.062285714 0.26451649999999904
-0.061285716 0.26717799999999886
-0.060285714 0.2698639999999997
-0.059285715 0.27257650000000044
-0.058285713 0.27531500000000025
-0.057285715 0.27807850000000045
-0.056285713 0.28086949999999916
-0.055285715 0.28368950000000126
-0.054285713 0.28653749999999995
-0.053285714 0.28941249999999913
-0.052285716 0.292316000000001
-0.051285714 0.2952469999999987
-0.050285716 0.29820649999999904
-0.049285714 0.301192500000002
-0.048285715 0.3042045000000012
-0.047285713 0.3072464999999999
-0.046285715 0.31031549999999913
-0.045285713 0.3134099999999994
-0.044285715 0.3165329999999997
-0.043285713 0.31968249999999976
-0.042285714 0.32285900000000045
-0.041285716 0.3260635000000003
-0.040285714 0.329294000000002
-0.039285716 0.3325519999999995
-0.038285714 0.33583799999999897
-0.037285715 0.33915250000000113
-0.036285713 0.3424949999999998
-0.035285715 0.34586549999999777
-0.034285713 0.34926200000000024
-0.033285715 0.3526845000000018
-0.032285713 0.3561349999999999
-0.031285714 0.3596144999999987
-0.030285714 0.36312100000000075
-0.029285714 0.36665600000000004
-0.028285714 0.3702229999999988
-0.027285714 0.37381950000000175
-0.026285714 0.37744600000000134
-0.025285713 0.3811029999999983
-0.024285715 0.3847919999999975
-0.023285715 0.38851300000000166
-0.022285715 0.3922640000000025
-0.021285715 0.39604799999999885
-0.020285714 0.3998649999999989
-0.019285714 0.4037135000000005
-0.018285714 0.40759599999999896
-0.017285714 0.4115110000000004
-0.016285714 0.41545750000000076
-0.015285715 0.41943549999999985
-0.014285714 0.4234444999999997
-0.013285714 0.4274859999999999
-0.012285714 0.43156050000000107
-0.011285714 0.43566800000000033
-0.010285715 0.43980849999999794
-0.0092857145 0.44398349999999864
-0.0082857143 0.44819300000000245
-0.0072857141 0.4524365000000004
-0.0062857145 0.45671350000000016
-0.0052857143 0.46102350000000075
-0.0042857141 0.46536849999999974
-0.0032857142 0.469748999999998
-0.0022857143 0.4741654999999985
-0.0012857143 0.47861950000000114
-0.00028571428 0.4831120000000017
0.00071428571 0.48764049999999937
0.0017142857 0.49220549999999746
0.0027142856 0.49680700000000155
0.0037142858 0.5014445000000027
0.0047142855 0.5061199999999985
0.0057142857 0.5108360000000004
0.0067142858 0.5155944999999978
0.0077142855 0.5203910000000007
0.0087142857 0.5252280000000044
0.0097142858 0.5301059999999959
0.010714286 0.5350219999999983
0.011714286 0.5399780000000034
0.012714285 0.5449719999999978
0.013714286 0.5500069999999962
0.014714286 0.5550825000000009
0.015714286 0.5601965000000036
0.016714286 0.5653540000000006
0.017714286 0.5705515000000002
0.018714286 0.5757869999999999
0.019714287 0.5810609999999975
0.020714285 0.5863725000000024
0.021714285 0.5917269999999982
0.022714285 0.5971229999999963
0.023714285 0.6025600000000039
0.024714286 0.6080405000000004
0.025714286 0.6135609999999996
0.026714286 0.6191285000000009
0.027714286 0.6247429999999985
0.028714286 0.6303974999999991
0.029714286 0.6360965000000006
0.030714286 0.6418415000000027
0.031714287 0.647629999999999
0.032714285 0.6534624999999985
0.033714287 0.6593415000000018
0.034714285 0.6652700000000025
0.035714287 0.6712444999999982
0.036714286 0.6772635000000006
0.037714284 0.6833320000000002
0.038714286 0.689446499999995
0.039714284 0.6956049999999981
0.040714286 0.701809500000002
0.041714285 0.708064000000001
0.042714287 0.714368500000001
0.043714285 0.7207184999999979
0.044714287 0.7271154999999968
0.045714285 0.733562000000004
0.046714287 0.7400580000000031
0.047714286 0.7465974999999964
0.048714284 0.7531809999999982
0.049714286 0.7598079999999996
0.050714284 0.7664810000000016
0.051714286 0.7732045000000023
0.052714285 0.779976999999997
0.053714287 0.7867985000000018
0.054714285 0.793673000000001
0.055714287 0.8005999999999963
0.056714285 0.8075730000000031
0.057714287 0.8145990000000038
0.058714285 0.8216769999999975
0.059714288 0.8288039999999962
0.060714286 0.8359869999999985
0.061714284 0.8432285000000003
0.062714286 0.850524500000001
0.063714288 0.8578730000000037
0.064714283 0.8652745000000002
0.065714285 0.8727309999999994
0.066714287 0.8802395000000022
0.067714289 0.887797499999997
0.068714283 0.895411500000001
0.069714285 0.9030805000000022
0.070714287 0.910804499999995
0.071714282 0.9185865
0.072714284 0.9264270000000043
0.073714286 0.9343290000000014
0.074714288 0.9422830000000023
0.075714283 0.9502890000000012
0.076714285 0.9583439999999941
0.077714287 0.9664500000000001
0.078714289 0.9746149999999981
0.079714283 0.9828399999999947
0.080714285 0.991125000000001
0.081714287 0.9994650000000044
0.082714289 1.0078600000000049
0.083714284 1.0163099999999916
0.084714286 1.0248099999999953
0.085714288 1.0333700000000086
0.086714283 1.0419950000000007
0.087714285 1.050669999999999
0.088714287 1.0594149999999996
0.089714289 1.0682300000000025
0.090714283 1.0771000000000022
0.091714285 1.0860349999999916
0.092714287 1.0950399999999942
0.093714289 1.1041050000000063
0.094714284 1.1132300000000062
0.095714286 1.1224249999999976
0.096714288 1.1316950000000037
0.097714283 1.1410249999999977
0.098714285 1.1504099999999997
0.099714287 1.1598600000000021
0.1007143 1.1693849999999977
0.1017143 1.1789750000000043
0.1027143 1.1886249999999992
0.1037143 1.198344999999996
0.1047143 1.2081299999999935
0.1057143 1.2179750000000005
0.1067143 1.2278900000000097
0.1077143 1.2378699999999976
0.1087143 1.2479099999999954
0.1097143 1.258020000000006
0.1107143 1.2681850000000028
0.1117143 1.2784149999999894
0.1127143 1.288709999999998
0.1137143 1.2990700000000073
0.1147143 1.3094999999999968
0.1157143 1.319989999999996
0.1167143 1.330540000000005
0.1177143 1.3411550000000036
0.1187143 1.3518399999999935
0.1197143 1.3625949999999962
0.1207143 1.3734200000000014
0.1217143 1.3843050000000052
0.1227143 1.3952549999999988
0.1237143 1.4062749999999946
0.1247143 1.4173650000000033
0.1257143 1.4285300000000052
0.1267143 1.4397599999999966
0.1277143 1.451054999999999
0.1287143 1.4624150000000025
0.1297143 1.4738399999999954
0.1307143 1.4853400000000028
0.1317143 1.4969050000000002
0.1327143 1.5085299999999962
0.1337143 1.5202300000000069
0.1347143 1.5320100000000014
0.1357143 1.5438549999999966
0.1367143 1.555770000000005
0.1377143 1.567764999999997
0.1387143 1.5798299999999912
0.1397143 1.5919649999999987
0.1407143 1.6041700000000079
0.1417143 1.6164550000000013
0.1427143 1.6288200000000002
0.1437143 1.64125
0.1447143 1.6537549999999925
0.1457143 1.6663299999999979
0.1467143 1.6789750000000059
0.1477143 1.6917000000000082
0.1487143 1.7045000000000037
0.1497143 1.717374999999992
0.1507143 1.7303299999999866
0.1517143 1.7433650000000078
0.1527143 1.756485000000015
0.1537143 1.769689999999986
0.1547143 1.7829699999999826
0.1557143 1.7963350000000082
0.1567143 1.8097800000000177
0.1577143 1.8232850000000043
0.1587143 1.836859999999993
0.1597143 1.8505249999999906
0.1607143 1.8642649999999923
0.1617143 1.8780699999999946
0.1627143 1.8919550000000025
0.1637143 1.9059300000000192
0.1647143 1.919969999999993
0.1657143 1.934079999999991
0.1667143 1.9482800000000193
0.1677143 1.9625600000000096
0.1687143 1.9769299999999879
0.1697143 1.991379999999993
0.1707143 2.005894999999999
0.1717143 2.020504999999994
0.1727143 2.0352049999999973
0.1737143 2.049980000000005
0.1747143 2.064825000000015
0.1757143 2.0797450000000066
0.1767143 2.0947549999999864
0.1777143 2.109844999999993
0.1787143 2.1250100000000036
0.1797143 2.1402599999999996
0.1807143 2.1556050000000067
0.1817143 2.1710299999999974
0.1827143 2.1865349999999935
0.1837143 2.202135000000001
0.1847143 2.217829999999997
0.1857143 2.233599999999997
0.1867143 2.249445000000001
0.1877143 2.265375000000012
0.1887143 2.281390000000009
0.1897143 2.2974799999999878
0.1907143 2.3136399999999906
0.1917143 2.3298749999999977
0.1927143 2.346185000000008
0.1937143 2.362570000000001
0.1947143 2.3790199999999944
0.1957143 2.3955450000000136
0.1967143 2.4121499999999947
0.1977143 2.4288349999999816
0.1987143 2.4456049999999974
0.1997143 2.4624599999999988
0.2007143 2.479415000000013
0.2017143 2.4964450000000085
0.2027143 2.513545000000007
0.2037143 2.530730000000012
0.2047143 2.5479799999999964
0.2057143 2.5653199999999896
0.2067143 2.5827449999999903
0.2077143 2.600249999999997
0.2087143 2.6178549999999934
0.2097143 2.6355499999999994
0.2107143 2.653325000000011
0.2117143 2.6711850000000084
0.2127143 2.6891349999999923
0.2137143 2.7071799999999877
0.2147143 2.7253200000000155
0.2157143 2.743560000000012
0.2167143 2.7619049999999796
0.2177143 2.7803450000000005
0.2187143 2.798880000000011
0.2197143 2.8174850000000022
0.2207143 2.8361599999999956
0.2217143 2.8549099999999923
0.2227143 2.873744999999997
0.2237143 2.892679999999992
0.2247143 2.9116900000000125
0.2257143 2.9307750000000157
0.2267143 2.9499499999999843
0.2277143 2.9692099999999817
0.2287143 2.9885450000000047
0.2297143 3.007950000000008
0.2307143 3.0274399999999977
0.2317143 3.046995000000009
0.2327143 3.0666350000000278
0.2337143 3.0863799999999952
0.2347143 3.1061899999999634
0.2357143 3.1260549999999934
0.2367143 3.1460100000000115
0.2377143 3.1660299999999864
0.2387143 3.1861250000000085
0.2397143 3.2062900000000107
0.2407143 3.226520000000014
0.2417143 3.2468450000000275
0.2427143 3.267264999999965
0.2437143 3.287779999999957
0.2447143 3.308360000000036
0.2457143 3.3290350000000393
0.2467143 3.349804999999966
0.2477143 3.370664999999967
0.2487143 3.3916000000000155
0.2497143 3.4126250000000073
0.2507143 3.4337399999999874
0.2517143 3.4549249999999905
0.2527143 3.4762050000000047
0.2537143 3.4975800000000294
0.2547143 3.5190249999999916
0.2557143 3.5405650000000075
0.2567143 3.562215000000018
0.2577143 3.583939999999988
0.2587143 3.6057549999999896
0.2597143 3.627665000000002
0.2607143 3.649670000000025
0.2617143 3.6717599999999684
0.2627143 3.693925000000002
0.2637143 3.716185000000004
0.2647143 3.738539999999972
0.2657143 3.7609600000000283
0.2667143 3.7834500000000215
0.2677143 3.806014999999975
0.2687143 3.8286449999999723
0.2697143 3.851370000000024
0.2707143 3.874165000000013
0.2717143 3.897025000000002
0.2727143 3.9199599999999943
0.2737143 3.9429599999999883
0.2747143 3.9660600000000157
0.2757143 3.9892299999999805
0.2767143 4.0124400000000024
0.2777143 4.035725000000028
0.2787143 4.059099999999997
0.2797143 4.082564999999998
0.2807143 4.106105000000002
0.2817143 4.1296949999999795
0.2827143 4.153350000000001
0.2837143 4.1770999999999905
0.2847143 4.2009200000000035
0.2857143 4.224755
0.2867143 4.24866999999998
0.2877143 4.2726800000000145
0.2887143 4.2967499999999825
0.2897143 4.320890000000018
0.2907143 4.3451050000000135
0.2917143 4.36942
0.2927143 4.3938199999999945
0.2937143 4.4182849999999885
0.2947143 4.44282500000003
0.2957143 4.467439999999989
0.2967143 4.492094999999961
0.2977143 4.5168449999999885
0.2987143 4.541665000000038
0.2997143 4.566530000000038
0.3007143 4.591489999999963
0.3017143 4.616519999999999
0.3027143 4.641620000000015
0.3037143 4.6667849999999875
0.3047143 4.692000000000021
0.3057143 4.717290000000014
0.3067143 4.742669999999995
0.3077143 4.76808999999999
0.3087143 4.793564999999982
0.3097143 4.819130000000005
0.3107143 4.844740000000021
0.3117143 4.870399999999967
0.3127143 4.89609999999997
0.3137143 4.921850000000035
0.3147143 4.947650000000029
0.3157143 4.973494999999974
0.3167143 4.999409999999985
0.3177143 5.025350000000027
0.3187143 5.0513299999999965
0.3197143 5.077404999999976
0.3207143 5.103555000000003
0.3217143 5.129750000000024
0.3227143 5.155965000000007
0.3237143 5.182229999999965
0.3247143 5.208560000000009
0.3257143 5.234914999999997
0.3267143 5.261299999999953
0.3277143 5.287745000000059
0.3287143 5.314315000000056
0.3297143 5.340949999999966
0.3307143 5.3675799999999825
0.3317143 5.39427000000002
0.3327143 5.420999999999985
0.3337143 5.447724999999969
0.3347143 5.474500000000014
0.3357143 5.501365000000046
0.3367143 5.528285000000032
0.3377143 5.5552499999999245
0.3387143 5.582249999999938
0.3397143 5.609304999999991
0.3407143 5.636414999999999
0.3417143 5.663515000000046
0.3427143 5.690610000000026
0.3437143 5.717714999999967
0.3447143 5.744864999999988
0.3457143 5.772055000000022
0.3467143 5.799345000000004
0.3477143 5.82667999999998
0.3487143 5.854015000000042
0.3497143 5.881399999999991
0.3507143 5.908774999999981
0.3517143 5.936110000000043
0.3527143 5.963490000000013
0.3537143 5.990914999999975
0.3547143 6.018349999999985
0.3557143 6.045820000000028
0.3567143 6.073294999999964
0.3577143 6.100814999999981
0.3587143 6.128379999999992
0.3597143 6.155949999999983
0.3607143 6.18347
0.3617143 6.211039999999991
0.3627143 6.2386499999999945
0.3637143 6.266259999999998
0.3647143 6.29394000000007
0.3657143 6.321595000000069
0.3667143 6.349299999999953
0.3677143 6.376999999999946
0.3687143 6.404649999999963
0.3697143 6.432299999999981
0.3707143 6.459949999999999
0.3717143 6.487650000000077
0.3727143 6.515300000000009
0.3737143 6.543049999999974
0.3747143 6.570849999999999
0.3757143 6.598599999999964
0.3767143 6.626400000000077
0.3777143 6.654099999999982
0.3787143 6.681849999999947
0.3797143 6.709599999999999
0.3807143 6.737250000000017
0.3817143 6.765050000000043
0.3827143 6.792849999999982
0.3837143 6.8206000000000335
0.3847143 6.848399999999972
0.3857143 6.876099999999965
0.3867143 6.90375000000007
0.3877143 6.9314
0.3887143 6.958999999999958
0.3897143 6.986550000000029
0.3907143 7.014200000000047
0.3917143 7.041849999999977
0.3927143 7.069399999999962
0.3937143 7.0969500000000325
0.3947143 7.124450000000042
0.3957143 7.151949999999966
0.3967143 7.179349999999942
0.3977143 7.20664999999997
0.3987143 7.233949999999998
0.3997143 7.261200000000054
0.4007143 7.288499999999996
0.4017143 7.315749999999964
0.4027143 7.342850000000012
0.4037143 7.369899999999999
0.4047143 7.396900000000012
0.4057143 7.423849999999963
0.4067143 7.450800000000004
0.4077143 7.477750000000043
0.4087143 7.504599999999961
0.4097143 7.531399999999993
0.4107143 7.558249999999998
0.4117143 7.585050000000031
0.4127143 7.611649999999994
0.4137143 7.6381999999999834
0.4147143 7.664650000000026
0.4157143 7.690999999999947
0.4167143 7.717350000000042
0.4177143 7.743650000000077
0.4187143 7.769949999999938
0.4197143 7.7961499999999395
0.4207143 7.8222499999999915
0.4217143 7.848299999999984
0.4227143 7.874300000000003
0.4237143 7.900200000000075
0.4247143 7.925950000000053
0.4257143 7.951750000000003
0.4267143 7.9774999999999805
0.4277143 8.00309999999995
0.4287143 8.028599999999972
0.4297143 8.053949999999986
0.4307143 8.079200000000053
0.4317143 8.104349999999998
0.4327143 8.129399999999997
0.4337143 8.154400000000022
0.4347143 8.179300000000014
0.4357143 8.204099999999972
0.4367143 8.228899999999928
0.4377143 8.253600000000024
0.4387143 8.2782
0.4397143 8.30275
0.4407143 8.327100000000021
0.4417143 8.351300000000034
0.4427143 8.375450000000072
0.4437143 8.39949999999999
0.4447143 8.423449999999875
0.4457143 8.447200000000036
0.4467143 8.47075000000013
0.4477143 8.494149999999957
0.4487143 8.517399999999862
0.4497143 8.540599999999968
0.4507143 8.563700000000125
0.4517143 8.586699999999988
0.4527143 8.609599999999904
0.4537143 8.632400000000047
0.4547143 8.655150000000042
0.4557143 8.67769999999997
0.4567143 8.700050000000001
0.4577143 8.722300000000086
0.4587143 8.744299999999955
0.4597143 8.766049999999955
0.4607143 8.787749999999983
0.4617143 8.809199999999969
0.4627143 8.83045000000006
0.4637143 8.85160000000003
0.4647143 8.872600000000078
0.4657143 8.893450000000032
0.4667143 8.914149999999891
0.4677143 8.934749999999978
0.4687143 8.955149999999994
0.4697143 8.975349999999944
0.4707143 8.99545000000012
0.4717143 9.015400000000028
0.4727143 9.03504999999992
0.4737143 9.054499999999917
0.4747143 9.07375000000002
0.4757143 9.09275000000008
0.4767143 9.111600000000045
0.4777143 9.130249999999943
0.4787143 9.1486
0.4797143 9.166700000000013
0.4807143 9.184699999999907
0.4817143 9.202600000000025
0.4827143 9.220250000000103
0.4837143 9.23780000000006
0.4847143 9.255149999999949
0.4857143 9.272150000000021
0.4867143 9.288999999999998
0.4877143 9.305699999999883
0.4887143 9.322149999999898
0.4897143 9.338350000000045
0.4907143 9.354200000000027
0.4917143 9.369849999999943
0.4927143 9.38524999999999
0.4937143 9.400200000000101
0.4947143 9.415100000000065
0.4957143 9.429749999999986
0.4967143 9.444049999999919
0.4977143 9.458300000000051
0.4987143 9.47240000000009
0.4997143 9.486199999999938
0.5007143 9.499699999999944
0.5017143 9.512899999999934
0.5027143 9.525850000000059
0.5037143 9.538499999999992
0.5047143 9.550900000000057
0.5057143 9.563000000000105
0.5067143 9.574799999999966
0.5077143 9.58649999999988
0.5087143 9.59775000000003
0.5097143 9.60869999999999
0.5107143 9.619550000000004
0.5117143 9.630000000000056
0.5127143 9.640099999999943
0.5137143 9.65000000000011
0.5147143 9.659700000000035
0.5157143 9.669149999999918
0.5167143 9.67829999999996
0.5177143 9.687050000000037
0.5187143 9.695449999999953
0.5197143 9.703449999999906
0.5207143 9.711150000000016
0.5217143 9.71855000000011
0.5227143 9.725650000000016
0.5237143 9.732399999999933
0.5247143 9.738800000000033
0.5257143 9.745000000000067
0.5267143 9.750899999999909
0.5277143 9.75634999999999
0.5287143 9.761450000000082
0.5297143 9.766299999999957
0.5307143 9.770899999999964
0.5317143 9.775199999999955
0.5327143 9.779050000000012
0.5337143 9.78260000000005
0.5347143 9.785850000000075
0.5357143 9.78864999999999
0.5367143 9.790899999999846
0.5377143 9.792750000000087
0.5387143 9.794300000000138
0.5397143 9.795399999999905
0.5407143 9.796200000000004
0.5417143 9.796649999999941
0.5427143 9.79674999999989
0.5437143 9.796600000000142
0.5447143 9.795950000000136
0.5457143 9.794899999999995
0.5467143 9.793499999999865
0.5477143 9.79154999999985
0.5487143 9.789200000000047
0.5497143 9.786650000000002
0.5507143 9.78365000000002
0.5517143 9.780150000000127
0.5527143 9.77619999999995
0.5537143 9.771849999999985
0.5547143 9.766949999999962
0.5557143 9.761649999999976
0.5567143 9.75610000000012
0.5577143 9.750199999999932
0.5587143 9.743949999999925
0.5597143 9.737249999999982
0.5607143 9.730100000000103
0.5617143 9.722450000000139
0.5627143 9.714399999999866
0.5637143 9.705849999999856
0.5647143 9.696850000000083
0.5657143 9.68745
0.5667143 9.677450000000059
0.5677143 9.667050000000156
0.5687143 9.656249999999943
0.5697143 9.644949999999993
0.5707143 9.633249999999906
0.5717143 9.621099999999883
0.5727143 9.60855000000007
0.5737143 9.595549999999973
0.5747143 9.58209999999994
0.5757143 9.568200000000145
0.5767143 9.553850000000065
0.5777143 9.539049999999875
0.5787143 9.523699999999975
0.5797143 9.50770000000007
0.5807143 9.49109999999996
0.5817143 9.474049999999915
0.5827143 9.456500000000132
0.5837143 9.438299999999996
0.5847143 9.419749999999873
0.5857143 9.400800000000133
0.5867143 9.381299999999989
0.5877143 9.361349999999907
0.5887143 9.34090000000009
0.5897143 9.320049999999961
0.5907143 9.298599999999976
0.5917143 9.27650000000016
0.5927143 9.253899999999913
0.5937143 9.230749999999954
0.5947143 9.206850000000044
0.5957143 9.18245000000005
0.5967143 9.15760000000012
0.5977143 9.132199999999958
0.5987143 9.106099999999993
0.5997143 9.079449999999968
0.6007143 9.05229999999986
0.6017143 9.024600000000042
0.6027143 8.996450000000115
0.6037143 8.96779999999993
0.6047143 8.938650000000006
0.6057143 8.908950000000026
0.6067143 8.87869999999999
0.6077143 8.847849999999921
0.6087143 8.816349999999847
0.6097143 8.784099999999997
0.6107143 8.751250000000113
0.6117143 8.717949999999947
0.6127143 8.683849999999854
0.6137143 8.649200000000052
0.6147143 8.61400000000019
0.6157143 8.578050000000031
0.6167143 8.541700000000082
0.6177143 8.504800000000076
0.6187143 8.467199999999744
0.6197143 8.429249999999943
0.6207143 8.390700000000113
0.6217143 8.351350000000007
0.6227143 8.311500000000166
0.6237143 8.270900000000026
0.6247143 8.229499999999959
0.6257143 8.187600000000156
0.6267143 8.145199999999923
0.6277143 8.101949999999789
0.6287143 8.05795000000005
0.6297143 8.013650000000123
0.6307143 7.96879999999979
0.6317143 7.923149999999879
0.6327143 7.8769500000002575
0.6337143 7.830199999999884
0.6347143 7.782649999999933
0.6357143 7.734600000000244
0.6367143 7.686049999999778
0.6377143 7.636499999999838
0.6387143 7.586150000000319
0.6397143 7.5353000000000225
0.6407143 7.483749999999747
0.6417143 7.431399999999893
0.6427143 7.378499999999982
0.6437143 7.324850000000119
0.6447143 7.270449999999956
0.6457143 7.215350000000162
0.6467143 7.159450000000095
0.6477143 7.1029999999999704
0.6487143 7.04620000000003
0.6497143 6.988649999999791
0.6507143 6.9303499999999465
0.6517143 6.871500000000045
0.6527143 6.811699999999949
0.6537143 6.751150000000247
0.6547143 6.689850000000247
0.6557143 6.627849999999921
0.6567143 6.56509999999999
0.6577143 6.501349999999892
0.6587143 6.437100000000057
0.6597143 6.372300000000164
0.6607143 6.3067499999999725
0.6617143 6.240449999999828
0.6627143 6.1733499999997585
0.6637143 6.105749999999952
0.6647143 6.037600000000087
0.6657143 5.968850000000192
0.6667143 5.899349999999997
0.6677143 5.82894999999993
0.6687143 5.75779999999991
0.6697143 5.685899999999938
0.6707143 5.613299999999988
0.6717143 5.53969999999987
0.6727143 5.465150000000252
0.6737143 5.390100000000203
0.6747143 5.314349999999829
0.6757143 5.237599999999981
0.6767143 5.160050000000208
0.6777143 5.082049999999977
0.6787143 5.00324999999982
0.6797143 4.923700000000059
0.6807143 4.843649999999866
0.6817143 4.7628000000000945
0.6827143 4.681400000000266
0.6837143 4.599249999999791
0.6847143 4.515949999999921
0.6857143 4.431950000000073
0.6867143 4.347050000000005
0.6877143 4.26120000000009
0.6887143 4.174749999999797
0.6897143 4.087549999999898
0.6907143 3.9994500000001265
0.6917143 3.9106500000000293
0.6927143 3.821249999999901
0.6937143 3.731049999999847
0.6947143 3.6401500000001614
0.6957143 3.5485000000001765
0.6967143 3.456350000000108
0.6977143 3.363399999999767
0.6987143 3.2696499999998463
0.6997143 3.1752500000002684
0.7007143 3.0796999999999075
0.7017143 2.983200000000047
0.7027143 2.885799999999966
0.7037143 2.7874499999996916
0.7047143 2.688350000000159
0.7057143 2.5885500000003003
0.7067143 2.4877499999999273
0.7077143 2.3861999999999495
0.7087143 2.2843500000001296
0.7097143 2.18175000000001
0.7107143 2.07815000000007
0.7117143 1.9737999999998312
0.7127143 1.8689999999998292
0.7137143 1.7633999999999013
0.7147143 1.6568000000001526
0.7157143 1.5495000000000787
0.7167143 1.441349999999758
0.7177143 1.3321999999999639
0.7187143 1.2220500000000023
0.7197143 1.111050000000141
0.7207143 0.9991500000000597
0.7217143 0.8864500000000525
0.7227143 0.7730000000000931
0.7237143 0.6585999999999398
0.7247143 0.5437000000000497
0.7257143 0.42825000000010216
0.7267143 0.3119999999998818
0.7277143 0.1949999999997093
0.7287143 0.0771000000000105
0.7297143 -0.04154999999998743
0.7307143 -0.16109999999985858
0.7317143 -0.2815999999999236
0.7327143 -0.4029000000002614
0.7337143 -0.5253000000000202
0.7347143 -0.6485999999999992
0.7357143 -0.7725999999999567
0.7367143 -0.89739999999984
0.7377143 -1.0229500000000225
0.7387143 -1.1494500000000518
0.7397143 -1.2766500000000596
0.7407143 -1.4044500000000988
0.7417143 -1.5329999999997428
0.7427143 -1.6621999999997388
0.7437143 -1.7920500000000867
0.7447143 -1.9226000000000658
0.7457143 -2.054099999999892
0.7467143 -2.186600000000233
0.7477143 -2.319950000000126
0.7487143 -2.4541999999998927
0.7497143 -2.5894500000001734
0.7507143 -2.725599999999981
0.7517143 -2.8624999999997405
0.7527143 -3.0002000000001194
0.7537143 -3.1387500000000514
0.7547143 -3.278049999999935
0.7557143 -3.418150000000092
0.7567143 -3.5589499999998804
0.7577143 -3.700300000000073
0.7587143 -3.8424500000001913
0.7597143 -3.985299999999942
0.7607143 -4.128749999999723
0.7617143 -4.273100000000071
0.7627143 -4.418550000000188
0.7637143 -4.5649999999997775
0.7647143 -4.712299999999961
0.7657143 -4.860549999999991
0.7667143 -5.009799999999842
0.7677143 -5.159700000000045
0.7687143 -5.310200000000279
0.7697143 -5.4615000000000915
0.7707143 -5.613249999999667
0.7717143 -5.765799999999863
0.7727143 -5.919150000000331
0.7737143 -6.07315000000011
0.7747143 -6.228099999999737
0.7757143 -6.383650000000088
0.7767143 -6.539950000000045
0.7777143 -6.6971499999998745
0.7787143 -6.855100000000003
0.7797143 -7.013999999999979
0.7807143 -7.1739500000000955
0.7817143 -7.334900000000033
0.7827143 -7.496599999999923
0.7837143 -7.6590000000001375
0.7847143 -7.822000000000037
0.7857143 -7.985699999999915
0.7867143 -8.15000000000017
0.7877143 -8.314699999999869
0.7887143 -8.480249999999815
0.7897143 -8.646550000000058
0.7907143 -8.813449999999987
0.7917143 -8.98130000000011
0.7927143 -9.150100000000078
0.7937143 -9.319600000000024
0.7947143 -9.489949999999872
0.7957143 -9.66134999999986
0.7967143 -9.833500000000148
0.7977143 -10.006100000000199
0.7987143 -10.179549999999802
0.7997143 -10.353899999999971
0.8007143 -10.528750000000226
0.8017143 -10.704049999999896
0.8027143 -10.87989999999997
0.8037143 -11.056499999999996
0.8047143 -11.233599999999761
0.8057143 -11.411299999999901
0.8067143 -11.589750000000343
0.8077143 -11.769099999999963
0.8087143 -11.94944999999975
0.8097143 -12.130500000000211
0.8107143 -12.312249999999954
0.8117143 -12.494999999999868
0.8127143 -12.678500000000078
0.8137143 -12.862500000000027
0.8147143 -13.047249999999927
0.8157143 -13.232599999999858
0.8167143 -13.418500000000193
0.8177143 -13.60495000000024
0.8187143 -13.791800000000077
0.8197143 -13.978949999999754
0.8207143 -14.166899999999705
0.8217143 -14.355600000000301
0.8227143 -14.544800000000112
0.8237143 -14.7348999999998
0.8247143 -14.925850000000079
0.8257143 -15.11770000000006
0.8267143 -15.310499999999886
0.8277143 -15.504000000000037
0.8287143 -15.698199999999996
0.8297143 -15.892950000000008
0.8307143 -16.088099999999987
0.8317143 -16.2836999999999
0.8327143 -16.4797500000001
0.8337143 -16.67625000000006
0.8347143 -16.873249999999928
0.8357143 -17.070899999999977
0.8367143 -17.26905000000011
0.8377143 -17.467749999999953
0.8387143 -17.667099999999976
0.8397143 -17.867050000000027
0.8407143 -18.067849999999982
0.8417143 -18.269299999999937
0.8427143 -18.471450000000047
0.8437143 -18.674450000000057
0.8447143 -18.877900000000004
0.8457143 -19.08185000000003
0.8467143 -19.28619999999985
0.8477143 -19.490900000000007
0.8487143 -19.6959
0.8497143 -19.901249999999987
0.8507143 -20.107150000000033
0.8517143 -20.313549999999985
0.8527143 -20.52040000000005
0.8537143 -20.727950000000092
0.8547143 -20.936249999999912
0.8557143 -21.14494999999987
0.8567143 -21.35420000000006
0.8577143 -21.564100000000078
0.8587143 -21.774700000000077
0.8597143 -21.98584999999996
0.8607143 -22.197499999999927
0.8617143 -22.4096
0.8627143 -22.62189999999997
0.8637143 -22.834499999999956
0.8647143 -23.047349999999987
0.8657143 -23.26045000000006
0.8667143 -23.473799999999994
0.8677143 -23.687550000000073
0.8687143 -23.90185000000003
0.8697143 -24.116599999999924
0.8707143 -24.33190000000005
0.8717143 -24.547949999999958
0.8727143 -24.764650000000042
0.8737143 -24.981649999999966
0.8747143 -25.198949999999908
0.8757143 -25.41670000000013
0.8767143 -25.63475000000002
0.8777143 -25.853149999999907
0.8787143 -26.07184999999998
0.8797143 -26.290699999999973
0.8807143 -26.509800000000006
0.8817143 -26.729100000000113
0.8827143 -26.94865000000008
0.8837143 -27.16839999999995
0.8847143 -27.388450000000002
0.8857143 -27.608949999999993
0.8867143 -27.829949999999894
0.8877143 -28.05150000000003
0.8887143 -28.273650000000018
0.8897143 -28.496149999999997
0.8907143 -28.71890000000002
0.8917143 -28.94179999999996
0.8927143 -29.16464999999993
0.8937143 -29.38760000000002
0.8947143 -29.610650000000057
0.8957143 -29.833949999999966
0.8967143 -30.057450000000024
0.8977143 -30.28120000000004
0.8987143 -30.50520000000001
0.8997143 -30.72934999999999
0.9007143 -30.95369999999995
0.9017143 -31.178150000000027
0.9027143 -31.402900000000038
0.9037143 -31.628050000000012
0.9047143 -31.8535
0.9057143 -32.07925
0.9067143 -32.30519999999999
0.9077143 -32.531149999999975
0.9087143 -32.757100000000044
0.9097143 -32.98299999999997
0.9107143 -33.2087
0.9117143 -33.434340000000006
0.9127143 -33.66004999999991
0.9137143 -33.885940000000055
0.9147143 -34.11206500000003
0.9157143 -34.33841999999996
0.9167143 -34.56492
0.9177143 -34.79151000000003
0.9187143 -35.018220000000014
0.9197143 -35.24494999999996
0.9207143 -35.47165500000001
0.9217143 -35.69840999999999
0.9227143 -35.92522999999997
0.9237143 -36.152030000000025
0.9247143 -36.378764999999994
0.9257143 -36.60537999999997
0.9267143 -36.831805
0.9277143 -37.058000000000014
0.9287143 -37.28402
0.9297143 -37.50996000000001
0.9307143 -37.73591000000001
0.9317143 -37.96198999999999
0.9327143 -38.188255000000005
0.9337143 -38.41464500000001
0.9347143 -38.64104999999999
0.9357143 -38.86737
0.9367143 -39.0935115
0.9377143 -39.3193985
0.9387143 -39.5450346125
0.9397143 -39.77045100000001
0.9407143 -39.9956818875
0.9417143 -40.2207555
0.9427143 -40.445632
0.9437143 -40.670269999999995
0.9447143 -40.894645000000004
0.9457143 -41.11874
0.9467143 -41.342594999999996
0.9477143 -41.566265
0.9487143 -41.789805000000015
0.9497143 -42.013265
0.9507143 -42.23664499999999
0.9517143 -42.45986000000001
0.9527143 -42.68279000000001
0.9537143 -42.905329999999964
0.9547143 -43.12738499999999
0.9557143 -43.34892000000001
0.9567143 -43.569995
0.9577143 -43.79069500000002
0.9587143 -44.011185000000005
0.9597143 -44.231489999999994
0.9607143 -44.451559999999965
0.9617143 -44.671355
0.9627143 -44.89084000000006
0.9637143 -45.11000999999999
0.9647143 -45.328749999999985
0.9657143 -45.54709999999998
0.9667143 -45.76514999999996
0.9677143 -45.98280000000007
0.9687143 -46.199999999999974
0.9697143 -46.41679999999992
0.9707143 -46.63305000000007
0.9717143 -46.8487
0.9727143 -47.06369999999994
0.9737143 -47.27810000000002
0.9747143 -47.49204999999999
0.9757143 -47.70550000000005
0.9767143 -47.9185
0.9777143 -48.13109999999999
0.9787143 -48.34339999999996
0.9797143 -48.555249999999994
0.9807143 -48.766550000000144
0.9817143 -48.97724999999992
0.9827143 -49.187249999999885
0.9837143 -49.39660000000002
0.9847143 -49.605200000000025
0.9857143 -49.81310000000006
0.9867143 -50.02029999999994
0.9877143 -50.22684999999999
0.9887143 -50.43270000000006
0.9897143 -50.637899999999945
0.9907143 -50.84240000000003
0.9917143 -51.046250000000114
0.9927143 -51.249549999999964
0.9937143 -51.452399999999884
0.9947143 -51.65470000000008
0.9957143 -51.85629999999997
0.9967143 -52.057299999999984
0.9977143 -52.257450000000105
0.9987143 -52.456749999999985
0.9997143 -52.65510000000001
1.000714 -52.85244999999988
1.001714 -53.04899999999998
1.002714 -53.24455000000009
1.003714 -53.43929999999993
1.004714 -53.63329999999999
1.005714 -53.82649999999995
1.006714 -54.01884999999985
1.007714 -54.21045000000013
1.008714 -54.40135000000026
1.009714 -54.591500000000096
1.010714 -54.78094999999995
1.011714 -54.96924999999971
1.012714 -55.15684999999986
1.013714 -55.34350000000015
1.014714 -55.528999999999996
1.015714 -55.71355
1.016714 -55.896849999999965
1.017714 -56.07904999999982
1.018714 -56.2602500000002
1.019714 -56.44055000000002
1.020714 -56.61994999999996
1.021714 -56.79840000000005
1.022714 -56.97589999999996
1.023714 -57.15249999999998
1.024714 -57.32830000000008
1.025714 -57.503199999999964
1.026714 -57.67719999999997
1.027714 -57.85000000000026
1.028714 -58.02154999999982
1.029714 -58.19204999999994
1.030714 -58.36134999999999
1.031714 -58.529149999999795
1.032714 -58.69565000000028
1.033714 -58.861050000000304
1.034714 -59.02519999999994
1.035714 -59.18814999999987
1.036714 -59.35019999999992
1.037714 -59.51135000000009
1.038714 -59.67114999999995
1.039714 -59.82985000000003
1.040714 -59.987599999999915
1.041714 -60.14424999999969
1.042714 -60.29980000000003
1.043714 -60.45380000000017
1.044714 -60.60635000000002
1.045714 -60.757800000000096
1.046714 -60.90774999999993
1.047714 -61.05604999999993
1.048714 -61.20260000000016
1.049714 -61.34770000000012
1.050714 -61.49169999999995
1.051714 -61.6345499999997
1.052714 -61.776100000000135
1.053714 -61.916550000000115
1.054714 -62.055899999999966
1.055714 -62.19374999999992
1.056714 -62.33004999999999
1.057714 -62.46510000000004
1.058714 -62.599049999999956
1.059714 -62.73109999999984
1.060714 -62.86164999999983
1.061714 -62.99090000000048
1.062714 -63.118350000000014
1.063714 -63.24429999999964
1.064714 -63.36830000000029
1.065714 -63.49085000000032
1.066714 -63.61234999999951
1.067714 -63.73189999999973
1.068714 -63.850350000000525
1.069714 -63.967699999999816
1.070714 -64.0835499999999
1.071714 -64.19829999999988
1.072714 -64.31115000000015
1.073714 -64.42255000000048
1.074714 -64.53249999999952
1.075714 -64.64014999999975
1.076714 -64.7459000000003
1.077714 -64.8498500000004
1.078714 -64.95190000000012
1.079714 -65.05209999999941
1.080714 -65.15089999999945
1.081714 -65.24850000000012
1.082714 -65.34420000000041
1.083714 -65.43845000000006
1.084714 -65.53119999999981
1.085714 -65.62209999999985
1.086714 -65.71189999999977
1.087714 -65.8001500000005
1.088714 -65.88695000000061
1.089714 -65.97189999999961
1.090714 -66.0545999999998
1.091714 -66.13545000000026
1.092714 -66.2137
1.093714 -66.28969999999956
1.094714 -66.36380000000011
1.095714 -66.43610000000022
1.096714 -66.50684999999974
1.097714 -66.57615000000006
1.098714 -66.64394999999975
1.099714 -66.71025000000024
1.100714 -66.7747500000003
1.101714 -66.83729999999998
1.102714 -66.89834999999977
1.103714 -66.9579999999996
1.104714 -67.01575000000042
1.105714 -67.07125000000036
1.106714 -67.12455000000006
1.107714 -67.17554999999959
1.108714 -67.22434999999956
1.109714 -67.27090000000004
1.110714 -67.31484999999981
1.111714 -67.35660000000004
1.112714 -67.39685000000037
1.113714 -67.4356000000001
1.114714 -67.47279999999995
1.115714 -67.50974999999993
1.116714 -67.5442499999998
1.117714 -67.57500000000027
1.118714 -67.60500000000043
1.119714 -67.62999999999977
1.120714 -67.6549999999998
1.121714 -67.67999999999982
1.122714 -67.70499999999984
1.123714 -67.72500000000042
1.124714 -67.73500000000001
1.125714 -67.74999999999976
1.126714 -67.76500000000019
1.127714 -67.77000000000032
1.128714 -67.77999999999992
1.129714 -67.78999999999952
1.130714 -67.7900000000002
1.131714 -67.7900000000002
1.132714 -67.78999999999952
1.133714 -67.7900000000002
1.134714 -67.7900000000002
1.135714 -67.78500000000007
1.136714 -67.77499999999978
1.137714 -67.76499999999949
1.138714 -67.75000000000044
1.139714 -67.73000000000057
1.140714 -67.71500000000013
1.141714 -67.69499999999957
1.142714 -67.66999999999953
1.143714 -67.65000000000035
1.144714 -67.62000000000018
1.145714 -67.59
1.146714 -67.55999999999985
1.147714 -67.52499999999952
1.148714 -67.49500000000005
1.149714 -67.45500000000028
1.150714 -67.41499999999984
1.151714 -67.37500000000007
1.152714 -67.33000000000085
1.153714 -67.28500000000027
1.154714 -67.22999999999868
1.155714 -67.18000000000002
1.156714 -67.13000000000136
1.157714 -67.06999999999962
1.158714 -67.0099999999993
1.159714 -66.94500000000019
1.160714 -66.88499999999986
1.161714 -66.81999999999938
1.162714 -66.75000000000014
1.163714 -66.68500000000105
1.164714 -66.61000000000028
1.165714 -66.53499999999951
1.166714 -66.46000000000014
1.167714 -66.37500000000045
1.168714 -66.29499999999955
1.169714 -66.21500000000002
1.170714 -66.12500000000021
1.171714 -66.03499999999902
1.172714 -65.94000000000044
1.173714 -65.84500000000048
1.174714 -65.744999999999
1.175714 -65.64500000000028
1.176714 -65.54500000000019
1.177714 -65.43999999999994
1.178714 -65.32999999999956
1.179714 -65.21999999999917
1.180714 -65.11500000000031
1.181714 -65.00499999999992
1.182714 -64.88500000000063
1.183714 -64.76499999999996
1.184714 -64.64499999999929
1.185714 -64.51999999999985
1.186714 -64.39500000000042
1.187714 -64.26500000000085
1.188714 -64.12999999999974
1.189714 -63.995000000000026
1.190714 -63.860000000000305
1.191714 -63.72000000000044
1.192714 -63.58000000000058
1.193714 -63.434999999999185
1.194714 -63.28499999999904
1.195714 -63.14000000000042
1.196714 -62.990000000000265
1.197714 -62.83499999999997
1.198714 -62.67999999999968
1.199714 -62.52499999999939
1.200714 -62.365000000000336
1.201714 -62.195000000001
1.202714 -62.03000000000042
1.203714 -61.859999999999694
1.204714 -61.68000000000007
1.205714 -61.5049999999992
1.206714 -61.32999999999972
1.207714 -61.15000000000009
1.208714 -60.97000000000047
1.209714 -60.7850000000007
1.210714 -60.59999999999954
1.211714 -60.40999999999963
1.212714 -60.21499999999958
1.213714 -60.024999999999665
1.214714 -59.82999999999961
1.215714 -59.63000000000079
1.216714 -59.42500000000045
1.217714 -59.21499999999996
1.218714 -59.00999999999962
1.219714 -58.79999999999913
1.220714 -58.58000000000113
1.221714 -58.3650000000005
1.222714 -58.144999999999726
1.223714 -57.92000000000019
1.224714 -57.69999999999942
1.225714 -57.48000000000003
1.226714 -57.250000000000355
1.227714 -57.01999999999929
1.228714 -56.789999999999615
1.229714 -56.555000000001186
1.230714 -56.314999999999834
1.231714 -56.06999999999973
1.232714 -55.83000000000116
1.233714 -55.58499999999966
1.234714 -55.329999999999266
1.235714 -55.075000000000266
1.236714 -54.819999999999865
1.237714 -54.559999999999334
1.238714 -54.30000000000018
1.239714 -54.04000000000103
1.240714 -53.77500000000035
1.241714 -53.50499999999953
1.242714 -53.235000000000085
1.243714 -52.964999999999264
1.244714 -52.69499999999982
1.245714 -52.4150000000001
1.246714 -52.13000000000023
1.247714 -51.850000000000506
1.248714 -51.56499999999925
1.249714 -51.27000000000048
1.250714 -50.97500000000033
1.251714 -50.68499999999892
1.252714 -50.39000000000016
1.253714 -50.0850000000011
1.254714 -49.77999999999927
1.255714 -49.47999999999897
1.256714 -49.18000000000006
1.257714 -48.87000000000086
1.258714 -48.55500000000013
1.259714 -48.244999999999536
1.260714 -47.93000000000019
1.261714 -47.61499999999946
1.262714 -47.29499999999997
1.263714 -46.9650000000002
1.264714 -46.635000000000424
1.265714 -46.30500000000065
1.266714 -45.97499999999949
1.267714 -45.63999999999957
1.268714 -45.30000000000089
1.269714 -44.95500000000069
1.270714 -44.61499999999924
1.271714 -44.26999999999903
1.272714 -43.92000000000007
1.273714 -43.57499999999986
1.274714 -43.22499999999951
1.275714 -42.875000000000554
1.276714 -42.514999999999915
1.277714 -42.15500000000066
1.278714 -41.79500000000003
1.279714 -41.4249999999991
1.280714 -41.05500000000095
1.281714 -40.69000000000017
1.282714 -40.3149999999991
1.283714 -39.93500000000066
1.284714 -39.56500000000113
1.285714 -39.18499999999992
1.286714 -38.7949999999998
1.287714 -38.41499999999998
1.288714 -38.03000000000001
1.289714 -37.639999999999894
1.290714 -37.24999999999979
1.291714 -36.85499999999953
1.292714 -36.464999999999414
1.293714 -36.0650000000004
1.294714 -35.65999999999986
1.295714 -35.25499999999931
1.296714 -34.84500000000001
1.297714 -34.44000000000086
1.298714 -34.03000000000017
1.299714 -33.6099999999992
1.300714 -33.190000000001
1.301714 -32.77500000000016
1.302714 -32.35499999999919
1.303714 -31.930000000000845
1.304714 -31.50499999999973
1.305714 -31.074999999999854
1.306714 -30.650000000000123
1.307714 -30.21999999999886
1.308714 -29.785000000000228
1.309714 -29.350000000000207
1.310714 -28.9049999999999
1.311714 -28.46499999999974
1.312714 -28.02499999999958
1.313714 -27.575000000000514
1.314714 -27.12000000000131
1.315714 -26.669999999999472
1.316714 -26.219999999999022
1.317714 -25.76000000000106
1.318714 -25.300000000000324
1.319714 -24.84499999999973
1.320714 -24.385000000000378
1.321714 -23.919999999999497
1.322714 -23.455000000000005
1.323714 -22.985000000000365
1.324714 -22.51499999999934
1.325714 -22.044999999999703
1.326714 -21.569999999999922
1.327714 -21.09500000000014
1.328714 -20.615000000000215
1.329714 -20.130000000000148
1.330714 -19.645000000000078
1.331714 -19.154999999999866
1.332714 -18.6699999999998
1.333714 -18.179999999999584
1.334714 -17.69000000000076
1.335714 -17.20000000000055
1.336714 -16.70000000000005
1.337714 -16.204999999999693
1.338714 -15.704999999999192
1.339714 -15.20500000000008
1.340714 -14.700000000000824
1.341714 -14.19500000000018
1.342714 -13.689999999999536
1.343714 -13.169999999999849
1.344714 -12.660000000000448
1.345714 -12.149999999999661
1.346714 -11.629999999999974
1.347714 -11.110000000000287
1.348714 -10.589999999999211
1.349714 -10.070000000000912
1.350714 -9.544999999999693
1.351714 -9.019999999999861
1.352714 -8.49500000000003
1.353714 -7.9700000000002
1.354714 -7.440000000000224
1.355714 -6.904999999998718
1.356714 -6.369999999999987
1.357714 -5.830000000001112
1.358714 -5.29000000000085
1.359714 -4.749999999999199
1.360714 -4.209999999998937
1.361714 -3.6649999999999183
1.362714 -3.1200000000009
1.363714 -2.57000000000035
1.364714 -2.0199999999997997
1.365714 -1.4749999999993935
1.366714 -0.9250000000002312
1.367714 -0.37000000000092514
1.368714 0.18999999999991246
1.369714 0.7450000000006063
1.370714 1.2999999999999123
1.371714 1.8599999999993622
1.372714 2.4250000000003435
1.373714 2.989999999999937
1.374714 3.5550000000009185
1.375714 4.1250000000006555
1.376714 4.6949999999990055
1.377714 5.26500000000013
1.378714 5.834999999999868
1.379714 6.404999999999605
1.380714 6.980000000000874
1.381714 7.554999999999367
1.382714 8.12999999999925
1.383714 8.710000000000662
1.384714 9.29500000000083
1.385714 9.874999999999467
1.386714 10.454999999999492
1.387714 11.040000000001049
1.388714 11.619999999999687
1.389714 12.209999999999999
1.390714 12.800000000000312
1.391714 13.389999999999237
1.392714 13.984999999999692
1.393714 14.575000000000005
1.394714 15.17000000000046
1.395714 15.765000000000917
1.396714 16.359999999999985
1.397714 16.954999999999053
1.398714 17.54999999999951
1.399714 18.150000000000112
1.400714 18.75000000000071
1.401714 19.349999999999923
1.402714 19.95999999999942
1.403714 20.56500000000017
1.404714 21.165000000000767
1.405714 21.775000000000265
1.406714 22.384999999999767
1.407714 22.994999999999266
1.408714 23.60000000000001
1.409714 24.210000000000896
1.410714 24.824999999999154
1.411714 25.43500000000004
1.412714 26.050000000001074
1.413714 26.664999999999328
1.414714 27.274999999998826
1.415714 27.88999999999986
1.416714 28.510000000001035
1.417714 29.130000000000823
1.418714 29.749999999999222
1.419714 30.36999999999901
1.420714 30.990000000000183
1.421714 31.60999999999997
1.422714 32.2349999999999
1.423714 32.86000000000122
1.424714 33.47999999999962
1.425714 34.10499999999955
1.426714 34.73000000000087
1.427714 35.34999999999927
1.428714 35.9749999999992
1.429714 36.605000000000665
1.430714 37.23500000000074
1.431714 37.86499999999943
1.432714 38.489999999999355
1.433714 39.12000000000082
1.434714 39.750000000000895
1.435714 40.37999999999958
1.436714 41.0149999999998
1.437714 41.644999999999875
1.438714 42.27499999999995
1.439714 42.91000000000017
1.440714 43.54000000000025
1.441714 44.17000000000032
1.442714 44.804999999999154
1.443714 45.43999999999937
1.444714 46.075000000000976
1.445714 46.704999999999664
1.446714 47.33999999999988
1.447714 47.980000000000246
1.448714 48.61499999999908
1.449714 49.25000000000068
1.450714 49.8850000000009
1.451714 50.51999999999973
1.452714 51.160000000000096
1.453714 51.80000000000046
1.454714 52.42999999999915
1.455714 53.064999999999365
1.456714 53.70499999999973
1.457714 54.33999999999995
1.458714 54.975000000000165
1.459714 55.60500000000024
1.460714 56.24000000000046
1.461714 56.879999999999434
1.462714 57.51499999999965
1.463714 58.150000000001256
1.464714 58.79500000000037
1.465714 59.43499999999935
1.466714 60.06499999999942
1.467714 60.704999999999785
1.468714 61.34
1.469714 61.97500000000022
1.470714 62.615000000000585
1.471714 63.24499999999927
1.472714 63.874999999999346
1.473714 64.5150000000011
1.474714 65.15000000000131
1.475714 65.78
1.476714 66.41499999999884
1.477714 67.04499999999891
1.478714 67.68000000000052
1.479714 68.31500000000074
1.480714 68.94999999999956
1.481714 69.58499999999978
1.482714 70.21499999999986
1.483714 70.84499999999994
1.484714 71.48000000000016
1.485714 72.11000000000023
1.486714 72.73500000000016
1.487714 73.36500000000024
1.488714 73.99000000000017
1.489714 74.6150000000001
1.490714 75.24000000000002
1.491714 75.86499999999997
1.492714 76.49500000000003
1.493714 77.11999999999996
1.494714 77.74499999999989
1.495714 78.36999999999983
1.496714 78.99499999999976
1.497714 79.61999999999969
1.498714 80.24000000000086
1.499714 80.86000000000065
1.500714 81.4849999999992
1.501714 82.10499999999898
1.502714 82.71499999999988
1.503714 83.33000000000091
1.504714 83.94500000000055
1.505714 84.55500000000005
1.506714 85.16999999999969
1.507714 85.78499999999933
1.508714 86.39000000000007
1.509714 87.00499999999973
1.510714 87.62000000000076
1.511714 88.22500000000011
1.512714 88.83499999999961
1.513714 89.44500000000049
1.514714 90.04999999999986
1.515714 90.65000000000045
1.516714 91.24999999999966
1.517714 91.85499999999902
1.518714 92.45499999999961
1.519714 93.04499999999993
1.520714 93.64500000000054
1.521714 94.24000000000099
1.522714 94.82999999999991
1.523714 95.42499999999899
1.524714 96.01500000000068
1.525714 96.605000000001
1.526714 97.19499999999992
1.527714 97.78500000000024
1.528714 98.37499999999916
1.529714 98.96499999999946
1.530714 99.54500000000088
1.531714 100.1249999999995
1.532714 100.70499999999953
1.533714 101.27500000000067
1.534714 101.85000000000055
1.535714 102.42499999999903
1.536714 102.99499999999877
1.537714 103.56500000000128
1.538714 104.13500000000101
1.539714 104.69999999999924
1.540714 105.26500000000021
1.541714 105.8299999999998
1.542714 106.3949999999994
1.543714 106.96000000000039
1.544714 107.51999999999984
1.545714 108.07499999999983
1.546714 108.62999999999982
1.547714 109.18499999999985
1.548714 109.73500000000038
1.549714 110.28000000000009
1.550714 110.82499999999982
1.551714 111.37000000000022
1.552714 111.90999999999977
1.553714 112.44499999999991
1.554714 112.98500000000016
1.555714 113.52499999999975
1.556714 114.05999999999985
1.557714 114.59499999999998
1.558714 115.12499999999994
1.559714 115.65500000000061
1.560714 116.18000000000043
1.561714 116.70499999999959
1.562714 117.2300000000001
1.563714 117.74500000000035
1.564714 118.25719999999997
1.565714 118.7694499999996
1.566714 119.27779999999986
1.567714 119.7833500000002
1.568714 120.28739999999996
1.569714 120.79029999999962
1.570714 121.29135000000026
1.571714 121.7909000000003
1.572714 122.2886499999999
1.573714 122.78334999999973
1.574714 123.27580000000005
1.575714 123.76570000000031
1.576714 124.25219999999959
1.577714 124.73610000000023
1.578714 125.21745000000016
1.579714 125.69539999999976
1.580714 126.16959999999997
1.581714 126.64089999999962
1.582714 127.10915000000016
1.583714 127.57440000000022
1.584714 128.03750000000002
1.585714 128.49870000000013
1.586714 128.95875000000015
1.587714 129.41694999999976
1.588714 129.87254999999934
1.589714 130.3259000000001
1.590714 130.77595000000053
1.591714 131.22149999999985
1.592714 131.66329999999974
1.593714 132.1019500000003
1.594714 132.5370499999999
1.595714 132.96864999999997
1.596714 133.39709999999997
1.597714 133.82215000000002
1.598714 134.24380000000014
1.599714 134.66235000000012
1.600714 135.07770000000008
1.601714 135.4904499999997
1.602714 135.90119999999996
1.603714 136.31005000000022
1.604714 136.7166999999999
1.605714 137.12050000000002
1.606714 137.5211000000001
1.607714 137.91789999999978
1.608714 138.30999999999983
1.609714 138.69760000000016
1.610714 139.08110000000022
1.611714 139.46084999999982
1.612714 139.83750000000003
1.613714 140.2114000000003
1.614714 140.58224999999973
1.615714 140.94969999999992
1.616714 141.31405000000018
1.617714 141.6750999999999
1.618714 142.03289999999998
1.619714 142.3878
1.620714 142.73965000000007
1.621714 143.08845000000002
1.622714 143.4340999999999
1.623714 143.7757500000001
1.624714 144.11275
1.625714 144.44494999999984
1.626714 144.77225
1.627714 145.09500000000003
1.628714 145.41385000000005
1.629714 145.72955000000005
1.630714 146.04259999999996
1.631714 146.35294
1.632714 146.66035
1.633714 146.96451499999995
1.634714 147.26498500000005
1.635714 147.561535
1.636714 147.85416999999995
1.637714 148.143059
1.638714 148.42830500000002
1.639714 148.70985100000001
1.640714 148.98743499999998
1.641714 149.26066999999998
1.642714 149.52921500000002
1.643714 149.79294500000003
1.644714 150.05208999999994
1.645714 150.30723499999996
1.646714 150.55895000000004
1.647714 150.80769999999998
1.648714 151.05375000000006
1.649714 151.29674999999995
1.650714 151.53614999999996
1.651714 151.77130000000002
1.652714 152.00179999999997
1.653714 152.22740000000005
1.654714 152.44809999999993
1.655714 152.66445000000004
1.656714 152.87670000000003
1.657714 153.0848999999999
1.658714 153.2891
1.659714 153.48915000000014
1.660714 153.68460000000016
1.661714 153.87554999999992
1.662714 154.06219999999985
1.663714 154.24490000000014
1.664714 154.42444999999998
1.665714 154.60064999999986
1.666714 154.7732999999999
1.667714 154.94209999999987
1.668714 155.106
1.669714 155.2647000000001
1.670714 155.4180000000002
1.671714 155.56590000000008
1.672714 155.70874999999984
1.673714 155.84709999999987
1.674714 155.98144999999994
1.675714 156.11184999999998
1.676714 156.23850000000027
1.677714 156.36104999999998
1.678714 156.4791499999999
1.679714 156.59259999999986
1.680714 156.70154999999977
1.681714 156.8064000000001
1.682714 156.90735000000038
1.683714 157.00420000000005
1.684714 157.0969999999998
1.685714 157.18529999999978
1.686714 157.26795
1.687714 157.34545000000014
1.688714 157.4181000000001
1.689714 157.4855
1.690714 157.54809999999966
1.691714 157.60660000000007
1.692714 157.6617500000002
1.693714 157.71355
1.694714 157.76119999999992
1.695714 157.80440000000007
1.696714 157.84279999999998
1.697714 157.87594999999988
1.698714 157.90385000000043
1.699714 157.9269500000001
1.700714 157.94524999999948
1.701714 157.95865000000006
1.702714 157.9653
1.703714 157.97320000000005
1.704714 157.9700000000003
1.705714 157.96000000000004
1.706714 157.94999999999973
1.707714 157.93500000000003
1.708714 157.91500000000013
1.709714 157.8900000000001
1.710714 157.86500000000007
1.711714 157.82999999999979
1.712714 157.79000000000002
1.713714 157.74999999999955
1.714714 157.70499999999964
1.715714 157.65000000000015
1.716714 157.59499999999994
1.717714 157.53000000000017
1.718714 157.45999999999952
1.719714 157.38999999999962
1.720714 157.31000000000077
1.721714 157.22999999999988
1.722714 157.1450000000002
1.723714 157.05500000000038
1.724714 156.95999999999904
1.725714 156.86000000000033
1.726714 156.75500000000008
1.727714 156.6449999999997
1.728714 156.53000000000054
1.729714 156.41500000000002
1.730714 156.29499999999933
1.731714 156.15999999999963
1.732714 156.0250000000013
1.733714 155.88500000000005
1.734714 155.74000000000004
1.735714 155.5899999999999
1.736714 155.42999999999944
1.737714 155.27500000000055
1.738714 155.11500000000012
1.739714 154.94499999999937
1.740714 154.77500000000003
1.741714 154.59500000000043
1.742714 154.40999999999926
1.743714 154.22999999999965
1.744714 154.03500000000096
1.745714 153.83500000000078
1.746714 153.6349999999992
1.747714 153.42500000000007
1.748714 153.21499999999958
1.749714 152.9950000000002
1.750714 152.77000000000066
1.751714 152.54499999999976
1.752714 152.31500000000008
1.753714 152.0750000000001
1.754714 151.83500000000015
1.755714 151.59000000000006
1.756714 151.3399999999998
1.757714 151.08999999999955
1.758714 150.82500000000024
1.759714 150.5649999999997
1.760714 150.2950000000003
1.761714 150.01500000000055
1.762714 149.73499999999945
1.763714 149.44999999999956
1.764714 149.15999999999957
1.765714 148.86000000000067
1.766714 148.56000000000037
1.767714 148.2549999999999
1.768714 147.94499999999934
1.769714 147.62999999999997
1.770714 147.31000000000049
1.771714 146.98499999999947
1.772714 146.65999999999983
1.773714 146.3350000000002
1.774714 146.00000000000028
1.775714 145.66000000000022
1.776714 145.30999999999986
1.777714 144.9549999999994
1.778714 144.60000000000028
1.779714 144.2349999999995
1.780714 143.8700000000001
1.781714 143.4950000000004
1.782714 143.1149999999992
1.783714 142.73500000000075
1.784714 142.3500000000008
1.785714 141.9599999999993
1.786714 141.56499999999906
1.787714 141.1700000000002
1.788714 140.76500000000104
1.789714 140.35500000000033
1.790714 139.94499999999965
1.791714 139.5300000000002
1.792714 139.1100000000006
1.793714 138.67999999999935
1.794714 138.24499999999932
1.795714 137.80500000000055
1.796714 137.36000000000027
1.797714 136.9099999999998
1.798714 136.45999999999935
1.799714 136.00500000000017
1.800714 135.54000000000065
1.801714 135.0799999999999
1.802714 134.6150000000004
1.803714 134.13999999999925
1.804714 133.66499999999948
1.805714 133.18499999999955
1.806714 132.69999999999948
1.807714 132.21000000000205
1.808714 131.71000000000154
1.809714 131.20999999999827
1.810714 130.70499999999763
1.811714 130.1899999999995
1.812714 129.67000000000118
1.813714 129.15500000000023
1.814714 128.62999999999903
1.815714 128.10000000000045
1.816714 127.57500000000199
1.817714 127.03500000000034
1.818714 126.4949999999987
1.819714 125.95499999999981
1.820714 125.40000000000052
1.821714 124.85000000000134
1.822714 124.29499999999926
1.823714 123.72999999999968
1.824714 123.15999999999994
1.825714 122.5900000000002
1.826714 122.01500000000031
1.827714 121.43000000000015
1.828714 120.84499999999998
1.829714 120.2599999999998
1.830714 119.66499999999935
1.831714 119.06499999999876
1.832714 118.47000000000108
1.833714 117.87000000000047
1.834714 117.26499999999973
1.835714 116.6499999999987
1.836714 116.03500000000044
1.837714 115.41500000000204
1.838714 114.79000000000073
1.839714 114.15999999999926
1.840714 113.52499999999766
1.841714 112.88999999999882
1.842714 112.25000000000263
1.843714 111.60500000000073
1.844714 110.94999999999855
1.845714 110.29499999999915
1.846714 109.63999999999973
1.847714 108.98000000000019
1.848714 108.32000000000063
1.849714 107.6500000000008
1.850714 106.98000000000096
1.851714 106.30500000000099
1.852714 105.62499999999808
1.853714 104.94499999999796
1.854714 104.25500000000032
1.855714 103.56499999999991
1.856714 102.86999999999935
1.857714 102.17000000000142
1.858714 101.46500000000059
1.859714 100.7549999999996
1.860714 100.04500000000138
1.861714 99.33000000000025
1.862714 98.61499999999911
1.863714 97.89500000000062
1.864714 97.17499999999934
1.865714 96.4500000000007
1.866714 95.72000000000192
1.867714 94.98999999999758
1.868714 94.25499999999865
1.869714 93.51999999999971
1.870714 92.77500000000049
1.871714 92.02500000000113
1.872714 91.274999999999
1.873714 90.51999999999948
1.874714 89.7549999999997
1.875714 88.99500000000005
1.876714 88.2350000000004
1.877714 87.4700000000006
1.878714 86.70000000000067
1.879714 85.92500000000058
1.880714 85.15500000000064
1.881714 84.38000000000056
1.882714 83.5950000000002
1.883714 82.80499999999968
1.884714 82.01999999999931
1.885714 81.23499999999895
1.886714 80.43500000000093
1.887714 79.63500000000012
1.888714 78.83499999999933
1.889714 78.02500000000101
1.890714 77.22000000000007
1.891714 76.40999999999897
1.892714 75.59500000000052
1.893714 74.78499999999943
1.894714 73.96999999999821
1.895714 73.14999999999961
1.896714 72.33000000000101
1.897714 71.5100000000024
1.898714 70.68500000000088
1.899714 69.84999999999908
1.900714 69.01999999999742
1.901714 68.18499999999838
1.902714 67.34000000000184
1.903714 66.49999999999989
1.904714 65.66000000000072
1.905714 64.81000000000125
1.906714 63.95999999999902
1.907714 63.10999999999956
1.908714 62.25499999999995
1.909714 61.405000000000484
1.910714 60.55500000000102
1.911714 59.69500000000127
1.912714 58.83499999999875
1.913714 57.979999999999144
1.914714 57.11499999999925
1.915714 56.23999999999907
1.916714 55.37000000000181
1.917714 54.50000000000177
1.918714 53.61999999999867
1.919714 52.739999999998346
1.920714 51.860000000000795
1.921714 50.98000000000047
1.922714 50.10000000000014
1.923714 49.21499999999968
1.924714 48.324999999999065
1.925714 47.44000000000137
1.926714 46.5550000000009
1.927714 45.66500000000029
1.928714 44.77499999999968
1.929714 43.88499999999907
1.930714 42.989999999998304
1.931714 42.09000000000018
1.932714 41.1950000000022
1.933714 40.289999999998386
1.934714 39.38500000000011
1.935714 38.48500000000199
1.936714 37.57499999999803
1.937714 36.664999999999615
1.938714 35.7550000000012
1.939714 34.85000000000016
1.940714 33.939999999998975
1.941714 33.030000000000555
1.942714 32.12000000000215
1.943714 31.20499999999804
1.944714 30.289999999999484
1.945714 29.370000000000786
1.946714 28.45499999999945
1.947714 27.540000000000898
1.948714 26.614999999999277
1.949714 25.68999999999766
1.950714 24.765000000001592
1.951714 23.835000000002605
1.952714 22.90999999999821
1.953714 21.984999999999367
1.954714 21.05500000000038
1.955714 20.12999999999876
1.956714 19.21000000000006
1.957714 18.28500000000122
1.958714 17.359999999999598
1.959714 16.439999999998122
1.960714 15.510000000001911
1.961714 14.575000000000005
1.962714 13.649999999998386
1.963714 12.720000000002173
1.964714 11.780000000000124
1.965714 10.844999999998217
1.966714 9.909999999999087
1.967714 8.96999999999981
1.968714 8.03500000000068
1.969714 7.1000000000015495
1.970714 6.164999999999643
1.971714 5.230000000000512
1.972714 4.300000000001525
1.973714 3.369999999999762
1.974714 2.4399999999979993
1.975714 1.5049999999988684
1.976714 0.5700000000025129
1.977714 -0.3649999999993936
1.978714 -1.305000000001444
1.979714 -2.240000000000575
1.980714 -3.1799999999998496
1.981714 -4.119999999999124
1.982714 -5.060000000001175
1.983714 -6.000000000000449
1.984714 -6.939999999999724
1.985714 -7.874999999998855
1.986714 -8.804999999997843
1.987714 -9.73500000000238
1.988714 -10.660000000001224
1.989714 -11.585000000000068
1.990714 -12.50999999999891
1.991714 -13.439999999997898
1.992714 -14.370000000002436
1.993714 -15.29500000000128
1.994714 -16.229999999997634
1.995714 -17.16499999999954
1.996714 -18.095000000001306
1.997714 -19.030000000000435
1.998714 -19.964999999999566
1.999714 -20.894999999998554
2.000714 -21.825000000000315
2.001714 -22.750000000001936
2.002714 -23.67500000000078
2.003714 -24.59499999999948
2.004714 -25.514999999998178
2.005714 -26.434999999999654
2.006714 -27.34500000000084
2.007714 -28.259999999999398
2.008714 -29.17500000000073
2.009714 -30.094999999999427
2.010714 -31.01999999999827
2.011714 -31.94000000000252
2.012714 -32.86000000000122
2.013714 -33.77499999999978
2.014714 -34.690000000001106
2.015714 -35.60499999999966
2.016714 -36.514999999998075
2.017714 -37.41999999999912
2.018714 -38.32000000000002
2.019714 -39.22000000000092
2.020714 -40.11500000000168
2.021714 -41.00999999999966
2.022714 -41.90999999999778
2.023714 -42.804999999998536
2.024714 -43.70000000000207
2.025714 -44.59500000000005
2.026714 -45.489999999998034
2.027714 -46.390000000001706
2.028714 -47.289999999999836
2.029714 -48.18999999999796
2.030714 -49.08000000000135
2.031714 -49.965000000001815
2.032714 -50.84499999999936
2.033714 -51.719999999999544
2.034714 -52.59499999999973
2.035714 -53.46499999999976
2.036714 -54.32999999999966
2.037714 -55.19499999999955
2.038714 -56.065000000002364
2.039714 -56.92999999999948
2.040714 -57.79999999999952
2.041714 -58.67000000000233
2.042714 -59.529999999999305
2.043714 -60.3949999999992
2.044714 -61.259999999999096
2.045714 -62.11999999999884
2.046714 -62.98000000000137
2.047714 -63.835000000000974
2.048714 -64.68000000000029
2.049714 -65.51999999999947
2.050714 -66.3549999999985
2.051714 -67.18000000000002
2.052714 -68.00500000000153
2.053714 -68.83500000000042
2.054714 -69.66999999999945
2.055714 -70.50000000000112
2.056714 -71.32499999999986
2.057714 -72.15499999999875
2.058714 -72.98500000000041
2.059714 -73.80999999999915
2.060714 -74.63000000000054
2.061714 -75.44500000000176
2.062714 -76.25500000000007
2.063714 -77.06999999999853
2.064714 -77.87499999999947
2.065714 -78.66499999999999
2.066714 -79.46000000000065
2.067714 -80.24500000000101
2.068714 -81.02499999999846
2.069714 -81.80999999999882
2.070714 -82.58999999999905
2.071714 -83.37000000000205
2.072714 -84.15500000000242
2.073714 -84.94000000000001
2.074714 -85.71999999999747
2.075714 -86.49999999999768
2.076714 -87.27000000000041
2.077714 -88.03000000000006
2.078714 -88.78999999999971
2.079714 -89.54500000000198
2.080714 -90.29500000000135
2.081714 -91.03999999999779
2.082714 -91.77999999999965
2.083714 -92.52000000000149
2.084714 -93.25500000000042
2.085714 -93.97999999999907
2.086714 -94.70500000000048
2.087714 -95.4300000000019
2.088714 -96.15500000000054
2.089714 -96.88499999999934
2.090714 -97.60999999999798
2.091714 -98.3349999999994
2.092714 -99.05000000000052
2.093714 -99.75000000000122
2.094714 -100.44999999999915
2.095714 -101.14999999999985
2.096714 -101.83500000000012
2.097714 -102.51500000000024
2.098714 -103.20000000000051
2.099714 -103.87499999999773
2.100714 -104.55000000000048
2.101714 -105.22500000000046
2.102714 -105.89000000000016
2.103714 -106.55499999999985
2.104714 -107.21999999999954
2.105714 -107.88000000000186
2.106714 -108.54000000000141
2.107714 -109.19999999999818
2.108714 -109.85499999999759
2.109714 -110.49999999999949
2.110714 -111.14000000000124
2.111714 -111.76999999999992
2.112714 -112.3900000000011
2.113714 -113.00500000000213
2.114714 -113.61500000000024
2.115714 -114.22499999999836
2.116714 -114.83499999999924
2.117714 -115.43999999999998
2.118714 -116.04500000000073
2.119714 -116.64500000000133
2.120714 -117.23999999999901
2.121714 -117.82999999999933
2.122714 -118.41999999999963
2.123714 -119.00499999999981
2.124714 -119.57999999999969
2.125714 -120.15499999999957
2.126714 -120.72499999999931
2.127714 -121.29000000000167
2.128714 -121.84500000000098
2.129714 -122.38499999999985
2.130714 -122.92000000000137
2.131714 -123.46000000000024
2.132714 -123.98999999999883
2.133714 -124.52000000000018
2.134714 -125.05499999999891
2.135714 -125.5849999999975
2.136714 -126.11000000000149
2.137714 -126.63499999999995
2.138714 -127.15000000000087
2.139714 -127.66000000000166
2.140714 -128.1599999999994
2.141714 -128.65499999999975
2.142714 -129.1500000000001
2.143714 -129.63500000000016
2.144714 -130.12000000000023
2.145714 -130.58999999999986
2.146714 -131.05499999999935
2.147714 -131.51999999999887
2.148714 -131.97500000000085
2.149714 -132.4249999999999
2.150714 -132.87499999999898
2.151714 -133.3250000000008
2.152714 -133.76999999999973
2.153714 -134.21500000000003
2.154714 -134.66000000000034
2.155714 -135.09500000000034
2.156714 -135.51499999999993
2.157714 -135.92999999999938
2.158714 -136.34000000000006
2.159714 -136.74000000000046
2.160714 -137.13499999999934
2.161714 -137.5299999999996
2.162714 -137.9199999999997
2.163714 -138.30000000000092
2.164714 -138.68000000000075
2.165714 -139.05499999999904
2.166714 -139.42499999999995
2.167714 -139.79000000000076
2.168714 -140.15
2.169714 -140.50999999999925
2.170714 -140.86499999999972
2.171714 -141.22000000000023
2.172714 -141.56500000000042
2.173714 -141.90000000000035
2.174714 -142.23000000000013
2.175714 -142.54499999999948
2.176714 -142.85500000000008
2.177714 -143.1600000000005
2.178714 -143.46499999999955
2.179714 -143.76499999999984
2.180714 -144.06500000000017
2.181714 -144.3600000000003
2.182714 -144.65000000000032
2.183714 -144.9350000000002
2.184714 -145.20999999999978
2.185714 -145.4899999999995
2.186714 -145.76000000000033
2.187714 -146.01999999999947
2.188714 -146.28499999999877
2.189714 -146.54000000000056
2.190714 -146.78500000000065
2.191714 -147.02500000000063
2.192714 -147.25000000000014
2.193714 -147.46999999999954
2.194714 -147.6900000000003
2.195714 -147.90499999999955
2.196714 -148.1099999999999
2.197714 -148.3200000000004
2.198714 -148.53499999999963
2.199714 -148.73499999999984
2.200714 -148.9299999999999
2.201714 -149.12499999999994
2.202714 -149.30499999999958
2.203714 -149.48000000000044
2.204714 -149.65499999999992
2.205714 -149.8199999999991
2.206714 -149.9750000000008
2.207714 -150.1300000000011
2.208714 -150.27999999999986
2.209714 -150.4199999999997
2.210714 -150.55499999999944
2.211714 -150.68000000000026
2.212714 -150.80499999999967
2.213714 -150.92999999999913
2.214714 -151.05000000000118
2.215714 -151.17000000000047
2.216714 -151.2849999999996
2.217714 -151.38999999999984
2.218714 -151.4950000000001
2.219714 -151.59000000000006
2.220714 -151.66999999999956
2.221714 -151.75000000000048
2.222714 -151.82499999999987
2.223714 -151.88999999999896
2.224714 -151.9500000000007
2.225714 -152.010000000001
2.226714 -152.06499999999983
2.227714 -152.10999999999976
2.228714 -152.1499999999995
2.229714 -152.19499999999942
2.230714 -152.23000000000042
2.231714 -152.25999999999988
2.232714 -152.28999999999937
2.233714 -152.31500000000008
2.234714 -152.33500000000066
2.235714 -152.3400000000008
2.236714 -152.34499999999954
2.237714 -152.3399999999994
2.238714 -152.3250000000004
2.239714 -152.30999999999995
2.240714 -152.2849999999999
2.241714 -152.25499999999974
2.242714 -152.22000000000014
2.243714 -152.18999999999997
2.244714 -152.1599999999998
2.245714 -152.11500000000058
2.246714 -152.06999999999996
2.247714 -152.01999999999992
2.248714 -151.96499999999972
2.249714 -151.90999999999954
2.250714 -151.84000000000032
2.251714 -151.76500000000024
2.252714 -151.69339999999977
2.253714 -151.61124999999998
2.254714 -151.51875000000007
2.255714 -151.4218999999997
2.256714 -151.31905000000043
2.257714 -151.2110000000004
2.258714 -151.09965000000003
2.259714 -150.98564999999965
2.260714 -150.86939999999979
2.261714 -150.7509500000004
2.262714 -150.62875000000017
2.263714 -150.5017499999997
2.264714 -150.36839999999984
2.265714 -150.22825000000003
2.266714 -150.08224999999987
2.267714 -149.92990000000026
2.268714 -149.77155000000033
2.269714 -149.60879999999997
2.270714 -149.44154999999986
2.271714 -149.2697500000001
2.272714 -149.09354999999985
2.273714 -148.91255000000007
2.274714 -148.72734999999972
2.275714 -148.53884999999968
2.276714 -148.34705000000002
2.277714 -148.15220000000025
2.278714 -147.9547500000001
2.279714 -147.75394999999995
2.280714 -147.54865000000012
2.281714 -147.3374499999999
2.282714 -147.11934999999988
2.283714 -146.89399999999983
2.284714 -146.6617
2.285714 -146.42379999999997
2.286714 -146.18170000000006
2.287714 -145.93660000000003
2.288714 -145.6892500000001
2.289714 -145.43945000000008
2.290714 -145.18645000000004
2.291714 -144.92940000000004
2.292714 -144.66775
2.293714 -144.4009999999999
2.294714 -144.1295999999998
2.295714 -143.85455000000024
2.296714 -143.5759000000002
2.297714 -143.2936499999999
2.298714 -143.00769999999983
2.299714 -142.71679999999995
2.300714 -142.4197500000002
2.301714 -142.11634999999993
2.302714 -141.80744999999996
2.303714 -141.49435
2.304714 -141.17879999999988
2.305714 -140.86230000000012
2.306714 -140.5449500000001
2.307714 -140.22624999999994
2.308714 -139.90470000000005
2.309714 -139.57850000000002
2.310714 -139.2466499999999
2.311714 -138.90869999999998
2.312714 -138.56505
2.313714 -138.21685000000002
2.314714 -137.86531000000002
2.315714 -137.510915
2.316714 -137.15357
2.317714 -136.79254500000002
2.318714 -136.42701
2.319714 -136.05656499999998
2.320714 -135.68153
2.321714 -135.30300799999998
2.322714 -134.922225
2.323714 -134.54027200000002
2.324714 -134.15747999999996
2.325714 -133.77311499999996
2.326714 -133.38567
2.327714 -132.99351500000003
2.328714 -132.59551499999995
2.329714 -132.19131500000003
2.330714 -131.78169000000003
2.331714 -131.3682
2.332714 -130.95279999999997
2.333714 -130.53679999999994
2.334714 -130.12030000000007
2.335714 -129.70229999999995
2.336714 -129.28144999999995
2.337714 -128.8565
2.338714 -128.42705000000004
2.339714 -127.99409999999997
2.340714 -127.55874999999996
2.341714 -127.12225000000004
2.342714 -126.68495000000001
2.343714 -126.2458000000001
2.344714 -125.80325000000005
2.345714 -125.35565000000008
2.346714 -124.902
2.347714 -124.44259999999998
2.348714 -123.97874999999989
2.349714 -123.51234999999974
2.350714 -123.04580000000003
2.351714 -122.58015000000017
2.352714 -122.11480000000017
2.353714 -121.64874999999984
2.354714 -121.18014999999983
2.355714 -120.70760000000014
2.356714 -120.23060000000001
2.357714 -119.74930000000008
2.358714 -119.265
2.359714 -118.77899999999977
2.360714 -118.29250000000013
2.361714 -117.80525000000021
2.362714 -117.31569999999975
2.363714 -116.82210000000006
2.364714 -116.32315000000004
2.365714 -115.81929999999983
2.366714 -115.31224999999992
2.367714 -114.80450000000002
2.368714 -114.29825000000005
2.369714 -113.79419999999993
2.370714 -113.29145000000021
2.371714 -112.78800000000014
2.372714 -112.28139999999962
2.373714 -111.77024999999978
2.374714 -111.25390000000026
2.375714 -110.73355000000006
2.376714 -110.2112500000002
2.377714 -109.68854999999986
2.378714 -109.16664999999979
2.379714 -108.64510000000021
2.380714 -108.12205000000006
2.381714 -107.59570000000022
2.382714 -107.06559999999963
2.383714 -106.53174999999959
2.384714 -105.99605000000054
2.385714 -105.46150000000019
2.386714 -104.92915000000005
2.387714 -104.39824999999985
2.388714 -103.86779999999942
2.389714 -103.33584999999978
2.390714 -102.79975000000023
2.391714 -102.25810000000016
2.392714 -101.71159999999983
2.393714 -101.16210000000041
2.394714 -100.61265000000029
2.395714 -100.06504999999986
2.396714 -99.51924999999986
2.397714 -98.97499999999975
2.398714 -98.42965000000022
2.399714 -97.88085000000044
2.400714 -97.32879999999957
2.401714 -96.7744999999999
2.402714 -96.21975000000046
2.403714 -95.66654999999952
2.404714 -95.11599999999994
2.405714 -94.56725000000013
2.406714 -94.01849999999962
2.407714 -93.46715000000046
2.408714 -92.91040000000001
2.409714 -92.35024999999993
2.410714 -91.78999999999992
2.411714 -91.22499999999964
2.412714 -90.66500000000019
2.413714 -90.10500000000005
2.414714 -89.5449999999999
2.415714 -88.99500000000005
2.416714 -88.44000000000004
2.417714 -87.87499999999976
2.418714 -87.31500000000031
2.419714 -86.75500000000017
2.420714 -86.19500000000002
2.421714 -85.63499999999988
2.422714 -85.07499999999973
2.423714 -84.51500000000028
2.424714 -83.96000000000028
2.425714 -83.40499999999959
2.426714 -82.83999999999999
2.427714 -82.2750000000004
2.428714 -81.70499999999997
2.429714 -81.13999999999967
2.430714 -80.57999999999954
2.431714 -80.02500000000023
2.432714 -79.47000000000023
2.433714 -78.9100000000001
2.434714 -78.35500000000009
2.435714 -77.8000000000001
2.436714 -77.2349999999998
2.437714 -76.67499999999966
2.438714 -76.12000000000036
2.439714 -75.5600000000002
2.440714 -75.00500000000021
2.441714 -74.45499999999966
2.442714 -73.89500000000021
2.443714 -73.33500000000076
2.444714 -72.78499999999882
2.445714 -72.22499999999937
2.446714 -71.66000000000116
2.447714 -71.11000000000061
2.448714 -70.56000000000007
2.449714 -70.00499999999937
2.450714 -69.45999999999897
2.451714 -68.91499999999995
2.452714 -68.37000000000093
2.453714 -67.82000000000038
2.454714 -67.26999999999983
2.455714 -66.72499999999943
2.456714 -66.17999999999901
2.457714 -65.635
2.458714 -65.09000000000098
2.459714 -64.55500000000086
2.460714 -64.0149999999992
2.461714 -63.47000000000019
2.462714 -62.93500000000007
2.463714 -62.39499999999981
2.464714 -61.855000000000935
2.465714 -61.32499999999958
2.466714 -60.78999999999945
2.467714 -60.25999999999948
2.468714 -59.73499999999965
2.469714 -59.205000000001064
2.470714 -58.67999999999984
2.471714 -58.155000000000015
2.472714 -57.625000000000036
2.473714 -57.099999999998815
2.474714 -56.57500000000037
2.475714 -56.050000000000544
2.476714 -55.52999999999947
2.477714 -55.01499999999992
2.478714 -54.500000000000384
2.479714 -53.9899999999996
2.480714 -53.47500000000005
2.481714 -52.960000000000505
2.482714 -52.46000000000001
2.483714 -51.95000000000061
2.484714 -51.444999999999965
2.485714 -50.94499999999946
2.486714 -50.44500000000035
2.487714 -49.949999999999996
2.488714 -49.44999999999949
2.489714 -48.955000000000524
2.490714 -48.465000000000316
2.491714 -47.969999999999956
2.492714 -47.47999999999975
2.493714 -46.99499999999968
2.494714 -46.50999999999961
2.495714 -46.02499999999954
2.496714 -45.545000000001004
2.497714 -45.06999999999983
2.498714 -44.59500000000005
2.499714 -44.12000000000027
2.500714 -43.6449999999991
2.501714 -43.17999999999961
2.502714 -42.71500000000012
2.503714 -42.24500000000047
2.504714 -41.78499999999974
2.505714 -41.32500000000039
2.506714 -40.860000000000895
2.507714 -40.4050000000003
2.508714 -39.95499999999985
2.509714 -39.5049999999994
2.510714 -39.050000000000196
2.511714 -38.60499999999989
2.512714 -38.16499999999973
2.513714 -37.71999999999942
2.514714 -37.28000000000065
2.515714 -36.84000000000049
2.516714 -36.40499999999908
2.517714 -35.97500000000059
2.518714 -35.55000000000086
2.519714 -35.12499999999974
2.520714 -34.70000000000001
2.521714 -34.28499999999918
2.522714 -33.86499999999959
2.523714 -33.445
2.524714 -33.03999999999946
2.525714 -32.63000000000016
2.526714 -32.22000000000086
2.527714 -31.825000000000603
2.528714 -31.424999999998814
2.529714 -31.024999999999803
2.530714 -30.630000000000933
2.531714 -30.235000000000678
2.532714 -29.849999999999323
2.533714 -29.45999999999921
2.534714 -29.070000000000483
2.535714 -28.695000000000803
2.536714 -28.319999999999734
2.537714 -27.945000000000054
2.538714 -27.575000000000514
2.539714 -27.209999999999734
2.540714 -26.840000000000195
2.541714 -26.474999999999415
2.542714 -26.115000000000165
2.543714 -25.754999999999526
2.544714 -25.399999999999036
2.545714 -25.05000000000007
2.546714 -24.710000000000008
2.547714 -24.365000000001192
2.548714 -24.019999999999598
2.549714 -23.679999999999534
2.550714 -23.34000000000086
2.551714 -23.004999999999555
2.552714 -22.674999999999777
2.553714 -22.350000000000147
2.554714 -22.030000000000662
2.555714 -21.709999999999784
2.556714 -21.399999999999196
2.557714 -21.089999999999996
2.558714 -20.775000000000652
2.559714 -20.470000000000212
2.560714 -20.159999999999624
2.561714 -19.855000000000565
2.562714 -19.565000000000556
2.563714 -19.274999999999153
2.564714 -18.98499999999914
2.565714 -18.695000000000515
2.566714 -18.41500000000079
2.567714 -18.129999999999534
2.568714 -17.844999999999665
2.569714 -17.57500000000023
2.570714 -17.29999999999926
2.571714 -17.029999999999824
2.572714 -16.770000000000675
2.573714 -16.515000000000278
2.574714 -16.259999999999884
2.575714 -16.000000000000735
2.576714 -15.750000000000487
2.577714 -15.499999999998849
2.578714 -15.249999999999986
2.579714 -15.010000000000023
2.580714 -14.77000000000006
2.581714 -14.530000000000099
2.582714 -14.299999999999036
2.583714 -14.075000000000893
2.584714 -13.849999999999973
2.585714 -13.629999999999198
2.586714 -13.409999999999812
2.587714 -13.195000000000567
2.588714 -12.979999999999936
2.589714 -12.769999999999449
2.590714 -12.570000000000636
2.591714 -12.375000000000579
2.592714 -12.17500000000038
2.593714 -11.975000000000179
2.594714 -11.785000000000267
2.595714 -11.594999999998967
2.596714 -11.404999999999054
2.597714 -11.21500000000053
2.598714 -11.030000000000761
2.599714 -10.854999999999892
2.600714 -10.684999999999167
2.601714 -10.51499999999983
2.602714 -10.350000000000637
2.603714 -10.190000000000198
2.604714 -10.034999999999904
2.605714 -9.884999999999755
2.606714 -9.72999999999946
2.607714 -9.580000000000698
2.608714 -9.440000000000836
2.609714 -9.299999999999587
2.610714 -9.159999999999723
2.611714 -9.025000000000006
2.612714 -8.890000000000287
2.613714 -8.760000000000712
2.614714 -8.629999999999749
2.615714 -8.499999999998787
2.616714 -8.374999999999355
2.617714 -8.255000000000068
2.618714 -8.149999999999824
2.619714 -8.040000000000823
2.620714 -7.930000000000437
2.621714 -7.830000000000337
2.622714 -7.730000000000237
2.623714 -7.634999999998893
2.624714 -7.540000000000324
2.625714 -7.440000000000224
2.626714 -7.349999999999024
2.627714 -7.265000000000743
2.628714 -7.185000000001218
2.629714 -7.104999999998918
2.630714 -7.024999999999393
2.631714 -6.950000000000012
2.632714 -6.870000000000487
2.633714 -6.799999999999862
2.634714 -6.739999999999524
2.635714 -6.680000000000574
2.636714 -6.630000000000525
2.637714 -6.580000000000474
2.638714 -6.529999999999037
2.639714 -6.484999999999131
2.640714 -6.435000000000468
2.641714 -6.390000000000562
2.642714 -6.349999999999412
2.643714 -6.304999999999506
2.644714 -6.26500000000113
2.645714 -6.235000000000268
2.646714 -6.204999999999405
2.647714 -6.1749999999999305
2.648714 -6.150000000000599
2.649714 -6.130000000000024
2.650714 -6.109999999999449
2.651714 -6.090000000000262
2.652714 -6.0749999999998305
2.653714 -6.069999999999687
2.654714 -6.064999999999543
2.655714 -6.060000000000787
2.656714 -6.06500000000093
2.657714 -6.069999999999687
2.658714 -6.064999999999543
2.659714 -6.064999999999543
2.660714 -6.069999999999687
2.661714 -6.0749999999998305
2.662714 -6.085000000000118
2.663714 -6.100000000000549
2.664714 -6.124999999999881
2.665714 -6.149999999999212
2.666714 -6.1749999999999305
2.667714 -6.205000000000793
2.668714 -6.230000000000125
2.669714 -6.254999999999455
2.670714 -6.290000000000462
2.671714 -6.330000000000224
2.672714 -6.364999999999843
2.673714 -6.404999999999605
2.674714 -6.449999999999512
2.675714 -6.490000000000662
2.676714 -6.525000000000281
2.677714 -6.565000000000043
2.678714 -6.615000000000093
2.679714 -6.659999999999999
2.680714 -6.710000000000049
2.681714 -6.765000000000243
2.682714 -6.830000000000725
2.683714 -6.894999999999818
2.684714 -6.959999999998912
2.685714 -7.029999999999537
2.686714 -7.089999999999874
2.687714 -7.1550000000003555
2.688714 -7.22500000000098
2.689714 -7.295000000000218
2.690714 -7.3699999999995995
2.691714 -7.445000000000368
2.692714 -7.519999999999749
2.693714 -7.599999999999274
2.694714 -7.675000000000043
2.695714 -7.754999999999567
2.696714 -7.8350000000004805
2.697714 -7.915000000000005
2.698714 -8.009999999999962
2.699714 -8.104999999999919
2.700714 -8.19499999999973
2.701714 -8.295000000001219
2.702714 -8.39499999999993
2.703714 -8.489999999999887
2.704714 -8.584999999999843
2.705714 -8.674999999999656
2.706714 -8.765000000000855
2.707714 -8.859999999999424
2.708714 -8.959999999999525
2.709714 -9.064999999999767
2.710714 -9.170000000000012
2.711714 -9.275000000000254
2.712714 -9.3800000000005
2.713714 -9.485000000000742
2.714714 -9.594999999999743
2.715714 -9.70500000000013
2.716714 -9.819999999999274
2.717714 -9.934999999999805
2.718714 -10.050000000000336
2.719714 -10.16499999999948
2.720714 -10.280000000000012
2.721714 -10.395000000000543
2.722714 -10.4999999999994
2.723714 -10.609999999999786
2.724714 -10.725000000000318
2.725714 -10.839999999999462
2.726714 -10.960000000000136
2.727714 -11.080000000000812
2.728714 -11.205000000000243
2.729714 -11.334999999999818
2.730714 -11.459999999999248
2.731714 -11.585000000000068
2.732714 -11.710000000000885
2.733714 -11.830000000000174
2.734714 -11.949999999999461
2.735714 -12.074999999998893
2.736714 -12.199999999999712
2.737714 -12.32500000000053
2.738714 -12.455000000000105
2.739714 -12.57500000000078
2.740714 -12.689999999999923
2.741714 -12.80999999999921
2.742714 -12.93500000000003
2.743714 -13.064999999999605
2.744714 -13.190000000000424
2.745714 -13.325000000000141
2.746714 -13.45999999999986
2.747714 -13.58500000000068
2.748714 -13.720000000000399
2.749714 -13.84499999999983
2.750714 -13.960000000000361
2.751714 -14.079999999999648
2.752714 -14.199999999998935
2.753714 -14.319999999999611
2.754714 -14.44500000000043
2.755714 -14.570000000001249
2.756714 -14.690000000000536
2.757714 -14.814999999999968
2.758714 -14.939999999999397
2.759714 -15.060000000000073
2.760714 -15.18000000000075
2.761714 -15.304999999998792
2.762714 -15.42999999999961
2.763714 -15.55500000000043
2.764714 -15.685000000000004
2.765714 -15.80500000000068
2.766714 -15.924999999999967
2.767714 -16.03999999999911
2.768714 -16.149999999999498
2.769714 -16.259999999999884
2.770714 -16.370000000000275
2.771714 -16.485000000000806
2.772714 -16.599999999999948
2.773714 -16.719999999999235
2.774714 -16.834999999999766
2.775714 -16.955000000000442
2.776714 -17.07499999999973
2.777714 -17.17999999999997
2.778714 -17.29000000000036
2.779714 -17.39999999999936
2.780714 -17.50500000000099
2.781714 -17.61499999999999
2.782714 -17.719999999998848
2.783714 -17.820000000000334
2.784714 -17.91500000000029
2.785714 -18.010000000000247
2.786714 -18.100000000000062
2.787714 -18.189999999999873
2.788714 -18.28499999999983
2.789714 -18.37499999999964
2.790714 -18.474999999999742
2.791714 -18.574999999999843
2.792714 -18.665000000001044
2.793714 -18.760000000001
2.794714 -18.849999999999422
2.795714 -18.930000000000334
2.796714 -19.00999999999986
2.797714 -19.08499999999924
2.798714 -19.16000000000001
2.799714 -19.23500000000078
2.800714 -19.305000000000017
2.801714 -19.374999999999254
2.802714 -19.44499999999988
2.803714 -19.51000000000036
2.804714 -19.57500000000084
2.805714 -19.639999999999937
2.806714 -19.70499999999903
2.807714 -19.76999999999951
2.808714 -19.83499999999999
2.809714 -19.905000000000616
2.810714 -19.965000000000956
2.811714 -20.024999999999903
2.812714 -20.074999999999953
2.813714 -20.114999999999718
2.814714 -20.159999999999624
2.815714 -20.199999999999385
2.816714 -20.23500000000039
2.817714 -20.265000000001255
2.818714 -20.299999999999486
2.819714 -20.339999999999247
2.820714 -20.375000000000256
2.821714 -20.404999999999728
2.822714 -20.434999999999203
2.823714 -20.459999999999923
2.824714 -20.480000000000498
2.825714 -20.50499999999983
2.826714 -20.525000000000404
2.827714 -20.535000000000693
2.828714 -20.549999999999734
2.829714 -20.55499999999988
2.830714 -20.549999999999734
2.831714 -20.54499999999959
2.832714 -20.535000000000693
2.833714 -20.52000000000026
2.834714 -20.499999999999684
2.835714 -20.490000000000784
2.836714 -20.480000000000498
2.837714 -20.469999999998823
2.838714 -20.459999999999923
2.839714 -20.445000000000878
2.840714 -20.429999999999062
2.841714 -20.399999999999586
2.842714 -20.364999999999966
2.843714 -20.330000000000346
2.844714 -20.28500000000044
2.845714 -20.24499999999929
2.846714 -20.199999999999385
2.847714 -20.14500000000058
2.848714 -20.090000000000387
2.849714 -20.030000000000047
2.850714 -19.964999999999566
2.851714 -19.900000000000475
2.852714 -19.83499999999999
2.853714 -19.76999999999951
2.854714 -19.710000000000562
2.855714 -19.645000000000078
2.856714 -19.574999999999456
2.857714 -19.50000000000007
2.858714 -19.415000000000404
2.859714 -19.315000000000303
2.860714 -19.215000000000202
2.861714 -19.115000000000105
2.862714 -19.00499999999972
2.863714 -18.894999999999328
2.864714 -18.78500000000033
2.865714 -18.67499999999994
2.866714 -18.554999999999268
2.867714 -18.43499999999998
2.868714 -18.31000000000055
2.869714 -18.18499999999973
2.870714 -18.060000000000297
2.871714 -17.930000000000724
2.872714 -17.804999999999904
2.873714 -17.670000000000186
2.874714 -17.530000000000324
2.875714 -17.379999999998784
2.876714 -17.219999999999736
2.877714 -17.055000000000543
2.878714 -16.884999999999817
2.879714 -16.70500000000019
2.880714 -16.53000000000071
2.881714 -16.359999999999985
2.882714 -16.179999999998973
2.883714 -16.00499999999949
2.884714 -15.824999999999868
2.885714 -15.634999999999955
2.886714 -15.445000000000043
2.887714 -15.25500000000013
2.888714 -15.054999999999929
2.889714 -14.850000000000973
2.890714 -14.650000000000773
2.891714 -14.439999999998898
2.892714 -14.214999999999367
2.893714 -13.98500000000108
2.894714 -13.755000000000017
2.895714 -13.509999999999911
2.896714 -13.26000000000105
2.897714 -13.009999999999412
2.898714 -12.759999999999161
2.899714 -12.520000000000586
2.900714 -12.27500000000048
2.901714 -12.024999999998842
2.902714 -11.77499999999998
2.903714 -11.520000000000973
2.904714 -11.25000000000015
2.905714 -10.969999999999036
2.906714 -10.694999999999455
2.907714 -10.410000000000974
2.908714 -10.119999999999575
2.909714 -9.829999999999561
2.910714 -9.535000000000792
2.911714 -9.230000000000349
2.912714 -8.914999999999617
2.913714 -8.600000000000275
2.914714 -8.284999999999542
2.915714 -7.965000000000055
2.916714 -7.645000000000568
2.917714 -7.324999999999693
2.918714 -7.01000000000035
2.919714 -6.689999999999474
2.920714 -6.3549999999995554
2.921714 -6.015000000000881
2.922714 -5.660000000000387
2.923714 -5.304999999999893
2.924714 -4.939999999999111
2.925714 -4.564999999999431
2.926714 -4.195000000001281
2.927714 -3.825000000000356
2.928714 -3.449999999999287
2.929714 -3.069999999999462
2.930714 -2.689999999999637
2.931714 -2.3000000000009124
2.932714 -1.9050000000006562
2.933714 -1.514999999999156
2.934714 -1.1250000000004312
2.935714 -0.730000000000175
2.936714 -0.3299999999997749
2.937714 0.07499999999938112
2.938714 0.4900000000002125
2.939714 0.9149999999999436
2.940714 1.3499999999999623
2.941714 1.7900000000001248
2.942714 2.240000000000575
2.943714 2.690000000001025
2.944714 3.1299999999997996
2.945714 3.579999999998862
2.946714 4.029999999999312
2.947714 4.48000000000115
2.948714 4.935000000000356
2.949714 5.394999999999706
2.950714 5.86500000000073
2.951714 6.335000000000369
2.952714 6.805000000000005
2.953714 7.284999999999931
2.954714 7.77
2.955714 8.255000000000068
2.956714 8.749999999999037
2.957714 9.259999999999824
2.958714 9.77000000000061
2.959714 10.285000000000155
2.960714 10.809999999999986
2.961714 11.32499999999953
2.962714 11.844999999999217
2.963714 12.365000000000293
2.964714 12.880000000001225
2.965714 13.404999999999667
2.966714 13.934999999999642
2.967714 14.46999999999976
2.968714 15.015000000000168
2.969714 15.565000000000717
2.970714 16.120000000000022
2.971714 16.67499999999933
2.972714 17.235000000000166
2.973714 17.79999999999976
2.974714 18.369999999999497
2.975714 18.950000000000912
2.976714 19.529999999999546
2.977714 20.109999999999573
2.978714 20.690000000000985
2.979714 21.274999999999768
2.980714 21.859999999999935
2.981714 22.43999999999996
2.982714 23.02500000000013
2.983714 23.620000000000584
2.984714 24.219999999999796
2.985714 24.8299999999993
2.986714 25.449999999999086
2.987714 26.065000000000115
2.988714 26.690000000000047
2.989714 27.32000000000012
2.990714 27.945000000000054
2.991714 28.580000000000272
2.992714 29.21500000000049
2.993714 29.849999999999323
2.994714 30.494999999999827
2.995714 31.13500000000019
2.996714 31.775000000000553
2.997714 32.42499999999981
2.998714 33.069999999998934
2.999714 33.72000000000097
3.000714 34.37500000000038
3.001714 35.02999999999978
3.002714 35.69999999999962
3.003714 36.3749999999996
3.004714 37.055000000001115
3.005714 37.739999999999995
3.006714 38.424999999998875
3.007714 39.11500000000068
3.008714 39.80000000000095
3.009714 40.48499999999983
3.010714 41.170000000000094
3.011714 41.854999999998974
3.012714 42.54499999999939
3.013714 43.235000000001186
3.014714 43.930000000000355
3.015714 44.63499999999981
3.016714 45.33999999999927
3.017714 46.03999999999997
3.018714 46.755000000001104
3.019714 47.46999999999946
3.020714 48.189999999999344
3.021714 48.91500000000077
3.022714 49.639999999999404
3.023714 50.37499999999972
3.024714 51.10500000000129
3.025714 51.83500000000008
3.026714 52.56499999999886
3.027714 53.294999999999035
3.028714 54.02000000000046
3.029714 54.75000000000063
3.030714 55.48499999999956
3.031714 56.21999999999988
3.032714 56.96500000000049
3.033714 57.70999999999971
3.034714 58.4650000000006
3.035714 59.22500000000025
3.036714 59.979999999999755
3.037714 60.73500000000065
3.038714 61.4950000000003
3.039714 62.25499999999995
3.040714 63.00999999999946
3.041714 63.77499999999925
3.042714 64.53500000000028
3.043714 65.29499999999993
3.044714 66.05999999999973
3.045714 66.82000000000076
3.046714 67.58000000000041
3.047714 68.34500000000021
3.048714 69.11
3.049714 69.87999999999994
3.050714 70.65500000000003
3.051714 71.43499999999887
3.052714 72.22499999999937
3.053714 73.01000000000113
3.054714 73.78999999999996
3.055714 74.57499999999895
3.056714 75.35000000000042
3.057714 76.1250000000005
3.058714 76.90499999999933
3.059714 77.67999999999941
3.060714 78.45999999999964
3.061714 79.23999999999987
3.062714 80.0200000000001
3.063714 80.80500000000046
3.064714 81.58500000000069
3.065714 82.3650000000009
3.066714 83.14999999999989
3.067714 83.93499999999887
3.068714 84.72999999999954
3.069714 85.53000000000033
3.070714 86.33000000000112
3.071714 87.1250000000004
3.072714 87.91499999999952
3.073714 88.70500000000004
3.074714 89.4900000000004
3.075714 90.26499999999909
3.076714 91.04499999999932
3.077714 91.83500000000122
3.078714 92.6200000000002
3.079714 93.40499999999918
3.080714 94.1949999999997
3.081714 94.98500000000021
3.082714 95.77000000000058
3.083714 96.55499999999955
3.084714 97.34500000000007
3.085714 98.13000000000044
3.086714 98.91499999999942
3.087714 99.71000000000008
3.088714 100.50000000000058
3.089714 101.28499999999956
3.090714 102.06999999999992
3.091714 102.83999999999986
3.092714 103.60499999999966
3.093714 104.375000000001
3.094714 105.13999999999939
3.095714 105.90999999999933
3.096714 106.69000000000095
3.097714 107.46999999999977
3.098714 108.24499999999986
3.099714 109.01999999999994
3.100714 109.79500000000002
3.101714 110.56499999999996
3.102714 111.32999999999976
3.103714 112.09500000000094
3.104714 112.86499999999948
3.105714 113.62999999999927
3.106714 114.39500000000046
3.107714 115.15500000000011
3.108714 115.90499999999948
3.109714 116.65000000000008
3.110714 117.39000000000055
3.111714 118.13499999999976
3.112714 118.88000000000036
3.113714 119.62499999999959
3.114714 120.37999999999909
3.115714 121.13499999999999
3.116714 121.88500000000073
3.117714 122.62999999999995
3.118714 123.36500000000028
3.119714 124.09500000000044
3.120714 124.8199999999998
3.121714 125.5450000000005
3.122714 126.26999999999985
3.123714 126.99499999999988
3.124714 127.70999999999964
3.125714 128.4199999999999
3.126714 129.13000000000022
3.127714 129.82500000000007
3.128714 130.5250000000001
3.129714 131.22500000000008
3.130714 131.91999999999996
3.131714 132.6249999999994
3.132714 133.3349999999997
3.133714 134.045
3.134714 134.745
3.135714 135.43000000000026
3.136714 136.1100000000004
3.137714 136.78500000000037
3.138714 137.4497499999995
3.139714 138.11009999999956
3.140714 138.77155000000045
3.141714 139.43240000000023
3.142714 140.09065
3.143714 140.74484999999984
3.144714 141.39339999999987
3.145714 142.03635000000006
3.146714 142.6759999999999
3.147714 143.31454999999963
3.148714 143.9538000000004
3.149714 144.59415000000058
3.150714 145.23304999999945
3.151714 145.86634999999987
3.152714 146.49030000000033
3.153714 147.10204999999962
3.154714 147.70105000000004
3.155714 148.29035000000005
3.156714 148.87454999999994
3.157714 149.45719999999994
3.158714 150.0405499999996
3.159714 150.62500000000006
3.160714 151.2087500000002
3.161714 151.78885000000017
3.162714 152.36255000000003
3.163714 152.9293000000001
3.164714 153.49049999999994
3.165714 154.04800000000003
3.166714 154.60309999999998
3.167714 155.15519999999975
3.168714 155.70240000000007
3.169714 156.24165000000002
3.170714 156.76974999999996
3.171714 157.2851
3.172714 157.78895000000023
3.173714 158.2845999999999
3.174714 158.7766999999997
3.175714 159.26940000000022
3.176714 159.76430000000028
3.177714 160.2606999999999
3.178714 160.75540000000007
3.179714 161.24430000000015
3.180714 161.72454999999994
3.181714 162.19469999999984
3.182714 162.65544999999986
3.183714 163.10875000000013
3.184714 163.55610000000007
3.185714 163.99809999999985
3.186714 164.43355
3.187714 164.86039999999997
3.188714 165.2769
3.189714 165.68285000000006
3.190714 166.07975
3.191714 166.47069999999997
3.192714 166.8596999999999
3.193714 167.24920000000003
3.194714 167.63965000000007
3.195714 168.02890000000005
3.196714 168.41289999999995
3.197714 168.78761999999995
3.198714 169.14997499999998
3.199714 169.49924
3.200714 169.83674
3.201714 170.1650175
3.202714 170.486555
3.203714 170.8028175
3.204714 171.113895
3.205714 171.418605
3.206714 171.71566999999993
3.207714 172.00475500000002
3.208714 172.28691500000005
3.209714 172.56404499999996
3.210714 172.8383
3.211714 173.11059999999995
3.212714 173.37995
3.213714 173.64385000000013
3.214714 173.89854999999997
3.215714 174.14019999999994
3.216714 174.36685
3.217714 174.5789499999999
3.218714 174.77870000000007
3.219714 174.9696
3.220714 175.1547499999999
3.221714 175.33600000000007
3.222714 175.51370000000003
3.223714 175.68635000000006
3.224714 175.85255
3.225714 176.01124999999973
3.226714 176.16225000000006
3.227714 176.30640000000017
3.228714 176.44445000000002
3.229714 176.57675000000012
3.230714 176.70210000000006
3.231714 176.81864999999976
3.232714 176.9240499999998
3.233714 177.01610000000028
3.234714 177.0945499999999
3.235714 177.1608499999997
3.236714 177.2174500000001
3.237714 177.26774999999998
3.238714 177.3143500000001
3.239714 177.35755000000026
3.240714 177.39680000000007
3.241714 177.43110000000007
3.242714 177.45755
3.243714 177.47429999999952
3.244714 177.48064999999966
3.245714 177.4761999999999
3.246714 177.4620500000004
3.247714 177.4389000000001
3.248714 177.40649999999982
3.249714 177.36409999999992
3.250714 177.31115000000005
3.251714 177.24705000000048
3.252714 177.17219999999963
3.253714 177.08840000000004
3.254714 176.9975
3.255714 176.90174999999974
3.256714 176.80155000000045
3.257714 176.69645000000025
3.258714 176.5854499999997
3.259714 176.4647500000001
3.260714 176.3357
3.261714 176.19499999999982
3.262714 176.03500000000008
3.263714 175.8699999999995
3.264714 175.68999999999988
3.265714 175.50000000000065
3.266714 175.30499999999992
3.267714 175.09499999999943
3.268714 174.8850000000003
3.269714 174.66500000000022
3.270714 174.42999999999972
3.271714 174.18999999999977
3.272714 173.9500000000005
3.273714 173.70500000000038
3.274714 173.44499999999917
3.275714 173.18000000000055
3.276714 172.9100000000011
3.277714 172.62499999999986
3.278714 172.32499999999956
3.279714 172.01499999999896
3.280714 171.69499999999948
3.281714 171.3650000000011
3.282714 171.0200000000009
3.283714 170.66999999999913
3.284714 170.31500000000003
3.285714 169.9450000000005
3.286714 169.56999999999945
3.287714 169.18999999999963
3.288714 168.8099999999998
3.289714 168.41499999999954
3.290714 168.01000000000036
3.291714 167.60000000000107
3.292714 167.17499999999995
3.293714 166.7450000000001
3.294714 166.29999999999978
3.295714 165.83999999999904
3.296714 165.37499999999955
3.297714 164.89999999999975
3.298714 164.41000000000093
3.299714 163.9150000000006
3.300714 163.40999999999994
3.301714 162.89500000000038
3.302714 162.37999999999946
3.303714 161.85499999999965
3.304714 161.3199999999995
3.305714 160.78000000000063
3.306714 160.23500000000024
3.307714 159.6749999999994
3.308714 159.10500000000104
3.309714 158.52499999999964
3.310714 157.92999999999918
3.311714 157.32999999999998
3.312714 156.72000000000045
3.313714 156.09500000000054
3.314714 155.46000000000032
3.315714 154.8250000000001
3.316714 154.17999999999958
3.317714 153.52500000000018
3.318714 152.8699999999994
3.319714 152.19999999999956
3.320714 151.5200000000008
3.321714 150.83999999999932
3.322714 150.1499999999989
3.323714 149.44500000000082
3.324714 148.7350000000012
3.325714 148.0099999999998
3.326714 147.2749999999995
3.327714 146.53500000000042
3.328714 145.77999999999952
3.329714 145.00999999999956
3.330714 144.2350000000009
3.331714 143.45500000000067
3.332714 142.6699999999989
3.333714 141.8799999999998
3.334714 141.08000000000035
3.335714 140.27999999999957
3.336714 139.46499999999972
3.337714 138.6399999999996
3.338714 137.81000000000068
3.339714 136.965
3.340714 136.1100000000004
3.341714 135.25000000000065
3.342714 134.3799999999992
3.343714 133.50000000000028
3.344714 132.60999999999967
3.345714 131.71499999999892
3.346714 130.81000000000066
3.347714 129.8950000000007
3.348714 128.97499999999923
3.349714 128.05000000000038
3.350714 127.12
3.351714 126.18499999999948
3.352714 125.2450000000002
3.353714 124.2900000000005
3.354714 123.3250000000005
3.355714 122.34999999999884
3.356714 121.35999999999952
3.357714 120.36500000000005
3.358714 119.36499999999906
3.359714 118.35000000000039
3.360714 117.33500000000174
3.361714 116.31500000000017
3.362714 115.2849999999983
3.363714 114.24999999999908
3.364714 113.21000000000248
3.365714 112.16000000000004
3.366714 111.1000000000001
3.367714 110.04000000000013
3.368714 108.97500000000005
3.369714 107.89999999999966
3.370714 106.81999999999914
3.371714 105.72500000000096
3.372714 104.61999999999972
3.373714 103.50500000000096
3.374714 102.37499999999899
3.375714 101.2449999999998
3.376714 100.11000000000048
3.377714 98.96999999999822
3.378714 97.83000000000153
3.379714 96.6850000000019
3.380714 95.53499999999937
3.381714 94.37999999999947
3.382714 93.21499999999926
3.383714 92.03999999999878
3.384714 90.86000000000094
3.385714 89.67000000000003
3.386714 88.46999999999883
3.387714 87.27000000000041
3.388714 86.0600000000017
3.389714 84.83999999999992
3.390714 83.61499999999799
3.391714 82.38500000000148
3.392714 81.14500000000191
3.393714 79.89499999999927
3.394714 78.64999999999955
3.395714 77.40999999999998
3.396714 76.16500000000026
3.397714 74.9150000000004
3.398714 73.65500000000024
3.399714 72.3849999999998
3.400714 71.10999999999923
3.401714 69.82000000000099
3.402714 68.5199999999997
3.403714 67.21499999999824
3.404714 65.90999999999958
3.405714 64.60000000000076
3.406714 63.27999999999889
3.407714 61.959999999999795
3.408714 60.6400000000007
3.409714 59.314999999998676
3.410714 57.98000000000192
3.411714 56.64500000000239
3.412714 55.31499999999745
3.413714 53.98499999999806
3.414714 52.64500000000116
3.415714 51.30000000000135
3.416714 49.95000000000138
3.417714 48.58499999999821
3.418714 47.209999999997535
3.419714 45.83000000000226
3.420714 44.445000000001286
3.421714 43.05500000000018
3.422714 41.66499999999906
3.423714 40.27499999999795
3.424714 38.88999999999976
3.425714 37.505000000001566
3.426714 36.11000000000031
3.427714 34.70999999999891
3.428714 33.31000000000029
3.429714 31.905000000001515
3.430714 30.494999999999827
3.431714 29.08499999999814
3.432714 27.675000000002004
3.433714 26.249999999999886
3.434714 24.81999999999762
3.435714 23.385000000000765
3.436714 21.940000000000847
3.437714 20.490000000000784
3.438714 19.040000000000724
3.439714 17.59499999999803
3.440714 16.154999999998253
3.441714 14.725000000001543
3.442714 13.29000000000191
3.443714 11.849999999999362
3.444714 10.409999999999586
3.445714 8.964999999999668
3.446714 7.5099999999994616
3.447714 6.050000000001887
3.448714 4.590000000001537
3.449714 3.1199999999981243
3.450714 1.6499999999974868
3.451714 0.1799999999996249
3.452714 -1.2949999999983808
3.453714 -2.774999999999306
3.454714 -4.255000000000231
3.455714 -5.730000000001012
3.456714 -7.2099999999991615
3.457714 -8.679999999999799
3.458714 -10.145000000000293
3.459714 -11.60999999999801
3.460714 -13.070000000001137
3.461714 -14.540000000001774
3.462714 -16.01499999999978
3.463714 -17.49499999999793
3.464714 -18.98499999999914
3.465714 -20.475000000000353
3.466714 -21.97000000000171
3.467714 -23.460000000000147
3.468714 -24.94499999999844
3.469714 -26.434999999999654
3.470714 -27.920000000000723
3.471714 -29.410000000001936
3.472714 -30.895000000000227
3.473714 -32.37499999999838
3.474714 -33.8549999999993
3.475714 -35.330000000000084
3.476714 -36.80000000000072
3.477714 -38.27000000000136
3.478714 -39.744999999999365
3.479714 -41.22000000000015
3.480714 -42.70000000000107
3.481714 -44.18999999999951
3.482714 -45.679999999997946
3.483714 -47.16499999999901
3.484714 -48.650000000000084
3.485714 -50.130000000001004
3.486714 -51.60500000000179
3.487714 -53.06999999999951
3.488714 -54.535
3.489714 -56.0000000000005
3.490714 -57.45999999999807
3.491714 -58.92499999999856
3.492714 -60.390000000001834
3.493714 -61.84500000000204
3.494714 -63.29999999999947
3.495714 -64.75499999999967
3.496714 -66.20499999999974
3.497714 -67.66500000000009
3.498714 -69.12500000000044
3.499714 -70.58000000000064
3.500714 -72.04000000000099
3.501714 -73.48999999999828
3.502714 -74.92999999999806
3.503714 -76.36000000000031
3.504714 -77.78499999999966
3.505714 -79.209999999999
3.506714 -80.62500000000084
3.507714 -82.03999999999989
3.508714 -83.46499999999924
3.509714 -84.88500000000121
3.510714 -86.3050000000004
3.511714 -87.72499999999961
3.512714 -89.13000000000115
3.513714 -90.54000000000006
3.514714 -91.94999999999898
3.515714 -93.35000000000038
3.516714 -94.75000000000178
3.517714 -96.14500000000025
3.518714 -97.52999999999845
3.519714 -98.90999999999927
3.520714 -100.28499999999995
3.521714 -101.64500000000021
3.522714 -103.00000000000031
3.523714 -104.36000000000057
3.524714 -105.71500000000067
3.525714 -107.06500000000064
3.526714 -108.41999999999797
3.527714 -109.77499999999807
3.528714 -111.12000000000066
3.529714 -112.4550000000002
3.530714 -113.78999999999972
3.531714 -115.11500000000174
3.532714 -116.42500000000055
3.533714 -117.73499999999937
3.534714 -119.04000000000082
3.535714 -120.33999999999934
3.536714 -121.63500000000049
3.537714 -122.92000000000137
3.538714 -124.19499999999917
3.539714 -125.46999999999974
3.540714 -126.74500000000033
3.541714 -128.00999999999786
3.542714 -129.27500000000092
3.543714 -130.53500000000108
3.544714 -131.79499999999845
3.545714 -133.0499999999998
3.546714 -134.28500000000065
3.547714 -135.51499999999993
3.548714 -136.73999999999907
3.549714 -137.95000000000059
3.550714 -139.14500000000024
3.551714 -140.33499999999975
3.552714 -141.5250000000007
3.553714 -142.71000000000004
3.554714 -143.8899999999993
3.555714 -145.05999999999963
3.556714 -146.22499999999982
3.557714 -147.39000000000001
3.558714 -148.54499999999993
3.559714 -149.69499999999968
3.560714 -150.84000000000069
3.561714 -151.97500000000002
3.562714 -153.10000000000045
3.563714 -154.2150000000006
3.564714 -155.31999999999906
3.565714 -156.40999999999988
3.566714 -157.48500000000024
3.567714 -158.5550000000005
3.568714 -159.62000000000057
3.569714 -160.67999999999915
3.570714 -161.73499999999896
3.571714 -162.77999999999986
3.572714 -163.83000000000092
3.573714 -164.8700000000003
3.574714 -165.89999999999938
3.575714 -166.9249999999997
3.576714 -167.93999999999977
3.577714 -168.9450000000009
3.578714 -169.93000000000006
3.579714 -170.90999999999912
3.580714 -171.87500000000048
3.581714 -172.82500000000005
3.582714 -173.76999999999947
3.583714 -174.70000000000124
3.584714 -175.61999999999992
3.585714 -176.53499999999988
3.586714 -177.44999999999982
3.587714 -178.35499999999948
3.588714 -179.2550000000004
3.589714 -180.14999999999975
3.590714 -181.03500000000022
3.591714 -181.91500000000053
3.592714 -182.7750000000003
3.593714 -183.6199999999996
3.594714 -184.46000000000018
3.595714 -185.2850000000003
3.596714 -186.08999999999986
3.597714 -186.88499999999914
3.598714 -187.6699999999995
3.599714 -188.44500000000096
3.600714 -189.21499999999952
3.601714 -189.969999999999
3.602714 -190.72000000000116
3.603714 -191.47500000000065
3.604714 -192.21499999999975
3.605714 -192.95000000000007
3.606714 -193.6750000000001
3.607714 -194.3849999999997
3.608714 -195.08999999999915
3.609714 -195.7750000000008
3.610714 -196.44500000000065
3.611714 -197.09999999999866
3.612714 -197.7400000000004
3.613714 -198.36500000000035
3.614714 -198.98
3.615714 -199.59000000000086
3.616714 -200.18499999999992
3.617714 -200.7699999999994
3.618714 -201.34999999999943
3.619714 -201.925
3.620714 -202.49499999999975
3.621714 -203.04999999999978
3.622714 -203.6000000000003
3.623714 -204.13500000000045
3.624714 -204.65500000000011
3.625714 -205.16000000000005
3.626714 -205.64499999999947
3.627714 -206.1199999999999
3.628714 -206.5750000000005
3.629714 -207.01674999999975
3.630714 -207.44764999999984
3.631714 -207.87120000000036
3.632714 -208.28584999999995
3.633714 -208.69224999999977
3.634714 -209.09085000000022
3.635714 -209.48199999999972
3.636714 -209.86459999999957
3.637714 -210.23750000000035
3.638714 -210.59995000000038
3.639714 -210.94980000000012
3.640714 -211.28470000000007
3.641714 -211.60279999999992
3.642714 -211.90310000000005
3.643714 -212.1858499999997
3.644714 -212.45179999999988
3.645714 -212.70364999999987
3.646714 -212.9442999999995
3.647714 -213.17580000000044
3.648714 -213.39990000000046
3.649714 -213.6170999999999
3.650714 -213.82679999999988
3.651714 -214.0272499999998
3.652714 -214.2168999999999
3.653714 -214.3945500000001
3.654714 -214.55899999999994
3.655714 -214.70970000000005
3.656714 -214.84570000000028
3.657714 -214.96584999999985
3.658714 -215.06919999999988
3.659714 -215.15544999999997
3.660714 -215.2251000000001
3.661714 -215.27965000000017
3.662714 -215.3215999999998
3.663714 -215.35354999999993
3.664714 -215.37820000000002
3.665714 -215.39695
3.666714 -215.40945000000002
3.667714 -215.41414999999998
3.668714 -215.40855000000008
3.669714 -215.38985
3.670714 -215.3559
3.671714 -215.305545
3.672714 -215.23863499999996
3.673714 -215.1557
3.674714 -215.057455
3.675714 -214.94447049999997
3.676714 -214.81712000000002
3.677714 -214.6758895
3.678714 -214.521695
3.679714 -214.35601999999994
3.680714 -214.180795
3.681714 -213.99782500000003
3.682714 -213.80814999999998
3.683714 -213.61139999999986
3.684714 -213.40574999999995
3.685714 -213.1883000000001
3.686714 -212.95575000000002
3.687714 -212.70560000000006
3.688714 -212.43665000000001
3.689714 -212.14929999999987
3.690714 -211.84554999999978
3.691714 -211.52730000000005
3.692714 -211.19675000000026
3.693714 -210.85555000000014
3.694714 -210.50384999999997
3.695714 -210.14195
3.696714 -209.77015000000003
3.697714 -209.38850000000002
3.698714 -208.99755000000005
3.699714 -208.59779999999986
3.700714 -208.18914999999984
3.701714 -207.77025000000003
3.702714 -207.33884999999987
3.703714 -206.89259999999985
3.704714 -206.42895000000001
3.705714 -205.94669999999988
3.706714 -205.4463999999999
3.707714 -204.93005000000036
3.708714 -204.40075000000002
3.709714 -203.86094999999966
3.710714 -203.31255000000033
3.711714 -202.75709999999987
3.712714 -202.19385000000005
3.713714 -201.62130000000028
3.714714 -201.03789999999995
3.715714 -200.44259999999966
3.716714 -199.83499999999958
3.717714 -199.21550000000025
3.718714 -198.58405000000025
3.719714 -197.93955000000017
3.720714 -197.28134999999966
3.721714 -196.6081500000001
3.722714 -195.91935000000046
3.723714 -195.2149
3.724714 -194.49689999999978
3.725714 -193.7625499999998
3.726714 -193.02500000000015
3.727714 -192.28000000000023
3.728714 -191.52500000000003
3.729714 -190.76499999999967
3.730714 -189.9999999999999
3.731714 -189.2249999999998
3.732714 -188.42999999999986
3.733714 -187.62000000000015
3.734714 -186.80000000000015
3.735714 -185.96999999999989
3.736714 -185.1249999999999
3.737714 -184.26500000000013
3.738714 -183.39500000000078
3.739714 -182.50999999999962
3.740714 -181.61499999999887
3.741714 -180.7100000000006
3.742714 -179.7900000000005
3.743714 -178.86500000000026
3.744714 -177.9349999999999
3.745714 -176.9899999999991
3.746714 -176.03999999999954
3.747714 -175.08999999999997
3.748714 -174.12499999999997
3.749714 -173.14500000000092
3.750714 -172.1550000000002
3.751714 -171.14999999999907
3.752714 -170.1250000000001
3.753714 -169.09500000000105
3.754714 -168.0550000000003
3.755714 -167.00499999999923
3.756714 -165.94499999999928
3.757714 -164.8700000000003
3.758714 -163.7950000000013
3.759714 -162.71000000000063
3.760714 -161.60999999999953
3.761714 -160.50499999999968
3.762714 -159.38999999999953
3.763714 -158.2649999999991
3.764714 -157.1349999999999
3.765714 -155.99500000000043
3.766714 -154.84500000000068
3.767714 -153.68500000000063
3.768714 -152.51000000000013
3.769714 -151.31999999999923
3.770714 -150.12499999999955
3.771714 -148.91500000000084
3.772714 -147.7000000000006
3.773714 -146.47999999999882
3.774714 -145.24999999999955
3.775714 -144.0250000000004
3.776714 -142.7799999999993
3.777714 -141.53000000000083
3.778714 -140.27000000000066
3.779714 -138.99999999999883
3.780714 -137.72499999999965
3.781714 -136.44000000000017
3.782714 -135.1450000000004
3.783714 -133.84000000000034
3.784714 -132.53500000000028
3.785714 -131.20999999999964
3.786714 -129.8750000000001
3.787714 -128.5400000000006
3.788714 -127.1849999999991
3.789714 -125.82500000000023
3.790714 -124.47000000000013
3.791714 -123.10499999999973
3.792714 -121.7350000000006
3.793714 -120.35499999999976
3.794714 -118.97000000000017
3.795714 -117.58000000000047
3.796714 -116.17499999999892
3.797714 -114.765
3.798714 -113.35000000000095
3.799714 -111.92499999999883
3.800714 -110.4899999999992
3.801714 -109.05500000000094
3.802714 -107.60999999999964
3.803714 -106.15499999999945
3.804714 -104.69500000000048
3.805714 -103.22999999999998
3.806714 -101.76000000000074
3.807714 -100.27499999999966
3.808714 -98.78999999999999
3.809714 -97.31000000000046
3.810714 -95.81999999999924
3.811714 -94.31500000000037
3.812714 -92.81500000000025
3.813714 -91.31
3.814714 -89.78500000000057
3.815714 -88.25999999999972
3.816714 -86.73499999999889
3.817714 -85.1950000000004
3.818714 -83.65500000000054
3.819714 -82.11499999999927
3.820714 -80.5650000000005
3.821714 -79.01500000000034
3.822714 -77.46000000000002
3.823714 -75.89499999999944
3.824714 -74.32999999999885
3.825714 -72.76000000000089
3.826714 -71.18000000000124
3.827714 -69.60000000000022
3.828714 -68.01999999999919
3.829714 -66.42999999999927
3.830714 -64.84000000000073
3.831714 -63.2500000000008
3.832714 -61.64499999999906
3.833714 -60.03499999999995
3.834714 -58.425000000000836
3.835714 -56.814999999998946
3.836714 -55.19999999999969
3.837714 -53.585000000000434
3.838714 -51.96499999999965
3.839714 -50.34000000000011
3.840714 -48.71000000000042
3.841714 -47.079999999999345
3.842714 -45.449999999999655
3.843714 -43.81499999999983
3.844714 -42.174999999999855
3.845714 -40.52999999999973
3.846714 -38.894999999999904
3.847714 -37.254999999999924
3.848714 -35.60999999999981
3.849714 -33.96500000000246
3.850714 -32.309999999999285
3.851714 -30.65499999999888
3.852714 -29.00500000000139
3.853714 -27.34500000000084
3.854714 -25.68500000000029
3.855714 -24.029999999999884
3.856714 -22.369999999999337
3.857714 -20.709999999998786
3.858714 -19.05000000000101
3.859714 -17.390000000000462
3.860714 -15.724999999999767
3.861714 -14.059999999999073
3.862714 -12.39499999999838
3.863714 -10.730000000000462
3.864714 -9.064999999999767
3.865714 -7.39499999999893
3.866714 -5.730000000001012
3.867714 -4.065000000000318
3.868714 -2.394999999999481
3.869714 -0.7200000000012752
3.870714 0.9549999999997061
3.871714 2.6300000000006873
3.872714 4.299999999998749
3.873714 5.964999999999443
3.874714 7.630000000000137
3.875714 9.29500000000083
3.876714 10.960000000001525
3.877714 12.619999999999298
3.878714 14.279999999999848
3.879714 15.9400000000004
3.880714 17.59999999999817
3.881714 19.259999999998723
3.882714 20.920000000002048
3.883714 22.57499999999968
3.884714 24.22499999999994
3.885714 25.880000000000347
3.886714 27.529999999997834
3.887714 29.180000000000874
3.888714 30.830000000001135
3.889714 32.47500000000125
3.890714 34.12000000000137
3.891714 35.75999999999857
3.892714 37.394999999998404
3.893714 39.025000000000865
3.894714 40.655000000000555
3.895714 42.28000000000009
3.896714 43.90499999999964
3.897714 45.53499999999933
3.898714 47.1550000000015
3.899714 48.774999999999515
3.900714 50.394999999998916
3.901714 52.0050000000008
3.902714 53.61499999999991
3.903714 55.22499999999903
3.904714 56.824999999999235
3.905714 58.42000000000069
3.906714 60.01500000000076
3.907714 61.6049999999993
3.908714 63.19000000000047
3.909714 64.76499999999996
3.910714 66.33499999999931
3.911714 67.8999999999999
3.912714 69.46000000000035
3.913714 71.02500000000094
3.914714 72.57999999999987
3.915714 74.13000000000002
3.916714 75.69000000000048
3.917714 77.2349999999991
3.918714 78.77499999999898
3.919714 80.3100000000001
3.920714 81.83500000000093
3.921714 83.36000000000038
3.922714 84.87499999999953
3.923714 86.38499999999993
3.924714 87.88500000000005
3.925714 89.38000000000001
3.926714 90.87499999999999
3.927714 92.35999999999966
3.928714 93.83999999999921
3.929714 95.30999999999985
3.930714 96.77500000000033
3.931714 98.23500000000068
3.932714 99.6900000000009
3.933714 101.14499999999971
3.934714 102.59499999999977
3.935714 104.03499999999954
3.936714 105.46499999999904
3.937714 106.88500000000101
3.938714 108.29499999999992
3.939714 109.70000000000006
3.940714 111.1000000000001
3.941714 112.4899999999998
3.942714 113.87000000000063
3.943714 115.24499999999993
3.944714 116.61500000000046
3.945714 117.9849999999996
3.946714 119.33999999999972
3.947714 120.68999999999967
3.948714 122.0349999999995
3.949714 123.36500000000028
3.950714 124.69499999999967
3.951714 126.01500000000014
3.952714 127.32500000000036
3.953714 128.6300000000004
3.954714 129.92000000000004
3.955714 131.19999999999936
3.956714 132.4699999999998
3.957714 133.72999999999996
3.958714 134.97999999999982
3.959714 136.2200000000008
3.960714 137.46000000000035
3.961714 138.68999999999966
3.962714 139.91000000000003
3.963714 141.12000000000015
3.964714 142.32500000000007
3.965714 143.51999999999975
3.966714 144.7000000000004
3.967714 145.8799999999996
3.968714 147.04499999999982
3.969714 148.19500000000096
3.970714 149.34000000000057
3.971714 150.4749999999999
3.972714 151.59999999999897
3.973714 152.7149999999991
3.974714 153.8150000000002
3.975714 154.90000000000086
3.976714 155.98500000000016
3.977714 157.05999999999912
3.978714 158.12999999999937
3.979714 159.1900000000007
3.980714 160.23500000000024
3.981714 161.27999999999975
3.982714 162.31000000000023
3.983714 163.32500000000027
3.984714 164.32499999999987
3.985714 165.3149999999992
3.986714 166.29499999999965
3.987714 167.26500000000115
3.988714 168.225000000001
3.989714 169.1649999999989
3.990714 170.0999999999994
3.991714 171.0299999999998
3.992714 171.94499999999974
3.993714 172.84500000000062
3.994714 173.74
3.995714 174.63000000000062
3.996714 175.50000000000065
3.997714 176.35999999999902
3.998714 177.20999999999987
3.999714 178.0500000000004
4.000714 178.87500000000057
4.001714 179.68500000000026
4.002714 180.48499999999967
4.003714 181.2649999999999
4.004714 182.03499999999983
4.005714 182.79999999999964
4.006714 183.54999999999967
4.007714 184.29000000000016
4.008714 185.02500000000046
4.009714 185.74499999999966
4.010714 186.45499999999996
4.011714 187.15500000000065
4.012714 187.83999999999955
4.013714 188.50999999999937
4.014714 189.1700000000003
4.015714 189.81980000000036
4.016714 190.45175000000012
4.017715 191.06975000000025
4.018714 191.67474999999962
4.019714 192.2655999999995
4.020714 192.84265000000036
4.021714 193.4070000000003
4.022714 193.95944999999958
4.023714 194.50150000000014
4.024714 195.03385000000026
4.025714 195.55689999999973
4.026714 196.06984999999966
4.027714 196.5709000000003
4.028714 197.05890000000016
4.029714 197.53274999999985
4.030715 197.99139999999994
4.031714 198.43429999999995
4.032714 198.86230000000018
4.033714 199.2766
4.034714 199.6778000000001
4.035714 200.06669999999977
4.036714 200.4439
4.037714 200.80900000000005
4.038714 201.16139999999984
4.039714 201.50170000000008
4.040714 201.83024999999995
4.041714 202.14744999999982
4.042714 202.4539000000002
4.043715 202.74930000000015
4.044714 203.03279999999978
4.045714 203.30269999999996
4.046714 203.55675000000016
4.047714 203.7935000000001
4.048714 204.01254999999998
4.049714 204.21444999999986
4.050714 204.40124999999992
4.051714 204.5754
4.052714 204.73880000000005
4.053714 204.8925
4.054714 205.0363499999999
4.055714 205.16930000000002
4.056714 205.29004999999992
4.057714 205.39759999999993
4.058714 205.49170000000007
4.059714 205.57265000000004
4.060714 205.64090999999996
4.061714 205.69671999999994
4.062714 205.73947499999997
4.063715 205.76767
4.064714 205.7796965
4.065714 205.774475
4.066714 205.75203850000003
4.067714 205.71385
4.068714 205.66241499999998
4.069714 205.60051499999997
4.070714 205.53021500000003
4.071714 205.45201999999998
4.072714 205.36470000000003
4.073714 205.26584999999992
4.074714 205.1530499999999
4.075714 205.02440000000016
4.076715 204.87960000000004
4.077714 204.71954999999994
4.078714 204.5456000000001
4.079714 204.35925
4.080714 204.16064999999995
4.081714 203.94915000000003
4.082714 203.72344999999984
4.083714 203.4821999999999
4.084714 203.22575000000023
4.085714 202.9554999999999
4.086714 202.67389999999997
4.087714 202.38330000000025
4.088714 202.08505000000008
4.089714 201.77870000000001
4.090714 201.46184999999988
4.091714 201.13154999999995
4.092714 200.7843999999998
4.093714 200.4185999999998
4.094714 200.03464999999997
4.095714 199.63475000000022
4.096714 199.22165000000012
4.097714 198.79734999999968
4.098714 198.36314999999993
4.099714 197.91905000000054
4.100714 197.46309999999977
4.101714 196.99299999999945
4.102714 196.50830000000065
4.103714 196.0106000000003
4.104714 195.5013999999998
4.105714 194.98280000000005
4.106714 194.45604999999978
4.107714 193.9204
4.108714 193.3734999999999
4.109715 192.8117
4.110714 192.23205000000047
4.111714 191.63374999999968
4.112714 191.01870000000008
4.113714 190.39029999999983
4.114714 189.7521499999999
4.115714 189.10565000000017
4.116714 188.4551499999998
4.117714 187.79999999999976
4.118714 187.12999999999994
4.119714 186.44500000000036
4.120714 185.74500000000035
4.121714 185.03500000000005
4.122715 184.3149999999995
4.123714 183.585
4.124714 182.8400000000001
4.125714 182.08499999999987
4.126714 181.32500000000022
4.127714 180.545
4.128714 179.74999999999935
4.129714 178.9350000000002
4.130714 178.11000000000078
4.131714 177.27500000000035
4.132714 176.4249999999995
4.133714 175.57500000000005
4.134714 174.72500000000056
4.135714 173.8649999999994
4.136714 172.98999999999924
4.137714 172.10000000000002
4.138714 171.2000000000005
4.139714 170.28500000000057
4.140714 169.35000000000005
4.141714 168.4099999999994
4.142715 167.45999999999984
4.143714 166.50500000000014
4.144714 165.54500000000027
4.145714 164.57
4.146714 163.57999999999927
4.147714 162.5749999999995
4.148714 161.565000000001
4.149714 160.54000000000067
4.150714 159.50999999999883
4.151714 158.47999999999973
4.152714 157.44000000000037
4.153714 156.39499999999944
4.154714 155.33999999999963
4.155715 154.26500000000064
4.156714 153.1750000000012
4.157714 152.0750000000001
4.158714 150.95499999999984
4.159714 149.8299999999994
4.160714 148.704999999999
4.161714 147.5749999999998
4.162714 146.43500000000031
4.163714 145.28500000000057
4.164714 144.13000000000065
4.165714 142.96000000000032
4.166714 141.77499999999955
4.167714 140.585
4.168715 139.3950000000005
4.169714 138.19499999999928
4.170714 136.98999999999933
4.171714 135.7800000000006
4.172714 134.56000000000023
4.173714 133.3249999999994
4.174714 132.06500000000065
4.175714 130.80000000000035
4.176714 129.53500000000005
4.177714 128.25999999999948
4.178714 126.97999999999877
4.179714 125.70000000000081
4.180714 124.41499999999994
4.181714 123.12500000000031
4.182714 121.8250000000004
4.183714 120.50499999999991
4.184714 119.18000000000066
4.185714 117.8499999999999
4.186714 116.51000000000022
4.187714 115.16999999999915
4.188715 113.82999999999947
4.189714 112.47500000000076
4.190714 111.11000000000037
4.191714 109.73999999999984
4.192714 108.35499999999887
4.193714 106.96499999999914
4.194714 105.57000000000065
4.195714 104.17000000000066
4.196714 102.76999999999926
4.197714 101.37000000000063
4.198714 99.97000000000061
4.199714 98.55999999999892
4.200714 97.13499999999958
4.201715 95.69999999999995
4.202714 94.25500000000004
4.203714 92.80499999999996
4.204714 91.34999999999977
4.205714 89.89500000000095
4.206714 88.44500000000089
4.207714 86.98499999999915
4.208714 85.52000000000004
4.209714 84.04500000000064
4.210714 82.55999999999958
4.211714 81.0749999999999
4.212714 79.58500000000008
4.213714 78.0900000000001
4.214714 76.60000000000028
4.215714 75.10999999999906
4.216714 73.61000000000034
4.217714 72.10500000000009
4.218714 70.58999999999955
4.219714 69.0650000000001
4.220714 67.53500000000051
4.221714 66.00000000000078
4.222714 64.46499999999966
4.223714 62.94000000000022
4.224714 61.40999999999924
4.225714 59.879999999999654
4.226714 58.34499999999993
4.227714 56.799999999999905
4.228714 55.255000000001274
4.229714 53.699999999999584
4.230714 52.14499999999928
4.231714 50.59000000000036
4.232714 49.04000000000019
4.233714 47.484999999999886
4.234715 45.91999999999929
4.235714 44.35000000000133
4.236714 42.7800000000006
4.237714 41.19999999999957
4.238714 39.615000000001174
4.239714 38.0400000000003
4.240714 36.45999999999927
4.241714 34.88499999999839
4.242714 33.315000000000424
4.243714 31.739999999999547
4.244714 30.164999999998663
4.245714 28.585000000000417
4.246714 26.994999999999102
4.247715 25.405000000000566
4.248714 23.81500000000203
4.249714 22.23000000000086
4.250714 20.64499999999969
4.251714 19.05499999999838
4.252714 17.46499999999984
4.253714 15.875000000001304
4.254714 14.279999999999848
4.255714 12.684999999998393
4.256714 11.094999999999855
4.257714 9.505000000001317
4.258714 7.920000000000149
4.259714 6.33499999999898
4.260714 4.755000000000731
4.261714 3.174999999999706
4.262714 1.589999999998537
4.263714 0.005000000000143778
4.264714 -1.589999999998537
4.265714 -3.1799999999998496
4.266714 -4.770000000001162
4.267715 -6.359999999999699
4.268714 -7.940000000000724
4.269714 -9.519999999998973
4.270714 -11.099999999999998
4.271714 -12.67500000000088
4.272714 -14.254999999999129
4.273714 -15.840000000000298
4.274714 -17.41500000000118
4.275714 -18.98499999999914
4.276714 -20.549999999999734
4.277714 -22.110000000000184
4.278714 -23.66999999999786
4.279714 -25.230000000001084
4.280715 -26.790000000001534
4.281714 -28.344999999999064
4.282714 -29.904999999999514
4.283714 -31.47000000000011
4.284714 -33.02000000000027
4.285714 -34.56500000000029
4.286714 -36.11000000000031
4.287714 -37.65000000000018
4.288714 -39.18499999999992
4.289714 -40.719999999999644
4.290714 -42.25499999999938
4.291714 -43.784999999998966
4.292714 -45.30499999999965
4.293715 -46.82500000000034
4.294714 -48.340000000000884
4.295714 -49.84499999999975
4.296714 -51.35000000000001
4.297714 -52.85000000000012
4.298714 -54.35499999999899
4.299714 -55.86000000000063
4.300714 -57.3550000000006
4.301714 -58.845000000000425
4.302714 -60.33500000000025
4.303714 -61.80999999999964
4.304714 -63.28000000000028
4.305714 -64.74999999999953
4.306714 -66.20999999999988
4.307714 -67.67000000000023
4.308714 -69.12499999999905
4.309714 -70.5750000000005
4.310714 -72.01500000000027
4.311714 -73.4499999999999
4.312714 -74.88000000000078
4.313715 -76.29999999999998
4.314714 -77.71999999999917
4.315714 -79.13499999999962
4.316714 -80.55000000000007
4.317714 -81.96000000000036
4.318714 -83.36000000000038
4.319714 -84.7500000000001
4.320714 -86.12999999999954
4.321714 -87.50500000000022
4.322714 -88.87500000000075
4.323714 -90.23999999999977
4.324714 -91.60000000000001
4.325714 -92.95500000000013
4.326715 -94.29999999999994
4.327714 -95.63999999999962
4.328714 -96.97499999999914
4.329714 -98.29499999999963
4.330714 -99.60499999999983
4.331714 -100.92000000000016
4.332714 -102.22500000000024
4.333714 -103.52
4.334714 -104.81499999999977
4.335714 -106.10000000000063
4.336714 -107.37500000000122
4.337714 -108.63999999999874
4.338714 -109.89499999999875
4.339714 -111.14499999999998
4.340714 -112.38500000000096
4.341714 -113.62000000000039
4.342714 -114.85499999999982
4.343714 -116.08000000000034
4.344714 -117.29000000000045
4.345714 -118.49000000000025
4.346714 -119.68499999999993
4.347714 -120.8699999999993
4.348714 -122.04499999999979
4.349714 -123.20999999999998
4.350714 -124.37000000000002
4.351714 -125.52499999999993
4.352714 -126.6749999999997
4.353714 -127.81000000000043
4.354714 -128.93499999999946
4.355714 -130.0499999999996
4.356714 -131.14500000000055
4.357714 -132.24000000000012
4.358714 -133.3349999999997
4.359715 -134.41500000000022
4.360714 -135.48500000000047
4.361714 -136.55000000000055
4.362714 -137.60000000000022
4.363714 -138.6399999999996
4.364714 -139.67000000000007
4.365714 -140.69000000000025
4.366714 -141.70000000000016
4.367714 -142.69999999999976
4.368714 -143.69499999999925
4.369714 -144.68499999999995
4.370714 -145.66000000000022
4.371714 -146.62500000000023
4.372715 -147.57999999999993
4.373714 -148.51999999999921
4.374714 -149.44999999999956
4.375714 -150.3650000000009
4.376714 -151.28000000000085
4.377714 -152.18499999999912
4.378714 -153.08500000000004
4.379714 -153.97500000000065
4.380714 -154.83999999999912
4.381714 -155.70000000000027
4.382714 -156.5549999999999
4.383714 -157.3899999999989
4.384714 -158.2100000000003
4.385714 -159.03500000000042
4.386714 -159.85000000000028
4.387714 -160.64499999999953
4.388714 -161.43500000000003
4.389714 -162.21500000000026
4.390714 -162.9749999999999
4.391714 -163.72000000000054
4.392715 -164.45499999999947
4.393714 -165.1799999999995
4.394714 -165.90000000000074
4.395714 -166.61500000000052
4.396714 -167.31999999999996
4.397714 -168.01499999999913
4.398714 -168.68999999999912
4.399714 -169.3450000000013
4.400714 -169.99500000000057
4.401714 -170.63499999999954
4.402714 -171.26000000000016
4.403714 -171.87999999999994
4.404714 -172.49000000000015
4.405715 -173.09000000000006
4.406714 -173.67999999999967
4.407714 -174.2500000000001
4.408714 -174.79999999999995
4.409714 -175.33999999999952
4.410714 -175.87500000000034
4.411714 -176.40000000000015
4.412714 -176.9149999999997
4.413714 -177.4249999999998
4.414714 -177.92295000000001
4.415714 -178.40645000000015
4.416714 -178.8772500000001
4.417714 -179.3298999999998
4.418715 -179.7683500000001
4.419714 -180.19490000000042
4.420714 -180.61215000000007
4.421714 -181.02114999999986
4.422714 -181.42015000000012
4.423714 -181.80684999999988
4.424714 -182.1793499999995
4.425714 -182.53625000000036
4.426714 -182.87785000000028
4.427714 -183.2067999999999
4.428714 -183.52644999999958
4.429714 -183.83859999999973
4.430714 -184.14295000000052
4.431714 -184.4383499999998
4.432714 -184.7214999999999
4.433714 -184.98865000000018
4.434714 -185.23854999999978
4.435714 -185.4719500000001
4.436714 -185.69085000000004
4.437714 -185.89830000000015
4.438715 -186.09704999999997
4.439714 -186.28759999999994
4.440714 -186.46884999999995
4.441714 -186.63875000000004
4.442714 -186.79480000000012
4.443714 -186.93600000000004
4.444714 -187.06304999999978
4.445714 -187.17794999999967
4.446714 -187.28300000000024
4.447714 -187.37965
4.448714 -187.46779999999976
4.449714 -187.54490000000013
4.450714 -187.60820000000012
4.451715 -187.6552
4.452714 -187.68450000000004
4.453714 -187.6977
4.454714 -187.69765000000004
4.455714 -187.68740000000005
4.456714 -187.66930000000005
4.457714 -187.64359999999988
4.458714 -187.60879999999997
4.459714 -187.56245000000007
4.460714 -187.50189999999992
4.461714 -187.42615
4.462714 -187.33560000000006
4.463714 -187.23199999999994
4.464714 -187.11769499999997
4.465714 -186.99390500000004
4.466714 -186.86037499999998
4.467714 -186.71533
4.468714 -186.55642
4.469714 -186.38198000000003
4.470714 -186.19188999999997
4.471714 -185.98783
4.472714 -185.77268500000005
4.473714 -185.54915499999998
4.474714 -185.31873499999995
4.475714 -185.08114999999995
4.476714 -184.83425
4.477714 -184.57490000000007
4.478714 -184.30075000000002
4.479714 -184.01075000000003
4.480714 -183.7054999999999
4.481714 -183.38719999999986
4.482714 -183.05790000000007
4.483714 -182.71885
4.484715 -182.37024999999994
4.485714 -182.0111499999999
4.486714 -181.63995000000014
4.487714 -181.25550000000004
4.488714 -180.85800000000006
4.489714 -180.44900000000024
4.490714 -180.0304499999999
4.491714 -179.60384999999994
4.492714 -179.1698500000001
4.493714 -178.7274999999998
4.494714 -178.27434999999997
4.495714 -177.80755000000002
4.496714 -177.32529999999988
4.497715 -176.82745
4.498714 -176.31500000000017
4.499714 -175.79030000000014
4.500714 -175.25595000000004
4.501714 -174.71309999999988
4.502714 -174.16214999999983
4.503714 -173.6024499999999
4.504714 -173.03284999999994
4.505714 -172.45190000000008
4.506714 -171.8595500000003
4.507714 -171.25679999999977
4.508714 -170.64434999999946
4.509714 -170.0230000000004
4.510714 -169.39229999999998
4.511714 -168.75155
4.512714 -168.09890000000007
4.513714 -167.4327999999996
4.514714 -166.75255000000027
4.515714 -166.0585500000006
4.516714 -165.353
4.517715 -164.63845000000003
4.518714 -163.9168499999996
4.519714 -163.18894999999972
4.520714 -162.4547000000004
4.521714 -161.71300000000014
4.522714 -160.96269999999956
4.523714 -160.20199999999954
4.524714 -159.43050000000042
4.525714 -158.64660000000018
4.526714 -157.85544999999956
4.527714 -157.05500000000038
4.528714 -156.24000000000052
4.529714 -155.41499999999974
4.530715 -154.58500000000012
4.531714 -153.73499999999999
4.532714 -152.87499999999955
4.533714 -152.01000000000033
4.534714 -151.13500000000016
4.535714 -150.25499999999982
4.536714 -149.3649999999999
4.537714 -148.46999999999986
4.538714 -147.57000000000033
4.539714 -146.665
4.540714 -145.7449999999999
4.541714 -144.81500000000023
4.542714 -143.87500000000023
4.543715 -142.92499999999998
4.544714 -141.96499999999946
4.545714 -140.98999999999918
4.546714 -140.01000000000013
4.547714 -139.0200000000008
4.548714 -138.0199999999998
4.549714 -137.02000000000018
4.550714 -136.0100000000003
4.551714 -134.9900000000001
4.552714 -133.9699999999999
4.553714 -132.93999999999943
4.554714 -131.91000000000034
4.555714 -130.87499999999974
4.556714 -129.82500000000007
4.557714 -128.77000000000027
4.558714 -127.70500000000018
4.559714 -126.62499999999966
4.560714 -125.53999999999898
4.561714 -124.4450000000008
4.562714 -123.34000000000094
4.563715 -122.2349999999997
4.564714 -121.11499999999941
4.565714 -119.99000000000038
4.566714 -118.86499999999994
4.567714 -117.72999999999922
4.568714 -116.58999999999975
4.569714 -115.45500000000042
4.570714 -114.3100000000008
4.571714 -113.15499999999949
4.572714 -111.99999999999959
4.573714 -110.83000000000065
4.574714 -109.65500000000017
4.575714 -108.4699999999994
4.576715 -107.26999999999958
4.577714 -106.06999999999978
4.578714 -104.85999999999966
4.579714 -103.6450000000008
4.580714 -102.43500000000071
4.581714 -101.21500000000032
4.582714 -99.9899999999998
4.583714 -98.75999999999912
4.584714 -97.52999999999984
4.585714 -96.29500000000041
4.586714 -95.05499999999944
4.587714 -93.81499999999987
4.588714 -92.56500000000001
4.589714 -91.31
4.590714 -90.0450000000011
4.591714 -88.77500000000066
4.592714 -87.49499999999993
4.593714 -86.19999999999878
4.594714 -84.90999999999916
4.595714 -83.61500000000078
4.596714 -82.31500000000086
4.597714 -81.02499999999985
4.598714 -79.73000000000008
4.599714 -78.43000000000016
4.600714 -77.12999999999887
4.601714 -75.8250000000002
4.602714 -74.515
4.603714 -73.19499999999951
4.604714 -71.87500000000041
4.605714 -70.55499999999992
4.606714 -69.23000000000069
4.607714 -67.89499999999975
4.608714 -66.54999999999994
4.609715 -65.20500000000013
4.610714 -63.850000000000016
4.611714 -62.48999999999977
4.612714 -61.12999999999952
4.613714 -59.780000000000946
4.614714 -58.429999999999595
4.615714 -57.08499999999977
4.616714 -55.73999999999996
4.617714 -54.38999999999999
4.618714 -53.040000000000035
4.619714 -51.674999999999635
4.620714 -50.310000000000635
4.621714 -48.9400000000001
4.622715 -47.55999999999927
4.623714 -46.17999999999983
4.624714 -44.80500000000054
4.625714 -43.42499999999971
4.626714 -42.040000000000134
4.627714 -40.65000000000041
4.628714 -39.25500000000054
4.629714 -37.86999999999957
4.630714 -36.489999999998744
4.631714 -35.10500000000055
4.632714 -33.73000000000126
4.633714 -32.364999999999476
4.634714 -30.989999999998798
4.635714 -29.610000000000746
4.636714 -28.225000000001167
4.637714 -26.835000000000054
4.638714 -25.429999999999897
4.639714 -24.024999999999743
4.640714 -22.62999999999987
4.641714 -21.229999999999862
4.642715 -19.82999999999985
4.643714 -18.440000000000122
4.644714 -17.0500000000004
4.645714 -15.659999999999286
4.646714 -14.26999999999956
4.647714 -12.880000000001225
4.648714 -11.495000000000255
4.649714 -10.119999999999575
4.650714 -8.744999999998893
4.651714 -7.3699999999995995
4.652714 -5.995000000000306
4.653714 -4.610000000000724
4.654714 -3.224999999999756
4.655715 -1.8249999999997435
4.656714 -0.42000000000097515
4.657714 0.980000000000425
4.658714 2.3700000000001498
4.659714 3.749999999999587
4.660714 5.125000000000268
4.661714 6.490000000000662
4.662714 7.849999999999524
4.663714 9.220000000000061
4.664714 10.585000000000456
4.665714 11.944999999999318
4.666714 13.309999999999711
4.667714 14.66999999999996
4.668715 16.025000000000066
4.669714 17.37500000000003
4.670714 18.730000000000135
4.671714 20.090000000000387
4.672714 21.459999999999535
4.673714 22.830000000000073
4.674714 24.19000000000032
4.675714 25.544999999999042
4.676714 26.890000000000246
4.677714 28.215000000000877
4.678714 29.529999999999834
4.679714 30.845000000000176
4.680714 32.15500000000038
4.681714 33.46999999999933
4.682714 34.78999999999982
4.683714 36.11000000000031
4.684714 37.42999999999941
4.685714 38.74499999999975
4.686714 40.049999999999805
4.687714 41.35499999999986
4.688715 42.66000000000131
4.689714 43.95999999999983
4.690714 45.26499999999989
4.691714 46.56500000000119
4.692714 47.849999999999284
4.693714 49.13000000000001
4.694714 50.3950000000003
4.695714 51.644999999998774
4.696714 52.884999999999735
4.697714 54.1250000000007
4.698714 55.37000000000042
4.699714 56.61500000000014
4.700714 57.865
4.701715 59.120000000000005
4.702714 60.36999999999987
4.703714 61.6049999999993
4.704714 62.83499999999997
4.705714 64.0600000000005
4.706714 65.26999999999921
4.707714 66.47500000000056
4.708714 67.68500000000066
4.709714 68.87999999999894
4.710714 70.06499999999971
4.711714 71.24500000000033
4.712714 72.41500000000067
4.713714 73.57000000000058
4.714714 74.7150000000002
4.715714 75.8700000000001
4.716714 77.02999999999876
4.717714 78.18999999999882
4.718714 79.35000000000025
4.719714 80.50500000000017
4.720714 81.64999999999978
4.721714 82.7850000000005
4.722714 83.90000000000065
4.723714 85.00000000000036
4.724714 86.09499999999993
4.725714 87.1799999999992
4.726714 88.25999999999972
4.727714 89.34000000000026
4.728714 90.4100000000005
4.729714 91.47000000000044
4.730714 92.52500000000025
4.731714 93.56999999999977
4.732714 94.61499999999928
4.733714 95.65500000000004
4.734715 96.6950000000008
4.735714 97.74000000000032
4.736714 98.77499999999955
4.737714 99.79499999999975
4.738714 100.80499999999964
4.739714 101.79999999999912
4.740714 102.77500000000077
4.741714 103.73500000000062
4.742714 104.68999999999895
4.743714 105.63999999999989
4.744714 106.5850000000007
4.745714 107.53000000000013
4.746714 108.47499999999954
4.747715 109.42000000000034
4.748714 110.35000000000072
4.749714 111.26499999999928
4.750714 112.17499999999907
4.751714 113.08000000000011
4.752714 113.98000000000101
4.753714 114.88000000000054
4.754714 115.75999999999947
4.755714 116.6299999999995
4.756714 117.48500000000051
4.757714 118.31500000000077
4.758714 119.13499999999937
4.759714 119.94499999999908
4.760714 120.75000000000003
4.761714 121.55000000000082
4.762714 122.35500000000037
4.763714 123.16500000000008
4.764714 123.95999999999934
4.765714 124.7449999999997
4.766714 125.52499999999993
4.767715 126.28999999999972
4.768714 127.04000000000049
4.769714 127.77499999999942
4.770714 128.49999999999943
4.771714 129.22500000000085
4.772714 129.93500000000046
4.773714 130.62999999999963
4.774714 131.32000000000005
4.775714 131.98999999999987
4.776714 132.65000000000015
4.777714 133.30500000000023
4.778714 133.95500000000018
4.779714 134.61000000000027
4.780715 135.25999999999954
4.781714 135.89999999999992
4.782714 136.5350000000001
4.783714 137.16000000000005
4.784714 137.76500000000013
4.785714 138.34999999999957
4.786714 138.92000000000002
4.787714 139.47500000000002
4.788714 140.02499999999986
4.789714 140.56500000000014
4.790714 141.0950000000001
4.791714 141.62500000000009
4.792714 142.13999999999962
4.793715 142.6408499999997
4.794714 143.1379500000003
4.795714 143.62670000000048
4.796714 144.10949999999966
4.797714 144.58744999999996
4.798714 145.05905000000013
4.799714 145.52139999999963
4.800714 145.9699000000002
4.801714 146.4005500000004
4.802714 146.81220000000022
4.803714 147.20594999999975
4.804714 147.5852
4.805714 147.95439999999994
4.806714 148.31724999999975
4.807714 148.6763000000002
4.808714 149.03134999999997
4.809714 149.38004999999964
4.810714 149.72089999999994
4.811714 150.05210000000048
4.812714 150.37209999999993
4.813715 150.68164999999937
4.814714 150.98114999999993
4.815714 151.27135000000055
4.816714 151.55115000000038
4.817714 151.81789999999944
4.818714 152.06989999999968
4.819714 152.30515000000042
4.820714 152.52380000000016
4.821714 152.72830000000008
4.822714 152.92184999999984
4.823714 153.1084999999998
4.824714 153.2914500000003
4.825714 153.47134999999997
4.826715 153.64714999999973
4.827714 153.8163000000002
4.828714 153.97540000000006
4.829714 154.1217999999997
4.830714 154.25420000000008
4.831714 154.37250000000026
4.832714 154.47754999999978
4.833714 154.57049999999978
4.834714 154.65189999999996
4.835714 154.72155000000006
4.836714 154.77870000000019
4.837714 154.82324999999997
4.838714 154.85594999999995
4.839714 154.87820000000002
4.840714 154.89225000000008
4.841714 154.90035
4.842714 154.90365
4.843714 154.90165
4.844714 154.89254999999991
4.845714 154.8733
4.846714 154.84095000000002
4.847714 154.79334999999995
4.848714 154.72975000000002
4.849714 154.6511500000001
4.850714 154.55909999999997
4.851714 154.45575
4.852714 154.34296999999998
4.853714 154.22177999999997
4.854714 154.09253500000003
4.855714 153.954935
4.856714 153.80885500000002
4.857714 153.65445499999998
4.858714 153.4921085
4.859715 153.32214000000002
4.860714 153.1444415
4.861714 152.958105
4.862714 152.761455
4.863714 152.55245500000004
4.864714 152.32921499999998
4.865714 152.09067999999996
4.866714 151.83707000000004
4.867714 151.56975000000003
4.868714 151.29109999999997
4.869714 151.00349999999997
4.870714 150.70884999999998
4.871714 150.4083
4.872715 150.1019000000001
4.873714 149.78879999999992
4.874714 149.46769999999998
4.875714 149.13744999999997
4.876714 148.7971499999999
4.877714 148.4463
4.878714 148.08465000000007
4.879714 147.71215000000012
4.880714 147.3284499999998
4.881714 146.93289999999985
4.882714 146.5253500000003
4.883714 146.10570000000016
4.884714 145.67449999999988
4.885714 145.2330499999998
4.886714 144.7826499999999
4.887714 144.32535000000018
4.888714 143.86270000000013
4.889714 143.3948000000001
4.890714 142.92129999999986
4.891714 142.44094999999976
4.892715 141.95185000000012
4.893714 141.4521000000002
4.894714 140.9405499999999
4.895714 140.41680000000008
4.896714 139.88095000000004
4.897714 139.33384999999973
4.898714 138.7765499999999
4.899714 138.20975000000018
4.900714 137.63400000000001
4.901714 137.04955000000027
4.902714 136.45644999999985
4.903714 135.85534999999982
4.904714 135.2463000000005
4.905715 134.6301500000001
4.906714 134.00764999999953
4.907714 133.37879999999956
4.908714 132.74399999999991
4.909714 132.10175000000004
4.910714 131.4506
4.911714 130.7889999999999
4.912714 130.11580000000035
4.913714 129.4315000000004
4.914714 128.73634999999993
4.915714 128.0318999999995
4.916714 127.3200000000002
4.917714 126.6021000000006
4.918715 125.87869999999972
4.919714 125.14964999999975
4.920714 124.41425000000032
4.921714 123.67144999999995
4.922714 122.92044999999973
4.923714 122.16119999999968
4.924714 121.3941500000003
4.925714 120.61930000000012
4.926714 119.83775000000001
4.927714 119.04910000000018
4.928714 118.25189999999999
4.929714 117.44500000000005
4.930714 116.62839999999966
4.931714 115.80355000000013
4.932714 114.96459999999973
4.933714 114.1199999999995
4.934714 113.27500000000018
4.935714 112.42500000000003
4.936714 111.57000000000042
4.937714 110.70500000000052
4.938715 109.83999999999993
4.939714 108.9699999999999
4.940714 108.08999999999958
4.941714 107.19999999999965
4.942714 106.30000000000015
4.943714 105.39999999999993
4.944714 104.49000000000012
4.945714 103.57500000000019
4.946714 102.64999999999995
4.947714 101.72000000000028
4.948714 100.78499999999977
4.949714 99.83499999999951
4.950714 98.88499999999995
4.951715 97.93000000000023
4.952714 96.96500000000024
4.953714 95.9950000000001
4.954714 95.03000000000011
4.955714 94.05999999999997
4.956714 93.08500000000038
4.957714 92.10500000000066
4.958714 91.11499999999995
4.959714 90.11499999999894
4.960714 89.10999999999919
4.961714 88.10000000000068
4.962714 87.08500000000063
4.963714 86.06499999999906
4.964714 85.03499999999997
4.965714 84.01000000000103
4.966714 82.9750000000004
4.967714 81.92999999999951
4.968714 80.88499999999999
4.969714 79.83500000000032
4.970714 78.77999999999913
4.971714 77.72499999999933
4.972714 76.66500000000076
4.973714 75.60500000000081
4.974714 74.54999999999961
4.975714 73.47999999999938
4.976714 72.40000000000025
4.977714 71.31999999999972
4.978714 70.22999999999891
4.979714 69.13000000000058
4.980714 68.035000000001
4.981714 66.93499999999992
4.982714 65.83500000000019
4.983714 64.73000000000035
4.984715 63.61499999999881
4.985714 62.5050000000002
4.986714 61.39000000000006
4.987714 60.264999999999624
4.988714 59.13500000000044
4.989714 58.010000000000005
4.990714 56.889999999999716
4.991714 55.76499999999929
4.992714 54.6350000000001
4.993714 53.50500000000091
4.994714 52.36500000000005
4.995714 51.21999999999905
4.996714 50.07000000000067
4.997715 48.91500000000077
4.998714 47.75999999999947
4.999714 46.60999999999971
5.000714 45.459999999999944
5.001714 44.2999999999999
5.002714 43.150000000000134
5.003714 41.995000000000225
5.004714 40.830000000000034
5.005714 39.664999999999836
5.006714 38.499999999999645
5.007714 37.33500000000084
5.008714 36.165000000000504
5.009714 34.994999999998775
5.010714 33.824999999999825
5.011714 32.655000000000875
5.012714 31.475000000000254
5.013714 30.289999999999484
5.014714 29.09999999999996
5.015714 27.91500000000058
5.016714 26.734999999999953
5.017715 25.549999999999184
5.018714 24.369999999999948
5.019714 23.195000000000853
5.020714 22.025000000000517
5.021714 20.850000000000037
5.022714 19.664999999999267
5.023714 18.479999999999887
5.024714 17.300000000000647
5.025714 16.11499999999988
5.026714 14.929999999999112
5.027714 13.74499999999973
5.028714 12.560000000000349
5.029714 11.37499999999958
5.030715 10.185000000000056
5.031714 8.99500000000053
5.032714 7.809999999999762
5.033714 6.620000000000237
5.034714 5.435000000000856
5.035714 4.255000000000231
5.036714 3.0799999999997496
5.037714 1.914999999999556
5.038714 0.7399999999990747
5.039714 -0.4350000000000187
5.040714 -1.6099999999991121
5.041714 -2.794999999999881
5.042714 -3.975000000000506
5.043715 -5.149999999999599
5.044714 -6.330000000000224
5.045714 -7.510000000000849
5.046714 -8.679999999999799
5.047714 -9.850000000000136
5.048714 -11.02499999999923
5.049714 -12.189999999999424
5.050714 -13.355000000001006
5.051714 -14.519999999999811
5.052714 -15.674999999999716
5.053714 -16.825000000000866
5.054714 -17.97499999999924
5.055714 -19.11999999999886
5.056714 -20.265000000001255
5.057714 -21.410000000000874
5.058714 -22.554999999999104
5.059714 -23.705000000000254
5.060714 -24.855000000000015
5.061714 -26.00499999999978
5.062714 -27.150000000000784
5.063715 -28.279999999999973
5.064714 -29.409999999999158
5.065714 -30.53499999999959
5.066714 -31.649999999999736
5.067714 -32.770000000000024
5.068714 -33.88500000000016
5.069714 -34.99500000000017
5.070714 -36.10500000000017
5.071714 -37.20499999999988
5.072714 -38.30499999999959
5.073714 -39.40500000000069
5.074714 -40.500000000000256
5.075714 -41.59499999999983
5.076715 -42.69000000000078
5.077714 -43.78999999999911
5.078714 -44.88500000000006
5.079714 -45.97000000000073
5.080714 -47.044999999999725
5.081714 -48.10999999999982
5.082714 -49.16999999999977
5.083714 -50.21999999999943
5.084714 -51.26500000000034
5.085714 -52.30999999999986
5.086714 -53.35499999999938
5.087714 -54.39500000000014
5.088714 -55.43000000000076
5.089714 -56.46499999999999
5.090714 -57.48999999999893
5.091714 -58.52000000000079
5.092714 -59.545000000001124
5.093714 -60.55999999999978
5.094714 -61.57999999999997
5.095714 -62.59500000000001
5.096714 -63.59999999999977
5.097714 -64.59499999999923
5.098714 -65.58499999999995
5.099714 -66.56000000000023
5.100714 -67.52000000000008
5.101714 -68.47999999999993
5.102714 -69.4299999999995
5.103714 -70.38000000000044
5.104714 -71.33500000000015
5.105714 -72.28499999999971
5.106714 -73.23500000000067
5.107714 -74.18000000000008
5.108714 -75.11499999999921
5.109715 -76.04499999999959
5.110714 -76.96999999999981
5.111714 -77.88500000000114
5.112714 -78.79500000000095
5.113714 -79.70499999999936
5.114714 -80.60000000000012
5.115714 -81.48000000000044
5.116714 -82.35499999999924
5.117714 -83.21999999999913
5.118714 -84.07500000000012
5.119714 -84.93000000000112
5.120714 -85.77500000000043
5.121714 -86.61999999999975
5.122715 -87.46499999999907
5.123714 -88.30499999999964
5.124714 -89.1450000000002
5.125714 -89.97499999999977
5.126714 -90.79500000000046
5.127714 -91.60500000000016
5.128714 -92.40499999999957
5.129714 -93.19500000000008
5.130714 -93.9750000000003
5.131714 -94.74500000000025
5.132714 -95.51000000000003
5.133714 -96.26499999999955
5.134714 -97.0149999999996
5.135714 -97.75500000000005
5.136714 -98.48500000000023
5.137714 -99.2150000000004
5.138714 -99.93999999999976
5.139714 -100.65999999999964
5.140714 -101.37500000000009
5.141714 -102.0900000000005
5.142715 -102.79499999999997
5.143714 -103.4849999999997
5.144714 -104.1650000000005
5.145714 -104.83499999999965
5.146714 -105.4849999999996
5.147714 -106.12500000000067
5.148714 -106.76500000000033
5.149714 -107.39359999999975
5.150714 -108.01709999999977
5.151714 -108.63470000000012
5.152714 -109.24674999999995
5.153714 -109.85175000000001
5.154714 -110.44890000000001
5.155715 -111.03894999999962
5.156714 -111.62310000000022
5.157714 -112.20129999999982
5.158714 -112.77275000000017
5.159714 -113.3356000000002
5.160714 -113.88769999999964
5.161714 -114.4267500000004
5.162714 -114.95129999999978
5.163714 -115.46164999999968
5.164714 -115.96045000000012
5.165714 -116.4503499999997
5.166714 -116.93389999999984
5.167714 -117.41295000000027
5.168715 -117.88790000000007
5.169714 -118.35845000000012
5.170714 -118.82225000000024
5.171714 -119.27710000000022
5.172714 -119.72224999999975
5.173714 -120.15774999999951
5.174714 -120.5835500000002
5.175714 -121.00000000000026
5.176714 -121.40760000000014
5.177714 -121.80469999999998
5.178714 -122.19024999999965
5.179714 -122.56355000000023
5.180714 -122.92375000000008
5.181714 -123.27189999999968
5.182714 -123.60980000000015
5.183714 -123.94039999999995
5.184714 -124.26640000000009
5.185714 -124.58845000000022
5.186714 -124.9061499999999
5.187714 -125.21819999999974
5.188715 -125.52164999999998
5.189714 -125.8138500000002
5.190714 -126.09379999999997
5.191714 -126.36125000000004
5.192714 -126.61685000000014
5.193714 -126.86179999999992
5.194714 -127.09699999999997
5.195714 -127.32279999999977
5.196714 -127.53850000000004
5.197714 -127.74390000000018
5.198714 -127.93894999999986
5.199714 -128.12394999999995
5.200714 -128.30064999999996
5.201715 -128.47069999999997
5.202714 -128.6354
5.203714 -128.79504999999995
5.204714 -128.94815000000017
5.205714 -129.0924500000002
5.206714 -129.22554999999988
5.207714 -129.34524999999985
5.208714 -129.45070000000004
5.209714 -129.54235
5.210714 -129.62165000000007
5.211714 -129.6908500000001
5.212714 -129.75139999999996
5.213714 -129.80419999999992
5.214714 -129.84934999999993
5.215714 -129.8862500000001
5.216714 -129.91449999999998
5.217714 -129.9339
5.218714 -129.9451000000001
5.219714 -129.94879999999998
5.220714 -129.94539999999995
5.221714 -129.93464999999995
5.222714 -129.91529500000001
5.223714 -129.885455
5.224714 -129.84310499999998
5.225714 -129.78701999999998
5.226714 -129.717145
5.227714 -129.63466500000004
5.228714 -129.541615
5.229714 -129.440246
5.230714 -129.3322205
5.231714 -129.21821899999998
5.232714 -129.0979195
5.233714 -128.97034000000002
5.234715 -128.83439499999997
5.235714 -128.68929499999996
5.236714 -128.53474000000003
5.237714 -128.37066000000002
5.238714 -128.197115
5.239714 -128.01390000000004
5.240714 -127.82035
5.241714 -127.61544999999997
5.242714 -127.39835
5.243714 -127.16894999999992
5.244714 -126.92799999999993
5.245714 -126.6768500000001
5.246714 -126.4171500000001
5.247715 -126.1509499999999
5.248714 -125.87954999999997
5.249714 -125.60285000000006
5.250714 -125.32034999999992
5.251714 -125.03080000000001
5.252714 -124.73264999999998
5.253714 -124.42479999999998
5.254714 -124.10630000000005
5.255714 -123.77694999999993
5.256714 -123.43710000000014
5.257714 -123.08674999999998
5.258714 -122.72599999999973
5.259714 -122.35490000000009
5.260714 -121.97380000000015
5.261714 -121.58289999999981
5.262714 -121.18274999999983
5.263714 -120.77485000000013
5.264714 -120.36005000000023
5.265714 -119.93925000000003
5.266714 -119.51309999999987
5.267715 -119.08129999999989
5.268714 -118.64304999999985
5.269714 -118.19659999999996
5.270714 -117.74055000000025
5.271714 -117.27400000000019
5.272714 -116.79589999999997
5.273714 -116.30670000000003
5.274714 -115.80734999999989
5.275714 -115.29829999999998
5.276714 -114.78065000000008
5.277714 -114.2551999999998
5.278714 -113.72270000000012
5.279714 -113.18365000000003
5.280715 -112.63824999999986
5.281714 -112.08690000000001
5.282714 -111.52940000000027
5.283714 -110.96594999999986
5.284714 -110.39634999999993
5.285714 -109.8201
5.286714 -109.23595000000009
5.287714 -108.6425000000002
5.288714 -108.03900000000004
5.289714 -107.42509999999983
5.290714 -106.80034999999977
5.291714 -106.16515000000035
5.292714 -105.52110000000003
5.293715 -104.8695499999995
5.294714 -104.21164999999955
5.295714 -103.54890000000006
5.296714 -102.88210000000062
5.297714 -102.21080000000006
5.298714 -101.53499999999983
5.299714 -100.85440000000001
5.300714 -100.16745000000007
5.301714 -99.47270000000007
5.302714 -98.77015000000003
5.303714 -98.05895000000037
5.304714 -97.33884999999984
5.305714 -96.61054999999946
5.306714 -95.87329999999963
5.307714 -95.12715000000033
5.308714 -94.37280000000048
5.309714 -93.6105999999999
5.310714 -92.84170000000009
5.311714 -92.06719999999974
5.312714 -91.28859999999946
5.313715 -90.50740000000057
5.314714 -89.72400000000005
5.315714 -88.93835000000003
5.316714 -88.1493000000004
5.317714 -87.35469999999953
5.318714 -86.5539999999998
5.319714 -85.7411500000002
5.320714 -84.92000000000013
5.321714 -84.08999999999985
5.322714 -83.24999999999999
5.323714 -82.40499999999997
5.324714 -81.55499999999982
5.325714 -80.70000000000022
5.326715 -79.83500000000032
5.327714 -78.96999999999973
5.328714 -78.10499999999983
5.329714 -77.23000000000036
5.330714 -76.35000000000002
5.331714 -75.47499999999985
5.332714 -74.59500000000021
5.333714 -73.71499999999989
5.334714 -72.83499999999957
5.335714 -71.9400000000002
5.336714 -71.03999999999999
5.337714 -70.1300000000002
5.338714 -69.21000000000011
5.339714 -68.27999999999973
5.340714 -67.3449999999999
5.341714 -66.41000000000008
5.342714 -65.46499999999996
5.343714 -64.525
5.344714 -63.58500000000002
5.345714 -62.63499999999978
5.346714 -61.69000000000035
5.347714 -60.740000000000094
5.348714 -59.78999999999984
5.349714 -58.835000000000136
5.350714 -57.87499999999959
5.351714 -56.914999999999736
5.352714 -55.9450000000003
5.353714 -54.975000000000165
5.354714 -53.995000000000424
5.355714 -53.005000000000415
5.356714 -52.00499999999941
5.357714 -51.004999999999804
5.358714 -50.00000000000004
5.359715 -48.99500000000029
5.360714 -47.99500000000067
5.361714 -46.99499999999968
5.362714 -46.004999999998965
5.363714 -45.00999999999949
5.364714 -44.009999999999884
5.365714 -43.00500000000012
5.366714 -42.00000000000037
5.367714 -40.99000000000047
5.368714 -39.97000000000028
5.369714 -38.94499999999995
5.370714 -37.91999999999962
5.371714 -36.89499999999929
5.372715 -35.860000000000056
5.373714 -34.81500000000054
5.374714 -33.769999999999634
5.375714 -32.73000000000026
5.376714 -31.68500000000074
5.377714 -30.64499999999998
5.378714 -29.60999999999936
5.379714 -28.584999999999027
5.380714 -27.56500000000023
5.381714 -26.53500000000114
5.382714 -25.505000000000667
5.383714 -24.464999999999904
5.384714 -23.41500000000024
5.385714 -22.369999999999337
5.386714 -21.31499999999953
5.387714 -20.255000000000965
5.388714 -19.199999999999772
5.389714 -18.144999999999968
5.390714 -17.085000000000015
5.391714 -16.02499999999868
5.392715 -14.970000000000262
5.393714 -13.915000000000454
5.394714 -12.85999999999926
5.395714 -11.814999999999742
5.396714 -10.780000000000511
5.397714 -9.744999999999893
5.398714 -8.710000000000662
5.399714 -7.669999999999899
5.400714 -6.624999999998993
5.401714 -5.570000000000574
5.402714 -4.510000000000625
5.403714 -3.445000000000531
5.404714 -2.3800000000004373
5.405715 -1.3249999999992434
5.406714 -0.27499999999958114
5.407714 0.7750000000000812
5.408714 1.8199999999995997
5.409714 2.8599999999989745
5.410714 3.900000000001125
5.411714 4.9400000000004995
5.412714 5.9749999999997305
5.413714 7.000000000000062
5.414714 8.025000000000393
5.415714 9.050000000000724
5.416714 10.074999999999667
5.417714 11.104999999998755
5.418715 12.144999999999516
5.419714 13.190000000000424
5.420714 14.234999999999943
5.421714 15.279999999999461
5.422714 16.31500000000008
5.423714 17.345000000000553
5.424714 18.360000000000596
5.425714 19.3700000000005
5.426714 20.375000000000256
5.427714 21.369999999999724
5.428714 22.374999999999478
5.429714 23.37500000000048
5.430714 24.375000000000092
5.431714 25.3749999999997
5.432714 26.369999999999173
5.433714 27.365000000000027
5.434714 28.360000000000884
5.435714 29.355000000000352
5.436714 30.354999999999965
5.437714 31.354999999999578
5.438715 32.34500000000029
5.439714 33.33499999999962
5.440714 34.31500000000004
5.441714 35.28000000000004
5.442714 36.2299999999996
5.443714 37.1750000000004
5.444714 38.114999999999675
5.445714 39.05500000000034
5.446714 39.99999999999976
5.447714 40.94999999999932
5.448714 41.90000000000027
5.449714 42.844999999999686
5.450714 43.78500000000035
5.451715 44.72500000000102
5.452714 45.660000000000146
5.453714 46.58999999999913
5.454714 47.519999999999506
5.455714 48.43500000000084
5.456714 49.35000000000078
5.457714 50.259999999999195
5.458714 51.14999999999911
5.459714 52.02499999999999
5.460714 52.895000000000024
5.461714 53.75999999999992
5.462714 54.6250000000005
5.463714 55.49000000000039
5.464714 56.359999999999744
5.465714 57.23499999999993
5.466714 58.10499999999996
5.467714 58.975
5.468714 59.83499999999975
5.469714 60.6849999999999
5.470714 61.52500000000046
5.471714 62.34999999999991
5.472714 63.169999999999895
5.473714 63.98999999999988
5.474714 64.79999999999959
5.475714 65.59500000000024
5.476714 66.38500000000005
5.477714 67.16999999999973
5.478714 67.94999999999996
5.479714 68.72000000000058
5.480714 69.49000000000052
5.481714 70.27000000000005
5.482714 71.04999999999959
5.483714 71.82499999999966
5.484715 72.59000000000016
5.485714 73.34999999999981
5.486714 74.09499999999971
5.487714 74.82499999999989
5.488714 75.54000000000033
5.489714 76.24000000000034
5.490714 76.9350000000002
5.491714 77.63000000000005
5.492714 78.31999999999978
5.493714 79.00500000000005
5.494714 79.68500000000017
5.495714 80.35679999999975
5.496714 81.02735
5.497715 81.69225000000043
5.498714 82.35350000000003
5.499714 83.01254999999938
5.500714 83.66739999999956
5.501714 84.31519999999998
5.502714 84.95230000000048
5.503714 85.57405000000003
5.504714 86.1782499999998
5.505714 86.76570000000008
5.506714 87.34055000000004
5.507714 87.90754999999997
5.508714 88.4715500000001
5.509714 89.03555000000021
5.510714 89.59954999999964
5.511714 90.16244999999964
5.512714 90.72050000000011
5.513714 91.27075000000053
5.514714 91.81165000000033
5.515714 92.34249999999984
5.516714 92.86404999999942
5.517715 93.37700000000004
5.518714 93.8814000000003
5.519714 94.37615000000011
5.520714 94.85855000000015
5.521714 95.3268
5.522714 95.78094999999966
5.523714 96.22239999999977
5.524714 96.65565000000001
5.525714 97.08515000000014
5.526714 97.51430000000046
5.527714 97.94494999999999
5.528714 98.37594999999935
5.529714 98.80329999999992
5.530715 99.22165000000038
5.531714 99.62690000000009
5.532714 100.0169500000002
5.533714 100.39174999999997
5.534714 100.75234999999961
5.535714 101.10139999999976
5.536714 101.44130000000023
5.537714 101.77230000000017
5.538714 102.09404999999975
5.539714 102.40600000000002
5.540714 102.70810000000026
5.541714 103.00149999999988
5.542714 103.28849999999971
5.543715 103.57200000000005
5.544714 103.85400000000008
5.545714 104.13454999999988
5.546714 104.41095000000011
5.547714 104.67879999999998
5.548714 104.93359999999979
5.549714 105.17180000000002
5.550714 105.39205000000031
5.551714 105.59580000000027
5.552714 105.7864999999998
5.553714 105.96849999999978
5.554714 106.14525000000006
5.555714 106.31809999999999
5.556714 106.48704999999987
5.557714 106.65039999999995
5.558714 106.8063000000001
5.559714 106.95420000000031
5.560714 107.09409999999988
5.561714 107.22669999999982
5.562714 107.35260000000018
5.563715 107.47109999999991
5.564714 107.5800499999998
5.565714 107.67670000000027
5.566714 107.75785000000006
5.567714 107.82154999999985
5.568714 107.8684
5.569714 107.901
5.570714 107.92390000000009
5.571714 107.94175000000006
5.572714 107.95804999999999
5.573714 107.97385
5.574714 107.98739999999998
5.575714 107.99584999999988
5.576715 107.9959
5.577714 107.98475000000016
5.578714 107.96134999999998
5.579714 107.92609999999998
5.580714 107.88015000000004
5.581714 107.82424999999989
5.582714 107.75815
5.583714 107.68085
5.584714 107.59109999999995
5.585714 107.48829000000009
5.586714 107.37317000000004
5.587714 107.24840499999996
5.588714 107.11760499999998
5.589714 106.98398499999999
5.590714 106.849285
5.591714 106.713055
5.592714 106.57249
5.593714 106.42335
5.594714 106.26156800000001
5.595714 106.08447799999998
5.596714 105.89156200000001
5.597714 105.68435199999999
5.598714 105.46555
5.599714 105.23782
5.600714 105.002805
5.601714 104.76087000000001
5.602714 104.51143500000003
5.603714 104.25371499999999
5.604714 103.98763
5.605714 103.71398000000005
5.606714 103.43439999999995
5.607714 103.15044999999996
5.608714 102.86260000000003
5.609715 102.56974999999997
5.610714 102.26909999999991
5.611714 101.9573
5.612714 101.63130000000014
5.613714 101.28970000000004
5.614714 100.93324999999997
5.615714 100.5645999999999
5.616714 100.18765000000003
5.617714 99.80575000000016
5.618714 99.42074999999984
5.619714 99.0327499999999
5.620714 98.64025000000005
5.621714 98.24110000000007
5.622715 97.83329999999995
5.623714 97.41609999999994
5.624714 96.98970000000008
5.625714 96.55510000000002
5.626714 96.1130499999999
5.627714 95.66304999999997
5.628714 95.20445000000024
5.629714 94.73564999999996
5.630714 94.25489999999974
5.631714 93.76235000000017
5.632714 93.25965000000005
5.633714 92.74914999999989
5.634714 92.2342999999999
5.635714 91.71775000000014
5.636714 91.20010000000025
5.637714 90.68064999999993
5.638714 90.1565
5.639714 89.62394999999998
5.640714 89.08064999999972
5.641714 88.52500000000006
5.642715 87.95745000000007
5.643714 87.37964999999993
5.644714 86.79370000000026
5.645714 86.20119999999987
5.646714 85.60269999999987
5.647714 84.99809999999997
5.648714 84.38635
5.649714 83.76740000000001
5.650714 83.14180000000005
5.651714 82.51054999999992
5.652714 81.87555000000006
5.653714 81.23815000000006
5.654714 80.59829999999997
5.655715 79.95460000000017
5.656714 79.30399999999983
5.657714 78.64385000000001
5.658714 77.9722
5.659714 77.2883999999998
5.660714 76.59420000000021
5.661714 75.89220000000022
5.662714 75.18549999999992
5.663714 74.47635000000021
5.664714 73.76595000000013
5.665714 73.05444999999993
5.666714 72.33954999999945
5.667714 71.6194499999996
5.668715 70.89300000000034
5.669714 70.15949999999992
5.670714 69.41970000000005
5.671714 68.67425000000038
5.672714 67.92394999999979
5.673714 67.16810000000002
5.674714 66.40555000000033
5.675714 65.63475000000012
5.676714 64.85469999999994
5.677714 64.06644999999989
5.678714 63.27139999999994
5.679714 62.47274999999982
5.680714 61.67330000000012
5.681714 60.874200000000236
5.682714 60.07629999999972
5.683714 59.27829999999995
5.684714 58.47735000000034
5.685714 57.67049999999968
5.686714 56.85539999999989
5.687714 56.03095000000016
5.688715 55.19834999999986
5.689714 54.35909999999961
5.690714 53.51494999999984
5.691714 52.66775000000029
5.692714 51.818
5.693714 50.964950000000066
5.694714 50.108150000000016
5.695714 49.24799999999966
5.696714 48.3848000000002
5.697714 47.52015000000012
5.698714 46.65555000000002
5.699714 45.79165000000024
5.700714 44.92809999999958
5.701715 44.063099999999686
5.702714 43.19325000000027
5.703714 42.31594999999991
5.704714 41.43009999999989
5.705714 40.53560000000026
5.706714 39.633750000000326
5.707714 38.72774999999981
5.708714 37.821349999999505
5.709714 36.916550000000434
5.710714 36.013900000000234
5.711714 35.11269999999997
5.712714 34.211199999999856
5.713714 33.30744999999954
5.714714 32.400700000000114
5.715714 31.491000000000156
5.716714 30.579049999999995
5.717714 29.66559999999993
5.718714 28.75064999999996
5.719714 27.833900000000245
5.720714 26.913400000000422
5.721714 25.9872500000001
5.722714 25.055549999999926
5.723714 24.119000000000224
5.724714 23.179849999999806
5.725714 22.241499999999665
5.726714 21.306799999999683
5.727714 20.37770000000022
5.728714 19.453450000000288
5.729714 18.53219999999947
5.730714 17.610600000000225
5.731714 16.68555000000002
5.732714 15.75574999999954
5.733714 14.820350000000621
5.734715 13.880800000000415
5.735714 12.939399999999795
5.736714 11.998049999999843
5.737714 11.057049999999707
5.738714 10.11640000000008
5.739714 9.175750000000454
5.740714 8.234349999999836
5.741714 7.292649999999373
5.742714 6.351649999999931
5.743714 5.413600000000324
5.744714 4.480750000000061
5.745714 3.5531499999998104
5.746714 2.6297000000001516
5.747715 1.7072999999999394
5.748714 0.7826500000002179
5.749714 -0.14639999999996323
5.750714 -1.0818000000002714
5.751714 -2.022449999999898
5.752714 -2.9649499999999387
5.753714 -3.9059500000000744
5.754714 -4.842499999999777
5.755714 -5.772750000000021
5.756714 -6.6966000000001635
5.757714 -7.615600000000083
5.758714 -8.531650000000168
5.759714 -9.446199999999655
5.760714 -10.359649999999721
5.761714 -11.271250000000066
5.762714 -12.180250000000392
5.763714 -13.086200000000241
5.764714 -13.989550000000072
5.765714 -14.892949999999876
5.766714 -15.798599999999885
5.767715 -16.707199999999727
5.768714 -17.618750000000098
5.769714 -18.531100000000052
5.770714 -19.441149999999823
5.771714 -20.345299999999927
5.772714 -21.240150000000067
5.773714 -22.124850000000002
5.774714 -23.000699999999735
5.775714 -23.87130000000015
5.776714 -24.74000000000018
5.777714 -25.608750000000178
5.778714 -26.479000000000084
5.779714 -27.350350000000105
5.780715 -28.22055000000004
5.781714 -29.088199999999926
5.782714 -29.95285
5.783714 -30.81409999999979
5.784714 -31.672749999999557
5.785714 -32.52960000000027
5.786714 -33.38385000000027
5.787714 -34.23354999999989
5.788714 -35.07619999999975
5.789714 -35.909199999999835
5.790714 -36.73135000000008
5.791714 -37.543450000000064
5.792714 -38.34815000000047
5.793715 -39.14944999999989
5.794714 -39.9511499999998
5.795714 -40.75504999999993
5.796714 -41.561949999999875
5.797714 -42.36994999999993
5.798714 -43.17534999999997
5.799714 -43.97520000000016
5.800714 -44.76755000000013
5.801714 -45.551750000000226
5.802714 -46.32769999999981
5.803714 -47.09700000000011
5.804714 -47.86030000000011
5.805714 -48.61689999999946
5.806714 -49.36644999999976
5.807714 -50.10810000000004
5.808714 -50.84200000000024
5.809714 -51.56885
5.810714 -52.29154999999985
5.811714 -53.013100000000314
5.812714 -53.73545000000035
5.813715 -54.45924999999963
5.814714 -55.18309999999956
5.815714 -55.90360000000057
5.816714 -56.61620000000019
5.817714 -57.31769999999942
5.818714 -58.00614999999995
5.819714 -58.68150000000044
5.820714 -59.34610000000035
5.821714 -60.002499999999706
5.822714 -60.65329999999993
5.823714 -61.30040000000003
5.824714 -61.94375000000002
5.825714 -62.58300000000008
5.826715 -63.2174499999999
5.827714 -63.8474
5.828714 -64.4739499999998
5.829714 -65.09759999999976
5.830714 -65.71824999999988
5.831714 -66.33509999999994
5.832714 -66.94605000000034
5.833714 -67.54770000000006
5.834714 -68.13669999999952
5.835714 -68.7107499999999
5.836714 -69.26990000000049
5.837714 -69.8160500000003
5.838714 -70.35304999999971
5.839714 -70.88480000000015
5.840714 -71.4140000000002
5.841714 -71.94264999999984
5.842714 -72.47044999999993
5.843714 -72.99594999999985
5.844714 -73.51659999999988
5.845714 -74.03045000000003
5.846714 -74.53650000000013
5.847714 -75.0344
5.848714 -75.52374999999985
5.849714 -76.00375000000014
5.850714 -76.47334999999998
5.851714 -76.93079999999998
5.852714 -77.37520000000025
5.853714 -77.80660000000009
5.854714 -78.22660000000002
5.855714 -78.63845000000008
5.856714 -79.04564999999981
5.857714 -79.45129999999966
5.858714 -79.8575499999999
5.859715 -80.26400000000002
5.860714 -80.66835000000022
5.861714 -81.0673500000001
5.862714 -81.45719999999996
5.863714 -81.83494999999992
5.864714 -82.1991000000001
5.865714 -82.54945000000026
5.866714 -82.88659999999976
5.867714 -83.21144999999981
5.868714 -83.5253000000001
5.869714 -83.82889999999989
5.870714 -84.12279999999994
5.871714 -84.40875
5.872715 -84.68855000000019
5.873714 -84.96415000000013
5.874714 -85.23779999999974
5.875714 -85.51034999999992
5.876714 -85.78150000000014
5.877714 -86.04935000000002
5.878714 -86.31005
5.879714 -86.55975000000007
5.880714 -86.79515000000002
5.881714 -87.0141999999999
5.882714 -87.2167
5.883714 -87.40435000000012
5.884714 -87.57980000000005
5.885714 -87.7458499999999
5.886714 -87.90499999999992
5.887714 -88.05895000000008
5.888714 -88.20854999999992
5.889714 -88.35419999999992
5.890714 -88.4962500000001
5.891714 -88.63465000000012
5.892715 -88.76879999999993
5.893714 -88.89759999999997
5.894714 -89.01919999999997
5.895714 -89.13074999999998
5.896714 -89.22930000000005
5.897714 -89.31259999999993
5.898714 -89.37944999999996
5.899714 -89.43025000000003
5.900714 -89.46715000000003
5.901714 -89.49322999999998
5.902714 -89.51195000000004
5.903714 -89.52641000000003
5.904714 -89.53842499999998
5.905715 -89.54857500000001
5.906714 -89.55632500000002
5.907714 -89.56031
5.908714 -89.55872999999998
5.909714 -89.54971499999999
5.910714 -89.53143999999999
5.911714 -89.5021495
5.912714 -89.4602115
5.913714 -89.4043705
5.914714 -89.33411349999999
5.915714 -89.24979499999999
5.916714 -89.152765
5.917714 -89.04529
5.918715 -88.930175
5.919714 -88.81017500000002
5.920714 -88.687405
5.921714 -88.56293000000002
5.922714 -88.43652999999999
5.923714 -88.30674999999992
5.924714 -88.17138000000003
5.925714 -88.02779999999998
5.926714 -87.87364999999994
5.927714 -87.70690000000003
5.928714 -87.52635
5.929714 -87.33170000000001
5.930714 -87.12325000000001
5.931714 -86.90225000000002
5.932714 -86.6704499999999
5.933714 -86.43
5.934714 -86.18340000000005
5.935714 -85.93294999999986
5.936714 -85.68020000000003
5.937714 -85.42575000000004
5.938715 -85.16935000000004
5.939714 -84.90955000000008
5.940714 -84.64400000000005
5.941714 -84.37045000000005
5.942714 -84.08649999999996
5.943714 -83.79015
5.944714 -83.48049999999992
5.945714 -83.15714999999994
5.946714 -82.82055
5.947714 -82.47215000000003
5.948714 -82.11380000000007
5.949714 -81.74784999999979
5.950714 -81.37710000000014
5.951715 -81.00330000000017
5.952714 -80.62774999999974
5.953714 -80.25109999999988
5.954714 -79.87245000000004
5.955714 -79.49024999999999
5.956714 -79.10209999999994
5.957714 -78.70535000000025
5.958714 -78.29775000000005
5.959714 -77.87809999999992
5.960714 -77.44600000000011
5.961714 -77.00159999999984
5.962714 -76.54635000000006
5.963714 -76.08175000000001
5.964714 -75.60939999999988
5.965714 -75.1311000000001
5.966714 -74.6482999999999
5.967714 -74.16290000000005
5.968714 -73.67580000000005
5.969714 -73.18745000000001
5.970714 -72.6975500000001
5.971714 -72.20449999999975
5.972714 -71.7058999999999
5.973714 -71.19885
5.974714 -70.68105000000018
5.975714 -70.15040000000022
5.976714 -69.60649999999991
5.977714 -69.05065000000002
5.978714 -68.48459999999994
5.979714 -67.91114999999994
5.980714 -67.33295
5.981714 -66.75179999999989
5.982714 -66.16880000000005
5.983714 -65.58429999999997
5.984715 -64.99810000000008
5.985714 -64.40985000000023
5.986714 -63.818899999999736
5.987714 -63.22454999999998
5.988714 -62.625850000000085
5.989714 -62.020850000000024
5.990714 -61.40749999999986
5.991714 -60.78389999999989
5.992714 -60.14890000000002
5.993714 -59.50235000000033
5.994714 -58.845800000000004
5.995714 -58.182349999999495
5.996714 -57.51475000000047
5.997715 -56.84645000000044
5.998714 -56.17924999999981
5.999714 -55.51349999999983
6.000714 -54.84819999999959
6.001714 -54.18099999999967
6.002714 -53.510050000000334
6.003714 -52.83355000000045
6.004714 -52.150349999999925
6.005714 -51.46004999999967
6.006714 -50.76229999999987
6.007714 -50.05675000000001
6.008714 -49.34295000000033
6.009714 -48.62100000000008
6.010714 -47.89159999999959
6.011714 -47.15585000000036
6.012714 -46.41565
6.013714 -45.67389999999977
6.014714 -44.9337000000001
6.015714 -44.19649999999955
6.016714 -43.46255000000007
6.017715 -42.730150000000464
6.018714 -41.996700000000025
6.019714 -41.25909999999969
6.020714 -40.5140499999998
6.021714 -39.76040000000028
6.022714 -38.998550000000215
6.023714 -38.22895000000007
6.024714 -37.45370000000012
6.025714 -36.67470000000006
6.026714 -35.892449999999634
6.027714 -35.10749999999993
6.028714 -34.32070000000051
6.029714 -33.532849999999556
6.030715 -32.74454999999954
6.031714 -31.956650000000003
6.032714 -31.170250000000372
6.033714 -30.386100000000248
6.034714 -29.60304999999955
6.035714 -28.818450000000357
6.036714 -28.02980000000052
6.037714 -27.23409999999954
6.038714 -26.4294499999998
6.039714 -25.61660000000021
6.040714 -24.797399999999804
6.041714 -23.974499999999953
6.042714 -23.151200000000316
6.043715 -22.329749999999706
6.044714 -21.511299999999594
6.045714 -20.6962000000005
6.046714 -19.8830000000004
6.047714 -19.07015000000012
6.048714 -18.257249999999864
6.049714 -17.444049999999766
6.050714 -16.63044999999988
6.051714 -15.816099999999695
6.052714 -15.000650000000087
6.053714 -14.182550000000488
6.054714 -13.359649999999945
6.055714 -12.530749999999784
6.056714 -11.69589999999998
6.057714 -10.857000000000227
6.058714 -10.016549999999903
6.059714 -9.177999999999964
6.060714 -8.34430000000025
6.061714 -7.516850000000019
6.062714 -6.695450000000075
6.063715 -5.877799999999544
6.064714 -5.061549999999665
6.065714 -4.244200000000364
6.066714 -3.4238999999998407
6.067714 -2.6006499999994825
6.068714 -1.774750000000519
6.069714 -0.9473500000002633
6.070714 -0.11959999999949789
6.071714 0.7085499999996692
6.072714 1.537799999999645
6.073714 2.368200000000403
6.074714 3.1985499999998
6.075714 4.028149999999592
6.076715 4.8548000000002425
6.077714 5.676200000000186
6.078714 6.490950000000161
6.079714 7.2986000000004045
6.080714 8.101399999999732
6.081714 8.901599999999732
6.082714 9.702150000000243
6.083714 10.506049999999684
6.084714 11.314449999999532
6.085714 12.126949999999997
6.086714 12.94165
6.087714 13.756000000000185
6.088714 14.567750000000352
6.089714 15.37575000000041
6.090714 16.17964999999985
6.091714 16.97949999999934
6.092714 17.775600000000114
6.093714 18.568350000000567
6.094714 19.35664999999989
6.095714 20.138899999999627
6.096714 20.9156000000002
6.097714 21.6868000000002
6.098714 22.45344999999982
6.099714 23.218249999999717
6.100714 23.9842000000004
6.101714 24.753050000000247
6.102714 25.524549999999397
6.103714 26.29720000000002
6.104714 27.068700000000558
6.105714 27.83609999999978
6.106714 28.59609999999943
6.107714 29.34784999999995
6.108714 30.09250000000005
6.109715 30.830899999999968
6.110714 31.564750000000195
6.111714 32.29565000000059
6.112714 33.023199999999974
6.113714 33.747399999999736
6.114714 34.46824999999987
6.115714 35.18500000000008
6.116714 35.898050000000154
6.117714 36.60880000000005
6.118714 37.318800000000344
6.119714 38.02884999999992
6.120714 38.73854999999968
6.121714 39.44565000000011
6.122715 40.147449999999864
6.123714 40.84185000000004
6.124714 41.52660000000044
6.125714 42.200799999999454
6.126714 42.866499999999476
6.127714 43.52595000000001
6.128714 44.18160000000046
6.129714 44.835350000000524
6.130714 45.48764999999996
6.131714 46.13809999999968
6.132714 46.78445000000017
6.133714 47.42589999999977
6.134714 48.0622
6.135714 48.6929000000004
6.136714 49.3190999999997
6.137714 49.94124999999974
6.138714 50.55964999999968
6.139714 51.1735499999999
6.140714 51.78080000000015
6.141714 52.37985000000056
6.142715 52.96950000000036
6.143714 53.54954999999967
6.144714 54.12139999999982
6.145714 54.68799999999996
6.146714 55.25165000000026
6.147714 55.81379999999997
6.148714 56.37444999999977
6.149714 56.932100000000105
6.150714 57.484399999999795
6.151714 58.02919999999996
6.152714 58.56565000000001
6.153714 59.09335000000016
6.154714 59.613749999999975
6.155715 60.12845000000002
6.156714 60.63785000000009
6.157714 61.14224999999966
6.158714 61.64090000000017
6.159714 62.13205000000013
6.160714 62.6146999999997
6.161714 63.08855000000009
6.162714 63.55474999999999
6.163714 64.01540000000004
6.164714 64.47210000000008
6.165714 64.92619999999977
6.166714 65.37720000000003
6.167714 65.82289999999998
6.168715 66.26115000000001
6.169714 66.69015000000007
6.170714 67.10870000000007
6.171714 67.51715000000019
6.172714 67.91724999999984
6.173714 68.31124999999993
6.174714 68.7007
6.175714 69.08584999999988
6.176714 69.46620000000021
6.177714 69.84025000000005
6.178714 70.20610000000003
6.179714 70.56315000000014
6.180714 70.9116499999999
6.181714 71.25269999999975
6.182714 71.58794999999989
6.183714 71.91840000000012
6.184714 72.24380000000023
6.185714 72.56289999999984
6.186714 72.87379999999996
6.187714 73.17475000000012
6.188715 73.46509999999994
6.189714 73.74565000000007
6.190714 74.0181999999999
6.191714 74.28509999999993
6.192714 74.54804999999995
6.193714 74.80755000000005
6.194714 75.06260000000007
6.195714 75.31075000000008
6.196714 75.55005000000007
6.197714 75.77920000000002
6.198714 75.99800000000003
6.199714 76.20769999999999
6.200714 76.41014999999994
6.201715 76.60689999999994
6.202714 76.79820000000004
6.203714 76.98329999999991
6.204714 77.1608
6.205714 77.32910000000007
6.206714 77.48744999999998
6.207714 77.63644999999995
6.208714 77.77789999999992
6.209714 77.91370000000009
6.210714 78.04509999999996
6.211714 78.17239999999993
6.212714 78.29445000000004
6.213714 78.40899999999993
6.214714 78.51385000000009
6.215714 78.60764999999998
6.216714 78.69064999999993
6.217714 78.76440000000005
6.218714 78.83100000000005
6.219714 78.89235000000001
6.220714 78.94929999999995
6.221714 79.00134999999997
6.222714 79.04699999999997
6.223714 79.08444500000006
6.224714 79.11233
6.225714 79.13054499999998
6.226714 79.14018000000004
6.227714 79.142765
6.228714 79.13957999999997
6.229714 79.13100999999999
6.230714 79.11625000000001
6.231714 79.09364
6.232714 79.06145
6.233714 79.018695
6.234715 78.96567399999999
6.235714 78.9039885
6.236714 78.83592349999999
6.237714 78.7635065
6.238714 78.6876525
6.239714 78.60780500000001
6.240714 78.52223999999998
6.241714 78.428795
6.242714 78.32581000000003
6.243714 78.21282000000001
6.244714 78.09062999999998
6.245714 77.96091999999997
6.246714 77.82532
6.247715 77.684735
6.248714 77.53895999999997
6.249714 77.38668000000001
6.250714 77.22635000000002
6.251714 77.05704999999996
6.252714 76.87874999999997
6.253714 76.69249999999998
6.254714 76.50015
6.255714 76.30320000000003
6.256714 76.10210000000006
6.257714 75.89624999999998
6.258714 75.68374999999995
6.259714 75.46254999999998
6.260714 75.23129999999992
6.261714 74.98964999999997
6.262714 74.73865000000006
6.263714 74.48045000000015
6.264714 74.21739999999998
6.265714 73.95075000000001
6.266714 73.68070000000007
6.267715 73.40644999999992
6.268714 73.12624999999996
6.269714 72.83865000000007
6.270714 72.54305000000005
6.271714 72.2397999999999
6.272714 71.93015
6.273714 71.61519999999993
6.274714 71.29534999999986
6.275714 70.97030000000008
6.276714 70.63885000000002
6.277714 70.2994
6.278714 69.95109999999998
6.279714 69.5939999999999
6.280715 69.2294999999999
6.281714 68.85954999999998
6.282714 68.4862500000001
6.283714 68.11120000000011
6.284714 67.7340000000002
6.285714 67.3534
6.286714 66.9676999999997
6.287714 66.57470000000012
6.288714 66.17325000000014
6.289714 65.76329999999977
6.290714 65.34584999999988
6.291714 64.92245000000001
6.292714 64.49409999999996
6.293715 64.06125000000019
6.294714 63.623500000000234
6.295714 63.17994999999986
6.296714 62.73034999999989
6.297714 62.274749999999955
6.298714 61.81409999999992
6.299714 61.34980000000005
6.300714 60.88300000000012
6.301714 60.41469999999993
6.302714 59.94440000000011
6.303714 59.470500000000094
6.304714 58.990899999999954
6.305714 58.50365000000003
6.306714 58.007799999999776
6.307714 57.50375000000002
6.308714 56.993000000000315
6.309714 56.477450000000026
6.310714 55.95869999999968
6.311714 55.437950000000036
6.312714 54.91545000000028
6.313715 54.39049999999973
6.314714 53.862099999999955
6.315714 53.329600000000255
6.316714 52.79294999999996
6.317714 52.25239999999999
6.318714 51.70869999999994
6.319714 51.16219999999998
6.320714 50.61235000000004
6.321714 50.058249999999916
6.322714 49.498499999999986
6.323714 48.93184999999987
6.324714 48.358000000000075
6.325714 47.777800000000155
6.326715 47.19275000000002
6.327714 46.60504999999988
6.328714 46.01699999999993
6.329714 45.429749999999906
6.330714 44.84335000000013
6.331714 44.25699999999998
6.332714 43.668999999999656
6.333714 43.07740000000018
6.334714 42.48095000000049
6.335714 41.88004999999967
6.336714 41.27509999999959
6.337714 40.66605000000029
6.338714 40.0532000000002
6.339714 39.436999999999806
6.340714 38.81714999999994
6.341714 38.19320000000015
6.342714 37.564749999999954
6.343714 36.93290000000016
6.344714 36.29919999999995
6.345714 35.664800000000106
6.346714 35.03190000000017
6.347714 34.40079999999998
6.348714 33.77084999999988
6.349714 33.140949999999755
6.350714 32.50840000000033
6.351714 31.871349999999797
6.352714 31.22944999999974
6.353714 30.582000000000527
6.354714 29.92974999999967
6.355714 29.274849999999518
6.356714 28.618400000000182
6.357714 27.962000000000124
6.358714 27.306049999999832
6.359715 26.650000000000283
6.360714 25.993950000000044
6.361714 25.33720000000017
6.362714 24.680400000000326
6.363714 24.023999999999575
6.364714 23.368749999999604
6.365714 22.714599999999752
6.366714 22.060399999999923
6.367714 21.40515000000065
6.368714 20.746900000000178
6.369714 20.084149999999994
6.370714 19.416200000000465
6.371714 18.743799999999812
6.372715 18.06879999999983
6.373714 17.393749999999876
6.374714 16.720599999999614
6.375714 16.050799999999672
6.376714 15.385050000000373
6.377714 14.722700000000671
6.378714 14.062599999999787
6.379714 13.402849999999411
6.380714 12.742749999999914
6.381714 12.081500000000329
6.382714 11.419500000000443
6.383714 10.757150000000049
6.384714 10.094050000000049
6.385714 9.43019999999975
6.386714 8.764499999999732
6.387714 8.096550000000203
6.388714 7.42599999999996
6.389714 6.753550000000025
6.390714 6.081899999999668
6.391714 5.413599999999629
6.392715 4.7501000000005345
6.393714 4.093000000000152
6.394714 3.4421999999999233
6.395714 2.795450000000338
6.396714 2.150599999999753
6.397714 1.5054000000000456
6.398714 0.8579000000001613
6.399714 0.20825000000002092
6.400714 -0.44290000000002383
6.401714 -1.094900000000315
6.402714 -1.7464500000001493
6.403714 -2.396849999999895
6.404714 -3.0453999999999204
6.405715 -3.692500000000015
6.406714 -4.338849999999811
6.407714 -4.983299999999913
6.408714 -5.624450000000364
6.409714 -6.261100000000408
6.410714 -6.8918000000001145
6.411714 -7.516149999999694
6.412714 -8.135649999999744
6.413714 -8.75219999999996
6.414714 -9.367999999999876
6.415714 -9.985250000000418
6.416714 -10.605500000000074
6.417714 -11.228799999999511
6.418715 -11.853149999999784
6.419714 -12.47634999999997
6.420714 -13.095899999999993
6.421714 -13.709800000000216
6.422714 -14.317750000000101
6.423714 -14.92054999999992
6.424714 -15.519199999999845
6.425714 -16.114100000000352
6.426714 -16.704950000000217
6.427714 -17.291699999999466
6.428714 -17.873549999999906
6.429714 -18.450600000000094
6.430714 -19.023950000000152
6.431714 -19.59539999999982
6.432714 -20.16724999999997
6.433714 -20.740950000000534
6.434714 -21.317199999999758
6.435714 -21.89424999999995
6.436714 -22.469450000000418
6.437714 -23.04019999999976
6.438715 -23.603449999999583
6.439714 -24.15774999999995
6.440714 -24.703900000000445
6.441714 -25.24294999999982
6.442714 -25.777149999999665
6.443714 -26.308000000000582
6.444714 -26.836599999999905
6.445714 -27.36334999999951
6.446714 -27.88714999999997
6.447714 -28.407949999999932
6.448714 -28.925800000000056
6.449714 -29.44100000000019
6.450714 -29.954650000000445
6.451715 -30.467650000000347
6.452714 -30.97954999999944
6.453714 -31.488399999999444
6.454714 -31.992050000000106
6.455714 -32.48785000000004
6.456714 -32.974000000000196
6.457714 -33.450150000000065
6.458714 -33.91690000000003
6.459714 -34.377350000000526
6.460714 -34.83445000000002
6.461714 -35.290399999999416
6.462714 -35.746799999999965
6.463714 -36.20315000000055
6.464714 -36.65835000000034
6.465714 -37.11094999999942
6.466714 -37.55944999999997
6.467714 -38.003550000000054
6.468714 -38.44279999999991
6.469714 -38.87715000000028
6.470714 -39.30664999999972
6.471714 -39.73040000000011
6.472714 -40.14724999999997
6.473714 -40.55589999999998
6.474714 -40.95510000000011
6.475714 -41.34514999999984
6.476714 -41.727899999999956
6.477714 -42.10605000000006
6.478714 -42.482649999999936
6.479714 -42.86000000000012
6.480714 -43.23850000000004
6.481714 -43.61699999999996
6.482714 -43.992900000000205
6.483714 -44.363199999999935
6.484715 -44.72564999999998
6.485714 -45.07899999999995
6.486714 -45.42360000000002
6.487714 -45.76049999999998
6.488714 -46.090949999999864
6.489714 -46.41565
6.490714 -46.7345000000001
6.491714 -47.047399999999854
6.492714 -47.35404999999977
6.493714 -47.654700000000076
6.494714 -47.95065000000008
6.495714 -48.24380000000017
6.496714 -48.53605000000004
6.497715 -48.8284999999998
6.498714 -49.120949999999915
6.499714 -49.41075000000003
6.500714 -49.69480000000005
6.501714 -49.969949999999905
6.502714 -50.233850000000125
6.503714 -50.48605000000025
6.504714 -50.72765000000007
6.505714 -50.96139999999985
6.506714 -51.18979999999967
6.507714 -51.41479999999989
6.508714 -51.63715000000013
6.509714 -51.85660000000015
6.510714 -52.07249999999996
6.511714 -52.28404999999998
6.512714 -52.491
6.513714 -52.69385000000008
6.514714 -52.89370000000001
6.515714 -53.0908
6.516714 -53.28414999999988
6.517715 -53.471700000000055
6.518714 -53.65070000000021
6.519714 -53.819100000000034
6.520714 -53.97574999999981
6.521714 -54.121199999999924
6.522714 -54.258100000000034
6.523714 -54.38959999999986
6.524714 -54.519249999999964
6.525714 -54.64945000000012
6.526714 -54.7802
6.527714 -54.91005
6.528714 -55.036700000000295
6.529714 -55.157949999999964
6.530715 -55.27249999999969
6.531714 -55.37980000000011
6.532714 -55.4800000000001
6.533714 -55.57369999999972
6.534714 -55.66105000000006
6.535714 -55.741400000000084
6.536714 -55.81335000000003
6.537714 -55.87574999999997
6.538714 -55.928700000000035
6.539714 -55.973700000000115
6.540714 -56.01334999999988
6.541714 -56.05104999999999
6.542714 -56.08964999999997
6.543715 -56.12989999999994
6.544714 -56.17085000000007
6.545714 -56.209949999999964
6.546714 -56.24359999999995
6.547714 -56.26875000000007
6.548714 -56.28365000000003
6.549714 -56.28820000000007
6.550714 -56.28384999999992
6.551714 -56.27239999999988
6.552714 -56.255300000000034
6.553714 -56.23355000000003
6.554714 -56.20690000000002
6.555714 -56.174850000000056
6.556714 -56.13735000000002
6.557714 -56.0952
6.558714 -56.050149999999945
6.559714 -56.003799999999885
6.560714 -55.957400000000014
6.561714 -55.91075000000011
6.562714 -55.86185000000009
6.563715 -55.807449999999925
6.564714 -55.74404999999999
6.565714 -55.66910000000006
6.566714 -55.58194999999997
6.567714 -55.484049999999975
6.568714 -55.37830000000004
6.569714 -55.26804999999996
6.570714 -55.155949999999976
6.571714 -55.04340000000006
6.572714 -54.93026499999998
6.573714 -54.815359999999934
6.574714 -54.697549999999964
6.575714 -54.576205000000066
6.576715 -54.45136000000006
6.577714 -54.32355499999994
6.578714 -54.19307499999999
6.579714 -54.05927000000001
6.580714 -53.92034499999997
6.581714 -53.773775
6.582714 -53.61726500000002
6.583714 -53.449685
6.584714 -53.27173999999999
6.585714 -53.08603999999999
6.586714 -52.89626
6.587714 -52.70602999999999
6.588714 -52.517735
6.589714 -52.3318085
6.590714 -52.146851500000004
6.591714 -51.96031250000001
6.592714 -51.7695565
6.593714 -51.572779000000004
6.594714 -51.36936700000001
6.595714 -51.15967499999999
6.596714 -50.94437499999999
6.597714 -50.72378500000001
6.598714 -50.49747499999998
6.599714 -50.26455000000001
6.600714 -50.02427000000004
6.601714 -49.77671999999997
6.602714 -49.52345
6.603714 -49.26715500000001
6.604714 -49.01098999999997
6.605714 -48.75750500000003
6.606714 -48.507610000000014
6.607714 -48.260275
6.608714 -48.01266000000002
6.609715 -47.76119999999997
6.610714 -47.50275999999996
6.611714 -47.235414999999975
6.612714 -46.958990000000014
6.613714 -46.67480000000003
6.614714 -46.38469999999998
6.615714 -46.090300000000035
6.616714 -45.79235000000004
6.617714 -45.49109999999997
6.618714 -45.18650000000001
6.619714 -44.87865000000002
6.620714 -44.56874999999999
6.621714 -44.258449999999996
6.622715 -43.949450000000006
6.623714 -43.642649999999904
6.624714 -43.33774999999992
6.625714 -43.03290000000001
6.626714 -42.72484999999996
6.627714 -42.410450000000125
6.628714 -42.08750000000011
6.629714 -41.75539999999988
6.630714 -41.41535000000002
6.631714 -41.06995000000002
6.632714 -40.72179999999992
6.633714 -40.37320000000004
6.634714 -40.025350000000124
6.635714 -39.67815000000003
6.636714 -39.33099999999992
6.637714 -38.982999999999905
6.638714 -38.63395000000009
6.639714 -38.28410000000001
6.640714 -37.933699999999874
6.641714 -37.58285000000014
6.642715 -37.23065000000008
6.643714 -36.87534999999992
6.644714 -36.51490000000004
6.645714 -36.147700000000064
6.646714 -35.773249999999926
6.647714 -35.392299999999906
6.648714 -35.00735000000008
6.649714 -34.62145000000007
6.650714 -34.237099999999934
6.651714 -33.85609999999994
6.652714 -33.47874999999993
6.653714 -33.1037000000001
6.654714 -32.729250000000135
6.655715 -32.353849999999966
6.656714 -31.976249999999922
6.657714 -31.59584999999996
6.658714 -31.212599999999934
6.659714 -30.826500000000028
6.660714 -30.437200000000065
6.661714 -30.04419999999997
6.662714 -29.64679999999994
6.663714 -29.24480000000007
6.664714 -28.83924999999999
6.665714 -28.43169999999992
6.666714 -28.02435000000009
6.667714 -27.619299999999924
6.668715 -27.217999999999858
6.669714 -26.8206
6.670714 -26.426050000000203
6.671714 -26.032349999999955
6.672714 -25.63709999999983
6.673714 -25.23885000000024
6.674714 -24.836699999999933
6.675714 -24.430649999999943
6.676714 -24.02140000000025
6.677714 -23.609750000000084
6.678714 -23.19624999999985
6.679714 -22.781449999999953
6.680714 -22.365900000000106
6.681714 -21.95034999999991
6.682714 -21.535749999999908
6.683714 -21.123149999999896
6.684714 -20.71369999999996
6.685714 -20.30785000000021
6.686714 -19.904999999999923
6.687714 -19.50394999999973
6.688715 -19.102700000000333
6.689714 -18.699450000000255
6.690714 -18.29284999999986
6.691714 -17.88214999999989
6.692714 -17.46790000000005
6.693714 -17.051200000000115
6.694714 -16.633450000000035
6.695714 -16.21584999999988
6.696714 -15.799299999999864
6.697714 -15.384499999999967
6.698714 -14.971949999999929
6.699714 -14.562150000000177
6.700714 -14.155550000000128
6.701715 -13.752099999999809
6.702714 -13.351450000000098
6.703714 -12.952850000000002
6.704714 -12.554599999999722
6.705714 -12.15525000000002
6.706714 -11.753450000000221
6.707714 -11.348549999999971
6.708714 -10.940649999999913
6.709714 -10.530800000000188
6.710714 -10.121050000000062
6.711714 -9.712949999999761
6.712714 -9.307799999999991
6.713714 -8.906449999999955
6.714714 -8.508949999999974
6.715714 -8.114800000000312
6.716714 -7.723650000000109
6.717714 -7.335249999999849
6.718714 -6.949350000000007
6.719714 -6.56509999999999
6.720714 -6.181749999999847
6.721714 -5.798049999999888
6.722714 -5.412449999999888
6.723714 -5.024100000000295
6.724714 -4.632400000000036
6.725714 -4.238449999999921
6.726714 -3.8443000000002585
6.727714 -3.4526000000000003
6.728714 -3.065549999999723
6.729714 -2.684249999999888
6.730714 -2.3087500000001233
6.731714 -1.9383000000001287
6.732714 -1.571499999999948
6.733714 -1.2068000000000496
6.734715 -0.8432499999998927
6.735714 -0.4803499999997407
6.736714 -0.1184500000001032
6.737714 0.24229999999979268
6.738714 0.6025499999999517
6.739714 0.9634000000001419
6.740714 1.3253000000001265
6.741714 1.6886500000000415
6.742714 2.053200000000019
6.743714 2.416799999999802
6.744714 2.776799999999746
6.745714 3.13090000000002
6.746714 3.4774000000001304
6.747715 3.816549999999946
6.748714 4.15035000000015
6.749714 4.481150000000198
6.750714 4.811749999999656
6.751714 5.143900000000034
6.752714 5.477650000000264
6.753714 5.812200000000073
6.754714 6.145800000000035
6.755714 6.477149999999793
6.756714 6.806099999999773
6.757714 7.1330000000001395
6.758714 7.458600000000148
6.759714 7.783050000000069
6.760714 8.105699999999896
6.761714 8.424749999999884
6.762714 8.737850000000227
6.763714 9.04335000000006
6.764714 9.341149999999784
6.765714 9.633049999999837
6.766714 9.921950000000082
6.767715 10.211200000000142
6.768714 10.503450000000011
6.769714 10.799400000000015
6.770714 11.097449999999952
6.771714 11.394949999999834
6.772714 11.689050000000117
6.773714 11.977550000000225
6.774714 12.259899999999755
6.775714 12.537099999999912
6.776714 12.81070000000023
6.777714 13.082099999999972
6.778714 13.351449999999751
6.779714 13.617599999999827
6.780715 13.878950000000001
6.781714 14.134300000000211
6.782714 14.383899999999977
6.783714 14.629799999999957
6.784714 14.875100000000252
6.785714 15.122600000000084
6.786714 15.373699999999754
6.787714 15.627799999999928
6.788714 15.881850000000128
6.789714 16.13180000000006
6.790714 16.37394999999993
6.791714 16.60640000000005
6.792714 16.830100000000265
6.793715 17.047499999999978
6.794714 17.261899999999887
6.795714 17.47569999999976
6.796714 17.689549999999958
6.797714 17.9026500000002
6.798714 18.1133
6.799714 18.319649999999978
6.800714 18.521200000000057
6.801714 18.719600000000057
6.802714 18.917199999999788
6.803714 19.116149999999845
6.804714 19.317300000000134
6.805714 19.518849999999865
6.806714 19.717049999999972
6.807714 19.907950000000106
6.808714 20.08845000000016
6.809714 20.257950000000108
6.810714 20.418849999999725
6.811714 20.57529999999995
6.812714 20.731450000000333
6.813715 20.890150000000066
6.814714 21.051999999999875
6.815714 21.21504999999992
6.816714 21.376149999999956
6.817714 21.532550000000032
6.818714 21.683049999999916
6.819714 21.828550000000007
6.820714 21.971100000000092
6.821714 22.11295000000002
6.822714 22.25490000000007
6.823714 22.395499999999963
6.824714 22.531599999999973
6.825714 22.659799999999972
6.826715 22.77835000000002
6.827714 22.88784999999998
6.828714 22.9913
6.829714 23.09324999999994
6.830714 23.19804999999994
6.831714 23.30775000000014
6.832714 23.421449999999968
6.833714 23.535799999999973
6.834714 23.646350000000073
6.835714 23.749399999999955
6.836714 23.84344999999989
6.837714 23.929750000000087
6.838714 24.01125000000004
6.839714 24.090799999999973
6.840714 24.170050000000067
6.841714 24.248499999999886
6.842714 24.323649999999883
6.843714 24.392900000000036
6.844714 24.454850000000043
6.845714 24.510250000000024
6.846714 24.56235000000001
6.847714 24.61495000000008
6.848714 24.671199999999963
6.849714 24.732149999999972
6.850714 24.79550000000011
6.851714 24.857049999999976
6.852714 24.912149999999944
6.853714 24.957049999999903
6.854714 24.99110000000002
6.855714 25.01680000000003
6.856714 25.038049999999945
6.857714 25.058749999999975
6.858714 25.081100000000006
6.859715 25.104700000000076
6.860714 25.127450000000074
6.861714 25.146399999999986
6.862714 25.159599999999976
6.863714 25.167299999999916
6.864714 25.171599999999906
6.865714 25.1757
6.866714 25.181900000000034
6.867714 25.190500000000014
6.868714 25.19930000000007
6.869714 25.204100000000146
6.870714 25.20089999999992
6.871714 25.18754999999984
6.872715 25.164549999999974
6.873714 25.135150000000007
6.874714 25.1040000000001
6.875714 25.07515000000002
6.876714 25.05059999999993
6.877714 25.029450000000132
6.878714 25.0086
6.879714 24.98444999999988
6.880714 24.954350000000026
6.881714 24.917800000000007
6.882714 24.876349999999967
6.883714 24.832900000000024
6.884714 24.78970000000004
6.885714 24.74700000000005
6.886714 24.70329999999998
6.887714 24.65554999999996
6.888714 24.60075000000001
6.889714 24.537600000000026
6.890714 24.467349999999968
6.891714 24.3933
6.892715 24.31965000000008
6.893714 24.249750000000013
6.894714 24.18439999999997
6.895714 24.121949999999973
6.896714 24.05869999999996
6.897714 23.990700000000015
6.898714 23.915200000000027
6.899714 23.83179999999995
6.900714 23.742650000000037
6.901714 23.650799999999986
6.902714 23.559109999999986
6.903714 23.46870000000008
6.904714 23.378709999999966
6.905715 23.286974999999973
6.906714 23.19119000000003
6.907714 23.09037499999998
6.908714 22.98536499999995
6.909714 22.87872999999999
6.910714 22.77344500000002
6.911714 22.671515
6.912714 22.572910000000007
6.913714 22.475325000000016
6.914714 22.375115000000015
6.915714 22.26871499999999
6.916714 22.15406999999999
6.917714 22.031485000000018
6.918715 21.903424999999977
6.919714 21.773364999999988
6.920714 21.64433500000001
6.921714 21.517720000000004
6.922714 21.392964999999986
6.923714 21.268125
6.924714 21.140930000000015
6.925714 21.01005499999999
6.926714 20.875734999999985
6.927714 20.739575000000002
6.928714 20.603625
6.929714 20.469215000000005
6.930714 20.336185000000008
6.931714 20.202784999999988
6.932714 20.06636
6.933714 19.924505000000003
6.934714 19.776205
6.935714 19.622369999999993
6.936714 19.465525000000003
6.937714 19.308775000000004
6.938715 19.154614999999993
6.939714 19.003970000000002
6.940714 18.85595500000001
6.941714 18.708409999999994
6.942714 18.558879999999995
6.943714 18.405685
6.944714 18.248513000000006
6.945714 18.0883245
6.946714 17.926713499999998
6.947714 17.764994000000005
6.948714 17.6035015
6.949714 17.441482199999996
6.950714 17.2775325
6.951715 17.110381800000003
6.952714 16.9396575
6.953714 16.7662235
6.954714 16.591921999999997
6.955714 16.4188615
6.956714 16.248525000000004
6.957714 16.081142500000002
6.958714 15.91559499999999
6.959714 15.749830000000003
6.960714 15.581725000000002
6.961714 15.409844999999992
6.962714 15.233895
6.963714 15.054755000000009
6.964714 14.873930000000005
6.965714 14.692890000000002
6.966714 14.512519999999993
6.967714 14.332869999999986
6.968714 14.153389999999998
6.969714 13.973355000000016
6.970714 13.792280000000002
6.971714 13.610264999999993
6.972714 13.427940000000008
6.973714 13.246075000000006
6.974714 13.065184999999992
6.975714 12.885185
6.976714 12.70532499999999
6.977714 12.524390000000002
6.978714 12.341235000000015
6.979714 12.155179999999996
6.980714 11.966234999999987
6.981714 11.775249999999978
6.982714 11.58356000000001
6.983714 11.392585000000004
6.984715 11.203389999999997
6.985714 11.016405000000006
6.986714 10.831444999999992
6.987714 10.647835000000002
6.988714 10.464664999999991
6.989714 10.28107999999999
6.990714 10.096565000000018
6.991714 9.91092500000003
6.992714 9.724240000000012
6.993714 9.536789999999971
6.994714 9.348800000000008
6.995714 9.160350000000017
6.996714 8.971409999999988
6.997715 8.781929999999994
6.998714 8.591939999999997
6.999714 8.40169499999998
7.000714 8.211704999999984
7.001714 8.022715000000026
7.002714 7.835450000000027
7.003714 7.650324999999977
7.004714 7.46729499999997
7.005714 7.285735000000029
7.006714 7.104500000000005
7.007714 6.92224499999998
7.008714 6.737890000000019
7.009714 6.550920000000011
7.010714 6.361674999999989
7.011714 6.17129499999999
7.012714 5.98125500000002
7.013714 5.792964999999997
7.014714 5.60732999999999
7.015714 5.424439999999986
7.016714 5.24369999999998
7.017715 5.064205000000028
7.018714 4.885205000000007
7.019714 4.706440000000001
7.020714 4.528160000000008
7.021714 4.350929999999983
7.022714 4.175140000000016
7.023714 4.000545000000002
7.024714 3.826154999999947
7.025714 3.6504799999999977
7.026714 3.4722500000000656
7.027714 3.2908750000000366
7.028714 3.1070299999999897
7.029714 2.922534999999938
7.030715 2.739765000000019
7.031714 2.5610000000000563
7.032714 2.387304999999958
7.033714 2.218364999999941
7.034714 2.0526350000000213
7.035714 1.887929999999996
7.036714 1.722294999999957
7.037714 1.5547949999999977
7.038714 1.385950000000035
7.039714 1.217050000000032
7.040714 1.0495049999999924
7.041714 0.8840599999999748
7.042714 0.7201949999999756
7.043715 0.5566050000000051
7.044714 0.3918050000000124
7.045714 0.22491500000004425
7.046714 0.0564849999999846
7.047714 -0.11152500000001855
7.048714 -0.27650999999996595
7.049714 -0.43613999999997377
7.050714 -0.5896200000000095
7.051714 -0.7381199999999949
7.052714 -0.8842000000000225
7.053714 -1.0312049999999968
7.054714 -1.1817999999999378
7.055714 -1.3367299999999909
7.056714 -1.4948650000000743
7.057714 -1.6536100000000622
7.058714 -1.8101649999999538
7.059714 -1.962854999999937
7.060714 -2.1114949999999704
7.061714 -2.257525000000024
7.062714 -2.4030900000000277
7.063715 -2.549635000000019
7.064714 -2.6970650000000296
7.065714 -2.8436550000000143
7.066714 -2.9867999999999735
7.067714 -3.124354999999978
7.068714 -3.25569500000001
7.069714 -3.38233000000002
7.070714 -3.5076150000000035
7.071714 -3.6352999999999818
7.072714 -3.7680149999999837
7.073714 -3.9061549999999925
7.074714 -4.0476200000000295
7.075714 -4.1886699999999895
7.076715 -4.3255500000000024
7.077714 -4.456005000000014
7.078714 -4.580084999999999
7.079714 -4.699990000000013
7.080714 -4.818844999999972
7.081714 -4.939149999999993
7.082714 -5.061600000000029
7.083714 -5.184764999999984
7.084714 -5.305909999999987
7.085714 -5.42253500000001
7.086714 -5.533774999999996
7.087714 -5.641065000000022
7.088714 -5.747660000000009
7.089714 -5.857184999999995
7.090714 -5.971964999999975
7.091714 -6.091709999999977
7.092714 -6.213479999999998
7.093714 -6.332804999999989
7.094714 -6.4454750000000285
7.095714 -6.549320000000031
7.096714 -6.645059999999979
7.097714 -6.735950000000007
7.098714 -6.826264999999992
7.099714 -6.919354999999991
7.100714 -7.0163300000000355
7.101714 -7.115700000000008
7.102714 -7.21427999999997
7.103714 -7.308925000000001
7.104714 -7.398170000000011
7.105714 -7.483039999999982
7.106714 -7.566599999999984
7.107714 -7.652400000000012
7.108714 -7.7426000000000235
7.109715 -7.836774999999979
7.110714 -7.931859999999986
7.111714 -8.023319999999993
7.112714 -8.107095000000003
7.113714 -8.181505000000007
7.114714 -8.24809499999999
7.115714 -8.310985000000013
7.116714 -8.375130000000008
7.117714 -8.444184999999985
7.118714 -8.519085000000025
7.119714 -8.597690000000007
7.120714 -8.675924999999992
7.121714 -8.74980000000001
7.122715 -8.81718
7.123714 -8.878740000000002
7.124714 -8.937479999999997
7.125714 -8.997109999999992
7.126714 -9.060025000000001
7.127714 -9.126019999999997
7.128714 -9.192234999999982
7.129714 -9.254365000000005
7.130714 -9.308764999999996
7.131714 -9.354260000000005
7.132714 -9.392880000000012
7.133714 -9.429144999999997
7.134714 -9.468194999999998
7.135714 -9.5136
7.136714 -9.565779999999991
7.137714 -9.621884999999999
7.138714 -9.677185000000012
7.139714 -9.727154999999987
7.140714 -9.769409999999997
7.141714 -9.804705
7.142715 -9.836349999999992
7.143714 -9.868410000000019
7.144714 -9.903660000000002
7.145714 -9.942194999999982
7.146714 -9.981344999999996
7.147714 -10.016975000000002
7.148714 -10.045565000000007
7.149714 -10.066045000000006
7.150714 -10.080474999999995
7.151714 -10.093294999999996
7.152714 -10.10939
7.153714 -10.131880000000002
7.154714 -10.160704999999998
7.155715 -10.192594999999999
7.156714 -10.222500000000005
7.157714 -10.245847499999998
7.158714 -10.260508499999995
7.159714 -10.2676245
7.160714 -10.270965500000003
7.161714 -10.275063499999998
7.162714 -10.28305
7.163714 -10.295235999999997
7.164714 -10.309053
7.165714 -10.3204045
7.166714 -10.325739769499998
7.167714 -10.3238785
7.168715 -10.3167067305
7.169714 -10.308362
7.170714 -10.3033255
7.171714 -10.304307500000002
7.172714 -10.310890500000001
7.173714 -10.3196245
7.174714 -10.325509499999995
7.175714 -10.324193999999999
7.176714 -10.313896000000003
7.177714 -10.296132500000004
7.178714 -10.274989999999994
7.179714 -10.25517499999999
7.180714 -10.239885000000005
7.181714 -10.229435000000008
7.182714 -10.221220000000002
7.183714 -10.211119999999996
7.184714 -10.195560000000002
7.185714 -10.173280000000005
7.186714 -10.145990000000001
7.187714 -10.11753
7.188715 -10.092019999999986
7.189714 -10.071869999999988
7.190714 -10.056525000000002
7.191714 -10.04259
7.192714 -10.025340000000014
7.193714 -10.000855000000014
7.194714 -9.967759999999982
7.195714 -9.927864999999995
7.196714 -9.88530000000001
7.197714 -9.84467499999999
7.198714 -9.809004999999992
7.199714 -9.778420000000013
7.200714 -9.750275
7.201715 -9.720469999999985
7.202714 -9.685485000000002
7.203714 -9.644079999999999
7.204714 -9.597815000000008
7.205714 -9.550270000000015
7.206714 -9.505275000000001
7.207714 -9.465004999999973
7.208714 -9.428894999999978
7.209714 -9.393835000000033
7.210714 -9.355555000000034
7.211714 -9.310614999999975
7.212714 -9.258024999999996
7.213714 -9.199699999999991
7.214714 -9.139649999999984
7.215714 -9.082095000000026
7.216714 -9.02959000000001
7.217714 -8.981975000000013
7.218714 -8.93650499999999
7.219714 -8.88919499999999
7.220714 -8.836670000000012
7.221714 -8.777739999999994
7.222714 -8.713894999999972
7.223714 -8.648469999999977
7.224714 -8.585050000000033
7.225714 -8.525630000000023
7.226714 -8.469750000000007
7.227714 -8.41475500000001
7.228714 -8.356964999999992
7.229714 -8.293569999999994
7.230714 -8.223949999999974
7.231714 -8.150024999999985
7.232714 -8.075430000000026
7.233714 -8.003879999999999
7.234715 -7.93740499999999
7.235714 -7.875470000000012
7.236714 -7.815310000000012
7.237714 -7.753144999999997
7.238714 -7.685924999999974
7.239714 -7.612655000000011
7.240714 -7.534819999999989
7.241714 -7.455494999999979
7.242714 -7.3778900000000345
7.243714 -7.30389500000002
7.244714 -7.23309499999999
7.245714 -7.163174999999999
7.246714 -7.091020000000005
7.247715 -7.014279999999987
7.248714 -6.932554999999982
7.249714 -6.8475000000000135
7.250714 -6.762215000000009
7.251714 -6.679679999999988
7.252714 -6.601310000000021
7.253714 -6.5264050000000005
7.254714 -6.452364999999993
7.255714 -6.37592999999997
7.256714 -6.294715000000009
7.257714 -6.2081500000000025
7.258714 -6.117764999999994
7.259714 -6.026450000000058
7.260714 -5.937135000000024
7.261714 -5.851404999999977
7.262714 -5.768844999999925
7.263714 -5.687494999999983
7.264714 -5.604655000000011
7.265714 -5.518269999999978
7.266714 -5.427980000000023
7.267715 -5.335175000000056
7.268714 -5.242179999999982
7.269714 -5.151144999999968
7.270714 -5.063135000000011
7.271714 -4.977455000000023
7.272714 -4.891865000000023
7.273714 -4.803899999999972
7.274714 -4.7118899999999515
7.275714 -4.615679999999973
7.276714 -4.516864999999995
7.277714 -4.4179650000000095
7.278714 -4.321290000000068
7.279714 -4.227924999999997
7.280715 -4.137354999999947
7.281714 -4.0477599999999905
7.282714 -3.9569100000000184
7.283714 -3.863170000000058
7.284714 -3.766175000000007
7.285714 -3.6669899999999465
7.286714 -3.56747999999997
7.287714 -3.4693650000000575
7.288714 -3.3733400000000335
7.289714 -3.2788599999999946
7.290714 -3.1844750000000097
7.291714 -3.0884499999999857
7.292714 -2.989870000000023
7.293715 -2.888964999999983
7.294714 -2.7869799999999216
7.295714 -2.685744999999986
7.296714 -2.5867500000000336
7.297714 -2.4904500000000676
7.298714 -2.396060000000016
7.299714 -2.3019499999999726
7.300714 -2.2063499999999854
7.301714 -2.108095000000025
7.302714 -2.007045000000044
7.303714 -1.9040899999999557
7.304714 -1.80061999999993
7.305714 -1.69789500000005
7.306714 -1.5964299999999925
7.307714 -1.4958899999999684
7.308714 -1.3954600000000255
7.309714 -1.2941699999999625
7.310714 -1.1915500000000099
7.311714 -1.0879500000000701
7.312714 -0.9842500000000094
7.313715 -0.8813499999999613
7.314714 -0.7800999999999989
7.315714 -0.6804499999999748
7.316714 -0.5815499999999897
7.317714 -0.48234999999998907
7.318714 -0.38175000000003134
7.319714 -0.2794500000000144
7.320714 -0.17569999999998004
7.321714 -0.07119999999999349
7.322714 0.03299999999997749
7.323714 0.13625000000001483
7.324714 0.2382999999999899
7.325714 0.3395499999999524
7.326715 0.4405000000000728
7.327714 0.5414500000000197
7.328714 0.6426999999999822
7.329714 0.7440499999999788
7.330714 0.8451500000000202
7.331714 0.9457000000000042
7.332714 1.045749999999991
7.333714 1.1457000000000308
7.334714 1.2460499999999466
7.335714 1.3472249999999484
7.336714 1.4493449999999908
7.337714 1.552234999999992
7.338714 1.6553800000000154
7.339714 1.7581050000000689
7.340714 1.8599900000000094
7.341714 1.9609949999999967
7.342714 2.0613449999999993
7.343714 2.1613649999999325
7.344714 2.2612499999999716
7.345714 2.3610450000000234
7.346714 2.4606000000000803
7.347714 2.55969
7.348714 2.6582749999999424
7.349714 2.7566250000000436
7.350714 2.8552500000000003
7.351714 2.954569999999955
7.352714 3.0548300000000568
7.353714 3.155880000000038
7.354714 3.2571149999999736
7.355714 3.3576999999999915
7.356714 3.4570199999999462
7.357714 3.554949999999991
7.358714 3.651670000000013
7.359715 3.7478300000000178
7.360714 3.8441750000000643
7.361714 3.941029999999981
7.362714 4.03825999999996
7.363714 4.135399999999953
7.364714 4.231789999999992
7.365714 4.327110000000058
7.366714 4.42159499999999
7.367714 4.515844999999994
7.368714 4.610700000000009
7.369714 4.70675999999998
7.370714 4.803995000000026
7.371714 4.901644999999975
7.372715 4.998640000000027
7.373714 5.093825000000024
7.374714 5.18657999999993
7.375714 5.27714999999998
7.376714 5.366420000000021
7.377714 5.455735000000055
7.378714 5.546119999999977
7.379714 5.63785499999997
7.380714 5.730429999999988
7.381714 5.822720000000017
7.382714 5.913760000000011
7.383714 6.003074999999958
7.384714 6.091035000000029
7.385714 6.178765000000065
7.386714 6.267425000000028
7.387714 6.357719999999962
7.388714 6.449454999999954
7.389714 6.541540000000022
7.390714 6.632300000000008
7.391714 6.720329999999971
7.392715 6.805125000000026
7.393714 6.887249999999994
7.394714 6.968204999999997
7.395714 7.049714999999993
7.396714 7.132949999999992
7.397714 7.218050000000041
7.398714 7.304109999999985
7.399714 7.389629999999961
7.400714 7.473279999999994
7.401714 7.554559999999998
7.402714 7.63407500000003
7.403714 7.7132600000000355
7.404714 7.793634999999971
7.405715 7.876034999999967
7.406714 7.9600800000000245
7.407714 8.044295000000012
7.408714 8.126724999999976
7.409714 8.205720000000003
7.410714 8.28083000000003
7.411714 8.352985000000022
7.412714 8.424090000000005
7.413714 8.496269999999987
7.414714 8.570894999999998
7.415714 8.647985000000006
7.416714 8.726329999999985
7.417714 8.80411499999999
7.418715 8.879739999999996
7.419714 8.952595000000013
7.420714 9.02339999999998
7.421714 9.093784999999977
7.422714 9.165375000000017
7.423714 9.238999999999992
7.424714 9.31409000000001
7.425714 9.38887000000001
7.426714 9.461139999999979
7.427714 9.529225000000016
7.428714 9.592835000000024
7.429714 9.653250000000003
7.430714 9.712854999999967
7.431714 9.774089999999967
7.432714 9.838420000000003
7.433714 9.905805000000019
7.434714 9.974745000000022
7.435714 10.042985000000005
7.436714 10.108600000000001
7.437714 10.170834999999995
7.438715 10.230389999999986
7.439714 10.288959999999987
7.440714 10.348300000000012
7.441714 10.409290000000016
7.442714 10.47137
7.443714 10.532814999999985
7.444714 10.59149
7.445714 10.645914999999999
7.446714 10.696109999999985
7.447714 10.74374500000001
7.448714 10.791505000000011
7.449714 10.841970000000002
7.450714 10.896564999999994
7.451715 10.954905000000004
7.452714 11.01495000000001
7.453714 11.073969999999992
7.454714 11.129639999999991
7.455714 11.180955
7.456714 11.228574999999998
7.457714 11.274284999999995
7.458714 11.320030000000003
7.459714 11.366900000000005
7.460714 11.414594999999995
7.461714 11.461635000000001
7.462714 11.506134500000003
7.463714 11.546888499999994
7.464714 11.584144999999998
7.465714 11.619657500000002
7.466714 11.656045000000002
7.467714 11.695653499999999
7.468714 11.739496999999998
7.469714 11.786727
7.470714 11.8349052
7.471714 11.8809875
7.472714 11.9225458
7.473714 11.9587065
7.474714 11.9904025
7.475714 12.019823999999998
7.476714 12.049370000000001
7.477714 12.080586499999999
7.478714 12.113567499999998
7.479714 12.147098999999999
7.480714 12.179447500000004
7.481714 12.209350000000004
7.482714 12.236764999999997
7.483714 12.262984999999993
7.484715 12.290019999999997
7.485714 12.319560000000008
7.486714 12.352045000000006
7.487714 12.386239999999988
7.488714 12.419610000000006
7.489714 12.449270000000014
7.490714 12.473154999999986
7.491714 12.490964999999987
7.492714 12.504240000000003
7.493714 12.515719999999995
7.494714 12.528290000000009
7.495714 12.543880000000012
7.496714 12.56276499999999
7.497715 12.583715000000002
7.498714 12.604785000000007
7.499714 12.624300000000005
7.500714 12.641575
7.501714 12.657149999999998
7.502714 12.672354999999976
7.503714 12.688360000000015
7.504714 12.705450000000033
7.505714 12.722589999999979
7.506714 12.737699999999968
7.507714 12.748665
7.508714 12.754254999999997
7.509714 12.754789999999986
7.510714 12.752204999999995
7.511714 12.749410000000017
7.512714 12.749200000000032
7.513714 12.75318
7.514714 12.761234999999992
7.515714 12.771669999999974
7.516714 12.781940000000008
7.517715 12.789715000000035
7.518714 12.793764999999985
7.519714 12.794159999999968
7.520714 12.79199499999999
7.521714 12.788640000000036
7.522714 12.784890000000015
7.523714 12.780609999999987
7.524714 12.77483499999999
7.525714 12.766430000000009
7.526714 12.754884999999996
7.527714 12.740844999999979
7.528714 12.726055000000011
7.529714 12.71285500000002
7.530715 12.70319500000002
7.531714 12.697744999999985
7.532714 12.695649999999986
7.533714 12.694574999999988
7.534714 12.691644999999985
7.535714 12.684335000000008
7.536714 12.671249999999992
7.537714 12.652765000000041
7.538714 12.630410000000028
7.539714 12.606099999999937
7.540714 12.581514999999987
7.541714 12.55753500000005
7.542714 12.534064999999984
7.543715 12.510505000000016
7.544714 12.48638000000005
7.545714 12.461744999999954
7.546714 12.437439999999928
7.547714 12.414529999999965
7.548714 12.393715000000045
7.549714 12.374950000000085
7.550714 12.35695999999998
7.551714 12.337554999999975
7.552714 12.314349999999976
7.553714 12.285499999999985
7.554714 12.250550000000079
7.555714 12.21054999999997
7.556714 12.167699999999972
7.557714 12.124550000000047
7.558714 12.083299999999987
7.559714 12.045149999999945
7.560714 12.010100000000005
7.561714 11.977200000000062
7.562714 11.945000000000011
7.563715 11.912499999999945
7.564714 11.87899999999997
7.565714 11.844450000000027
7.566714 11.808949999999978
7.567714 11.772150000000005
7.568714 11.733350000000046
7.569714 11.691449999999982
7.570714 11.645299999999986
7.571714 11.594399999999977
7.572714 11.539250000000036
7.573714 11.481250000000033
7.574714 11.42284999999998
7.575714 11.366550000000037
7.576715 11.314050000000002
7.577714 11.265899999999933
7.578714 11.221349999999964
7.579714 11.178650000000061
7.580714 11.135650000000055
7.581714 11.090250000000012
7.582714 11.041199999999982
7.583714 10.988199999999951
7.584714 10.931649999999966
7.585714 10.872149999999973
7.586714 10.810300000000002
7.587714 10.746650000000024
7.588714 10.681350000000048
7.589714 10.614600000000053
7.590714 10.547149999999995
7.591714 10.480049999999924
7.592714 10.414699999999973
7.593714 10.352300000000032
7.594714 10.293350000000009
7.595714 10.237399999999969
7.596714 10.182950000000005
7.597714 10.127800000000065
7.598714 10.069349999999952
7.599714 10.005849999999983
7.600714 9.936600000000004
7.601714 9.86184999999997
7.602714 9.783049999999987
7.603714 9.702349999999964
7.604714 9.621350000000097
7.605714 9.541400000000026
7.606714 9.46339999999997
7.607714 9.387450000000047
7.608714 9.313249999999899
7.609715 9.240649999999947
7.610714 9.1695000000001
7.611714 9.099499999999997
7.612714 9.030200000000043
7.613714 8.96079999999997
7.614714 8.890049999999913
7.615714 8.8162000000001
7.616714 8.737749999999933
7.617714 8.6540999999999
7.618714 8.565500000000045
7.619714 8.473100000000109
7.620714 8.379200000000093
7.621714 8.286050000000031
7.622715 8.195699999999881
7.623714 8.109249999999935
7.624714 8.02635000000003
7.625714 7.946099999999942
7.626714 7.867150000000038
7.627714 7.787849999999971
7.628714 7.706799999999959
7.629714 7.623150000000099
7.630714 7.536550000000059
7.631714 7.446950000000036
7.632714 7.35435000000003
7.633714 7.258899999999964
7.634714 7.160749999999931
7.635714 7.0601499999999735
7.636714 6.957999999999965
7.637714 6.855750000000008
7.638714 6.755100000000076
7.639714 6.657550000000074
7.640714 6.56414999999997
7.641714 6.474749999999842
7.642715 6.3881000000000006
7.643714 6.302250000000085
7.644714 6.214799999999972
7.645714 6.123949999999913
7.646714 6.028299999999952
7.647714 5.9275000000001
7.648714 5.822500000000029
7.649714 5.71454999999995
7.650714 5.605099999999967
7.651714 5.495399999999942
7.652714 5.386400000000069
7.653714 5.278700000000032
7.654714 5.172550000000046
7.655715 5.068300000000102
7.656714 4.965999999999998
7.657714 4.865699999999882
7.658714 4.767250000000008
7.659714 4.6698000000001265
7.660714 4.572049999999884
7.661714 4.472199999999877
7.662714 4.368750000000032
7.663714 4.2605500000000855
7.664714 4.147250000000047
7.665714 4.030000000000006
7.666714 3.910550000000082
7.667714 3.7909499999998904
7.668715 3.673399999999834
7.669714 3.5592500000000693
7.670714 3.4489000000000396
7.671714 3.3420500000000755
7.672714 3.237550000000089
7.673714 3.133900000000002
7.674714 3.029849999999952
7.675714 2.9247499999999342
7.676714 2.8178999999999705
7.677714 2.7087999999999766
7.678714 2.5974499999999527
7.679714 2.4836000000000302
7.680714 2.3668000000000995
7.681714 2.247250000000055
7.682714 2.1257499999999956
7.683714 2.0032999999999164
7.684714 1.8814500000000414
7.685714 1.7620500000000914
7.686714 1.646500000000023
7.687714 1.5350999999998518
7.688715 1.4272499999998938
7.689714 1.321250000000003
7.690714 1.2150000000000702
7.691714 1.1064000000001601
7.692714 0.9940999999999423
7.693714 0.8774999999999061
7.694714 0.7569500000000409
7.695714 0.6338499999999567
7.696714 0.509649999999931
7.697714 0.38550000000005247
7.698714 0.26234999999999453
7.699714 0.1407999999999618
7.700714 0.02085000000012771
7.701715 -0.09720000000001255
7.702714 -0.21330000000013838
7.703714 -0.32709999999991357
7.704714 -0.4384499999999375
7.705714 -0.5479000000000942
7.706714 -0.6562999999999362
7.707714 -0.7654499999999037
7.708714 -0.8774000000001323
7.709714 -0.9935500000000583
7.710714 -1.1144999999998864
7.711714 -1.2398500000000006
7.712714 -1.3679500000000553
7.713714 -1.4963499999999519
7.714714 -1.6227500000000339
7.715714 -1.7453000000000607
7.716714 -1.863449999999975
7.717714 -1.977949999999902
7.718714 -2.0899999999999044
7.719714 -2.20110000000006
7.720714 -2.3127500000000993
7.721714 -2.4256000000000277
7.722714 -2.539699999999992
7.723714 -2.6549500000000448
7.724714 -2.7711499999999445
7.725714 -2.8887499999999746
7.726714 -3.0082500000000456
7.727714 -3.129900000000026
7.728714 -3.2535999999999676
7.729714 -3.3782999999999035
7.730714 -3.5021500000001136
7.731714 -3.623099999999942
7.732714 -3.739249999999868
7.733714 -3.849650000000045
7.734715 -3.955050000000078
7.735714 -4.057500000000102
7.736714 -4.159750000000059
7.737714 -4.26479999999993
7.738714 -4.374449999999981
7.739714 -4.488950000000082
7.740714 -4.607499999999959
7.741714 -4.72834999999984
7.742714 -4.849499999999909
7.743714 -4.969600000000011
7.744714 -5.088200000000036
7.745714 -5.205250000000008
7.746714 -5.321100000000093
7.747715 -5.43570000000014
7.748714 -5.5482499999998796
7.749714 -5.657649999999889
7.750714 -5.763050000000096
7.751714 -5.864300000000059
7.752714 -5.962600000000013
7.753714 -6.060549999999977
7.754714 -6.1609499999998665
7.755714 -6.266249999999952
7.756714 -6.377450000000056
7.757714 -6.4936500000001285
7.758714 -6.612299999999953
7.759714 -6.72999999999993
7.760714 -6.843700000000105
7.761714 -6.951749999999958
7.762714 -7.054049999999888
7.763714 -7.151900000000079
7.764714 -7.24755000000004
7.765714 -7.342749999999891
7.766714 -7.438350000000052
7.767715 -7.534300000000028
7.768714 -7.629900000000016
7.769714 -7.724849999999998
7.770714 -7.819899999999929
7.771714 -7.9164500000001095
7.772714 -8.016199999999994
7.773714 -8.12044999999994
7.774714 -8.229250000000091
7.775714 -8.340750000000035
7.776714 -8.451500000000028
7.777714 -8.557549999999893
7.778714 -8.656149999999862
7.779714 -8.746450000000037
7.780715 -8.829800000000054
7.781714 -8.909500000000085
7.782714 -8.98930000000006
7.783714 -9.072199999999969
7.784714 -9.159349999999893
7.785714 -9.250350000000045
7.786714 -9.343250000000067
7.787714 -9.435949999999846
7.788714 -9.527800000000072
7.789714 -9.618700000000105
7.790714 -9.709499999999844
7.791714 -9.801349999999896
7.792714 -9.89425000000009
7.793715 -9.986850000000096
7.794714 -10.076449999999944
7.795714 -10.160149999999952
7.796714 -10.236450000000035
7.797714 -10.305700000000014
7.798714 -10.370499999999993
7.799714 -10.435150000000053
7.800714 -10.503750000000027
7.801714 -10.579099999999917
7.802714 -10.661349999999993
7.803714 -10.748200000000075
7.804714 -10.836000000000006
7.805714 -10.921049999999994
7.806714 -11.000999999999978
7.807714 -11.075600000000005
7.808714 -11.146349999999975
7.809714 -11.215249999999964
7.810714 -11.28374999999999
7.811714 -11.351849999999969
7.812714 -11.418199999999999
7.813715 -11.480999999999991
7.814714 -11.539050000000053
7.815714 -11.59300000000002
7.816714 -11.645499999999968
7.817714 -11.70020000000006
7.818714 -11.760450000000006
7.819714 -11.82774999999997
7.820714 -11.900850000000004
7.821714 -11.975899999999966
7.822714 -12.04804999999998
7.823714 -12.113200000000035
7.824714 -12.169400000000032
7.825714 -12.217599999999988
7.826715 -12.260999999999955
7.827714 -12.303499999999962
7.828714 -12.348150000000054
7.829714 -12.396049999999995
7.830714 -12.445999999999986
7.831714 -12.49575000000008
7.832714 -12.54324999999997
7.833714 -12.587949999999948
7.834714 -12.631250000000055
7.835714 -12.67569999999999
7.836714 -12.723549999999959
7.837714 -12.775300000000042
7.838714 -12.829150000000059
7.839714 -12.881249999999959
7.840714 -12.927149999999997
7.841714 -12.963749999999989
7.842714 -12.99075
7.843714 -13.010900000000063
7.844714 -13.028899999999958
7.845714 -13.049900000000006
7.846714 -13.077355000000024
7.847714 -13.111624999999957
7.848714 -13.150504999999942
7.849714 -13.18999500000001
7.850714 -13.226320000000058
7.851714 -13.257610000000017
7.852714 -13.284335
7.853714 -13.30855500000002
7.854714 -13.332579999999952
7.855714 -13.35762999999995
7.856714 -13.38264000000002
7.857714 -13.404854999999985
7.858714 -13.421244999999981
7.859715 -13.430045000000032
7.860714 -13.432094999999993
7.861714 -13.430949999999973
7.862714 -13.431580000000015
7.863714 -13.43840500000002
7.864714 -13.453580000000013
7.865714 -13.475909999999997
7.866714 -13.501224999999975
7.867714 -13.524130000000001
7.868714 -13.540100000000027
7.869714 -13.547064999999995
7.870714 -13.54603999999997
7.871714 -13.540290000000004
7.872715 -13.533560000000008
7.873714 -13.528389999999979
7.874714 -13.525085000000004
7.875714 -13.521945000000017
7.876714 -13.516544999999997
7.877714 -13.507270000000021
7.878714 -13.494630000000004
7.879714 -13.481244999999973
7.880714 -13.470695000000015
7.881714 -13.465810000000019
7.882714 -13.466969999999984
7.883714 -13.471579999999994
7.884714 -13.474795000000029
7.885714 -13.471299999999983
7.886714 -13.457379999999967
7.887714 -13.43251500000001
7.888714 -13.399565000000004
7.889714 -13.3635
7.890714 -13.329475000000022
7.891714 -13.300810000000002
7.892715 -13.277989999999985
7.893714 -13.25896
7.894714 -13.240415000000008
7.895714 -13.219600000000002
7.896714 -13.195619999999996
7.897714 -13.169609999999999
7.898714 -13.143789999999997
7.899714 -13.119939999999994
7.900714 -13.097960000000002
7.901714 -13.075475000000012
7.902714 -13.04861
7.903714 -13.01364
7.904714 -12.968875000000002
7.905715 -12.915689999999994
7.906714 -12.858310000000007
7.907714 -12.802354999999995
7.908714 -12.752729999999998
7.909714 -12.711765000000005
7.910714 -12.678454999999996
7.911714 -12.649034999999994
7.912714 -12.618642499999996
7.913714 -12.583275000000002
7.914714 -12.541154999999998
7.915714 -12.493011
7.916714 -12.441167000000004
7.917714 -12.387977000000001
7.918715 -12.334461499999998
7.919714 -12.279831399999999
7.920714 -12.22207185
7.921714 -12.1593226
7.922714 -12.091317149999998
7.923714 -12.020110999999998
7.924714 -11.949663
7.925714 -11.884364500000002
7.926714 -11.8271945
7.927714 -11.7783025
7.928714 -11.734702000000004
7.929714 -11.691224999999998
7.930714 -11.6423855
7.931714 -11.584365000000002
7.932714 -11.516184999999998
7.933714 -11.439770000000005
7.934714 -11.358824999999994
7.935714 -11.277109999999993
7.936714 -11.197045000000001
7.937714 -11.119059999999994
7.938715 -11.042054999999994
7.939714 -10.96459000000001
7.940714 -10.88612500000001
7.941714 -10.807625
7.942714 -10.731215000000008
7.943714 -10.659059999999993
7.944714 -10.59196499999999
7.945714 -10.528485000000003
7.946714 -10.464970000000008
7.947714 -10.396689999999992
7.948714 -10.319599999999983
7.949714 -10.231885000000018
7.950714 -10.134710000000014
7.951715 -10.03187999999999
7.952714 -9.928399999999984
7.953714 -9.828690000000003
7.954714 -9.735230000000008
7.955714 -9.648025
7.956714 -9.565150000000015
7.957714 -9.483994999999988
7.958714 -9.402489999999972
7.959714 -9.31981499999999
7.960714 -9.236274999999996
7.961714 -9.152525000000015
7.962714 -9.06847500000002
7.963714 -8.982770000000002
7.964714 -8.892990000000005
7.965714 -8.796549999999993
7.966714 -8.691920000000005
7.967714 -8.579690000000028
7.968714 -8.462834999999968
7.969714 -8.345814999999963
7.970714 -8.233265000000006
7.971714 -8.12842000000001
7.972714 -8.032050000000021
7.973714 -7.942390000000021
7.974714 -7.855984999999982
7.975714 -7.768974999999975
7.976714 -7.678429999999999
7.977714 -7.582995000000002
7.978714 -7.482709999999999
7.979714 -7.378519999999988
7.980714 -7.271300000000029
7.981714 -7.161215000000025
7.982714 -7.047944999999996
7.983714 -6.9311600000000055
7.984715 -6.811204999999974
7.985714 -6.689759999999999
7.986714 -6.569575000000021
7.987714 -6.453714999999977
7.988714 -6.344565000000009
7.989714 -6.2427050000000115
7.990714 -6.146590000000001
7.991714 -6.052920000000021
7.992714 -5.957624999999985
7.993714 -5.857134999999978
7.994714 -5.749450000000012
7.995714 -5.634474999999988
7.996714 -5.513684999999997
7.997715 -5.389355000000013
7.998714 -5.263714999999975
7.999714 -5.138390000000021
8.000714 -5.014220000000004
8.001715 -4.891724999999975
8.002714 -4.771399999999992
8.003715 -4.6540050000000095
8.004714 -4.540520000000017
8.005714 -4.431555000000004
8.006714 -4.326834999999985
8.007714 -4.224804999999974
8.008715 -4.122825000000022
8.009714 -4.017750000000035
8.010715 -3.906825000000004
8.011714 -3.7886199999999626
8.012714 -3.663379999999973
8.013714 -3.5329500000000347
8.014714 -3.400170000000032
8.015715 -3.267989999999974
8.016714 -3.1387199999999975
8.017715 -3.013665000000049
8.018714 -2.893105000000007
8.019714 -2.776644999999932
8.020715 -2.663629999999969
8.021714 -2.553360000000053
8.022715 -2.4450450000000448
8.023714 -2.33761999999995
8.024714 -2.229539999999957
8.025714 -2.1190400000000063
8.026714 -2.004394999999964
8.027715 -1.8843900000000031
8.028714 -1.758990000000002
8.029715 -1.6292549999999753
8.030714 -1.4974700000000736
8.031714 -1.3663900000000437
8.032714 -1.2385199999999374
8.033714 -1.1156299999999681
8.034715 -0.998144999999999
8.035714 -0.8855500000000058
8.036715 -0.7765399999999991
8.037714 -0.669480000000007
8.038714 -0.562890000000045
8.039714 -0.4554650000000368
8.040714 -0.34612499999996105
8.041715 -0.23380999999997668
8.042714 -0.11758000000002336
8.043715 0.003030000000035782
8.044714 0.12782500000002583
8.045714 0.2558349999999196
8.046714 0.3851000000000028
8.047714 0.5129700000000224
8.048715 0.6369349999999462
8.049714 0.7552550000000484
8.050714 0.867290000000024
8.051714 0.9738399999999724
8.052714 1.0767949999999742
8.053715 1.1784499999999662
8.054714 1.2808500000000174
8.055715 1.3853850000000376
8.056714 1.4928150000000258
8.057714 1.6033199999999568
8.058714 1.716754999999976
8.059714 1.832985000000016
8.060715 1.9518199999999688
8.061714 2.0726100000000027
8.062715 2.194150000000075
8.063714 2.31461500000002
8.064714 2.4316799999999326
8.065714 2.543210000000018
8.066714 2.648124999999994
8.067715 2.746654999999983
8.068714 2.8405800000000716
8.069715 2.9328549999999876
8.070714 3.026564999999981
8.071714 3.1240950000000196
8.072714 3.2264749999999767
8.073714 3.333320000000004
8.074715 3.4431450000000066
8.075714 3.5541399999999745
8.076715 3.6648499999999973
8.077714 3.774390000000011
8.078714 3.8824250000000102
8.079714 3.9886700000000066
8.080714 4.092464999999991
8.081715 4.192699999999976
8.082714 4.288109999999985
8.083714 4.37793500000002
8.084714 4.462550000000013
8.085714 4.543804999999987
8.086715 4.6247599999999895
8.087714 4.708815000000008
8.088715 4.798570000000019
8.089714 4.894940000000009
8.090714 4.996804999999986
8.091714 5.10138999999998
8.092714 5.205325000000012
8.093715 5.305765000000002
8.094714 5.401134999999998
8.095715 5.491404999999989
8.096714 5.577620000000007
8.097714 5.661070000000015
8.098714 5.7425600000000045
8.099714 5.822045000000026
8.100715 5.899019999999972
8.101714 5.973224999999971
8.102715 6.045305000000004
8.103714 6.117110000000009
8.104714 6.191225000000021
8.105714 6.270015
8.106714 6.354599999999983
8.107715 6.444100000000015
8.108714 6.535625000000023
8.109715 6.625149999999998
8.110714 6.7089449999999715
8.111714 6.784754999999976
8.112714 6.852555000000024
8.113714 6.914394999999991
8.114715 6.973349999999995
8.115714 7.032320000000023
8.116714 7.092999999999987
8.117714 7.155514999999989
8.118714 7.218890000000025
8.119715 7.281989999999988
8.120714 7.344429999999987
8.121715 7.406945000000033
8.122714 7.471024999999984
8.123714 7.537964999999999
8.124714 7.607835000000016
8.125714 7.678939999999998
8.126715 7.748069999999981
8.127714 7.811514999999996
8.128715 7.86655500000003
8.129714 7.912584999999985
8.130714 7.951539999999975
8.131714 7.987235000000026
8.132714 8.023925000000004
8.133715 8.064879999999985
8.134714 8.111234999999983
8.135715 8.161944999999994
8.136714 8.214525000000013
8.137714 8.266294999999994
8.138714 8.315649999999998
8.139714 8.36252
8.140715 8.407965000000015
8.141714 8.453220000000007
8.142715 8.498589999999997
8.143714 8.542870000000004
8.144714 8.583674999999998
8.145715 8.61843499999999
8.146714 8.645755000000003
8.147715 8.666409999999999
8.148714 8.683340000000005
8.149714 8.700765000000006
8.150714 8.722659999999992
8.151714 8.751195000000008
8.152715 8.785944999999996
8.153714 8.824129999999986
8.154715 8.861760000000002
8.155714 8.895225000000009
8.156714 8.922615000000002
8.157714 8.944154999999997
8.158714 8.96165
8.159715 8.977279999999995
8.160714 8.99236999999999
8.161715 9.006735
8.162714 9.018920000000003
8.163714 9.027225000000005
8.164714 9.030915000000006
8.165714 9.031030000000001
8.166715 9.030360000000002
8.167714 9.032409999999995
8.168715 9.039942499999993
8.169714 9.053691500000003
8.170714 9.071818000000004
8.171714 9.090496999999996
8.172714 9.1053315
8.173715 9.113006
8.174714 9.112440999999997
8.175714 9.104999500000002
8.176714 9.0936635
8.177714 9.081602499999999
8.178715 9.07081865
8.179714 9.06148205
8.180715 9.052231350000001
8.181714 9.041223449999999
8.182714 9.027375
8.183714 9.011152000000001
8.184714 8.994486499999999
8.185715 8.979845999999998
8.186714 8.968909999999997
8.187715 8.961509
8.188714 8.955362
8.189714 8.946814000000003
8.190714 8.932255000000005
8.191714 8.909591999999993
8.192715 8.879145
8.193714 8.843485000000005
8.194715 8.806375000000003
8.195714 8.771265
8.196714 8.739969999999996
8.197714 8.712140000000003
8.198714 8.685784999999994
8.199715 8.658439999999992
8.200714 8.628400000000006
8.201715 8.595515000000002
8.202714 8.561074999999988
8.203714 8.526934999999991
8.204714 8.494325000000016
8.205714 8.462950000000008
8.206715 8.430844999999989
8.207714 8.39514
8.208714 8.353370000000002
8.209714 8.304625000000012
8.210714 8.250165000000003
8.211715 8.193019999999986
8.212714 8.136779999999998
8.213715 8.084220000000009
8.214714 8.036219999999991
8.215714 7.991560000000004
8.216714 7.947604999999999
8.217714 7.90153999999999
8.218715 7.851595000000003
8.219714 7.797694999999989
8.220715 7.741189999999998
8.221714 7.683995000000008
8.222714 7.627460000000008
8.223714 7.57157999999999
8.224714 7.514970000000007
8.225715 7.455540000000016
8.226714 7.391685000000011
8.227715 7.323199999999989
8.228714 7.25153499999999
8.229714 7.179355000000008
8.230714 7.109389999999981
8.231714 7.043269999999985
8.232715 6.980800000000019
8.233714 6.92004999999999
8.234715 6.858189999999972
8.235714 6.7926250000000135
8.236714 6.722120000000019
8.237714 6.647155000000021
8.238714 6.5694350000000155
8.239715 6.491034999999995
8.240714 6.4133899999999935
8.241714 6.33655999999999
8.242714 6.259394999999978
8.243714 6.180344999999996
8.244715 6.0983000000000125
8.245714 6.013295000000017
8.246715 5.92670499999998
8.247714 5.840629999999966
8.248714 5.756945000000031
8.249714 5.6763400000000175
8.250714 5.5979749999999875
8.251715 5.519829999999989
8.252714 5.439455000000011
8.253715 5.355060000000007
8.254714 5.266259999999996
8.255714 5.174100000000012
8.256714 5.080524999999999
8.257714 4.987394999999986
8.258715 4.895684999999981
8.259714 4.805140000000004
8.260715 4.714494999999993
8.261714 4.622315000000002
8.262714 4.527740000000039
8.263714 4.43097499999998
8.264714 4.333279999999993
8.265715 4.236240000000035
8.266714 4.14098499999997
8.267715 4.047644999999973
8.268714 3.955050000000034
8.269714 3.861329999999994
8.270715 3.76482499999998
8.271714 3.6646600000000187
8.272715 3.5612149999999803
8.273714 3.4559999999999884
8.274714 3.350830000000034
8.275714 3.2470350000000057
8.276714 3.14493499999997
8.277715 3.043795000000002
8.278714 2.942280000000014
8.279715 2.839160000000021
8.280714 2.7340150000000096
8.281714 2.627399999999974
8.282714 2.52055499999999
8.283714 2.414754999999994
8.284715 2.3105150000000094
8.285714 2.2073750000000096
8.286715 2.1039999999999948
8.287714 1.9988050000000097
8.288714 1.8907250000000166
8.289714 1.7796850000000117
8.290714 1.6667849999999798
8.291715 1.553704999999973
8.292714 1.4419250000000192
8.293715 1.332115
8.294714 1.2238950000000026
8.295714 1.1160750000000115
8.296714 1.0072949999999965
8.297714 0.8967700000000155
8.298715 0.7846649999999726
8.299714 0.671949999999982
8.300714 0.5599100000000263
8.301714 0.4493850000000018
8.302714 0.3402599999999777
8.303715 0.2314599999999993
8.304714 0.12139500000000157
8.305715 0.008755000000014793
8.306714 -0.1068449999999839
8.307714 -0.22456500000001162
8.308714 -0.3427500000000028
8.309714 -0.45960999999999747
8.310715 -0.573974999999987
8.311714 -0.6858499999999947
8.312715 -0.7963250000000023
8.313714 -0.9069700000000243
8.314714 -1.0190100000000233
8.315714 -1.1327900000000084
8.316714 -1.2475750000000112
8.317715 -1.3619399999999573
8.318714 -1.4746549999999914
8.319715 -1.5853900000000007
8.320714 -1.6949149999999877
8.321714 -1.8048800000000382
8.322714 -1.9170100000000245
8.323714 -2.032239999999984
8.324715 -2.15018999999996
8.325714 -2.2692400000000075
8.326715 -2.38717000000002
8.327714 -2.5021599999999844
8.328714 -2.613660000000016
8.329714 -2.7225100000000113
8.330714 -2.8305449999999674
8.331715 -2.939765000000002
8.332714 -3.051320000000031
8.333714 -3.1650099999999854
8.334714 -3.279414999999988
8.335714 -3.392689999999997
8.336715 -3.503545000000004
8.337714 -3.6119050000000055
8.338715 -3.7189799999999806
8.339714 -3.826755000000022
8.340714 -3.936910000000007
8.341714 -4.049854999999989
8.342714 -4.164480000000024
8.343715 -4.278449999999987
8.344714 -4.3892749999999845
8.345715 -4.495470000000006
8.346714 -4.59722000000001
8.347714 -4.6964049999999835
8.348714 -4.795819999999992
8.349714 -4.8978949999999974
8.350715 -5.0036499999999995
8.351714 -5.112310000000017
8.352715 -5.221760000000001
8.353714 -5.3295650000000085
8.354714 -5.434199999999976
8.355714 -5.535780000000008
8.356714 -5.6359200000000245
8.357715 -5.736874999999995
8.358714 -5.840299999999984
8.359715 -5.946310000000008
8.360714 -6.053250000000003
8.361714 -6.158344999999997
8.362714 -6.25904499999999
8.363714 -6.35427499999998
8.364715 -6.445055000000015
8.365714 -6.534134999999991
8.366714 -6.624914999999983
8.367714 -6.719915000000026
8.368714 -6.819565000000007
8.369715 -6.922169999999976
8.370714 -7.02461500000002
8.371715 -7.123734999999994
8.372714 -7.217820000000007
8.373714 -7.307295000000008
8.374714 -7.394330000000003
8.375714 -7.481755
8.376715 -7.57157999999999
8.377714 -7.6638999999999875
8.378715 -7.756869999999988
8.379714 -7.847650000000024
8.380714 -7.933844999999991
8.381714 -8.014755
8.382714 -8.091970000000007
8.383715 -8.168824999999998
8.384714 -8.248874999999996
8.385715 -8.334245000000006
8.386714 -8.42461500000001
8.387714 -8.517259999999988
8.388714 -8.608144999999993
8.389714 -8.693674999999995
8.390715 -8.772269999999995
8.391714 -8.844955000000018
8.392715 -8.914779999999997
8.393714 -8.98530999999998
8.394714 -9.058955000000005
8.395715 -9.135900000000005
8.396714 -9.214094999999999
8.397715 -9.290350000000004
8.398714 -9.362015000000005
8.399714 -9.42842000000001
8.400714 -9.49131000000001
8.401714 -9.55404
8.402715 -9.620014999999988
8.403714 -9.690924999999991
8.404715 -9.765789999999999
8.405714 -9.841259999999997
8.406714 -9.913005000000002
8.407714 -9.977635
8.408714 -10.034205000000004
8.409715 -10.084725000000002
8.410714 -10.133224999999996
8.411715 -10.18398
8.412714 -10.239634500000001
8.413714 -10.3000855
8.414714 -10.362683499999997
8.415714 -10.423583499999996
8.416715 -10.4796405
8.417714 -10.529900000000001
8.418715 -10.575988500000001
8.419714 -10.6212345
8.420714 -10.668936
8.421714 -10.720615455
8.422714 -10.775127999999999
8.423715 -10.829071545
8.424714 -10.878301
8.425714 -10.919908499999998
8.426714 -10.953695
8.427714 -10.982393000000002
8.428715 -11.0105785
8.429714 -11.0426625
8.430715 -11.080951500000001
8.431714 -11.124675500000002
8.432714 -11.170352999999993
8.433714 -11.213429999999995
8.434714 -11.250340000000005
8.435715 -11.280035000000003
8.436714 -11.304350000000001
8.437715 -11.326969999999996
8.438714 -11.35156
8.439714 -11.379929999999993
8.440714 -11.411145000000001
8.441714 -11.442010000000009
8.442715 -11.468654999999988
8.443714 -11.488470000000001
8.444715 -11.501540000000013
8.445714 -11.510749999999987
8.446714 -11.520494999999993
8.447714 -11.534745000000017
8.448714 -11.555120000000004
8.449715 -11.580054999999986
8.450714 -11.605464999999999
8.451715 -11.626509999999998
8.452714 -11.639695000000005
8.453714 -11.644400000000005
8.454714 -11.643089999999992
8.455714 -11.640100000000013
8.456715 -11.639590000000013
8.457714 -11.643684999999978
8.458714 -11.651590000000006
8.459714 -11.660089999999999
8.460714 -11.665184999999981
8.461715 -11.664159999999999
8.462714 -11.656899999999997
8.463715 -11.645935000000009
8.464714 -11.635269999999991
8.465714 -11.628375000000005
8.466714 -11.626470000000028
8.467714 -11.627725
8.468715 -11.628094999999997
8.469714 -11.623139999999976
8.470715 -11.609984999999979
8.471714 -11.588725000000014
8.472714 -11.562464999999994
8.473714 -11.535945000000014
8.474714 -11.513405000000004
8.475715 -11.496779999999994
8.476714 -11.484905
8.477715 -11.47412999999999
8.478714 -11.460065000000029
8.479714 -11.43962000000002
8.480714 -11.412404999999996
8.481714 -11.380714999999988
8.482715 -11.34834999999999
8.483714 -11.31868999999998
8.484715 -11.292940000000003
8.485714 -11.269610000000027
8.486714 -11.24517999999998
8.487714 -11.215774999999992
8.488714 -11.17913500000003
8.489715 -11.135729999999997
8.490714 -11.088694999999982
8.491714 -11.04248500000001
8.492714 -11.000829999999965
8.493714 -10.964969999999965
8.494715 -10.933215000000045
8.495714 -10.901550000000023
8.496715 -10.86545999999999
8.497714 -10.822015000000027
8.498714 -10.770980000000037
8.499714 -10.714914999999936
8.500714 -10.657869999999933
8.501715 -10.603525000000072
8.502714 -10.553420000000008
8.503715 -10.506484999999941
8.504714 -10.45959000000006
8.505714 -10.409204999999986
8.506714 -10.353279999999932
8.507714 -10.292045000000021
8.508715 -10.228110000000054
8.509714 -10.165154999999988
8.510715 -10.106014999999942
8.511714 -10.051440000000046
8.512714 -9.999515000000056
8.513714 -9.946399999999961
8.514714 -9.888099999999945
8.515715 -9.822249999999997
8.516714 -9.749350000000032
8.517715 -9.672200000000048
8.518714 -9.59474999999996
8.519714 -9.52085
8.520715 -9.452000000000071
8.521714 -9.386999999999937
8.522715 -9.322849999999962
8.523714 -9.255950000000048
8.524714 -9.183899999999982
8.525714 -9.106499999999954
8.526714 -9.025750000000043
8.527715 -8.94485000000004
8.528714 -8.866249999999951
8.529715 -8.790650000000017
8.530714 -8.716650000000023
8.531714 -8.641299999999958
8.532714 -8.56164999999999
8.533714 -8.47605000000003
8.534715 -8.385149999999996
8.535714 -8.291749999999979
8.536715 -8.199550000000023
8.537714 -8.111449999999992
8.538714 -8.02839999999999
8.539714 -7.948999999999977
8.540714 -7.870000000000012
8.541715 -7.787750000000024
8.542714 -7.699849999999973
8.543715 -7.606100000000053
8.544714 -7.508250000000036
8.545714 -7.409199999999956
8.546714 -7.3117499999999875
8.547714 -7.216999999999987
8.548715 -7.1242
8.549714 -7.031250000000005
8.550714 -6.93585
8.551714 -6.836699999999974
8.552714 -6.734100000000027
8.553715 -6.630200000000072
8.554714 -6.527699999999986
8.555715 -6.4284999999999854
8.556714 -6.332999999999946
8.557714 -6.239549999999955
8.558714 -6.145300000000038
8.559714 -6.0473499999999865
8.560715 -5.94380000000002
8.561714 -5.834700000000026
8.562715 -5.721899999999985
8.563714 -5.608400000000051
8.564714 -5.49690000000002
8.565714 -5.388699999999986
8.566714 -5.283399999999987
8.567715 -5.179249999999989
8.568714 -5.074149999999972
8.569715 -4.966450000000021
8.570714 -4.855750000000002
8.571714 -4.743249999999977
8.572714 -4.630650000000004
8.573714 -4.519250000000006
8.574715 -4.409549999999981
8.575714 -4.300649999999968
8.576715 -4.1908000000000225
8.577714 -4.078050000000041
8.578714 -3.9612999999999974
8.579714 -3.8411500000000083
8.580714 -3.7192499999999864
8.581715 -3.598049999999943
8.582714 -3.479850000000055
8.583714 -3.3654499999999885
8.584714 -3.2543999999999804
8.585714 -3.1449000000000233
8.586715 -3.034649999999941
8.587714 -2.9218499999999863
8.588715 -2.8056000000000263
8.589714 -2.686349999999997
8.590714 -2.5655000000000294
8.591714 -2.4445000000000543
8.592714 -2.324149999999997
8.593715 -2.204650000000013
8.594714 -2.085399999999984
8.595715 -1.9652999999999685
8.596714 -1.843799999999996
8.597714 -1.7211999999999956
8.598714 -1.59835000000004
8.599714 -1.476450000000018
8.600715 -1.3566499999999315
8.601714 -1.239449999999951
8.602715 -1.1241000000000376
8.603714 -1.0091500000000004
8.604714 -0.8927500000000324
8.605714 -0.7732500000000482
8.606714 -0.6501999999999376
8.607715 -0.5240499999999843
8.608714 -0.3961499999999979
8.609715 -0.2683499999999589
8.610714 -0.14225000000006593
8.611714 -0.018550000000037287
8.612714 0.10265000000000621
8.613714 0.22190000000003526
8.614715 0.3402000000000439
8.615714 0.45839999999993175
8.616714 0.576999999999956
8.617714 0.6958500000000222
8.618714 0.8147500000000619
8.619715 0.9335499999999809
8.620714 1.052449999999934
8.621715 1.1721000000000128
8.622714 1.2932499999999958
8.623714 1.4166500000000088
8.624714 1.5425500000000072
8.625714 1.670250000000012
8.626715 1.7985000000000744
8.627714 1.9255999999999613
8.628715 2.0499499999999946
8.629714 2.1706500000000415
8.630714 2.287499999999946
8.631714 2.4014000000000153
8.632714 2.5139500000000146
8.633715 2.626799999999943
8.634714 2.741300000000044
8.635715 2.858150000000035
8.636714 2.977099999999962
8.637714 3.097450000000019
8.638714 3.21834999999996
8.639714 3.338899999999999
8.640715 3.4588000000000325
8.641714 3.578300000000017
8.642715 3.697450000000012
8.643714 3.816249999999931
8.644714 3.9345500000000264
8.645715 4.051350000000044
8.646714 4.1658499999999705
8.647715 4.2775000000000105
8.648714 4.386299999999989
8.649714 4.493350000000021
8.650714 4.600399999999967
8.651714 4.7092999999999785
8.652715 4.821500000000076
8.653714 4.93739999999996
8.654715 5.056099999999931
8.655714 5.175799999999984
8.656714 5.29425
8.657714 5.409650000000061
8.658714 5.520999999999998
8.659715 5.62854999999994
8.660714 5.733300000000056
8.661715 5.836600000000066
8.662714 5.939499999999941
8.663714 6.042200000000008
8.664714 6.144500000000025
8.665714 6.245999999999943
8.666715 6.346449999999979
8.667714 6.446299999999984
8.668715 6.546799999999994
8.669714 6.6494000000000275
8.670714 6.755100000000076
8.671714 6.863750000000046
8.672714 6.973999999999955
8.673715 7.083449999999939
8.674714 7.189550000000038
8.675714 7.290300000000002
8.676714 7.385099999999978
8.677714 7.475150000000023
8.678715 7.5626500000000245
8.679714 7.650199999999999
8.680715 7.739799999999936
8.681714 7.83225000000002
8.682714 7.927049999999994
8.683714 8.022849999999963
8.684714 8.118350000000003
8.685715 8.21270000000004
8.686714 8.30595000000005
8.687715 8.398949999999934
8.688714 8.49240000000001
8.689714 8.586250000000053
8.690714 8.679349999999967
8.691714 8.76990000000001
8.692715 8.855850000000046
8.693714 8.935899999999979
8.694715 9.01039999999997
8.695714 9.0812
8.696714 9.151499999999947
8.697714 9.224500000000035
8.698714 9.302100000000042
8.699715 9.384749999999993
8.700714 9.470900000000011
8.701715 9.557849999999954
8.702714 9.642950000000004
8.703714 9.724249999999971
8.704714 9.801349999999982
8.705714 9.875149999999994
8.706715 9.947100000000027
8.707714 10.018050000000066
8.708714 10.08809999999997
8.709714 10.156349999999955
8.710714 10.221569999999993
8.711715 10.283080000000021
8.712714 10.341315000000039
8.713715 10.39830999999998
8.714714 10.45665499999999
8.715714 10.518820000000005
8.716714 10.586019999999936
8.717714 10.65745000000005
8.718715 10.730560000000045
8.719714 10.801669999999964
8.720715 10.867509999999951
8.721714 10.92627500000002
8.722714 10.978105000000044
8.723714 11.02494999999995
8.724714 11.069560000000028
8.725715 11.114355000000058
8.726714 11.160645000000013
8.727715 11.208279999999974
8.728714 11.256149999999947
8.729714 11.303229999999957
8.730714 11.349119999999992
8.731714 11.394595000000038
8.732715 11.441205000000016
8.733714 11.49030500000002
8.734715 11.54220499999998
8.735714 11.595524999999991
8.736714 11.64749500000002
8.737714 11.694759999999983
8.738714 11.734640000000008
8.739715 11.766304999999985
8.740714 11.791100000000005
8.741714 11.81219500000002
8.742714 11.833409999999992
8.743714 11.857835000000016
8.744715 11.886890000000014
8.745714 11.920019999999992
8.746715 11.95517499999999
8.747714 11.989964999999971
8.748714 12.022654999999972
8.749714 12.052735000000038
8.750714 12.08081500000003
8.751715 12.10791499999999
8.752714 12.134574999999973
8.753715 12.160134999999974
8.754714 12.182885000000011
8.755714 12.200795000000003
8.756714 12.21245499999999
8.757714 12.218064999999994
8.758715 12.219770000000034
8.759714 12.220980000000013
8.760715 12.225304999999992
8.761714 12.235224999999991
8.762714 12.251104999999987
8.763714 12.27114000000001
8.764714 12.292029999999999
8.765715 12.310200000000014
8.766714 12.323095000000011
8.767715 12.329894999999986
8.768714 12.331454999999998
8.769714 12.329604999999995
8.770715 12.326114999999998
8.771714 12.321855
8.772715 12.316564999999995
8.773714 12.30936000000001
8.774714 12.299490000000006
8.775714 12.287194999999999
8.776714 12.274014999999991
8.777715 12.262324999999997
8.778714 12.254415000000009
8.779715 12.251380000000003
8.780714 12.25241999999999
8.781714 12.254859999999997
8.782714 12.254965
8.783714 12.249205
8.784715 12.235494999999998
8.785714 12.213874999999998
8.786715 12.186340000000008
8.787714 12.155964000000003
8.788714 12.125712999999996
8.789714 12.097434999999999
8.790714 12.071421499999996
8.791715 12.0467345
8.792714 12.0220155
8.793715 11.996367500000002
8.794714 11.969848
8.795714 11.9433516
8.796714 11.917949
8.797714 11.894031400000001
8.798715 11.870733499999998
8.799714 11.845950499999999
8.800714 11.816997500000003
8.801714 11.7816845
8.802714 11.7393065
8.803715 11.691105999999996
8.804714 11.639970499999993
8.805715 11.589495000000007
8.806714 11.542690000000006
8.807714 11.501009999999996
8.808714 11.463969999999996
8.809714 11.429475000000007
8.810715 11.394810000000003
8.811714 11.357654999999998
8.812715 11.316830000000007
8.813714 11.27239499999999
8.814714 11.225209999999999
8.815714 11.176120000000001
8.816714 11.125334999999986
8.817715 11.07228
8.818714 11.015890000000004
8.819715 10.955360000000008
8.820714 10.890899999999991
8.821714 10.824050000000007
8.822714 10.757370000000014
8.823714 10.693634999999986
8.824715 10.634795
8.825714 10.58115000000001
8.826715 10.531129999999996
8.827714 10.481805000000003
8.828714 10.429834999999997
8.829714 10.372625000000003
8.830714 10.309110000000006
8.831715 10.239894999999974
8.832714 10.166715
8.833714 10.091670000000018
8.834714 10.016395
8.835714 9.941590000000014
8.836715 9.867060000000013
8.837714 9.79227499999999
8.838715 9.716999999999972
8.839714 9.641654999999973
8.840714 9.567314999999994
8.841714 9.495185000000031
8.842714 9.425845000000022
8.843715 9.358669999999991
8.844714 9.291784999999972
8.845715 9.222469999999992
8.846714 9.148100000000001
8.847714 9.067030000000026
8.848714 8.97923000000001
8.849714 8.886379999999964
8.850715 8.791219999999996
8.851714 8.696710000000033
8.852715 8.605094999999995
8.853714 8.517249999999985
8.854714 8.432730000000003
8.855714 8.350240000000019
8.856714 8.26837500000001
8.857715 8.186159999999969
8.858714 8.103250000000015
8.859715 8.019805000000032
8.860714 7.935964999999976
8.861714 7.851400000000002
8.862714 7.765065000000029
8.863714 7.675494999999972
8.864715 7.581429999999967
8.865714 7.482360000000011
8.866714 7.379010000000026
8.867714 7.2733749999999775
8.868714 7.168109999999969
8.869715 7.065710000000005
8.870714 6.96773500000001
8.871715 6.874279999999995
8.872714 6.78403499999999
8.873714 6.6947900000000224
8.874714 6.604215000000037
8.875714 6.5106899999999985
8.876715 6.413599999999979
8.877714 6.313270000000026
8.878715 6.210570000000047
8.879714 6.106264999999976
8.880714 6.000744999999988
8.881714 5.894014999999978
8.882714 5.7858449999999975
8.883715 5.676175000000026
8.884714 5.565579999999935
8.885715 5.455364999999972
8.886714 5.347095000000045
8.887714 5.242040000000021
8.888714 5.140715000000011
8.889714 5.042459999999964
8.890715 4.9456049999999605
8.891714 4.84781500000005
8.892715 4.746855000000057
8.893714 4.641525000000004
8.894714 4.5316749999999715
8.895715 4.418239999999952
8.896714 4.302944999999992
8.897715 4.187505000000004
8.898714 4.073094999999978
8.899714 3.9600750000000353
8.900714 3.848225000000014
8.901714 3.737024999999998
8.902715 3.626010000000023
8.903714 3.515234999999957
8.904715 3.405100000000022
8.905714 3.296040000000042
8.906714 3.188199999999957
8.907714 3.081004999999984
8.908714 2.9733399999999808
8.909715 2.8637700000000432
8.910714 2.751079999999996
8.911715 2.634849999999956
8.912714 2.51554500000006
8.913714 2.3946149999999786
8.914714 2.2740599999999596
8.915714 2.155639999999997
8.916715 2.0403399999999703
8.917714 1.9281650000000337
8.918715 1.818315000000001
8.919714 1.7094900000000357
8.920714 1.6003850000000617
8.921714 1.4901599999999662
8.922714 1.378685000000008
8.923715 1.266224999999996
8.924714 1.1531149999999788
8.925714 1.039634999999966
8.926714 0.9255500000000284
8.927714 0.8103950000000297
8.928715 0.6937399999999532
8.929714 0.5754150000000444
8.930715 0.4559749999999939
8.931714 0.3364849999999697
8.932714 0.21834999999999563
8.933714 0.10272499999996673
8.934714 -0.00986999999993965
8.935715 -0.11976499999996615
8.936714 -0.2281300000000347
8.937715 -0.3363949999999824
8.938714 -0.4459150000000328
8.939714 -0.557490000000025
8.940714 -0.6710200000000117
8.941714 -0.785850000000008
8.942715 -0.9010099999999868
8.943714 -1.0156049999999681
8.944715 -1.1292249999999422
8.945714 -1.241920000000056
8.946714 -1.3541000000000594
8.947714 -1.4661799999999419
8.948714 -1.578264999999978
8.949715 -1.6901650000000594
8.950714 -1.8013649999999888
8.951715 -1.911309999999989
8.952714 -2.019804999999972
8.953714 -2.127090000000019
8.954714 -2.233914999999996
8.955714 -2.3412999999999906
8.956715 -2.4501250000000425
8.957714 -2.560719999999961
8.958714 -2.6727100000000297
8.959714 -2.785164999999975
8.960714 -2.8969250000000084
8.961715 -3.006959999999996
8.962714 -3.1147599999999804
8.963715 -3.2204200000000154
8.964714 -3.3245449999999392
8.965714 -3.428060000000045
8.966714 -3.531665000000052
8.967714 -3.635695000000008
8.968715 -3.7401000000000275
8.969714 -3.84449999999998
8.970715 -3.9484799999999627
8.971714 -4.051764999999947
8.972714 -4.15449
8.973714 -4.257080000000073
8.974714 -4.3598500000000335
8.975715 -4.463034999999984
8.976714 -4.566504999999922
8.977715 -4.669700000000006
8.978714 -4.771820000000048
8.979714 -4.87211999999999
8.980714 -4.970329999999957
8.981714 -5.0665799999999495
8.982715 -5.161525000000038
8.983714 -5.2561500000000185
8.984715 -5.351335000000016
8.985714 -5.447445000000047
8.986714 -5.544444999999992
8.987714 -5.641860000000013
8.988714 -5.738854999999977
8.989715 -5.834644999999986
8.990714 -5.928705000000055
8.991714 -6.021094999999945
8.992714 -6.112129999999959
8.993714 -6.202305000000026
8.994715 -6.292065000000016
8.995714 -6.381514999999989
8.996715 -6.470455000000003
8.997714 -6.558440000000018
8.998714 -6.64512499999998
8.999714 -6.730390000000019
9.000714 -6.814509999999996
9.001715 -6.898145000000001
9.002714 -6.981965000000005
9.003715 -7.066434999999969
9.004714 -7.151529999999997
9.005714 -7.236725000000013
9.006714 -7.321149999999984
9.007714 -7.403849999999997
9.008715 -7.484225000000018
9.009714 -7.562200000000001
9.010715 -7.6383350000000085
9.011714 -7.713540000000001
9.012714 -7.788720000000008
9.013714 -7.864459999999989
9.014714 -7.94080499999998
9.015715 -8.01726499999999
9.016714 -8.093009999999992
9.017715 -8.167305000000022
9.018714 -8.239760000000032
9.019714 -8.310514999999983
9.020715 -8.380135
9.021714 -8.449239999999996
9.022715 -8.518199999999961
9.023714 -8.586910000000017
9.024714 -8.65473500000001
9.025714 -8.720834999999997
9.026714 -8.784605000000017
9.027715 -8.845960000000014
9.028714 -8.905494999999998
9.029715 -8.964279999999986
9.030714 -9.023514999999998
9.031714 -9.083979999999995
9.032714 -9.145724999999995
9.033714 -9.208010000000005
9.034715 -9.269525000000014
9.035714 -9.328940000000001
9.036715 -9.385449999999972
9.037714 -9.439025000000004
9.038714 -9.490430000000035
9.039714 -9.540844999999988
9.040714 -9.591249999999981
9.041715 -9.642050000000001
9.042714 -9.692880000000008
9.043715 -9.742880000000016
9.044714 -9.791144999999995
9.045714 -9.8372
9.046714 -9.881285000000005
9.047714 -9.924334999999985
9.048715 -9.967504999999981
9.049714 -10.011554999999998
9.050714 -10.056525000000002
9.051714 -10.101520000000015
9.052714 -10.144990000000007
9.053715 -10.185434999999986
9.054714 -10.221999999999987
9.055715 -10.254875000000009
9.056714 -10.285260000000005
9.057714 -10.314895000000005
9.058714 -10.34536500000001
9.059714 -10.377459999999983
9.060715 -10.410909999999994
9.061714 -10.444560000000008
9.062715 -10.476970000000001
9.063714 -10.507060000000006
9.064714 -10.534615000000002
9.065714 -10.560344999999995
9.066714 -10.585439999999997
9.067715 -10.610934999999996
9.068714 -10.637089999999992
9.069715 -10.663189500000005
9.070714 -10.687783000000007
9.071714 -10.709327499999999
9.072714 -10.726938499999997
9.073714 -10.740853000000001
9.074715 -10.752444
9.075714 -10.763677999999999
9.076715 -10.776301499999999
9.077714 -10.7910791
9.078714 -10.8074559
9.079714 -10.823790400000002
9.080714 -10.838053600000002
9.081715 -10.848705499999998
9.082714 -10.855338499999997
9.083714 -10.858796499999999
9.084714 -10.860732
9.085714 -10.8628095
9.086715 -10.8659295
9.087714 -10.869831000000001
9.088715 -10.8732935
9.089714 -10.874764999999996
9.090714 -10.873190000000003
9.091714 -10.868650000000004
9.092714 -10.862364999999997
9.093715 -10.856185000000004
9.094714 -10.851735000000003
9.095715 -10.849604999999993
9.096714 -10.848970000000005
9.097714 -10.847855000000003
9.098714 -10.843935
9.099714 -10.83550999999999
9.100715 -10.822214999999987
9.101714 -10.80518000000001
9.102715 -10.786545000000011
9.103714 -10.768474999999986
9.104714 -10.752279999999992
9.105714 -10.737850000000016
9.106714 -10.723794999999994
9.107715 -10.708214999999994
9.108714 -10.689570000000009
9.109715 -10.66744000000001
9.110714 -10.642724999999995
9.111714 -10.617169999999998
9.112714 -10.592489999999994
9.113714 -10.569464999999994
9.114715 -10.547505000000006
9.115714 -10.524909999999977
9.116714 -10.499594999999976
9.117714 -10.470045000000004
9.118714 -10.436190000000018
9.119715 -10.399450000000021
9.120714 -10.362195000000003
9.121715 -10.326810000000014
9.122714 -10.294559999999988
9.123714 -10.265059999999991
9.124714 -10.236495000000028
9.125714 -10.206314999999973
9.126715 -10.172344999999968
9.127714 -10.133745000000033
9.128715 -10.091210000000034
9.129714 -10.046594999999977
9.130714 -10.001984999999987
9.131714 -9.958679999999987
9.132714 -9.916604999999972
9.133715 -9.874440000000014
9.134714 -9.830340000000023
9.135715 -9.782915000000006
9.136714 -9.732019999999975
9.137714 -9.678954999999988
9.138714 -9.625965
9.139714 -9.575185000000033
9.140715 -9.527660000000024
9.141714 -9.48279499999997
9.142715 -9.438464999999988
9.143714 -9.39185500000001
9.144714 -9.340654999999984
9.145715 -9.284029999999994
9.146714 -9.222890000000007
9.147715 -9.159485000000004
9.148714 -9.09646
9.149714 -9.03560000000002
9.150714 -8.977180000000004
9.151714 -8.920044999999972
9.152715 -8.862140000000023
9.153714 -8.801649999999995
9.154715 -8.737899999999984
9.155714 -8.67165999999999
9.156714 -8.604770000000036
9.157714 -8.53906500000003
9.158714 -8.475544999999967
9.159715 -8.413755000000016
9.160714 -8.351729999999963
9.161715 -8.286999999999964
9.162714 -8.217620000000071
9.163714 -8.143020000000046
9.164714 -8.064554999999938
9.165714 -7.984784999999928
9.166715 -7.90655500000001
9.167714 -7.831864999999996
9.168715 -7.760945000000012
9.169714 -7.692350000000017
9.170714 -7.623569999999982
9.171714 -7.552235000000007
9.172714 -7.477080000000032
9.173715 -7.398335000000002
9.174714 -7.317679999999973
9.175714 -7.23721500000005
9.176714 -7.158239999999985
9.177714 -7.080749999999972
9.178715 -7.003450000000067
9.179714 -6.924340000000022
9.180715 -6.8415899999999485
9.181714 -6.754739999999954
9.182714 -6.665010000000016
9.183714 -6.574719999999974
9.184714 -6.486490000000028
9.185715 -6.401950000000083
9.186714 -6.321049999999991
9.187715 -6.242100000000001
9.188714 -6.162299999999936
9.189714 -6.079049999999954
9.190714 -5.991000000000069
9.191714 -5.898600000000045
9.192715 -5.803799999999984
9.193714 -5.709099999999957
9.194715 -5.616499999999951
9.195714 -5.526599999999999
9.196714 -5.438550000000028
9.197714 -5.35049999999997
9.198714 -5.2604999999999835
9.199715 -5.16754999999999
9.200714 -5.072250000000018
9.201715 -4.976350000000015
9.202714 -4.881750000000022
9.203714 -4.789900000000055
9.204714 -4.700699999999995
9.205714 -4.6124499999999555
9.206715 -4.522550000000003
9.207714 -4.428700000000049
9.208714 -4.329849999999951
9.209714 -4.2266499999999745
9.210714 -4.121450000000009
9.211715 -4.016999999999996
9.212714 -3.91565
9.213715 -3.8183500000000397
9.214714 -3.7241500000000096
9.215714 -3.6308999999999996
9.216714 -3.5364000000000404
9.217714 -3.4390499999999333
9.218715 -3.338799999999965
9.219714 -3.236950000000058
9.220715 -3.135399999999993
9.221714 -3.0355999999999614
9.222714 -2.9379500000000123
9.223714 -2.841400000000004
9.224714 -2.7438500000000023
9.225715 -2.6435
9.226714 -2.539450000000037
9.227715 -2.432249999999997
9.228714 -2.3238499999999815
9.229714 -2.2168999999999834
9.230714 -2.1134499999999647
9.231714 -2.014100000000043
9.232715 -1.917700000000043
9.233714 -1.821949999999961
9.234715 -1.7241999999999778
9.235714 -1.6227500000000339
9.236714 -1.517300000000027
9.237714 -1.4091499999999666
9.238714 -1.3005999999999434
9.239715 -1.193700000000006
9.240714 -1.089450000000061
9.241714 -0.9875999999999808
9.242714 -0.886799999999955
9.243714 -0.7850000000000218
9.244715 -0.6811500000000401
9.245714 -0.5753500000000439
9.246715 -0.46884999999998245
9.247714 -0.3637499999999648
9.248714 -0.26154999999998196
9.249714 -0.16275000000003093
9.250714 -0.06644999999997833
9.251715 0.029800000000013843
9.252714 0.1283500000000097
9.253715 0.23085000000000813
9.254714 0.33764999999999834
9.255714 0.4472499999999893
9.256714 0.5570999999999354
9.257714 0.6649000000000065
9.258715 0.7692000000000115
9.259714 0.869949999999977
9.260715 0.9687000000000411
9.261714 1.0675000000000787
9.262714 1.1681500000000102
9.263714 1.2710999999999453
9.264714 1.3756499999999923
9.265715 1.480200000000039
9.266714 1.5829999999999664
9.267715 1.6831499999999875
9.268714 1.7810499999999785
9.269714 1.8782000000000174
9.270715 1.9765500000000318
9.271714 2.0776499999999865
9.272715 2.181600000000002
9.273714 2.287050000000009
9.274714 2.3917499999999774
9.275714 2.493399999999989
9.276714 2.5905500000000283
9.277715 2.6834499999999624
9.278714 2.7738999999999714
9.279715 2.864300000000007
9.280714 2.9569499999999858
9.281714 3.052950000000023
9.282714 3.151950000000042
9.283714 3.2523500000000185
9.284715 3.352050000000016
9.285714 3.4496499999999917
9.286715 3.544749999999982
9.287714 3.6383499999999813
9.288714 3.7321499999999617
9.289714 3.8275499999999676
9.290714 3.9251000000000564
9.291715 4.024000000000042
9.292714 4.122249999999935
9.293715 4.217799999999949
9.294714 4.309250000000039
9.295714 4.396600000000031
9.296714 4.481449999999953
9.297714 4.566099999999979
9.298715 4.65275000000008
9.299714 4.742549999999998
9.300714 4.835099999999943
9.301714 4.928599999999995
9.302714 5.020700000000003
9.303715 5.109550000000073
9.304714 5.194550000000002
9.305715 5.2764999999999755
9.306714 5.357300000000033
9.307714 5.439149999999972
9.308714 5.523199999999968
9.309714 5.609199999999977
9.310715 5.695900000000052
9.311714 5.781400000000065
9.312715 5.86409999999999
9.313714 5.943599999999952
9.314714 6.021049999999952
9.315714 6.098300000000057
9.316714 6.177250000000047
9.317715 6.259149999999959
9.318714 6.343474999999983
9.319715 6.4283449999999975
9.320714 6.511480000000007
9.321714 6.5907849999999675
9.322714 6.665384999999992
9.323714 6.736165000000016
9.324715 6.805174999999999
9.325714 6.874745000000002
9.326715 6.946454999999951
9.327714 7.020495000000046
9.328714 7.095699999999996
9.329714 7.169969999999952
9.330714 7.2413600000000535
9.331715 7.309020000000055
9.332714 7.373509999999972
9.333714 7.436659999999952
9.334714 7.500595000000006
9.335714 7.566759999999995
9.336715 7.635309999999995
9.337714 7.704975000000052
9.338715 7.773609999999972
9.339714 7.839220000000011
9.340714 7.900965000000054
9.341714 7.959409999999926
9.342714 8.016359999999962
9.343715 8.07410000000005
9.344714 8.13417000000002
9.345715 8.19671000000001
9.346714 8.260319999999973
9.347714 8.322694999999971
9.348714 8.381580000000037
9.349714 8.43568499999999
9.350715 8.48543999999998
9.351714 8.532659999999993
9.352715 8.57976500000003
9.353714 8.628750000000016
9.354714 8.680319999999995
9.355714 8.733640000000007
9.356714 8.786749999999989
9.357715 8.837579999999976
9.358714 8.884815000000014
9.359715 8.928565000000015
9.360714 8.970289999999997
9.361714 9.01201
9.362714 9.055319999999979
9.363714 9.100605000000005
9.364715 9.146825000000023
9.365714 9.19190000000002
9.366714 9.233690000000003
9.367714 9.271034999999966
9.368714 9.304354999999966
9.369715 9.33551000000003
9.370714 9.367030000000023
9.371715 9.401094999999994
9.372714 9.438535000000012
9.373714 9.478510000000004
9.374714 9.518839999999965
9.375714 9.556860000000007
9.376715 9.590620000000028
9.377714 9.619654999999975
9.378715 9.644984999999982
9.379714 9.668575000000004
9.380714 9.692415000000024
9.381714 9.717559999999988
9.382714 9.743684999999987
9.383715 9.769360000000002
9.384714 9.792829999999983
9.385715 9.812975000000023
9.386714 9.829970000000028
9.387714 9.845384999999972
9.388714 9.861474999999995
9.389714 9.880145000000006
9.390715 9.902124999999979
9.391714 9.92638500000001
9.392715 9.950505000000017
9.393714 9.97159999999999
9.394714 9.987444999999994
9.395715 9.997410000000011
9.396714 10.002649999999997
9.397715 10.005569999999995
9.398714 10.008840000000005
9.399714 10.014324999999989
9.400714 10.022394999999987
9.401714 10.031975000000001
9.402715 10.041249999999998
9.403714 10.048585000000006
9.404715 10.053370000000012
9.405714 10.056285000000008
9.406714 10.058820000000004
9.407714 10.062484999999995
9.408714 10.06784499999998
9.409715 10.073994999999996
9.410714 10.078815000000015
9.411715 10.079765000000002
9.412714 10.074955
9.413714 10.06405
9.414714 10.04857499999999
9.415714 10.031454999999998
9.416715 10.015875000000008
9.417714 10.00412
9.418715 9.996781999999993
9.419714 9.9925885
9.420714 9.989083500000001
9.421714 9.983705500000003
9.422714 9.974791000000002
9.423715 9.962130499999997
9.424714 9.946790000000002
9.425714 9.930337499999998
9.426714 9.913901
9.427714 9.89747715
9.428715 9.879875725000002
9.429714 9.85932835
9.430715 9.834462275
9.431714 9.805187499999999
9.432714 9.773059
9.433714 9.7408555
9.434714 9.711572999999998
9.435715 9.687222
9.436714 9.667922500000003
9.437715 9.651790499999997
9.438714 9.635600499999995
9.439714 9.615992000000007
9.440714 9.590699500000003
9.441714 9.559279999999998
9.442715 9.523090000000005
9.443714 9.484514999999991
9.444715 9.445845
9.445714 9.408315000000005
9.446714 9.37173
9.447714 9.334855000000001
9.448714 9.296309999999998
9.449715 9.25549499999999
9.450714 9.21314
9.451715 9.171120000000004
9.452714 9.131570000000004
9.453714 9.095830000000001
9.454714 9.063574999999997
9.455714 9.032604999999997
9.456715 8.999544999999998
9.457714 8.961060000000016
9.458714 8.91513999999999
9.459714 8.861964999999985
9.460714 8.80385000000001
9.461715 8.744340000000012
9.462714 8.686845000000009
9.463715 8.633465
9.464714 8.584385000000001
9.465714 8.53805999999999
9.466714 8.492204999999988
9.467714 8.44496500000001
9.468715 8.39571
9.469714 8.345149999999995
9.470715 8.29473
9.471714 8.245535000000007
9.472714 8.197419999999992
9.473714 8.148750000000005
9.474714 8.096805000000007
9.475715 8.038964999999973
9.476714 7.974050000000019
9.477715 7.902970000000023
9.478714 7.828654999999986
9.479714 7.755169999999972
9.480714 7.686155000000008
9.481714 7.623575000000006
9.482715 7.566975000000004
9.483714 7.513745000000023
9.484715 7.460379999999975
9.485714 7.403784999999996
9.486714 7.342435000000022
9.487714 7.276674999999975
9.488714 7.208179999999972
9.489715 7.138939999999996
9.490714 7.070085
9.491714 7.001265000000037
9.492714 6.931020000000002
9.493714 6.857674999999992
9.494715 6.7804000000000295
9.495714 6.700169999999993
9.496715 6.619609999999973
9.497714 6.542075000000009
9.498714 6.470365000000015
9.499714 6.405424999999989
9.500714 6.345705000000007
9.501715 6.28756999999998
9.502714 6.226659999999982
9.503715 6.159415000000015
9.504714 6.08433000000002
9.505714 6.002329999999986
9.506714 5.916204999999999
9.507714 5.829334999999996
9.508715 5.74423499999999
9.509714 5.661720000000019
9.510715 5.5809699999999784
9.511714 5.500365000000008
9.512714 5.418600000000033
9.513714 5.335639999999977
9.514714 5.252940000000008
9.515715 5.172755000000008
9.516714 5.096894999999987
9.517715 5.025600000000026
9.518714 4.957055000000006
9.519714 4.8877449999999625
9.520715 4.8137299999999845
9.521714 4.732235000000015
9.522715 4.64278000000002
9.523714 4.547439999999991
9.524714 4.450139999999988
9.525714 4.355120000000025
9.526714 4.265410000000007
9.527715 4.181779999999982
9.528714 4.102709999999994
9.529715 4.025454999999996
9.530714 3.9472449999999966
9.531714 3.8665250000000095
9.532714 3.7834550000000013
9.533714 3.699470000000007
9.534715 3.6161849999999904
9.535714 3.5342299999999938
9.536715 3.4526449999999937
9.537714 3.3691499999999923
9.538714 3.281190000000008
9.539714 3.187169999999996
9.540714 3.0877050000000135
9.541715 2.985635000000032
9.542714 2.8850050000000205
9.543715 2.7898250000000027
9.544714 2.702464999999963
9.545714 2.6226949999999527
9.546714 2.5478199999999855
9.547714 2.47368999999999
9.548715 2.396385000000018
9.549714 2.313685000000006
9.550714 2.2255350000000007
9.551714 2.1337050000000413
9.552714 2.0407150000000334
9.553715 1.9484650000000172
9.554714 1.85738500000001
9.555715 1.7665349999999511
9.556714 1.6742849999999352
9.557714 1.5795700000000543
9.558714 1.482850000000032
9.559714 1.3861799999999833
9.560715 1.2926299999999578
9.561714 1.2048949999999419
9.562715 1.1239200000000629
9.563714 1.0483000000000366
9.564714 0.9745799999999645
9.565714 0.8983550000000139
9.566714 0.8159350000000107
9.567715 0.7256849999999828
9.568714 0.6286900000000185
9.569715 0.5280150000000137
9.570714 0.42751999999998336
9.571714 0.3304299999999649
9.572714 0.23809500000002842
9.573714 0.14989500000004916
9.574715 0.0640249999999537
9.575714 -0.021325000000051164
9.576715 -0.10700499999995172
9.577714 -0.19240999999999703
9.578714 -0.2760000000000089
9.579714 -0.35636999999996355
9.580714 -0.43334500000003984
9.581715 -0.5085499999999896
9.582714 -0.5851000000000294
9.583714 -0.6663599999999839
9.584714 -0.7546999999999242
9.585714 -0.8503450000000787
9.586715 -0.9509700000000232
9.587714 -1.0524899999999477
9.588715 -1.15056000000004
9.589714 -1.2420100000000434
9.590714 -1.3258749999999973
9.591714 -1.4035499999999652
9.592714 -1.4779649999999491
9.593715 -1.552234999999992
9.594714 -1.628415000000036
9.595715 -1.70693000000003
9.596714 -1.786884999999995
9.597714 -1.8670200000000212
9.598714 -1.94660000000001
9.599714 -2.026184999999979
9.600715 -2.107400000000027
9.601714 -2.192054999999946
9.602715 -2.2811349999999653
9.603714 -2.3738500000000315
9.604714 -2.4675850000000117
9.605714 -2.558620000000025
9.606714 -2.643419999999973
9.607715 -2.72006999999996
9.608714 -2.78902999999997
9.609715 -2.853010000000017
9.610714 -2.9158800000000755
9.611714 -2.9814000000000402
9.612714 -3.0518499999999946
9.613714 -3.1274699999999775
9.614715 -3.2068449999999618
9.615714 -3.28775499999997
9.616714 -3.3683600000000267
9.617714 -3.447830000000021
9.618714 -3.5264749999999734
9.619715 -3.6052200000000028
9.620714 -3.6845699999999995
9.621715 -3.763959999999967
9.622714 -3.841635000000022
9.623714 -3.91523500000001
9.624714 -3.9828949999999668
9.625714 -4.044199999999991
9.626715 -4.100685000000018
9.627714 -4.155515000000024
9.628715 -4.212414999999998
9.629714 -4.274395000000014
9.630714 -4.34271499999998
9.631714 -4.416494999999985
9.632714 -4.493235000000003
9.633715 -4.56978999999998
9.634714 -4.643575000000009
9.635715 -4.713380000000026
9.636714 -4.779360000000017
9.637714 -4.842644999999979
9.638714 -4.904415000000009
9.639714 -4.9651800000000215
9.640715 -5.024575000000001
9.641714 -5.081740000000002
9.642715 -5.136014999999969
9.643714 -5.187629999999984
9.644714 -5.238105000000001
9.645715 -5.28976999999999
9.646714 -5.344975000000016
9.647715 -5.405165000000028
9.648714 -5.470124999999975
9.649714 -5.537944999999986
9.650714 -5.605560000000037
9.651714 -5.669824999999986
9.652715 -5.7286349999999615
9.653714 -5.781394999999998
9.654715 -5.829035000000024
9.655714 -5.873525000000016
9.656714 -5.9168550000000035
9.657714 -5.960345000000002
9.658714 -6.004464999999999
9.659715 -6.048920000000001
9.660714 -6.093224999999995
9.661715 -6.137320000000005
9.662714 -6.181795000000014
9.663714 -6.227685000000007
9.664714 -6.2759049999999705
9.665714 -6.326589999999972
9.666715 -6.3788150000000226
9.667714 -6.430665000000009
9.668715 -6.4797899999999995
9.669714 -6.524240000000021
9.670714 -6.563169999999982
9.671714 -6.59711999999998
9.672714 -6.627830000000001
9.673715 -6.657604999999984
9.674714 -6.688479999999997
9.675714 -6.721590000000012
9.676714 -6.757045000000024
9.677714 -6.794159999999995
9.678715 -6.831834999999983
9.679714 -6.869225000000028
9.680715 -6.905990000000009
9.681714 -6.942124999999994
9.682714 -6.977674999999974
9.683714 -7.012464999999997
9.684714 -7.04578500000004
9.685715 -7.076594999999987
9.686714 -7.103939999999988
9.687715 -7.127320000000002
9.688714 -7.147134999999993
9.689714 -7.16464
9.690714 -7.181625000000002
9.691714 -7.199854999999995
9.692715 -7.220494999999986
9.693714 -7.2437800000000125
9.694715 -7.269055000000001
9.695714 -7.295084999999987
9.696714 -7.320535000000013
9.697714 -7.344390000000016
9.698714 -7.366109999999986
9.699715 -7.385619999999982
9.700714 -7.403105000000003
9.701715 -7.41870500000001
9.702714 -7.432420000000003
9.703714 -7.44420999999999
9.704714 -7.4541399999999935
9.705714 -7.4625950000000145
9.706715 -7.470325000000005
9.707714 -7.478299999999992
9.708714 -7.487440000000007
9.709714 -7.4982400000000045
9.710714 -7.510554999999998
9.711715 -7.5236099999999935
9.712714 -7.536234999999994
9.713715 -7.547230000000003
9.714714 -7.555670000000009
9.715714 -7.561120000000002
9.716714 -7.563664999999991
9.717714 -7.5637149999999975
9.718715 -7.561800000000006
9.719714 -7.558425000000005
9.720715 -7.554019999999999
9.721714 -7.5489749999999916
9.722714 -7.543755000000001
9.723714 -7.538900000000003
9.724714 -7.534924999999998
9.725715 -7.532171500000001
9.726714 -7.530581500000001
9.727715 -7.529629499999999
9.728714 -7.528395500000003
9.729714 -7.525804999999999
9.730714 -7.520956499999998
9.731714 -7.513368000000001
9.732715 -7.503092500000001
9.733714 -7.490630499999999
9.734715 -7.4766840000000006
9.735714 -7.461904500000001
9.736714 -7.4467195
9.737714 -7.431301144999999
9.738714 -7.415689799999998
9.739715 -7.399953354999999
9.740714 -7.3842757
9.741714 -7.368913500000001
9.742714 -7.354028
9.743714 -7.3394735
9.744715 -7.3246815000000005
9.745714 -7.308737500000002
9.746715 -7.2906144999999976
9.747714 -7.269542999999996
9.748714 -7.245325500000001
9.749714 -7.2184339999999985
9.750714 -7.189871500000001
9.751715 -7.160825000000005
9.752714 -7.132248999999996
9.753715 -7.104559999999993
9.754714 -7.077610000000008
9.755714 -7.050855000000002
9.756714 -7.023700000000001
9.757714 -6.99581
9.758715 -6.967219999999996
9.759714 -6.938259999999998
9.760715 -6.909259999999996
9.761714 -6.880225000000005
9.762714 -6.850680000000002
9.763714 -6.819824999999997
9.764714 -6.786805000000003
9.765715 -6.751165000000004
9.766714 -6.71316499999999
9.767715 -6.673709999999991
9.768714 -6.63409000000001
9.769714 -6.595510000000017
9.770715 -6.5585499999999906
9.771714 -6.522944999999991
9.772715 -6.487720000000015
9.773714 -6.451554999999999
9.774714 -6.413329999999997
9.775714 -6.372629999999995
9.776714 -6.329795000000002
9.777715 -6.285670000000004
9.778714 -6.241210000000001
9.779715 -6.196949999999999
9.780714 -6.1528049999999945
9.781714 -6.108159999999993
9.782714 -6.062234999999988
9.783714 -6.014600000000007
9.784715 -5.965530000000014
9.785714 -5.915944999999997
9.786715 -5.8670999999999935
9.787714 -5.82
9.788714 -5.774865000000005
9.789714 -5.730950000000013
9.790714 -5.6867699999999965
9.791715 -5.640659999999993
9.792714 -5.591449999999996
9.793715 -5.538924999999996
9.794714 -5.483895000000008
9.795714 -5.427805000000007
9.796714 -5.372104999999986
9.797714 -5.317655000000002
9.798715 -5.264345000000016
9.799714 -5.211265
9.800714 -5.157245000000009
9.801714 -5.10148000000001
9.802714 -5.04387999999997
9.803715 -4.985184999999969
9.804714 -4.9265799999999995
9.805715 -4.869095000000021
9.806714 -4.813030000000007
9.807714 -4.757635000000003
9.808714 -4.701500000000007
9.809714 -4.643084999999972
9.810715 -4.581454999999989
9.811714 -4.516825000000024
9.812715 -4.450464999999991
9.813714 -4.384224999999996
9.814714 -4.31978000000003
9.815714 -4.258004999999976
9.816714 -4.198565000000003
9.817715 -4.140100000000037
9.818714 -4.080914999999999
9.819715 -4.019704999999986
9.820714 -3.9561399999999725
9.821714 -3.8909250000000033
9.822714 -3.8253399999999944
9.823714 -3.7606349999999824
9.824715 -3.697305000000027
9.825714 -3.6347449999999877
9.826715 -3.571644999999981
9.827714 -3.506495000000012
9.828714 -3.4383499999999976
9.829714 -3.3674100000000062
9.830714 -3.2949449999999936
9.831715 -3.2228400000000166
9.832714 -3.152760000000015
9.833714 -3.08537999999998
9.834714 -3.020120000000017
9.835714 -2.9553900000000177
9.836715 -2.8892850000000054
9.837714 -2.8204149999999824
9.838715 -2.7485199999999903
9.839714 -2.674595
9.840714 -2.6003450000000075
9.841714 -2.527400000000004
9.842714 -2.4565999999999737
9.843715 -2.387565000000003
9.844714 -2.318945000000022
9.845715 -2.249164999999992
9.846714 -2.177129999999996
9.847714 -2.1027849999999924
9.848714 -2.02723000000001
9.849714 -1.9522400000000253
9.850715 -1.8793899999999895
9.851714 -1.8092799999999774
9.852715 -1.7412699999999874
9.853714 -1.6737049999999976
9.854714 -1.6045950000000229
9.855714 -1.5325349999999964
9.856714 -1.45735999999997
9.857715 -1.3800800000000284
9.858714 -1.3025000000000275
9.859715 -1.2263900000000079
9.860714 -1.1526499999999722
9.861714 -1.0808949999999844
9.862714 -1.0096499999999973
9.863714 -0.9371900000000079
9.864715 -0.8622400000000366
9.865714 -0.7846399999999858
9.866714 -0.7054999999999735
9.867714 -0.626685000000007
9.868714 -0.5499950000000062
9.869715 -0.476255000000014
9.870714 -0.4050550000000205
9.871715 -0.33490499999999473
9.872714 -0.2638899999999993
9.873714 -0.1906149999999704
9.874714 -0.1147849999999593
9.875714 -0.03735000000002972
9.876715 0.04002499999996613
9.877714 0.11567500000000258
9.878715 0.18875500000003
9.879714 0.25969500000002155
9.880714 0.32998999999998835
9.881714 0.40144999999998376
9.882714 0.4753949999999809
9.883715 0.5519949999999944
9.884714 0.6301550000000193
9.885715 0.7079899999999986
9.886714 0.7836399999999917
9.887714 0.8561200000000314
9.888714 0.9257099999999963
9.889714 0.993929999999971
9.890715 1.062799999999994
9.891714 1.1339050000000201
9.892715 1.2078100000000036
9.893714 1.2838299999999927
9.894714 1.3603850000000126
9.895715 1.4358199999999974
9.896714 1.5091349999999966
9.897715 1.5804999999999811
9.898714 1.6511199999999937
9.899714 1.7225300000000154
9.900714 1.7958949999999883
9.901714 1.8713750000000102
9.902715 1.9478850000000363
9.903714 2.023530000000006
9.904715 2.096499999999996
9.905714 2.165789999999989
9.906714 2.23170499999998
9.907714 2.295759999999987
9.908714 2.3600150000000193
9.909715 2.4262799999999993
9.910714 2.4953149999999704
9.911715 2.566679999999998
9.912714 2.638880000000029
9.913714 2.710194999999997
9.914714 2.7794849999999895
9.915714 2.846635000000033
9.916715 2.912620000000005
9.917714 2.9789249999999985
9.918715 3.046819999999971
9.919714 3.116694999999968
9.920714 3.1878500000000107
9.921714 3.2587000000000153
9.922714 3.3276150000000317
9.923715 3.3936000000000037
9.924714 3.45674499999996
9.925714 3.5182999999999827
9.926714 3.580095
9.927714 3.6437299999999944
9.928715 3.7098550000000134
9.929714 3.7779100000000407
9.930715 3.8463150000000135
9.931714 3.9131649999999976
9.932714 3.977094999999984
9.933714 4.03781499999996
9.934714 4.0961700000000185
9.935715 4.153745000000028
9.936714 4.212159999999977
9.937715 4.2723299999999815
9.938714 4.334049999999996
9.939714 4.396235000000016
9.940714 4.457470000000016
9.941714 4.516684999999977
9.942715 4.5737049999999915
9.943714 4.629395000000031
9.944715 4.685275000000004
9.945714 4.742734999999996
9.946714 4.8023849999999975
9.947714 4.8637849999999885
9.948714 4.925484999999995
9.949715 4.98562499999999
9.950714 5.042835000000027
9.951715 5.0967350000000184
9.952714 5.148119999999999
9.953714 5.198560000000004
9.954714 5.249779999999992
9.955714 5.3029499999999965
9.956715 5.358074999999994
9.957714 5.4141499999999905
9.958714 5.469589999999988
9.959714 5.522945000000011
9.960714 5.573580000000017
9.961715 5.621904999999995
9.962714 5.669099999999999
9.963715 5.7165600000000065
9.964714 5.765234999999995
9.965714 5.815119999999984
9.966714 5.8652850000000045
9.967714 5.9143400000000135
9.968715 5.961105000000002
9.969714 6.005194999999987
9.970715 6.047284999999985
9.971714 6.0888900000000135
9.972714 6.131665000000006
9.973714 6.176709999999993
9.974714 6.22407499999999
9.975715 6.272690000000002
9.976714 6.320770000000005
9.977715 6.366564999999986
9.978714 6.409085
9.979714 6.448420000000013
9.980714 6.485694999999995
9.981714 6.52249499999999
9.982715 6.560120000000006
9.983714 6.599070000000016
9.984715 6.6388950000000015
9.985714 6.678399999999986
9.986714 6.71631
9.987714 6.751935000000005
9.988714 6.785470000000003
9.989715 6.817939999999995
9.990714 6.850705
9.991714 6.884770000000005
9.992714 6.92027
9.993714 6.9563250000000005
9.994715 6.991379999999996
9.995714 7.023860000000001
9.996715 7.052890000000002
9.997714 7.0787400000000025
9.998714 7.102740000000001
9.999714 7.12680999999999
10.00071 7.152691000000003
10.00171 7.181249500000006
10.00271 7.212205999999996
10.00371 7.244306999999998
10.00471 7.275902
10.00571 7.305654999999997
10.00671 7.333076999999999
10.00771 7.358608500000001
10.00871 7.383262
10.00971 7.408013000000002
10.01071 7.4332185
10.01171 7.458362499999999
10.01271 7.4822362
10.01371 7.5035027
10.01471 7.521370800000001
10.01571 7.5360688
10.01671 7.548873999999999
10.01771 7.561670500000001
10.01871 7.576220500000002
10.01971 7.5934560000000015
10.02071 7.613104999999999
10.02171 7.633808000000002
10.02271 7.6536994999999965
10.02371 7.671173
10.02471 7.685509500000003
10.02571 7.6971019999999974
10.02671 7.707188000000001
10.02771 7.717243500000002
10.02871 7.728260000000001
10.02971 7.740359999999996
10.03071 7.752794999999997
10.03171 7.764355000000004
10.03271 7.774034999999999
10.03371 7.781589999999994
10.03471 7.787704999999997
10.03571 7.793684999999999
10.03671 7.800885000000004
10.03771 7.809990000000007
10.03871 7.820600000000004
10.03971 7.831314999999993
10.04071 7.8402549999999955
10.04171 7.845789999999997
10.04271 7.84723499999999
10.04371 7.845170000000001
10.04471 7.841175000000006
10.04571 7.8372049999999955
10.04671 7.8348
10.04771 7.834450000000011
10.04871 7.835585000000007
10.04971 7.8368699999999905
10.05071 7.8368249999999975
10.05171 7.834590000000015
10.05271 7.8302350000000045
10.05371 7.824679999999996
10.05471 7.819174999999985
10.05571 7.814619999999993
10.05671 7.811085000000001
10.05771 7.807685000000013
10.05871 7.803015000000004
10.05971 7.79578999999999
10.06071 7.785504999999995
10.06171 7.772815000000005
10.06271 7.759295000000013
10.06371 7.746860000000002
10.06471 7.736994999999977
10.06571 7.730059999999975
10.06671 7.72513500000003
10.06771 7.720334999999998
10.06871 7.713540000000001
10.06971 7.703250000000004
10.07071 7.689069999999984
10.07171 7.671795000000012
10.07271 7.652910000000013
10.07371 7.633909999999995
10.07471 7.615654999999993
10.07571 7.598010000000026
10.07671 7.5801300000000005
10.07771 7.561009999999986
10.07871 7.540104999999992
10.07971 7.51777500000001
10.08071 7.495259999999986
10.08171 7.474144999999963
10.08271 7.455610000000039
10.08371 7.439870000000007
10.08471 7.425849999999996
10.08571 7.411465000000013
10.08671 7.39442499999997
10.08771 7.3731200000000126
10.08871 7.347205000000001
10.08971 7.317654999999985
10.09071 7.286455000000014
10.09171 7.2557
10.09271 7.226760000000019
10.09371 7.1999149999999945
10.09471 7.174329999999965
10.09571 7.148599999999994
10.09671 7.121545000000028
10.09771 7.092765000000015
10.09871 7.06277499999998
10.09971 7.032745000000016
10.10071 7.003710000000026
10.10171 6.97597999999998
10.10271 6.94882999999996
10.10371 6.920610000000008
10.10471 6.889530000000034
10.10571 6.854439999999995
10.10671 6.815394999999973
10.10771 6.773815000000018
10.10871 6.731995000000025
10.10971 6.692294999999975
10.11071 6.656255000000002
10.11171 6.623940000000019
10.11271 6.594044999999994
10.11371 6.564519999999965
10.11471 6.533344999999982
10.11571 6.499350000000034
10.11671 6.462540000000015
10.11771 6.423889999999975
10.11871 6.384679999999962
10.11971 6.345775000000032
10.12071 6.307150000000021
10.12171 6.267944999999944
10.12271 6.226915000000048
10.12371 6.183190000000078
10.12471 6.136904999999929
10.12571 6.089309999999983
10.12671 6.042465000000076
10.12771 5.998369999999937
10.12871 5.958089999999992
10.12971 5.921255000000073
10.13071 5.886099999999947
10.13171 5.850054999999993
10.13271 5.810800000000029
10.13371 5.767029999999979
10.13471 5.718879999999996
10.13571 5.667800000000011
10.13671 5.615779999999966
10.13771 5.564554999999953
10.13871 5.5149700000000665
10.13971 5.46672500000003
10.14071 5.418804999999995
10.14171 5.370195000000029
10.14271 5.320459999999961
10.14371 5.270164999999962
10.14471 5.220575000000008
10.14571 5.173030000000037
10.14671 5.128190000000012
10.14771 5.085349999999974
10.14871 5.0427849999999665
10.14971 4.99821999999997
10.15071 4.949605000000023
10.15171 4.896055000000021
10.15271 4.838270000000026
10.15371 4.778245000000049
10.15471 4.718449999999933
10.15571 4.661129999999989
10.15671 4.607345000000058
10.15771 4.556634999999982
10.15871 4.507579999999973
10.15971 4.458575000000024
10.16071 4.408150000000024
10.16171 4.355999999999978
10.16271 4.302700000000017
10.16371 4.249249999999962
10.16471 4.196349999999963
10.16571 4.143899999999989
10.16671 4.091100000000025
10.16771 4.03640000000002
10.16871 3.9786499999999725
10.16971 3.9175500000000403
10.17071 3.854150000000018
10.17171 3.790550000000014
10.17271 3.7291999999999534
10.17371 3.6718999999999293
10.17471 3.6191999999999993
10.17571 3.570150000000057
10.17671 3.5224500000000103
10.17771 3.4735000000000147
10.17871 3.4213500000000554
10.17971 3.365199999999947
10.18071 3.3054999999999715
10.18171 3.243600000000027
10.18271 3.181000000000017
10.18371 3.11879999999997
10.18471 3.057250000000015
10.18571 2.9956999999999727
10.18671 2.93359999999996
10.18771 2.870800000000055
10.18871 2.8078499999999695
10.18971 2.7461500000000063
10.19071 2.6873000000000173
10.19171 2.632299999999997
10.19271 2.5808000000000426
10.19371 2.5312999999999897
10.19471 2.481249999999966
10.19571 2.427950000000005
10.19671 2.369499999999979
10.19771 2.3053999999999784
10.19871 2.2367000000000568
10.19971 2.1657500000000183
10.20071 2.0950999999999955
10.20171 2.02679999999995
10.20271 1.9617500000000156
10.20371 1.899750000000037
10.20471 1.839949999999941
10.20571 1.7811999999999863
10.20671 1.7230000000000023
10.20771 1.6654500000000232
10.20871 1.6091499999999932
10.20971 1.5544499999999886
10.21071 1.5008500000000118
10.21171 1.4469999999999934
10.21271 1.3909999999999791
10.21371 1.3309500000000147
10.21471 1.2656000000000647
10.21571 1.1951500000000232
10.21671 1.121549999999992
10.21771 1.0476499999999451
10.21871 0.9764499999999516
10.21971 0.9101000000000075
10.22071 0.8492500000000305
10.22171 0.7931000000000084
10.22271 0.7395999999999792
10.22371 0.6864999999999997
10.22471 0.6319999999999764
10.22571 0.5754000000000176
10.22671 0.5169500000000784
10.22771 0.4571000000000089
10.22871 0.39634999999997933
10.22971 0.3346500000000162
10.23071 0.2713499999999411
10.23171 0.20554999999996756
10.23271 0.13695000000008006
10.23371 0.06635000000003097
10.23471 -0.004449999999999593
10.23571 -0.07284999999999237
10.23671 -0.13660000000000408
10.23771 -0.194299999999991
10.23871 -0.24600000000001357
10.23971 -0.29385000000006767
10.24071 -0.3409000000000224
10.24171 -0.3901499999999468
10.24271 -0.4439000000000179
10.24371 -0.5028000000000671
10.24471 -0.5662499999999765
10.24571 -0.6324999999999734
10.24671 -0.6995000000000091
10.24771 -0.7660999999999952
10.24871 -0.8318000000000214
10.24971 -0.896849999999956
10.25071 -0.9615499999999881
10.25171 -1.025650000000076
10.25271 -1.0882999999999727
10.25371 -1.1479999999999477
10.25471 -1.2035000000000518
10.25571 -1.2544500000000354
10.25671 -1.3018499999999795
10.25771 -1.347999999999974
10.25871 -1.3959499999999756
10.25971 -1.4486499999999922
10.26071 -1.5077000000000493
10.26171 -1.5728000000000444
10.26271 -1.6419499999999894
10.26371 -1.7121999999999624
10.26471 -1.7805499999999814
10.26571 -1.845050000000032
10.26671 -1.9049499999999886
10.26771 -1.960849999999969
10.26871 -2.014249999999964
10.26971 -2.0662999999999756
10.27071 -2.1175500000000618
10.27171 -2.1678500000000405
10.27271 -2.216749999999976
10.27371 -2.264349999999988
10.27471 -2.3114999999999766
10.27571 -2.359949999999975
10.27671 -2.4118499999999794
10.27771 -2.4689500000000217
10.27871 -2.5318000000000738
10.27971 -2.599049999999978
10.28071 -2.6679499999999674
10.28171 -2.7350500000000375
10.28271 -2.7970000000000423
10.28371 -2.852250000000018
10.28471 -2.9011499999999533
10.28571 -2.945249999999986
10.28671 -2.9872999999999705
10.28771 -3.0297999999999785
10.28871 -3.0741500000000532
10.28971 -3.1207499999999846
10.29071 -3.169000000000002
10.29171 -3.2181499999999787
10.29271 -3.268000000000021
10.29371 -3.3189500000000045
10.29471 -3.3719999999999235
10.29571 -3.428000000000025
10.29671 -3.486650000000032
10.29771 -3.5464500000000414
10.29871 -3.6048999999999802
10.29971 -3.6592999999999694
10.30071 -3.7075499999999866
10.30171 -3.749200000000008
10.30271 -3.7856000000000174
10.30371 -3.8196499999999625
10.30471 -3.8548499999999963
10.30571 -3.893850000000025
10.30671 -3.938099999999979
10.30771 -3.987100000000035
10.30871 -4.039150000000047
10.30971 -4.0922499999999395
10.31071 -4.144650000000027
10.31171 -4.195750000000019
10.31271 -4.245674999999935
10.31371 -4.294775000000025
10.31471 -4.343130000000056
10.31571 -4.39006499999995
10.31671 -4.43425999999995
10.31771 -4.474215000000066
10.31871 -4.509185000000064
10.31971 -4.539729999999964
10.32071 -4.567904999999966
10.32171 -4.596825000000027
10.32271 -4.6295549999999555
10.32371 -4.668115000000007
10.32471 -4.7127750000000574
10.32571 -4.761944999999955
10.32671 -4.8129349999999524
10.32771 -4.862715000000014
10.32871 -4.90904500000007
10.32971 -4.951049999999975
10.33071 -4.989144999999976
10.33171 -5.024625000000019
10.33271 -5.058614999999944
10.33371 -5.091680000000008
10.33471 -5.123720000000005
10.33571 -5.154264999999992
10.33671 -5.183230000000045
10.33771 -5.21126000000002
10.33871 -5.2398999999999845
10.33971 -5.271195000000009
10.34071 -5.306909999999981
10.34171 -5.347654999999976
10.34271 -5.392355000000039
10.34371 -5.438505000000035
10.34471 -5.482929999999983
10.34571 -5.522694999999991
10.34671 -5.556034999999997
10.34771 -5.582950000000003
10.34871 -5.605025000000007
10.34971 -5.624629999999992
10.35071 -5.644050000000022
10.35171 -5.664769999999975
10.35271 -5.687354999999935
10.35371 -5.711569999999975
10.35471 -5.736900000000069
10.35571 -5.763280000000044
10.35671 -5.7911949999999575
10.35771 -5.82136999999999
10.35871 -5.854295000000008
10.35971 -5.889659999999989
10.36071 -5.926005000000002
10.36171 -5.9610000000000305
10.36271 -5.9921550000000074
10.36371 -6.0176749999999934
10.36471 -6.037155
10.36571 -6.0518249999999725
10.36671 -6.064169999999997
10.36771 -6.0770450000000285
10.36871 -6.092779999999996
10.36971 -6.112549999999971
10.37071 -6.1361150000000055
10.37171 -6.162280000000017
10.37271 -6.1895000000000175
10.37371 -6.21641499999998
10.37471 -6.242279999999975
10.37571 -6.266915000000027
10.37671 -6.290314999999984
10.37771 -6.312154999999972
10.37871 -6.331715000000007
10.37971 -6.347990000000027
10.38071 -6.3601400000000075
10.38171 -6.368124999999976
10.38271 -6.37302000000002
10.38371 -6.376885000000014
10.38471 -6.3823299999999845
10.38571 -6.391735000000004
10.38671 -6.406424999999983
10.38771 -6.426335000000007
10.38871 -6.450015000000016
10.38971 -6.4751349999999945
10.39071 -6.499235000000016
10.39171 -6.520449999999986
10.39271 -6.537769999999994
10.39371 -6.551015000000023
10.39471 -6.560655000000014
10.39571 -6.56726499999997
10.39671 -6.571294999999999
10.39771 -6.57313500000002
10.39871 -6.573344999999961
10.39971 -6.572835000000005
10.40071 -6.572970000000028
10.40171 -6.57546000000001
10.40271 -6.581774999999973
10.40371 -6.592649999999973
10.40471 -6.607735000000023
10.40571 -6.6255199999999945
10.40671 -6.643610000000004
10.40771 -6.659469999999993
10.40871 -6.671019999999984
10.40971 -6.6771400000000325
10.41071 -6.677860000000018
10.41171 -6.6741149999999765
10.41271 -6.6674099999999665
10.41371 -6.659325000000008
10.41471 -6.651295000000001
10.41571 -6.644404999999994
10.41671 -6.639515000000018
10.41771 -6.637420000000019
10.41871 -6.638710000000003
10.41971 -6.643639999999993
10.42071 -6.651889999999988
10.42171 -6.6624250000000025
10.42271 -6.673500000000006
10.42371 -6.682914999999985
10.42471 -6.688560000000002
10.42571 -6.688955000000006
10.42671 -6.683574999999993
10.42771 -6.6729950000000064
10.42871 -6.658690000000007
10.42971 -6.642564999999995
10.43071 -6.626570000000005
10.43171 -6.612309999999999
10.43271 -6.6008549999999975
10.43371 -6.592774999999995
10.43471 -6.58821
10.43571 -6.586940000000001
10.43671 -6.588314999999992
10.43771 -6.5912250000000085
10.43871 -6.594150000000008
10.43971 -6.595229999999987
10.44071 -6.592610000000004
10.44171 -6.584895000000018
10.44271 -6.571574999999987
10.44371 -6.553204999999989
10.44471 -6.53133000000001
10.44571 -6.508139999999996
10.44671 -6.485859999999997
10.44771 -6.466270000000007
10.44871 -6.450415
10.44971 -6.438505000000004
10.45071 -6.430109999999993
10.45171 -6.424464999999999
10.45271 -6.420605000000005
10.45371 -6.417450000000002
10.45471 -6.413774999999995
10.45571 -6.40809999999999
10.45671 -6.398850000000002
10.45771 -6.384615000000005
10.45871 -6.364540000000001
10.45971 -6.338814999999999
10.46071 -6.308810000000002
10.46171 -6.276913999999999
10.46271 -6.245997499999996
10.46371 -6.218627
10.46471 -6.196421000000004
10.46571 -6.179671499999999
10.46671 -6.167412999999997
10.46771 -6.157873000000002
10.46871 -6.149089499999998
10.46971 -6.1394424999999995
10.47071 -6.127871000000002
10.47171 -6.113772
10.47271 -6.096718500000001
10.47371 -6.076213500000001
10.47471 -6.051679499999999
10.47571 -6.02274795
10.47671 -5.9897041
10.47771 -5.95383825
10.47871 -5.9174514
10.47971 -5.8834028
10.48071 -5.854302499999999
10.48171 -5.831649499999999
10.48271 -5.815254500000002
10.48371 -5.803232500000002
10.48471 -5.792581999999999
10.48571 -5.780133999999998
10.48671 -5.7635070000000015
10.48771 -5.741684999999999
10.48871 -5.715014499999997
10.48971 -5.684700000000001
10.49071 -5.6520920000000014
10.49171 -5.618113500000004
10.49271 -5.583118500000002
10.49371 -5.5471900000000005
10.49471 -5.510683499999994
10.49571 -5.474663000000002
10.49671 -5.440910000000009
10.49771 -5.41141
10.49871 -5.387509999999992
10.49971 -5.36909499999999
10.50071 -5.354269999999998
10.50171 -5.339695000000004
10.50271 -5.321555000000009
10.50371 -5.2968600000000015
10.50471 -5.264395
10.50571 -5.225079999999995
10.50671 -5.181559999999996
10.50771 -5.137125000000001
10.50871 -5.094585000000001
10.50971 -5.055450000000002
10.51071 -5.019764999999998
10.51171 -4.986664999999998
10.51271 -4.955209999999994
10.51371 -4.925095000000014
10.51471 -4.896804999999994
10.51571 -4.87116499999999
10.51671 -4.848515000000007
10.51771 -4.8279399999999955
10.51871 -4.80706500000001
10.51971 -4.782585000000011
10.52071 -4.751400000000002
10.52171 -4.711889999999994
10.52271 -4.664739999999984
10.52371 -4.612910000000004
10.52471 -4.560710000000006
10.52571 -4.512384999999985
10.52671 -4.470685000000012
10.52771 -4.436075000000005
10.52871 -4.406899999999988
10.52971 -4.380360000000001
10.53071 -4.3537350000000075
10.53171 -4.325409999999998
10.53271 -4.295224999999983
10.53371 -4.2639249999999995
10.53471 -4.2322000000000015
10.53571 -4.199879999999996
10.53671 -4.165585000000011
10.53771 -4.1272250000000055
10.53871 -4.0831149999999905
10.53971 -4.033070000000012
10.54071 -3.979075000000009
10.54171 -3.9249499999999835
10.54271 -3.8751399999999983
10.54371 -3.833140000000009
10.54471 -3.8001699999999987
10.54571 -3.774719999999993
10.54671 -3.7530800000000086
10.54771 -3.7307249999999965
10.54871 -3.7040099999999936
10.54971 -3.6712149999999992
10.55071 -3.63284499999999
10.55171 -3.5908800000000127
10.55271 -3.5474650000000185
10.55371 -3.503844999999998
10.55471 -3.4598500000000003
10.55571 -3.414345000000009
10.55671 -3.366254999999981
10.55771 -3.3156599999999883
10.55871 -3.264355000000014
10.55971 -3.215469999999997
10.56071 -3.172305000000001
10.56171 -3.136849999999989
10.56271 -3.1086750000000087
10.56371 -3.084795000000019
10.56471 -3.0606500000000034
10.56571 -3.0316849999999924
10.56671 -2.994994999999971
10.56771 -2.950339999999987
10.56871 -2.9000200000000014
10.56971 -2.847845000000012
10.57071 -2.797390000000002
10.57171 -2.750730000000007
10.57271 -2.707939999999987
10.57371 -2.6674950000000077
10.57471 -2.627515000000035
10.57571 -2.586954999999995
10.57671 -2.546234999999987
10.57771 -2.50700500000001
10.57871 -2.4711749999999784
10.57971 -2.439554999999994
10.58071 -2.4110050000000163
10.58171 -2.382440000000012
10.58271 -2.349864999999984
10.58371 -2.3100249999999725
10.58471 -2.2618100000000325
10.58571 -2.2068650000000094
10.58671 -2.1491199999999853
10.58771 -2.0933349999999793
10.58871 -2.0433450000000195
10.58971 -2.000850000000035
10.59071 -1.9649749999999662
10.59171 -1.9328899999999754
10.59271 -1.9013449999999952
10.59371 -1.8680950000000192
10.59471 -1.83261000000004
10.59571 -1.795914999999995
10.59671 -1.7596149999999766
10.59771 -1.724670000000008
10.59871 -1.6905150000000053
10.59971 -1.6551450000000003
10.60071 -1.6160050000000106
10.60171 -1.57130499999999
10.60271 -1.5212249999999994
10.60371 -1.46816000000001
10.60471 -1.4160299999999708
10.60571 -1.368904999999969
10.60671 -1.3294150000000333
10.60771 -1.2975650000000143
10.60871 -1.2708599999999934
10.60971 -1.245320000000001
10.61071 -1.216934999999971
10.61171 -1.183314999999999
10.61271 -1.1442250000000265
10.61371 -1.1013350000000157
10.61471 -1.0571650000000024
10.61571 -1.0137699999999712
10.61671 -0.9718350000000042
10.61771 -0.9306000000000157
10.61871 -0.8885749999999748
10.61971 -0.8446850000000135
10.62071 -0.7992600000000273
10.62171 -0.7541399999999934
10.62271 -0.7121149999999958
10.62371 -0.6756249999999991
10.62471 -0.6455449999999765
10.62571 -0.6205200000000081
10.62671 -0.5972600000000127
10.62771 -0.5717350000000038
10.62871 -0.5406050000000134
10.62971 -0.5024949999999848
10.63071 -0.45839999999997516
10.63171 -0.4111099999999819
10.63271 -0.36405500000000374
10.63371 -0.3198850000000336
10.63471 -0.27964999999999585
10.63571 -0.24272999999998268
10.63671 -0.20752500000001223
10.63771 -0.17252500000000323
10.63871 -0.13713499999999135
10.63971 -0.10200499999998142
10.64071 -0.06851999999999032
10.64171 -0.03776500000001945
10.64271 -0.009735000000002034
10.64371 0.016974999999998935
10.64471 0.04493499999999248
10.64571 0.0767850000000115
10.64671 0.11403999999998714
10.64771 0.1564199999999974
10.64871 0.2017050000000225
10.64971 0.24652000000001742
10.65071 0.28758999999997126
10.65171 0.32283999999997876
10.65271 0.35208499999999854
10.65371 0.37686000000001185
10.65471 0.3996349999999937
10.65571 0.42275000000000473
10.65671 0.44761500000000537
10.65771 0.4744849999999742
10.65871 0.5027749999999935
10.65971 0.5317649999999914
10.66071 0.5612350000000228
10.66171 0.5917400000000385
10.66271 0.6243600000000165
10.66371 0.6600249999999703
10.66471 0.6987049999999766
10.66571 0.7391250000000124
10.66671 0.779000000000014
10.66771 0.8157649999999961
10.66871 0.8474599999999839
10.66971 0.8734199999999893
10.67071 0.8946049999999928
10.67171 0.9132550000000208
10.67271 0.9319949999999928
10.67371 0.9529500000000045
10.67471 0.9771900000000305
10.67571 1.004549999999993
10.67671 1.0340499999999913
10.67771 1.06450000000001
10.67871 1.0950000000000022
10.67971 1.1251549999999853
10.68071 1.154979999999986
10.68171 1.184524999999978
10.68271 1.2134449999999952
10.68371 1.2409400000000255
10.68471 1.2660399999999978
10.68571 1.2880199999999904
10.68671 1.3068550000000165
10.68771 1.323434999999989
10.68871 1.339405000000014
10.68971 1.356750000000009
10.69071 1.3770999999999662
10.69171 1.401175000000001
10.69271 1.4287200000000049
10.69371 1.4585899999999992
10.69471 1.4892299999999958
10.69571 1.5191749999999942
10.69671 1.5473250000000092
10.69771 1.5730700000000062
10.69871 1.5962150000000275
10.69971 1.6167550000000062
10.70071 1.6347299999999991
10.70171 1.6503049999999977
10.70271 1.6639449999999654
10.70371 1.676494999999995
10.70471 1.689115000000005
10.70571 1.7031350000000154
10.70671 1.7196400000000274
10.70771 1.7391949999999954
10.70871 1.7615749999999943
10.70971 1.7857899999999902
10.71071 1.8104199999999757
10.71171 1.8341250000000147
10.71271 1.855940000000016
10.71371 1.875309999999986
10.71471 1.8921700000000108
10.71571 1.9066949999999983
10.71671 1.9191499999999737
10.71771 1.9298400000000195
10.71871 1.939085000000028
10.71971 1.9475099999999734
10.72071 1.9561950000000077
10.72171 1.9664900000000274
10.72271 1.9796449999999812
10.72371 1.9963349999999915
10.72471 2.0162450000000156
10.72571 2.0380599999999736
10.72671 2.059849999999988
10.72771 2.0795050000000335
10.72871 2.0955449999999956
10.72971 2.1075599999999945
10.73071 2.116130000000011
10.73171 2.1226249999999927
10.73271 2.1284199999999953
10.73371 2.1344500000000135
10.73471 2.1409699999999816
10.73571 2.147699999999978
10.73671 2.1543850000000244
10.73771 2.1612500000000017
10.73871 2.1691399999999814
10.73971 2.179200000000008
10.74071 2.19237000000001
10.74171 2.2086350000000055
10.74271 2.2267249999999943
10.74371 2.2443249999999897
10.74471 2.2587450000000064
10.74571 2.267990000000015
10.74671 2.2715449999999913
10.74771 2.2706099999999974
10.74871 2.2677200000000095
10.74971 2.2657549999999897
10.75071 2.2668199999999845
10.75171 2.271475000000011
10.75271 2.2787700000000046
10.75371 2.2869199999999865
10.75471 2.2942100000000005
10.75571 2.2998649999999987
10.75671 2.3044050000000076
10.75771 2.309170000000006
10.75871 2.3153850000000005
10.75971 2.323264999999999
10.76071 2.3315899999999967
10.76171 2.3380250000000014
10.76271 2.3401699999999956
10.76371 2.33671500000001
10.76471 2.328315000000008
10.76571 2.317664999999997
10.76671 2.3084949999999926
10.76771 2.304174999999994
10.76871 2.3063850000000103
10.76971 2.314370000000001
10.77071 2.325299999999999
10.77171 2.335509999999989
10.77271 2.342009999999994
10.77371 2.3436400000000077
10.77471 2.3413549999999876
10.77571 2.3375150000000007
10.77671 2.3344650000000016
10.77771 2.333315
10.77871 2.333325000000003
10.77971 2.3322849999999953
10.78071 2.3278200000000124
10.78171 2.3187850000000108
10.78271 2.3062099999999943
10.78371 2.2931350000000026
10.78471 2.2834399999999926
10.78571 2.2801249999999893
10.78671 2.2838349999999967
10.78771 2.292404999999992
10.78871 2.3015550000000116
10.78971 2.3066300000000073
10.79071 2.304474999999988
10.79171 2.2947300000000044
10.79271 2.2798650000000094
10.79371 2.2639299999999962
10.79471 2.2507300000000052
10.79571 2.2421599999999886
10.79671 2.2375000000000043
10.79771 2.2340450000000187
10.79871 2.2285949999999817
10.79971 2.2192799999999924
10.80071 2.2066300000000156
10.80171 2.1933700000000043
10.80271 2.1831250000000018
10.80371 2.1785049999999875
10.80471 2.1795649999999807
10.80571 2.183475000000013
10.80671 2.185570000000012
10.80771 2.181294999999985
10.80871 2.1682799999999918
10.80971 2.1475150000000016
10.81071 2.123019999999997
10.81171 2.100190000000018
10.81271 2.0835200000000147
10.81371 2.0747049999999794
10.81471 2.0720899999999984
10.81571 2.0715050000000157
10.81671 2.068369999999988
10.81771 2.0597849999999878
10.81871 2.045720000000005
10.81971 2.0289200000000007
10.82071 2.0133100000000117
10.82171 2.0018450000000056
10.82271 1.994894999999999
10.82371 1.989919999999994
10.82471 1.982625
10.82571 1.9690250000000027
10.82671 1.9475849999999881
10.82771 1.920245
10.82871 1.8917849999999987
10.82971 1.8678950000000052
10.83071 1.8526750000000085
10.83171 1.8467899999999964
10.83271 1.847099999999994
10.83371 1.848020000000004
10.83471 1.8438850000000033
10.83571 1.8313649999999948
10.83671 1.8107949999999953
10.83771 1.7857400000000059
10.83871 1.7611850000000022
10.83971 1.7410749999999968
10.84071 1.726484999999998
10.84171 1.7152849999999953
10.84271 1.7033350000000076
10.84371 1.6867350000000065
10.84471 1.663999999999995
10.84571 1.6370149999999977
10.84671 1.610334999999996
10.84771 1.5890949999999955
10.84871 1.5765300000000044
10.84971 1.572265000000003
10.85071 1.572170000000003
10.85171 1.5700350000000012
10.85271 1.5601899999999942
10.85371 1.539925000000001
10.85471 1.5106850000000047
10.85571 1.477344999999998
10.85671 1.4459999999999993
10.85771 1.421310000000004
10.85871 1.404520000000003
10.85971 1.3931749999999943
10.86071 1.382519999999993
10.86171 1.3679449999999993
10.86271 1.347290000000003
10.86371 1.321855000000003
10.86471 1.2957099999999997
10.86571 1.2735600000000034
10.86671 1.2582549999999992
10.86771 1.2491699999999912
10.86871 1.242270000000002
10.86971 1.2318050000000003
10.87071 1.2129449999999982
10.87171 1.1841350000000075
10.87271 1.1479650000000008
10.87371 1.1101799999999962
10.87471 1.077255000000001
10.87571 1.053600000000001
10.87671 1.0397199999999949
10.87771 1.0320800000000023
10.87871 1.0248400000000055
10.87971 1.012525000000002
10.88071 0.9923799999999953
10.88171 0.9654999999999907
10.88271 0.9360250000000009
10.88371 0.9088900000000069
10.88471 0.8873500000000015
10.88571 0.8713550000000008
10.88671 0.8575449999999969
10.88771 0.840974999999995
10.88871 0.8176700000000059
10.88971 0.7867449999999988
10.89071 0.7511349999999987
10.89171 0.7164200000000002
10.89271 0.6884100000000004
10.89371 0.6704700000000086
10.89471 0.6618799999999958
10.89571 0.6580399999999982
10.89671 0.6523900000000014
10.89771 0.6392250000000006
10.89871 0.616045
10.89971 0.5845149999999925
10.90071 0.5494750000000024
10.90171 0.5165990000000065
10.90271 0.48981150000000073
10.90371 0.4696075000000023
10.90471 0.45308849999999723
10.90571 0.43566999999999234
10.90671 0.41354249999999826
10.90771 0.3857015000000008
10.90871 0.35459200000000446
10.90971 0.3249760000000035
10.91071 0.30160599999999765
10.91171 0.28680649999999575
10.91271 0.27912049999999744
10.91371 0.2736925000000026
10.91471 0.2642655000000005
10.91571 0.24590400000000143
10.91671 0.2171525000000047
10.91771 0.18065649999999947
10.91871 0.14200349999999923
10.91971 0.10727949999999871
10.92071 0.08047800000000015
10.92171 0.06193900000000022
10.92271 0.04850699999999841
10.92371 0.0352619999999975
10.92471 0.017959999999998724
10.92571 -0.004941999999996064
10.92671 -0.031705500000000095
10.92771 -0.05835000000000258
10.92871 -0.0808009999999997
10.92971 -0.09711649999999926
10.93071 -0.10865050000000111
10.93171 -0.11959350000000091
10.93271 -0.13509999999999672
10.93371 -0.15884599999999635
10.93471 -0.19119750000000096
10.93571 -0.22885200000000117
10.93671 -0.2661369999999979
10.93771 -0.2974065
10.93871 -0.31942050000000316
10.93971 -0.3326535000000032
10.94071 -0.3409340000000004
10.94171 -0.3496359999999993
10.94271 -0.3632854999999994
10.94371 -0.38365249999999707
10.94471 -0.40922600000000187
10.94571 -0.4362405000000004
10.94671 -0.4607254999999962
10.94771 -0.48053900000000466
10.94871 -0.49642400000000053
10.94971 -0.5116059999999973
10.95071 -0.5301104999999996
10.95171 -0.5546649999999941
10.95271 -0.585169999999999
10.95371 -0.6184950000000006
10.95471 -0.6497850000000022
10.95571 -0.6745850000000023
10.95671 -0.6908549999999993
10.95771 -0.6999749999999977
10.95871 -0.7061600000000035
10.95971 -0.7146800000000031
10.96071 -0.7296500000000014
10.96171 -0.7523650000000062
10.96271 -0.7809599999999994
10.96371 -0.8114399999999957
10.96471 -0.8396449999999969
10.96571 -0.8631399999999966
10.96671 -0.8821249999999978
10.96771 -0.8990900000000043
10.96871 -0.9173400000000044
10.96971 -0.9391549999999949
10.97071 -0.9645249999999942
10.97171 -0.9910600000000005
10.97271 -1.0150850000000076
10.97371 -1.0334349999999983
10.97471 -1.045099999999997
10.97571 -1.0518600000000038
10.97671 -1.0576599999999976
10.97771 -1.0670099999999985
10.97871 -1.0830550000000054
10.97971 -1.106295000000005
10.98071 -1.1344749999999977
10.98171 -1.163634999999999
10.98271 -1.1898750000000025
10.98371 -1.2109649999999952
10.98471 -1.2271149999999948
10.98571 -1.240600000000007
10.98671 -1.2544450000000011
10.98771 -1.2708649999999952
10.98871 -1.2902049999999983
10.98971 -1.3108500000000018
10.99071 -1.3301399999999988
10.99171 -1.3458349999999948
10.99271 -1.3573400000000042
10.99371 -1.3661300000000092
10.99471 -1.3752499999999965
10.99571 -1.3879399999999982
10.99671 -1.406154999999997
10.99771 -1.4296749999999943
10.99871 -1.4561600000000052
10.99971 -1.4821100000000074
11.00071 -1.504315000000001
11.00171 -1.5211799999999946
11.00271 -1.5332200000000022
11.00371 -1.542644999999996
11.00471 -1.5522499999999972
11.00571 -1.5641250000000027
11.00671 -1.5788349999999989
11.00771 -1.5953200000000043
11.00871 -1.6116550000000018
11.00971 -1.6261550000000025
11.01071 -1.6382749999999935
11.01171 -1.6489699999999978
11.01271 -1.6602050000000017
11.01371 -1.6740049999999913
11.01471 -1.6914100000000067
11.01571 -1.711865
11.01671 -1.7333949999999907
11.01771 -1.7533700000000045
11.01871 -1.7696050000000005
11.01971 -1.781255000000005
11.02071 -1.7890899999999987
11.02171 -1.7951050000000006
11.02271 -1.8016600000000025
11.02371 -1.8104849999999977
11.02471 -1.822089999999998
11.02571 -1.8357800000000042
11.02671 -1.8501400000000112
11.02771 -1.8638799999999913
11.02871 -1.8764299999999992
11.02971 -1.8881400000000024
11.03071 -1.9000250000000003
11.03171 -1.9130999999999923
11.03271 -1.927764999999984
11.03371 -1.9434800000000085
11.03471 -1.9589200000000047
11.03571 -1.9724849999999898
11.03671 -1.982994999999996
11.03771 -1.9902600000000013
11.03871 -1.9950950000000023
11.03971 -1.9990500000000064
11.04071 -2.0038300000000104
11.04171 -2.0106399999999907
11.04271 -2.0198900000000006
11.04371 -2.0311600000000056
11.04471 -2.0435049999999872
11.04571 -2.056010000000001
11.04671 -2.068075000000017
11.04771 -2.0795600000000087
11.04871 -2.090665000000001
11.04971 -2.1016000000000004
11.05071 -2.1123599999999834
11.05171 -2.122544999999987
11.05271 -2.1315600000000035
11.05371 -2.138849999999996
11.05471 -2.1441650000000085
11.05571 -2.1477350000000115
11.05671 -2.150259999999984
11.05771 -2.152730000000002
11.05871 -2.1560550000000083
11.05971 -2.1608899999999873
11.06071 -2.167445000000011
11.06171 -2.175545000000019
11.06271 -2.184789999999984
11.06371 -2.1946149999999953
11.06471 -2.2044749999999964
11.06571 -2.213869999999991
11.06671 -2.2223350000000153
11.06771 -2.2294950000000067
11.06871 -2.2351400000000017
11.06971 -2.2392349999999888
11.07071 -2.241969999999989
11.07171 -2.2437650000000158
11.07271 -2.2451649999999943
11.07371 -2.246689999999994
11.07471 -2.248725000000016
11.07571 -2.2514449999999893
11.07671 -2.2548699999999857
11.07771 -2.258970000000018
11.07871 -2.2637200000000113
11.07971 -2.2691349999999932
11.08071 -2.275184999999996
11.08171 -2.2817050000000076
11.08271 -2.288235000000001
11.08371 -2.294034999999984
11.08471 -2.29824999999999
11.08571 -2.300190000000001
11.08671 -2.2996700000000194
11.08771 -2.297155000000007
11.08871 -2.2936599999999863
11.08971 -2.2904949999999915
11.09071 -2.288794999999997
11.09171 -2.289145000000008
11.09271 -2.2914150000000015
11.09371 -2.2948799999999903
11.09471 -2.2985949999999993
11.09571 -2.3017749999999997
11.09671 -2.304150000000007
11.09771 -2.3059699999999994
11.09871 -2.3077050000000052
11.09971 -2.309665000000001
11.10071 -2.3117049999999817
11.10171 -2.3130800000000167
11.10271 -2.3127650000000175
11.10371 -2.3099699999999967
11.10471 -2.3046149999999925
11.10571 -2.297539999999987
11.10671 -2.290345000000005
11.10771 -2.2848950000000112
11.10871 -2.2825299999999857
11.10971 -2.283519999999998
11.11071 -2.28699000000001
11.11171 -2.291194999999991
11.11271 -2.2942200000000037
11.11371 -2.2947649999999946
11.11471 -2.2925449999999965
11.11571 -2.288275000000015
11.11671 -2.283220000000004
11.11771 -2.2784550000000054
11.11871 -2.2743549999999955
11.11971 -2.2704249999999995
11.12071 -2.2656099999999837
11.12171 -2.258995000000005
11.12271 -2.2504700000000253
11.12371 -2.240969999999995
11.12471 -2.23224000000001
11.12571 -2.2262099999999925
11.12671 -2.224019999999983
11.12771 -2.2254649999999767
11.12871 -2.2288899999999954
11.12971 -2.23173000000001
11.13071 -2.2315399999999883
11.13171 -2.2268850000000273
11.13271 -2.217850000000004
11.13371 -2.206024999999983
11.13471 -2.1936650000000184
11.13571 -2.1826700000000203
11.13671 -2.1738899999999752
11.13771 -2.1668849999999935
11.13871 -2.1603200000000315
11.13971 -2.1527950000000025
11.14071 -2.1437199999999654
11.14171 -2.1336399999999975
11.14271 -2.1241100000000004
11.14371 -2.116870000000003
11.14471 -2.1128250000000333
11.14571 -2.1114499999999765
11.14671 -2.1107949999999915
11.14771 -2.1081899999999925
11.14871 -2.101274999999998
11.14971 -2.0891199999999945
11.15071 -2.072679999999983
11.15171 -2.0544500000000117
11.15271 -2.03752500000003
11.15371 -2.0242750000000216
11.15471 -2.0155199999999636
11.15571 -2.010355000000002
11.15671 -2.0065600000000305
11.15771 -2.001780000000005
11.15871 -1.9945899999999819
11.15971 -1.9849549999999705
11.16071 -1.974125000000007
11.16171 -1.9637400000000003
11.16271 -1.9548199999999942
11.16371 -1.9470900000000038
11.16471 -1.9389450000000235
11.16571 -1.9281900000000205
11.16671 -1.9131449999999859
11.16771 -1.8936349999999682
11.16871 -1.8713300000000166
11.16971 -1.8493000000000068
11.17071 -1.830889999999974
11.17171 -1.818294999999994
11.17271 -1.811700000000022
11.17371 -1.8092800000000206
11.17471 -1.8078349999999834
11.17571 -1.8041349999999794
11.17671 -1.7961500000000101
11.17771 -1.7836900000000113
11.17871 -1.76820999999998
11.17971 -1.7518399999999923
11.18071 -1.7362649999999937
11.18171 -1.721855000000024
11.18271 -1.707695000000009
11.18371 -1.692189999999991
11.18471 -1.6740549999999867
11.18571 -1.65330499999998
11.18671 -1.6315800000000091
11.18771 -1.6116100000000082
11.18871 -1.5960100000000228
11.18971 -1.5861100000000294
11.19071 -1.581149999999986
11.19171 -1.5784299999999691
11.19271 -1.5741950000000213
11.19371 -1.5650849999999938
11.19471 -1.5494650000000016
11.19571 -1.5277900000000046
11.19671 -1.502405
11.19771 -1.4764950000000117
11.19871 -1.452654999999992
11.19971 -1.4320249999999826
11.20071 -1.4141000000000066
11.20171 -1.3973549999999995
11.20271 -1.3803349999999635
11.20371 -1.362575000000022
11.20471 -1.3448750000000145
11.20571 -1.3289499999999832
11.20671 -1.316424999999984
11.20771 -1.3077150000000062
11.20871 -1.3015000000000336
11.20971 -1.294909999999998
11.21071 -1.284549999999978
11.21171 -1.267809999999994
11.21271 -1.2440150000000114
11.21371 -1.214724999999998
11.21471 -1.183130000000001
11.21571 -1.1529300000000242
11.21671 -1.1269699999999754
11.21771 -1.1062499999999789
11.21871 -1.0898300000000174
11.21971 -1.0755849999999951
11.22071 -1.061220000000019
11.22171 -1.0453400000000248
11.22271 -1.0279499999999928
11.22371 -1.0100199999999935
11.22471 -0.9927399999999988
11.22571 -0.976579999999996
11.22671 -0.9607300000000121
11.22771 -0.9433400000000234
11.22871 -0.9223149999999878
11.22971 -0.8963949999999961
11.23071 -0.8660350000000081
11.23171 -0.8334650000000037
11.23271 -0.8019849999999807
11.23371 -0.7748399999999832
11.23471 -0.7539750000000022
11.23571 -0.739304999999987
11.23671 -0.7288549999999796
11.23771 -0.7194700000000103
11.23871 -0.7080600000000224
11.23971 -0.6927199999999957
11.24071 -0.6730899999999804
11.24171 -0.6501549999999874
11.24271 -0.6254750000000281
11.24371 -0.600285000000025
11.24471 -0.5748600000000069
11.24571 -0.5485950000000059
11.24671 -0.5206549999999758
11.24771 -0.4906649999999839
11.24871 -0.4593299999999887
11.24971 -0.42848000000000713
11.25071 -0.40042000000002287
11.25171 -0.3771149999999904
11.25271 -0.3592099999999779
11.25371 -0.3455450000000235
11.25471 -0.33351000000001774
11.25571 -0.31988499999999026
11.25671 -0.3019549999999909
11.25771 -0.2784399999999736
11.25871 -0.2497850000000249
11.25971 -0.21779000000002152
11.26071 -0.1848899999999914
11.26171 -0.15316000000001329
11.26271 -0.12360999999999796
11.26371 -0.09627499999997902
11.26471 -0.07052500000000184
11.26571 -0.045655000000021165
11.26671 -0.02146500000001217
11.26771 0.0016300000000354226
11.26871 0.0229350000000364
11.26971 0.04204999999998446
11.27071 0.05936999999999262
11.27171 0.07636499999999838
11.27271 0.09520500000000445
11.27371 0.11802499999997995
11.27471 0.14616999999997154
11.27571 0.17960500000003232
11.27671 0.21674500000003377
11.27771 0.25503999999997373
11.27871 0.2917599999999621
11.27971 0.3247750000000098
11.28071 0.35318000000000327
11.28171 0.37735000000000546
11.28271 0.39858000000000254
11.28371 0.4184200000000027
11.28471 0.43814500000002865
11.28571 0.4585599999999863
11.28671 0.47995499999997465
11.28771 0.5024499999999911
11.28871 0.5263350000000045
11.28971 0.5521550000000055
11.29071 0.5806350000000029
11.29171 0.6122749999999937
11.29271 0.6468950000000032
11.29371 0.6834500000000003
11.29471 0.7201699999999888
11.29571 0.7549550000000328
11.29671 0.7860350000000061
11.29771 0.812509999999992
11.29871 0.8346050000000022
11.29971 0.8536950000000068
11.30071 0.8718100000000041
11.30171 0.8910200000000063
11.30271 0.9129999999999989
11.30371 0.9386349999999586
11.30471 0.967970000000009
11.30571 1.0004950000000197
11.30671 1.0354449999999682
11.30771 1.071884999999991
11.30871 1.108925000000002
11.30971 1.1457800000000147
11.31071 1.1815450000000025
11.31171 1.2152850000000155
11.31271 1.2461100000000103
11.31371 1.273374999999962
11.31471 1.2970300000000272
11.31571 1.31770500000003
11.31671 1.33663499999998
11.31771 1.3555599999999934
11.31871 1.3763300000000072
11.31971 1.4004550000000158
11.32071 1.4287899999999853
11.32171 1.4614099999999635
11.32271 1.4976150000000146
11.32371 1.5360750000000325
11.32471 1.575169999999985
11.32571 1.6133050000000007
11.32671 1.6491850000000061
11.32771 1.6819449999999885
11.32871 1.7112599999999887
11.32971 1.7373399999999917
11.33071 1.7608249999999988
11.33171 1.7827099999999807
11.33271 1.8042550000000201
11.33371 1.8267000000000195
11.33471 1.8511849999999774
11.33571 1.8785449999999833
11.33671 1.9091450000000096
11.33771 1.94297000000003
11.33871 1.979525000000027
11.33971 2.0178999999999943
11.34071 2.0568699999999693
11.34171 2.095055000000002
11.34271 2.1311700000000227
11.34371 2.1641599999999968
11.34471 2.193379999999986
11.34571 2.218854999999978
11.34671 2.241254999999984
11.34771 2.261880000000013
11.34871 2.2824600000000053
11.34971 2.3047449999999934
11.35071 2.330145000000025
11.35171 2.359410000000008
11.35271 2.3925449999999664
11.35371 2.428819999999998
11.35471 2.467005000000031
11.35571 2.5057000000000205
11.35671 2.5436749999999813
11.35771 2.5799949999999634
11.35871 2.614080000000029
11.35971 2.645725000000043
11.36071 2.6748549999999587
11.36171 2.7015099999999626
11.36271 2.725980000000024
11.36371 2.7488700000000232
11.36471 2.771125000000001
11.36571 2.7941049999999876
11.36671 2.8193000000000144
11.36771 2.8479400000000226
11.36871 2.8807199999999686
11.36971 2.9173449999999894
11.37071 2.9565300000000163
11.37171 2.996414999999978
11.37271 3.0349250000000128
11.37371 3.0703350000000316
11.37471 3.101839999999998
11.37571 3.1295699999999997
11.37671 3.1544350000000008
11.37771 3.177789999999963
11.37871 3.2009099999999977
11.37971 3.22466000000003
11.38071 3.2494299999999767
11.38171 3.275434999999976
11.38271 3.3028700000000284
11.38371 3.3320400000000014
11.38471 3.363539999999988
11.38571 3.397815000000031
11.38671 3.434765000000011
11.38771 3.4735749999999754
11.38871 3.5126199999999974
11.38971 3.5498300000000227
11.39071 3.5833349999999773
11.39171 3.6120799999999784
11.39271 3.6361850000000016
11.39371 3.6570100000000125
11.39471 3.676720000000012
11.39571 3.6975599999999846
11.39671 3.7211849999999957
11.39771 3.748225000000001
11.39871 3.778279999999993
11.39971 3.810295000000003
11.40071 3.8431499999999965
11.40171 3.8761200000000073
11.40271 3.909050000000004
11.40371 3.9421499999999945
11.40471 3.9755499999999993
11.40571 4.008909999999991
11.40671 4.041275000000012
11.40771 4.071314999999999
11.40871 4.097829999999999
11.40971 4.120450000000015
11.41071 4.139974999999994
11.41171 4.158284999999993
11.41271 4.177854999999988
11.41371 4.200870000000009
11.41471 4.228460000000006
11.41571 4.26033499999999
11.41671 4.294925000000012
11.41771 4.329995
11.41871 4.3635100000000016
11.41971 4.394295000000004
11.42071 4.422330000000002
11.42171 4.4484750000000055
11.42271 4.473874999999993
11.42371 4.499289999999986
11.42471 4.524689999999996
11.42571 4.549395000000008
11.42671 4.572540000000007
11.42771 4.5937600000000005
11.42871 4.613629999999989
11.42971 4.633679999999996
11.43071 4.655879999999998
11.43171 4.681814999999996
11.43271 4.71197
11.43371 4.745335000000015
11.43471 4.779665000000013
11.43571 4.812259999999982
11.43671 4.8409799999999965
11.43771 4.864995000000011
11.43871 4.885004999999993
11.43971 4.902874999999994
11.44071 4.9207850000000075
11.44171 4.940325000000003
11.44271 4.9619499999999945
11.44371 4.984990000000001
11.44471 5.008175000000003
11.44571 5.030465000000004
11.44671 5.051674999999994
11.44771 5.0726450000000005
11.44871 5.094845000000003
11.44971 5.1195699999999995
11.45071 5.14717
11.45171 5.176654999999993
11.45271 5.205925000000001
11.45371 5.232529999999998
11.45471 5.254684999999996
11.45571 5.272062000000004
11.45671 5.285964000000003
11.45771 5.298832500000001
11.45871 5.313288499999999
11.45971 5.331085499999999
11.46071 5.3524595
11.46171 5.3761755
11.46271 5.4001805
11.46371 5.4225795
11.46471 5.4425064999999995
11.46571 5.460426999999998
11.46671 5.4777805
11.46771 5.4961785
11.46871 5.5164954999999996
11.46971 5.538322000000001
11.47071 5.560086
11.47171 5.5797455000000005
11.47271 5.595777999999999
11.47371 5.607991449999999
11.47471 5.61774345
11.47571 5.62745915
11.47671 5.63963105
11.47771 5.6557559
11.47871 5.675682000000001
11.47971 5.6976605
11.48071 5.719101999999998
11.48171 5.7376805
11.48271 5.752323999999999
11.48371 5.763616
11.48471 5.773426000000003
11.48571 5.783999499999999
11.48671 5.796903499999996
11.48771 5.812288000000003
11.48871 5.828866
11.48971 5.844596499999995
11.49071 5.857710500000005
11.49171 5.867619500000005
11.49271 5.875257499999995
11.49371 5.882695
11.49471 5.892164999999998
11.49571 5.9049900000000015
11.49671 5.920930000000006
11.49771 5.938129999999994
11.49871 5.953950000000001
11.49971 5.966110000000006
11.50071 5.9736899999999995
11.50171 5.977594999999997
11.50271 5.980144999999999
11.50371 5.984069999999994
11.50471 5.991324999999995
11.50571 6.002250000000002
11.50671 6.015475000000002
11.50771 6.028600000000011
11.50871 6.0393200000000125
11.50971 6.046505000000002
11.51071 6.050659999999987
11.51171 6.053654999999989
11.51271 6.057744999999996
11.51371 6.064469999999991
11.51471 6.073850000000002
11.51571 6.084305000000011
11.51671 6.093375000000003
11.51771 6.098850000000006
11.51871 6.09985
11.51971 6.097344999999991
11.52071 6.093760000000004
11.52171 6.091899999999999
11.52271 6.093769999999986
11.52371 6.09966
11.52471 6.108000000000003
11.52571 6.116054999999996
11.52671 6.121165000000004
11.52771 6.12194500000001
11.52871 6.118835000000011
11.52971 6.113864999999986
11.53071 6.109674999999989
11.53171 6.108275000000011
11.53271 6.110115000000009
11.53371 6.113865000000008
11.53471 6.117099999999984
11.53571 6.1174499999999945
11.53671 6.113760000000016
11.53771 6.106694999999992
11.53871 6.098439999999996
11.53971 6.091735000000008
11.54071 6.088535
11.54171 6.089079999999991
11.54271 6.091755000000014
11.54371 6.093734999999996
11.54471 6.092294999999981
11.54571 6.086005000000005
11.54671 6.075414999999993
11.54771 6.062769999999997
11.54871 6.051055000000013
11.54971 6.042610000000018
11.55071 6.037974999999976
11.55171 6.03578500000001
11.55271 6.03336500000001
11.55371 6.02802999999999
11.55471 6.0183000000000115
11.55571 6.004584999999996
11.55671 5.989009999999998
11.55771 5.974414999999986
11.55871 5.963049999999992
11.55971 5.955435000000019
11.56071 5.950150000000017
11.56171 5.944539999999968
11.56271 5.935945000000008
11.56371 5.922930000000015
11.56471 5.90600499999999
11.56571 5.8874700000000235
11.56671 5.870219999999995
11.56771 5.8564399999999806
11.56871 5.846565000000017
11.56971 5.838970000000007
11.57071 5.8306849999999795
11.57171 5.818719999999997
11.57271 5.801484999999997
11.57371 5.779460000000011
11.57471 5.754995000000016
11.57571 5.731289999999977
11.57671 5.710959999999984
11.57771 5.694825000000011
11.57871 5.681674999999994
11.57971 5.668869999999986
11.58071 5.653615000000009
11.58171 5.6343150000000195
11.58271 5.611265000000009
11.58371 5.586489999999996
11.58471 5.5627649999999935
11.58571 5.542185000000002
11.58671 5.525074999999978
11.58771 5.509775000000008
11.58871 5.493380000000034
11.58971 5.4731250000000005
11.59071 5.447654999999989
11.59171 5.417759999999964
11.59271 5.3860749999999795
11.59371 5.355945000000027
11.59471 5.330050000000021
11.59571 5.30909500000001
11.59671 5.291539999999987
11.59771 5.2743849999999695
11.59871 5.254385000000002
11.59971 5.229585000000002
11.60071 5.20004000000001
11.60171 5.16760500000003
11.60271 5.135030000000002
11.60371 5.1045099999999595
11.60471 5.076639999999997
11.60571 5.0501900000000415
11.60671 5.022740000000005
11.60771 4.992004999999997
11.60871 4.9570349999999985
11.60971 4.91885000000001
11.61071 4.8801749999999835
11.61171 4.844180000000003
11.61271 4.8131699999999675
11.61371 4.787324999999936
11.61471 4.764695000000069
11.61571 4.741970000000061
11.61671 4.715704999999973
11.61771 4.683854999999997
11.61871 4.646600000000022
11.61971 4.606084999999975
11.62071 4.565204999999999
11.62171 4.526509999999966
11.62271 4.4909299999999766
11.62371 4.457539999999996
11.62471 4.424244999999983
11.62571 4.388860000000081
11.62671 4.350350000000002
11.62771 4.309414999999986
11.62871 4.2682050000000284
11.62971 4.229134999999933
11.63071 4.193744999999964
11.63171 4.161710000000034
11.63271 4.130835000000065
11.63371 4.097960000000022
11.63471 4.060239999999996
11.63571 4.016325000000005
11.63671 3.9670599999999667
11.63771 3.9151900000000164
11.63871 3.8640599999999714
11.63971 3.8164199999999453
11.64071 3.773440000000034
11.64171 3.734229999999977
11.64271 3.6965099999999516
11.64371 3.657955000000053
11.64471 3.6171650000000644
11.64571 3.5742299999999734
11.64671 3.5304549999999426
11.64771 3.487525000000005
11.64871 3.446455000000008
11.64971 3.4067750000000077
11.65071 3.3667299999999916
11.65171 3.323895000000021
11.65271 3.2763000000000755
11.65371 3.2234449999999844
11.65471 3.1666849999999713
11.65571 3.1089399999999907
11.65671 3.0533850000000196
11.65771 3.002305000000035
11.65871 2.956299999999981
11.65971 2.914014999999982
11.66071 2.872850000000017
11.66171 2.8301500000000277
11.66271 2.7841849999999875
11.66371 2.7346900000000014
11.66471 2.68270499999999
11.66571 2.629889999999999
11.66671 2.5775500000000187
11.66771 2.525849999999996
11.66871 2.473999999999966
11.66971 2.420700000000005
11.67071 2.364899999999972
11.67171 2.306799999999935
11.67271 2.2478000000000256
11.67371 2.1901999999999857
11.67471 2.13625000000002
11.67571 2.0870500000000693
11.67671 2.042150000000024
11.67771 1.9994499999999478
11.67871 1.95604999999998
11.67971 1.9093000000000409
11.68071 1.8576000000000183
11.68171 1.8009499999999992
11.68271 1.740649999999993
11.68371 1.6785999999999537
11.68471 1.616599999999975
11.68571 1.5554499999999825
11.68671 1.4952000000000367
11.68771 1.4353000000000802
11.68871 1.3752499999999426
11.68971 1.3152999999999255
11.69071 1.2561000000000342
11.69171 1.1988500000000708
11.69271 1.1446499999999762
11.69371 1.093399999999977
11.69471 1.044000000000045
11.69571 0.994499999999992
11.69671 0.9425999999999879
11.69771 0.8865000000000262
11.69871 0.8254999999999547
11.69971 0.7603999999999598
11.70071 0.6929000000000136
11.70171 0.6251999999999993
11.70271 0.5592000000000443
11.70371 0.4958000000000219
11.70471 0.43509999999996607
11.70571 0.3765999999999665
11.70671 0.31954999999998446
11.70771 0.2631999999999808
11.70871 0.20734999999997422
11.70971 0.1520000000000514
11.71071 0.09700000000003109
11.71171 0.041800000000029314
11.71271 -0.014650000000008406
11.71371 -0.07349999999999718
11.71471 -0.13590000000002558
11.71571 -0.20225000000005655
11.71671 -0.27189999999999853
11.71771 -0.34344999999998127
11.71871 -0.41509999999999814
11.71971 -0.4849500000000083
11.72071 -0.5515999999999681
11.72171 -0.6146500000000013
11.72271 -0.6743499999999764
11.72371 -0.7316000000000267
11.72471 -0.7875499999999807
11.72571 -0.8433499999999268
11.72671 -0.8998000000000512
11.72771 -0.9575500000000119
11.72871 -1.0170999999999792
11.72971 -1.078800000000029
11.73071 -1.1430500000000379
11.73171 -1.2097499999999712
11.73271 -1.2785999999999873
11.73371 -1.348799999999987
11.73471 -1.4192499999999413
11.73571 -1.488650000000015
11.73671 -1.556100000000074
11.73771 -1.6208499999999932
11.73871 -1.6826499999999904
11.73971 -1.7421000000000104
11.74071 -1.7998499999999709
11.74171 -1.8570500000000476
11.74271 -1.914699999999974
11.74371 -1.9735999999999365
11.74471 -2.034700000000042
11.74571 -2.09840000000008
11.74671 -2.1648499999999715
11.74771 -2.2338499999999955
11.74871 -2.3046500000000263
11.74971 -2.3761499999999485
11.75071 -2.447099999999987
11.75171 -2.516100000000011
11.75271 -2.5822499999999735
11.75371 -2.645100000000025
11.75471 -2.704950000000008
11.75571 -2.7627499999999423
11.75671 -2.8194450000000417
11.75771 -2.8761950000000085
11.75871 -2.933805000000008
11.75971 -2.992760000000011
11.76071 -3.0532949999999457
11.76171 -3.115645
11.76271 -3.1800450000000167
11.76371 -3.24673000000001
11.76471 -3.3156950000000003
11.76571 -3.3863349999999763
11.76671 -3.45753499999997
11.76771 -3.5278050000000367
11.76871 -3.595510000000031
11.76971 -3.659489999999991
11.77071 -3.7194699999999745
11.77171 -3.7761400000000007
11.77271 -3.831135000000041
11.77371 -3.88636500000001
11.77471 -3.9434100000000116
11.77571 -4.003105000000007
11.77671 -4.065360000000007
11.77771 -4.129435000000021
11.77871 -4.194349999999975
11.77971 -4.259404999999976
11.78071 -4.324410000000004
11.78171 -4.389604999999967
11.78271 -4.455215000000005
11.78371 -4.521105000000053
11.78471 -4.5864399999999765
11.78571 -4.6499049999999995
11.78671 -4.710164999999992
11.78771 -4.766509999999928
11.78871 -4.8194050000000335
11.78971 -4.870489999999998
11.79071 -4.92213499999998
11.79171 -4.976665000000057
11.79271 -5.035475000000032
11.79371 -5.098524999999979
11.79471 -5.164459999999933
11.79571 -5.231050000000046
11.79671 -5.296200000000015
11.79771 -5.358689999999944
11.79871 -5.418434999999999
11.79971 -5.476365000000021
11.80071 -5.533595000000065
11.80171 -5.590729999999968
11.80271 -5.647629999999942
11.80371 -5.7033250000000475
11.80471 -5.756645000000015
11.80571 -5.807119999999989
11.80671 -5.855435000000006
11.80771 -5.903469999999971
11.80871 -5.953735000000003
11.80971 -6.008380000000011
11.81071 -6.06815000000001
11.81171 -6.131945000000015
11.81271 -6.197254999999995
11.81371 -6.2609099999999955
11.81471 -6.320350000000012
11.81571 -6.374530000000013
11.81671 -6.4241899999999905
11.81771 -6.471389999999996
11.81871 -6.518399999999981
11.81971 -6.566800000000006
11.82071 -6.61679000000001
11.82171 -6.66728999999997
11.82271 -6.716884999999991
11.82371 -6.7646650000000195
11.82471 -6.810900000000022
11.82571 -6.857234999999971
11.82671 -6.905874999999992
11.82771 -6.9584700000000375
11.82871 -7.015139999999977
11.82971 -7.0741599999999805
11.83071 -7.132394999999998
11.83171 -7.186434999999994
11.83271 -7.234095000000027
11.83371 -7.2752149999999975
11.83471 -7.311764999999972
11.83571 -7.347085000000003
11.83671 -7.384480000000027
11.83771 -7.425924999999999
11.83871 -7.471420000000009
11.83971 -7.519335000000021
11.84071 -7.567389999999993
11.84171 -7.613794999999966
11.84271 -7.658194999999972
11.84371 -7.701805000000012
11.84471 -7.746555000000005
11.84571 -7.793889999999992
11.84671 -7.843739999999991
11.84771 -7.894215000000009
11.84871 -7.942205000000023
11.84971 -7.984714999999991
11.85071 -8.020269999999995
11.85171 -8.049655000000017
11.85271 -8.075819999999984
11.85371 -8.102834999999981
11.85471 -8.134220000000038
11.85571 -8.171585000000007
11.85671 -8.214149999999972
11.85771 -8.25915499999999
11.85871 -8.303274999999985
11.85971 -8.344020000000024
11.86071 -8.380740000000012
11.86171 -8.414699999999991
11.86271 -8.448095000000016
11.86371 -8.482800000000012
11.86471 -8.519205000000001
11.86571 -8.555884999999998
11.86671 -8.590274999999993
11.86771 -8.620009999999985
11.86871 -8.644269999999995
11.86971 -8.66444
11.87071 -8.683835
11.87171 -8.706399999999997
11.87271 -8.735014999999997
11.87371 -8.770290000000013
11.87471 -8.810205000000007
11.87571 -8.85091499999999
11.87671 -8.888309999999992
11.87771 -8.919650000000011
11.87871 -8.944575000000011
11.87971 -8.964955
11.88071 -8.983839999999999
11.88171 -9.003864999999998
11.88271 -9.02606999999999
11.88371 -9.049579999999995
11.88471 -9.072235000000001
11.88571 -9.091985000000005
11.88671 -9.108195
11.88771 -9.122250000000003
11.88871 -9.13712
11.88971 -9.156045000000002
11.89071 -9.180959999999997
11.89171 -9.211419999999999
11.89271 -9.244510000000005
11.89371 -9.275896499999996
11.89471 -9.301540499999996
11.89571 -9.319299999999998
11.89671 -9.329728000000001
11.89771 -9.335714000000001
11.89871 -9.341152000000001
11.89971 -9.349252000000002
11.90071 -9.361284999999999
11.90171 -9.376302500000001
11.90271 -9.39191595
11.90371 -9.4057159
11.90471 -9.416603049999999
11.90571 -9.425379099999999
11.90671 -9.4343035
11.90771 -9.445833
11.90871 -9.461179499999997
11.90971 -9.4794085
11.91071 -9.497569499999999
11.91171 -9.511833500000002
11.91271 -9.519135499999999
11.91371 -9.518599499999999
11.91471 -9.512047499999996
11.91571 -9.503325499999997
11.91671 -9.496805000000009
11.91771 -9.495675000000002
11.91871 -9.500749999999998
11.91971 -9.510374999999996
11.92071 -9.521419999999999
11.92171 -9.53077
11.92271 -9.536709999999998
11.92371 -9.539475
11.92471 -9.54081000000001
11.92571 -9.542779999999999
11.92671 -9.546394999999995
11.92771 -9.550849999999995
11.92871 -9.553749999999987
11.92971 -9.552205000000002
11.93071 -9.544300000000018
11.93171 -9.530235000000014
11.93271 -9.512529999999982
11.93371 -9.495170000000003
11.93471 -9.482085000000009
11.93571 -9.475554999999995
11.93671 -9.475320000000002
11.93771 -9.478760000000003
11.93871 -9.48202999999999
11.93971 -9.481689999999983
11.94071 -9.47602
11.94171 -9.465475000000003
11.94271 -9.45207500000001
11.94371 -9.438239999999997
11.94471 -9.425459999999998
11.94571 -9.413565000000018
11.94671 -9.400960000000014
11.94771 -9.38566
11.94871 -9.366539999999986
11.94971 -9.344194999999978
11.95071 -9.32093499999998
11.95171 -9.29997499999999
11.95271 -9.284050000000002
11.95371 -9.273970000000034
11.95471 -9.268200000000018
11.95571 -9.26337999999998
11.95671 -9.255529999999991
11.95771 -9.241580000000004
11.95871 -9.220555000000012
11.95971 -9.193739999999998
11.96071 -9.16389000000001
11.96171 -9.134014999999991
11.96271 -9.106054999999998
11.96371 -9.080210000000012
11.96471 -9.055294999999992
11.96571 -9.029635000000003
11.96671 -9.002209999999996
11.96771 -8.97338499999999
11.96871 -8.944795
11.96971 -8.918605000000001
11.97071 -8.896294999999983
11.97171 -8.877670000000029
11.97271 -8.86069500000003
11.97371 -8.842089999999995
11.97471 -8.818669999999988
11.97571 -8.788614999999995
11.97671 -8.752200000000004
11.97771 -8.711729999999994
11.97871 -8.670495000000006
11.97971 -8.631494999999976
11.98071 -8.596364999999967
11.98171 -8.564840000000038
11.98271 -8.535200000000035
11.98371 -8.505350000000004
11.98471 -8.473799999999999
11.98571 -8.440364999999982
11.98671 -8.406024999999982
11.98771 -8.372149999999987
11.98871 -8.339550000000017
11.98971 -8.307769999999978
11.99071 -8.275079999999976
11.99171 -8.23917500000007
11.99271 -8.198295000000009
11.99371 -8.152099999999933
11.99471 -8.102130000000022
11.99571 -8.051285000000053
11.99671 -8.00262499999994
11.99771 -7.958474999999933
11.99871 -7.919360000000017
11.99971 -7.883880000000061
12.00071 -7.849605000000061
12.00171 -7.813934999999997
12.00271 -7.775289999999938
12.00371 -7.733424999999995
12.00471 -7.689274999999989
12.00571 -7.6442050000000155
12.00671 -7.599035000000007
12.00771 -7.553674999999978
12.00871 -7.507020000000006
12.00971 -7.457799999999962
12.01071 -7.405410000000008
12.01171 -7.350415000000055
12.01271 -7.294770000000009
12.01371 -7.2409399999999975
12.01471 -7.190929999999987
12.01571 -7.145620000000019
12.01671 -7.104095000000019
12.01771 -7.063819999999967
12.01871 -7.021949999999958
12.01971 -6.976149999999952
12.02071 -6.925500000000071
12.02171 -6.87085000000004
12.02271 -6.813649999999963
12.02371 -6.755799999999967
12.02471 -6.698599999999979
12.02571 -6.6421500000000275
12.02671 -6.585800000000024
12.02771 -6.52869999999998
12.02871 -6.4706500000000045
12.02971 -6.412250000000038
12.03071 -6.354999999999988
12.03171 -6.300599999999999
12.03271 -6.249650000000016
12.03371 -6.201499999999947
12.03471 -6.154349999999957
12.03571 -6.105350000000075
12.03671 -6.052100000000001
12.03771 -5.993449999999994
12.03871 -5.9298500000000764
12.03971 -5.863399999999925
12.04071 -5.796549999999984
12.04171 -5.731250000000007
12.04271 -5.668599999999937
12.04371 -5.60820000000007
12.04471 -5.548800000000024
12.04571 -5.489299999999943
12.04671 -5.429150000000032
12.04771 -5.368700000000018
12.04871 -5.308999999999956
12.04971 -5.250850000000033
12.05071 -5.194249999999987
12.05171 -5.137999999999931
12.05271 -5.080000000000015
12.05371 -5.018399999999999
12.05471 -4.951999999999995
12.05571 -4.881100000000017
12.05671 -4.8076499999999935
12.05771 -4.7344999999999855
12.05871 -4.66440000000002
12.05971 -4.598800000000028
12.06071 -4.537399999999994
12.06171 -4.478599999999979
12.06271 -4.420200000000013
12.06371 -4.360350000000031
12.06471 -4.298349999999965
12.06571 -4.234600000000039
12.06671 -4.170300000000057
12.06771 -4.106300000000004
12.06871 -4.0425999999999656
12.06971 -3.978299999999983
12.07071 -3.9116500000000234
12.07171 -3.8414999999999977
12.07271 -3.7677499999999586
12.07371 -3.6917000000000026
12.07471 -3.616000000000036
12.07571 -3.5434499999999725
12.07671 -3.475899999999966
12.07771 -3.41339999999999
12.07871 -3.354300000000046
12.07971 -3.2957000000000125
12.08071 -3.2345999999999937
12.08171 -3.169450000000025
12.08271 -3.1002500000000195
12.08371 -3.028349999999961
12.08471 -2.9558499999999577
12.08571 -2.884299999999975
12.08671 -2.814150000000036
12.08771 -2.744650000000015
12.08871 -2.6742499999999474
12.08971 -2.6019500000000124
12.09071 -2.5278000000000107
12.09171 -2.453250000000046
12.09271 -2.3807500000000426
12.09371 -2.3121999999999554
12.09471 -2.248500000000004
12.09571 -2.188500000000013
12.09671 -2.1292999999999487
12.09771 -2.067749999999993
12.09871 -2.0012000000000674
12.09971 -1.9288499999999855
12.10071 -1.8521999999999983
12.10171 -1.7740000000000464
12.10271 -1.697149999999991
12.10371 -1.6237499999999412
12.10471 -1.5540499999999389
12.10571 -1.4866000000000532
12.10671 -1.419149999999994
12.10771 -1.3500999999999965
12.10871 -1.2790500000000107
12.10971 -1.2070500000000046
12.11071 -1.1363000000000345
12.11171 -1.068399999999952
12.11271 -1.0035499999999988
12.11371 -0.9404000000000183
12.11471 -0.8763000000000174
12.11571 -0.8083500000000479
12.11671 -0.7350499999999455
12.11771 -0.6570000000000014
12.11871 -0.5766500000000535
12.11971 -0.49769999999997594
12.12071 -0.42350000000000027
12.12171 -0.3554499999999967
12.12271 -0.2926999999999791
12.12371 -0.232500000000007
12.12471 -0.1717000000000038
12.12571 -0.1076999999999502
12.12671 -0.039850000000014874
12.12771 0.03054999999996602
12.12871 0.10145000000003068
12.12971 0.17055000000000195
12.13071 0.23714999999998806
12.13171 0.3024499999999646
12.13271 0.368600000000014
12.13371 0.4379500000000272
12.13471 0.5113499999999903
12.13571 0.5876000000000146
12.13671 0.6640500000000202
12.13771 0.737099999999994
12.13871 0.8041999999999772
12.13971 0.8649999999999803
12.14071 0.9215499999999655
12.14171 0.9776500000000139
12.14271 1.0369000000000523
12.14371 1.1017500000000056
12.14471 1.1722999999999941
12.14571 1.2462999999999884
12.14671 1.3203499999999564
12.14771 1.3914500000000025
12.14871 1.4582500000000567
12.14971 1.521550000000045
12.15071 1.5837500000000053
12.15171 1.6470499999999937
12.15271 1.7127999999999934
12.15371 1.7803999999999736
12.15471 1.8474999999999568
12.15571 1.9113999999999762
12.15671 1.9704500000000333
12.15771 2.025200000000012
12.15871 2.0781499999999835
12.15971 2.132999999999996
12.16071 2.193199999999968
12.16171 2.26015000000003
12.16271 2.332700000000007
12.16371 2.4073999999999796
12.16471 2.480000000000017
12.16571 2.5472000000000343
12.16671 2.607799999999969
12.16771 2.663100000000005
12.16871 2.7160500000000636
12.16971 2.7700999999999767
12.17071 2.827249999999993
12.17171 2.887350000000018
12.17271 2.9485999999999577
12.17371 3.008599999999948
12.17471 3.0656000000000434
12.17571 3.119700000000017
12.17671 3.17284999999997
12.17771 3.228049999999972
12.17871 3.287600000000026
12.17971 3.351950000000069
12.18071 3.419300000000007
12.18171 3.485799999999959
12.18271 3.5475999999999566
12.18371 3.602050000000006
12.18471 3.6491000000000473
12.18571 3.691399999999987
12.18671 3.733099999999982
12.18771 3.7782000000000093
12.18871 3.8290499999999588
12.18971 3.885600000000031
12.19071 3.9455000000000737
12.19171 4.005600000000012
12.19271 4.063249999999939
12.19371 4.117500000000007
12.19471 4.169500000000045
12.19571 4.221299999999928
12.19671 4.27464999999995
12.19771 4.330150000000053
12.19871 4.3862500000000155
12.19971 4.440049999999973
12.20071 4.488750000000014
12.20171 4.530999999999979
12.20271 4.567800000000038
12.20371 4.602550000000049
12.20471 4.6395500000000025
12.20571 4.682349999999939
12.20671 4.732649999999918
12.20771 4.789250000000051
12.20871 4.848600000000037
12.20971 4.906500000000005
12.21071 4.959550000000011
12.21171 5.006249999999976
12.21271 5.047599999999982
12.21371 5.086199999999961
12.21471 5.124600000000045
12.21571 5.1643500000000255
12.21671 5.205199999999948
12.21771 5.245550000000047
12.21871 5.283700000000002
12.21971 5.318800000000002
12.22071 5.3520500000000215
12.22171 5.38614999999994
12.22271 5.424149999999975
12.22371 5.468350000000042
12.22471 5.518750000000055
12.22571 5.572900000000002
12.22671 5.626499999999979
12.22771 5.675099999999985
12.22871 5.715699999999952
12.22971 5.7475000000000405
12.23071 5.7727000000000475
12.23171 5.794949999999958
12.23271 5.81805000000003
12.23371 5.844699999999967
12.23471 5.875349999999966
12.23571 5.909000000000035
12.23671 5.943849999999993
12.23771 5.978400000000023
12.23871 6.012500000000029
12.23971 6.047300000000012
12.24071 6.084199999999932
12.24171 6.124049999999947
12.24271 6.166100000000018
12.24371 6.207860000000034
12.24471 6.2458700000000285
12.24571 6.276834999999983
12.24671 6.299329999999957
12.24771 6.314319999999994
12.24871 6.325120000000034
12.24971 6.336300000000031
12.25071 6.352085000000014
12.25171 6.374949999999983
12.25271 6.404895000000025
12.25371 6.439910000000017
12.25471 6.476929999999978
12.25571 6.5129249999999566
12.25671 6.546169999999997
12.25771 6.576440000000041
12.25871 6.60437999999994
12.25971 6.630644999999942
12.26071 6.655235000000044
12.26171 6.677210000000013
12.26271 6.6949499999999915
12.26371 6.707340000000009
12.26471 6.714605000000036
12.26571 6.718699999999981
12.26671 6.723029999999938
12.26771 6.731550000000068
12.26871 6.747290000000058
12.26971 6.771179999999921
12.27071 6.801824999999942
12.27171 6.835770000000046
12.27271 6.868875000000038
12.27371 6.897515000000003
12.27471 6.919585000000026
12.27571 6.935000000000013
12.27671 6.9451299999999545
12.27771 6.951994999999976
12.27871 6.957374999999989
12.27971 6.962265000000009
12.28071 6.966945000000001
12.28171 6.971464999999981
12.28271 6.976260000000033
12.28371 6.9824950000000126
12.28471 6.991924999999975
12.28571 7.006200000000007
12.28671 7.026040000000007
12.28771 7.050554999999975
12.28871 7.077164999999985
12.28971 7.1021950000000205
12.29071 7.12187000000003
12.29171 7.1335149999999885
12.29271 7.136355000000004
12.29371 7.131740000000013
12.29471 7.1226150000000015
12.29571 7.1124899999999975
12.29671 7.104499999999961
12.29771 7.100659999999996
12.29871 7.1015900000000105
12.29971 7.106849999999983
12.30071 7.1155350000000155
12.30171 7.126715000000012
12.30271 7.139639999999975
12.30371 7.153744999999992
12.30471 7.16822500000003
12.30571 7.181704999999986
12.30671 7.192299999999978
12.30771 7.197915000000006
12.30871 7.1969350000000185
12.30971 7.188880000000025
12.31071 7.174744999999998
12.31171 7.157095000000008
12.31271 7.139429999999989
12.31371 7.125244999999988
12.31471 7.117210000000002
12.31571 7.116450000000003
12.31671 7.12229
12.31771 7.132649999999977
12.31871 7.144710000000012
12.31971 7.155605000000019
12.32071 7.163154999999992
12.32171 7.16604
12.32271 7.163800000000017
12.32371 7.156605000000013
12.32471 7.144944999999985
12.32571 7.129484999999959
12.32671 7.111114999999983
12.32771 7.091045000000035
12.32871 7.0709250000000266
12.32971 7.052834999999972
12.33071 7.038889999999966
12.33171 7.0307900000000005
12.33271 7.02928500000003
12.33371 7.033755000000015
12.33471 7.042159999999997
12.33571 7.051364999999992
12.33671 7.057864999999996
12.33771 7.058634999999999
12.33871 7.051809999999992
12.33971 7.037145000000001
12.34071 7.01593500000001
12.34171 6.990575000000014
12.34271 6.9639199999999875
12.34371 6.938514999999998
12.34471 6.916210000000003
12.34571 6.897969999999985
12.34671 6.883965000000002
12.34771 6.873920000000002
12.34871 6.867305000000002
12.34971 6.863460000000013
12.35071 6.861504999999997
12.35171 6.860134999999985
12.35271 6.857585000000005
12.35371 6.851730000000003
12.35471 6.840444999999992
12.35571 6.822320000000014
12.35671 6.79719000000001
12.35771 6.766419999999989
12.35871 6.732854999999994
12.35971 6.700160000000001
12.36071 6.671845000000006
12.36171 6.650354999999995
12.36271 6.636439999999999
12.36371 6.629030000000009
12.36471 6.6256800000000045
12.36571 6.623374999999999
12.36671 6.619374999999991
12.36771 6.611839999999991
12.36871 6.5999600000000065
12.36971 6.583705000000004
12.37071 6.563389999999993
12.37171 6.53928
12.37271 6.511510000000007
12.37371 6.480329000000003
12.37471 6.446559999999997
12.37571 6.411931999999998
12.37671 6.379038500000002
12.37771 6.3508105
12.37871 6.329638000000001
12.37971 6.316462999999997
12.38071 6.3102255
12.38171 6.307948000000002
12.38271 6.305484499999999
12.38371 6.2987210000000005
12.38471 6.284774499999999
12.38571 6.2627445
12.38671 6.233761500000001
12.38771 6.200347
12.38871 6.165404700000001
12.38971 6.131269700000001
12.39071 6.09920205
12.39171 6.069478799999999
12.39271 6.04193725
12.39371 6.016621999999999
12.39471 5.994140999999999
12.39571 5.975495
12.39671 5.961441
12.39771 5.951703000000002
12.39871 5.944461500000001
12.39971 5.936480000000001
12.40071 5.923921999999998
12.40171 5.9035985
12.40271 5.874165499999999
12.40371 5.836732499999997
12.40471 5.794622500000004
12.40571 5.752325499999998
12.40671 5.714035000000002
12.40771 5.682389999999999
12.40871 5.657824999999992
12.40971 5.638855000000007
12.41071 5.622990000000007
12.41171 5.607884999999995
12.41271 5.592200000000002
12.41371 5.575774999999996
12.41471 5.5590899999999985
12.41571 5.542390000000006
12.41671 5.525024999999994
12.41771 5.505254999999996
12.41871 5.48088
12.41971 5.4503249999999985
12.42071 5.413664999999999
12.42171 5.373120000000007
12.42271 5.332620000000009
12.42371 5.296624999999986
12.42471 5.268549999999997
12.42571 5.249515000000011
12.42671 5.237935000000009
12.42771 5.230064999999992
12.42871 5.221424999999995
12.42971 5.208360000000006
12.43071 5.189164999999988
12.43171 5.164324999999995
12.43271 5.135825000000013
12.43371 5.1059750000000035
12.43471 5.076244999999992
12.43571 5.046754999999997
12.43671 5.016659999999992
12.43771 4.9850200000000005
12.43871 4.951880000000019
12.43971 4.91885000000001
12.44071 4.88877999999999
12.44171 4.864694999999995
12.44271 4.848414999999995
12.44371 4.839465000000001
12.44471 4.834845000000008
12.44571 4.829885000000007
12.44671 4.819830000000005
12.44771 4.801494999999997
12.44871 4.774374999999987
12.44971 4.740720000000003
12.45071 4.7044500000000165
12.45171 4.669584999999988
12.45271 4.638799999999986
12.45371 4.6126899999999935
12.45471 4.589980000000012
12.45571 4.568645000000001
12.45671 4.547239999999988
12.45771 4.525649999999999
12.45871 4.505155000000014
12.45971 4.487610000000015
12.46071 4.4740949999999815
12.46171 4.463959999999996
12.46271 4.454624999999999
12.46371 4.44232499999999
12.46471 4.423595
12.46571 4.39685500000001
12.46671 4.363220000000012
12.46771 4.32624999999998
12.46871 4.290815000000019
12.46971 4.261244999999997
12.47071 4.239729999999967
12.47171 4.22571
12.47271 4.216399999999991
12.47371 4.208020000000039
12.47471 4.197425000000004
12.47571 4.183339999999994
12.47671 4.166480000000012
12.47771 4.148734999999967
12.47871 4.131860000000002
12.47971 4.116380000000015
12.48071 4.101100000000009
12.48171 4.083684999999989
12.48271 4.062009999999992
12.48371 4.035395000000002
12.48471 4.00534000000001
12.48571 3.975330000000011
12.48671 3.949575000000011
12.48771 3.931320000000009
12.48871 3.921404999999989
12.48971 3.917864999999996
12.49071 3.9167249999999973
12.49171 3.9134199999999764
12.49271 3.9045450000000073
12.49371 3.8891800000000374
12.49471 3.86885499999998
12.49571 3.846664999999959
12.49671 3.8257299999999974
12.49771 3.8078500000000153
12.49871 3.7929050000000144
12.49971 3.779145000000006
12.50071 3.7644999999999778
12.50171 3.747849999999981
12.50271 3.7298050000000074
12.50371 3.7126000000000174
12.50471 3.699055000000017
12.50571 3.691135000000005
12.50671 3.688780000000004
12.50771 3.6895999999999805
12.50871 3.689644999999974
12.50971 3.6849399999999957
12.51071 3.673135000000025
12.51171 3.65446000000001
12.51271 3.6316249999999646
12.51371 3.6087350000000087
12.51471 3.589620000000017
12.51571 3.5763250000000157
12.51671 3.5685699999999945
12.51771 3.564124999999975
12.51871 3.560075000000025
12.51971 3.5542549999999924
12.52071 3.5462199999999626
12.52171 3.5372800000000364
12.52271 3.5295500000000026
12.52371 3.5246849999999696
12.52471 3.52289000000003
12.52571 3.522495000000004
12.52671 3.520629999999997
12.52771 3.514600000000022
12.52871 3.50312499999999
12.52971 3.487194999999979
12.53071 3.4698049999999903
12.53171 3.4548149999999964
12.53271 3.44538000000001
12.53371 3.442700000000007
12.53471 3.4455450000000014
12.53571 3.45085499999999
12.53671 3.4550899999999816
12.53771 3.455649999999999
[truncated: 269,709 more chars]
