# Supplementary material for: 2D Synthetic dataset of numerical simulations of long-period seismicity in a volcanic edifice and related sensitivity kernels
Source: Data Brief. 2021 Jan 25;34:106673. doi: 10.1016/j.dib.2020.106673 (PMC7841316; doi:10.1016/j.dib.2020.106673)
Supplement: Supplementary Data S1 — Supplementary Raw Research Data. This is open data under the CC BY license http://creativecommons.org/licenses/by/4.0/ [file mmc1.zip › Dataset/OUTPUT_SEISMOGRAMS/9000_3000/vel_X_hetero_13000_2105_ISO7e-1Hz.semv]

-1.714286 0.0
-1.713286 0.0
-1.712286 0.0
-1.711286 0.0
-1.710286 0.0
-1.709286 0.0
-1.708286 0.0
-1.707286 0.0
-1.706286 0.0
-1.705286 0.0
-1.704286 0.0
-1.703286 0.0
-1.702286 0.0
-1.701286 0.0
-1.700286 0.0
-1.699286 0.0
-1.698286 0.0
-1.697286 0.0
-1.696286 0.0
-1.695286 0.0
-1.694286 0.0
-1.693286 0.0
-1.692286 0.0
-1.691286 0.0
-1.690286 -7.783077e-34
-1.689286 -2.7030136499999996e-33
-1.688286 -6.465180800000001e-33
-1.687286 -1.465576635e-32
-1.686286 -3.1759338e-32
-1.685286 -6.629544e-32
-1.684286 -1.337941435e-31
-1.683286 -2.6178019e-31
-1.682286 -4.974324800000001e-31
-1.681286 -9.1929749e-31
-1.680286 -1.6547109499999997e-30
-1.679286 -2.9047491499999995e-30
-1.678286 -4.9790641e-30
-1.677286 -8.343121450000001e-30
-1.676286 -1.3680358e-29
-1.675286 -2.1971603499999997e-29
-1.674286 -3.45933525e-29
-1.673286 -5.343535900000001e-29
-1.672286 -8.103615500000001e-29
-1.671286 -1.20732685e-28
-1.670286 -1.7681711500000002e-28
-1.669286 -2.54690155e-28
-1.668286 -3.6099656499999996e-28
-1.667286 -5.037239949999999e-28
-1.666286 -6.922445e-28
-1.665286 -9.3727325e-28
-1.664286 -1.2507212999999999e-27
-1.663286 -1.64542115e-27
-1.662286 -2.13470535e-27
-1.661286 -2.7318337000000002e-27
-1.660286 -3.4492718000000004e-27
-1.659286 -4.297843e-27
-1.658286 -5.285797e-27
-1.657286 -6.417849999999999e-27
-1.656286 -7.694291e-27
-1.655286 -9.110261e-27
-1.654286 -1.0655310999999999e-26
-1.653286 -1.2313385500000003e-26
-1.652286 -1.40633605e-26
-1.651286 -1.5880245999999995e-26
-1.650286 -1.7737185000000001e-26
-1.649286 -1.9608225000000002e-26
-1.648286 -2.1471935000000003e-26
-1.647286 -2.3315809999999993e-26
-1.646286 -2.514118499999999e-26
-1.645286 -2.6968564999999997e-26
-1.644286 -2.8843055e-26
-1.643286 -3.0839330000000003e-26
-1.642286 -3.306584000000001e-26
-1.641286 -3.566773500000001e-26
-1.640286 -3.882794999999998e-26
-1.639286 -4.2766080000000003e-26
-1.638286 -4.7734515000000006e-26
-1.637286 -5.401170999999997e-26
-1.636286 -6.189261499999997e-26
-1.635286 -7.167604e-26
-1.634286 -8.364976000000001e-26
-1.633286 -9.807396e-26
-1.632286 -1.1516363000000002e-25
-1.631286 -1.3507166499999997e-25
-1.630286 -1.5787345000000006e-25
-1.629286 -1.8355494999999998e-25
-1.628286 -2.1200594999999993e-25
-1.627286 -2.430193000000001e-25
-1.626286 -2.7629819999999997e-25
-1.625286 -3.114713499999999e-25
-1.624286 -3.4811745000000015e-25
-1.623286 -3.8579850000000007e-25
-1.622286 -4.240995499999998e-25
-1.621286 -4.6267475e-25
-1.620286 -5.012954999999999e-25
-1.619286 -5.398981999999999e-25
-1.618286 -5.786265500000002e-25
-1.617286 -6.1786509999999975e-25
-1.616286 -6.582584500000001e-25
-1.615286 -7.0071140000000015e-25
-1.614286 -7.463682999999999e-25
-1.613286 -7.965694499999998e-25
-1.612286 -8.527808000000004e-25
-1.611286 -9.165047000000007e-25
-1.610286 -9.891694999999993e-25
-1.609286 -1.072006499999999e-24
-1.608286 -1.1659354999999999e-24
-1.607286 -1.2714485000000005e-24
-1.606286 -1.3885239999999995e-24
-1.605286 -1.5165835000000003e-24
-1.604286 -1.6545020000000003e-24
-1.603286 -1.8006864999999994e-24
-1.602286 -1.9532394999999996e-24
-1.601286 -2.110217e-24
-1.600286 -2.269963499999999e-24
-1.599286 -2.4315480000000005e-24
-1.598286 -2.595268000000001e-24
-1.597286 -2.7631969999999992e-24
-1.596286 -2.939755e-24
-1.595286 -3.1322455e-24
-1.594286 -3.351327499999998e-24
-1.593286 -3.6113450000000014e-24
-1.592286 -3.930459500000001e-24
-1.591286 -4.33055e-24
-1.590286 -4.836796999999999e-24
-1.589286 -5.476920999999998e-24
-1.588286 -6.2800604999999985e-24
-1.587286 -7.2752555e-24
-1.586286 -8.489590500000005e-24
-1.585286 -9.946013000000002e-24
-1.584286 -1.1660930999999996e-23
-1.583286 -1.3641725000000002e-23
-1.582286 -1.5884225000000004e-23
-1.581286 -1.8370449999999994e-23
-1.580286 -2.1066729999999988e-23
-1.579286 -2.3922345000000007e-23
-1.578286 -2.686900500000001e-23
-1.577286 -2.98213e-23
-1.576286 -3.2678129999999986e-23
-1.575286 -3.532539499999999e-23
-1.574286 -3.763982499999999e-23
-1.573286 -3.949397000000001e-23
-1.572286 -4.076208000000002e-23
-1.571286 -4.1326699999999984e-23
-1.570286 -4.108572499999998e-23
-1.569286 -3.995913500000001e-23
-1.568286 -3.7895195000000016e-23
-1.567286 -3.4875414999999997e-23
-1.566286 -3.0917685000000026e-23
-1.565286 -2.6076974999999984e-23
-1.564286 -2.0443129999999977e-23
-1.563286 -1.413528500000004e-23
-1.562286 -7.29272999999999e-24
-1.561286 -6.232499999996318e-26
-1.560286 7.417529999999961e-24
-1.559286 1.5035580000000006e-23
-1.558286 2.2728285e-23
-1.557286 3.0500954999999975e-23
-1.556286 3.8448320000000033e-23
-1.555286 4.6772285e-23
-1.554286 5.579519000000001e-23
-1.553286 6.596684000000002e-23
-1.552286 7.7862885e-23
-1.551286 9.217319499999999e-23
-1.550286 1.09678585e-22
-1.549286 1.31215063e-22
-1.548286 1.57625495e-22
-1.547286 1.8969919699999999e-22
-1.546286 2.2810074e-22
-1.545286 2.7329101999999996e-22
-1.544286 3.25443705e-22
-1.543286 3.8436147e-22
-1.542286 4.493979000000001e-22
-1.541286 5.193906499999998e-22
-1.540286 5.926127000000001e-22
-1.539286 6.667480000000002e-22
-1.538286 7.3889705e-22
-1.537286 8.056200499999998e-22
-1.536286 8.630187999999995e-22
-1.535286 9.068618500000002e-22
-1.534286 9.3275405e-22
-1.533286 9.363442999999994e-22
-1.532286 9.135719000000003e-22
-1.531286 8.609379500000005e-22
-1.530286 7.757979999999995e-22
-1.529286 6.566525e-22
-1.528286 5.03425e-22
-1.527286 3.1771950000000003e-22
-1.526286 1.0301350000000018e-22
-1.525286 -1.352120000000004e-22
-1.524286 -3.894255e-22
-1.523286 -6.501050000000001e-22
-1.522286 -9.059120000000002e-22
-1.521286 -1.1439879e-21
-1.520286 -1.3503754e-21
-1.519286 -1.5105625999999998e-21
-1.518286 -1.6101332e-21
-1.517286 -1.63550665e-21
-1.516286 -1.57474355e-21
-1.515286 -1.4183806495e-21
-1.514286 -1.1602577099999999e-21
-1.513286 -7.982927504999999e-22
-1.512286 -3.351624399999999e-22
-1.511286 2.2115835e-22
-1.510286 8.57040695e-22
-1.509286 1.5530648500000002e-21
-1.508286 2.284133555e-21
-1.507286 3.0198512000000003e-21
-1.506286 3.725178049999999e-21
-1.505286 4.36135115e-21
-1.504286 4.8870440000000004e-21
-1.503286 5.259739000000001e-21
-1.502286 5.437252e-21
-1.501286 5.379345e-21
-1.500286 5.049361000000002e-21
-1.499286 4.4157969999999984e-21
-1.498286 3.4537484999999996e-21
-1.497286 2.146133e-21
-1.496286 4.846245000000006e-22
-1.495286 -1.5297269999999976e-21
-1.494286 -3.886244500000002e-21
-1.493286 -6.564766500000001e-21
-1.492286 -9.536145e-21
-1.491286 -1.27630617e-20
-1.490286 -1.62011204e-20
-1.489286 -1.98001128e-20
-1.488286 -2.3505342599999997e-20
-1.487286 -2.7258907500000003e-20
-1.486286 -3.1000819500000005e-20
-1.485286 -3.466981749999999e-20
-1.484286 -3.8203799999999993e-20
-1.483286 -4.153981000000001e-20
-1.482286 -4.4613505000000004e-20
-1.481286 -4.735808999999998e-20
-1.480286 -4.9702799999999997e-20
-1.479286 -5.157115500000002e-20
-1.478286 -5.2878845000000015e-20
-1.477286 -5.3531744999999994e-20
-1.476286 -5.3424245e-20
-1.475286 -5.2438029999999985e-20
-1.474286 -5.0441799999999975e-20
-1.473286 -4.729213e-20
-1.472286 -4.2835700000000023e-20
-1.471286 -3.6913089999999997e-20
-1.470286 -2.9364475000000003e-20
-1.469286 -2.0036990000000002e-20
-1.468286 -8.793709999999997e-21
-1.467286 4.47580000000004e-21
-1.466286 1.9843795000000046e-20
-1.465286 3.7332249999999987e-20
-1.464286 5.690085499999995e-20
-1.463286 7.843545499999997e-20
-1.462286 1.0173858000000004e-19
-1.461286 1.2652236499999999e-19
-1.460286 1.5240481999999998e-19
-1.459286 1.7891054270000002e-19
-1.458286 2.0547624999999998e-19
-1.457286 2.314620373e-19
-1.456286 2.56168435e-19
-1.455286 2.7885934999999995e-19
-1.454286 2.9879077000000005e-19
-1.453286 3.1524435000000006e-19
-1.452286 3.2756494999999993e-19
-1.451286 3.3520145e-19
-1.450286 3.377477999999999e-19
-1.449286 3.3498384999999997e-19
-1.448286 3.269126500000002e-19
-1.447286 3.1379244999999986e-19
-1.446286 2.9616204999999994e-19
-1.445286 2.748551000000002e-19
-1.444286 2.5100385e-19
-1.443286 2.260292999999998e-19
-1.442286 2.016168999999998e-19
-1.441286 1.7967805000000023e-19
-1.440286 1.6229660000000005e-19
-1.439286 1.516618499999999e-19
-1.438286 1.4998930000000023e-19
-1.437286 1.5943130000000023e-19
-1.436286 1.8198169999999958e-19
-1.435286 2.1937619999999946e-19
-1.434286 2.729929000000004e-19
-1.433286 3.4375845000000036e-19
-1.432286 4.320628999999996e-19
-1.431286 5.376859999999996e-19
-1.430286 6.5974015e-19
-1.429286 7.9663375000000005e-19
-1.428286 9.460551500000004e-19
-1.427286 1.1049793499999998e-18
-1.426286 1.2696975000000005e-18
-1.425286 1.4358694999999999e-18
-1.424286 1.5985959999999996e-18
-1.423286 1.7525100000000002e-18
-1.422286 1.8918774999999994e-18
-1.421286 2.0107114999999994e-18
-1.420286 2.1028920000000006e-18
-1.419286 2.1622805000000003e-18
-1.418286 2.1828325000000004e-18
-1.417286 2.158702000000001e-18
-1.416286 2.0843344999999987e-18
-1.415286 1.9545400000000004e-18
-1.414286 1.7645544999999993e-18
-1.413286 1.5100929999999978e-18
-1.412286 1.1873820000000018e-18
-1.411286 7.931850000000007e-19
-1.410286 3.2482549999999853e-19
-1.409286 -2.1979049999999845e-19
-1.408286 -8.421340000000001e-19
-1.407286 -1.543009500000002e-18
-1.406286 -2.3224909999999988e-18
-1.405286 -3.1798224999999985e-18
-1.404286 -4.113300000000002e-18
-1.403286 -5.120119000000001e-18
-1.402286 -6.196191999999999e-18
-1.401286 -7.33594295e-18
-1.400286 -8.532091199999999e-18
-1.399286 -9.775421049999998e-18
-1.398286 -1.10545538e-17
-1.397286 -1.23557545e-17
-1.396286 -1.3662764000000003e-17
-1.395286 -1.49566945e-17
-1.394286 -1.6215999e-17
-1.393286 -1.7416523000000002e-17
-1.392286 -1.8531690499999997e-17
-1.391286 -1.9532754999999994e-17
-1.390286 -2.0389244999999997e-17
-1.389286 -2.1069500000000013e-17
-1.388286 -2.154127500000001e-17
-1.387286 -2.1772579999999986e-17
-1.386286 -2.1732545000000005e-17
-1.385286 -2.1392324999999998e-17
-1.384286 -2.0726114999999994e-17
-1.383286 -1.971219000000001e-17
-1.382286 -1.833385499999999e-17
-1.381286 -1.6580349999999998e-17
-1.380286 -1.4447699999999997e-17
-1.379286 -1.1939449999999988e-17
-1.378286 -9.067120000000018e-18
-1.377286 -5.850544999999992e-18
-1.376286 -2.3180450000000034e-18
-1.375286 1.4937299999999983e-18
-1.374286 5.5401900000000126e-18
-1.373286 9.769274999999975e-18
-1.372286 1.4122270000000003e-17
-1.371286 1.8534785e-17
-1.370286 2.2937754999999994e-17
-1.369286 2.7258770000000004e-17
-1.368286 3.14233e-17
-1.367286 3.5355955e-17
-1.366286 3.898182e-17
-1.365286 4.2227675e-17
-1.364286 4.5023115e-17
-1.363286 4.730161499999999e-17
-1.362286 4.900145599999999e-17
-1.361286 5.0066523500000004e-17
-1.360286 5.0447039e-17
-1.359286 5.01001965e-17
-1.358286 4.899075499999999e-17
-1.357286 4.7091680000000016e-17
-1.356286 4.4384785e-17
-1.355286 4.086146000000001e-17
-1.354286 3.6523605e-17
-1.353286 3.1384754999999986e-17
-1.352286 2.5471225000000002e-17
-1.351286 1.882361e-17
-1.350286 1.1498520000000022e-17
-1.349286 3.570224999999999e-18
-1.348286 -4.8675200000000046e-18
-1.347286 -1.3699629999999994e-17
-1.346286 -2.2788060000000032e-17
-1.345286 -3.1970530000000014e-17
-1.344286 -4.105962499999998e-17
-1.343286 -4.984245999999999e-17
-1.342286 -5.808124500000001e-17
-1.341286 -6.5514745e-17
-1.340286 -7.186074149999999e-17
-1.339286 -7.681974825e-17
-1.338286 -8.007994149999999e-17
-1.337286 -8.132337174999999e-17
-1.336286 -8.023340199999999e-17
-1.335286 -7.650332e-17
-1.334286 -6.984591499999999e-17
-1.333286 -6.000381499999999e-17
-1.332286 -4.6760460000000017e-17
-1.331286 -2.995109000000001e-17
-1.330286 -9.473539999999976e-18
-1.329286 1.4701340000000027e-17
-1.328286 4.252053499999999e-17
-1.327286 7.384107499999997e-17
-1.326286 1.0842402e-16
-1.325286 1.45930779e-16
-1.324286 1.8592177e-16
-1.323286 2.27858086e-16
-1.322286 2.7110594999999997e-16
-1.321286 3.1494417000000003e-16
-1.320286 3.5857462500000003e-16
-1.319286 4.0113549999999987e-16
-1.318286 4.417169500000001e-16
-1.317286 4.793794e-16
-1.316286 5.131732499999998e-16
-1.315286 5.421592500000001e-16
-1.314286 5.654305999999999e-16
-1.313286 5.821346499999998e-16
-1.312286 5.914934499999998e-16
-1.311286 5.928232000000001e-16
-1.310286 5.855521000000001e-16
-1.309286 5.69236e-16
-1.308286 5.435698000000003e-16
-1.307286 5.083968e-16
-1.306286 4.637141999999999e-16
-1.305286 4.096741499999998e-16
-1.304286 3.465818999999999e-16
-1.303286 2.7488889999999987e-16
-1.302286 1.9518394999999998e-16
-1.301286 1.0818005e-16
-1.300286 1.4697599999999714e-17
-1.299286 -8.435305e-17
-1.298286 -1.879929499999998e-16
-1.297286 -2.9519649999999974e-16
-1.296286 -4.0491460000000026e-16
-1.295286 -5.160983499999997e-16
-1.294286 -6.277227999999997e-16
-1.293286 -7.388096000000005e-16
-1.292286 -8.4845015e-16
-1.291286 -9.558265999999998e-16
-1.290286 -1.06023015e-15
-1.289286 -1.1610785999999998e-15
-1.288286 -1.2579308000000002e-15
-1.287286 -1.350498445e-15
-1.286286 -1.4386538e-15
-1.285286 -1.5224343050000004e-15
-1.284286 -1.6020431499999997e-15
-1.283286 -1.6778439500000001e-15
-1.282286 -1.7503507e-15
-1.281286 -1.82021225e-15
-1.280286 -1.8881898e-15
-1.279286 -1.9551274999999995e-15
-1.278286 -2.021917499999999e-15
-1.277286 -2.0894529999999995e-15
-1.276286 -2.158577000000001e-15
-1.275286 -2.2300254999999997e-15
-1.274286 -2.3043615000000008e-15
-1.273286 -2.381900000000001e-15
-1.272286 -2.4626319999999996e-15
-1.271286 -2.5461450000000007e-15
-1.270286 -2.6315455e-15
-1.269286 -2.7173784999999987e-15
-1.268286 -2.8015484999999986e-15
-1.267286 -2.8812614999999984e-15
-1.266286 -2.9529665000000025e-15
-1.265286 -3.0123205000000023e-15
-1.264286 -3.054172999999997e-15
-1.263286 -3.0725699999999986e-15
-1.262286 -3.0607905000000013e-15
-1.261286 -3.0114105000000012e-15
-1.260286 -2.9164034999999996e-15
-1.259286 -2.7672760000000002e-15
-1.258286 -2.555236e-15
-1.257286 -2.2714069999999966e-15
-1.256286 -1.9070675000000017e-15
-1.255286 -1.4539220000000002e-15
-1.254286 -9.044134999999974e-16
-1.253286 -2.520370000000015e-16
-1.252286 5.08315499999998e-16
-1.251286 1.3800010000000007e-15
-1.250286 2.364289e-15
-1.249286 3.460021499999998e-15
-1.248286 4.663303000000002e-15
-1.247286 5.967232e-15
-1.246286 7.361657e-15
-1.245286 8.833013e-15
-1.244286 1.0364213499999997e-14
-1.243286 1.1934605999999997e-14
-1.242286 1.3520035850000002e-14
-1.241286 1.50929875e-14
-1.240286 1.6622818650000002e-14
-1.239286 1.8076092999999997e-14
-1.238286 1.9417023e-14
-1.237286 2.0607990000000002e-14
-1.236286 2.1610161500000005e-14
-1.235286 2.2384195e-14
-1.234286 2.2891025000000002e-14
-1.233286 2.3092704999999998e-14
-1.232286 2.2953294999999987e-14
-1.231286 2.2439789999999994e-14
-1.230286 2.1523075000000004e-14
-1.229286 2.0178885000000007e-14
-1.228286 1.8388710000000003e-14
-1.227286 1.6140729999999993e-14
-1.226286 1.3430670000000008e-14
-1.225286 1.0262530000000015e-14
-1.224286 6.649304999999995e-15
-1.223286 2.61355e-15
-1.222286 -1.812170000000008e-15
-1.221286 -6.584975000000005e-15
-1.220286 -1.1651569999999993e-14
-1.219286 -1.6948239999999998e-14
-1.218286 -2.2401075000000006e-14
-1.217286 -2.7926415000000002e-14
-1.216286 -3.343146499999999e-14
-1.215286 -3.8815175e-14
-1.214286 -4.396929000000001e-14
-1.213286 -4.877963399999999e-14
-1.212286 -5.31276795e-14
-1.211286 -5.68922625e-14
-1.210286 -5.99515355e-14
-1.209286 -6.21851185e-14
-1.208286 -6.347644000000001e-14
-1.207286 -6.371522999999999e-14
-1.206286 -6.280009e-14
-1.205286 -6.0641245e-14
-1.204286 -5.716330999999998e-14
-1.203286 -5.230800500000003e-14
-1.202286 -4.6036924999999984e-14
-1.201286 -3.833413499999996e-14
-1.200286 -2.920859500000002e-14
-1.199286 -1.8696430000000017e-14
-1.198286 -6.862869999999978e-15
-1.197286 6.196265000000019e-15
-1.196286 2.035338e-14
-1.195286 3.544842999999997e-14
-1.194286 5.1288879999999963e-14
-1.193286 6.765022e-14
-1.192286 8.427718000000001e-14
-1.191286 1.0088557500000002e-13
-1.190286 1.1716487500000001e-13
-1.189286 1.3278158149999999e-13
-1.188286 1.47383295e-13
-1.187286 1.606034385e-13
-1.186286 1.7206672e-13
-1.185286 1.8139525000000002e-13
-1.184286 1.8821506499999998e-13
-1.183286 1.9216338999999997e-13
-1.182286 1.9289608999999995e-13
-1.181286 1.9009519999999995e-13
-1.180286 1.8347710000000006e-13
-1.179286 1.7280039999999998e-13
-1.178286 1.5787354999999994e-13
-1.177286 1.3856210000000002e-13
-1.176286 1.1479609999999995e-13
-1.175286 8.657645e-14
-1.174286 5.398025000000004e-14
-1.173286 1.716590000000004e-14
-1.172286 -2.3623399999999913e-14
-1.171286 -6.805720000000006e-14
-1.170286 -1.1571635000000005e-13
-1.169286 -1.6609329999999994e-13
-1.168286 -2.185938e-13
-1.167286 -2.7254e-13
-1.166286 -3.27175205e-13
-1.165286 -3.8167042e-13
-1.164286 -4.351324335e-13
-1.163286 -4.866133549999999e-13
-1.162286 -5.351218915e-13
-1.161286 -5.79635975e-13
-1.160286 -6.1911702e-13
-1.159286 -6.525249999999999e-13
-1.158286 -6.788348499999998e-13
-1.157286 -6.9705435e-13
-1.156286 -7.062413500000002e-13
-1.155286 -7.055227e-13
-1.154286 -6.941133999999999e-13
-1.153286 -6.713341500000003e-13
-1.152286 -6.366306499999998e-13
-1.151286 -5.895904999999999e-13
-1.150286 -5.299594e-13
-1.149286 -4.576575499999997e-13
-1.148286 -3.7279174999999997e-13
-1.147286 -2.7566750000000015e-13
-1.146286 -1.6679800000000042e-13
-1.145286 -4.690875000000023e-14
-1.144286 8.305720000000037e-14
-1.143286 2.2193980000000033e-13
-1.142286 3.6836704999999953e-13
-1.141286 5.207608499999997e-13
-1.140286 6.773487500000004e-13
-1.139286 8.36179e-13
-1.138286 9.951386499999996e-13
-1.137286 1.1519774000000002e-12
-1.136286 1.3043331000000003e-12
-1.135286 1.4497615499999998e-12
-1.134286 1.58576959e-12
-1.133286 1.70985015e-12
-1.132286 1.81952076e-12
-1.131286 1.9123620000000005e-12
-1.130286 1.9860587999999994e-12
-1.129286 2.0384420499999995e-12
-1.128286 2.0675278e-12
-1.127286 2.0715595500000003e-12
-1.126286 2.049044500000001e-12
-1.125286 1.9987919999999997e-12
-1.124286 1.9199444999999998e-12
-1.123286 1.812007e-12
-1.122286 1.6748749999999994e-12
-1.121286 1.5088495000000013e-12
-1.120286 1.3146535000000009e-12
-1.119286 1.0934429999999977e-12
-1.118286 8.468040000000001e-13
-1.117286 5.767510000000022e-13
-1.116286 2.8571600000000044e-13
-1.115286 -2.3474500000001424e-14
-1.114286 -3.476210000000001e-13
-1.113286 -6.831824999999996e-13
-1.112286 -1.0263155000000017e-12
-1.111286 -1.37292e-12
-1.110286 -1.7186864999999988e-12
-1.109286 -2.0591554999999993e-12
-1.108286 -2.389772500000001e-12
-1.107286 -2.705948500000001e-12
-1.106286 -3.003129999999999e-12
-1.105286 -3.2768622e-12
-1.104286 -3.522856850000001e-12
-1.103286 -3.737058985e-12
-1.102286 -3.9157127e-12
-1.101286 -4.055423765e-12
-1.100286 -4.1532179499999996e-12
-1.099286 -4.20659805e-12
-1.098286 -4.2135895e-12
-1.097286 -4.172784500000001e-12
-1.096286 -4.083381499999999e-12
-1.095286 -3.945204499999998e-12
-1.094286 -3.758723499999998e-12
-1.093286 -3.525066500000001e-12
-1.092286 -3.246015500000001e-12
-1.091286 -2.923993500000002e-12
-1.090286 -2.5620414999999983e-12
-1.089286 -2.1637904999999975e-12
-1.088286 -1.7334160000000018e-12
-1.087286 -1.275586499999999e-12
-1.086286 -7.953984999999984e-13
-1.085286 -2.983065000000041e-13
-1.084286 2.0994499999999755e-13
-1.083286 7.23411000000002e-13
-1.082286 1.2360384999999998e-12
-1.081286 1.741756499999999e-12
-1.080286 2.2345625000000008e-12
-1.079286 2.708625000000002e-12
-1.078286 3.1583730000000005e-12
-1.077286 3.5785815e-12
-1.076286 3.964462499999999e-12
-1.075286 4.311738e-12
-1.074286 4.616710500000001e-12
-1.073286 4.876322999999999e-12
-1.072286 5.0882055e-12
-1.071286 5.250709950000001e-12
-1.070286 5.362934399999999e-12
-1.069286 5.4247302e-12
-1.068286 5.43669515e-12
-1.067286 5.400151850000001e-12
-1.066286 5.31711345e-12
-1.065286 5.190229500000001e-12
-1.064286 5.0227255000000006e-12
-1.063286 4.818326999999997e-12
-1.062286 4.581171999999998e-12
-1.061286 4.315715000000002e-12
-1.060286 4.02662e-12
-1.059286 3.718656e-12
-1.058286 3.396578500000001e-12
-1.057286 3.065022999999997e-12
-1.056286 2.7283935000000003e-12
-1.055286 2.3907430000000045e-12
-1.054286 2.0556855000000007e-12
-1.053286 1.726300499999996e-12
-1.052286 1.4050530000000005e-12
-1.051286 1.0937235000000041e-12
-1.050286 7.933599999999955e-13
-1.049286 5.042519999999969e-13
-1.048286 2.2590100000000414e-13
-1.047286 -4.2960500000001103e-14
-1.046286 -3.043495000000008e-13
-1.045286 -5.609844999999985e-13
-1.044286 -8.162115000000031e-13
-1.043286 -1.0739160000000007e-12
-1.042286 -1.3384204999999965e-12
-1.041286 -1.6143525000000007e-12
-1.040286 -1.9064935000000007e-12
-1.039286 -2.219636499999996e-12
-1.038286 -2.5584075000000016e-12
-1.037286 -2.927086500000002e-12
-1.036286 -3.329430000000001e-12
-1.035286 -3.768481500000002e-12
-1.034286 -4.246398499999998e-12
-1.033286 -4.7642779999999984e-12
-1.032286 -5.3219885e-12
-1.031286 -5.9180299999999976e-12
-1.030286 -6.5494085e-12
-1.029286 -7.211532150000001e-12
-1.028286 -7.898138179999998e-12
-1.027286 -8.60125595e-12
-1.026286 -9.31119882e-12
-1.025286 -1.0016596399999998e-11
-1.024286 -1.07044695e-11
-1.023286 -1.1360346500000003e-11
-1.022286 -1.1968411499999998e-11
-1.021286 -1.2511713999999996e-11
-1.020286 -1.2972405000000002e-11
-1.019286 -1.3332018500000001e-11
-1.018286 -1.3571789999999994e-11
-1.017286 -1.3672994999999997e-11
-1.016286 -1.361733e-11
-1.015286 -1.3387349999999999e-11
-1.014286 -1.2966840000000008e-11
-1.013286 -1.2341235000000005e-11
-1.012286 -1.1498104999999996e-11
-1.011286 -1.0427540000000003e-11
-1.010286 -9.122554999999992e-12
-1.009286 -7.579484999999992e-12
-1.008286 -5.798345000000017e-12
-1.007286 -3.783120000000004e-12
-1.006286 -1.5420449999999881e-12
-1.005286 9.122100000000055e-13
-1.004286 3.5623799999999883e-12
-1.003286 6.3865450000000024e-12
-1.002286 9.35818000000001e-12
-1.001286 1.2446194999999989e-11
-1.000286 1.5615140000000002e-11
-0.9992857 1.8825485000000006e-11
-0.9982857 2.2033974999999998e-11
-0.9972857 2.5194055e-11
-0.9962857 2.8256419999999996e-11
-0.9952857 3.11696295e-11
-0.9942857 3.3880769655e-11
-0.9932857 3.6336228500000005e-11
-0.9922857 3.8482501845000004e-11
-0.9912857 4.026705199999999e-11
-0.9902857 4.16392035e-11
-0.9892857 4.2551075e-11
-0.9882857 4.295848999999999e-11
-0.9872857 4.2821910000000004e-11
-0.9862857 4.2107355000000015e-11
-0.9852857 4.0787220000000006e-11
-0.9842857 3.8841149999999984e-11
-0.9832857 3.625677999999999e-11
-0.9822857 3.303032500000001e-11
-0.9812857 2.9167220000000025e-11
-0.9802857 2.468256000000001e-11
-0.9792857 1.9601399999999986e-11
-0.9782857 1.3958975000000002e-11
-0.9772857 7.800685000000004e-12
-0.9762857 1.1820149999999838e-12
-0.9752857 -5.831694999999989e-12
-0.9742857 -1.3165749999999991e-11
-0.9732857 -2.073670000000002e-11
-0.9722857 -2.8453090000000012e-11
-0.9712857 -3.621635500000001e-11
-0.9702857 -4.392197999999997e-11
-0.9692857 -5.146066999999999e-11
-0.9682857 -5.871968000000001e-11
-0.9672857 -6.558438499999999e-11
-0.9662857 -7.1939755e-11
-0.9652857 -7.76720345e-11
-0.9642857 -8.267051049999999e-11
-0.9632857 -8.68292005e-11
-0.9622857 -9.00486245e-11
-0.9612857 -9.2237565e-11
-0.9602857 -9.331474000000001e-11
-0.9592857 -9.321050000000001e-11
-0.9582857 -9.1868305e-11
-0.9572857 -8.924612499999997e-11
-0.9562857 -8.531779500000001e-11
-0.9552857 -8.007398500000005e-11
-0.9542857 -7.352313999999997e-11
-0.9532857 -6.569223e-11
-0.9522857 -5.662696500000005e-11
-0.9512857 -4.639226499999994e-11
-0.9502857 -3.507184999999998e-11
-0.9492857 -2.276805000000005e-11
-0.9482857 -9.601349999999992e-12
-0.9472857 4.2910000000000535e-12
-0.9462857 1.8756000000000022e-11
-0.9452857 3.362619999999993e-11
-0.9442857 4.8721545000000014e-11
-0.9432857 6.385159500000007e-11
-0.9422857 7.881747499999995e-11
-0.9412857 9.3414395e-11
-0.9402857 1.0743425000000002e-10
-0.9392857 1.20668335e-10
-0.9382857 1.3291024e-10
-0.9372857 1.4395869e-10
-0.9362857 1.5362055650000002e-10
-0.9352857 1.6171376e-10
-0.9342857 1.680701885e-10
-0.9332857 1.72538485e-10
-0.9322857 1.7498670499999999e-10
-0.9312857 1.7530477499999995e-10
-0.9302857 1.7340676499999999e-10
-0.9292857 1.6923296500000004e-10
-0.9282857 1.6275137500000003e-10
-0.9272857 1.5395934999999995e-10
-0.9262857 1.4288454999999995e-10
-0.9252857 1.2958530000000002e-10
-0.9242857 1.1415114999999995e-10
-0.9232857 9.670255000000002e-11
-0.9222857 7.739025000000004e-11
-0.9212857 5.6394349999999964e-11
-0.9202857 3.392250000000007e-11
-0.9192857 1.0208249999999981e-11
-0.9182857 -1.4491300000000046e-11
-0.9172857 -3.9898400000000006e-11
-0.9162857 -6.571739999999995e-11
-0.9152857 -9.163830000000003e-11
-0.9142857 -1.1734050000000004e-10
-0.9132857 -1.424967499999999e-10
-0.9122857 -1.6677709999999997e-10
-0.9112857 -1.8985335000000008e-10
-0.9102857 -2.1140322500000006e-10
-0.9092857 -2.3111480499999997e-10
-0.9082857 -2.4869103e-10
-0.9072857 -2.6385366000000004e-10
-0.9062857 -2.763475849999999e-10
-0.9052857 -2.8594458500000005e-10
-0.9042857 -2.9244694e-10
-0.9032857 -2.9569074999999997e-10
-0.9022857 -2.9554867e-10
-0.9012857 -2.9193245000000005e-10
-0.9002857 -2.8479480000000004e-10
-0.8992857 -2.7413085000000003e-10
-0.8982857 -2.599793499999999e-10
-0.8972857 -2.4242254999999986e-10
-0.8962857 -2.2158614999999994e-10
-0.8952857 -1.9763860000000002e-10
-0.8942857 -1.7078964999999998e-10
-0.8932857 -1.4128829999999988e-10
-0.8922857 -1.094204000000002e-10
-0.8912857 -7.55054000000002e-11
-0.8902857 -3.9893199999999996e-11
-0.8892857 -2.9601999999999962e-12
-0.8882857 3.489540000000019e-11
-0.8872857 7.325819999999994e-11
-0.8862857 1.1170024999999994e-10
-0.8852857 1.497861e-10
-0.8842857 1.8707874999999993e-10
-0.8832857 2.2314445000000007e-10
-0.8822857 2.5755815e-10
-0.8812857 2.899087000000001e-10
-0.8802857 3.198040499999999e-10
-0.8792857 3.4687635e-10
-0.8782857 3.70786105e-10
-0.8772857 3.9122671999999997e-10
-0.8762857 4.0792834999999995e-10
-0.8752857 4.20661165e-10
-0.8742857 4.2923835499999997e-10
-0.8732857 4.3351836499999997e-10
-0.8722857 4.3340679000000013e-10
-0.8712857 4.2885740000000006e-10
-0.8702857 4.198725499999999e-10
-0.8692857 4.065036499999999e-10
-0.8682857 3.8885015000000016e-10
-0.8672857 3.6705800000000016e-10
-0.8662857 3.4131834999999996e-10
-0.8652857 3.1186515e-10
-0.8642857 2.7897165000000003e-10
-0.8632857 2.4294749999999985e-10
-0.8622857 2.0413509999999997e-10
-0.8612857 1.629049499999999e-10
-0.8602857 1.1965169999999997e-10
-0.8592857 7.478925000000007e-11
-0.8582857 2.874630000000004e-11
-0.8572857 -1.803940000000006e-11
-0.8562857 -6.512550000000004e-11
-0.8552857 -1.1206940000000005e-10
-0.8542857 -1.5843394999999993e-10
-0.8532857 -2.0379174999999991e-10
-0.8522857 -2.477293500000001e-10
-0.8512857 -2.8985144999999983e-10
-0.8502857 -3.2978465000000016e-10
-0.8492857 -3.671810000000001e-10
-0.8482857 -4.017204499999998e-10
-0.8472857 -4.3311339999999996e-10
-0.8462857 -4.611033e-10
-0.8452857 -4.8546745e-10
-0.8442857 -5.06018265e-10
-0.8432857 -5.2260391e-10
-0.8422857 -5.35108345e-10
-0.8412857 -5.434509399999999e-10
-0.8402857 -5.4758554e-10
-0.8392857 -5.474995000000001e-10
-0.8382857 -5.432121e-10
-0.8372857 -5.347726999999997e-10
-0.8362857 -5.222588500000002e-10
-0.8352857 -5.057739000000002e-10
-0.8342857 -4.854445499999997e-10
-0.8332857 -4.6141899999999983e-10
-0.8322857 -4.3386400000000023e-10
-0.8312857 -4.029623500000001e-10
-0.8302857 -3.6891115e-10
-0.8292857 -3.3191865e-10
-0.8282857 -2.9220370000000013e-10
-0.8272857 -2.4999300000000016e-10
-0.8262857 -2.055189499999998e-10
-0.8252857 -1.5902024999999944e-10
-0.8242857 -1.1073974999999994e-10
-0.8232857 -6.092300000000029e-11
-0.8222857 -9.819499999999764e-12
-0.8212857 4.231774999999988e-11
-0.8202857 9.523259999999962e-11
-0.8192857 1.486650999999999e-10
-0.8182857 2.0235075000000032e-10
-0.8172857 2.560194500000003e-10
-0.8162857 3.0939469999999985e-10
-0.8152857 3.6219194999999997e-10
-0.8142857 4.1411864999999994e-10
-0.8132857 4.6487255e-10
-0.8122857 5.141402e-10
-0.8112857 5.615970499999999e-10
-0.8102857 6.069063999999997e-10
-0.8092857 6.497192500000002e-10
-0.8082857 6.896746500000001e-10
-0.8072857 7.2639992e-10
-0.8062857 7.595122854999999e-10
-0.8052857 7.886202000000001e-10
-0.8042857 8.133253645e-10
-0.8032857 8.332260300000001e-10
-0.8022857 8.479202500000001e-10
-0.8012857 8.5701015e-10
-0.8002857 8.601069e-10
-0.7992857 8.568354499999998e-10
-0.7982857 8.468411500000003e-10
-0.7972857 8.297968500000003e-10
-0.7962857 8.054083999999998e-10
-0.7952857 7.734223999999999e-10
-0.7942857 7.3363525e-10
-0.7932857 6.858993e-10
-0.7922857 6.301316500000002e-10
-0.7912857 5.663210000000001e-10
-0.7902857 4.945349999999998e-10
-0.7892857 4.149274999999998e-10
-0.7882857 3.2774549999999973e-10
-0.7872857 2.3333350000000004e-10
-0.7862857 1.3213800000000047e-10
-0.7852857 2.4712999999999817e-11
-0.7842857 -8.828150000000092e-11
-0.7832857 -2.0607449999999915e-10
-0.7822857 -3.2778849999999953e-10
-0.7812857 -4.524415000000009e-10
-0.7802857 -5.789479999999999e-10
-0.7792857 -7.061284999999993e-10
-0.7782857 -8.327163499999998e-10
-0.7772857 -9.573671000000005e-10
-0.7762857 -1.07867035e-09
-0.7752857 -1.19516385e-09
-0.7742857 -1.3053469e-09
-0.7732857 -1.4076987999999998e-09
-0.7722857 -1.5006966000000002e-09
-0.7712857 -1.5828333399999996e-09
-0.7702857 -1.6526398e-09
-0.7692857 -1.7087048100000002e-09
-0.7682857 -1.7496973999999999e-09
-0.7672857 -1.7743882000000004e-09
-0.7662857 -1.7816715999999998e-09
-0.7652857 -1.7705879e-09
-0.7642857 -1.7403425000000008e-09
-0.7632857 -1.6903249999999997e-09
-0.7622857 -1.6201294999999997e-09
-0.7612857 -1.5295700000000001e-09
-0.7602857 -1.4186945e-09
-0.7592857 -1.2877970000000003e-09
-0.7582857 -1.1374244999999991e-09
-0.7572857 -9.68384999999999e-10
-0.7562857 -7.817525000000008e-10
-0.7552857 -5.78863e-10
-0.7542857 -3.6131349999999813e-10
-0.7532857 -1.3095150000000143e-10
-0.7522857 1.101384999999987e-10
-0.7512857 3.596420000000006e-10
-0.7502857 6.150395000000002e-10
-0.7492857 8.736285000000003e-10
-0.7482857 1.1325479999999993e-09
-0.7472857 1.3888089999999994e-09
-0.7462857 1.6393255000000006e-09
-0.7452857 1.8809495000000005e-09
-0.7442857 2.1105099999999996e-09
-0.7432857 2.3248484999999994e-09
-0.7422857 2.52086135e-09
-0.7412857 2.6955431e-09
-0.7402857 2.8460242499999998e-09
-0.7392857 2.9696158499999994e-09
-0.7382857 3.0638498000000003e-09
-0.7372857 3.12651855e-09
-0.7362857 3.155712099999999e-09
-0.7352857 3.1498545e-09
-0.7342857 3.107735500000001e-09
-0.7332857 3.0285395000000002e-09
-0.7322857 2.9118709999999985e-09
-0.7312857 2.757773499999999e-09
-0.7302857 2.5667455000000015e-09
-0.7292857 2.3397500000000003e-09
-0.7282857 2.078221999999999e-09
-0.7272857 1.784059000000001e-09
-0.7262857 1.4596205000000003e-09
-0.7252857 1.1077159999999995e-09
-0.7242857 7.315735000000005e-10
-0.7232857 3.348270000000002e-10
-0.7222857 -7.85219999999992e-11
-0.7212857 -5.041454999999994e-10
-0.7202857 -9.37424000000001e-10
-0.7192857 -1.3735000000000015e-09
-0.7182857 -1.8073269999999997e-09
-0.7172857 -2.2337304999999984e-09
-0.7162857 -2.647463500000002e-09
-0.7152857 -3.0432670000000015e-09
-0.7142857 -3.415944999999999e-09
-0.7132857 -3.7604165e-09
-0.7122857 -4.071787e-09
-0.7112857 -4.345416600000001e-09
-0.7102857 -4.576978899999999e-09
-0.7092857 -4.76252675e-09
-0.7082857 -4.8985480500000004e-09
-0.7072857 -4.98202365e-09
-0.7062857 -5.01047455e-09
-0.7052857 -4.982007999999999e-09
-0.7042857 -4.895360500000001e-09
-0.7032857 -4.7499245e-09
-0.7022857 -4.545775999999999e-09
-0.7012857 -4.283692500000001e-09
-0.7002857 -3.965158000000001e-09
-0.6992857 -3.5923669999999995e-09
-0.6982857 -3.168221499999998e-09
-0.6972857 -2.696305000000001e-09
-0.6962857 -2.1808565000000033e-09
-0.6952857 -1.6267424999999968e-09
-0.6942857 -1.0394139999999955e-09
-0.6932857 -4.248475000000036e-10
-0.6922857 2.1051399999999694e-10
-0.6912857 8.598130000000004e-10
-0.6902857 1.5158665000000014e-09
-0.6892857 2.1712425000000004e-09
-0.6882857 2.8183375000000017e-09
-0.6872857 3.4494675000000014e-09
-0.6862857 4.056959999999997e-09
-0.6852857 4.6332475e-09
-0.6842857 5.1709585000000005e-09
-0.6832857 5.663014e-09
-0.6822857 6.1027185000000005e-09
-0.6812857 6.483848499999999e-09
-0.6802857 6.800736349999999e-09
-0.6792857 7.048352750000001e-09
-0.6782857 7.22238065e-09
-0.6772857 7.319281250000001e-09
-0.6762857 7.336352500000002e-09
-0.6752857 7.2717759999999994e-09
-0.6742857 7.1246585e-09
-0.6732857 6.895059499999999e-09
-0.6722857 6.584004500000001e-09
-0.6712857 6.1934970000000025e-09
-0.6702857 5.726508999999998e-09
-0.6692857 5.186955999999999e-09
-0.6682857 4.579667500000001e-09
-0.6672857 3.910348499999998e-09
-0.6662857 3.1855239999999975e-09
-0.6652857 2.412469e-09
-0.6642857 1.599133500000001e-09
-0.6632857 7.540575000000015e-10
-0.6622857 -1.1372200000000039e-10
-0.6612857 -9.947744999999994e-10
-0.6602857 -1.879386e-09
-0.6592857 -2.7576655e-09
-0.6582857 -3.6196714999999978e-09
-0.6572857 -4.455521000000001e-09
-0.6562857 -5.255510000000003e-09
-0.6552857 -6.010236499999999e-09
-0.6542857 -6.71071e-09
-0.6532857 -7.3484690000000005e-09
-0.6522857 -7.915681499999999e-09
-0.6512857 -8.405245e-09
-0.6502857 -8.810878500000001e-09
-0.6492857 -9.12720605e-09
-0.6482857 -9.349823149999998e-09
-0.6472857 -9.47535795e-09
-0.6462857 -9.50151835e-09
-0.6452857 -9.427129e-09
-0.6442857 -9.252144999999999e-09
-0.6432857 -8.977662999999998e-09
-0.6422857 -8.605917499999996e-09
-0.6412857 -8.140254999999999e-09
-0.6402857 -7.585097000000004e-09
-0.6392857 -6.945897500000001e-09
-0.6382857 -6.229080499999998e-09
-0.6372857 -5.441968500000003e-09
-0.6362857 -4.592704500000001e-09
-0.6352857 -3.6901419999999943e-09
-0.6342857 -2.743755000000003e-09
-0.6332857 -1.7635230000000025e-09
-0.6322857 -7.598450000000002e-10
-0.6312857 2.5662500000000143e-10
-0.6302857 1.2750800000000078e-09
-0.6292857 2.284688499999995e-09
-0.6282857 3.274720499999998e-09
-0.6272857 4.2346415000000035e-09
-0.6262857 5.154275499999996e-09
-0.6252857 6.023895e-09
-0.6242857 6.834336500000003e-09
-0.6232857 7.577096000000001e-09
-0.6222857 8.244430499999999e-09
-0.6212857 8.829432499999996e-09
-0.6202857 9.3261075e-09
-0.6192857 9.729439000000002e-09
-0.6182857 1.0035428499999998e-08
-0.6172857 1.02411384e-08
-0.6162857 1.034471865e-08
-0.6152857 1.03454146e-08
-0.6142857 1.0243566349999999e-08
-0.6132857 1.0040598500000001e-08
-0.6122857 9.7389935e-09
-0.6112857 9.342254500000002e-09
-0.6102857 8.854852500000002e-09
-0.6092857 8.282176999999996e-09
-0.6082857 7.630465999999999e-09
-0.6072857 6.9067255e-09
-0.6062857 6.118649000000002e-09
-0.6052857 5.274524e-09
-0.6042857 4.383147499999997e-09
-0.6032857 3.453719999999997e-09
-0.6022857 2.4957474999999986e-09
-0.6012857 1.518925000000003e-09
-0.6002857 5.330400000000068e-10
-0.5992857 -4.520999999999936e-10
-0.5982857 -1.426820000000007e-09
-0.5972857 -2.3816500000000095e-09
-0.5962857 -3.3074229999999937e-09
-0.5952857 -4.195360499999994e-09
-0.5942857 -5.0371520000000045e-09
-0.5932857 -5.825058e-09
-0.5922857 -6.5519554999999996e-09
-0.5912857 -7.211410500000002e-09
-0.5902857 -7.797730999999997e-09
-0.5892857 -8.306015999999997e-09
-0.5882857 -8.732187499999999e-09
-0.5872857 -9.073022500000002e-09
-0.5862857 -9.326171e-09
-0.5852857 -9.490161500000001e-09
-0.5842857 -9.5644041e-09
-0.5832857 -9.5491824e-09
-0.5822857 -9.4456309e-09
-0.5812857 -9.255712100000001e-09
-0.5802857 -8.9821805e-09
-0.5792857 -8.628541499999998e-09
-0.5782857 -8.199005000000001e-09
-0.5772857 -7.698427500000001e-09
-0.5762857 -7.132253499999998e-09
-0.5752857 -6.506454499999999e-09
-0.5742857 -5.8274620000000015e-09
-0.5732857 -5.102092999999999e-09
-0.5722857 -4.337478000000002e-09
-0.5712857 -3.540993500000004e-09
-0.5702857 -2.720184499999999e-09
-0.5692857 -1.8826924999999973e-09
-0.5682857 -1.0361885000000025e-09
-0.5672857 -1.8829900000000176e-10
-0.5662857 6.534539999999988e-10
-0.5652857 1.4817275000000023e-09
-0.5642857 2.2894040000000046e-09
-0.5632857 3.069641999999997e-09
-0.5622857 3.815938999999999e-09
-0.5612857 4.522169500000001e-09
-0.5602857 5.182624500000001e-09
-0.5592857 5.792046500000001e-09
-0.5582857 6.345656500000002e-09
-0.5572857 6.83918e-09
-0.5562857 7.268865499999999e-09
-0.5552857 7.6314995e-09
-0.5542857 7.924419000000002e-09
-0.5532857 8.145509999999998e-09
-0.5522857 8.293220099999998e-09
-0.5512857 8.36655155e-09
-0.5502857 8.36505785e-09
-0.5492857 8.288842450000001e-09
-0.5482857 8.138546549999998e-09
-0.5472857 7.915344e-09
-0.5462857 7.620930000000002e-09
-0.5452857 7.2575069999999996e-09
-0.5442857 6.8277819999999975e-09
-0.5432857 6.334947499999998e-09
-0.5422857 5.782665500000005e-09
-0.5412857 5.175070000000001e-09
-0.5402857 4.516745999999998e-09
-0.5392857 3.812708500000002e-09
-0.5382857 3.0684059999999976e-09
-0.5372857 2.2896909999999997e-09
-0.5362857 1.4828090000000028e-09
-0.5352857 6.543784999999984e-10
-0.5342857 -1.886325000000004e-10
-0.5332857 -1.0389229999999968e-09
-0.5322857 -1.8889105000000012e-09
-0.5312857 -2.7307450000000004e-09
-0.5302857 -3.5563539999999992e-09
-0.5292857 -4.357500500000004e-09
-0.5282857 -5.125828499999997e-09
-0.5272857 -5.852921999999997e-09
-0.5262857 -6.530374500000003e-09
-0.5252857 -7.149874000000002e-09
-0.5242857 -7.703276999999999e-09
-0.5232857 -8.182701499999999e-09
-0.5222857 -8.580628499999998e-09
-0.5212857 -8.8899992e-09
-0.5202857 -9.10432565e-09
-0.5192857 -9.2178028e-09
-0.5182857 -9.22541985e-09
-0.5172857 -9.123073e-09
-0.5162857 -8.907675999999999e-09
-0.5152857 -8.577267999999999e-09
-0.5142857 -8.1311165e-09
-0.5132857 -7.569802e-09
-0.5122857 -6.895300500000003e-09
-0.5112857 -6.111057000000002e-09
-0.5102857 -5.2220245e-09
-0.5092857 -4.234709500000002e-09
-0.5082857 -3.157183499999996e-09
-0.5072857 -1.9990624999999953e-09
-0.5062857 -7.714884999999997e-10
-0.5052857 5.129249999999971e-10
-0.5042857 1.8401839999999973e-09
-0.5032857 3.195008500000001e-09
-0.5022857 4.560961999999999e-09
-0.5012857 5.920619499999999e-09
-0.5002857 7.255730500000005e-09
-0.4992857 8.5474215e-09
-0.4982857 9.776420499999998e-09
-0.4972857 1.0923286499999998e-08
-0.4962857 1.19686715e-08
-0.4952857 1.289357905e-08
-0.4942857 1.3679632499999998e-08
-0.4932857 1.430936145e-08
-0.4922857 1.4766475499999999e-08
-0.4912857 1.5036144000000003e-08
-0.4902857 1.5105263499999998e-08
-0.4892857 1.4962716e-08
-0.4882857 1.4599613999999998e-08
-0.4872857 1.4009522999999998e-08
-0.4862857 1.3188668e-08
-0.4852857 1.2136110000000002e-08
-0.4842857 1.0853880000000007e-08
-0.4832857 9.347099999999996e-09
-0.4822857 7.624069999999998e-09
-0.4812857 5.696279999999999e-09
-0.4802857 3.5784299999999934e-09
-0.4792857 1.2883850000000043e-09
-0.4782857 -1.1529299999999951e-09
-0.4772857 -3.721635000000003e-09
-0.4762857 -6.391089999999999e-09
-0.4752857 -9.132094999999999e-09
-0.4742857 -1.1913149999999997e-08
-0.4732857 -1.4700775e-08
-0.4722857 -1.7459799000000004e-08
-0.4712857 -2.01537615e-08
-0.4702857 -2.27453145e-08
-0.4692857 -2.5196613499999995e-08
-0.4682857 -2.74697987e-08
-0.4672857 -2.9527454499999998e-08
-0.4662857 -3.1333074299999996e-08
-0.4652857 -3.28515505e-08
-0.4642857 -3.40496585e-08
-0.4632857 -3.489655e-08
-0.4622857 -3.536419499999999e-08
-0.4612857 -3.5427840000000007e-08
-0.4602857 -3.506647000000001e-08
-0.4592857 -3.4263159999999985e-08
-0.4582857 -3.3005455e-08
-0.4572857 -3.1285695e-08
-0.4562857 -2.9101310000000016e-08
-0.4552857 -2.6455010000000017e-08
-0.4542857 -2.3354969999999977e-08
-0.4532857 -1.9814989999999986e-08
-0.4522857 -1.5854504999999993e-08
-0.4512857 -1.1498590000000014e-08
-0.4502857 -6.7778699999999995e-09
-0.4492857 -1.7284150000000076e-09
-0.4482857 3.608464999999984e-09
-0.4472857 9.186510000000009e-09
-0.4462857 1.4954835000000017e-08
-0.4452857 2.0858340000000026e-08
-0.4442857 2.6838144999999975e-08
-0.4432857 3.283210999999998e-08
-0.4422857 3.8775415000000025e-08
-0.4412857 4.4601185000000006e-08
-0.4402857 5.024114999999999e-08
-0.4392857 5.5626345e-08
-0.4382857 6.068786e-08
-0.4372857 6.53575735e-08
-0.4362857 6.9568981e-08
-0.4352857 7.32579665e-08
-0.4342857 7.6363589e-08
-0.4332857 7.8828895e-08
-0.4322857 8.060165999999998e-08
-0.4312857 8.1635185e-08
-0.4302857 8.188897500000001e-08
-0.4292857 8.132943499999998e-08
-0.4282857 7.993044499999997e-08
-0.4272857 7.767397500000004e-08
-0.4262857 7.455051999999997e-08
-0.4252857 7.055944499999998e-08
-0.4242857 6.570937500000001e-08
-0.4232857 6.001845499999998e-08
-0.4222857 5.351433e-08
-0.4212857 4.623420000000006e-08
-0.4202857 3.822475000000005e-08
-0.4192857 2.9541649999999955e-08
-0.4182857 2.0249699999999947e-08
-0.4172857 1.0421899999999995e-08
-0.4162857 1.3905000000005483e-10
-0.4152857 -1.0510650000000013e-08
-0.4142857 -2.1433050000000066e-08
-0.4132857 -3.252839999999995e-08
-0.4122857 -4.369239999999996e-08
-0.4112857 -5.481739999999999e-08
-0.4102857 -6.579351000000004e-08
-0.4092857 -7.650967500000001e-08
-0.4082857 -8.6854875e-08
-0.4072857 -9.671944500000002e-08
-0.4062857 -1.0599622499999996e-07
-0.4052857 -1.1458187e-07
-0.4042857 -1.2237798500000004e-07
-0.4032857 -1.2929232e-07
-0.4022857 -1.3523985199999998e-07
-0.4012857 -1.4014383e-07
-0.4002857 -1.43936723e-07
-0.3992857 -1.46561075e-07
-0.3982857 -1.47970275e-07
-0.3972857 -1.48129145e-07
-0.3962857 -1.4701445e-07
-0.3952857 -1.4461529000000002e-07
-0.3942857 -1.4093320499999996e-07
-0.3932857 -1.3598244999999994e-07
-0.3922857 -1.2978984999999998e-07
-0.3912857 -1.2239465000000003e-07
-0.3902857 -1.1384805000000005e-07
-0.3892857 -1.0421279999999993e-07
-0.3882857 -9.356274999999998e-08
-0.3872857 -8.198185000000004e-08
-0.3862857 -6.956345e-08
-0.3852857 -5.640945000000009e-08
-0.3842857 -4.2629249999999925e-08
-0.3832857 -2.8338549999999906e-08
-0.3822857 -1.3658200000000015e-08
-0.3812857 1.2869999999999318e-09
-0.3802857 1.63696499999999e-08
-0.3792857 3.146085000000011e-08
-0.3782857 4.643160000000011e-08
-0.3772857 6.115419999999999e-08
-0.3762857 7.550340000000002e-08
-0.3752857 8.935769999999998e-08
-0.3742857 1.0260049999999995e-07
-0.3732857 1.151211999999999e-07
-0.3722857 1.2681639999999998e-07
-0.3712857 1.375908000000001e-07
-0.3702857 1.473581e-07
-0.3692857 1.5604183999999996e-07
-0.3682857 1.6357593e-07
-0.3672857 1.6990532499999997e-07
-0.3662857 1.7498650999999997e-07
-0.3652857 1.78787775e-07
-0.3642857 1.8128935741e-07
-0.3632857 1.8248357999999997e-07
-0.3622857 1.8237474258999999e-07
-0.3612857 1.8097895999999998e-07
-0.3602857 1.7832382999999997e-07
-0.3592857 1.74448045e-07
-0.3582857 1.6940078000000004e-07
-0.3572857 1.63241075e-07
-0.3562857 1.5603719999999997e-07
-0.3552857 1.478656500000001e-07
-0.3542857 1.3881029999999996e-07
-0.3532857 1.2896144999999998e-07
-0.3522857 1.1841460000000001e-07
-0.3512857 1.0726974999999991e-07
-0.3502857 9.563000000000007e-08
-0.3492857 8.360019999999997e-08
-0.3482857 7.128619999999994e-08
-0.3472857 5.8793450000000126e-08
-0.3462857 4.62257e-08
-0.3452857 3.368414999999997e-08
-0.3442857 2.126634999999996e-08
-0.3432857 9.064799999999907e-09
-0.3422857 -2.8337999999999105e-09
-0.3412857 -1.4349299999999914e-08
-0.3402857 -2.540935000000002e-08
-0.3392857 -3.594994999999995e-08
-0.3382857 -4.5915950000000036e-08
-0.3372857 -5.526190000000003e-08
-0.3362857 -6.395224999999996e-08
-0.3352857 -7.196159999999998e-08
-0.3342857 -7.927505000000009e-08
-0.3332857 -8.588805000000007e-08
-0.3322857 -9.180649999999994e-08
-0.3312857 -9.704624999999997e-08
-0.3302857 -1.0163274999999997e-07
-0.3292857 -1.0560065000000001e-07
-0.3282857 -1.0899289999999998e-07
-0.3272857 -1.1186010000000002e-07
-0.3262857 -1.1425949999999998e-07
-0.3252857 -1.1625404999999996e-07
-0.3242857 -1.1791102500000004e-07
-0.3232857 -1.1930105e-07
-0.3222857 -1.2049669e-07
-0.3212857 -1.2157098500000002e-07
-0.3202857 -1.2259625e-07
-0.3192857 -1.23642525e-07
-0.3182857 -1.2477621999999998e-07
-0.3172857 -1.2605870350000001e-07
-0.3162857 -1.27544975e-07
-0.3152857 -1.292823765e-07
-0.3142857 -1.3130940999999998e-07
-0.3132857 -1.33654635e-07
-0.3122857 -1.3633568999999997e-07
-0.3112857 -1.3935853000000004e-07
-0.3102857 -1.4271660999999998e-07
-0.3092857 -1.46390445e-07
-0.3082857 -1.5034728000000003e-07
-0.3072857 -1.5454069999999995e-07
-0.3062857 -1.5891100000000004e-07
-0.3052857 -1.633849500000001e-07
-0.3042857 -1.6787645e-07
-0.3032857 -1.7228709999999995e-07
-0.3022857 -1.7650639999999995e-07
-0.3012857 -1.804132999999999e-07
-0.3002857 -1.838769499999999e-07
-0.2992857 -1.867575e-07
-0.2982857 -1.8890789999999992e-07
-0.2972857 -1.901750999999999e-07
-0.2962857 -1.9040155000000026e-07
-0.2952857 -1.8942660000000032e-07
-0.2942857 -1.870881499999997e-07
-0.2932857 -1.8322494999999982e-07
-0.2922857 -1.7767750000000018e-07
-0.2912857 -1.7029000000000013e-07
-0.2902857 -1.6091209999999979e-07
-0.2892857 -1.4940064999999987e-07
-0.2882857 -1.356215500000002e-07
-0.2872857 -1.194507999999999e-07
-0.2862857 -1.0077650000000006e-07
-0.2852857 -7.950030000000007e-08
-0.2842857 -5.5538749999999906e-08
-0.2832857 -2.8824350000000036e-08
-0.2822857 6.928499999999388e-10
-0.2812857 3.304390000000018e-08
-0.2802857 6.824075000000015e-08
-0.2792857 1.062745499999999e-07
-0.2782857 1.471152999999999e-07
-0.2772857 1.9071130000000005e-07
-0.2762857 2.3698785000000017e-07
-0.2752857 2.858478999999998e-07
-0.2742857 3.371710999999999e-07
-0.2732857 3.9081360000000024e-07
-0.2722857 4.4660889999999993e-07
-0.2712857 5.043671499999997e-07
-0.2702857 5.638758999999999e-07
-0.2692857 6.2490073e-07
-0.2682857 6.87185612e-07
-0.2672857 7.504540800000001e-07
-0.2662857 8.144101379999999e-07
-0.2652857 8.787393900000001e-07
-0.2642857 9.4311045e-07
-0.2632857 1.0071767999999998e-06
-0.2622857 1.0705784999999997e-06
-0.2612857 1.1329439500000004e-06
-0.2602857 1.1938918500000002e-06
-0.2592857 1.25303375e-06
-0.2582857 1.30997645e-06
-0.2572857 1.3643247999999991e-06
-0.2562857 1.4156849999999996e-06
-0.2552857 1.4636655e-06
-0.2542857 1.5078820000000003e-06
-0.2532857 1.5479590000000002e-06
-0.2522857 1.583532499999999e-06
-0.2512857 1.6142564999999995e-06
-0.2502857 1.6398030000000002e-06
-0.2492857 1.6598640000000015e-06
-0.2482857 1.6741585000000015e-06
-0.2472857 1.6824319999999985e-06
-0.2462857 1.6844594999999987e-06
-0.2452857 1.680050500000001e-06
-0.2442857 1.669048500000001e-06
-0.2432857 1.6513360000000003e-06
-0.2422857 1.6268334999999987e-06
-0.2412857 1.5955014999999989e-06
-0.2402857 1.557345499999999e-06
-0.2392857 1.5124140000000005e-06
-0.2382857 1.4607985000000008e-06
-0.2372857 1.4026334999999986e-06
-0.2362857 1.3381005000000013e-06
-0.2352857 1.2674235000000015e-06
-0.2342857 1.1908679999999975e-06
-0.2332857 1.108743999999998e-06
-0.2322857 1.0214024999999998e-06
-0.2312857 9.292285000000021e-07
-0.2302857 8.326425000000009e-07
-0.2292857 7.321059999999998e-07
-0.2282857 6.28102999999999e-07
-0.2272857 5.211470000000008e-07
-0.2262857 4.117790000000011e-07
-0.2252857 3.005544999999979e-07
-0.2242857 1.880465000000001e-07
-0.2232857 7.484000000000302e-08
-0.2222857 -3.846900000000089e-08
-0.2212857 -1.5128200000000282e-07
-0.2202857 -2.6300650000000003e-07
-0.2192857 -3.7305150000000155e-07
-0.2182857 -4.808319999999968e-07
-0.2172857 -5.857839999999961e-07
-0.2162857 -6.873610000000001e-07
-0.2152857 -7.850335000000023e-07
-0.2142857 -8.783005000000043e-07
-0.2132857 -9.66695999999998e-07
-0.2122857 -1.0497850000000003e-06
-0.2112857 -1.1271635000000023e-06
-0.2102857 -1.1984749999999983e-06
-0.2092857 -1.2634049999999985e-06
-0.2082857 -1.3216799999999994e-06
-0.2072857 -1.3730779999999998e-06
-0.2062857 -1.4174229999999987e-06
-0.2052857 -1.4545904999999999e-06
-0.2042857 -1.4845070000000016e-06
-0.2032857 -1.5071485000000001e-06
-0.2022857 -1.5225434999999988e-06
-0.2012857 -1.5307700000000013e-06
-0.2002857 -1.5319590000000013e-06
-0.1992857 -1.5262889999999981e-06
-0.1982857 -1.5139834999999999e-06
-0.1972857 -1.495312e-06
-0.1962857 -1.4705874999999995e-06
-0.1952857 -1.4401635000000004e-06
-0.1942857 -1.4044259999999989e-06
-0.1932857 -1.3637950000000009e-06
-0.1922857 -1.318721500000001e-06
-0.1912857 -1.2696794999999996e-06
-0.1902857 -1.2171624999999997e-06
-0.1892857 -1.161679e-06
-0.1882857 -1.1037495000000001e-06
-0.1872857 -1.0439004999999991e-06
-0.1862857 -9.826564999999995e-07
-0.1852857 -9.205380000000001e-07
-0.1842857 -8.580573999999999e-07
-0.1832857 -7.957102500000001e-07
-0.1822857 -7.339726000000001e-07
-0.1812857 -6.732967999999999e-07
-0.1802857 -6.141046e-07
-0.1792857 -5.567841499999998e-07
-0.1782857 -5.016868499999997e-07
-0.1772857 -4.491230500000004e-07
-0.1762857 -3.9935835000000015e-07
-0.1752857 -3.526114999999996e-07
-0.1742857 -3.0905225000000004e-07
-0.1732857 -2.688001000000002e-07
-0.1722857 -2.3192299999999995e-07
-0.1712857 -1.9843724999999997e-07
-0.1702857 -1.6830790000000011e-07
-0.1692857 -1.414492e-07
-0.1682857 -1.1772719999999982e-07
-0.1672857 -9.696130000000005e-08
-0.1662857 -7.892765000000004e-08
-0.1652857 -6.336254999999978e-08
-0.1642857 -4.99659500000002e-08
-0.1632857 -3.8407300000000176e-08
-0.1622857 -2.8329749999999837e-08
-0.1612857 -1.9355499999999855e-08
-0.1602857 -1.1091649999999929e-08
-0.1592857 -3.1364000000001076e-09
-0.1582857 4.914649999999762e-09
-0.1572857 1.3463199999999893e-08
-0.1562857 2.2901300000000097e-08
-0.1552857 3.360560000000002e-08
-0.1542857 4.5931499999999964e-08
-0.1532857 6.020740000000016e-08
-0.1522857 7.673045000000024e-08
-0.1512857 9.576070000000007e-08
-0.1502857 1.1751729999999982e-07
-0.1492857 1.4217514999999995e-07
-0.1482857 1.698617000000001e-07
-0.1472857 2.0065445e-07
-0.1462857 2.3457970000000005e-07
-0.1452857 2.7161119999999994e-07
-0.1442857 3.116699499999999e-07
-0.1432857 3.54625e-07
-0.1422857 4.002947500000001e-07
-0.1412857 4.4844825e-07
-0.1402857 4.988082499999995e-07
-0.1392857 5.510546499999997e-07
-0.1382857 6.048273000000006e-07
-0.1372857 6.597319999999998e-07
-0.1362857 7.153434499999997e-07
-0.1352857 7.712117500000003e-07
-0.1342857 8.268673500000001e-07
-0.1332857 8.818275000000002e-07
-0.1322857 9.356025e-07
-0.1312857 9.876995e-07
-0.1302857 1.0376325e-06
-0.1292857 1.0849280000000005e-06
-0.1282857 1.1291285000000004e-06
-0.1272857 1.1698009999999996e-06
-0.1262857 1.2065429999999989e-06
-0.1252857 1.2389885000000001e-06
-0.1242857 1.2668125000000003e-06
-0.1232857 1.2897340000000004e-06
-0.1222857 1.3075244999999997e-06
-0.1212857 1.3200119999999983e-06
-0.1202857 1.3270815000000008e-06
-0.1192857 1.3286790000000008e-06
-0.1182857 1.3248165e-06
-0.1172857 1.3155695000000013e-06
-0.1162857 1.3010815e-06
-0.1152857 1.2815624999999988e-06
-0.1142857 1.2572870000000005e-06
-0.1132857 1.2285979999999997e-06
-0.1122857 1.1958990000000002e-06
-0.1112857 1.159654000000001e-06
-0.1102857 1.1203860000000001e-06
-0.1092857 1.0786695000000007e-06
-0.1082857 1.0351244999999983e-06
-0.1072857 9.904184999999992e-07
-0.1062857 9.452509999999992e-07
-0.1052857 9.003504999999995e-07
-0.1042857 8.564730000000024e-07
-0.1032857 8.143835000000007e-07
-0.1022857 7.748554999999973e-07
-0.1012857 7.38658999999997e-07
-0.1002857 7.065595000000029e-07
-0.099285714 6.793040000000033e-07
-0.098285712 6.576045000000002e-07
-0.097285718 6.421419999999982e-07
-0.096285716 6.33552e-07
-0.095285714 6.324189999999986e-07
-0.094285712 6.392714999999961e-07
-0.093285717 6.545655000000025e-07
-0.092285715 6.786770000000019e-07
-0.091285713 7.119109999999987e-07
-0.090285711 7.544879999999981e-07
-0.089285716 8.065295000000034e-07
-0.088285714 8.680665000000031e-07
-0.087285712 9.390294999999975e-07
-0.086285718 1.019245999999999e-06
-0.085285716 1.1084494999999992e-06
-0.084285714 1.2062684999999973e-06
-0.083285712 1.3122255000000018e-06
-0.082285717 1.4257510000000033e-06
-0.081285715 1.5461740000000013e-06
-0.080285713 1.6727339999999993e-06
-0.079285711 1.8045844999999953e-06
-0.078285716 1.9407919999999974e-06
-0.077285714 2.0803525000000005e-06
-0.076285712 2.222195e-06
-0.075285718 2.3651915000000016e-06
-0.074285716 2.5081685000000043e-06
-0.073285714 2.6499079999999996e-06
-0.072285712 2.7891659999999994e-06
-0.071285717 2.9246879999999985e-06
-0.070285715 3.0552090000000017e-06
-0.069285713 3.1794680000000065e-06
-0.068285711 3.296224499999993e-06
-0.067285717 3.404278499999991e-06
-0.066285715 3.502461500000003e-06
-0.065285712 3.5896549999999982e-06
-0.064285718 3.664815e-06
-0.063285716 3.7269700000000026e-06
-0.062285714 3.775219999999998e-06
-0.061285716 3.808770000000001e-06
-0.060285714 3.826915000000005e-06
-0.059285715 3.829069999999999e-06
-0.058285713 3.814754999999996e-06
-0.057285715 3.783605000000003e-06
-0.056285713 3.735389999999998e-06
-0.055285715 3.6699850000000045e-06
-0.054285713 3.5874100000000064e-06
-0.053285714 3.4877949999999953e-06
-0.052285716 3.371409999999994e-06
-0.051285714 3.2386400000000017e-06
-0.050285716 3.089974999999999e-06
-0.049285714 2.9260500000000014e-06
-0.048285715 2.7476050000000077e-06
-0.047285713 2.555464999999991e-06
-0.046285715 2.350554999999998e-06
-0.045285713 2.1339200000000006e-06
-0.044285715 1.9066649999999983e-06
-0.043285713 1.6699650000000049e-06
-0.042285714 1.425065000000003e-06
-0.041285716 1.173269999999995e-06
-0.040285714 9.159299999999981e-07
-0.039285716 6.54415000000004e-07
-0.038285714 3.9014500000000043e-07
-0.037285715 1.2453000000000227e-07
-0.036285713 -1.4100500000000141e-07
-0.035285715 -4.0504000000000257e-07
-0.034285713 -6.661800000000011e-07
-0.033285715 -9.230500000000033e-07
-0.032285713 -1.1743149999999974e-06
-0.031285714 -1.4186849999999956e-06
-0.030285714 -1.654924999999998e-06
-0.029285714 -1.8818600000000014e-06
-0.028285714 -2.098390000000007e-06
-0.027285714 -2.3034949999999997e-06
-0.026285714 -2.496229999999999e-06
-0.025285713 -2.6757649999999995e-06
-0.024285715 -2.8413499999999986e-06
-0.023285715 -2.9923299999999955e-06
-0.022285715 -3.12819e-06
-0.021285715 -3.2484850000000073e-06
-0.020285714 -3.3528999999999976e-06
-0.019285714 -3.4412249999999977e-06
-0.018285714 -3.5133699999999997e-06
-0.017285714 -3.5693650000000036e-06
-0.016285714 -3.609325000000003e-06
-0.015285715 -3.6334999999999954e-06
-0.014285714 -3.6422249999999954e-06
-0.013285714 -3.635945e-06
-0.012285714 -3.615205000000006e-06
-0.011285714 -3.580620000000003e-06
-0.010285715 -3.532904999999993e-06
-0.0092857145 -3.4728449999999964e-06
-0.0082857143 -3.4012750000000016e-06
-0.0072857141 -3.319094999999996e-06
-0.0062857145 -3.2272560000000064e-06
-0.0052857143 -3.1267470000000037e-06
-0.0042857141 -3.0185744999999945e-06
-0.0032857142 -2.903758000000001e-06
-0.0022857143 -2.7833319999999997e-06
-0.0012857143 -2.6583179999999976e-06
-0.00028571428 -2.5297235000000045e-06
0.00071428571 -2.398523000000004e-06
0.0017142857 -2.2656544999999965e-06
0.0027142856 -2.1320139999999988e-06
0.0037142858 -1.998440000000002e-06
0.0047142855 -1.8657019999999977e-06
0.0057142857 -1.7345014999999968e-06
0.0067142858 -1.6054630000000008e-06
0.0077142855 -1.4791225000000036e-06
0.0087142857 -1.3559289999999993e-06
0.0097142858 -1.2362334999999954e-06
0.010714286 -1.1202985000000033e-06
0.011714286 -1.0082905000000047e-06
0.012714285 -9.00269000000001e-07
0.013714286 -7.962019999999993e-07
0.014714286 -6.959709999999995e-07
0.015714286 -5.993539999999998e-07
0.016714286 -5.060449999999968e-07
0.017714286 -4.1566200000000017e-07
0.018714286 -3.2773800000000264e-07
0.019714287 -2.4174549999999623e-07
0.020714285 -1.5709099999999962e-07
0.021714285 -7.313000000000076e-08
0.022714285 1.0819000000001511e-08
0.023714285 9.547899999999675e-08
0.024714286 1.8159400000000085e-07
0.025714286 2.699145000000018e-07
0.026714286 3.61194499999998e-07
0.027714286 4.5617950000000163e-07
0.028714286 5.555915000000031e-07
0.029714286 6.601249999999992e-07
0.030714286 7.704279999999972e-07
0.031714287 8.870984999999984e-07
0.032714285 1.0106749999999975e-06
0.033714287 1.1416175000000019e-06
0.034714285 1.280312000000004e-06
0.035714287 1.427060999999997e-06
0.036714286 1.5820679999999981e-06
0.037714284 1.7454375000000025e-06
0.038714286 1.9171689999999977e-06
0.039714284 2.097158500000001e-06
0.040714286 2.2851860000000044e-06
0.041714285 2.4809179999999957e-06
0.042714287 2.6839139999999977e-06
0.043714285 2.893616000000001e-06
0.044714287 3.1093574999999994e-06
0.045714285 3.330366500000002e-06
0.046714287 3.5557585000000023e-06
0.047714286 3.7845554999999975e-06
0.048714284 4.015699499999994e-06
0.049714286 4.248025000000002e-06
0.050714284 4.480300000000002e-06
0.051714286 4.711234999999998e-06
0.052714285 4.939475000000004e-06
0.053714287 5.163615000000005e-06
0.054714285 5.382214999999998e-06
0.055714287 5.593824999999997e-06
0.056714285 5.796969999999996e-06
0.057714287 5.990180000000002e-06
0.058714285 6.172015000000001e-06
0.059714288 6.341044999999992e-06
0.060714286 6.495895000000002e-06
0.061714284 6.635255000000008e-06
0.062714286 6.757869999999998e-06
0.063714288 6.86257999999999e-06
0.064714283 6.948325000000006e-06
0.065714285 7.0141350000000155e-06
0.066714287 7.059174999999999e-06
0.067714289 7.082744999999986e-06
0.068714283 7.084299999999985e-06
0.069714285 7.063420000000009e-06
0.070714287 7.019840000000013e-06
0.071714282 6.953489999999997e-06
0.072714284 6.864449999999987e-06
0.073714286 6.752990000000005e-06
0.074714288 6.619540000000003e-06
0.075714283 6.464714999999989e-06
0.076714285 6.289324999999998e-06
0.077714287 6.094325e-06
0.078714289 5.8808500000000066e-06
0.079714283 5.6502150000000024e-06
0.080714285 5.4038699999999946e-06
0.081714287 5.1434199999999995e-06
0.082714289 4.87060000000001e-06
0.083714284 4.587275000000002e-06
0.084714286 4.295410000000001e-06
0.085714288 3.997054999999998e-06
0.086714283 3.694344999999994e-06
0.087714285 3.3894549999999976e-06
0.088714287 3.084619999999998e-06
0.089714289 2.7820650000000014e-06
0.090714283 2.4840249999999965e-06
0.091714285 2.1927150000000068e-06
0.092714287 1.910275000000012e-06
0.093714289 1.6387999999999965e-06
0.094714284 1.3803050000000035e-06
0.095714286 1.136700000000001e-06
0.096714288 9.097499999999926e-07
0.097714283 7.010850000000023e-07
0.098714285 5.121800000000035e-07
0.099714287 3.443550000000036e-07
0.1007143 1.9874999999999376e-07
0.1017143 7.628499999999836e-08
0.1027143 -2.2314999999999628e-08
0.1037143 -9.651999999999668e-08
0.1047143 -1.460149999999958e-07
0.1057143 -1.7069000000000326e-07
0.1067143 -1.70640000000008e-07
0.1077143 -1.46205000000015e-07
0.1087143 -9.788999999999914e-08
0.1097143 -2.6409999999981507e-08
0.1107143 6.732499999999594e-08
0.1117143 1.822549999999882e-07
0.1127143 3.171200000000073e-07
0.1137143 4.705450000000077e-07
0.1147143 6.410100000000013e-07
0.1157143 8.268700000000013e-07
0.1167143 1.0264049999999972e-06
0.1177143 1.2377800000000035e-06
0.1187143 1.459120000000002e-06
0.1197143 1.688524999999986e-06
0.1207143 1.924049999999998e-06
0.1217143 2.1637449999999952e-06
0.1227143 2.405695000000008e-06
0.1237143 2.6480299999999986e-06
0.1247143 2.888889999999995e-06
0.1257143 3.1265199999999955e-06
0.1267143 3.359280000000015e-06
0.1277143 3.5856199999999946e-06
0.1287143 3.8040699999999815e-06
0.1297143 4.013300000000007e-06
0.1307143 4.2121850000000024e-06
0.1317143 4.399725000000022e-06
0.1327143 4.575075e-06
0.1337143 4.737564999999974e-06
0.1347143 4.886709999999997e-06
0.1357143 5.02220500000001e-06
0.1367143 5.143890000000004e-06
0.1377143 5.251825e-06
0.1387143 5.346274999999999e-06
0.1397143 5.427635000000001e-06
0.1407143 5.4964699999999825e-06
0.1417143 5.553535000000016e-06
0.1427143 5.599700000000008e-06
0.1437143 5.6359799999999934e-06
0.1447143 5.663535000000009e-06
0.1457143 5.683655000000012e-06
0.1467143 5.697690000000019e-06
0.1477143 5.707054999999985e-06
0.1487143 5.713269999999981e-06
0.1497143 5.7179150000000145e-06
0.1507143 5.722534999999998e-06
0.1517143 5.72870499999998e-06
0.1527143 5.738035000000018e-06
0.1537143 5.75202500000001e-06
0.1547143 5.772134999999969e-06
0.1557143 5.7998249999999864e-06
0.1567143 5.836420000000029e-06
0.1577143 5.883095000000019e-06
0.1587143 5.940959999999977e-06
0.1597143 6.010989999999966e-06
0.1607143 6.093969999999991e-06
0.1617143 6.1905600000000096e-06
0.1627143 6.301250000000014e-06
0.1637143 6.42628e-06
0.1647143 6.565770000000005e-06
0.1657143 6.719650000000005e-06
0.1667143 6.887599999999983e-06
0.1677143 7.069144999999994e-06
0.1687143 7.263610000000027e-06
0.1697143 7.470115000000012e-06
0.1707143 7.687584999999976e-06
0.1717143 7.914799999999986e-06
0.1727143 8.150370000000012e-06
0.1737143 8.392710000000004e-06
0.1747143 8.640155000000011e-06
0.1757143 8.890865000000025e-06
0.1767143 9.142909999999969e-06
0.1777143 9.394304999999993e-06
0.1787143 9.642975000000018e-06
0.1797143 9.886804999999988e-06
0.1807143 1.0123635000000003e-05
0.1817143 1.0351340000000003e-05
0.1827143 1.0567859999999995e-05
0.1837143 1.0771094999999972e-05
0.1847143 1.095911999999998e-05
0.1857143 1.113002999999999e-05
0.1867143 1.1282040000000057e-05
0.1877143 1.1413585000000052e-05
0.1887143 1.1523184999999999e-05
0.1897143 1.1609600000000001e-05
0.1907143 1.1671684999999938e-05
0.1917143 1.1708544999999944e-05
0.1927143 1.1719560000000062e-05
0.1937143 1.1704325000000004e-05
0.1947143 1.1662579999999932e-05
0.1957143 1.1594325000000012e-05
0.1967143 1.1499870000000011e-05
0.1977143 1.1379654999999989e-05
0.1987143 1.1234390000000005e-05
0.1997143 1.1065060000000041e-05
0.2007143 1.0872815000000054e-05
0.2017143 1.0658939999999954e-05
0.2027143 1.042499499999999e-05
0.2037143 1.0172710000000055e-05
0.2047143 9.903854999999965e-06
0.2057143 9.62047999999996e-06
0.2067143 9.324670000000046e-06
0.2077143 9.018600000000004e-06
0.2087143 8.704649999999932e-06
0.2097143 8.385099999999978e-06
0.2107143 8.062400000000011e-06
0.2117143 7.738900000000037e-06
0.2127143 7.41694999999998e-06
0.2137143 7.0990999999999885e-06
0.2147143 6.787650000000051e-06
0.2157143 6.484899999999992e-06
0.2167143 6.193199999999982e-06
0.2177143 5.914650000000028e-06
0.2187143 5.651399999999987e-06
0.2197143 5.405450000000003e-06
0.2207143 5.178500000000035e-06
0.2217143 4.972499999999964e-06
0.2227143 4.788999999999951e-06
0.2237143 4.6293500000000135e-06
0.2247143 4.494950000000019e-06
0.2257143 4.386899999999986e-06
0.2267143 4.306149999999971e-06
0.2277143 4.253450000000046e-06
0.2287143 4.229450000000006e-06
0.2297143 4.2345999999999925e-06
0.2307143 4.2691000000000715e-06
0.2317143 4.33300000000001e-06
0.2327143 4.42599999999996e-06
0.2337143 4.547949999999956e-06
0.2347143 4.69829999999999e-06
0.2357143 4.876200000000037e-06
0.2367143 5.080900000000025e-06
0.2377143 5.311250000000001e-06
0.2387143 5.565949999999962e-06
0.2397143 5.843649999999977e-06
0.2407143 6.142899999999995e-06
0.2417143 6.461850000000007e-06
0.2427143 6.798700000000017e-06
0.2437143 7.151650000000031e-06
0.2447143 7.5185000000000086e-06
0.2457143 7.897149999999944e-06
0.2467143 8.285449999999975e-06
0.2477143 8.681200000000067e-06
0.2487143 9.082050000000046e-06
0.2497143 9.485649999999993e-06
0.2507143 9.889849999999966e-06
0.2517143 1.0292349999999976e-05
0.2527143 1.0690850000000033e-05
0.2537143 1.1083249999999967e-05
0.2547143 1.1467450000000017e-05
0.2557143 1.1841400000000024e-05
0.2567143 1.2203249999999978e-05
0.2577143 1.2551149999999955e-05
0.2587143 1.2883500000000022e-05
0.2597143 1.319890000000006e-05
0.2607143 1.3495849999999923e-05
0.2617143 1.377329999999994e-05
0.2627143 1.4030250000000039e-05
0.2637143 1.4265800000000018e-05
0.2647143 1.4479449999999963e-05
0.2657143 1.4670650000000032e-05
0.2667143 1.4839099999999963e-05
0.2677143 1.4984900000000035e-05
0.2687143 1.5107999999999985e-05
0.2697143 1.5208800000000021e-05
0.2707143 1.5287800000000057e-05
0.2717143 1.5345399999999892e-05
0.2727143 1.5382700000000035e-05
0.2737143 1.5400500000000084e-05
0.2747143 1.5399850000000045e-05
0.2757143 1.538210000000001e-05
0.2767143 1.5348350000000004e-05
0.2777143 1.5300199999999878e-05
0.2787143 1.5239199999999952e-05
0.2797143 1.5166800000000036e-05
0.2807143 1.5084800000000034e-05
0.2817143 1.4994950000000013e-05
0.2827143 1.4899049999999884e-05
0.2837143 1.479880000000002e-05
0.2847143 1.4696050000000023e-05
0.2857143 1.45927e-05
0.2867143 1.4490449999999998e-05
0.2877143 1.4391249999999972e-05
0.2887143 1.429695000000002e-05
0.2897143 1.4209049999999962e-05
0.2907143 1.4129450000000065e-05
0.2917143 1.4059900000000062e-05
0.2927143 1.4001700000000037e-05
0.2937143 1.3956550000000038e-05
0.2947143 1.3925949999999878e-05
0.2957143 1.3910999999999911e-05
0.2967143 1.3913150000000099e-05
0.2977143 1.3933499999999971e-05
0.2987143 1.3973050000000003e-05
0.2997143 1.403275000000001e-05
0.3007143 1.4113249999999864e-05
0.3017143 1.4215200000000102e-05
0.3027143 1.433920000000009e-05
0.3037143 1.4485499999999909e-05
0.3047143 1.4654249999999933e-05
0.3057143 1.4845450000000002e-05
0.3067143 1.5058950000000065e-05
0.3077143 1.5294500000000045e-05
0.3087143 1.5551599999999944e-05
0.3097143 1.5829600000000053e-05
0.3107143 1.6127500000000055e-05
0.3117143 1.6444500000000025e-05
0.3127143 1.6779599999999974e-05
0.3137143 1.7131199999999888e-05
0.3147143 1.7498000000000014e-05
0.3157143 1.7878600000000073e-05
0.3167143 1.827114999999997e-05
0.3177143 1.8673949999999994e-05
0.3187143 1.908525000000008e-05
0.3197143 1.9503149999999952e-05
0.3207143 1.9925649999999967e-05
0.3217143 2.035085000000002e-05
0.3227143 2.077674999999996e-05
0.3237143 2.12014e-05
0.3247143 2.1623149999999942e-05
0.3257143 2.204010000000001e-05
0.3267143 2.2450400000000106e-05
0.3277143 2.285264999999995e-05
0.3287143 2.3245299999999884e-05
0.3297143 2.362704999999998e-05
0.3307143 2.399690000000009e-05
0.3317143 2.435375000000002e-05
0.3327143 2.4696949999999903e-05
0.3337143 2.5025850000000024e-05
0.3347143 2.5340100000000113e-05
0.3357143 2.563964999999998e-05
0.3367143 2.5924499999999955e-05
0.3377143 2.6194899999999958e-05
0.3387143 2.6451349999999982e-05
0.3397143 2.669455000000008e-05
0.3407143 2.692525e-05
0.3417143 2.7144499999999913e-05
0.3427143 2.7353500000000036e-05
0.3437143 2.7553450000000078e-05
0.3447143 2.7745599999999953e-05
0.3457143 2.793170000000005e-05
0.3467143 2.811314999999999e-05
0.3477143 2.829154999999978e-05
0.3487143 2.846870000000017e-05
0.3497143 2.8645900000000074e-05
0.3507143 2.8824750000000016e-05
0.3517143 2.9007200000000107e-05
0.3527143 2.9194800000000017e-05
0.3537143 2.9388599999999924e-05
0.3547143 2.95902e-05
0.3557143 2.980104999999988e-05
0.3567143 3.0022199999999734e-05
0.3577143 3.025470000000006e-05
0.3587143 3.0499500000000012e-05
0.3597143 3.075765000000008e-05
0.3607143 3.102960000000025e-05
0.3617143 3.131589999999986e-05
0.3627143 3.161719999999995e-05
0.3637143 3.1933400000000164e-05
0.3647143 3.2264849999999776e-05
0.3657143 3.261145000000008e-05
0.3667143 3.29729e-05
0.3677143 3.3349099999999806e-05
0.3687143 3.373960000000021e-05
0.3697143 3.414355000000011e-05
0.3707143 3.4560249999999924e-05
0.3717143 3.498890000000008e-05
0.3727143 3.5428199999999825e-05
0.3737143 3.587724999999987e-05
0.3747143 3.6334700000000274e-05
0.3757143 3.6799000000000045e-05
0.3767143 3.726884999999977e-05
0.3777143 3.774244999999986e-05
0.3787143 3.821795000000023e-05
0.3797143 3.869385000000006e-05
0.3807143 3.916814999999972e-05
0.3817143 3.96387e-05
0.3827143 4.010355000000011e-05
0.3837143 4.056095e-05
0.3847143 4.100879999999999e-05
0.3857143 4.144490000000005e-05
0.3867143 4.1867500000000093e-05
0.3877143 4.2274650000000014e-05
0.3887143 4.266434999999983e-05
0.3897143 4.303504999999988e-05
0.3907143 4.3385200000000155e-05
0.3917143 4.3713149999999976e-05
0.3927143 4.40177499999998e-05
0.3937143 4.4297900000000266e-05
0.3947143 4.455265000000024e-05
0.3957143 4.478139999999987e-05
0.3967143 4.498375000000002e-05
0.3977143 4.515945000000011e-05
0.3987143 4.5308650000000026e-05
0.3997143 4.5431749999999896e-05
0.4007143 4.5529449999999934e-05
0.4017143 4.560300000000005e-05
0.4027143 4.565339999999991e-05
0.4037143 4.568200000000009e-05
0.4047143 4.569095000000013e-05
0.4057143 4.5682250000000005e-05
0.4067143 4.56580499999999e-05
0.4077143 4.5620899999999806e-05
0.4087143 4.5573650000000126e-05
0.4097143 4.551949999999991e-05
0.4107143 4.54612499999997e-05
0.4117143 4.54021000000002e-05
0.4127143 4.5345600000000056e-05
0.4137143 4.529515000000002e-05
0.4147143 4.525430000000007e-05
0.4157143 4.5226549999999995e-05
0.4167143 4.521539999999991e-05
0.4177143 4.5224299999999776e-05
0.4187143 4.525675000000002e-05
0.4197143 4.531625000000013e-05
0.4207143 4.540600000000012e-05
0.4217143 4.5529099999999984e-05
0.4227143 4.568879999999994e-05
0.4237143 4.588754999999993e-05
0.4247143 4.612804999999984e-05
0.4257143 4.641339999999998e-05
0.4267143 4.674555000000047e-05
0.4277143 4.712600000000015e-05
0.4287143 4.755734999999985e-05
0.4297143 4.804089999999963e-05
0.4307143 4.8577999999999785e-05
0.4317143 4.9170250000000145e-05
0.4327143 4.9817949999999823e-05
0.4337143 5.052210000000044e-05
0.4347143 5.128304999999999e-05
0.4357143 5.2101249999999416e-05
0.4367143 5.2977000000000486e-05
0.4377143 5.39099500000006e-05
0.4387143 5.48997499999998e-05
0.4397143 5.594599999999996e-05
0.4407143 5.7047700000000094e-05
0.4417143 5.820374999999952e-05
0.4427143 5.9413449999999674e-05
0.4437143 6.067534999999992e-05
0.4447143 6.19881e-05
0.4457143 6.334985000000047e-05
0.4467143 6.47588500000003e-05
0.4477143 6.62129999999998e-05
0.4487143 6.771045000000018e-05
0.4497143 6.924915e-05
0.4507143 7.082585e-05
0.4517143 7.243875000000031e-05
0.4527143 7.408509999999954e-05
0.4537143 7.576164999999977e-05
0.4547143 7.746585000000039e-05
0.4557143 7.919460000000007e-05
0.4567143 8.094469999999977e-05
0.4577143 8.271320000000005e-05
0.4587143 8.449700000000023e-05
0.4597143 8.629294999999949e-05
0.4607143 8.809769999999957e-05
0.4617143 8.990780000000054e-05
0.4627143 9.172005000000003e-05
0.4637143 9.353194999999957e-05
0.4647143 9.534030000000013e-05
0.4657143 9.714184999999987e-05
0.4667143 9.893419999999997e-05
0.4677143 0.00010071480000000046
0.4687143 0.00010248119999999973
0.4697143 0.00010423130000000007
0.4707143 0.00010596360000000006
0.4717143 0.00010767599999999999
0.4727143 0.00010936710000000007
0.4737143 0.00011103614999999959
0.4747143 0.0001126821
0.4757143 0.00011430465000000023
0.4767143 0.00011590340000000015
0.4777143 0.0001174781499999997
0.4787143 0.00011902930000000035
0.4797143 0.0001205585000000001
0.4807143 0.00012206549999999942
0.4817143 0.00012355200000000043
0.4827143 0.00012501950000000007
0.4837143 0.0001264684999999994
0.4847143 0.00012790249999999992
0.4857143 0.00012932350000000023
0.4867143 0.00013073250000000006
0.4877143 0.00013213199999999984
0.4887143 0.00013352500000000052
0.4897143 0.00013491399999999992
0.4907143 0.00013630199999999969
0.4917143 0.00013769100000000039
0.4927143 0.00013908349999999992
0.4937143 0.0001404835000000002
0.4947143 0.0001418934999999997
0.4957143 0.00014331550000000034
0.4967143 0.0001447530000000003
0.4977143 0.0001462089999999999
0.4987143 0.00014768650000000072
0.4997143 0.00014918749999999942
0.5007143 0.00015071499999999897
0.5017143 0.00015227300000000065
0.5027143 0.00015386349999999975
0.5037143 0.00015548799999999912
0.5047143 0.00015715000000000084
0.5057143 0.00015885200000000078
0.5067143 0.0001605959999999995
0.5077143 0.00016238500000000002
0.5087143 0.00016422049999999981
0.5097143 0.00016610500000000002
0.5107143 0.00016804049999999992
0.5117143 0.0001700284999999997
0.5127143 0.00017207099999999996
0.5137143 0.00017416849999999986
0.5147143 0.00017632300000000012
0.5157143 0.00017853649999999995
0.5167143 0.00018080900000000074
0.5177143 0.00018314100000000033
0.5187143 0.00018553349999999967
0.5197143 0.00018798599999999958
0.5207143 0.00019049850000000013
0.5217143 0.00019307150000000045
0.5227143 0.00019570500000000047
0.5237143 0.00019839799999999934
0.5247143 0.00020114899999999948
0.5257143 0.00020395699999999992
0.5267143 0.0002068219999999993
0.5277143 0.00020974150000000052
0.5287143 0.00021271449999999998
0.5297143 0.00021574049999999973
0.5307143 0.00021881700000000006
0.5317143 0.00022194249999999948
0.5327143 0.00022511499999999996
0.5337143 0.00022833300000000005
0.5347143 0.00023159500000000094
0.5357143 0.00023490050000000084
0.5367143 0.0002382469999999999
0.5377143 0.00024163349999999973
0.5387143 0.0002450589999999995
0.5397143 0.00024852200000000026
0.5407143 0.0002520235000000004
0.5417143 0.0002555610000000001
0.5427143 0.0002591340000000002
0.5437143 0.00026274399999999954
0.5447143 0.00026639050000000025
0.5457143 0.00027007300000000056
0.5467143 0.00027379250000000003
0.5477143 0.00027755049999999887
0.5487143 0.00028134699999999977
0.5497143 0.00028518350000000017
0.5507143 0.00028906099999999975
0.5517143 0.00029298100000000124
0.5527143 0.00029694600000000057
0.5537143 0.00030095599999999903
0.5547143 0.00030501449999999875
0.5557143 0.0003091229999999998
0.5567143 0.00031328100000000043
0.5577143 0.0003174920000000001
0.5587143 0.00032175800000000076
0.5597143 0.00032608099999999906
0.5607143 0.00033046199999999865
0.5617143 0.0003349015000000014
0.5627143 0.00033940200000000037
0.5637143 0.00034396499999999843
0.5647143 0.00034858949999999985
0.5657143 0.00035327750000000135
0.5667143 0.0003580315000000014
0.5677143 0.0003628484999999997
0.5687143 0.000367729999999999
0.5697143 0.0003726755000000002
0.5707143 0.000377685999999999
0.5717143 0.00038276099999999877
0.5727143 0.0003878980000000011
0.5737143 0.0003930980000000017
0.5747143 0.00039835849999999944
0.5757143 0.00040367900000000043
0.5767143 0.0004090579999999992
0.5777143 0.00041449499999999926
0.5787143 0.00041998800000000124
0.5797143 0.00042553299999999866
0.5807143 0.00043112999999999946
0.5817143 0.00043677900000000085
0.5827143 0.0004424765000000009
0.5837143 0.0004482215000000012
0.5847143 0.0004540109999999988
0.5857143 0.0004598434999999989
0.5867143 0.00046571950000000057
0.5877143 0.0004716354999999991
0.5887143 0.0004775899999999997
0.5897143 0.0004835825000000005
0.5907143 0.0004896109999999995
0.5917143 0.0004956750000000002
0.5927143 0.000501774000000001
0.5937143 0.0005079070000000004
0.5947143 0.0005140745000000007
0.5957143 0.000520274999999999
0.5967143 0.0005265079999999987
0.5977143 0.0005327749999999999
0.5987143 0.0005390760000000002
0.5997143 0.0005454110000000018
0.6007143 0.0005517819999999993
0.6017143 0.0005581899999999984
0.6027143 0.0005646370000000015
0.6037143 0.0005711240000000014
0.6047143 0.0005776539999999985
0.6057143 0.0005842294999999992
0.6067143 0.0005908505000000035
0.6077143 0.0005975240000000023
0.6087143 0.0006042514999999984
0.6097143 0.0006110354999999957
0.6107143 0.0006178789999999972
0.6117143 0.0006247884999999998
0.6127143 0.0006317695000000022
0.6137143 0.0006388234999999996
0.6147143 0.0006459545000000009
0.6157143 0.0006531679999999999
0.6167143 0.0006604689999999985
0.6177143 0.0006678620000000028
0.6187143 0.0006753510000000005
0.6197143 0.0006829419999999976
0.6207143 0.0006906419999999984
0.6217143 0.0006984495000000026
0.6227143 0.0007063705000000004
0.6237143 0.0007144139999999979
0.6247143 0.000722579000000002
0.6257143 0.0007308695000000008
0.6267143 0.0007392915000000001
0.6277143 0.0007478465000000001
0.6287143 0.0007565349999999974
0.6297143 0.000765359500000001
0.6307143 0.0007743265000000028
0.6317143 0.0007834329999999969
0.6327143 0.0007926784999999977
0.6337143 0.0008020665000000018
0.6347143 0.0008115965000000023
0.6357143 0.0008212680000000026
0.6367143 0.0008310790000000006
0.6377143 0.0008410269999999981
0.6387143 0.0008511135000000003
0.6397143 0.0008613370000000017
0.6407143 0.0008716910000000002
0.6417143 0.0008821725000000006
0.6427143 0.0008927829999999978
0.6437143 0.0009035205000000003
0.6447143 0.0009143775000000022
0.6457143 0.0009253514999999998
0.6467143 0.0009364409999999981
0.6477143 0.0009476449999999989
0.6487143 0.0009589569999999996
0.6497143 0.0009703709999999999
0.6507143 0.0009818879999999978
0.6517143 0.0009935064999999986
0.6527143 0.0010052190000000016
0.6537143 0.0010170255000000014
0.6547143 0.0010289255000000019
0.6557143 0.0010409140000000002
0.6567143 0.0010529875
0.6577143 0.0010651459999999956
0.6587143 0.0010773929999999998
0.6597143 0.0010897225000000017
0.6607143 0.0011021339999999992
0.6617143 0.001114631
0.6627143 0.001127211
0.6637143 0.0011398725000000042
0.6647143 0.0011526139999999971
0.6657143 0.0011654379999999928
0.6667143 0.0011783524999999992
0.6677143 0.0011913510000000033
0.6687143 0.0012044395000000054
0.6697143 0.0012176150000000057
0.6707143 0.0012308849999999993
0.6717143 0.0012442599999999925
0.6727143 0.0012577199999999978
0.6737143 0.0012712800000000057
0.6747143 0.0012849450000000028
0.6757143 0.0012987149999999995
0.6767143 0.0013126049999999977
0.6777143 0.0013266049999999924
0.6787143 0.0013407099999999973
0.6797143 0.0013549400000000007
0.6807143 0.0013692999999999989
0.6817143 0.0013837850000000059
0.6827143 0.001398400000000008
0.6837143 0.0014131500000000021
0.6847143 0.001428039999999996
0.6857143 0.0014430749999999972
0.6867143 0.0014582450000000008
0.6877143 0.001473564999999998
0.6887143 0.0014890500000000009
0.6897143 0.0015046800000000004
0.6907143 0.001520469999999998
0.6917143 0.0015364250000000012
0.6927143 0.0015525449999999991
0.6937143 0.001568830000000003
0.6947143 0.0015852800000000018
0.6957143 0.001601905
0.6967143 0.001618700000000001
0.6977143 0.0016356749999999985
0.6987143 0.0016528249999999956
0.6997143 0.0016701499999999918
0.7007143 0.0016876550000000062
0.7017143 0.0017053350000000092
0.7027143 0.0017232049999999922
0.7037143 0.0017412549999999928
0.7047143 0.0017594850000000003
0.7057143 0.0017779000000000017
0.7067143 0.001796494999999999
0.7077143 0.001815270000000004
0.7087143 0.0018342300000000022
0.7097143 0.0018533800000000015
0.7107143 0.0018727099999999973
0.7117143 0.0018922099999999955
0.7127143 0.0019118950000000083
0.7137143 0.0019317650000000041
0.7147143 0.0019518199999999934
0.7157143 0.0019720599999999973
0.7167143 0.0019924700000000036
0.7177143 0.002013064999999993
0.7187143 0.0020338400000000003
0.7197143 0.00205478500000001
0.7207143 0.0020759150000000024
0.7217143 0.0020972299999999985
0.7227143 0.002118719999999995
0.7237143 0.0021403899999999873
0.7247143 0.0021622300000000037
0.7257143 0.0021842550000000134
0.7267143 0.002206470000000003
0.7277143 0.0022288549999999953
0.7287143 0.0022514099999999897
0.7297143 0.002274145000000002
0.7307143 0.002297075000000002
0.7317143 0.002320189999999995
0.7327143 0.0023434750000000124
0.7337143 0.0023669350000000075
0.7347143 0.0023905799999999963
0.7357143 0.0024144000000000058
0.7367143 0.0024384049999999877
0.7377143 0.002462594999999984
0.7387143 0.002486964999999998
0.7397143 0.002511525000000003
0.7407143 0.0025362500000000133
0.7417143 0.0025611599999999955
0.7427143 0.0025862499999999957
0.7437143 0.0026115099999999983
0.7447143 0.0026369549999999947
0.7457143 0.002662580000000008
0.7467143 0.0026883899999999945
0.7477143 0.002714365000000007
0.7487143 0.0027405100000000016
0.7497143 0.0027668299999999957
0.7507143 0.002793320000000013
0.7517143 0.002819979999999991
0.7527143 0.0028468099999999926
0.7537143 0.0028738200000000117
0.7547143 0.0029009949999999943
0.7557143 0.0029283249999999886
0.7567143 0.0029558200000000096
0.7577143 0.0029834950000000057
0.7587143 0.0030113400000000047
0.7597143 0.003039334999999997
0.7607143 0.0030674949999999947
0.7617143 0.003095829999999993
0.7627143 0.003124329999999996
0.7637143 0.003152990000000008
0.7647143 0.0031818249999999984
0.7657143 0.003210824999999994
0.7667143 0.0032399950000000133
0.7677143 0.0032693400000000116
0.7687143 0.003298849999999994
0.7697143 0.0033285349999999966
0.7707143 0.003358399999999996
0.7717143 0.0033884449999999925
0.7727143 0.0034186650000000095
0.7737143 0.0034490750000000163
0.7747143 0.003479669999999996
0.7757143 0.003510444999999993
0.7767143 0.0035414249999999926
0.7777143 0.003572589999999986
0.7787143 0.003603939999999994
0.7797143 0.0036355000000000007
0.7807143 0.0036672550000000164
0.7817143 0.003699210000000017
0.7827143 0.003731369999999998
0.7837143 0.00376374
0.7847143 0.0037963099999999868
0.7857143 0.0038290849999999964
0.7867143 0.00386208
0.7877143 0.0038952850000000027
0.7887143 0.003928709999999999
0.7897143 0.003962350000000013
0.7907143 0.003996230000000008
0.7917143 0.004030334999999993
0.7927143 0.004064619999999996
0.7937143 0.004099139999999983
0.7947143 0.0041339049999999915
0.7957143 0.004168894999999989
0.7967143 0.004204115000000017
0.7977143 0.004239565000000032
0.7987143 0.00427526499999998
0.7997143 0.004311184999999963
0.8007143 0.0043473400000000155
0.8017143 0.004383720000000016
0.8027143 0.004420325000000008
0.8037143 0.0044572050000000005
0.8047143 0.0044943149999999805
0.8057143 0.004531649999999994
0.8067143 0.0045692550000000125
0.8077143 0.004607115000000003
0.8087143 0.004645194999999987
0.8097143 0.0046835099999999975
0.8107143 0.004722075000000025
0.8117143 0.004760884999999989
0.8127143 0.004799949999999968
0.8137143 0.004839265000000005
0.8147143 0.0048788250000000215
0.8157143 0.004918635000000013
0.8167143 0.0049586999999999765
0.8177143 0.004999015
0.8187143 0.005039560000000011
0.8197143 0.00508035
0.8207143 0.005121409999999994
0.8217143 0.0051627000000000174
0.8227143 0.0052042200000000285
0.8237143 0.005246009999999961
0.8247143 0.005288049999999994
0.8257143 0.005330320000000015
0.8267143 0.005372814999999985
0.8277143 0.00541556500000001
0.8287143 0.005458560000000014
0.8297143 0.0055017850000000056
0.8307143 0.005545234999999988
0.8317143 0.005588934999999987
0.8327143 0.005632865000000016
0.8337143 0.005677019999999993
0.8347143 0.005721429999999984
0.8357143 0.005766060000000011
0.8367143 0.005810919999999983
0.8377143 0.0058560300000000155
0.8387143 0.005901370000000034
0.8397143 0.005946914999999971
0.8407143 0.005992704999999971
0.8417143 0.006038750000000028
0.8427143 0.0060849950000000045
0.8437143 0.00613146999999997
0.8447143 0.0061781999999999905
0.8457143 0.006225175000000033
0.8467143 0.006272375000000023
0.8477143 0.006319805
0.8487143 0.006367465000000007
0.8497143 0.006415349999999962
0.8507143 0.006463479999999981
0.8517143 0.0065118650000000125
0.8527143 0.006560505000000016
0.8537143 0.006609365000000015
0.8547143 0.006658455
0.8557143 0.0067077749999999705
0.8567143 0.006757340000000007
0.8577143 0.006807180000000002
0.8587143 0.006857249999999984
0.8597143 0.006907569999999984
0.8607143 0.006958134999999962
0.8617143 0.007008930000000011
0.8627143 0.0070600000000000645
0.8637143 0.007111289999999983
0.8647143 0.007162815000000013
0.8657143 0.007214615000000046
0.8667143 0.007266680000000001
0.8677143 0.007318974999999987
0.8687143 0.007371544999999974
0.8697143 0.007424389999999965
0.8707143 0.007477459999999988
0.8717143 0.007530750000000046
0.8727143 0.0075843200000000185
0.8737143 0.007638164999999995
0.8747143 0.007692235000000003
0.8757143 0.007746575000000017
0.8767143 0.0078011899999999475
0.8777143 0.007856034999999992
0.8787143 0.007911099999999989
0.8797143 0.007966444999999985
0.8807143 0.008022065000000068
0.8817143 0.008077905000000015
0.8827143 0.008133974999999995
0.8837143 0.008190270000000006
0.8847143 0.008246794999999963
0.8857143 0.008303600000000003
0.8867143 0.008360575000000025
0.8877143 0.008417779999999991
0.8887143 0.008475219999999985
0.8897143 0.008532839999999951
0.8907143 0.008590609999999999
0.8917143 0.008648599999999998
0.8927143 0.008706850000000006
0.8937143 0.008765150000000069
0.8947143 0.008823699999999981
0.8957143 0.008882399999999971
0.8967143 0.008941199999999984
0.8977143 0.009000149999999991
0.8987143 0.009059249999999993
0.8997143 0.009118499999999986
0.9007143 0.009177850000000005
0.9017143 0.009237300000000047
0.9027143 0.00929680000000006
0.9037143 0.009356400000000011
0.9047143 0.009416099999999986
0.9057143 0.009475949999999954
0.9067143 0.009535800000000007
0.9077143 0.00959570000000003
0.9087143 0.009655749999999961
0.9097143 0.00971579999999998
0.9107143 0.00977590000000005
0.9117143 0.009836050000000004
0.9127143 0.009896249999999931
0.9137143 0.009956549999999963
0.9147143 0.010016849999999999
0.9157143 0.010077200000000001
0.9167143 0.010137600000000059
0.9177143 0.010198000000000033
0.9187143 0.010258499999999945
0.9197143 0.010319049999999998
0.9207143 0.010379600000000048
0.9217143 0.010440249999999955
0.9227143 0.010500899999999945
0.9237143 0.010561600000000074
0.9247143 0.010622350000000004
0.9257143 0.010683149999999988
0.9267143 0.010744049999999996
0.9277143 0.010804999999999976
0.9287143 0.010866050000000061
0.9297143 0.010927150000000033
0.9307143 0.010988250000000003
0.9317143 0.011049499999999969
0.9327143 0.011110899999999927
0.9337143 0.011172350000000025
0.9347143 0.011233850000000007
0.9357143 0.01129544999999993
0.9367143 0.011357200000000013
0.9377143 0.011419050000000038
0.9387143 0.011480950000000031
0.9397143 0.011542949999999963
0.9407143 0.011605199999999998
0.9417143 0.011667549999999973
0.9427143 0.011730000000000055
0.9437143 0.011792550000000077
0.9447143 0.011855249999999923
0.9457143 0.011918100000000017
0.9467143 0.01198105000000005
0.9477143 0.012044249999999932
0.9487143 0.012107549999999922
0.9497143 0.012170950000000019
0.9507143 0.012234500000000027
0.9517143 0.012298250000000082
0.9527143 0.012362249999999984
0.9537143 0.012426349999999996
0.9547143 0.012490549999999946
0.9557143 0.012554850000000008
0.9567143 0.012619300000000144
0.9577143 0.012683999999999963
0.9587143 0.012748749999999916
0.9597143 0.01281369999999992
0.9607143 0.012878800000000001
0.9617143 0.012943900000000083
0.9627143 0.013009150000000075
0.9637143 0.013074549999999975
0.9647143 0.013140049999999981
0.9657143 0.01320559999999996
0.9667143 0.013271249999999877
0.9677143 0.013336899999999964
0.9687143 0.013402650000000158
0.9697143 0.013468550000000093
0.9707143 0.01353439999999989
0.9717143 0.013600200000000052
0.9727143 0.013666149999999957
0.9737143 0.01373219999999997
0.9747143 0.013798100000000072
0.9757143 0.013864049999999978
0.9767143 0.013930000000000052
0.9777143 0.013995850000000015
0.9787143 0.01406169999999998
0.9797143 0.014127549999999944
0.9807143 0.014193299999999971
0.9817143 0.014258950000000057
0.9827143 0.014324550000000005
0.9837143 0.014390050000000012
0.9847143 0.014455449999999911
0.9857143 0.014520599999999963
0.9867143 0.014585750000000014
0.9877143 0.014650799999999957
0.9887143 0.014715600000000053
0.9897143 0.014780300000000038
0.9907143 0.014844750000000007
0.9917143 0.014909049999999898
0.9927143 0.014973200000000048
0.9937143 0.01503715000000015
0.9947143 0.015100799999999926
0.9957143 0.015164199999999857
0.9967143 0.015227400000000077
0.9977143 0.01529030000000014
0.9987143 0.015352899999999876
0.9997143 0.015415299999999904
1.000714 0.015477450000000087
1.001714 0.015539200000000001
1.002714 0.015600649999999928
1.003714 0.015661750000000068
1.004714 0.015722500000000084
1.005714 0.01578299999999991
1.006714 0.01584314999999995
1.007714 0.015902900000000067
1.008714 0.015962250000000084
1.009714 0.016021299999999947
1.010714 0.016079949999999885
1.011714 0.01613825000000003
1.012714 0.016196200000000053
1.013714 0.01625374999999998
1.014714 0.01631094999999995
1.015714 0.016367799999999964
1.016714 0.016424300000000017
1.017714 0.01648039999999998
1.018714 0.016536149999999982
1.019714 0.016591550000000028
1.020714 0.01664660000000012
1.021714 0.016701250000000115
1.022714 0.01675559999999995
1.023714 0.01680954999999986
1.024714 0.016863149999999986
1.025714 0.016916500000000095
1.026714 0.016969499999999905
1.027714 0.017022199999999897
1.028714 0.017074600000000075
1.029714 0.017126600000000155
1.030714 0.01717824999999994
1.031714 0.017229649999999878
1.032714 0.017280800000000134
1.033714 0.01733154999999996
1.034714 0.017381949999999993
1.035714 0.01743215000000015
1.036714 0.017482149999999922
1.037714 0.017531699999999966
1.038714 0.017580900000000056
1.039714 0.017629949999999894
1.040714 0.017678550000000005
1.041714 0.01772685000000013
1.042714 0.017775000000000013
1.043714 0.017822649999999853
1.044714 0.01787005000000002
1.045714 0.017917199999999998
1.046714 0.01796394999999988
1.047714 0.018010200000000066
1.048714 0.018056000000000016
1.049714 0.018101649999999893
1.050714 0.018146999999999948
1.051714 0.018191900000000105
1.052714 0.01823644999999997
1.053714 0.018280500000000137
1.054714 0.01832415000000021
1.055714 0.018367449999999987
1.056714 0.01841014999999979
1.057714 0.018452549999999773
1.058714 0.01849440000000026
1.059714 0.018535650000000098
1.060714 0.018576599999999777
1.061714 0.01861699999999996
1.062714 0.01865684999999997
1.063714 0.018696150000000144
1.064714 0.018734650000000127
1.065714 0.018772650000000075
1.066714 0.018810349999999865
1.067714 0.018847299999999945
1.068714 0.01888349999999997
1.069714 0.01891914999999982
1.070714 0.0189540500000003
1.071714 0.018988399999999923
1.072714 0.01902209999999977
1.073714 0.019055000000000107
1.074714 0.01908734999999993
1.075714 0.019118850000000104
1.076714 0.01914960000000022
1.077714 0.019179599999999946
1.078714 0.01920889999999976
1.079714 0.01923744999999986
1.080714 0.01926510000000017
1.081714 0.019292050000000224
1.082714 0.019318200000000087
1.083714 0.01934365000000004
1.084714 0.019368399999999737
1.085714 0.019392249999999982
1.086714 0.019415200000000098
1.087714 0.01943735000000002
1.088714 0.019458649999999952
1.089714 0.019479199999999832
1.090714 0.019499
1.091714 0.019517749999999955
1.092714 0.019535600000000118
1.093714 0.01955270000000023
1.094714 0.019569049999999952
1.095714 0.01958449999999988
1.096714 0.01959885000000014
1.097714 0.019612350000000067
1.098714 0.01962509999999994
1.099714 0.019636899999999888
1.100714 0.01964759999999982
1.101714 0.019657450000000104
1.102714 0.019666549999999994
1.103714 0.019674549999999878
1.104714 0.019681500000000227
1.105714 0.01968749999999997
1.106714 0.01969254999999978
1.107714 0.01969674999999994
1.108714 0.01969965000000021
1.109714 0.01970165000000001
1.110714 0.019702750000000022
1.111714 0.01970255000000014
1.112714 0.019701300000000053
1.113714 0.019698949999999958
1.114714 0.019695449999999712
1.115714 0.019691100000000156
1.116714 0.01968565000000025
1.117714 0.019678749999999696
1.118714 0.019670749999999813
1.119714 0.019661600000000123
1.120714 0.01965145000000002
1.121714 0.019640199999999913
1.122714 0.01962745000000004
1.123714 0.019613600000000155
1.124714 0.019598499999999842
1.125714 0.01958215000000012
1.126714 0.019564700000000053
1.127714 0.019545949999999757
1.128714 0.019525950000000052
1.129714 0.019504650000000123
1.130714 0.019482100000000103
1.131714 0.019458299999999998
1.132714 0.019433149999999864
1.133714 0.01940680000000012
1.134714 0.01937915000000015
1.135714 0.019350199999999956
1.136714 0.01932004999999981
1.137714 0.0192883999999999
1.138714 0.019255450000000104
1.139714 0.01922124999999988
1.140714 0.019185799999999906
1.141714 0.01914885000000017
1.142714 0.019110500000000263
1.143714 0.01907105000000001
1.144714 0.01903024999999973
1.145714 0.018988049999999965
1.146714 0.018944400000000233
1.147714 0.018899500000000072
1.148714 0.018853300000000024
1.149714 0.018805599999999874
1.150714 0.018756699999999772
1.151714 0.018706299999999905
1.152714 0.018654450000000072
1.153714 0.018601550000000033
1.154714 0.018547149999999887
1.155714 0.018491300000000113
1.156714 0.01843415000000011
1.157714 0.018375599999999947
1.158714 0.01831580000000003
1.159714 0.01825465000000009
1.160714 0.018191900000000105
1.161714 0.018127699999999816
1.162714 0.018062349999999717
1.163714 0.01799560000000013
1.164714 0.01792745000000004
1.165714 0.01785775000000004
1.166714 0.01778660000000008
1.167714 0.017714249999999827
1.168714 0.01764040000000015
1.169714 0.01756505000000003
1.170714 0.017488099999999864
1.171714 0.01740975000000021
1.172714 0.01733005000000019
1.173714 0.01724889999999987
1.174714 0.01716619999999998
1.175714 0.017081950000000182
1.176714 0.016996249999999744
1.177714 0.01690899999999974
1.178714 0.016820200000000167
1.179714 0.016729750000000074
1.180714 0.016637949999999953
1.181714 0.01654445000000019
1.182714 0.016449299999999903
1.183714 0.01635269999999999
1.184714 0.016254300000000152
1.185714 0.016154299999999934
1.186714 0.01605274999999981
1.187714 0.01594959999999998
1.188714 0.015844700000000028
1.189714 0.01573810000000009
1.190714 0.015629849999999973
1.191714 0.015519799999999933
1.192714 0.015407900000000169
1.193714 0.01529440000000002
1.194714 0.01517929999999983
1.195714 0.015062349999999915
1.196714 0.014943550000000277
1.197714 0.014822950000000041
1.198714 0.014700499999999742
1.199714 0.014576299999999999
1.200714 0.014450450000000071
1.201714 0.014322699999999943
1.202714 0.014193000000000153
1.203714 0.014061500000000102
1.204714 0.01392819999999979
1.205714 0.013792849999999876
1.206714 0.01365550000000016
1.207714 0.013516399999999984
1.208714 0.013375399999999947
1.209714 0.013232599999999985
1.210714 0.013087799999999886
1.211714 0.012940800000000105
1.212714 0.012792049999999864
1.213714 0.012641450000000238
1.214714 0.012488450000000376
1.215714 0.012333449999999697
1.216714 0.012176699999999914
1.217714 0.012018100000000066
1.218714 0.011857249999999724
1.219714 0.011694249999999842
1.220714 0.011529500000000175
1.221714 0.011362500000000011
1.222714 0.01119329999999983
1.223714 0.011021999999999909
1.224714 0.010848849999999926
1.225714 0.010673450000000124
1.226714 0.010495900000000103
1.227714 0.010316250000000344
1.228714 0.010134350000000087
1.229714 0.009950599999999768
1.230714 0.009764699999999911
1.231714 0.009576600000000032
1.232714 0.009386349999999937
1.233714 0.009193899999999824
1.234714 0.00899925000000037
1.235714 0.008802799999999975
1.236714 0.008604200000000043
1.237714 0.008403000000000332
1.238714 0.008199999999999685
1.239714 0.007994849999999495
1.240714 0.007787100000000209
1.241714 0.007577549999999983
1.242714 0.0073657999999997385
1.243714 0.007151899999999954
1.244714 0.0069358000000001516
1.245714 0.00671750000000033
1.246714 0.006497450000000047
1.247714 0.006274799999999989
1.248714 0.006049949999999913
1.249714 0.005823300000000253
1.250714 0.005594500000000375
1.251714 0.005363499999999801
1.252714 0.005130249999999408
1.253714 0.004894899999999952
1.254714 0.004657350000000478
1.255714 0.004417600000000308
1.256714 0.00417565000000012
1.257714 0.00393189999999967
1.258714 0.0036863999999994365
1.259714 0.003438650000000062
1.260714 0.003188650000000192
1.261714 0.0029365499999999033
1.262714 0.002682300000000074
1.263714 0.0024262000000001838
1.264714 0.002168250000000231
1.265714 0.0019080999999995828
1.266714 0.0016458000000000716
1.267714 0.0013817000000002988
1.268714 0.001115799999999587
1.269714 0.0008476499999997343
1.270714 0.0005777000000002977
1.271714 0.0003059500000005997
1.272714 3.1999999999528066e-05
1.273714 -0.00024375000000044977
1.274714 -0.0005213000000000114
1.275714 -0.0008010499999995915
1.276714 -0.001082699999999711
1.277714 -0.0013657000000005348
1.278714 -0.0016509000000000218
1.279714 -0.0019379499999995704
1.280714 -0.0022268000000000582
1.281714 -0.0025178499999998867
1.282714 -0.0028103500000000196
1.283714 -0.003104650000000414
1.284714 -0.0034011500000001495
1.285714 -0.0036994999999999468
1.286714 -0.003999599999999527
1.287714 -0.004301500000000047
1.288714 -0.004605300000000428
1.289714 -0.004910950000000194
1.290714 -0.0052186999999997
1.291714 -0.005528249999999468
1.292714 -0.005839649999999974
1.293714 -0.006153300000000299
1.294714 -0.006468349999999774
1.295714 -0.0067855500000001436
1.296714 -0.007104950000000532
1.297714 -0.007425849999999671
1.298714 -0.007748899999999705
1.299714 -0.008074099999999957
1.300714 -0.00840120000000007
1.301714 -0.008730450000000403
1.302714 -0.009061850000000277
1.303714 -0.00939544999999949
1.304714 -0.009730849999999642
1.305714 -0.010068450000000492
1.306714 -0.010408250000000003
1.307714 -0.010750199999999733
1.308714 -0.01109439999999996
1.309714 -0.01144039999999977
1.310714 -0.011788849999999955
1.311714 -0.012139549999999957
1.312714 -0.01249244999999998
1.313714 -0.012847500000000218
1.314714 -0.013204800000000277
1.315714 -0.013564599999999833
1.316714 -0.013926549999999607
1.317714 -0.014290700000000076
1.318714 -0.014657050000000565
1.319714 -0.015025600000000394
1.320714 -0.01539664999999972
1.321714 -0.015769899999999743
1.322714 -0.016145349999999784
1.323714 -0.016523299999999998
1.324714 -0.016903300000000152
1.325714 -0.017285700000000206
1.326714 -0.017670400000000218
1.327714 -0.018057099999999687
1.328714 -0.018446199999999736
1.329714 -0.01883745
1.330714 -0.019230900000000283
1.331714 -0.019626700000000327
1.332714 -0.020024499999999827
1.333714 -0.02042434999999995
1.334714 -0.020826550000000166
1.335714 -0.021230899999999924
1.336714 -0.021637049999999946
1.337714 -0.022045249999999905
1.338714 -0.022455600000000082
1.339714 -0.02286814999999994
1.340714 -0.02328249999999972
1.341714 -0.02369884999999998
1.342714 -0.02411725000000018
1.343714 -0.024537300000000224
1.344714 -0.024959299999999927
1.345714 -0.025383249999999975
1.346714 -0.02580909999999988
1.347714 -0.02623654999999983
1.348714 -0.026665800000000045
1.349714 -0.027096950000000116
1.350714 -0.027529700000000237
1.351714 -0.02796424999999994
1.352714 -0.028400449999999824
1.353714 -0.028838250000000093
1.354714 -0.02927769999999987
1.355714 -0.029718799999999827
1.356714 -0.030161550000000308
1.357714 -0.030605949999999955
1.358714 -0.031051799999999904
1.359714 -0.03149910000000016
1.360714 -0.03194799999999978
1.361714 -0.03239839999999985
1.362714 -0.03285040000000029
1.363714 -0.03330385000000004
1.364714 -0.03375864999999979
1.365714 -0.03421485000000007
1.366714 -0.03467245000000016
1.367714 -0.035131600000000165
1.368714 -0.03559219999999979
1.369714 -0.036054000000000044
1.370714 -0.036517300000000065
1.371714 -0.03698204999999971
1.372714 -0.03744790000000004
1.373714 -0.03791500000000013
1.374714 -0.038383599999999976
1.375714 -0.03885359999999999
1.376714 -0.03932470000000001
1.377714 -0.03979715000000006
1.378714 -0.04027080000000006
1.379714 -0.04074555000000007
1.380714 -0.04122175000000004
1.381714 -0.04169905000000002
1.382714 -0.04217745000000001
1.383714 -0.042657099999999754
1.384714 -0.043137899999999986
1.385714 -0.04361975000000008
1.386714 -0.04410265000000005
1.387714 -0.044586700000000166
1.388714 -0.045071649999999734
1.389714 -0.04555769999999999
1.390714 -0.046044800000000115
1.391714 -0.046532849999999834
1.392714 -0.04702180000000002
1.393714 -0.04751159999999986
1.394714 -0.04800259999999999
1.395714 -0.04849430000000003
1.396714 -0.048986799999999935
1.397714 -0.049480300000000234
1.398714 -0.049974400000000176
1.399714 -0.05046929999999997
1.400714 -0.05096515000000002
1.401714 -0.05146160000000005
1.402714 -0.051958699999999865
1.403714 -0.05245654999999973
1.404714 -0.05295514999999998
1.405714 -0.053454450000000146
1.406714 -0.05395415000000006
1.407714 -0.05445439999999983
1.408714 -0.05495530000000004
1.409714 -0.05545680000000022
1.410714 -0.05595884999999991
1.411714 -0.05646139999999996
1.412714 -0.056964399999999915
1.413714 -0.05746779999999996
1.414714 -0.05797170000000004
1.415714 -0.058476149999999956
1.416714 -0.058980950000000004
1.417714 -0.05948615000000014
1.418714 -0.059991800000000005
1.419714 -0.06049774999999986
1.420714 -0.06100409999999998
1.421714 -0.06151085000000001
1.422714 -0.06201790000000004
1.423714 -0.06252530000000003
1.424714 -0.06303304999999998
1.425714 -0.06354115000000005
1.426714 -0.06404945
1.427714 -0.0645580999999999
1.428714 -0.06506715000000007
1.429714 -0.06557640000000013
1.430714 -0.06608590000000002
1.431714 -0.06659574999999987
1.432714 -0.06710579999999994
1.433714 -0.06761610000000003
1.434714 -0.06812669999999994
1.435714 -0.06863740000000004
1.436714 -0.06914840000000004
1.437714 -0.06965964999999998
1.438714 -0.07017105
1.439714 -0.0706826
1.440714 -0.0711943
1.441714 -0.07170604999999997
1.442714 -0.07221789999999996
1.443714 -0.07272992500000003
1.444714 -0.07324193000000001
1.445714 -0.07375393
1.446714 -0.07426592499999998
1.447714 -0.07477785499999998
1.448714 -0.07528970000000001
1.449714 -0.07580143
1.450714 -0.076312985
1.451714 -0.076824325
1.452714 -0.07733543
1.453714 -0.0778462355
1.454714 -0.078356708
1.455714 -0.078866799
1.456714 -0.079376457
1.457714 -0.07988564549999999
1.458714 -0.0803943
1.459714 -0.08090238
1.460714 -0.08140986
1.461714 -0.08191666500000001
1.462714 -0.08242275499999999
1.463714 -0.08292807
1.464714 -0.08343254000000005
1.465714 -0.08393615
1.466714 -0.08443885499999992
1.467714 -0.08494058999999997
1.468714 -0.08544130500000004
1.469714 -0.08594090000000001
1.470714 -0.0864394
1.471714 -0.08693679999999995
1.472714 -0.08743290000000004
1.473714 -0.08792775000000003
1.474714 -0.08842129999999997
1.475714 -0.08891359999999998
1.476714 -0.08940445000000002
1.477714 -0.08989370000000003
1.478714 -0.09038164999999998
1.479714 -0.0908681
1.480714 -0.09135285000000003
1.481714 -0.09183600000000001
1.482714 -0.09231759999999992
1.483714 -0.09279759999999997
1.484714 -0.09327580000000008
1.485714 -0.09375214999999995
1.486714 -0.09422685
1.487714 -0.09469969999999997
1.488714 -0.09517069999999989
1.489714 -0.09563999999999999
1.490714 -0.09610720000000017
1.491714 -0.09657250000000017
1.492714 -0.09703600000000007
1.493714 -0.09749745000000003
1.494714 -0.09795694999999997
1.495714 -0.09841444999999979
1.496714 -0.09886990000000002
1.497714 -0.09932320000000001
1.498714 -0.09977444999999972
1.499714 -0.10022375000000013
1.500714 -0.10067089999999998
1.501714 -0.10111579999999998
1.502714 -0.10155855000000014
1.503714 -0.10199909999999991
1.504714 -0.10243745000000001
1.505714 -0.10287350000000016
1.506714 -0.10330734999999995
1.507714 -0.10373894999999991
1.508714 -0.10416805000000005
1.509714 -0.1045948000000001
1.510714 -0.10501935000000011
1.511714 -0.10544155000000004
1.512714 -0.10586119999999997
1.513714 -0.10627829999999994
1.514714 -0.1066927999999998
1.515714 -0.10710500000000005
1.516714 -0.10751464999999999
1.517714 -0.10792134999999983
1.518714 -0.10832555000000019
1.519714 -0.10872700000000035
1.520714 -0.10912589999999987
1.521714 -0.1095221
1.522714 -0.10991500000000012
1.523714 -0.11030529999999977
1.524714 -0.11069314999999974
1.525714 -0.1110777
1.526714 -0.11145930000000052
1.527714 -0.11183799999999978
1.528714 -0.11221344999999983
1.529714 -0.11258599999999994
1.530714 -0.11295524999999967
1.531714 -0.11332120000000041
1.532714 -0.11368424999999985
1.533714 -0.1140440999999999
1.534714 -0.11440065000000023
1.535714 -0.11475384999999974
1.536714 -0.11510380000000003
1.537714 -0.11545055000000022
1.538714 -0.1157936000000003
1.539714 -0.11613339999999983
1.540714 -0.11646989999999965
1.541714 -0.1168027499999998
1.542714 -0.11713200000000015
1.543714 -0.11745760000000016
1.544714 -0.11777954999999983
1.545714 -0.11809825000000031
1.546714 -0.1184132999999998
1.547714 -0.11872434999999966
1.548714 -0.11903215000000032
1.549714 -0.11933625000000019
1.550714 -0.11963634999999978
1.551714 -0.11993250000000022
1.552714 -0.1202246500000004
1.553714 -0.12051319999999938
1.554714 -0.12079779999999991
1.555714 -0.12107900000000048
1.556714 -0.1213560000000002
1.557714 -0.1216284999999996
1.558714 -0.12189749999999945
1.559714 -0.12216200000000034
1.560714 -0.12242250000000027
1.561714 -0.12267949999999996
1.562714 -0.12293149999999994
1.563714 -0.12317949999999969
1.564714 -0.12342399999999984
1.565714 -0.12366350000000036
1.566714 -0.12389899999999988
1.567714 -0.12413049999999981
1.568714 -0.12435700000000006
1.569714 -0.12457950000000005
1.570714 -0.12479750000000038
1.571714 -0.12501100000000043
1.572714 -0.12522049999999948
1.573714 -0.12542449999999952
1.574714 -0.12562400000000062
1.575714 -0.12581950000000006
1.576714 -0.12600999999999915
1.577714 -0.1261955000000006
1.578714 -0.12637700000000043
1.579714 -0.1265534999999999
1.580714 -0.1267250000000004
1.581714 -0.12689199999999987
1.582714 -0.12705349999999965
1.583714 -0.12720999999999907
1.584714 -0.12736200000000023
1.585714 -0.127509000000001
1.586714 -0.12765000000000004
1.587714 -0.12778649999999941
1.588714 -0.12791750000000046
1.589714 -0.12804200000000035
1.590714 -0.12816249999999998
1.591714 -0.12827749999999988
1.592714 -0.12838600000000003
1.593714 -0.12849049999999987
1.594714 -0.12858899999999931
1.595714 -0.12868100000000032
1.596714 -0.12876750000000028
1.597714 -0.12884849999999917
1.598714 -0.12892449999999908
1.599714 -0.12899349999999984
1.600714 -0.12905650000000018
1.601714 -0.12911450000000016
1.602714 -0.12916650000000107
1.603714 -0.12921150000000017
1.604714 -0.12925049999999882
1.605714 -0.12928449999999986
1.606714 -0.12931200000000112
1.607714 -0.12933299999999986
1.608714 -0.12934749999999884
1.609714 -0.12935650000000082
1.610714 -0.12935850000000096
1.611714 -0.12935449999999935
1.612714 -0.12934499999999935
1.613714 -0.12932800000000086
1.614714 -0.1293055
1.615714 -0.12927599999999995
1.616714 -0.12924000000000013
1.617714 -0.1291974999999992
1.618714 -0.12914849999999983
1.619714 -0.1290945000000001
1.620714 -0.12903300000000056
1.621714 -0.1289639999999998
1.622714 -0.12888899999999998
1.623714 -0.1288080000000011
1.624714 -0.1287204999999997
1.625714 -0.12862649999999992
1.626714 -0.12852549999999963
1.627714 -0.12841749999999882
1.628714 -0.12830400000000106
1.629714 -0.1281835000000001
1.630714 -0.12805599999999998
1.631714 -0.12792300000000018
1.632714 -0.12778299999999984
1.633714 -0.1276354999999997
1.634714 -0.12748249999999983
1.635714 -0.1273235000000009
1.636714 -0.1271569999999994
1.637714 -0.12698350000000017
1.638714 -0.12680449999999985
1.639714 -0.1266194999999991
1.640714 -0.1264265000000005
1.641714 -0.12622700000000078
1.642714 -0.12602149999999926
1.643714 -0.12581000000000006
1.644714 -0.1255920000000011
1.645714 -0.12536649999999955
1.646714 -0.12513549999999962
1.647714 -0.12489799999999995
1.648714 -0.12465300000000043
1.649714 -0.1244020000000005
1.650714 -0.12414449999999942
1.651714 -0.12388049999999994
1.652714 -0.12361000000000066
1.653714 -0.12333249999999954
1.654714 -0.12304899999999935
1.655714 -0.12275850000000005
1.656714 -0.1224614999999996
1.657714 -0.12215899999999943
1.658714 -0.1218490000000008
1.659714 -0.1215320000000003
1.660714 -0.12120850000000004
1.661714 -0.12087900000000071
1.662714 -0.12054249999999953
1.663714 -0.12019849999999985
1.664714 -0.11984849999999976
1.665714 -0.1194919999999999
1.666714 -0.11912750000000083
1.667714 -0.11875649999999927
1.668714 -0.11837899999999929
1.669714 -0.11799400000000082
1.670714 -0.11760250000000122
1.671714 -0.11720450000000047
1.672714 -0.11679949999999789
1.673714 -0.1163874999999989
1.674714 -0.11596850000000075
1.675714 -0.11554200000000005
1.676714 -0.11510900000000093
1.677714 -0.11466800000000126
1.678714 -0.11421899999999831
1.679714 -0.11376499999999908
1.680714 -0.11330450000000142
1.681714 -0.11283450000000106
1.682714 -0.11235650000000015
1.683714 -0.11187349999999753
1.684714 -0.1113834999999985
1.685714 -0.1108855000000016
1.686714 -0.11038050000000016
1.687714 -0.10986849999999958
1.688714 -0.10934900000000186
1.689714 -0.10882049999999945
1.690714 -0.1082849999999979
1.691714 -0.10774400000000206
1.692714 -0.10719550000000096
1.693714 -0.10663799999999787
1.694714 -0.10607300000000036
1.695714 -0.10550150000000172
1.696714 -0.10492250000000052
1.697714 -0.10433549999999876
1.698714 -0.10374199999999857
1.699714 -0.10314100000000126
1.700714 -0.10253149999999996
1.701714 -0.1019144999999988
1.702714 -0.10129000000000052
1.703714 -0.10065850000000039
1.704714 -0.1000195000000004
1.705714 -0.09937199999999916
1.706714 -0.09871749999999876
1.707714 -0.09805550000000125
1.708714 -0.09738550000000046
1.709714 -0.09670899999999853
1.710714 -0.09602550000000018
1.711714 -0.09533400000000128
1.712714 -0.0946340000000011
1.713714 -0.09392649999999836
1.714714 -0.0932119999999992
1.715714 -0.09248900000000147
1.716714 -0.0917585000000012
1.717714 -0.09102249999999851
1.718714 -0.09027749999999923
1.719714 -0.08952500000000013
1.720714 -0.08876499999999846
1.721714 -0.08799650000000095
1.722714 -0.08722250000000101
1.723714 -0.08644149999999923
1.724714 -0.08565150000000088
1.725714 -0.08485350000000198
1.726714 -0.08404899999999924
1.727714 -0.08323549999999992
1.728714 -0.08241450000000076
1.729714 -0.08158849999999991
1.730714 -0.08075449999999848
1.731714 -0.0799115000000005
1.732714 -0.07906200000000138
1.733714 -0.07820649999999912
1.734714 -0.07734200000000031
1.735714 -0.07647049999999966
1.736714 -0.07559299999999858
1.737714 -0.07470650000000094
1.738714 -0.07381300000000146
1.739714 -0.07291250000000013
1.740714 -0.07200449999999894
1.741714 -0.07109050000000006
1.742714 -0.07016900000000133
1.743714 -0.06923949999999932
1.744714 -0.06830399999999962
1.745714 -0.06736049999999934
1.746714 -0.06641049999999793
1.747714 -0.06545449999999882
1.748714 -0.06448950000000042
1.749714 -0.06351900000000232
1.750714 -0.06254300000000182
1.751714 -0.061557499999998606
1.752714 -0.0605664999999984
1.753714 -0.05957000000000119
1.754714 -0.05856400000000129
1.755714 -0.05755299999999969
1.756714 -0.056535499999999655
1.757714 -0.05551100000000049
1.758714 -0.05448099999999891
1.759714 -0.05344350000000019
1.760714 -0.05239850000000163
1.761714 -0.051347499999999935
1.762714 -0.050291499999999247
1.763714 -0.049229499999998136
1.764714 -0.048159499999999175
1.765714 -0.047084000000000514
1.766714 -0.04600299999999943
1.767714 -0.04491450000000121
1.768714 -0.043820500000000574
1.769714 -0.042718499999999375
1.770714 -0.04161100000000118
1.771714 -0.040498000000000575
1.772714 -0.03937899999999954
1.773714 -0.038253999999998095
1.774714 -0.03712200000000022
1.775714 -0.035984000000001924
1.776714 -0.0348400000000005
1.777714 -0.03369049999999937
1.778714 -0.03253500000000053
1.779714 -0.03137399999999927
1.780714 -0.03020699999999759
1.781714 -0.029034000000000913
1.782714 -0.02785550000000182
1.783714 -0.026670999999999598
1.784714 -0.025480499999999663
1.785714 -0.02428399999999931
1.786714 -0.023083499999998675
1.787714 -0.021877500000001045
1.788714 -0.020663500000000147
1.789714 -0.01944450000000025
1.790714 -0.01822050000000136
1.791714 -0.016990499999999343
1.792714 -0.015755499999998326
1.793714 -0.014515500000001031
1.794714 -0.013268500000001886
1.795714 -0.012015499999999613
1.796714 -0.010759499999998486
1.797714 -0.009498000000000362
1.798714 -0.008230500000001818
1.799714 -0.006957499999998146
1.800714 -0.005678499999999475
1.801714 -0.004394500000001809
1.802714 -0.003106499999998443
1.803714 -0.0018134999999987926
1.804714 -0.0005140000000007205
1.805714 0.0007904999999990567
1.806714 0.0020985000000011116
1.807714 0.0034125000000008758
1.808714 0.004732499999998349
1.809714 0.006056499999998813
1.810714 0.007385000000000269
1.811714 0.008718000000000007
1.812714 0.010056499999999451
1.813714 0.01140150000000003
1.814714 0.012750500000000886
1.815714 0.014103500000002024
1.816714 0.015461499999999444
1.817714 0.016823499999999856
1.818714 0.018191500000000686
1.819714 0.01956349999999909
1.820714 0.02093999999999848
1.821714 0.022322500000001005
1.822714 0.02370950000000181
1.823714 0.025099499999998758
1.824714 0.026492999999997987
1.825714 0.027893000000001056
1.826714 0.02929750000000241
1.827714 0.030705999999998616
1.828714 0.03211899999999853
1.829714 0.033536499999999435
1.830714 0.03495800000000062
1.831714 0.03638400000000009
1.832714 0.03781499999999855
1.833714 0.039249500000002005
1.834714 0.04068850000000102
1.835714 0.042130499999998905
1.836714 0.04357550000000105
1.837714 0.04502500000000149
1.838714 0.04648049999999963
1.839714 0.04793849999999863
1.840714 0.04939899999999847
1.841714 0.05086500000000074
1.842714 0.05233449999999986
1.843714 0.05380849999999998
1.844714 0.055284500000000236
1.845714 0.056762500000000625
1.846714 0.05824550000000002
1.847714 0.05973299999999769
1.848714 0.06122250000000092
1.849714 0.06271400000000159
1.850714 0.06421050000000124
1.851714 0.06570949999999903
1.852714 0.06720949999999826
1.853714 0.06871400000000119
1.854714 0.07022200000000096
1.855714 0.07173099999999946
1.856714 0.07324249999999882
1.857714 0.07475750000000045
1.858714 0.07627550000000093
1.859714 0.07779450000000013
1.860714 0.07931499999999875
1.861714 0.08083849999999894
1.862714 0.08236550000000141
1.863714 0.0838949999999993
1.864714 0.08542549999999863
1.865714 0.08695650000000138
1.866714 0.08849000000000226
1.867714 0.0900264999999993
1.868714 0.09156349999999976
1.869714 0.09310199999999964
1.870714 0.09464299999999766
1.871714 0.0961835000000004
1.872714 0.09772600000000056
1.873714 0.09927200000000029
1.874714 0.10081750000000202
1.875714 0.10236399999999976
1.876714 0.10391049999999749
1.877714 0.10545900000000077
1.878714 0.1070090000000008
1.879714 0.10855899999999809
1.880714 0.11010999999999953
1.881714 0.11166100000000097
1.882714 0.11321399999999983
1.883714 0.11476650000000069
1.884714 0.11631950000000227
1.885714 0.11787349999999985
1.886714 0.11942750000000013
1.887714 0.12098150000000042
1.888714 0.12253549999999801
1.889714 0.12409149999999844
1.890714 0.12564700000000087
1.891714 0.12720150000000185
1.892714 0.12875549999999944
1.893714 0.13030949999999974
1.894714 0.13186350000000002
1.895714 0.13341750000000033
1.896714 0.1349720000000013
1.897714 0.1365259999999989
1.898714 0.1380804999999999
1.899714 0.13963300000000076
1.900714 0.1411839999999995
1.901714 0.14273549999999893
1.902714 0.14428650000000037
1.903714 0.1458379999999998
1.904714 0.14738749999999912
1.905714 0.14893599999999968
1.906714 0.15048450000000027
1.907714 0.15203100000000072
1.908714 0.15357649999999973
1.909714 0.15512200000000145
1.910714 0.15666600000000105
1.911714 0.1582084999999985
1.912714 0.15974949999999924
1.913714 0.16128900000000054
1.914714 0.16282849999999915
1.915714 0.16436650000000103
1.916714 0.16590199999999936
1.917714 0.16743599999999825
1.918714 0.16896800000000242
1.919714 0.1704990000000011
1.920714 0.17202849999999897
1.921714 0.17355549999999872
1.922714 0.17508149999999978
1.923714 0.17660499999999996
1.924714 0.17812700000000073
1.925714 0.179647
1.926714 0.18116499999999913
1.927714 0.18268050000000013
1.928714 0.18419350000000023
1.929714 0.1857055000000003
1.930714 0.18721499999999952
1.931714 0.18872100000000053
1.932714 0.19022450000000066
1.933714 0.19172650000000002
1.934714 0.19322649999999925
1.935714 0.1947234999999996
1.936714 0.19621700000000045
1.937714 0.19770800000000038
1.938714 0.19919700000000018
1.939714 0.20068299999999978
1.940714 0.2021654999999998
1.941714 0.20364499999999966
1.942714 0.20512199999999994
1.943714 0.20659650000000077
1.944714 0.20806699999999997
1.945714 0.20953399999999958
1.946714 0.21099800000000038
1.947714 0.21245850000000022
1.948714 0.21391599999999986
1.949714 0.21536899999999984
1.950714 0.21681899999999965
1.951714 0.21826549999999986
1.952714 0.21970750000000044
1.953714 0.22114700000000018
1.954714 0.22258200000000028
1.955714 0.2240124999999994
1.956714 0.22543899999999958
1.957714 0.2268620000000002
1.958714 0.22828100000000054
1.959714 0.22969549999999986
1.960714 0.23110549999999958
1.961714 0.23251099999999966
1.962714 0.23391249999999944
1.963714 0.2353090000000002
1.964714 0.23670100000000002
1.965714 0.23808800000000083
1.966714 0.239471
1.967714 0.24084949999999952
1.968714 0.24222200000000002
1.969714 0.24358999999999947
1.970714 0.24495250000000057
1.971714 0.24630899999999994
1.972714 0.24766150000000037
1.973714 0.24900949999999983
1.974714 0.25035149999999884
1.975714 0.2516870000000007
1.976714 0.25301750000000034
1.977714 0.2543425000000002
1.978714 0.2556615000000003
1.979714 0.25697500000000006
1.980714 0.25828300000000004
1.981714 0.2595844999999996
1.982714 0.26087950000000004
1.983714 0.26216900000000015
1.984714 0.26345239999999953
1.985714 0.26472929999999983
1.986714 0.26599955000000025
1.987714 0.2672637499999998
1.988714 0.2685210499999998
1.989714 0.26977180000000023
1.990714 0.2710159499999999
1.991714 0.27225324999999984
1.992714 0.2734840000000002
1.993714 0.27470775000000014
1.994714 0.27592430000000034
1.995714 0.27713360000000037
1.996714 0.27833594999999967
1.997714 0.2795313999999995
1.998714 0.28071955
1.999714 0.2819000500000003
2.000714 0.28307295000000005
2.001714 0.28423854999999987
2.002714 0.2853967
2.003714 0.28654720000000017
2.004714 0.2876899
2.005714 0.2888247999999999
2.006714 0.289952
2.007714 0.29107125
2.008714 0.29218245000000004
2.009714 0.29328575000000007
2.010714 0.29438095
2.011714 0.2954679999999999
2.012714 0.29654685
2.013714 0.29761750000000003
2.014714 0.2986798
2.015714 0.29973375
2.016714 0.30077935499999997
2.017714 0.30181645999999995
2.018714 0.30284508
2.019714 0.30386515145000004
2.020714 0.304876645
2.021714 0.30587951355
2.022714 0.30687374500000003
2.023714 0.307859275
2.024714 0.30883597500000004
2.025714 0.30980395000000005
2.026714 0.3107630499999999
2.027714 0.3117132999999999
2.028714 0.31265475000000015
2.029714 0.3135872000000002
2.030714 0.3145108
2.031714 0.3154252999999999
2.032714 0.3163307999999999
2.033714 0.31722724999999985
2.034714 0.31811435000000016
2.035714 0.31899249999999996
2.036714 0.31986145
2.037714 0.32072115
2.038714 0.3215717
2.039714 0.32241259999999994
2.040714 0.32324419999999976
2.041714 0.3240663999999999
2.042714 0.32487915000000017
2.043714 0.3256828000000002
2.044714 0.3264765999999997
2.045714 0.3272605499999998
2.046714 0.32803510000000025
2.047714 0.3287998000000001
2.048714 0.32955464999999995
2.049714 0.33029975000000017
2.050714 0.3310346499999998
2.051714 0.3317598499999996
2.052714 0.3324750999999998
2.053714 0.3331800000000001
2.054714 0.3338755000000006
2.055714 0.3345600000000004
2.056714 0.3352349999999995
2.057714 0.3358994999999999
2.058714 0.33655299999999955
2.059714 0.3371979999999993
2.060714 0.3378310000000002
2.061714 0.338452500000001
2.062714 0.3390655000000005
2.063714 0.3396669999999999
2.064714 0.34025800000000056
2.065714 0.3408389999999992
2.066714 0.3414079999999997
2.067714 0.34196700000000085
2.068714 0.3425149999999999
2.069714 0.3430519999999995
2.070714 0.3435779999999997
2.071714 0.3440930000000005
2.072714 0.3445964999999998
2.073714 0.3450889999999997
2.074714 0.3455719999999996
2.075714 0.34604250000000064
2.076714 0.3465015000000003
2.077714 0.3469504999999991
2.078714 0.3473874999999999
2.079714 0.3478134999999999
2.080714 0.3482275000000004
2.081714 0.34862950000000004
2.082714 0.34902099999999964
2.083714 0.34940100000000046
2.084714 0.3497700000000005
2.085714 0.3501269999999998
2.086714 0.3504719999999995
2.087714 0.35080499999999976
2.088714 0.3511264999999999
2.089714 0.3514370000000006
2.090714 0.35173500000000113
2.091714 0.35202150000000015
2.092714 0.35229699999999975
2.093714 0.35256049999999994
2.094714 0.35281099999999915
2.095714 0.3530494999999989
2.096714 0.35327700000000056
2.097714 0.35349250000000143
2.098714 0.3536959999999987
2.099714 0.35388649999999916
2.100714 0.3540655000000022
2.101714 0.3542329999999997
2.102714 0.3543869999999996
2.103714 0.35452949999999944
2.104714 0.35466099999999984
2.105714 0.35478050000000205
2.106714 0.35488600000000065
2.107714 0.35497899999999766
2.108714 0.35506099999999796
2.109714 0.35513100000000014
2.110714 0.3551875000000021
2.111714 0.35523100000000174
2.112714 0.35526299999999855
2.113714 0.3552834999999979
2.114714 0.3552910000000005
2.115714 0.35528500000000013
2.116714 0.35526749999999957
2.117714 0.3552370000000022
2.118714 0.3551934999999998
2.119714 0.3551379999999993
2.120714 0.35506949999999926
2.121714 0.3549885000000004
2.122714 0.3548935000000005
2.123714 0.35478549999999837
2.124714 0.35466649999999955
2.125714 0.35453450000000114
2.126714 0.35438899999999973
2.127714 0.3542300000000008
2.128714 0.35405800000000237
2.129714 0.35387499999999905
2.130714 0.3536784999999982
2.131714 0.353467500000001
2.132714 0.35324500000000103
2.133714 0.3530089999999981
2.134714 0.35275849999999886
2.135714 0.3524964999999995
2.136714 0.3522220000000013
2.137714 0.35193400000000014
2.138714 0.3516324999999987
2.139714 0.3513180000000004
2.140714 0.3509910000000006
2.141714 0.35064900000000104
2.142714 0.3502950000000007
2.143714 0.34992849999999875
2.144714 0.34954699999999983
2.145714 0.34915400000000085
2.146714 0.34874850000000024
2.147714 0.34832799999999997
2.148714 0.3478939999999994
2.149714 0.3474484999999987
2.150714 0.34699049999999926
2.151714 0.3465190000000022
2.152714 0.3460345000000001
2.153714 0.34553549999999905
2.154714 0.3450230000000005
2.155714 0.34449899999999906
2.156714 0.3439620000000008
2.157714 0.3434120000000003
2.158714 0.3428490000000002
2.159714 0.34227249999999987
2.160714 0.3416844999999994
2.161714 0.34108400000000005
2.162714 0.3404700000000005
2.163714 0.3398425000000006
2.164714 0.33919899999999964
2.165714 0.33854450000000197
2.166714 0.33788099999999693
2.167714 0.33720299999999553
2.168714 0.3365105000000034
2.169714 0.3358055000000015
2.170714 0.33508650000000134
2.171714 0.3343565000000018
2.172714 0.33361449999999593
2.173714 0.33285750000000125
2.174714 0.3320865000000029
2.175714 0.33130349999999825
2.176714 0.3305090000000016
2.177714 0.32970300000000213
2.178714 0.32888199999999757
2.179714 0.32804649999999674
2.180714 0.3272024999999973
2.181714 0.32634449999999965
2.182714 0.3254710000000043
2.183714 0.3245860000000006
2.184714 0.3236869999999987
2.185714 0.3227760000000014
2.186714 0.32185350000000124
2.187714 0.3209164999999994
2.188714 0.3199644999999978
2.189714 0.31900099999999887
2.190714 0.3180265000000005
2.191714 0.31703700000000246
2.192714 0.3160354999999981
2.193714 0.3150200000000009
2.194714 0.31398950000000403
2.195714 0.31294749999999893
2.196714 0.3118939999999964
2.197714 0.31082599999999755
2.198714 0.30974350000000245
2.199714 0.3086490000000011
2.200714 0.3075399999999981
2.201714 0.3064194999999976
2.202714 0.30528749999999977
2.203714 0.30414100000000016
2.204714 0.3029799999999989
2.205714 0.30180650000000425
2.206714 0.3006220000000047
2.207714 0.2994234999999961
2.208714 0.2982124999999995
2.209714 0.29698700000000117
2.210714 0.2957469999999957
2.211714 0.29449600000000176
2.212714 0.29323300000000146
2.213714 0.2919580000000004
2.214714 0.290668500000003
2.215714 0.2893644999999985
2.216714 0.2880495
2.217714 0.2867225000000007
2.218714 0.28538350000000057
2.219714 0.28402999999999873
2.220714 0.28266499999999944
2.221714 0.2812885000000028
2.222714 0.27989749999999897
2.223714 0.27849449999999976
2.224714 0.27707699999999885
2.225714 0.2756480000000005
2.226714 0.2742074999999994
2.227714 0.2727554999999954
2.228714 0.27129150000000135
2.229714 0.26981300000000025
2.230714 0.26832300000000175
2.231714 0.26682100000000236
2.232714 0.2653044999999959
2.233714 0.2637764999999974
2.234714 0.26223700000000155
2.235714 0.2606860000000028
2.236714 0.2591229999999978
2.237714 0.257545500000002
2.238714 0.2559565000000033
2.239714 0.25435599999999636
2.240714 0.25274349999999945
2.241714 0.25111949999999966
2.242714 0.2494839999999971
2.243714 0.24783649999999907
2.244714 0.24617500000000278
2.245714 0.24450150000000023
2.246714 0.24281600000000225
2.247714 0.24111950000000487
2.248714 0.2394109999999958
2.249714 0.23769049999999675
2.250714 0.23595950000000168
2.251714 0.23421350000000152
2.252714 0.2324550000000025
2.253714 0.23068549999999866
2.254714 0.2289044999999974
2.255714 0.22711150000000072
2.256714 0.22530450000000035
2.257714 0.22348549999999914
2.258714 0.22165750000000137
2.259714 0.21981849999999875
2.260714 0.21796449999999645
2.261714 0.21609900000000215
2.262714 0.21422450000000043
2.263714 0.21233549999999704
2.264714 0.21043549999999966
2.265714 0.20852300000000343
2.266714 0.20659900000000436
2.267714 0.2046669999999993
2.268714 0.20271999999999998
2.269714 0.20076099999999983
2.270714 0.19879349999999568
2.271714 0.19681499999999755
2.272714 0.19482400000000055
2.273714 0.19282150000000076
2.274714 0.1908080000000015
2.275714 0.18878200000000345
2.276714 0.18674450000000253
2.277714 0.18469849999999763
2.278714 0.18264099999999533
2.279714 0.180572000000001
2.280714 0.17849399999999932
2.281714 0.17640400000000217
2.282714 0.17430250000000222
2.283714 0.17219299999999627
2.284714 0.17007449999999918
2.285714 0.16794350000000324
2.286714 0.1658015000000025
2.287714 0.16364799999999888
2.288714 0.1614854999999987
2.289714 0.15931449999999997
2.290714 0.15713150000000042
2.291714 0.15493999999999686
2.292714 0.15274000000000015
2.293714 0.15052800000000263
2.294714 0.1483069999999977
2.295714 0.14607799999999763
2.296714 0.14383700000000213
2.297714 0.14158400000000038
2.298714 0.13932299999999806
2.299714 0.13705600000000345
2.300714 0.1347770000000026
2.301714 0.1324864999999989
2.302714 0.13018999999999747
2.303714 0.12788199999999866
2.304714 0.12556300000000042
2.305714 0.12323750000000104
2.306714 0.12090299999999968
2.307714 0.11855700000000091
2.308714 0.11620300000000157
2.309714 0.11384000000000025
2.310714 0.11146450000000009
2.311714 0.10908099999999937
2.312714 0.10668900000000009
2.313714 0.10428750000000082
2.314714 0.101878000000001
2.315714 0.09945949999999917
2.316714 0.0970320000000008
2.317714 0.09459349999999758
2.318714 0.09214549999999981
2.319714 0.08969200000000233
2.320714 0.08722999999999544
2.321714 0.08475649999999656
2.322714 0.08227350000000311
2.323714 0.07978200000000024
2.324714 0.07728250000000225
2.325714 0.07477650000000313
2.326714 0.07225899999999574
2.327714 0.06973300000000064
2.328714 0.06720100000000241
2.329714 0.06465699999999791
2.330714 0.062107499999999136
2.331714 0.059549500000001795
2.332714 0.05697949999999819
2.333714 0.05440349999999688
2.334714 0.051822000000001284
2.335714 0.0492320000000017
2.336714 0.046630499999999284
2.337714 0.04402250000000115
2.338714 0.04140849999999989
2.339714 0.038783999999997223
2.340714 0.03615299999999884
2.341714 0.033513000000003894
2.342714 0.030864500000004964
2.343714 0.028212999999996338
2.344714 0.025552999999999992
2.345714 0.022884499999999662
2.346714 0.02020699999999735
2.347714 0.017523500000002745
2.348714 0.014834499999997596
2.349714 0.01213599999999788
2.350714 0.009432500000001879
2.351714 0.006720500000001895
2.352714 0.004001500000002777
2.353714 0.0012775000000019542
2.354714 -0.0014550000000028516
2.355714 -0.004191000000004514
2.356714 -0.006932500000000463
2.357714 -0.009682999999998396
2.358714 -0.012442000000000312
2.359714 -0.015206500000001935
2.360714 -0.017974500000000414
2.361714 -0.02075099999999746
2.362714 -0.02353349999999763
2.363714 -0.026318499999998655
2.364714 -0.029112500000001665
2.365714 -0.03191250000000238
2.366714 -0.03471799999999739
2.367714 -0.037529500000000944
2.368714 -0.040346499999998786
2.369714 -0.04316949999999976
2.370714 -0.045998500000003856
2.371714 -0.04883350000000025
2.372714 -0.05167399999999635
2.373714 -0.05451999999999757
2.374714 -0.05736950000000108
2.375714 -0.06022500000000229
2.376714 -0.06308849999999865
2.377714 -0.06595799999999813
2.378714 -0.06883050000000188
2.379714 -0.07170849999999993
2.380714 -0.0745929999999991
2.381714 -0.07748050000000255
2.382714 -0.08037300000000229
2.383714 -0.08327199999999774
2.384714 -0.08617649999999831
2.385714 -0.0890864999999986
2.386714 -0.09200000000000115
2.387714 -0.09491950000000142
2.388714 -0.09784150000000254
2.389714 -0.10076899999999794
2.390714 -0.1037029999999999
2.391714 -0.10663950000000272
2.392714 -0.10957849999999555
2.393714 -0.1125210000000015
2.394714 -0.11546949999999973
2.395714 -0.11842349999999767
2.396714 -0.12138049999999988
2.397714 -0.12434050000000095
2.398714 -0.12730600000000172
2.399714 -0.13027450000000135
2.400714 -0.13324599999999984
2.401714 -0.1362204999999972
2.402714 -0.1391979999999988
2.403714 -0.1421810000000001
2.404714 -0.1451670000000003
2.405714 -0.14815300000000048
2.406714 -0.1511419999999995
2.407714 -0.1541334999999994
2.408714 -0.15712850000000156
2.409714 -0.1601265000000026
2.410714 -0.16312400000000016
2.411714 -0.16612500000000005
2.412714 -0.16912800000000278
2.413714 -0.17213449999999691
2.414714 -0.17514399999999536
2.415714 -0.1781530000000012
2.416714 -0.18116300000000307
2.417714 -0.18417500000000234
2.418714 -0.1871900000000005
2.419714 -0.19020499999999863
2.420714 -0.19321999999999678
2.421714 -0.19623549999999834
2.422714 -0.19925350000000075
2.423714 -0.20227450000000202
2.424714 -0.2052955000000033
2.425714 -0.20831649999999916
2.426714 -0.2113375000000004
2.427714 -0.21435850000000167
2.428714 -0.2173824999999964
2.429714 -0.2204064999999965
2.430714 -0.22342999999999863
2.431714 -0.22645700000000304
2.432714 -0.22948100000000315
2.433714 -0.23250449999999986
2.434714 -0.23553149999999884
2.435714 -0.23855799999999983
2.436714 -0.2415849999999988
2.437714 -0.24461199999999778
2.438714 -0.24763850000000417
2.439714 -0.25066550000000315
2.440714 -0.25368949999999785
2.441714 -0.256713499999998
2.442714 -0.25973999999999897
2.443714 -0.26276649999999996
2.444714 -0.2657934999999989
2.445714 -0.2688204999999979
2.446714 -0.2718445000000035
2.447714 -0.27486850000000357
2.448714 -0.2778920000000003
2.449714 -0.2809160000000004
2.450714 -0.2839400000000005
2.451714 -0.2869604999999984
2.452714 -0.28998199999999763
2.453714 -0.2930029999999989
2.454714 -0.2960235000000022
2.455714 -0.29904449999999805
2.456714 -0.30206299999999847
2.457714 -0.305078000000002
2.458714 -0.3080930000000002
2.459714 -0.31110850000000173
2.460714 -0.314120500000001
2.461714 -0.31712999999999947
2.462714 -0.3201394999999979
2.463714 -0.3231454999999995
2.464714 -0.3261490000000002
2.465714 -0.3291529999999989
2.466714 -0.33215350000000077
2.467714 -0.33515050000000035
2.468714 -0.3381454999999971
2.469714 -0.34113799999999844
2.470714 -0.34412649999999945
2.471714 -0.34711249999999966
2.472714 -0.3500960000000044
2.473714 -0.35307600000000144
2.474714 -0.35605349999999764
2.475714 -0.35902500000000154
2.476714 -0.3619935000000012
2.477714 -0.3649590000000019
2.478714 -0.36792149999999846
2.479714 -0.3708819999999975
2.480714 -0.3738360000000009
2.481714 -0.37678650000000197
2.482714 -0.37973200000000135
2.483714 -0.3826749999999999
2.484714 -0.3856144999999961
2.485714 -0.3885444999999978
2.486714 -0.391472500000002
2.487714 -0.39439799999999997
2.488714 -0.39731700000000225
2.489714 -0.4002330000000003
2.490714 -0.40314300000000053
2.491714 -0.4060475000000011
2.492714 -0.4089494999999954
2.493714 -0.4118454999999974
2.494714 -0.41473550000000176
2.495714 -0.4176195000000029
2.496714 -0.42049799999999893
2.497714 -0.4233734999999962
2.498714 -0.42624300000000104
2.499714 -0.42910400000000193
2.500714 -0.43196199999999857
2.501714 -0.434814500000001
2.502714 -0.43766050000000223
2.503714 -0.44050099999999826
2.504714 -0.44333600000000006
2.505714 -0.4461645000000008
2.506714 -0.4489875000000017
2.507714 -0.45180499999999757
2.508714 -0.45461349999999684
2.509714 -0.4574160000000039
2.510714 -0.4602130000000003
2.511714 -0.4630039999999991
2.512714 -0.465789499999998
2.513714 -0.4685689999999994
2.514714 -0.47133950000000413
2.515714 -0.4741014999999995
2.516714 -0.4768574999999971
2.517714 -0.47960600000000037
2.518714 -0.4823479999999997
2.519714 -0.48508249999999925
2.520714 -0.48780750000000145
2.521714 -0.4905259999999999
2.522714 -0.49323749999999916
2.523714 -0.49593950000000114
2.524714 -0.4986330000000019
2.525714 -0.5013179999999986
2.526714 -0.5039954999999983
2.527714 -0.5066640000000013
2.528714 -0.5093225000000009
2.529714 -0.5119744999999994
2.530714 -0.5146170000000007
2.531714 -0.517247500000001
2.532714 -0.5198699999999982
2.533714 -0.5224839999999994
2.534714 -0.5250870000000013
2.535714 -0.5276799999999996
2.536714 -0.530263
2.537714 -0.5328355000000018
2.538714 -0.5353984999999982
2.539714 -0.5379509999999985
2.540714 -0.5404915000000008
2.541714 -0.5430210000000009
2.542714 -0.5455395000000015
2.543714 -0.5480479999999988
2.544714 -0.550546
2.545714 -0.5530310000000017
2.546714 -0.555504499999998
2.547714 -0.5579669999999974
2.548714 -0.5604175000000015
2.549714 -0.5628565
2.550714 -0.5652839999999983
2.551714 -0.5676995000000012
2.552714 -0.5701030000000007
2.553714 -0.5724955000000007
2.554714 -0.5748750000000011
2.555714 -0.577242499999998
2.556714 -0.5795985000000002
2.557714 -0.5819415000000001
2.558714 -0.5842709999999999
2.559714 -0.586589000000002
2.560714 -0.5888954999999987
2.561714 -0.5911879999999985
2.562714 -0.5934685000000001
2.563714 -0.5957365000000002
2.564714 -0.5979915000000008
2.565714 -0.6002339999999997
2.566714 -0.6024629999999999
2.567714 -0.6046795000000011
2.568714 -0.6068824999999993
2.569714 -0.6090724999999994
2.570714 -0.6112494999999999
2.571714 -0.6134124999999995
2.572714 -0.6155630000000001
2.573714 -0.6176990000000004
2.574714 -0.6198215000000005
2.575714 -0.6219309999999997
2.576714 -0.624026
2.577714 -0.6261070000000005
2.578714 -0.628174
2.579714 -0.6302274999999994
2.580714 -0.632266999999999
2.581714 -0.6342915000000005
2.582714 -0.6363015000000007
2.583714 -0.6382975000000001
2.584714 -0.6402789999999998
2.585714 -0.6422453
2.586714 -0.6441965999999997
2.587714 -0.6461330499999999
2.588714 -0.6480543000000004
2.589714 -0.64996055
2.590714 -0.6518515500000002
2.591714 -0.6537268000000002
2.592714 -0.6555865499999998
2.593714 -0.6574305999999999
2.594714 -0.6592588500000001
2.595714 -0.66107115
2.596714 -0.6628672999999999
2.597714 -0.6646473499999999
2.598714 -0.6664110099999999
2.599714 -0.66815817
2.600714 -0.66988878
2.601714 -0.67160268
2.602714 -0.67329981
2.603714 -0.67498
2.604714 -0.6766430999999999
2.605714 -0.67828905
2.606714 -0.6799177000000001
2.607714 -0.68152895
2.608714 -0.6831227499999999
2.609714 -0.6846989
2.610714 -0.6862574000000004
2.611714 -0.6877984499999998
2.612714 -0.6893212999999999
2.613714 -0.690826
2.614714 -0.6923131999999996
2.615714 -0.6937820000000001
2.616714 -0.6952328000000001
2.617714 -0.6966649999999999
2.618714 -0.6980790000000004
2.619714 -0.699475
2.620714 -0.7008519999999994
2.621714 -0.7022105000000002
2.622714 -0.7035509999999997
2.623714 -0.7048724999999993
2.624714 -0.706174500000001
2.625714 -0.7074590000000007
2.626714 -0.7087244999999992
2.627714 -0.7099700000000002
2.628714 -0.7111970000000006
2.629714 -0.7124054999999992
2.630714 -0.713593999999999
2.631714 -0.7147630000000008
2.632714 -0.7159135000000006
2.633714 -0.717043999999999
2.634714 -0.7181549999999995
2.635714 -0.7192474999999994
2.636714 -0.7203190000000005
2.637714 -0.7213705000000001
2.638714 -0.7224024999999993
2.639714 -0.7234135000000008
2.640714 -0.7244060000000004
2.641714 -0.7253780000000006
2.642714 -0.7263279999999993
2.643714 -0.7272579999999994
2.644714 -0.7281680000000007
2.645714 -0.7290569999999992
2.646714 -0.729925500000001
2.647714 -0.7307724999999993
2.648714 -0.7315974999999987
2.649714 -0.7324020000000014
2.650714 -0.7331850000000006
2.651714 -0.7339464999999991
2.652714 -0.7346855000000007
2.653714 -0.7354025000000006
2.654714 -0.7360984999999978
2.655714 -0.7367724999999989
2.656714 -0.7374240000000004
2.657714 -0.7380525000000017
2.658714 -0.7386594999999994
2.659714 -0.7392434999999996
2.660714 -0.7398035000000008
2.661714 -0.7403415000000005
2.662714 -0.7408585000000001
2.663714 -0.7413515000000007
2.664714 -0.7418200000000016
2.665714 -0.742266999999999
2.666714 -0.7426904999999981
2.667714 -0.7430909999999997
2.668714 -0.7434690000000018
2.669714 -0.7438225000000015
2.670714 -0.7441499999999965
2.671714 -0.7444555000000009
2.672714 -0.7447379999999998
2.673714 -0.7449969999999948
2.674714 -0.7452325000000025
2.675714 -0.7454420000000003
2.676714 -0.7456284999999977
2.677714 -0.7457915000000024
2.678714 -0.7459315000000012
2.679714 -0.7460449999999977
2.680714 -0.7461345000000033
2.681714 -0.7462015000000012
2.682714 -0.746242999999998
2.683714 -0.7462604999999986
2.684714 -0.7462509999999986
2.685714 -0.7462190000000017
2.686714 -0.7461639999999993
2.687714 -0.7460824999999996
2.688714 -0.7459779999999997
2.689714 -0.7458500000000017
2.690714 -0.745695500000001
2.691714 -0.7455175000000022
2.692714 -0.745317000000001
2.693714 -0.7450874999999965
2.694714 -0.7448340000000011
2.695714 -0.7445575
2.696714 -0.7442544999999965
2.697714 -0.7439285000000034
2.698714 -0.7435795000000048
2.699714 -0.7432044999999962
2.700714 -0.7428024999999979
2.701714 -0.7423745000000004
2.702714 -0.7419210000000019
2.703714 -0.7414435000000017
2.704714 -0.7409424999999978
2.705714 -0.7404159999999983
2.706714 -0.7398630000000016
2.707714 -0.7392865000000013
2.708714 -0.7386844999999997
2.709714 -0.7380560000000013
2.710714 -0.7374010000000001
2.711714 -0.7367194999999965
2.712714 -0.736015499999996
2.713714 -0.735285000000004
2.714714 -0.7345280000000038
2.715714 -0.7337454999999972
2.716714 -0.7329335
2.717714 -0.7320979999999991
2.718714 -0.7312364999999992
2.719714 -0.7303460000000013
2.720714 -0.7294324999999977
2.721714 -0.7284925000000023
2.722714 -0.7275259999999992
2.723714 -0.7265334999999968
2.724714 -0.7255120000000019
2.725714 -0.7244639999999991
2.726714 -0.7233900000000025
2.727714 -0.7222875000000006
2.728714 -0.7211579999999982
2.729714 -0.7200025000000021
2.730714 -0.7188210000000015
2.731714 -0.7176129999999982
2.732714 -0.716375999999997
2.733714 -0.7151130000000022
2.734714 -0.7138210000000039
2.735714 -0.7125054999999967
2.736714 -0.7111640000000011
2.737714 -0.7097900000000053
2.738714 -0.7083855000000012
2.739714 -0.7069619999999972
2.740714 -0.7055149999999895
2.741714 -0.7040250000000018
2.742714 -0.702520000000009
2.743714 -0.7009899999999968
2.744714 -0.6994199999999927
2.745714 -0.6978300000000035
2.746714 -0.696210000000004
2.747714 -0.6945699999999977
2.748714 -0.6929000000000028
2.749714 -0.691194999999996
2.750714 -0.689474999999995
2.751714 -0.6877250000000054
2.752714 -0.6859450000000055
2.753714 -0.6841399999999972
2.754714 -0.6822999999999986
2.755714 -0.6804400000000039
2.756714 -0.6785600000000025
2.757714 -0.6766399999999984
2.758714 -0.6746949999999964
2.759714 -0.6727299999999986
2.760714 -0.6707299999999996
2.761714 -0.668705000000003
2.762714 -0.6666599999999995
2.763714 -0.6645899999999983
2.764714 -0.6624849999999961
2.765714 -0.6603499999999944
2.766714 -0.6581950000000076
2.767714 -0.6560150000000016
2.768714 -0.653804999999996
2.769714 -0.651565000000002
2.770714 -0.6492999999999993
2.771714 -0.6470099999999991
2.772714 -0.6446899999999994
2.773714 -0.642345000000002
2.774714 -0.6399799999999979
2.775714 -0.6375800000000035
2.776714 -0.6351499999999988
2.777714 -0.6326949999999965
2.778714 -0.6302150000000073
2.779714 -0.6277099999999988
2.780714 -0.6251750000000017
2.781714 -0.6226199999999977
2.782714 -0.6200299999999928
2.783714 -0.6174050000000084
2.784714 -0.614765000000008
2.785714 -0.6120999999999991
2.786714 -0.6094049999999909
2.787714 -0.6066849999999957
2.788714 -0.6039350000000012
2.789714 -0.6011549999999964
2.790714 -0.5983500000000048
2.791714 -0.5955200000000047
2.792714 -0.5926649999999961
2.793714 -0.589779999999999
2.794714 -0.5868700000000041
2.795714 -0.5839350000000008
2.796714 -0.5809699999999979
2.797714 -0.5779749999999958
2.798714 -0.5749549999999959
2.799714 -0.5719099999999984
2.800714 -0.5688350000000014
2.801714 -0.5657350000000069
2.802714 -0.5626150000000054
2.803714 -0.559460000000003
2.804714 -0.5562750000000011
2.805714 -0.5530699999999923
2.806714 -0.5498349999999951
2.807714 -0.5465750000000001
2.808714 -0.5432949999999983
2.809714 -0.539985000000008
2.810714 -0.5366400000000058
2.811714 -0.5332749999999967
2.812714 -0.5298850000000008
2.813714 -0.526474999999998
2.814714 -0.5230399999999976
2.815714 -0.5195650000000053
2.816714 -0.516074999999997
2.817714 -0.5125599999999909
2.818714 -0.5090149999999963
2.819714 -0.5054500000000058
2.820714 -0.501855000000005
2.821714 -0.49822999999999407
2.822714 -0.49458999999999964
2.823714 -0.4909200000000058
2.824714 -0.48722000000000176
2.825714 -0.4835000000000017
2.826714 -0.47975999999999486
2.827714 -0.47599500000000117
2.828714 -0.4721950000000064
2.829714 -0.4683799999999957
2.830714 -0.46453499999999637
2.831714 -0.46065999999999774
2.832714 -0.4567700000000048
2.833714 -0.4528550000000033
2.834714 -0.4489149999999933
2.835714 -0.44494999999999646
2.836714 -0.44096500000000366
2.837714 -0.4369550000000023
2.838714 -0.4329150000000016
2.839714 -0.4288500000000032
2.840714 -0.42476999999999965
2.841714 -0.42067000000000015
2.842714 -0.41653499999999954
2.843714 -0.41237500000000127
2.844714 -0.4081949999999962
2.845714 -0.4039949999999951
2.846714 -0.39977499999999805
2.847714 -0.3955250000000016
2.848714 -0.3912450000000058
2.849714 -0.38694999999999397
2.850714 -0.38263499999999706
2.851714 -0.37829000000000074
2.852714 -0.3739249999999976
2.853714 -0.36954000000000936
2.854714 -0.365125
2.855714 -0.3606899999999947
2.856714 -0.35624000000000594
2.857714 -0.3517599999999961
2.858714 -0.3472549999999994
2.859714 -0.3427300000000068
2.860714 -0.3381849999999965
2.861714 -0.333620000000001
2.862714 -0.3290299999999971
2.863714 -0.32441499999999546
2.864714 -0.31977500000000697
2.865714 -0.3151200000000025
2.866714 -0.3104450000000021
2.867714 -0.3057449999999931
2.868714 -0.30101999999999735
2.869714 -0.29627500000000556
2.870714 -0.29151499999999786
2.871714 -0.28673499999999413
2.872714 -0.28192500000000187
2.873714 -0.2770900000000011
2.874714 -0.2722449999999969
2.875714 -0.2673750000000059
2.876714 -0.2624849999999972
2.877714 -0.25757999999999426
2.878714 -0.2526500000000044
2.879714 -0.2477000000000078
2.880714 -0.24273000000000436
2.881714 -0.23774999999999752
2.882714 -0.23274499999999299
2.883714 -0.2277150000000016
2.884714 -0.2226700000000051
2.885714 -0.21760000000000007
2.886714 -0.21252000000000248
2.887714 -0.2074249999999998
2.888714 -0.2022999999999977
2.889714 -0.19716000000000133
2.890714 -0.19201000000000157
2.891714 -0.18683999999999498
2.892714 -0.1816499999999924
2.893714 -0.1764400000000047
2.894714 -0.17120999999999933
2.895714 -0.1659649999999997
2.896714 -0.16071500000000918
2.897714 -0.1554399999999993
2.898714 -0.15013999999999175
2.899714 -0.14483499999999333
2.900714 -0.13950999999999894
2.901714 -0.13416500000000856
2.902714 -0.12881000000000395
2.903714 -0.1234349999999925
2.904714 -0.11804499999999761
2.905714 -0.11263999999999762
2.906714 -0.10720999999999994
2.907714 -0.10177500000000056
2.908714 -0.09632999999999778
2.909714 -0.09085500000000643
2.910714 -0.08537000000000085
2.911714 -0.07987999999999355
2.912714 -0.07436499999999942
2.913714 -0.0688300000000093
2.914714 -0.06328500000000493
2.915714 -0.05772999999999716
2.916714 -0.05215999999999511
2.917714 -0.046580000000000496
2.918714 -0.04098500000000076
2.919714 -0.03536999999999421
2.920714 -0.02974500000000593
2.921714 -0.024105000000001695
2.922714 -0.018450000000003186
2.923714 -0.012790000000002973
2.924714 -0.007114999999997644
2.925714 -0.0014249999999980424
2.926714 0.004275000000004969
2.927714 0.009990000000002254
2.928714 0.01571500000000295
2.929714 0.02144999999999621
2.930714 0.02719999999999459
2.931714 0.03295999999999638
2.932714 0.03873500000000328
2.933714 0.04452500000000446
2.934714 0.050314999999994794
2.935714 0.056120000000001086
2.936714 0.06193499999999994
2.937714 0.06775500000000051
2.938714 0.07359499999999705
2.939714 0.079444999999997
2.940714 0.08530000000000951
2.941714 0.09116500000000373
2.942714 0.09703999999999052
2.943714 0.1029200000000007
2.944714 0.10881000000000346
2.945714 0.11471500000000048
2.946714 0.1206300000000009
2.947714 0.12654500000000135
2.948714 0.1324650000000035
2.949714 0.1383949999999982
2.950714 0.1443349999999963
2.951714 0.15028499999999784
2.952714 0.15624000000000107
2.953714 0.16220499999999688
2.954714 0.1681700000000035
2.955714 0.17414000000000102
2.956714 0.1801199999999911
2.957714 0.18610000000000285
2.958714 0.19209000000000717
2.959714 0.19808999999999322
2.960714 0.20409000000000097
2.961714 0.21009500000001038
2.962714 0.21611000000000155
2.963714 0.22212999999999444
2.964714 0.22814499999999643
2.965714 0.23415999999999845
2.966714 0.24018999999999474
2.967714 0.24622000000000185
2.968714 0.25225499999999984
2.969714 0.25829499999999955
2.970714 0.2643350000000101
2.971714 0.2703800000000006
2.972714 0.2764299999999929
2.973714 0.2824849999999977
2.974714 0.28853500000000076
2.975714 0.29458500000000387
2.976714 0.30063999999999785
2.977714 0.30670499999999523
2.978714 0.31277000000000343
2.979714 0.3188299999999991
2.980714 0.3248949999999965
2.981714 0.3309650000000064
2.982714 0.33703000000000377
2.983714 0.34309500000000115
2.984714 0.3491650000000002
2.985714 0.3552349999999993
2.986714 0.3612999999999967
2.987714 0.36736999999999576
2.988714 0.3734450000000074
2.989714 0.3795100000000048
2.990714 0.38557999999999304
2.991714 0.3916499999999921
2.992714 0.3977150000000003
2.993714 0.4037800000000085
2.994714 0.4098450000000059
2.995714 0.41590499999999075
2.996714 0.42196499999999726
2.997714 0.42802500000000376
2.998714 0.434074999999996
2.999714 0.4401300000000008
3.000714 0.4461850000000056
3.001714 0.4522349999999979
3.002714 0.45827499999999755
3.003714 0.46431499999999726
3.004714 0.47035499999999697
3.005714 0.47638500000000406
3.006714 0.48241500000000037
3.007714 0.48843500000000406
3.008714 0.4944500000000061
3.009714 0.5004649999999973
3.010714 0.5064699999999959
3.011714 0.5124650000000018
3.012714 0.518459999999997
3.013714 0.5244500000000014
3.014714 0.530435000000004
3.015714 0.5364099999999924
3.016714 0.542374999999999
3.017714 0.5483300000000022
3.018714 0.5542800000000038
3.019714 0.5602300000000053
3.020714 0.5661649999999909
3.021714 0.5720849999999931
3.022714 0.5780000000000043
3.023714 0.5839150000000047
3.024714 0.5898200000000018
3.025714 0.5957050000000028
3.026714 0.6015800000000004
3.027714 0.6074549999999981
3.028714 0.6133150000000014
3.029714 0.6191599999999997
3.030714 0.6249949999999945
3.031714 0.6308199999999968
3.032714 0.6366400000000082
3.033714 0.6424500000000053
3.034714 0.6482399999999957
3.035714 0.6540199999999935
3.036714 0.6597899999999987
3.037714 0.6655500000000004
3.038714 0.6712949999999971
3.039714 0.6770150000000069
3.040714 0.682735000000006
3.041714 0.6884449999999906
3.042714 0.6941350000000011
3.043714 0.6998150000000082
3.044714 0.7054850000000009
3.045714 0.7111399999999994
3.046714 0.7167749999999912
3.047714 0.722400000000001
3.048714 0.7280100000000059
3.049714 0.7335999999999931
3.050714 0.7391850000000003
3.051714 0.7447500000000006
3.052714 0.7502999999999959
3.053714 0.7558399999999985
3.054714 0.7613550000000034
3.055714 0.7668600000000051
3.056714 0.7723550000000032
3.057714 0.7778250000000037
3.058714 0.7832749999999974
3.059714 0.7887149999999984
3.060714 0.7941350000000035
3.061714 0.7995399999999927
3.062714 0.8049249999999966
3.063714 0.8102900000000046
3.064714 0.8156449999999985
3.065714 0.8209799999999964
3.066714 0.8262849999999946
3.067714 0.8315749999999988
3.068714 0.8368549999999996
3.069714 0.8421100000000027
3.070714 0.8473450000000098
3.071714 0.8525599999999991
3.072714 0.8577549999999925
3.073714 0.862924999999999
3.074714 0.8680749999999989
3.075714 0.8732050000000028
3.076714 0.8783149999999996
3.077714 0.8834100000000024
3.078714 0.8884750000000058
3.079714 0.8935200000000022
3.080714 0.898540000000001
3.081714 0.9035399999999929
3.082714 0.9085199999999998
3.083714 0.9134700000000073
3.084714 0.9183999999999972
3.085714 0.9233099999999909
3.086714 0.9281899999999963
3.087714 0.9330500000000056
3.088714 0.9378890000000011
3.089714 0.9426959999999946
3.090714 0.947481
3.091714 0.9522395000000029
3.092714 0.9569745000000021
3.093714 0.9616840000000002
3.094714 0.9663665000000031
3.095714 0.9710260000000005
3.096714 0.9756564999999998
3.097714 0.980263500000001
3.098714 0.9848444999999975
3.099714 0.9893965000000015
3.100714 0.9939219999999976
3.101714 0.9984215
3.102714 1.0028950000000032
3.103714 1.0073384999999964
3.104714 1.0117539999999983
3.105714 1.0161430000000031
3.106714 1.0205050000000018
3.107714 1.0248389999999987
3.108714 1.0291464999999986
3.109714 1.0334245000000024
3.110714 1.037671000000002
3.111714 1.041890999999999
3.112714 1.046081999999998
3.113714 1.050243999999999
3.114714 1.054376499999999
3.115714 1.0584800000000008
3.116714 1.0625544999999992
3.117714 1.0665970000000007
3.118714 1.0706105000000044
3.119714 1.0745949999999993
3.120714 1.078547499999997
3.121714 1.0824704999999992
3.122714 1.0863614999999989
3.123714 1.0902205000000018
3.124714 1.0940505000000016
3.125714 1.097848999999997
3.126714 1.101615000000003
3.127714 1.1053460000000022
3.128714 1.1090449999999994
3.129714 1.1127149999999986
3.130714 1.1163505000000002
3.131714 1.1199504999999972
3.132714 1.1235214999999963
3.133714 1.1270575000000052
3.134714 1.130558500000002
3.135714 1.1340279999999947
3.136714 1.137461999999999
3.137714 1.1408610000000026
3.138714 1.1442260000000009
3.139714 1.1475554999999997
3.140714 1.1508494999999999
3.141714 1.1541095000000003
3.142714 1.1573344999999995
3.143714 1.1605225000000003
3.144714 1.1636760000000006
3.145714 1.1667930000000004
3.146714 1.1698734999999998
3.147714 1.172919499999999
3.148714 1.175927
3.149714 1.178896999999999
3.150714 1.181830999999998
3.151714 1.184729500000001
3.152714 1.187590500000002
3.153714 1.1904120000000007
3.154714 1.1931974999999997
3.155714 1.195944999999999
3.156714 1.198654
3.157714 1.201326
3.158714 1.2039599999999986
3.159714 1.206556
3.160714 1.2091129999999999
3.161714 1.2116319999999998
3.162714 1.2141120000000012
3.163714 1.216553
3.164714 1.2189549999999998
3.165714 1.2213185000000004
3.166714 1.223642499999999
3.167714 1.2259265000000004
3.168714 1.2281725000000001
3.169714 1.2303784999999994
3.170714 1.2325441999999998
3.171714 1.2346706499999995
3.172714 1.2367571000000002
3.173714 1.23880345
3.174714 1.2408096
3.175714 1.2427754000000002
3.176714 1.2447007
3.177714 1.246585365
3.178714 1.2484292799999999
3.179714 1.250232335
3.180714 1.2519944200000002
3.181714 1.2537151
3.182714 1.25539445
3.183714 1.2570326
3.184714 1.25862895
3.185714 1.2601835000000001
3.186714 1.2616962999999997
3.187714 1.2631665999999997
3.188714 1.2645949999999997
3.189714 1.2659810000000005
3.190714 1.2673245000000002
3.191714 1.268625
3.192714 1.269883000000001
3.193714 1.2710979999999992
3.194714 1.2722694999999993
3.195714 1.2733985000000008
3.196714 1.2744830000000003
3.197714 1.2755229999999997
3.198714 1.2765209999999991
3.199714 1.2774749999999995
3.200714 1.278384000000002
3.201714 1.2792500000000004
3.202714 1.2800709999999995
3.203714 1.2808464999999987
3.204714 1.2815784999999986
3.205714 1.2822670000000014
3.206714 1.2829100000000015
3.207714 1.2835065000000005
3.208714 1.284057999999998
3.209714 1.2845644999999988
3.210714 1.2850254999999997
3.211714 1.2854419999999998
3.212714 1.285813
3.213714 1.2861375000000017
3.214714 1.2864155000000022
3.215714 1.2866499999999976
3.216714 1.2868389999999987
3.217714 1.2869815000000038
3.218714 1.2870764999999982
3.219714 1.2871254999999975
3.220714 1.287128500000002
3.221714 1.2870850000000023
3.222714 1.2869974999999996
3.223714 1.2868634999999982
3.224714 1.2866829999999985
3.225714 1.2864534999999995
3.226714 1.2861800000000025
3.227714 1.2858624999999975
3.228714 1.2854959999999982
3.229714 1.2850825000000023
3.230714 1.2846225000000027
3.231714 1.284118999999998
3.232714 1.2835690000000002
3.233714 1.282970000000003
3.234714 1.2823264999999993
3.235714 1.2816364999999972
3.236714 1.2809004999999998
3.237714 1.2801204999999996
3.238714 1.2792909999999964
3.239714 1.278414500000002
3.240714 1.277495000000001
3.241714 1.276526000000002
3.242714 1.2755100000000015
3.243714 1.2744509999999993
3.244714 1.2733450000000006
3.245714 1.272189499999999
3.246714 1.2709879999999971
3.247714 1.2697419999999993
3.248714 1.2684465000000043
3.249714 1.2671049999999977
3.250714 1.2657169999999982
3.251714 1.2642820000000021
3.252714 1.2628005000000022
3.253714 1.2612699999999974
3.254714 1.259692499999996
3.255714 1.2580709999999973
3.256714 1.2563985000000015
3.257714 1.2546835000000023
3.258714 1.2529200000000014
3.259714 1.2511050000000006
3.260714 1.2492449999999953
3.261714 1.2473300000000034
3.262714 1.2453749999999981
3.263714 1.2433749999999992
3.264714 1.241325000000005
3.265714 1.2392250000000045
3.266714 1.2370749999999975
3.267714 1.2348799999999973
3.268714 1.232640000000003
3.269714 1.2303549999999936
3.270714 1.228014999999998
3.271714 1.225625000000007
3.272714 1.2231900000000007
3.273714 1.2207150000000024
3.274714 1.218184999999996
3.275714 1.215599999999993
3.276714 1.2129750000000086
3.277714 1.210300000000007
3.278714 1.2075749999999992
3.279714 1.2048099999999997
3.280714 1.2019999999999955
3.281714 1.1991299999999927
3.282714 1.196214999999996
3.283714 1.1932600000000075
3.284714 1.190255000000002
3.285714 1.1871949999999993
3.286714 1.1840950000000048
3.287714 1.1809499999999948
3.288714 1.1777499999999985
3.289714 1.174504999999998
3.290714 1.1712150000000037
3.291714 1.167880000000005
3.292714 1.1644949999999998
3.293714 1.1610599999999993
3.294714 1.1575799999999943
3.295714 1.1540599999999976
3.296714 1.1504949999999963
3.297714 1.1468799999999995
3.298714 1.1432150000000074
3.299714 1.1394999999999982
3.300714 1.1357499999999987
3.301714 1.1319550000000056
3.302714 1.128104999999994
3.303714 1.124209999999999
3.304714 1.1202750000000017
3.305714 1.1162949999999998
3.306714 1.1122650000000023
3.307714 1.1081999999999932
3.308714 1.1040849999999995
3.309714 1.0999150000000086
3.310714 1.0957050000000041
3.311714 1.0914549999999967
3.312714 1.0871649999999975
3.313714 1.0828200000000012
3.314714 1.0784300000000004
3.315714 1.0740049999999985
3.316714 1.0695300000000012
3.317714 1.0650049999999978
3.318714 1.0604400000000023
3.319714 1.055835000000004
3.320714 1.0511799999999996
3.321714 1.0464850000000032
3.322714 1.0417449999999915
3.323714 1.0369549999999952
3.324714 1.032125000000007
3.325714 1.0272550000000051
3.326714 1.0223349999999969
3.327714 1.017374999999997
3.328714 1.012375000000005
3.329714 1.0073199999999942
3.330714 1.0022200000000008
3.331714 0.9970800000000044
3.332714 0.9918949999999926
3.333714 0.9866750000000014
3.334714 0.9814199999999985
3.335714 0.9761099999999983
3.336714 0.9707500000000029
3.337714 0.9653549999999953
3.338714 0.9599199999999961
3.339714 0.9544350000000013
3.340714 0.9489150000000054
3.341714 0.9433550000000068
3.342714 0.9377449999999911
3.343714 0.9320900000000034
3.344714 0.9264000000000148
3.345714 0.9206749999999924
3.346714 0.9148949999999946
3.347714 0.9090850000000082
3.348714 0.9032449999999901
3.349714 0.8973549999999981
3.350714 0.8914150000000108
3.351714 0.8854399999999899
3.352714 0.8794350000000022
3.353714 0.8733849999999991
3.354714 0.8672850000000006
3.355714 0.8611450000000102
3.356714 0.8549749999999878
3.357714 0.8487749999999986
3.358714 0.8425350000000175
3.359714 0.8362449999999976
3.360714 0.829909999999984
3.361714 0.8235450000000036
3.362714 0.8171450000000113
3.363714 0.8107049999999836
3.364714 0.8042299999999873
3.365714 0.7977250000000026
3.366714 0.7911700000000008
3.367714 0.7845800000000087
3.368714 0.7779600000000063
3.369714 0.7712999999999904
3.370714 0.7646050000000059
3.371714 0.7578600000000043
3.372714 0.7510999999999977
3.373714 0.7443050000000007
3.374714 0.7374649999999884
3.375714 0.7306000000000109
3.376714 0.7236850000000165
3.377714 0.7167299999999867
3.378714 0.7097599999999951
3.379714 0.7027550000000132
3.380714 0.6956999999999927
3.381714 0.6886199999999852
3.382714 0.6815050000000094
3.383714 0.6743600000000014
3.384714 0.6671750000000016
3.385714 0.6599550000000115
3.386714 0.6527199999999946
3.387714 0.6454300000000024
3.388714 0.6381200000000034
3.389714 0.6307749999999923
3.390714 0.6233899999999893
3.391714 0.6159900000000029
3.392714 0.6085500000000028
3.393714 0.6010749999999908
3.394714 0.5935650000000103
3.395714 0.5860350000000012
3.396714 0.5784700000000019
3.397714 0.5708650000000106
3.398714 0.5632399999999909
3.399714 0.5555800000000025
3.400714 0.5479000000000074
3.401714 0.5401799999999987
3.402714 0.5324249999999996
3.403714 0.5246599999999971
3.404714 0.5168599999999827
3.405714 0.5090249999999997
3.406714 0.5011550000000049
3.407714 0.4932650000000032
3.408714 0.4853450000000129
3.409714 0.47740499999999414
3.410714 0.46944499999999023
3.411714 0.4614499999999961
3.412714 0.4534299999999934
3.413714 0.44538000000000216
3.414714 0.4373000000000007
3.415714 0.4291999999999924
3.416714 0.4210850000000007
3.417714 0.41293500000001876
3.418714 0.4047650000000083
3.419714 0.3965699999999893
3.420714 0.3883500000000052
3.421714 0.3801099999999925
3.422714 0.37184499999999304
3.423714 0.36355000000000504
3.424714 0.3552399999999902
3.425714 0.3469199999999936
3.426714 0.33857000000000853
3.427714 0.3302000000000166
3.428714 0.32180499999999446
3.429714 0.3133899999999872
3.430714 0.30495000000001476
3.431714 0.29649999999999554
3.432714 0.2880249999999895
3.433714 0.2795250000000183
3.434714 0.27101500000000034
3.435714 0.2624799999999955
3.436714 0.25393500000000896
3.437714 0.2453699999999939
3.438714 0.236779999999992
3.439714 0.22817000000000498
3.440714 0.2195450000000128
3.441714 0.21090999999999557
3.442714 0.20225999999999492
3.443714 0.1935900000000091
3.444714 0.1849049999999965
3.445714 0.17620500000000044
3.446714 0.1674849999999976
3.447714 0.15875499999999132
3.448714 0.15001500000000334
3.449714 0.14124500000000512
3.450714 0.1324650000000035
3.451714 0.12368000000000015
3.452714 0.11487999999999168
3.453714 0.10607000000000151
3.454714 0.0972300000000011
3.455714 0.08837999999999728
3.456714 0.07952499999999176
3.457714 0.0706550000000028
3.458714 0.06177000000000873
3.459714 0.05287499999998956
3.460714 0.04397999999999208
3.461714 0.035075000000012874
3.462714 0.026150000000005162
3.463714 0.01720499999999063
3.464714 0.008264999999999488
3.465714 -0.0006849999999950646
3.466714 -0.009649999999994732
3.467714 -0.01862499999999781
3.468714 -0.027615000000006003
3.469714 -0.036605000000014196
3.470714 -0.04560000000000241
3.471714 -0.05460999999999574
3.472714 -0.06361999999998907
3.473714 -0.07263000000000408
3.474714 -0.08165500000000253
3.475714 -0.0906899999999827
3.476714 -0.09972000000000453
3.477714 -0.1087650000000098
3.478714 -0.11782499999999849
3.479714 -0.12687000000000376
3.480714 -0.135915000000009
3.481714 -0.144969999999996
3.482714 -0.1540399999999881
3.483714 -0.1631100000000019
3.484714 -0.17217000000001229
3.485714 -0.18123500000000267
3.486714 -0.19029999999999309
3.487714 -0.19936000000000345
3.488714 -0.20842999999999556
3.489714 -0.21749999999998768
3.490714 -0.22657000000000146
3.491714 -0.23563500000001353
3.492714 -0.24469500000000224
3.493714 -0.25375499999999096
3.494714 -0.2628049999999979
3.495714 -0.2718600000000066
3.496714 -0.280924999999997
3.497714 -0.2899700000000022
3.498714 -0.29901000000000577
3.499714 -0.30805999999999106
3.500714 -0.3170899999999912
3.501714 -0.3261249999999931
3.502714 -0.3351500000000132
3.503714 -0.34417000000000997
3.504714 -0.3531949999999867
3.505714 -0.3621899999999966
3.506714 -0.37119000000000824
3.507714 -0.38018999999999814
3.508714 -0.3891750000000046
3.509714 -0.3981500000000077
3.510714 -0.4071149999999857
3.511714 -0.41607999999998535
3.512714 -0.4250450000000067
3.513714 -0.43400000000000294
3.514714 -0.44292499999998897
3.515714 -0.45184000000001495
3.516714 -0.460760000000021
3.517714 -0.4696799999999836
3.518714 -0.4785849999999845
3.519714 -0.48746499999999854
3.520714 -0.4963350000000092
3.521714 -0.5051950000000164
3.522714 -0.5140449999999985
3.523714 -0.5228799999999972
3.524714 -0.5317049999999925
3.525714 -0.5405150000000044
3.526714 -0.5493150000000129
3.527714 -0.558109999999998
3.528714 -0.5668749999999945
3.529714 -0.5756249999999858
3.530714 -0.5843699999999973
3.531714 -0.5931000000000035
3.532714 -0.6018050000000013
3.533714 -0.6104949999999939
3.534714 -0.6191800000000065
3.535714 -0.6278400000000106
3.536714 -0.6364749999999845
3.537714 -0.645105
3.538714 -0.653710000000007
3.539714 -0.6622950000000072
3.540714 -0.6708650000000023
3.541714 -0.6794149999999906
3.542714 -0.6879449999999936
3.543714 -0.6964500000000099
3.544714 -0.7049399999999993
3.545714 -0.7134050000000021
3.546714 -0.7218600000000013
3.547714 -0.7302849999999903
3.548714 -0.7386750000000106
3.549714 -0.7470650000000094
3.550714 -0.7554199999999962
3.551714 -0.7637399999999928
3.552714 -0.7720549999999876
3.553714 -0.7803449999999956
3.554714 -0.7886000000000134
3.555714 -0.7968249999999992
3.556714 -0.8050350000000017
3.557714 -0.8132199999999956
3.558714 -0.8213800000000027
3.559714 -0.8295049999999977
3.560714 -0.8376049999999844
3.561714 -0.8456900000000092
3.562714 -0.8537349999999987
3.563714 -0.8617399999999963
3.564714 -0.8697250000000087
3.565714 -0.8776899999999926
3.566714 -0.885620000000008
3.567714 -0.8935100000000097
3.568714 -0.9013799999999829
3.569714 -0.9092299999999927
3.570714 -0.9170250000000053
3.571714 -0.9247900000000078
3.572714 -0.9325350000000034
3.573714 -0.9402400000000071
3.574714 -0.9479099999999988
3.575714 -0.9555599999999838
3.576714 -0.9631750000000001
3.577714 -0.9707550000000046
3.578714 -0.9782949999999954
3.579714 -0.9857999999999959
3.580714 -0.993290000000013
3.581714 -1.0007450000000182
3.582714 -1.008144999999983
3.583714 -1.0155049999999881
3.584714 -1.0228450000000082
3.585714 -1.0301500000000057
3.586714 -1.0374099999999986
3.587714 -1.044639999999992
3.588714 -1.051835000000006
3.589714 -1.0589900000000065
3.590714 -1.0661049999999934
3.591714 -1.0731799999999991
3.592714 -1.0802200000000035
3.593714 -1.0872249999999963
3.594714 -1.0941899999999969
3.595714 -1.101110000000004
3.596714 -1.1079949999999992
3.597714 -1.1148400000000023
3.598714 -1.121640000000001
3.599714 -1.1283999999999967
3.600714 -1.1351250000000024
3.601714 -1.1418050000000035
3.602714 -1.1484400000000001
3.603714 -1.1550399999999956
3.604714 -1.161599999999999
3.605714 -1.1681050000000055
3.606714 -1.1745699999999983
3.607714 -1.1809999999999903
3.608714 -1.187384999999999
3.609714 -1.1937250000000035
3.610714 -1.2000150000000016
3.611714 -1.2062649999999973
3.612714 -1.2124699999999988
3.613714 -1.2186350000000088
3.614714 -1.2247550000000031
3.615714 -1.2308249999999914
3.616714 -1.236849999999997
3.617714 -1.2428250000000067
3.618714 -1.2487550000000016
3.619714 -1.2546449999999936
3.620714 -1.2604799999999992
3.621714 -1.2662700000000002
3.622714 -1.2720199999999986
3.623714 -1.277715
3.624714 -1.2833550000000042
3.625714 -1.2889550000000056
3.626714 -1.2945100000000025
3.627714 -1.3000100000000026
3.628714 -1.305459999999996
3.629714 -1.3108599999999944
3.630714 -1.3162099999999974
3.631714 -1.3215100000000048
3.632714 -1.3267600000000062
3.633714 -1.3319599999999905
3.634714 -1.3371100000000011
3.635714 -1.3422050000000039
3.636714 -1.3472549999999912
3.637714 -1.3522450000000015
3.638714 -1.3571800000000038
3.639714 -1.3620700000000017
3.640714 -1.366910000000004
3.641714 -1.371689999999997
3.642714 -1.376410000000002
3.643714 -1.3810850000000023
3.644714 -1.3857099999999967
3.645714 -1.3902750000000028
3.646714 -1.394785000000001
3.647714 -1.3992399999999916
3.648714 -1.403639999999996
3.649714 -1.4079900000000047
3.650714 -1.412280000000004
3.651714 -1.4165149999999953
3.652714 -1.4206950000000005
3.653714 -1.4248200000000084
3.654714 -1.428884999999996
3.655714 -1.4328949999999974
3.656714 -1.4368500000000017
3.657714 -1.440749999999998
3.658714 -1.4445949999999974
3.659714 -1.448376500000001
3.660714 -1.4521054999999976
3.661714 -1.455776499999998
3.662714 -1.4593850000000046
3.663714 -1.462939000000001
3.664714 -1.4664344999999983
3.665714 -1.4698715000000018
3.666714 -1.4732505000000036
3.667714 -1.4765685
3.668714 -1.4798279999999968
3.669714 -1.4830289999999997
3.670714 -1.4861724999999997
3.671714 -1.489254999999999
3.672714 -1.492275500000002
3.673714 -1.4952379999999987
3.674714 -1.4981399999999985
3.675714 -1.5009804999999998
3.676714 -1.5037630000000002
3.677714 -1.5064845000000002
3.678714 -1.5091439999999985
3.679714 -1.511745999999999
3.680714 -1.514286999999999
3.681714 -1.5167635000000024
3.682714 -1.5191789999999998
3.683714 -1.5215365000000014
3.684714 -1.5238330000000029
3.685714 -1.5260654999999999
3.686714 -1.5282364999999984
3.687714 -1.530345999999999
3.688714 -1.5323950000000026
3.689714 -1.534383000000001
3.690714 -1.536309999999999
3.691714 -1.5381724999999997
3.692714 -1.5399740000000004
3.693714 -1.541714499999998
3.694714 -1.5433904999999988
3.695714 -1.5450059999999999
3.696714 -1.5465585000000008
3.697714 -1.5480484999999993
3.698714 -1.549476499999999
3.699714 -1.5508415000000009
3.700714 -1.5521435
3.701714 -1.5533820000000005
3.702714 -1.5545580000000014
3.703714 -1.5556709999999994
3.704714 -1.5567184999999988
3.705714 -1.557703999999999
3.706714 -1.5586255000000007
3.707714 -1.559481999999999
3.708714 -1.5602764999999983
3.709714 -1.5610065000000017
3.710714 -1.561671500000001
3.711714 -1.5622734999999996
3.712714 -1.562811
3.713714 -1.5632834999999998
3.714714 -1.5636930000000007
3.715714 -1.564036999999999
3.716714 -1.564316499999999
3.717714 -1.5645325000000005
3.718714 -1.5646837
3.719714 -1.56477075
3.720714 -1.5647932999999998
3.721714 -1.5647514
3.722714 -1.5646450000000003
3.723714 -1.5644741999999996
3.724714 -1.5642389149999998
3.725714 -1.5639391999999999
3.726714 -1.5635750350000002
3.727714 -1.5631462500000002
3.728714 -1.5626530499999995
3.729714 -1.5620953499999999
3.730714 -1.5614729000000005
3.731714 -1.56078585
3.732714 -1.5600345999999998
3.733714 -1.5592195000000002
3.734714 -1.5583394999999995
3.735714 -1.5573939999999993
3.736714 -1.5563840000000004
3.737714 -1.5553100000000013
3.738714 -1.554172
3.739714 -1.5529694999999994
3.740714 -1.5517019999999981
3.741714 -1.5503704999999992
3.742714 -1.548974500000002
3.743714 -1.5475145
3.744714 -1.545991
3.745714 -1.5444020000000012
3.746714 -1.5427505000000001
3.747714 -1.541035
3.748714 -1.5392535000000007
3.749714 -1.5374099999999997
3.750714 -1.5355034999999986
3.751714 -1.5335329999999985
3.752714 -1.5314989999999997
3.753714 -1.5294020000000008
3.754714 -1.5272424999999994
3.755714 -1.5250205000000012
3.756714 -1.5227355000000027
3.757714 -1.5203869999999975
3.758714 -1.5179769999999997
3.759714 -1.5155060000000018
3.760714 -1.5129714999999972
3.761714 -1.5103755
3.762714 -1.5077210000000034
3.763714 -1.5050025000000022
3.764714 -1.5022205
3.765714 -1.4993799999999984
3.766714 -1.4964779999999989
3.767714 -1.4935154999999969
3.768714 -1.4904914999999967
3.769714 -1.487403500000003
3.770714 -1.4842550000000014
3.771714 -1.4810474999999974
3.772714 -1.4777789999999986
3.773714 -1.4744494999999993
3.774714 -1.4710590000000001
3.775714 -1.4676070000000025
3.776714 -1.4640970000000035
3.777714 -1.4605265000000025
3.778714 -1.456891499999999
3.779714 -1.453197999999996
3.780714 -1.4494459999999991
3.781714 -1.4456335
3.782714 -1.441760499999999
3.783714 -1.4378255000000015
3.784714 -1.4338319999999993
3.785714 -1.429780999999999
3.786714 -1.4256714999999995
3.787714 -1.421501
3.788714 -1.4172695000000002
3.789714 -1.4129820000000017
3.790714 -1.4086370000000052
3.791714 -1.4042305
3.792714 -1.3997659999999932
3.793714 -1.3952499999999972
3.794714 -1.390675000000009
3.795714 -1.386034999999999
3.796714 -1.3813449999999934
3.797714 -1.3766000000000016
3.798714 -1.3717950000000003
3.799714 -1.3669350000000018
3.800714 -1.3620200000000062
3.801714 -1.357050000000003
3.802714 -1.3520249999999914
3.803714 -1.346939999999992
3.804714 -1.3418000000000068
3.805714 -1.336610000000004
3.806714 -1.3313749999999969
3.807714 -1.3260800000000021
3.808714 -1.3207199999999957
3.809714 -1.315309999999994
3.810714 -1.3098500000000077
3.811714 -1.3043450000000063
3.812714 -1.2987849999999967
3.813714 -1.2931649999999992
3.814714 -1.2874999999999974
3.815714 -1.2817799999999984
3.816714 -1.2760050000000023
3.817714 -1.270185000000002
3.818714 -1.264310000000004
3.819714 -1.2583850000000003
3.820714 -1.2524099999999903
3.821714 -1.2463849999999956
3.822714 -1.2403100000000058
3.823714 -1.2341849999999988
3.824714 -1.228014999999998
3.825714 -1.2217950000000022
3.826714 -1.2155199999999982
3.827714 -1.2092000000000005
3.828714 -1.2028300000000076
3.829714 -1.1964149999999993
3.830714 -1.189959999999999
3.831714 -1.1834500000000017
3.832714 -1.1768949999999998
3.833714 -1.1702900000000027
3.834714 -1.163634999999999
3.835714 -1.156939999999993
3.836714 -1.1502049999999948
3.837714 -1.143425000000003
3.838714 -1.1365900000000033
3.839714 -1.1297150000000007
3.840714 -1.122804999999997
3.841714 -1.1158449999999982
3.842714 -1.108830000000002
3.843714 -1.101775000000003
3.844714 -1.0946850000000032
3.845714 -1.087544999999997
3.846714 -1.0803700000000007
3.847714 -1.0731499999999996
3.848714 -1.0658749999999908
3.849714 -1.0585700000000042
3.850714 -1.051225000000004
3.851714 -1.0438299999999976
3.852714 -1.0363949999999993
3.853714 -1.028925
3.854714 -1.0214149999999977
3.855714 -1.0138550000000002
3.856714 -1.0062549999999997
3.857714 -0.9986300000000016
3.858714 -0.9909599999999991
3.859714 -0.9832450000000027
3.860714 -0.9754950000000053
3.861714 -0.9677049999999944
3.862714 -0.9598800000000041
3.863714 -0.9520200000000016
3.864714 -0.9441249999999982
3.865714 -0.9361950000000046
3.866714 -0.928229999999999
3.867714 -0.9202299999999923
3.868714 -0.9121949999999953
3.869714 -0.9041200000000065
3.870714 -0.8960199999999983
3.871714 -0.8878900000000014
3.872714 -0.8797200000000017
3.873714 -0.871519999999992
3.874714 -0.8632899999999935
3.875714 -0.8550250000000049
3.876714 -0.8467350000000186
3.877714 -0.838420000000002
3.878714 -0.8300649999999935
3.879714 -0.8216849999999982
3.880714 -0.8132749999999926
3.881714 -0.8048349999999985
3.882714 -0.7963749999999976
3.883714 -0.7878800000000065
3.884714 -0.779355000000005
3.885714 -0.7708049999999951
3.886714 -0.7622299999999983
3.887714 -0.753629999999993
3.888714 -0.7449999999999991
3.889714 -0.7363499999999985
3.890714 -0.727675000000011
3.891714 -0.7189800000000166
3.892714 -0.7102599999999921
3.893714 -0.7015049999999989
3.894714 -0.6927299999999991
3.895714 -0.683939999999994
3.896714 -0.6751300000000038
3.897714 -0.6662950000000051
3.898714 -0.6574299999999962
3.899714 -0.6485499999999821
3.900714 -0.6396450000000029
3.901714 -0.6307250000000186
3.902714 -0.6217850000000058
3.903714 -0.6128199999999844
3.904714 -0.6038450000000031
3.905714 -0.5948500000000148
3.906714 -0.5858249999999947
3.907714 -0.5767899999999928
3.908714 -0.5677499999999893
3.909714 -0.5586749999999955
3.910714 -0.549595
3.911714 -0.540505000000001
3.912714 -0.5313900000000152
3.913714 -0.5222499999999993
3.914714 -0.5131000000000016
3.915714 -0.5039400000000005
3.916714 -0.49476499999999424
3.917714 -0.4855800000000063
3.918714 -0.47636999999998814
3.919714 -0.46714999999998824
3.920714 -0.45793500000001175
3.921714 -0.44870000000000676
3.922714 -0.4394449999999949
3.923714 -0.43018000000000134
3.924714 -0.4209100000000061
3.925714 -0.41163500000000913
3.926714 -0.40233000000000196
3.927714 -0.39302499999999474
3.928714 -0.3837149999999859
3.929714 -0.37439499999999526
3.930714 -0.36507000000000295
3.931714 -0.3557300000000055
3.932714 -0.346390000000008
3.933714 -0.3370449999999872
3.934714 -0.32769000000000637
3.935714 -0.31832500000000036
3.936714 -0.3089649999999961
3.937714 -0.29959500000001016
3.938714 -0.29022500000000245
3.939714 -0.2808549999999948
3.940714 -0.2714649999999803
3.941714 -0.26208500000001256
3.942714 -0.2527050000000015
3.943714 -0.2433199999999887
3.944714 -0.2339350000000193
3.945714 -0.22455000000000652
3.946714 -0.21516999999999542
3.947714 -0.20578999999998435
3.948714 -0.19640499999999325
3.949714 -0.18702000000000216
3.950714 -0.17763999999999108
3.951714 -0.16825499999999996
3.952714 -0.1588800000000123
3.953714 -0.1495150000000063
3.954714 -0.14014499999999863
3.955714 -0.13077999999999268
3.956714 -0.12141999999998841
3.957714 -0.11207000000000925
3.958714 -0.1027250000000101
3.959714 -0.09337999999998928
3.960714 -0.08403999999999183
3.961714 -0.07470000000001607
3.962714 -0.06538000000000377
3.963714 -0.056069999999994874
3.964714 -0.046760000000007663
3.965714 -0.03746000000000218
3.966714 -0.0281649999999984
3.967714 -0.018884999999999735
3.968714 -0.009615000000004481
3.969714 -0.00034499999998754277
3.970714 0.008920000000006006
3.971714 0.01815999999999103
3.972714 0.02738999999999433
3.973714 0.03662499999999933
3.974714 0.04583499999999581
3.975714 0.05502500000000715
3.976714 0.0642150000000185
3.977714 0.07338999999998136
3.978714 0.08254999999998247
3.979714 0.09169000000002012
3.980714 0.1008150000000093
3.981714 0.10992999999999506
3.982714 0.11903499999999911
3.983714 0.12812499999999805
3.984714 0.13719499999999013
3.985714 0.14625500000000052
3.986714 0.15528500000000067
3.987714 0.16430999999999912
3.988714 0.17332000000001413
3.989714 0.18229499999999552
3.990714 0.19125999999999518
3.991714 0.20021000000001143
3.992714 0.20913999999999916
3.993714 0.21805499999998176
3.994714 0.22695000000000093
3.995714 0.23582500000001327
3.996714 0.24467999999999712
3.997714 0.25350499999999243
3.998714 0.2623100000000026
3.999714 0.2710950000000059
4.000714 0.27986000000000244
4.001714 0.2886049999999921
4.002714 0.297324999999995
4.003714 0.3060250000000127
4.004714 0.3147050000000019
4.005714 0.3233550000000026
4.006714 0.3319699999999913
4.007714 0.34056999999999665
4.008714 0.34915500000001853
4.009714 0.35769999999998336
4.010714 0.3662199999999831
4.011714 0.3747150000000176
4.012714 0.3831799999999986
4.013714 0.3916199999999927
4.014714 0.4000250000000182
4.015714 0.4084099999999936
4.016714 0.4167699999999821
4.017715 0.42507999999999696
4.018714 0.4333650000000033
4.019714 0.44163500000000444
4.020714 0.44986500000001367
4.021714 0.4580550000000093
4.022714 0.46621999999999636
4.023714 0.47435999999999656
4.024714 0.4824699999999866
4.025714 0.4905500000000097
4.026714 0.49858500000001754
4.027714 0.50657999999999
4.028714 0.514554999999999
4.029714 0.522494999999996
4.030715 0.5304000000000029
4.031714 0.5382699999999978
4.032714 0.5461049999999807
4.033714 0.5539149999999986
4.034714 0.5616800000000011
4.035714 0.569415000000015
4.036714 0.5771150000000169
4.037714 0.5847749999999836
4.038714 0.5924049999999834
4.039714 0.5999950000000129
4.040714 0.6075500000000088
4.041714 0.6150649999999911
4.042714 0.622540000000003
4.043715 0.6299850000000048
4.044714 0.6373849999999912
4.045714 0.6447549999999891
4.046714 0.6520899999999966
4.047714 0.6593750000000089
4.048714 0.6666200000000075
4.049714 0.6738249999999925
4.050714 0.6810049999999906
4.051714 0.6881400000000167
4.052714 0.6952300000000059
4.053714 0.7022899999999848
4.054714 0.70929500000001
4.055714 0.7162549999999981
4.056714 0.7231849999999977
4.057714 0.7300750000000054
4.058714 0.7369199999999977
4.059714 0.7437199999999964
4.060714 0.7504850000000047
4.061714 0.7572000000000177
4.062714 0.7638699999999937
4.063715 0.7705049999999795
4.064714 0.7770949999999933
4.065714 0.7836400000000134
4.066714 0.7901350000000165
4.067714 0.7965950000000076
4.068714 0.803014999999985
4.069714 0.8093799999999871
4.070714 0.815705000000008
4.071714 0.8219800000000012
4.072714 0.8282150000000023
4.073714 0.834404999999999
4.074714 0.8405399999999985
4.075714 0.846639999999997
4.076715 0.8526900000000001
4.077714 0.8586900000000077
4.078714 0.8646499999999911
4.079714 0.8705650000000023
4.080714 0.8764300000000074
4.081714 0.8822449999999954
4.082714 0.888009999999999
4.083714 0.8937299999999979
4.084714 0.8994050000000033
4.085714 0.9050300000000023
4.086714 0.9106049999999952
4.087714 0.9161300000000037
4.088714 0.9216099999999967
4.089714 0.9270399999999944
4.090714 0.9324150000000059
4.091714 0.9377500000000036
4.092714 0.9430349999999952
4.093714 0.9482650000000006
4.094714 0.9534500000000015
4.095714 0.9585799999999944
4.096714 0.9636600000000028
4.097714 0.9686950000000067
4.098714 0.9736750000000028
4.099714 0.9786099999999943
4.100714 0.9834949999999905
4.101714 0.9883250000000003
4.102714 0.993105000000004
4.103714 0.9978299999999999
4.104714 1.002510000000002
4.105714 1.0071449999999995
4.106714 1.0117250000000002
4.107714 1.0162450000000018
4.108714 1.0207149999999976
4.109715 1.025145000000001
4.110714 1.0295199999999969
4.111714 1.0338399999999954
4.112714 1.0381099999999988
4.113714 1.0423300000000066
4.114714 1.0465000000000084
4.115714 1.0506100000000005
4.116714 1.054669999999997
4.117714 1.0586799999999985
4.118714 1.0626400000000045
4.119714 1.0665449999999916
4.120714 1.0703949999999927
4.121714 1.0742
4.122715 1.0779449999999977
4.123714 1.0816300000000074
4.124714 1.085270000000002
4.125714 1.0888549999999992
4.126714 1.0923900000000013
4.127714 1.0958699999999952
4.128714 1.0992900000000014
4.129714 1.1026650000000031
4.130714 1.105979999999995
4.131714 1.109240000000001
4.132714 1.1124500000000004
4.133714 1.1156000000000013
4.134714 1.1187050000000083
4.135714 1.1217499999999951
4.136714 1.1247399999999956
4.137714 1.1276800000000007
4.138714 1.130559999999996
4.139714 1.133390000000007
4.140714 1.1361649999999992
4.141714 1.1388949999999978
4.142715 1.1415650000000084
4.143714 1.1441749999999984
4.144714 1.1467349999999934
4.145714 1.1492450000000036
4.146714 1.1517050000000075
4.147714 1.1541049999999913
4.148714 1.156459999999992
4.149714 1.1587600000000065
4.150714 1.160994999999999
4.151714 1.1631849999999975
4.152714 1.1653250000000008
4.153714 1.1674099999999963
4.154714 1.1694400000000054
4.155715 1.171410000000005
4.156714 1.1733299999999984
4.157714 1.1751999999999965
4.158714 1.177019999999999
4.159714 1.1787800000000028
4.160714 1.1804840000000028
4.161714 1.1821409999999954
4.162714 1.1837429999999964
4.163714 1.185291500000005
4.164714 1.1867845000000024
4.165714 1.1882279999999972
4.166714 1.1896159999999967
4.167714 1.1909489999999991
4.168715 1.192232500000004
4.169714 1.1934610000000014
4.170714 1.1946364999999988
4.171714 1.1957599999999982
4.172714 1.1968285000000003
4.173714 1.1978465000000038
4.174714 1.1988129999999964
4.175714 1.1997239999999991
4.176714 1.2005825
4.177714 1.2013884999999995
4.178714 1.2021420000000027
4.179714 1.2028469999999993
4.180714 1.2034990000000014
4.181714 1.204095
4.182714 1.2046394999999979
4.183714 1.2051344999999987
4.184714 1.2055764999999998
4.185714 1.2059665000000026
4.186714 1.206304500000002
4.187714 1.2065895000000015
4.188715 1.2068249999999983
4.189714 1.207008999999995
4.190714 1.2071399999999974
4.191714 1.2072210000000043
4.192714 1.2072500000000024
4.193714 1.2072269999999967
4.194714 1.2071540000000012
4.195714 1.207029000000002
4.196714 1.2068515000000009
4.197714 1.2066214999999985
4.198714 1.2063419999999985
4.199714 1.2060130000000013
4.200714 1.2056349999999991
4.201715 1.2052039999999975
4.202714 1.2047209999999975
4.203714 1.2041915000000019
4.204714 1.203611000000001
4.205714 1.2029790000000005
4.206714 1.2022995000000023
4.207714 1.2015709999999993
4.208714 1.2007919999999976
4.209714 1.1999655000000018
4.210714 1.1990910000000021
4.211714 1.1981679999999986
4.212714 1.1971974999999977
4.213714 1.1961790000000017
4.214714 1.1951124999999996
4.215714 1.193999499999999
4.216714 1.1928395000000018
4.217714 1.1916314999999986
4.218714 1.1903784999999991
4.219714 1.189079000000001
4.220714 1.1877334999999998
4.221714 1.1863420000000007
4.222714 1.1849040000000004
4.223714 1.1834199999999997
4.224714 1.1818905000000002
4.225714 1.1803169999999994
4.226714 1.1786969999999999
4.227714 1.1770315000000005
4.228714 1.1753215000000004
4.229714 1.173566
4.230714 1.171766
4.231714 1.1699209999999998
4.232714 1.1680309999999992
4.233714 1.1660964999999999
4.234715 1.1641175000000004
4.235714 1.1620939999999997
4.236714 1.1600264999999994
4.237714 1.1579154499999997
4.238714 1.1557604000000004
4.239714 1.1535619499999998
4.240714 1.1513204499999998
4.241714 1.1490356
4.242714 1.1467079999999998
4.243714 1.14433805
4.244714 1.141925749
4.245714 1.1394715
4.246714 1.136975551
4.247715 1.1344382499999999
4.248714 1.1318599
4.249714 1.1292408000000003
4.250714 1.1265811
4.251714 1.1238809999999995
4.252714 1.121141
4.253714 1.1183614000000004
4.254714 1.11554235
4.255714 1.1126850000000001
4.256714 1.1097880000000007
4.257714 1.106851999999999
4.258714 1.103878499999999
4.259714 1.1008660000000006
4.260714 1.0978165000000006
4.261714 1.0947299999999995
4.262714 1.091604999999999
4.263714 1.0884425000000009
4.264714 1.085243
4.265714 1.0820074999999993
4.266714 1.0787355000000007
4.267715 1.0754270000000004
4.268714 1.0720839999999998
4.269714 1.068704500000001
4.270714 1.0652874999999993
4.271714 1.061837499999999
4.272714 1.0583525000000007
4.273714 1.0548314999999995
4.274714 1.051278000000001
4.275714 1.0476899999999993
4.276714 1.0440679999999982
4.277714 1.0404140000000002
4.278714 1.0367265000000003
4.279714 1.033007000000001
4.280715 1.0292554999999992
4.281714 1.0254704999999988
4.282714 1.021655000000001
4.283714 1.0178090000000002
4.284714 1.0139310000000001
4.285714 1.0100224999999998
4.286714 1.0060845000000007
4.287714 1.0021160000000016
4.288714 0.9981175000000003
4.289714 0.9940895000000005
4.290714 0.9900319999999992
4.291714 0.9859460000000008
4.292714 0.9818324999999982
4.293715 0.9776879999999976
4.294714 0.973514000000001
4.295714 0.969314499999998
4.296714 0.9650890000000013
4.297714 0.9608340000000031
4.298714 0.9565500000000015
4.299714 0.9522394999999975
4.300714 0.9478999999999954
4.301714 0.9435344999999997
4.302714 0.9391425000000014
4.303714 0.9347245000000041
4.304714 0.9302810000000001
4.305714 0.9258104999999958
4.306714 0.9213134999999997
4.307714 0.9167880000000036
4.308714 0.9122395000000019
4.309714 0.9076669999999984
4.310714 0.9030654999999971
4.311714 0.8984410000000008
4.312714 0.8937930000000011
4.313715 0.8891195
4.314714 0.8844220000000027
4.315714 0.8797009999999964
4.316714 0.8749570000000007
4.317714 0.8701900000000046
4.318714 0.8654024999999984
4.319714 0.8605914999999992
4.320714 0.8557575
4.321714 0.8509054999999965
4.322714 0.8460309999999964
4.323714 0.8411330000000035
4.324714 0.8362170000000011
4.325714 0.8312809999999973
4.326715 0.8263244999999996
4.327714 0.8213509999999992
4.328714 0.8163565000000015
4.329714 0.8113420000000025
4.330714 0.8063100000000027
4.331714 0.8012604999999972
4.332714 0.7961934999999963
4.333714 0.7911090000000006
4.334714 0.7860075000000022
4.335714 0.7808875000000017
4.336714 0.7757509999999969
4.337714 0.7705970000000022
4.338714 0.7654275000000045
4.339714 0.7602414999999968
4.340714 0.7550379999999993
4.341714 0.749822000000003
4.342714 0.7445925000000011
4.343714 0.7393450000000006
4.344714 0.7340799999999995
4.345714 0.7288039999999991
4.346714 0.7235124999999956
4.347714 0.7182064999999958
4.348714 0.7128895000000073
4.349714 0.707555000000002
4.350714 0.7022114999999949
4.351714 0.6968555000000051
4.352714 0.6914854999999953
4.353714 0.6860999999999933
4.354714 0.6807000000000059
4.355714 0.6752950000000059
4.356714 0.6698850000000042
4.357714 0.6644599999999974
4.358714 0.6590149999999946
4.359715 0.653565000000001
4.360714 0.6481050000000038
4.361714 0.6426399999999942
4.362714 0.6371600000000012
4.363714 0.631665000000003
4.364714 0.6261749999999957
4.365714 0.6206749999999959
4.366714 0.6151650000000034
4.367714 0.609640000000006
4.368714 0.6040999999999924
4.369714 0.5985600000000005
4.370714 0.5930200000000088
4.371714 0.587465000000001
4.372715 0.5818999999999898
4.373714 0.576340000000002
4.374714 0.5707650000000091
4.375714 0.5651799999999911
4.376714 0.559589999999993
4.377714 0.5539950000000041
4.378714 0.5484000000000044
4.379714 0.5428000000000031
4.380714 0.5371899999999982
4.381714 0.5315700000000008
4.382714 0.5259450000000017
4.383714 0.5203199999999917
4.384714 0.5146999999999943
4.385714 0.5090750000000059
4.386714 0.5034400000000034
4.387714 0.4977999999999992
4.388714 0.4921600000000058
4.389714 0.48651499999999986
4.390714 0.4808699999999939
4.391714 0.47522499999999884
4.392715 0.4695850000000054
4.393714 0.46393999999999946
4.394714 0.458285000000001
4.395714 0.45264000000000587
4.396714 0.4469949999999999
4.397714 0.4413449999999923
4.398714 0.4356999999999972
4.399714 0.4300550000000021
4.400714 0.4244099999999962
4.401714 0.41877000000000275
4.402714 0.41312999999999855
4.403714 0.4074899999999943
4.404714 0.4018449999999992
4.405715 0.3962050000000058
4.406714 0.390575000000005
4.407714 0.3849449999999933
4.408714 0.37931500000000334
4.409714 0.3736900000000042
4.410714 0.36806499999999426
4.411714 0.362440000000006
4.412714 0.3568199999999977
4.413714 0.35120499999999116
4.414714 0.3455900000000063
4.415714 0.33997499999999975
4.416714 0.3343749999999983
4.417714 0.3287750000000077
4.418715 0.32317499999999544
4.419714 0.3175799999999957
4.420714 0.31199000000000854
4.421714 0.30641500000000477
4.422714 0.3008349999999993
4.423714 0.29525499999999383
4.424714 0.2896899999999935
4.425714 0.2841300000000057
4.426714 0.2785749999999979
4.427714 0.27302499999999186
4.428714 0.26748000000000915
4.429714 0.2619450000000082
4.430714 0.2564199999999998
4.431714 0.25089999999999313
4.432714 0.2453799999999973
4.433714 0.23987000000000486
4.434714 0.2343799999999976
4.435714 0.22888499999999942
4.436714 0.22340000000000468
4.437714 0.21792999999999335
4.438715 0.21246499999999457
4.439714 0.20701000000001007
4.440714 0.20156499999999644
4.441714 0.19612999999999706
4.442714 0.19069999999999937
4.443714 0.18527999999999428
4.444714 0.17987500000000511
4.445714 0.17448000000000854
4.446714 0.16909000000000282
4.447714 0.16371999999999307
4.448714 0.1583549999999959
4.449714 0.15300000000000208
4.450714 0.14765500000000087
4.451715 0.14231500000000136
4.452714 0.13699999999999954
4.453714 0.13168999999999942
4.454714 0.126385000000001
4.455714 0.12109499999999684
4.456714 0.11581499999999612
4.457714 0.1105500000000005
4.458714 0.10529000000000657
4.459714 0.1000499999999978
4.460714 0.09482999999999583
4.461714 0.08960500000000302
4.462714 0.08439500000000447
4.463714 0.07920000000000019
4.464714 0.07401499999999933
4.465714 0.06884500000000357
4.466714 0.06369000000000209
4.467714 0.058544999999993186
4.468714 0.05341500000000023
4.469714 0.04829499999999985
4.470714 0.04318999999999373
4.471714 0.03810000000000358
4.472714 0.033020000000005996
4.473714 0.027955000000002683
4.474714 0.022904999999993642
4.475714 0.01787000000000056
4.476714 0.012845000000000044
4.477714 0.007839999999995507
4.478714 0.002845000000005222
4.479714 -0.002135000000001632
4.480714 -0.007095000000001666
4.481714 -0.01204499999999829
4.482714 -0.01698000000000064
4.483714 -0.02189499999999617
4.484715 -0.02680500000000084
4.485714 -0.03169499999999868
4.486714 -0.03657000000000226
4.487714 -0.041430000000000716
4.488714 -0.046274999999994064
4.489714 -0.05111000000000568
4.490714 -0.055920000000008775
4.491714 -0.06071499999999591
4.492714 -0.06549499999999961
4.493714 -0.07025999999999821
4.494714 -0.07501999999999509
4.495714 -0.07976000000000684
4.496714 -0.08446999999999752
4.497715 -0.08916499999999392
4.498714 -0.09385499999999947
4.499714 -0.09852499999999818
4.500714 -0.10316999999999922
4.501714 -0.10780500000000769
4.502714 -0.11242500000000019
4.503714 -0.11702499999999673
4.504714 -0.12160500000000812
4.505714 -0.12617000000000356
4.506714 -0.1307249999999956
4.507714 -0.1352550000000008
4.508714 -0.13975499999999574
4.509714 -0.14424999999999985
4.510714 -0.14872500000000796
4.511714 -0.15317999999999843
4.512714 -0.1576199999999946
4.513714 -0.16204499999999653
4.514714 -0.16644500000000073
4.515714 -0.17082499999999814
4.516714 -0.175195000000003
4.517715 -0.1795399999999993
4.518714 -0.18387500000000304
4.519714 -0.18818499999999827
4.520714 -0.1924799999999992
4.521714 -0.19675500000000418
4.522714 -0.20100500000000063
4.523714 -0.20525499999999708
4.524714 -0.20947999999999584
4.525714 -0.21368000000000775
4.526714 -0.21786500000000372
4.527714 -0.22202999999999284
4.528714 -0.22618500000000027
4.529714 -0.23031499999999916
4.530715 -0.23442999999999295
4.531714 -0.2385300000000033
4.532714 -0.24260500000000512
4.533714 -0.2466600000000001
4.534714 -0.25070500000000256
4.535714 -0.2547349999999999
4.536714 -0.25873999999999947
4.537714 -0.26272500000000315
4.538714 -0.26669499999999086
4.539714 -0.2706449999999934
4.540714 -0.27457000000000914
4.541714 -0.27848499999999976
4.542714 -0.2823799999999944
4.543715 -0.2862500000000022
4.544714 -0.2901050000000049
4.545714 -0.29394000000000076
4.546714 -0.29774999999999896
4.547714 -0.3015450000000029
4.548714 -0.30532
4.549714 -0.3090800000000028
4.550714 -0.3128199999999988
4.551714 -0.3165349999999971
4.552714 -0.32022999999999946
4.553714 -0.323904999999995
4.554714 -0.3275649999999962
4.555714 -0.3312050000000015
4.556714 -0.3348199999999983
4.557714 -0.3384200000000007
4.558714 -0.34200000000000724
4.559714 -0.3455550000000052
4.560714 -0.34908999999999635
4.561714 -0.3526099999999932
4.562714 -0.356110000000005
4.563715 -0.3595849999999973
4.564714 -0.36304499999999545
4.565714 -0.3664850000000084
4.566714 -0.3699050000000037
4.567714 -0.37330499999999217
4.568714 -0.3766799999999938
4.569714 -0.3800349999999995
4.570714 -0.3833800000000017
4.571714 -0.3867000000000063
4.572714 -0.38999000000000067
4.573714 -0.3932650000000007
4.574714 -0.3965249999999957
4.575714 -0.39976499999999465
4.576715 -0.4029800000000068
4.577714 -0.40617500000000123
4.578714 -0.4093499999999997
4.579714 -0.41250500000000223
4.580714 -0.41564499999999965
4.581714 -0.41876500000000105
4.582714 -0.42185999999999396
4.583714 -0.42493000000000003
4.584714 -0.42799000000000265
4.585714 -0.43102999999999847
4.586714 -0.43404000000000575
4.587714 -0.43703999999999876
4.588714 -0.44001999999999586
4.589714 -0.44297500000000606
4.590714 -0.445920000000002
4.591714 -0.44884000000000024
4.592714 -0.4517449999999934
4.593714 -0.4546349999999923
4.594714 -0.45749500000000265
4.595714 -0.46034000000000785
4.596714 -0.46316999999999714
4.597714 -0.46597499999999953
4.598714 -0.468760000000006
4.599714 -0.4715399999999999
4.600714 -0.47429499999999614
4.601714 -0.47702999999999635
4.602714 -0.4797500000000023
4.603714 -0.48243999999999804
4.604714 -0.4851250000000029
4.605714 -0.48779500000000264
4.606714 -0.49043500000000306
4.607714 -0.4930599999999983
4.608714 -0.4956699999999993
4.609715 -0.49826000000000426
4.610714 -0.5008299999999916
4.611714 -0.5033849999999955
4.612714 -0.5059250000000052
4.613714 -0.5084399999999955
4.614714 -0.5109350000000006
4.615714 -0.5134150000000006
4.616714 -0.5158700000000029
4.617714 -0.5183100000000002
4.618714 -0.5207349999999922
4.619714 -0.5231350000000083
4.620714 -0.5255200000000084
4.621714 -0.527884999999991
4.622715 -0.5302249999999975
4.623714 -0.5325500000000096
4.624714 -0.5348589999999991
4.625714 -0.5371504999999933
4.626714 -0.5394220000000025
4.627714 -0.5416690000000012
4.628714 -0.5439009999999946
4.629714 -0.5461160000000018
4.630714 -0.5483104999999988
4.631714 -0.5504869999999973
4.632714 -0.5526440000000031
4.633714 -0.5547829999999997
4.634714 -0.556904500000001
4.635714 -0.5590089999999998
4.636714 -0.561095999999998
4.637714 -0.5631650000000032
4.638714 -0.5652134999999981
4.639714 -0.5672454999999994
4.640714 -0.5692625000000009
4.641714 -0.5712584999999996
4.642715 -0.5732375000000011
4.643714 -0.5751995000000001
4.644714 -0.5771435000000006
4.645714 -0.5790700000000005
4.646714 -0.5809794999999979
4.647714 -0.5828709999999967
4.648714 -0.5847454999999984
4.649714 -0.5866055000000039
4.650714 -0.588444500000001
4.651714 -0.5902664999999957
4.652714 -0.5920739999999994
4.653714 -0.5938635000000048
4.654714 -0.5956360000000019
4.655715 -0.5973939999999976
4.656714 -0.599134
4.657714 -0.600857
4.658714 -0.6025629999999974
4.659714 -0.6042510000000015
4.660714 -0.6059245000000041
4.661714 -0.6075829999999962
4.662714 -0.6092244999999965
4.663714 -0.6108490000000051
4.664714 -0.6124579999999997
4.665714 -0.6140529999999961
4.666714 -0.6156305000000027
4.667714 -0.6171900000000001
4.668715 -0.618738499999998
4.669714 -0.6202699999999988
4.670714 -0.621783000000003
4.671714 -0.6232815
4.672714 -0.6247634999999979
4.673714 -0.6262300000000036
4.674714 -0.6276820000000022
4.675714 -0.6291174999999962
4.676714 -0.6305344999999992
4.677714 -0.6319370000000004
4.678714 -0.6333254999999979
4.679714 -0.6346965000000003
4.680714 -0.6360500000000021
4.681714 -0.6373885000000042
4.682714 -0.6387124999999994
4.683714 -0.6400194999999972
4.684714 -0.641309
4.685714 -0.6425804999999989
4.686714 -0.6438344999999971
4.687714 -0.6450745000000025
4.688715 -0.6462975
4.689714 -0.6475020000000009
4.690714 -0.6486920000000002
4.691714 -0.6498655000000002
4.692714 -0.6510210000000018
4.693714 -0.6521614999999983
4.694714 -0.6532874999999984
4.695714 -0.6543965000000015
4.696714 -0.655488500000002
4.697714 -0.6565619999999951
4.698714 -0.6576215000000007
4.699714 -0.6586665000000047
4.700714 -0.6596934999999993
4.701715 -0.6607064999999956
4.702714 -0.6617044999999977
4.703714 -0.6626855000000026
4.704714 -0.6636520000000005
4.705714 -0.6646034999999986
4.706714 -0.6655375000000016
4.707714 -0.6664585000000023
4.708714 -0.6673669999999987
4.709714 -0.6682604999999983
4.710714 -0.6691390000000008
4.711714 -0.6700020000000002
4.712714 -0.6708505000000006
4.713714 -0.6716860000000013
4.714714 -0.6725064999999999
4.715714 -0.6733124999999993
4.716714 -0.6741045000000006
4.717714 -0.6748814999999994
4.718714 -0.6756454999999985
4.719714 -0.6763950000000015
4.720714 -0.677129500000002
4.721714 -0.677849999999999
4.722714 -0.678557499999999
4.723714 -0.6792499999999992
4.724714 -0.6799280000000006
4.725714 -0.6805915000000002
4.726714 -0.6812404999999983
4.727714 -0.6818764999999994
4.728714 -0.6824965000000022
4.729714 -0.6831020000000004
4.730714 -0.6836939999999985
4.731714 -0.6842715000000003
4.732714 -0.684835000000001
4.733714 -0.6853840000000002
4.734715 -0.6859179999999995
4.735714 -0.6864369999999993
4.736714 -0.6869420000000007
4.737714 -0.6874325000000004
4.738714 -0.687906999999999
4.739714 -0.6883665000000008
4.740714 -0.6888130000000001
4.741714 -0.6892459999999992
4.742714 -0.6896635000000007
4.743714 -0.6900655000000003
4.744714 -0.6904524999999989
4.745714 -0.6908244999999993
4.746714 -0.6911820000000005
4.747715 -0.6915245000000008
4.748714 -0.6918519999999999
4.749714 -0.6921640000000001
4.750714 -0.6924609999999992
4.751714 -0.6927424999999993
4.752714 -0.6930085000000002
4.753714 -0.6932595000000001
4.754714 -0.6934955000000004
4.755714 -0.6937160000000002
4.756714 -0.6939215000000004
4.757714 -0.6941115000000001
4.758714 -0.6942845000000001
4.759714 -0.6944425000000002
4.760714 -0.6945854999999994
4.761714 -0.6947124999999995
4.762714 -0.6948234999999998
4.763714 -0.6949190000000004
4.764714 -0.6949995500000004
4.765714 -0.6950643499999997
4.766714 -0.6951129999999998
4.767715 -0.6951464500000002
4.768714 -0.6951649999999999
4.769714 -0.6951678999999998
4.770714 -0.6951553499999998
4.771714 -0.6951279000000001
4.772714 -0.6950853000000002
4.773714 -0.6950274999999998
4.774714 -0.6949546499999999
4.775714 -0.69486695
4.776714 -0.6947643499999999
4.777714 -0.69464695
4.778714 -0.694514861
4.779714 -0.694368055
4.780715 -0.694206589
4.781714 -0.694030445
4.782714 -0.69383965
4.783714 -0.6936341499999998
4.784714 -0.6934141
4.785714 -0.6931795500000001
4.786714 -0.6929299999999997
4.787714 -0.6926656999999998
4.788714 -0.6923866999999999
4.789714 -0.6920927500000001
4.790714 -0.6917838499999999
4.791714 -0.6914597000000001
4.792714 -0.6911206500000003
4.793715 -0.69076615
4.794714 -0.6903969000000002
4.795714 -0.690012
4.796714 -0.6896109999999998
4.797714 -0.6891944999999997
4.798714 -0.6887624999999999
4.799714 -0.6883150000000006
4.800714 -0.6878515
4.801714 -0.6873724999999989
4.802714 -0.6868770000000002
4.803714 -0.686365000000001
4.804714 -0.6858375
4.805714 -0.6852934999999999
4.806714 -0.6847319999999992
4.807714 -0.6841549999999996
4.808714 -0.6835625000000007
4.809714 -0.6829529999999995
4.810714 -0.6823254999999996
4.811714 -0.6816815000000006
4.812714 -0.6810215000000006
4.813715 -0.680345
4.814714 -0.6796519999999989
4.815714 -0.6789415000000001
4.816714 -0.6782134999999992
4.817714 -0.6774685
4.818714 -0.6767080000000003
4.819714 -0.6759305000000009
4.820714 -0.6751345000000021
4.821714 -0.674321499999998
4.822714 -0.6734914999999997
4.823714 -0.6726445000000014
4.824714 -0.6717804999999979
4.825714 -0.6708989999999992
4.826715 -0.669999500000002
4.827714 -0.6690825000000016
4.828714 -0.6681480000000005
4.829714 -0.6671964999999997
4.830714 -0.6662289999999977
4.831714 -0.6652435
4.832714 -0.6642395000000002
4.833714 -0.6632179999999999
4.834714 -0.6621794999999998
4.835714 -0.6611229999999984
4.836714 -0.6600485000000011
4.837714 -0.6589570000000013
4.838714 -0.657848499999999
4.839714 -0.6567219999999981
4.840714 -0.6555785000000002
4.841714 -0.6544175000000015
4.842714 -0.653238000000001
4.843714 -0.6520419999999987
4.844714 -0.6508284999999985
4.845714 -0.6495975000000005
4.846714 -0.6483505000000014
4.847714 -0.6470860000000017
4.848714 -0.6458024999999993
4.849714 -0.6445024999999979
4.850714 -0.6431859999999999
4.851714 -0.6418530000000001
4.852714 -0.6405010000000004
4.853714 -0.6391319999999981
4.854714 -0.6377464999999995
4.855714 -0.6363435000000003
4.856714 -0.6349234999999985
4.857714 -0.6334830000000028
4.858714 -0.632027500000002
4.859715 -0.6305545000000006
4.860714 -0.6290614999999977
4.861714 -0.6275514999999978
4.862714 -0.6260234999999993
4.863714 -0.6244780000000003
4.864714 -0.6229150000000008
4.865714 -0.6213319999999998
4.866714 -0.6197284999999995
4.867714 -0.6181070000000005
4.868714 -0.6164685000000045
4.869714 -0.6148094999999982
4.870714 -0.6131304999999959
4.871714 -0.611434000000004
4.872715 -0.6097195000000026
4.873714 -0.6079844999999965
4.874714 -0.6062265000000009
4.875714 -0.6044520000000008
4.876714 -0.6026589999999986
4.877714 -0.6008424999999983
4.878714 -0.5990064999999999
4.879714 -0.5971525000000031
4.880714 -0.5952780000000013
4.881714 -0.5933804999999994
4.882714 -0.5914654999999969
4.883714 -0.5895300000000004
4.884714 -0.5875745000000026
4.885714 -0.5855980000000018
4.886714 -0.5836014999999998
4.887714 -0.581587999999995
4.888714 -0.5795504999999996
4.889714 -0.5774925000000047
4.890714 -0.5754175000000018
4.891714 -0.5733224999999975
4.892715 -0.5712034999999971
4.893714 -0.5690640000000026
4.894714 -0.5669075000000001
4.895714 -0.5647309999999963
4.896714 -0.5625335000000004
4.897714 -0.5603154999999997
4.898714 -0.5580774999999977
4.899714 -0.5558190000000016
4.900714 -0.5535405000000042
4.901714 -0.5512409999999985
4.902714 -0.5489214999999968
4.903714 -0.5465819999999992
4.904714 -0.5442210000000007
4.905715 -0.5418405000000043
4.906714 -0.539439500000003
4.907714 -0.5370179999999969
4.908714 -0.534573499999996
4.909714 -0.5321080000000031
4.910714 -0.5296255000000022
4.911714 -0.5271199999999957
4.912714 -0.5245940000000007
4.913714 -0.5220470000000027
4.914714 -0.5194769999999991
4.915714 -0.5168899999999983
4.916714 -0.5142820000000002
4.917714 -0.5116510000000019
4.918715 -0.5089999999999966
4.919714 -0.5063279999999994
4.920714 -0.5036360000000009
4.921714 -0.5009234999999975
4.922714 -0.4981905000000001
4.923714 -0.49543750000000125
4.924714 -0.49266099999999885
4.925714 -0.48986400000000235
4.926714 -0.48704950000000535
4.927714 -0.4842119999999973
4.928714 -0.4813514999999998
4.929714 -0.47847300000000376
4.930714 -0.47557399999999744
4.931714 -0.4726519999999963
4.932714 -0.4697095000000012
4.933714 -0.4667469999999993
4.934714 -0.4637635
4.935714 -0.4607599999999993
4.936714 -0.4577334999999983
4.937714 -0.4546835000000045
4.938715 -0.451612999999995
4.939714 -0.4485250000000013
4.940714 -0.4454110000000084
4.941714 -0.442273500000001
4.942714 -0.4391184999999985
4.943714 -0.43593999999999233
4.944714 -0.43273850000000214
4.945714 -0.429521
4.946714 -0.42627999999999416
4.947714 -0.42301000000000666
4.948714 -0.4197300000000049
4.949714 -0.4164249999999946
4.950714 -0.41308999999999574
4.951715 -0.4097400000000026
4.952714 -0.406365000000001
4.953714 -0.4029650000000017
4.954714 -0.39954999999999724
4.955714 -0.3961149999999968
4.956714 -0.3926549999999987
4.957714 -0.3891650000000012
4.958714 -0.3856650000000003
4.959714 -0.38214500000000345
4.960714 -0.3786000000000089
4.961714 -0.3750349999999967
4.962714 -0.3714399999999959
4.963714 -0.3678300000000008
4.964714 -0.36419999999999897
4.965714 -0.36055000000000115
4.966714 -0.3568799999999965
4.967714 -0.35318499999999414
4.968714 -0.34947000000000666
4.969714 -0.3457400000000032
4.970714 -0.3419800000000004
4.971714 -0.3382000000000016
4.972714 -0.3344099999999994
4.973714 -0.3305899999999978
4.974714 -0.3267500000000002
4.975714 -0.322885000000005
4.976714 -0.318999999999992
4.977714 -0.31509999999999566
4.978714 -0.31118000000000334
4.979714 -0.3072400000000042
4.980714 -0.30327000000000565
4.981714 -0.29928499999999114
4.982714 -0.29528499999999325
4.983714 -0.29125500000000676
4.984715 -0.2872050000000026
4.985714 -0.2831449999999951
4.986714 -0.2790600000000007
4.987714 -0.27494999999999775
4.988714 -0.2708250000000006
4.989714 -0.2666800000000074
4.990714 -0.26250999999999486
4.991714 -0.2583249999999989
4.992714 -0.254120000000007
4.993714 -0.24989499999999737
4.994714 -0.2456549999999935
4.995714 -0.2413950000000045
4.996714 -0.23711500000000865
4.997715 -0.23281999999999686
4.998714 -0.22849999999999823
4.999714 -0.22415500000000194
5.000714 -0.2198000000000022
5.001714 -0.21542499999999565
5.002714 -0.21102999999999314
5.003714 -0.2066200000000072
5.004714 -0.20219000000000356
5.005714 -0.19773999999999314
5.006714 -0.19327499999999925
5.007714 -0.18878500000000772
5.008714 -0.18428000000000022
5.009714 -0.17975499999999672
5.010714 -0.17520999999999726
5.011714 -0.1706549999999944
5.012714 -0.16607500000000466
5.013714 -0.161479999999999
5.014714 -0.15686499999999737
5.015714 -0.15222999999999973
5.016714 -0.147579999999997
5.017715 -0.1429100000000091
5.018714 -0.13822000000000356
5.019714 -0.1335099999999912
5.020714 -0.12878999999999713
5.021714 -0.12405500000000876
5.022714 -0.11928999999999933
5.023714 -0.11450999999999562
5.024714 -0.10972500000000106
5.025714 -0.10491499999999795
5.026714 -0.1000849999999989
5.027714 -0.09524999999999811
5.028714 -0.09039500000000136
5.029714 -0.08552000000000863
5.030715 -0.08062999999999994
5.031714 -0.07572499999999698
5.032714 -0.07081000000000144
5.033714 -0.0658749999999991
5.034714 -0.060920000000000765
5.035714 -0.05596000000000073
5.036714 -0.05098499999999558
5.037714 -0.04598999999999445
5.038714 -0.04099000000000247
5.039714 -0.035975000000005364
5.040714 -0.030940000000001435
5.041714 -0.025890000000003237
5.042714 -0.02083000000000163
5.043715 -0.01575999999999661
5.044714 -0.010679999999999024
5.045714 -0.005584999999996322
5.046714 -0.00047499999999934747
5.047714 0.004645000000001037
5.048714 0.009779999999995695
5.049714 0.014924999999993763
5.050714 0.020085000000007788
5.051714 0.025250000000001833
5.052714 0.030430000000000994
5.053714 0.03562500000000527
5.054714 0.040819999999998705
5.055714 0.04603499999999896
5.056714 0.05126499999999348
5.057714 0.05649499999999885
5.058714 0.0617399999999985
5.059714 0.06699999999999241
5.060714 0.07226000000000801
5.061714 0.07753000000000534
5.062714 0.08281499999999693
5.063715 0.08811000000000278
5.064714 0.0934150000000012
5.065714 0.09872500000000133
5.066714 0.10404499999999402
5.067714 0.10937999999999183
5.068714 0.11472000000000218
5.069714 0.12006500000000339
5.070714 0.12542000000000803
5.071714 0.13078500000000523
5.072714 0.13615499999999328
5.073714 0.14152999999999388
5.074714 0.1469149999999979
5.075714 0.15231000000000533
5.076715 0.15771000000000363
5.077714 0.16311499999999277
5.078714 0.1685250000000053
5.079714 0.17394499999999957
5.080714 0.17937999999999896
5.081714 0.18481000000000747
5.082714 0.190244999999996
5.083714 0.1956950000000005
5.084714 0.20114500000000501
5.085714 0.20659499999999864
5.086714 0.21205999999999742
5.087714 0.2175299999999979
5.088714 0.22299999999999837
5.089714 0.22847500000000054
5.090714 0.23395500000000444
5.091714 0.23943999999999918
5.092714 0.24492499999999393
5.093714 0.2504150000000012
5.094714 0.25590499999999766
5.095714 0.26140499999999756
5.096714 0.2669050000000083
5.097714 0.27239999999999553
5.098714 0.27789999999999543
5.099714 0.28340500000000785
5.100714 0.28890999999999856
5.101714 0.2944099999999984
5.102714 0.299915
5.103714 0.3054200000000016
5.104714 0.3109200000000014
5.105714 0.31642499999999213
5.106714 0.32192500000000285
5.107714 0.32741500000001017
5.108714 0.3329099999999975
5.109715 0.3384099999999973
5.110714 0.34390499999999546
5.111714 0.3493900000000011
5.112714 0.35487500000000666
5.113714 0.3603600000000014
5.114714 0.36583999999999445
5.115714 0.3713149999999966
5.116714 0.3767899999999988
5.117714 0.38225499999999757
5.118714 0.38772000000000717
5.119714 0.39318500000000595
5.120714 0.39863499999999963
5.121714 0.40408999999999495
5.122715 0.40953499999999776
5.123714 0.4149649999999954
5.124714 0.42039500000000396
5.125714 0.4258250000000016
5.126714 0.4312499999999976
5.127714 0.4366700000000027
5.128714 0.4420750000000027
5.129714 0.447475000000001
5.130714 0.4528749999999993
5.131714 0.4582550000000016
5.132714 0.4636349999999931
5.133714 0.46900999999999365
5.134714 0.4743750000000017
5.135714 0.4797300000000063
5.136714 0.4850749999999967
5.137714 0.4904099999999945
5.138714 0.49573499999999976
5.139714 0.5010550000000032
5.140714 0.5063604999999997
5.141714 0.5116554999999947
5.142715 0.5169425
5.143714 0.522216000000005
5.144714 0.5274775000000038
5.145714 0.532731000000002
5.146714 0.5379699999999985
5.147714 0.5431964999999961
5.148714 0.5484095000000044
5.149714 0.553610500000001
5.150714 0.5587989999999987
5.151714 0.5639710000000027
5.152714 0.5691314999999985
5.153714 0.5742795000000008
5.154714 0.5794105000000006
5.155715 0.5845274999999968
5.156714 0.5896290000000005
5.157714 0.5947135000000018
5.158714 0.5997835000000015
5.159714 0.6048385000000014
5.160714 0.6098764999999987
5.161714 0.6148969999999955
5.162714 0.6199030000000015
5.163714 0.6248915000000015
5.164714 0.6298589999999987
5.165714 0.6348064999999998
5.166714 0.6397374999999965
5.167714 0.6446500000000019
5.168715 0.6495420000000027
5.169714 0.6544139999999966
5.170714 0.6592659999999999
5.171714 0.6640975000000039
5.172714 0.6689075000000014
5.173714 0.6736979999999958
5.174714 0.6784659999999987
5.175714 0.6832095000000018
5.176714 0.6879299999999994
5.177714 0.692627500000002
5.178714 0.6973044999999999
5.179714 0.7019584999999975
5.180714 0.7065855
5.181714 0.7111870000000013
5.182714 0.715764999999999
5.183714 0.7203194999999986
5.184714 0.7248455000000034
5.185714 0.7293450000000004
5.186714 0.7338209999999991
5.187714 0.7382709999999987
5.188715 0.7426949999999991
5.189714 0.7470925000000025
5.190714 0.7514609999999972
5.191714 0.7558029999999999
5.192714 0.7601195000000017
5.193714 0.7644065000000021
5.194714 0.7686640000000011
5.195714 0.7728929999999947
5.196714 0.7770955000000022
5.197714 0.7812690000000005
5.198714 0.7854134999999959
5.199714 0.7895285000000004
5.200714 0.7936120000000009
5.201715 0.7976665000000032
5.202714 0.8016910000000009
5.203714 0.8056839999999996
5.204714 0.8096454999999996
5.205714 0.8135774999999982
5.206714 0.817477000000002
5.207714 0.8213450000000014
5.208714 0.8251809999999988
5.209714 0.8289845000000012
5.210714 0.8327535000000007
5.211714 0.8364909999999958
5.212714 0.8401954999999982
5.213714 0.8438655000000027
5.214714 0.8475010000000017
5.215714 0.8511004999999979
5.216714 0.8546674999999995
5.217714 0.8581980000000005
5.218714 0.8616929999999997
5.219714 0.8651535000000012
5.220714 0.868578999999999
5.221714 0.8719664999999994
5.222714 0.8753180000000002
5.223714 0.8786344999999998
5.224714 0.8819129999999993
5.225714 0.8851539999999998
5.226714 0.8883565000000022
5.227714 0.8915215000000001
5.228714 0.8946474999999992
5.229714 0.897735500000001
5.230714 0.9007855000000002
5.231714 0.903794499999998
5.232714 0.9067644999999998
5.233714 0.9096970000000022
5.234715 0.9125885000000006
5.235714 0.915437499999998
5.236714 0.9182465000000006
5.237714 0.9210155000000007
5.238714 0.9237424999999975
5.239714 0.9264274999999997
5.240714 0.9290710000000023
5.241714 0.9316719999999998
5.242714 0.9342294999999994
5.243714 0.9367435000000004
5.244714 0.9392149999999991
5.245714 0.9416419999999994
5.246714 0.9440255000000002
5.247715 0.9463650000000006
5.248714 0.9486595000000004
5.249714 0.9509095000000005
5.250714 0.9531144999999991
5.251714 0.9552744999999998
5.252714 0.9573885000000013
5.253714 0.9594570000000002
5.254714 0.9614804999999995
5.255714 0.9634574999999996
5.256714 0.9653876999999996
5.257714 0.9672722
5.258714 0.9691102500000003
5.259714 0.9709016000000001
5.260714 0.97264605
5.261714 0.9743434499999997
5.262714 0.9759941999999999
5.263714 0.9775977
5.264714 0.9791536999999999
5.265714 0.9806625
5.266714 0.9821238200000001
5.267715 0.98353732
5.268714 0.9849028799999999
5.269714 0.98622053
5.270714 0.9874900499999999
5.271714 0.9887112499999999
5.272714 0.9898838500000003
5.273714 0.9910077999999998
5.274714 0.99208285
5.275714 0.9931089000000001
5.276714 0.9940857000000001
5.277714 0.9950127500000003
5.278714 0.9958899499999998
5.279714 0.9967164999999993
5.280715 0.9974924999999993
5.281714 0.998219
5.282714 0.9988945000000005
5.283714 0.9995185000000008
5.284714 1.0000909999999994
5.285714 1.0006125000000001
5.286714 1.0010815000000002
5.287714 1.0014984999999996
5.288714 1.0018630000000002
5.289714 1.0021750000000003
5.290714 1.0024349999999995
5.291714 1.002640500000001
5.292714 1.0027935000000008
5.293715 1.0028934999999983
5.294714 1.0029399999999995
5.295714 1.0029324999999998
5.296714 1.0028700000000002
5.297714 1.0027534999999994
5.298714 1.002583500000001
5.299714 1.0023595000000016
5.300714 1.0020809999999978
5.301714 1.0017480000000003
5.302714 1.0013595000000022
5.303714 1.0009170000000003
5.304714 1.000419499999999
5.305714 0.9998664999999993
5.306714 0.9992595000000015
5.307714 0.9985959999999994
5.308714 0.9978774999999999
5.309714 0.9971045000000014
5.310714 0.9962764999999976
5.311714 0.9953914999999993
5.312714 0.9944515000000013
5.313715 0.9934564999999982
5.314714 0.9924045000000005
5.315714 0.9912970000000023
5.316714 0.9901339999999983
5.317714 0.9889174999999963
5.318714 0.9876440000000002
5.319714 0.9863115000000011
5.320714 0.9849260000000024
5.321714 0.9834850000000034
5.322714 0.9819865000000008
5.323714 0.9804324999999978
5.324714 0.9788204999999989
5.325714 0.9771525000000015
5.326715 0.9754289999999981
5.327714 0.973651000000001
5.328714 0.9718180000000017
5.329714 0.9699259999999994
5.330714 0.9679784999999966
5.331714 0.9659765000000002
5.332714 0.9639190000000033
5.333714 0.9618060000000006
5.334714 0.9596349999999964
5.335714 0.9574084999999972
5.336714 0.9551295000000017
5.337714 0.9527924999999996
5.338714 0.9504000000000022
5.339714 0.9479525000000025
5.340714 0.9454494999999967
5.341714 0.9428940000000003
5.342714 0.9402810000000005
5.343714 0.9376119999999967
5.344714 0.9348875000000032
5.345714 0.9321085
5.346714 0.9292734999999983
5.347714 0.9263834999999992
5.348714 0.9234384999999978
5.349714 0.9204380000000015
5.350714 0.9173850000000033
5.351714 0.9142760000000014
5.352714 0.9111099999999995
5.353714 0.9078884999999971
5.354714 0.9046109999999962
5.355714 0.9012785000000035
5.356714 0.8978910000000031
5.357714 0.8944479999999967
5.358714 0.8909524999999995
5.359715 0.8873990000000008
5.360714 0.8837900000000019
5.361714 0.8801289999999993
5.362714 0.8764094999999972
5.363714 0.8726350000000036
5.364714 0.8688049999999985
5.365714 0.8649189999999951
5.366714 0.8609785000000033
5.367714 0.8569825000000001
5.368714 0.8529314999999947
5.369714 0.8488310000000024
5.370714 0.8446745000000011
5.371714 0.8404625000000046
5.372715 0.8361929999999993
5.373714 0.8318650000000002
5.374714 0.8274950000000062
5.375714 0.8230649999999917
5.376714 0.8185800000000019
5.377714 0.8140450000000058
5.378714 0.809454999999991
5.379714 0.8048199999999934
5.380714 0.8001250000000077
5.381714 0.7953700000000018
5.382714 0.790574999999993
5.383714 0.7857299999999996
5.384714 0.7808250000000075
5.385714 0.7758750000000001
5.386714 0.7708699999999955
5.387714 0.7658050000000031
5.388714 0.7606999999999969
5.389714 0.7555449999999955
5.390714 0.750330000000006
5.391714 0.745075000000003
5.392715 0.739764999999992
5.393714 0.7344049999999965
5.394714 0.7290000000000074
5.395714 0.7235399999999995
5.396714 0.718034999999998
5.397714 0.712480000000001
5.398714 0.7068699999999961
5.399714 0.7012199999999994
5.400714 0.6955250000000089
5.401714 0.6897700000000088
5.402714 0.6839749999999951
5.403714 0.6781349999999986
5.404714 0.672240000000005
5.405715 0.666299999999996
5.406714 0.660319999999995
5.407714 0.6542950000000005
5.408714 0.6482250000000014
5.409714 0.6421000000000052
5.410714 0.6359349999999955
5.411714 0.629724999999992
5.412714 0.623465000000004
5.413714 0.6171700000000041
5.414714 0.6108350000000015
5.415714 0.6044500000000034
5.416714 0.5980099999999974
5.417714 0.5915449999999937
5.418715 0.5850349999999963
5.419714 0.5784750000000036
5.420714 0.5718750000000081
5.421714 0.5652299999999973
5.422714 0.5585499999999962
5.423714 0.5518250000000015
5.424714 0.5450550000000022
5.425714 0.5382450000000001
5.426714 0.531399999999997
5.427714 0.5245100000000001
5.428714 0.5175749999999989
5.429714 0.5106049999999964
5.430714 0.5035900000000004
5.431714 0.4965400000000032
5.432714 0.48945000000000327
5.433714 0.48232000000000047
5.434714 0.4751499999999949
5.435714 0.4679399999999974
5.436714 0.4606900000000079
5.437714 0.45340500000000655
5.438715 0.44608999999999494
5.439714 0.43872499999999875
5.440714 0.4313199999999998
5.441714 0.42388999999999233
5.442714 0.41642500000000543
5.443714 0.4089200000000049
5.444714 0.4013849999999941
5.445714 0.39381000000000227
5.446714 0.38620500000000013
5.447714 0.37856999999999863
5.448714 0.3708950000000052
5.449714 0.3631900000000015
5.450714 0.3554499999999967
5.451715 0.34767999999999255
5.452714 0.33987999999999985
5.453714 0.3320500000000078
5.454714 0.3241949999999963
5.455714 0.3163049999999946
5.456714 0.30839000000000605
5.457714 0.30044500000000723
5.458714 0.29246499999999653
5.459714 0.284459999999999
5.460714 0.2764349999999946
5.461714 0.2683799999999908
5.462714 0.2602900000000076
5.463714 0.2521800000000068
5.464714 0.24404999999999913
5.465714 0.23589000000000293
5.466714 0.2277049999999982
5.467714 0.21949999999999747
5.468714 0.21126499999999737
5.469714 0.2030049999999996
5.470714 0.19473000000000754
5.471714 0.1864299999999961
5.472714 0.17810999999999955
5.473714 0.16977000000000703
5.474714 0.1614049999999951
5.475714 0.15301999999999807
5.476714 0.14461500000000505
5.477714 0.13619499999999607
5.478714 0.12775499999999113
5.479714 0.11928999999999933
5.480714 0.11081000000000242
5.481714 0.1023200000000021
5.482714 0.0938050000000041
5.483714 0.08528000000000269
5.484715 0.07673499999999445
5.485714 0.06817000000000108
5.486714 0.059600000000006
5.487714 0.05100999999999327
5.488714 0.0424049999999971
5.489714 0.033789999999997516
5.490714 0.025155000000001964
5.491714 0.016510000000002998
5.492714 0.007860000000002327
5.493714 -0.0008000000000017542
5.494714 -0.009475000000000108
5.495714 -0.01816999999999444
5.496714 -0.02687000000000132
5.497715 -0.035574999999999066
5.498714 -0.04429000000000022
5.499714 -0.05301500000000478
5.500714 -0.06175500000000361
5.501714 -0.07049500000000244
5.502714 -0.07924000000000299
5.503714 -0.0880049999999995
5.504714 -0.09676999999999603
5.505714 -0.10553499999999255
5.506714 -0.11431000000000331
5.507714 -0.12309500000000666
5.508714 -0.13187499999999744
5.509714 -0.1406549999999991
5.510714 -0.14944999999999498
5.511714 -0.15824000000000002
5.512714 -0.16703000000000506
5.513714 -0.17583000000000268
5.514714 -0.1846249999999986
5.515714 -0.1934149999999928
5.516714 -0.20220499999999783
5.517715 -0.21100000000000457
5.518714 -0.2197899999999988
5.519714 -0.22857500000000214
5.520714 -0.23736000000000546
5.521714 -0.24613499999999455
5.522714 -0.2549049999999928
5.523714 -0.2636750000000018
5.524714 -0.27244000000000923
5.525714 -0.281200000000004
5.526714 -0.28994999999999543
5.527714 -0.29868999999999424
5.528714 -0.3074200000000005
5.529714 -0.31614000000000336
5.530715 -0.3248649999999971
5.531714 -0.3335699999999948
5.532714 -0.34226500000000004
5.533714 -0.3509600000000052
5.534714 -0.35963000000000184
5.535714 -0.36828999999999507
5.536714 -0.3769449999999975
5.537714 -0.38558500000000556
5.538714 -0.3942149999999994
5.539714 -0.40282499999999727
5.540714 -0.4114200000000009
5.541714 -0.42001000000000277
5.542714 -0.4285800000000087
5.543715 -0.43712999999999697
5.544714 -0.44566499999999093
5.545714 -0.4541900000000032
5.546714 -0.46269000000000693
5.547714 -0.4711650000000021
5.548714 -0.4796349999999956
5.549714 -0.48808999999999486
5.550714 -0.49651500000000554
5.551714 -0.5049199999999986
5.552714 -0.5133049999999956
5.553714 -0.5216699999999966
5.554714 -0.53001
5.555714 -0.5383300000000074
5.556714 -0.5466299999999972
5.557714 -0.5548949999999967
5.558714 -0.5631450000000019
5.559714 -0.5713750000000003
5.560714 -0.5795699999999976
5.561714 -0.5877349999999955
5.562714 -0.5958750000000066
5.563715 -0.603995
5.564714 -0.612084999999994
5.565714 -0.6201400000000086
5.566714 -0.6281700000000039
5.567714 -0.6361750000000014
5.568714 -0.6441449999999979
5.569714 -0.6520849999999949
5.570714 -0.6599950000000034
5.571714 -0.6678649999999984
5.572714 -0.6757149999999973
5.573714 -0.683530000000006
5.574714 -0.6912999999999992
5.575714 -0.6990499999999966
5.576715 -0.7067650000000038
5.577714 -0.7144399999999972
5.578714 -0.7220850000000021
5.579714 -0.7296850000000025
5.580714 -0.737249999999991
5.581714 -0.7447900000000034
5.582714 -0.7522900000000022
5.583714 -0.7597449999999966
5.584714 -0.7671650000000007
5.585714 -0.7745500000000036
5.586714 -0.7818950000000038
5.587714 -0.7891999999999902
5.588714 -0.796459999999994
5.589714 -0.8036850000000074
5.590714 -0.8108650000000056
5.591714 -0.8179999999999993
5.592714 -0.8251049999999935
5.593714 -0.8321600000000031
5.594714 -0.8391650000000066
5.595714 -0.8461399999999999
5.596714 -0.8530649999999979
5.597714 -0.8599400000000004
5.598714 -0.8667750000000002
5.599714 -0.8735649999999954
5.600714 -0.8803049999999953
5.601714 -0.8869949999999998
5.602714 -0.8936450000000015
5.603714 -0.900244999999997
5.604714 -0.906795000000008
5.605714 -0.9132950000000019
5.606714 -0.9197499999999912
5.607714 -0.9261549999999962
5.608714 -0.9325030000000012
5.609715 -0.9388030000000028
5.610714 -0.9450539999999997
5.611714 -0.9512560000000025
5.612714 -0.9574055000000038
5.613714 -0.9635024999999979
5.614714 -0.9695445000000006
5.615714 -0.9755340000000013
5.616714 -0.9814714999999986
5.617714 -0.9873535000000008
5.618714 -0.9931794999999991
5.619714 -0.9989509999999983
5.620714 -1.0046675000000005
5.621714 -1.0103279999999988
5.622715 -1.0159299999999976
5.623714 -1.0214745000000038
5.624714 -1.0269640000000024
5.625714 -1.032394499999998
5.626714 -1.0377664999999998
5.627714 -1.0430809999999981
5.628714 -1.0483375000000006
5.629714 -1.0535324999999995
5.630714 -1.0586664999999982
5.631714 -1.0637420000000029
5.632714 -1.068756500000002
5.633714 -1.073710499999999
5.634714 -1.0786024999999997
5.635714 -1.0834305000000013
5.636714 -1.0881984999999987
5.637714 -1.0929045
5.638714 -1.0975459999999988
5.639714 -1.1021270000000007
5.640714 -1.1066440000000037
5.641714 -1.1110969999999967
5.642715 -1.1154859999999962
5.643714 -1.1198074999999994
5.644714 -1.1240685000000008
5.645714 -1.128265500000003
5.646714 -1.1323950000000038
5.647714 -1.1364579999999993
5.648714 -1.1404569999999958
5.649714 -1.144388500000002
5.650714 -1.1482535000000027
5.651714 -1.1520549999999967
5.652714 -1.1557860000000018
5.653714 -1.1594499999999979
5.654714 -1.163046999999996
5.655715 -1.1665775000000052
5.656714 -1.1700395000000008
5.657714 -1.1734314999999969
5.658714 -1.1767555000000016
5.659714 -1.1800090000000008
5.660714 -1.1831929999999986
5.661714 -1.1863069999999996
5.662714 -1.1893510000000012
5.663714 -1.1923244999999998
5.664714 -1.1952259999999988
5.665714 -1.1980560000000016
5.666714 -1.2008139999999994
5.667714 -1.2035004999999983
5.668715 -1.206115
5.669714 -1.2086554999999997
5.670714 -1.2111239999999994
5.671714 -1.2135210000000005
5.672714 -1.2158430000000002
5.673714 -1.2180910000000005
5.674714 -1.2202655000000013
5.675714 -1.2223654999999993
5.676714 -1.2243919999999995
5.677714 -1.2263450000000005
5.678714 -1.2282224999999998
5.679714 -1.2300244999999999
5.680714 -1.2317530000000008
5.681714 -1.2334059999999998
5.682714 -1.234982999999999
5.683714 -1.2364855000000003
5.684714 -1.2379125
5.685714 -1.2392630000000002
5.686714 -1.2405380000000008
5.687714 -1.2417375
5.688715 -1.2428598999999996
5.689714 -1.2439061999999996
5.690714 -1.2448763
5.691714 -1.2457693000000003
5.692714 -1.2465853
5.693714 -1.2473242999999998
5.694714 -1.2479863500000001
5.695714 -1.24857103
5.696714 -1.249078195
5.697714 -1.24950777
5.698714 -1.2498597049999998
5.699714 -1.25013385
5.700714 -1.25033
5.701715 -1.2504483000000002
5.702714 -1.2504885000000001
5.703714 -1.25045005
5.704714 -1.25033325
5.705714 -1.2501387
5.706714 -1.2498655000000005
5.707714 -1.2495134999999997
5.708714 -1.249084
5.709714 -1.2485755000000005
5.710714 -1.2479884999999988
5.711714 -1.2473234999999996
5.712714 -1.2465795000000006
5.713714 -1.2457569999999993
5.714714 -1.2448575000000006
5.715714 -1.2438800000000008
5.716714 -1.2428229999999987
5.717714 -1.241687999999999
5.718714 -1.2404749999999996
5.719714 -1.239184
5.720714 -1.2378165
5.721714 -1.2363700000000013
5.722714 -1.2348450000000015
5.723714 -1.2332445
5.724714 -1.2315649999999998
5.725714 -1.2298069999999988
5.726714 -1.227971999999999
5.727714 -1.2260600000000008
5.728714 -1.2240705000000007
5.729714 -1.2220044999999997
5.730714 -1.2198609999999994
5.731714 -1.2176385000000007
5.732714 -1.2153395000000011
5.733714 -1.2129635
5.734715 -1.210508499999998
5.735714 -1.2079774999999984
5.736714 -1.2053684999999987
5.737714 -1.2026810000000012
5.738714 -1.1999190000000004
5.739714 -1.1970784999999988
5.740714 -1.194159500000002
5.741714 -1.1911644999999997
5.742714 -1.1880940000000013
5.743714 -1.184945000000002
5.744714 -1.1817169999999984
5.745714 -1.1784139999999963
5.746714 -1.175035499999998
5.747715 -1.1715805000000015
5.748714 -1.1680500000000031
5.749714 -1.164444000000003
5.750714 -1.1607625000000008
5.751714 -1.157005499999997
5.752714 -1.1531724999999984
5.753714 -1.149266499999999
5.754714 -1.1452849999999977
5.755714 -1.1412285000000033
5.756714 -1.1370985000000045
5.757714 -1.1328925
5.758714 -1.1286144999999963
5.759714 -1.1242634999999968
5.760714 -1.1198370000000009
5.761714 -1.115337500000004
5.762714 -1.1107650000000004
5.763714 -1.1061199999999995
5.764714 -1.1014054999999996
5.765714 -1.0966179999999988
5.766714 -1.0917575000000024
5.767715 -1.0868269999999984
5.768714 -1.0818269999999954
5.769714 -1.0767574999999994
5.770714 -1.0716145000000041
5.771714 -1.0664019999999992
5.772714 -1.0611200000000012
5.773714 -1.0557680000000007
5.774714 -1.050348499999999
5.775714 -1.044859500000004
5.776714 -1.039300499999996
5.777714 -1.0336744999999954
5.778714 -1.0279825000000038
5.779714 -1.0222200000000066
5.780715 -1.0163930000000017
5.781714 -1.0105034999999913
5.782714 -1.0045409999999964
5.783714 -0.998510000000004
5.784714 -0.9924199999999982
5.785714 -0.9862600000000009
5.786714 -0.9800350000000032
5.787714 -0.9737499999999958
5.788714 -0.9673999999999988
5.789714 -0.9609850000000013
5.790714 -0.9545050000000034
5.791714 -0.9479699999999976
5.792714 -0.9413700000000021
5.793715 -0.9347050000000061
5.794714 -0.9279799999999897
5.795714 -0.9211949999999962
5.796714 -0.9143450000000022
5.797714 -0.9074349999999984
5.798714 -0.9004650000000068
5.799714 -0.8934400000000075
5.800714 -0.8863600000000001
5.801714 -0.8792100000000013
5.802714 -0.8719999999999929
5.803714 -0.8647349999999985
5.804714 -0.8574199999999976
5.805714 -0.8500399999999964
5.806714 -0.8425950000000053
5.807714 -0.8350949999999958
5.808714 -0.8275450000000015
5.809714 -0.8199399999999993
5.810714 -0.8122699999999969
5.811714 -0.8045500000000098
5.812714 -0.7967800000000056
5.813715 -0.7889549999999934
5.814714 -0.7810649999999918
5.815714 -0.7731250000000056
5.816714 -0.7651350000000023
5.817714 -0.7570850000000002
5.818714 -0.7489900000000045
5.819714 -0.7408349999999991
5.820714 -0.7326350000000001
5.821714 -0.7243899999999966
5.822714 -0.7160849999999943
5.823714 -0.7077349999999984
5.824714 -0.699339999999998
5.825714 -0.6908900000000004
5.826715 -0.6823900000000075
5.827714 -0.6738500000000011
5.828714 -0.6652650000000008
5.829714 -0.6566349999999961
5.830714 -0.6479599999999978
5.831714 -0.6392350000000041
5.832714 -0.630464999999995
5.833714 -0.6216550000000048
5.834714 -0.6128100000000027
5.835714 -0.6039149999999943
5.836714 -0.594980000000005
5.837714 -0.5860050000000019
5.838714 -0.576989999999996
5.839714 -0.5679399999999999
5.840714 -0.5588449999999993
5.841714 -0.5497149999999975
5.842714 -0.5405450000000038
5.843714 -0.5313399999999981
5.844714 -0.5220999999999915
5.845714 -0.5128200000000037
5.846714 -0.5035050000000039
5.847714 -0.49416000000000476
5.848714 -0.48478000000000454
5.849714 -0.4753599999999907
5.850714 -0.46590999999999905
5.851714 -0.4564300000000081
5.852714 -0.44691499999999434
5.853714 -0.43736500000000117
5.854714 -0.4277899999999995
5.855714 -0.4181899999999893
5.856714 -0.40855499999999967
5.857714 -0.398885000000009
5.858714 -0.38918500000000805
5.859715 -0.3794650000000003
5.860714 -0.36972499999999653
5.861714 -0.3599499999999917
5.862714 -0.35015
5.863714 -0.3403249999999998
5.864714 -0.33047000000000026
5.865714 -0.3205950000000047
5.866714 -0.3106950000000006
5.867714 -0.3007750000000005
5.868714 -0.2908349999999936
5.869714 -0.2808699999999999
5.870714 -0.2708900000000011
5.871714 -0.26088500000000453
5.872715 -0.2508500000000086
5.873714 -0.24081000000000016
5.874714 -0.2307499999999957
5.875714 -0.2206699999999953
5.876714 -0.2105750000000006
5.877714 -0.20045499999999739
5.878714 -0.1903199999999999
5.879714 -0.1801699999999973
5.880714 -0.17001000000000213
5.881714 -0.15983500000000184
5.882714 -0.14963999999999472
5.883714 -0.1394350000000059
5.884714 -0.1292200000000028
5.885714 -0.11899499999999631
5.886714 -0.10875499999999554
5.887714 -0.0985050000000022
5.888714 -0.08825000000000716
5.889714 -0.07798499999999786
5.890714 -0.067709999999996
5.891714 -0.05742500000000157
5.892715 -0.04714499999999801
5.893714 -0.03685500000000187
5.894714 -0.026555000000002323
5.895714 -0.016254999999991936
5.896714 -0.005944999999999822
5.897714 0.004359999999990587
5.898714 0.014660000000000974
5.899714 0.02497000000000393
5.900714 0.035279999999996044
5.901714 0.04557999999999559
5.902714 0.05588499999999684
5.903714 0.06619000000000894
5.904714 0.07649000000000848
5.905715 0.08678999999999717
5.906714 0.09707999999999331
5.907714 0.10735999999999689
5.908714 0.11764500000000216
5.909714 0.12792000000000403
5.910714 0.13818500000000247
5.911714 0.14843999999999752
5.912714 0.158685
5.913714 0.16893000000000247
5.914714 0.17915999999999982
5.915714 0.18937999999999378
5.916714 0.19958999999999516
5.917714 0.20978500000000228
5.918715 0.21996500000000424
5.919714 0.23014000000000454
5.920714 0.24030500000000143
5.921714 0.25045000000000234
5.922714 0.2605799999999981
5.923714 0.27068999999999793
5.924714 0.28079000000000515
5.925714 0.29087499999999644
5.926714 0.3009399999999917
5.927714 0.3109850000000019
5.928714 0.32101500000000693
5.929714 0.33102499999999435
5.930714 0.3410149999999966
5.931714 0.3509850000000029
5.932714 0.36093000000000064
5.933714 0.3708600000000041
5.934714 0.3807599999999973
5.935714 0.3906399999999946
5.936714 0.40050000000000674
5.937714 0.41032500000000693
5.938715 0.42013000000000034
5.939714 0.429909999999996
5.940714 0.43965999999999233
5.941714 0.4493850000000018
5.942714 0.45908000000000104
5.943714 0.46873999999999916
5.944714 0.47838000000000136
5.945714 0.48798999999999326
5.946714 0.49756499999999493
5.947714 0.5071050000000064
5.948714 0.5166150000000076
5.949714 0.5261000000000002
5.950714 0.5355399999999992
5.951715 0.5449449999999972
5.952714 0.5543199999999957
5.953714 0.5636650000000057
5.954714 0.5729750000000038
5.955714 0.5822399999999973
5.956714 0.5914649999999989
5.957714 0.6006549999999994
5.958714 0.6098150000000006
5.959714 0.6189299999999971
5.960714 0.6280000000000001
5.961714 0.6370350000000019
5.962714 0.6460249999999993
5.963714 0.6549700000000029
5.964714 0.6638750000000039
5.965714 0.6727350000000003
5.966714 0.6815549999999938
5.967714 0.6903349999999955
5.968714 0.6990549999999983
5.969714 0.7077349999999984
5.970714 0.7163750000000065
5.971714 0.724955000000005
5.972714 0.733489999999999
5.973714 0.741985000000001
5.974714 0.7504249999999951
5.975714 0.7588149999999938
5.976714 0.767155000000008
5.977714 0.7754400000000036
5.978714 0.7836849999999961
5.979714 0.791870000000001
5.980714 0.7999999999999977
5.981714 0.8080850000000009
5.982714 0.8161100000000053
5.983714 0.8240800000000017
5.984715 0.831999999999992
5.985714 0.8398649999999961
5.986714 0.8476700000000013
5.987714 0.8554250000000003
5.988714 0.8631200000000006
5.989714 0.8707600000000038
5.990714 0.8783500000000009
5.991714 0.885879999999999
5.992714 0.8933550000000002
5.993714 0.9007650000000008
5.994714 0.9081150000000028
5.995714 0.9154099999999967
5.996714 0.922640000000001
5.997715 0.9298199999999991
5.998714 0.9369399999999984
5.999714 0.9439949999999973
6.000714 0.9509849999999956
6.001714 0.9579150000000062
6.002714 0.9647899999999978
6.003714 0.9715899999999965
6.004714 0.978335000000009
6.005714 0.9850149999999992
6.006714 0.9916249999999981
6.007714 0.9981749999999981
6.008714 1.004654999999996
6.009714 1.0110650000000028
6.010714 1.0174095
6.011714 1.0236939999999985
6.012714 1.0299059999999995
6.013714 1.0360464999999988
6.014714 1.0421180000000025
6.015714 1.0481195000000043
6.016714 1.0540505000000007
6.017715 1.059911999999998
6.018714 1.0657009999999978
6.019714 1.0714164999999984
6.020714 1.0770629999999983
6.021714 1.0826365000000027
6.022714 1.0881370000000006
6.023714 1.0935644999999974
6.024714 1.0989170000000013
6.025714 1.1041964999999982
6.026714 1.1094030000000001
6.027714 1.114534
6.028714 1.1195895000000031
6.029714 1.1245695000000047
6.030715 1.1294729999999973
6.031714 1.1343009999999991
6.032714 1.1390540000000022
6.033714 1.143728499999999
6.034714 1.1483234999999994
6.035714 1.152846000000002
6.036714 1.1572904999999964
6.037714 1.1616564999999957
6.038714 1.1659460000000021
6.039714 1.170154500000002
6.040714 1.1742845000000008
6.041714 1.1783355000000009
6.042714 1.1823080000000004
6.043715 1.186201999999999
6.044714 1.190014999999996
6.045714 1.193749
6.046714 1.197401500000004
6.047714 1.2009724999999976
6.048714 1.204464999999996
6.049714 1.2078790000000044
6.050714 1.2112110000000045
6.051714 1.2144589999999984
6.052714 1.2176254999999983
6.053714 1.2207134999999976
6.054714 1.2237205000000007
6.055714 1.226642000000001
6.056714 1.2294824999999998
6.057714 1.2322415000000018
6.058714 1.2349174999999992
6.059714 1.2375109999999983
6.060714 1.2400224999999998
6.061714 1.2424529999999998
6.062714 1.2447985000000006
6.063715 1.2470595000000002
6.064714 1.2492399999999988
6.065714 1.2513370000000006
6.066714 1.2533490000000003
6.067714 1.2552769999999998
6.068714 1.2571225000000008
6.069714 1.2588835000000007
6.070714 1.2605594999999985
6.071714 1.2621514999999988
6.072714 1.2636595000000013
6.073714 1.265082500000002
6.074714 1.2664179999999998
6.075714 1.2676695
6.076715 1.2688369999999995
6.077714 1.2699175
6.078714 1.2709119999999998
6.079714 1.271820499999999
6.080714 1.272643500000001
6.081714 1.2733800000000004
6.082714 1.2740299999999998
6.083714 1.274595
6.084714 1.2750724999999994
6.085714 1.2754635000000003
6.086714 1.2757682500000005
6.087714 1.2759863499999997
6.088714 1.2761189
6.089714 1.27616495
6.090714 1.2761246
6.091714 1.2759981999999999
6.092714 1.27578585
6.093714 1.2754876899999998
6.094714 1.275103755
6.095714 1.2746340600000001
6.096714 1.274078945
6.097714 1.27343845
6.098714 1.2727125000000001
6.099714 1.27190145
6.100714 1.2710051999999998
6.101714 1.2700238499999998
6.102714 1.2689579999999998
6.103714 1.2678070000000001
6.104714 1.2665715000000004
6.105714 1.2652515000000002
6.106714 1.2638470000000002
6.107714 1.2623574999999996
6.108714 1.2607834999999994
6.109715 1.2591264999999998
6.110714 1.2573835
6.111714 1.2555564999999995
6.112714 1.2536465
6.113714 1.2516515000000001
6.114714 1.2495735
6.115714 1.2474104999999989
6.116714 1.2451635000000003
6.117714 1.2428340000000007
6.118714 1.2404199999999999
6.119714 1.2379215000000006
6.120714 1.235339499999999
6.121714 1.2326749999999989
6.122715 1.2299280000000004
6.123714 1.2270974999999997
6.124714 1.2241830000000011
6.125714 1.2211870000000002
6.126714 1.2181084999999983
6.127714 1.2149480000000015
6.128714 1.2117045000000002
6.129714 1.2083794999999995
6.130714 1.2049745000000012
6.131714 1.2014874999999998
6.132714 1.1979194999999994
6.133714 1.1942709999999983
6.134714 1.1905430000000006
6.135714 1.1867349999999997
6.136714 1.1828465000000008
6.137714 1.1788800000000046
6.138714 1.1748344999999987
6.139714 1.1707074999999987
6.140714 1.166501999999998
6.141714 1.1622204999999972
6.142715 1.1578610000000047
6.143714 1.1534225000000025
6.144714 1.1489084999999983
6.145714 1.1443189999999979
6.146714 1.1396504999999986
6.147714 1.134904000000002
6.148714 1.1300844999999988
6.149714 1.1251890000000013
6.150714 1.1202150000000028
6.151714 1.1151684999999962
6.152714 1.1100494999999972
6.153714 1.1048540000000004
6.154714 1.0995834999999996
6.155715 1.0942375000000024
6.156714 1.0888175000000029
6.157714 1.0833290000000002
6.158714 1.0777675000000022
6.159714 1.0721295000000008
6.160714 1.0664224999999987
6.161714 1.0606454999999997
6.162714 1.0547954999999998
6.163714 1.0488729999999968
6.164714 1.042880499999997
6.165714 1.0368209999999993
6.166714 1.030692000000003
6.167714 1.024492500000001
6.168715 1.0182264999999988
6.169714 1.0118940000000025
6.170714 1.0054935000000014
6.171714 0.9990265000000002
6.172714 0.9924904999999984
6.173714 0.985889499999996
6.174714 0.9792244999999999
6.175714 0.9724930000000042
6.176714 0.9656970000000005
6.177714 0.9588399999999964
6.178714 0.9519164999999978
6.179714 0.9449315000000066
6.180714 0.9378885000000031
6.181714 0.9307744999999907
6.182714 0.923604499999996
6.183714 0.9163750000000005
6.184714 0.9090800000000065
6.185714 0.9017250000000029
6.186714 0.8943100000000006
6.187714 0.8868349999999994
6.188715 0.8792999999999995
6.189714 0.8717150000000041
6.190714 0.8640699999999992
6.191714 0.8563649999999956
6.192714 0.8486049999999948
6.193714 0.8407850000000062
6.194714 0.8329099999999987
6.195714 0.824984999999996
6.196714 0.817005000000007
6.197714 0.8089649999999974
6.198714 0.8008699999999909
6.199714 0.7927300000000014
6.200714 0.7845350000000041
6.201715 0.776284999999999
6.202714 0.7679950000000018
6.203714 0.7596450000000058
6.204714 0.7512450000000037
6.205714 0.7428049999999987
6.206714 0.7343099999999967
6.207714 0.725770000000001
6.208714 0.7171850000000008
6.209714 0.7085499999999945
6.210714 0.6998699999999943
6.211714 0.6911450000000007
6.212714 0.6823750000000024
6.213714 0.6735650000000014
6.214714 0.6647149999999976
6.215714 0.6558149999999984
6.216714 0.6468799999999981
6.217714 0.6379000000000041
6.218714 0.6288750000000057
6.219714 0.619819999999997
6.220714 0.6107150000000039
6.221714 0.6015749999999987
6.222714 0.5923999999999925
6.223714 0.5831800000000035
6.224714 0.5739300000000042
6.225714 0.5646400000000021
6.226714 0.5553099999999972
6.227714 0.5459499999999929
6.228714 0.5365549999999984
6.229714 0.5271250000000028
6.230714 0.5176550000000044
6.231714 0.5081599999999975
6.232714 0.49863000000000035
6.233714 0.4890650000000021
6.234715 0.47946999999999357
6.235714 0.46984000000000564
6.236714 0.4601900000000001
6.237714 0.45050999999999514
6.238714 0.4407949999999999
6.239714 0.4310549999999962
6.240714 0.4212950000000073
6.241714 0.41150000000000647
6.242714 0.40167999999999715
6.243714 0.39184499999999356
6.244714 0.3819749999999997
6.245714 0.372084999999999
6.246714 0.36218000000000405
6.247715 0.3522450000000097
6.248714 0.3422899999999977
6.249714 0.3323199999999914
6.250714 0.3223249999999983
6.251714 0.31230999999999837
6.252714 0.30228500000000585
6.253714 0.29224000000000655
6.254714 0.2821750000000004
6.255714 0.2720899999999983
6.256714 0.261989999999991
6.257714 0.25188000000000205
6.258714 0.24175999999999886
6.259714 0.23163000000000306
6.260714 0.22148000000000045
6.261714 0.21131499999999273
6.262714 0.20114500000000501
6.263714 0.1909600000000013
6.264714 0.18076499999999418
6.265714 0.17056999999999792
6.266714 0.16036000000000739
6.267715 0.1501400000000026
6.268714 0.1399099999999944
6.269714 0.12967999999999705
6.270714 0.11944999999999968
6.271714 0.1092099999999989
6.272714 0.09896000000000557
6.273714 0.08870499999999969
6.274714 0.0784549999999955
6.275714 0.06821000000000388
6.276714 0.05795999999999969
6.277714 0.04770000000000295
6.278714 0.0374450000000079
6.279714 0.027194999999992885
6.280715 0.016944999999999547
6.281714 0.00669500000000621
6.282714 -0.0035450000000054015
6.283714 -0.01378500000000617
6.284714 -0.024024999999996098
6.285714 -0.03424999999999175
6.286714 -0.044470000000007386
6.287714 -0.05468499999999963
6.288714 -0.06488999999999931
6.289714 -0.07508500000000641
6.290714 -0.08527999999999183
6.291714 -0.09546499999999554
6.292714 -0.10563000000000325
6.293715 -0.11578999999999842
6.294714 -0.12594000000000102
6.295714 -0.13608000000000023
6.296714 -0.14620000000000344
6.297714 -0.15631000000000325
6.298714 -0.16640499999999794
6.299714 -0.17648499999999837
6.300714 -0.18655499999999536
6.301714 -0.19660000000000555
6.302714 -0.20663500000000146
6.303714 -0.21664999999999054
6.304714 -0.22664500000000534
6.305714 -0.2366250000000042
6.306714 -0.24658499999999622
6.307714 -0.2565250000000031
6.308714 -0.26643499999999976
6.309714 -0.27632500000000043
6.310714 -0.2862049999999977
6.311714 -0.2960499999999939
6.312714 -0.30587500000000495
6.313715 -0.3156750000000074
6.314714 -0.3254449999999997
6.315714 -0.335194999999996
6.316714 -0.3449050000000004
6.317714 -0.35459499999999794
6.318714 -0.36425999999999775
6.319714 -0.3738900000000074
6.320714 -0.3834899999999959
6.321714 -0.39305999999999586
6.322714 -0.4026000000000073
6.323714 -0.41210499999999595
6.324714 -0.42157499999999437
6.325714 -0.4310150000000042
6.326715 -0.44042000000000214
6.327714 -0.44978499999999727
6.328714 -0.45912500000000556
6.329714 -0.4684300000000019
6.330714 -0.47768999999999373
6.331714 -0.48691000000000445
6.332714 -0.49609500000000323
6.333714 -0.5052449999999901
6.334714 -0.5143549999999959
6.335714 -0.5234250000000097
6.336714 -0.5324600000000007
6.337714 -0.541449999999998
6.338714 -0.55039
6.339714 -0.5593049999999935
6.340714 -0.5681750000000041
6.341714 -0.5769900000000068
6.342714 -0.5857699999999976
6.343714 -0.5945099999999964
6.344714 -0.6032
6.345714 -0.6118449999999989
6.346714 -0.6204549999999968
6.347714 -0.6290099999999975
6.348714 -0.6375100000000012
6.349714 -0.645975000000004
6.350714 -0.6543900000000004
6.351714 -0.6627499999999997
6.352714 -0.6710650000000054
6.353714 -0.6793300000000049
6.354714 -0.6875449999999982
6.355714 -0.6957049999999944
6.356714 -0.7038149999999952
6.357714 -0.7118800000000024
6.358714 -0.7198900000000017
6.359715 -0.7278450000000039
6.360714 -0.7357449999999982
6.361714 -0.7435899999999953
6.362714 -0.7513850000000081
6.363714 -0.7591200000000002
6.364714 -0.7667999999999955
6.365714 -0.7744250000000044
6.366714 -0.7819949999999946
6.367714 -0.7895099999999985
6.368714 -0.7969600000000019
6.369714 -0.8043549999999974
6.370714 -0.8116950000000067
6.371714 -0.8189749999999956
6.372715 -0.8261999999999983
6.373714 -0.8333600000000003
6.374714 -0.8404599999999929
6.375714 -0.8475049999999993
6.376714 -0.8544800000000032
6.377714 -0.861390000000007
6.378714 -0.8682450000000027
6.379714 -0.8750450000000014
6.380714 -0.8817699999999962
6.381714 -0.8884349999999921
6.382714 -0.8950400000000001
6.383714 -0.9015655000000006
6.384714 -0.9080319999999982
6.385714 -0.9144365000000052
6.386714 -0.9207725000000038
6.387714 -0.9270444999999982
6.388714 -0.9332459999999977
6.389714 -0.9393785000000018
6.390714 -0.9454440000000026
6.391714 -0.9514389999999977
6.392715 -0.9573644999999995
6.393714 -0.9632235000000015
6.394714 -0.9690119999999978
6.395714 -0.9747279999999966
6.396714 -0.9803715000000031
6.397714 -0.985944500000004
6.398714 -0.9914480000000007
6.399714 -0.9968789999999998
6.400714 -1.0022369999999978
6.401714 -1.0075220000000003
6.402714 -1.0127344999999996
6.403714 -1.017874499999996
6.404714 -1.022944500000001
6.405715 -1.0279385000000008
6.406714 -1.0328600000000028
6.407714 -1.037709000000002
6.408714 -1.0424819999999957
6.409714 -1.0471790000000003
6.410714 -1.051803500000002
6.411714 -1.0563555000000007
6.412714 -1.0608289999999985
6.413714 -1.0652264999999963
6.414714 -1.069551000000004
6.415714 -1.0738005000000024
6.416714 -1.077970999999997
6.417714 -1.082065500000002
6.418715 -1.0860850000000033
6.419714 -1.0900289999999975
6.420714 -1.093893999999998
6.421714 -1.09768
6.422714 -1.101387500000001
6.423714 -1.1050169999999997
6.424714 -1.108570999999996
6.425714 -1.1120430000000003
6.426714 -1.1154360000000008
6.427714 -1.118750999999998
6.428714 -1.1219849999999993
6.429714 -1.125139500000004
6.430714 -1.1282130000000012
6.431714 -1.1312049999999991
6.432714 -1.1341149999999995
6.433714 -1.1369454999999977
6.434714 -1.139696000000001
6.435714 -1.1423645000000013
6.436714 -1.1449505000000006
6.437714 -1.1474550000000003
6.438715 -1.1498789999999992
6.439714 -1.1522219999999992
6.440714 -1.154482
6.441714 -1.1566605000000012
6.442714 -1.1587575000000003
6.443714 -1.1607715
6.444714 -1.1627040000000006
6.445714 -1.1645544999999977
6.446714 -1.166323999999999
6.447714 -1.1680110000000017
6.448714 -1.1696144999999996
6.449714 -1.171136999999998
6.450714 -1.172577500000002
6.451715 -1.1739365000000008
6.452714 -1.175212499999998
6.453714 -1.1764050000000008
6.454714 -1.1775150000000012
6.455714 -1.1785419999999998
6.456714 -1.1794875000000002
6.457714 -1.1803494999999995
6.458714 -1.1811289999999992
6.459714 -1.1818265
6.460714 -1.1824400000000002
6.461714 -1.1829709999999993
6.462714 -1.1834195000000003
6.463714 -1.1837840000000006
6.464714 -1.184066
6.465714 -1.1842654999999997
6.466714 -1.1843813499999996
6.467714 -1.18441485
6.468714 -1.1843655
6.469714 -1.1842330500000002
6.470714 -1.18401785
6.471714 -1.1837201499999999
6.472714 -1.18334
6.473714 -1.182877475
6.474714 -1.1823326799999998
6.475714 -1.181705725
6.476714 -1.18099677
6.477714 -1.1802058
6.478714 -1.1793331500000002
6.479714 -1.1783787999999997
6.480714 -1.1773432499999996
6.481714 -1.1762262000000003
6.482714 -1.17502785
6.483714 -1.1737484500000002
6.484715 -1.1723876
6.485714 -1.170946499999999
6.486714 -1.1694240000000002
6.487714 -1.1678210000000007
6.488714 -1.1661379999999995
6.489714 -1.1643745
6.490714 -1.1625300000000005
6.491714 -1.1606054999999993
6.492714 -1.1586009999999993
6.493714 -1.1565155000000005
6.494714 -1.154350500000001
6.495714 -1.1521050000000004
6.496714 -1.1497794999999982
6.497715 -1.1473759999999988
6.498714 -1.1448925000000019
6.499714 -1.1423285000000016
6.500714 -1.139686999999999
6.501714 -1.1369659999999997
6.502714 -1.1341644999999996
6.503714 -1.1312844999999987
6.504714 -1.128328
6.505714 -1.1252924999999996
6.506714 -1.1221780000000006
6.507714 -1.1189885000000006
6.508714 -1.115721500000001
6.509714 -1.1123760000000007
6.510714 -1.1089549999999986
6.511714 -1.1054579999999992
6.512714 -1.1018840000000012
6.513714 -1.0982360000000009
6.514714 -1.0945135
6.515714 -1.0907155
6.516714 -1.0868435
6.517715 -1.0828980000000012
6.518714 -1.0788775000000013
6.519714 -1.0747844999999954
6.520714 -1.0706194999999954
6.521714 -1.0663814999999999
6.522714 -1.0620715000000047
6.523714 -1.057688500000003
6.524714 -1.053235499999999
6.525714 -1.0487130000000018
6.526714 -1.044117499999998
6.527714 -1.0394519999999978
6.528714 -1.0347165000000005
6.529714 -1.0299089999999982
6.530715 -1.0250340000000002
6.531714 -1.020092000000004
6.532714 -1.0150779999999975
6.533714 -1.0099929999999984
6.534714 -1.0048445000000035
6.535714 -0.9996294999999976
6.536714 -0.9943439999999972
6.537714 -0.9889890000000034
6.538714 -0.9835695000000018
6.539714 -0.9780835000000001
6.540714 -0.9725309999999987
6.541714 -0.9669134999999968
6.542714 -0.961232499999999
6.543715 -0.9554875000000024
6.544714 -0.9496755000000023
6.545714 -0.9437994999999979
6.546714 -0.9378620000000006
6.547714 -0.9318610000000024
6.548714 -0.9257989999999984
6.549714 -0.9196754999999963
6.550714 -0.9134875000000025
6.551714 -0.907242
6.552714 -0.900937999999998
6.553714 -0.8945730000000013
6.554714 -0.888147499999997
6.555714 -0.8816655000000017
6.556714 -0.875126000000003
6.557714 -0.8685284999999975
6.558714 -0.861872
6.559714 -0.8551605000000002
6.560714 -0.8483939999999978
6.561714 -0.8415694999999994
6.562714 -0.8346920000000014
6.563715 -0.8277595000000009
6.564714 -0.8207715000000001
6.565714 -0.8137315000000008
6.566714 -0.806639
6.567714 -0.7994934999999996
6.568714 -0.7922995000000032
6.569714 -0.7850525000000018
6.570714 -0.7777474999999989
6.571714 -0.7703974999999971
6.572714 -0.7629970000000018
6.573714 -0.7555450000000064
6.574714 -0.7480449999999966
6.575714 -0.7404949999999916
6.576715 -0.7329000000000038
6.577714 -0.725250000000008
6.578714 -0.7175599999999986
6.579714 -0.7098249999999955
6.580714 -0.7020349999999954
6.581714 -0.694210000000005
6.582714 -0.6863399999999993
6.583714 -0.6784199999999981
6.584714 -0.670460000000005
6.585714 -0.6624549999999967
6.586714 -0.6544099999999964
6.587714 -0.646325000000004
6.588714 -0.6381999999999981
6.589714 -0.6300299999999984
6.590714 -0.6218200000000068
6.591714 -0.6135799999999942
6.592714 -0.6052949999999988
6.593714 -0.5969750000000021
6.594714 -0.5886199999999937
6.595714 -0.5802200000000024
6.596714 -0.5717900000000008
6.597714 -0.5633299999999999
6.598714 -0.554830000000007
6.599714 -0.5462950000000022
6.600714 -0.5377299999999979
6.601714 -0.5291299999999927
6.602714 -0.5204999999999989
6.603714 -0.5118400000000056
6.604714 -0.5031399999999987
6.605714 -0.49441499999999416
6.606714 -0.48566000000000104
6.607714 -0.47687000000000684
6.608714 -0.468059999999995
6.609715 -0.4592249999999963
6.610714 -0.45036000000000903
6.611714 -0.44145999999999896
6.612714 -0.4325349999999913
6.613714 -0.42358500000000754
6.614714 -0.41462000000000787
6.615714 -0.4056299999999997
6.616714 -0.39659999999999956
6.617714 -0.387559999999996
6.618714 -0.37850499999999815
6.619714 -0.3694149999999992
6.620714 -0.3603099999999952
6.621714 -0.3511899999999969
6.622715 -0.3420450000000009
6.623714 -0.33288499999999976
6.624714 -0.3237050000000027
6.625714 -0.3145100000000005
6.626714 -0.305300000000004
6.627714 -0.2960700000000007
6.628714 -0.286829999999994
6.629714 -0.27757000000000215
6.630714 -0.26829500000000517
6.631714 -0.25901499999999567
6.632714 -0.24971500000000105
6.633714 -0.2404100000000047
6.634714 -0.2310999999999958
6.635714 -0.22177000000000177
6.636714 -0.21242500000000264
6.637714 -0.20307999999999266
6.638714 -0.1937299999999918
6.639714 -0.1843600000000058
6.640714 -0.17499000000000897
6.641714 -0.1656149999999996
6.642715 -0.15621999999999425
6.643714 -0.14682499999999973
6.644714 -0.13743000000000521
6.645714 -0.12802999999999817
6.646714 -0.11861999999999853
6.647714 -0.1092099999999989
6.648714 -0.09979999999999928
6.649714 -0.0903800000000071
6.650714 -0.08096000000000406
6.651714 -0.07154000000000102
6.652714 -0.06212499999999968
6.653714 -0.05270999999999835
6.654714 -0.04328999999999531
6.655715 -0.03387499999999398
6.656714 -0.024464999999994352
6.657714 -0.015055000000005567
6.658714 -0.0056500000000076454
6.659714 0.0037499999999994135
6.660714 0.013145000000004767
6.661714 0.022525000000005006
6.662714 0.03190999999999611
6.663714 0.041289999999996344
6.664714 0.05065000000000061
6.665714 0.06000500000000317
6.666714 0.06935500000000401
6.667714 0.07868999999999975
6.668715 0.08801000000000121
6.669714 0.09732500000000097
6.670714 0.10662499999999561
6.671714 0.11590999999999599
6.672714 0.12518000000000207
6.673714 0.13444000000000478
6.674714 0.14368500000000234
6.675714 0.15290999999999308
6.676714 0.1621200000000004
6.677714 0.1713150000000026
6.678714 0.18048999999999799
6.679714 0.1896499999999991
6.680714 0.1987899999999934
6.681714 0.20791000000000256
6.682714 0.2170100000000049
6.683714 0.2260849999999987
6.684714 0.23514999999999994
6.685714 0.24419000000000352
6.686714 0.2531949999999951
6.687714 0.26218500000000333
6.688715 0.2711550000000047
6.689714 0.2800999999999975
6.690714 0.28902000000000355
6.691714 0.29790999999999934
6.692714 0.3067799999999991
6.693714 0.3156149999999978
6.694714 0.32442499999999885
6.695714 0.33321000000000217
6.696714 0.34195500000000273
6.697714 0.35068499999999814
6.698714 0.3593799999999925
6.699714 0.3680399999999966
6.700714 0.376675000000003
6.701715 0.38527000000000655
6.702714 0.39383499999999994
6.703714 0.4023649999999922
6.704714 0.4108699999999976
6.705714 0.4193350000000003
6.706714 0.42776000000000014
6.707714 0.43615500000000057
6.708714 0.44451499999999994
6.709714 0.4528399999999982
6.710714 0.4611200000000028
6.711714 0.4693650000000063
6.712714 0.47757499999999786
6.713714 0.4857399999999958
6.714714 0.4938650000000018
6.715714 0.5019600000000083
6.716714 0.5100099999999995
6.717714 0.5180199999999988
6.718714 0.5259899999999953
6.719714 0.5339099999999963
6.720714 0.5417900000000055
6.721714 0.5496300000000011
6.722714 0.5574299999999938
6.723714 0.5651850000000036
6.724714 0.572895000000009
6.725714 0.5805599999999991
6.726714 0.5881749999999938
6.727714 0.595739999999993
6.728714 0.6032650000000004
6.729714 0.6107450000000032
6.730714 0.6181749999999999
6.731714 0.6255550000000012
6.732714 0.6328800000000053
6.733714 0.6401599999999942
6.734715 0.6473899999999986
6.735714 0.6545700000000075
6.736714 0.6616949999999977
6.737714 0.6687699999999925
6.738714 0.6757950000000029
6.739714 0.6827650000000053
6.740714 0.6896799999999998
6.741714 0.6965399999999973
6.742714 0.703355000000001
6.743714 0.7101050000000043
6.744714 0.716794999999998
6.745714 0.7234449999999997
6.746714 0.7300350000000025
6.747715 0.7365605000000031
6.748714 0.7430339999999944
6.749714 0.7494524999999996
6.750714 0.7558090000000031
6.751714 0.7621074999999944
6.752714 0.7683499999999981
6.753714 0.7745315000000017
6.754714 0.7806580000000026
6.755714 0.786723
6.756714 0.7927269999999973
6.757714 0.7986729999999984
6.758714 0.8045579999999994
6.759714 0.8103815000000023
6.760714 0.8161439999999995
6.761714 0.8218454999999965
6.762714 0.8274860000000042
6.763714 0.833062500000002
6.764714 0.8385744999999972
6.765714 0.8440254999999978
6.766714 0.8494124999999991
6.767715 0.8547330000000007
6.768714 0.8599895000000033
6.769714 0.8651809999999998
6.770714 0.8703089999999953
6.771714 0.8753705000000018
6.772714 0.8803650000000048
6.773714 0.8852950000000002
6.774714 0.8901549999999986
6.775714 0.894948499999997
6.776714 0.8996749999999977
6.777714 0.9043350000000039
6.778714 0.9089275000000033
6.779714 0.9134524999999959
6.780715 0.9179084999999986
6.781714 0.9222945000000047
6.782714 0.9266135000000019
6.783714 0.9308630000000003
6.784714 0.9350419999999986
6.785714 0.939151499999998
6.786714 0.9431910000000007
6.787714 0.9471609999999994
6.788714 0.9510639999999999
6.789714 0.9548965000000003
6.790714 0.9586564999999978
6.791714 0.9623470000000017
6.792714 0.9659680000000017
6.793715 0.9695184999999961
6.794714 0.9729994999999969
6.795714 0.9764075000000021
6.796714 0.9797454999999998
6.797714 0.9830139999999989
6.798714 0.9862065000000033
6.799714 0.9893264999999993
6.800714 0.9923764999999986
6.801714 0.995356500000001
6.802714 0.9982640000000005
6.803714 1.0010965000000014
6.804714 1.0038555000000007
6.805714 1.0065409999999981
6.806714 1.0091534999999998
6.807714 1.0116930000000006
6.808714 1.0141589999999998
6.809714 1.0165500000000003
6.810714 1.0188669999999984
6.811714 1.0211094999999988
6.812714 1.0232765
6.813715 1.0253700000000021
6.814714 1.0273885000000003
6.815714 1.0293314999999992
6.816714 1.0311994999999998
6.817714 1.032992499999999
6.818714 1.0347095000000015
6.819714 1.0363510000000016
6.820714 1.0379170000000002
6.821714 1.0394069999999986
6.822714 1.0408224999999995
6.823714 1.042162999999999
6.824714 1.0434274999999988
6.825714 1.0446165000000018
6.826715 1.0457300000000007
6.827714 1.046768499999998
6.828714 1.0477305000000003
6.829714 1.0486170000000006
6.830714 1.0494280000000002
6.831714 1.0501630000000004
6.832714 1.0508230000000003
6.833714 1.0514070000000006
6.834714 1.0519149999999997
6.835714 1.052348
6.836714 1.0527054999999998
6.837714 1.0529859999999998
6.838714 1.0531909999999993
6.839714 1.0533209999999995
6.840714 1.0533745000000008
6.841714 1.0533521999999997
6.842714 1.0532546499999997
6.843714 1.0530810000000006
6.844714 1.0528313999999996
6.845714 1.0525063499999998
6.846714 1.0521056500000001
6.847714 1.05162945
6.848714 1.05107785
6.849714 1.0504508499999998
6.850714 1.049748645
6.851714 1.04897125
6.852714 1.048118955
6.853714 1.04719175
6.854714 1.0461897999999998
6.855714 1.0451135499999997
6.856714 1.0439629500000003
6.857714 1.0427381999999998
6.858714 1.0414392999999997
6.859715 1.0400665000000002
6.860714 1.0386204000000003
6.861714 1.0371008999999998
6.862714 1.0355079
6.863714 1.0338415000000003
6.864714 1.0321019999999994
6.865714 1.0302900000000006
6.866714 1.028405500000001
6.867714 1.0264494999999996
6.868714 1.0244199999999992
6.869714 1.0223184999999992
6.870714 1.0201455000000004
6.871714 1.0178999999999998
6.872715 1.0155830000000003
6.873714 1.0131945000000007
6.874714 1.0107344999999994
6.875714 1.0082040000000005
6.876714 1.0056024999999995
6.877714 1.0029279999999987
6.878714 1.0001835000000012
6.879714 0.997368
6.880714 0.9944824999999996
6.881714 0.9915265000000013
6.882714 0.9884994999999998
6.883714 0.9854035000000001
6.884714 0.982237
6.885714 0.979002
6.886714 0.9756985000000001
6.887714 0.9723254999999986
6.888714 0.9688825000000003
6.889714 0.9653725000000014
6.890714 0.9617959999999999
6.891714 0.9581489999999983
6.892715 0.9544354999999992
6.893714 0.9506565000000019
6.894714 0.9468114999999999
6.895714 0.9429015000000003
6.896714 0.9389244999999997
6.897714 0.9348819999999982
6.898714 0.9307755000000003
6.899714 0.9266044999999998
6.900714 0.9223700000000011
6.901714 0.918073
6.902714 0.9137119999999999
6.903714 0.9092885000000028
6.904714 0.9048029999999987
6.905715 0.900253999999999
6.906714 0.8956445000000025
6.907714 0.8909729999999989
6.908714 0.8862405000000005
6.909714 0.8814475
6.910714 0.8765960000000002
6.911714 0.8716860000000008
6.912714 0.866711999999997
6.913714 0.8616799999999974
6.914714 0.8565925000000028
6.915714 0.8514440000000024
6.916714 0.8462374999999953
6.917714 0.8409754999999985
6.918715 0.8356555000000003
6.919714 0.8302800000000018
6.920714 0.8248460000000039
6.921714 0.819356999999998
6.922714 0.8138130000000003
6.923714 0.8082135000000025
6.924714 0.8025614999999974
6.925714 0.7968514999999964
6.926714 0.7910885000000012
6.927714 0.7852735000000022
6.928714 0.7794035000000009
6.929714 0.7734840000000023
6.930714 0.7675119999999964
6.931714 0.7614869999999965
6.932714 0.7554130000000026
6.933714 0.7492869999999995
6.934714 0.7431110000000012
6.935714 0.7368884999999988
6.936714 0.7306169999999972
6.937714 0.7242925000000013
6.938715 0.7179215000000014
6.939714 0.7115040000000031
6.940714 0.705040000000001
6.941714 0.6985299999999982
6.942714 0.691972999999999
6.943714 0.6853689999999978
6.944714 0.678718499999998
6.945714 0.6720250000000021
6.946714 0.665287500000003
6.947714 0.6585060000000009
6.948714 0.6516814999999971
6.949714 0.6448130000000012
6.950714 0.6379005000000022
6.951715 0.6309474999999969
6.952714 0.6239540000000017
6.953714 0.6169200000000001
6.954714 0.6098419999999956
6.955714 0.6027224999999997
6.956714 0.5955659999999998
6.957714 0.5883689999999991
6.958714 0.5811335000000005
6.959714 0.5738605
6.960714 0.5665500000000029
6.961714 0.5592010000000024
6.962714 0.5518174999999989
6.963714 0.5443989999999996
6.964714 0.536941999999997
6.965714 0.5294539999999991
6.966714 0.5219335000000008
6.967714 0.5143750000000027
6.968714 0.5067850000000057
6.969714 0.49916599999999445
6.970714 0.491511499999995
6.971714 0.48382600000000014
6.972714 0.47611350000000474
6.973714 0.4683750000000048
6.974714 0.4606099999999915
6.975714 0.4528150000000005
6.976714 0.4449850000000084
6.977714 0.43712999999999697
6.978714 0.42924999999999863
6.979714 0.42134000000000094
6.980714 0.41340999999999645
6.981714 0.40546499999999763
6.982714 0.39748499999999776
6.983714 0.3894749999999985
6.984715 0.38145000000000495
6.985714 0.3734050000000046
6.986714 0.3653349999999957
6.987714 0.3572450000000017
6.988714 0.34912999999999916
6.989714 0.3409950000000006
6.990714 0.3328499999999987
6.991714 0.3246799999999991
6.992714 0.3164850000000018
6.993714 0.30827499999999936
6.994714 0.30005500000000435
6.995714 0.29181500000000254
6.996714 0.28355499999999395
6.997715 0.27527999999999103
6.998714 0.2669900000000047
6.999714 0.25868500000000244
7.000714 0.2503749999999984
7.001714 0.24205500000000188
7.002714 0.23370999999999678
7.003714 0.22535499999999914
7.004714 0.21699499999999977
7.005714 0.20862000000000613
7.006714 0.20024500000000167
7.007714 0.19185999999999379
7.008714 0.18346000000000248
7.009714 0.17505499999999863
7.010714 0.1666450000000039
7.011714 0.15823000000000748
7.012714 0.1498099999999985
7.013714 0.14138499999999865
7.014714 0.1329599999999988
7.015714 0.12452499999999556
7.016714 0.11607999999999974
7.017715 0.1076449999999965
7.018714 0.09920500000000237
7.019714 0.09076000000000656
7.020714 0.08232499999999247
7.021714 0.07388499999999837
7.022714 0.06544000000000255
7.023714 0.05700499999999929
7.024714 0.04856500000000519
7.025714 0.040119999999998525
7.026714 0.031689999999996984
7.027714 0.02326000000000628
7.028714 0.014830000000004735
7.029714 0.006409999999995759
7.030715 -0.0020100000000023745
7.031714 -0.010424999999998803
7.032714 -0.01883500000000437
7.033714 -0.027234999999995683
7.034714 -0.035624999999994425
7.035714 -0.044005000000000606
7.036714 -0.052380000000005075
7.037714 -0.06074500000000614
7.038714 -0.06909999999999294
7.039714 -0.07744499999999804
7.040714 -0.08577999999999972
7.041714 -0.09409999999999627
7.042714 -0.1024050000000094
7.043715 -0.11069500000000657
7.044714 -0.11896999999999863
7.045714 -0.1272349999999981
7.046714 -0.13548499999999247
7.047714 -0.14371500000000173
7.048714 -0.15192500000000414
7.049714 -0.16012500000000315
7.050714 -0.16829500000000278
7.051714 -0.17644999999999728
7.052714 -0.1845949999999992
7.053714 -0.19271499999999261
7.054714 -0.20080999999999918
7.055714 -0.20889000000000063
7.056714 -0.2169450000000044
7.057714 -0.22497499999999965
7.058714 -0.2329949999999915
7.059714 -0.2409850000000056
7.060714 -0.2489500000000004
7.061714 -0.25688999999999745
7.062714 -0.26480500000000773
7.063715 -0.2726949999999986
7.064714 -0.28055999999999176
7.065714 -0.2883950000000073
7.066714 -0.2962050000000034
7.067714 -0.3039999999999944
7.068714 -0.3117550000000043
7.069714 -0.3194800000000039
7.070714 -0.3271849999999968
7.071714 -0.33485499999999935
7.072714 -0.34249000000000085
7.073714 -0.3500999999999938
7.074714 -0.3576799999999982
7.075714 -0.3652250000000016
7.076715 -0.3727350000000038
7.077714 -0.3802249999999992
7.078714 -0.38767499999999183
7.079714 -0.39508500000000335
7.080714 -0.4024650000000046
7.081714 -0.4098100000000048
7.082714 -0.4171200000000039
7.083714 -0.42438499999999846
7.084714 -0.4316199999999937
7.085714 -0.4388199999999986
7.086714 -0.44598500000000246
7.087714 -0.4531149999999944
7.088714 -0.4601900000000001
7.089714 -0.4672310000000007
7.090714 -0.4742429999999979
7.091714 -0.4812030000000077
7.092714 -0.48812350000000193
7.093714 -0.4950064999999942
7.094714 -0.5018490000000019
7.095714 -0.5086505
7.096714 -0.5154084999999984
7.097714 -0.5221230000000026
7.098714 -0.5287934999999983
7.099714 -0.5354199999999962
7.100714 -0.5420035000000035
7.101714 -0.5485405000000013
7.102714 -0.5550329999999982
7.103714 -0.5614824999999988
7.104714 -0.5678829999999999
7.105714 -0.5742360000000012
7.106714 -0.5805424999999985
7.107714 -0.5868030000000007
7.108714 -0.5930140000000003
7.109715 -0.5991755000000023
7.110714 -0.6052870000000036
7.111714 -0.6113489999999967
7.112714 -0.6173619999999959
7.113714 -0.6233194999999999
7.114714 -0.6292275000000012
7.115714 -0.6350865000000032
7.116714 -0.6408899999999992
7.117714 -0.6466404999999955
7.118714 -0.6523389999999992
7.119714 -0.6579825000000002
7.120714 -0.6635730000000016
7.121714 -0.6691085000000007
7.122715 -0.6745890000000025
7.123714 -0.680014000000004
7.124714 -0.6853804999999952
7.125714 -0.6906920000000001
7.126714 -0.6959485000000025
7.127714 -0.7011464999999949
7.128714 -0.7062889999999975
7.129714 -0.711376000000005
7.130714 -0.7164020000000015
7.131714 -0.7213704999999948
7.132714 -0.7262834999999983
7.133714 -0.7311345000000002
7.134714 -0.7359280000000041
7.135714 -0.7406635000000014
7.136714 -0.7453375000000003
7.137714 -0.7499535000000035
7.138714 -0.7545079999999975
7.139714 -0.7590014999999968
7.140714 -0.7634374999999981
7.141714 -0.7678115000000031
7.142715 -0.7721245000000027
7.143714 -0.7763764999999965
7.144714 -0.780567500000001
7.145714 -0.7846974999999999
7.146714 -0.7887634999999997
7.147714 -0.7927680000000014
7.148714 -0.7967084999999985
7.149714 -0.8005855000000001
7.150714 -0.8044005
7.151714 -0.8081519999999988
7.152714 -0.8118369999999977
7.153714 -0.8154574999999995
7.154714 -0.8190140000000025
7.155715 -0.8225035000000019
7.156714 -0.825928499999999
7.157714 -0.8292900000000002
7.158714 -0.8325880000000005
7.159714 -0.8358184999999996
7.160714 -0.8389790000000018
7.161714 -0.8420729999999987
7.162714 -0.8451024999999985
7.163714 -0.8480664999999998
7.164714 -0.8509639999999987
7.165714 -0.8537930000000001
7.166714 -0.8565550000000008
7.167714 -0.8592509999999995
7.168715 -0.8618789999999993
7.169714 -0.8644395000000001
7.170714 -0.8669320000000017
7.171714 -0.8693574999999999
7.172714 -0.8717149999999988
7.173714 -0.8740040000000004
7.174714 -0.8762260000000013
7.175714 -0.8783794999999995
7.176714 -0.8804639999999996
7.177714 -0.8824810000000011
7.178714 -0.8844289999999992
7.179714 -0.8863075000000011
7.180714 -0.8881180000000011
7.181714 -0.8898599999999982
7.182714 -0.8915330000000001
7.183714 -0.8931365000000006
7.184714 -0.8946704999999994
7.185714 -0.8961360000000008
7.186714 -0.8975329999999997
7.187714 -0.8988589999999976
7.188715 -0.9001150000000016
7.189714 -0.9013020000000017
7.190714 -0.9024194999999979
7.191714 -0.9034679999999987
7.192714 -0.9044465000000002
7.193714 -0.9053545
7.194714 -0.9061935000000003
7.195714 -0.9069630000000007
7.196714 -0.9076619999999995
7.197714 -0.9082910000000002
7.198714 -0.9088505000000007
7.199714 -0.9093409999999991
7.200714 -0.9097624999999995
7.201715 -0.9101140000000002
7.202714 -0.9103955000000004
7.203714 -0.910608000000001
7.204714 -0.9107510000000001
7.205714 -0.9108244999999993
7.206714 -0.9108295000000002
7.207714 -0.9107649499999999
7.208714 -0.9106308499999997
7.209714 -0.9104278500000005
7.210714 -0.9101557500000002
7.211714 -0.9098146499999997
7.212714 -0.9094042999999999
7.213714 -0.9089248500000001
7.214714 -0.9083763000000001
7.215714 -0.90775875
7.216714 -0.90707215
7.217714 -0.90631658
7.218714 -0.905491885
7.219714 -0.90459797
7.220714 -0.903635065
7.221714 -0.9026031499999998
7.222714 -0.90150205
7.223714 -0.90033175
7.224714 -0.8990924499999999
7.225714 -0.8977843999999997
7.226714 -0.8964074499999997
7.227714 -0.8949617000000007
7.228714 -0.8934475500000004
7.229714 -0.8918648999999994
7.230714 -0.8902131999999998
7.231714 -0.8884945000000003
7.232714 -0.8867074999999993
7.233714 -0.8848524999999996
7.234715 -0.8829295000000006
7.235714 -0.8809390000000004
7.236714 -0.8788834999999995
7.237714 -0.8767605000000002
7.238714 -0.8745710000000008
7.239714 -0.8723150000000001
7.240714 -0.8699940000000004
7.241714 -0.8676084999999994
7.242714 -0.8651564999999988
7.243714 -0.8626399999999996
7.244714 -0.8600590000000007
7.245714 -0.8574140000000013
7.246714 -0.8547045000000009
7.247715 -0.8519315000000006
7.248714 -0.8490955000000001
7.249714 -0.8461954999999978
7.250714 -0.843234
7.251714 -0.8402099999999999
7.252714 -0.8371224999999988
7.253714 -0.8339719999999998
7.254714 -0.8307600000000002
7.255714 -0.8274870000000002
7.256714 -0.8241535000000009
7.257714 -0.8207590000000011
7.258714 -0.8173024999999998
7.259714 -0.8137849999999984
7.260714 -0.8102070000000003
7.261714 -0.8065690000000005
7.262714 -0.8028715000000001
7.263714 -0.7991125000000013
7.264714 -0.7952954999999987
7.265714 -0.7914205000000001
7.266714 -0.7874840000000004
7.267715 -0.7834900000000002
7.268714 -0.7794384999999993
7.269714 -0.7753289999999998
7.270714 -0.7711625000000004
7.271714 -0.7669394999999991
7.272714 -0.7626589999999999
7.273714 -0.7583209999999999
7.274714 -0.753928500000001
7.275714 -0.7494815000000002
7.276714 -0.7449779999999976
7.277714 -0.7404189999999999
7.278714 -0.7358090000000026
7.279714 -0.7311435000000022
7.280715 -0.7264229999999993
7.281714 -0.7216529999999989
7.282714 -0.7168299999999991
7.283714 -0.7119550000000008
7.284714 -0.7070285000000025
7.285714 -0.7020484999999956
7.286714 -0.6970189999999968
7.287714 -0.6919405000000041
7.288714 -0.6868100000000023
7.289714 -0.6816294999999998
7.290714 -0.6764020000000006
7.291714 -0.6711254999999967
7.292714 -0.665799500000001
7.293715 -0.6604240000000023
7.294714 -0.6550019999999998
7.295714 -0.6495364999999976
7.296714 -0.644021499999998
7.297714 -0.638459500000002
7.298714 -0.6328540000000008
7.299714 -0.6272020000000011
7.300714 -0.6215034999999975
7.301714 -0.6157614999999997
7.302714 -0.6099754999999989
7.303714 -0.6041459999999983
7.304714 -0.5982755000000044
7.305714 -0.592361999999998
7.306714 -0.5864044999999993
7.307714 -0.5804060000000018
7.308714 -0.5743699999999969
7.309714 -0.5682929999999988
7.310714 -0.5621754999999997
7.311714 -0.5560200000000008
7.312714 -0.5498265000000019
7.313715 -0.543595500000001
7.314714 -0.5373265000000003
7.315714 -0.5310224999999984
7.316714 -0.524681
7.317714 -0.5183045000000004
7.318714 -0.5118955000000006
7.319714 -0.5054520000000032
7.320714 -0.49897349999999924
7.321714 -0.4924599999999997
7.322714 -0.48591500000000126
7.323714 -0.479339999999998
7.324714 -0.4727334999999959
7.325714 -0.4660950000000025
7.326715 -0.4594240000000034
7.327714 -0.45272449999999886
7.328714 -0.4459960000000019
7.329714 -0.4392349999999992
7.330714 -0.43244799999999733
7.331714 -0.4256350000000019
7.332714 -0.4187924999999996
7.333714 -0.4119209999999993
7.334714 -0.40502050000000106
7.335714 -0.39809699999999715
7.336714 -0.3911470000000016
7.337714 -0.3841705000000035
7.338714 -0.3771709999999997
7.339714 -0.3701454999999968
7.340714 -0.36309649999999566
7.341714 -0.3560240000000017
7.342714 -0.34893150000000084
7.343714 -0.3418159999999998
7.344714 -0.33467650000000243
7.345714 -0.3275169999999983
7.346714 -0.32033749999999817
7.347714 -0.3131395000000015
7.348714 -0.3059220000000014
7.349714 -0.2986870000000008
7.350714 -0.29143400000000164
7.351714 -0.28416399999999997
7.352714 -0.27687899999999854
7.353714 -0.269577
7.354714 -0.2622575000000009
7.355714 -0.2549235000000002
7.356714 -0.24757749999999856
7.357714 -0.24021999999999955
7.358714 -0.2328515000000011
7.359715 -0.22546749999999954
7.360714 -0.21807200000000057
7.361714 -0.21066799999999763
7.362714 -0.20325249999999725
7.363714 -0.19582800000000034
7.364714 -0.1883945000000014
7.365714 -0.18095300000000192
7.366714 -0.1735054999999993
7.367714 -0.166051999999999
7.368714 -0.15859000000000012
7.369714 -0.1511215000000001
7.370714 -0.14365049999999924
7.371714 -0.13617399999999868
7.372715 -0.1286915000000004
7.373714 -0.12120600000000326
7.374714 -0.1137200000000027
7.375714 -0.10623150000000128
7.376714 -0.09874049999999902
7.377714 -0.09125249999999561
7.378714 -0.08376399999999963
7.379714 -0.07627249999999935
7.380714 -0.06878399999999796
7.381714 -0.061298000000002816
7.382714 -0.053816000000002535
7.383714 -0.046336499999997685
7.384714 -0.03885899999999569
7.385714 -0.03139150000000253
7.386714 -0.02392950000000365
7.387714 -0.01646949999999678
7.388714 -0.00901599999999646
7.389714 -0.001569000000002695
7.390714 0.0058699999999959306
7.391714 0.01329750000000256
7.392715 0.020716000000001785
7.393714 0.02812899999999588
7.394714 0.03552999999999998
7.395714 0.04291950000000124
7.396714 0.05030000000000052
7.397714 0.05766900000000238
7.398714 0.0650269999999994
7.399714 0.07236949999999873
7.400714 0.07970050000000065
7.401714 0.08702049999999772
7.402714 0.09432299999999967
7.403714 0.10161050000000194
7.404714 0.10888599999999793
7.405715 0.11614450000000222
7.406714 0.12338550000000055
7.407714 0.13061499999999604
7.408714 0.1378270000000018
7.409714 0.1450185000000028
7.410714 0.15219300000000122
7.411714 0.1593495000000011
7.412714 0.16648549999999612
7.413714 0.1736014999999952
7.414714 0.18069700000000027
7.415714 0.18777200000000055
7.416714 0.1948265000000014
7.417714 0.20185850000000002
7.418715 0.20886700000000039
7.419714 0.21585149999999906
7.420714 0.22281299999999749
7.421714 0.22974850000000221
7.422714 0.23665750000000443
7.423714 0.2435405000000021
7.424714 0.2503949999999998
7.425714 0.2572230000000004
7.426714 0.2640240000000005
7.427714 0.2707964999999952
7.428714 0.2775369999999985
7.429714 0.28424850000000385
7.430714 0.29093100000000033
7.431714 0.29758049999999864
7.432714 0.3041989999999961
7.433714 0.31078550000000216
7.434714 0.3173395000000026
7.435714 0.32386149999999536
7.436714 0.3303484999999978
7.437714 0.3368010000000027
7.438715 0.34322149999999985
7.439714 0.34960700000000133
7.440714 0.35595750000000176
7.441714 0.36226999999999676
7.442714 0.3685475000000016
7.443714 0.37479050000000325
7.444714 0.3809954999999996
7.445714 0.38716249999999597
7.446714 0.3932914999999978
7.447714 0.39938300000000315
7.448714 0.40543400000000224
7.449714 0.41144649999999794
7.450714 0.41742149999999717
7.451715 0.423356000000001
7.452714 0.4292495000000006
7.453714 0.4350995000000006
7.454714 0.44090850000000176
7.455714 0.44667649999999864
7.456714 0.45240449999999816
7.457714 0.45808850000000007
7.458714 0.46372600000000347
7.459714 0.46932300000000066
7.460714 0.47487549999999673
7.461714 0.4803819999999977
7.462714 0.4858449999999991
7.463714 0.49126100000000383
7.464714 0.49663050000000475
7.465714 0.5019534999999963
7.466714 0.5072274999999993
7.467714 0.5124545000000005
7.468714 0.5176344999999997
7.469714 0.5227690000000017
7.470714 0.5278534999999975
7.471714 0.5328849999999992
7.472714 0.5378679999999995
7.473714 0.5428040000000033
7.474714 0.5476875
7.475714 0.5525189999999984
7.476714 0.5573035000000005
7.477714 0.5620355000000008
7.478714 0.5667124999999986
7.479714 0.5713399999999992
7.480714 0.5759155000000014
7.481714 0.5804354999999978
7.482714 0.5849024999999999
7.483714 0.5893175000000038
7.484715 0.5936804999999987
7.485714 0.597987499999995
7.486714 0.6022394999999998
7.487714 0.606436500000002
7.488714 0.6105780000000037
7.489714 0.614664500000003
7.490714 0.6186919999999995
7.491714 0.6226644999999988
7.492714 0.6265824999999992
7.493714 0.6304414999999967
7.494714 0.6342420000000003
7.495714 0.6379879999999994
7.496714 0.6416754999999993
7.497715 0.6453044999999996
7.498714 0.6488760000000022
7.499714 0.652386000000001
7.500714 0.6558399999999961
7.501714 0.6592365000000039
7.502714 0.6625720000000007
7.503714 0.6658459999999995
7.504714 0.6690620000000022
7.505714 0.6722199999999982
7.506714 0.6753164999999985
7.507714 0.6783550000000004
7.508714 0.6813340000000014
7.509714 0.6842514999999988
7.510714 0.6871094999999982
7.511714 0.6899075000000015
7.512714 0.6926465000000019
7.513714 0.6953239999999989
7.514714 0.6979404999999983
7.515714 0.7004974999999997
7.516714 0.7029909999999999
7.517715 0.7054245000000015
7.518714 0.7077980000000014
7.519714 0.7101100000000005
7.520714 0.7123615000000002
7.521714 0.7145499999999995
7.522714 0.7166759999999991
7.523714 0.7187394999999991
7.524714 0.7207399999999988
7.525714 0.722679999999999
7.526714 0.7245575000000022
7.527714 0.7263705000000004
7.528714 0.7281209999999988
7.529714 0.7298075000000009
7.530715 0.7314304999999992
7.531714 0.7329905
7.532714 0.7344845000000014
7.533714 0.7359149999999992
7.534714 0.737283
7.535714 0.7385854999999997
7.536714 0.7398220000000001
7.537714 0.7409950000000022
7.538714 0.7421039999999999
7.539714 0.743147499999999
7.540714 0.7441254999999997
7.541714 0.7450390000000005
7.542714 0.745888999999999
7.543715 0.7466739999999997
7.544714 0.7473945000000006
7.545714 0.7480499999999997
7.546714 0.7486404999999997
7.547714 0.7491675
7.548714 0.7496304999999999
7.549714 0.7500289999999998
7.550714 0.750363500000001
7.551714 0.7506350000000003
7.552714 0.7508424999999992
7.553714 0.7509860000000005
7.554714 0.7510665
7.555714 0.7510839999999992
7.556714 0.7510380000000001
7.557714 0.7509294999999999
7.558714 0.7507575000000001
7.559714 0.7505225000000006
7.560714 0.7502255000000001
7.561714 0.7498656499999994
7.562714 0.7494436499999997
7.563715 0.7489590500000001
7.564714 0.7484122500000003
7.565714 0.7478034500000003
7.566714 0.74713265
7.567714 0.74639995
7.568714 0.7456053500000001
7.569714 0.7447490999999999
7.570714 0.7438312499999998
7.571714 0.7428519499999999
7.572714 0.74181134
7.573714 0.740709515
7.574714 0.7395466599999999
7.575714 0.738322885
7.576715 0.7370383999999999
7.577714 0.7356932000000002
7.578714 0.7342877000000001
7.579714 0.7328220499999998
7.580714 0.73129615
7.581714 0.7297102000000001
7.582714 0.7280645000000002
7.583714 0.72635955
7.584714 0.7245951499999995
7.585714 0.7227714500000001
7.586714 0.7208891499999999
7.587714 0.7189484999999994
7.588714 0.7169483000000006
7.589714 0.7148905000000002
7.590714 0.7127749999999999
7.591714 0.7106005000000003
7.592714 0.7083689999999994
7.593714 0.7060799999999992
7.594714 0.7037334999999997
7.595714 0.7013310000000004
7.596714 0.6988715000000011
7.597714 0.6963550000000005
7.598714 0.6937825000000002
7.599714 0.6911539999999999
7.600714 0.6884699999999991
7.601714 0.6857304999999994
7.602714 0.6829365000000004
7.603714 0.6800875000000003
7.604714 0.6771835000000004
7.605714 0.6742260000000002
7.606714 0.6712134999999988
7.607714 0.6681474999999998
7.608714 0.6650294999999998
7.609715 0.6618590000000011
7.610714 0.6586355000000013
7.611714 0.6553599999999977
7.612714 0.6520335000000002
7.613714 0.6486560000000005
7.614714 0.6452274999999984
7.615714 0.6417479999999997
7.616714 0.6382195000000014
7.617714 0.6346410000000026
7.618714 0.6310145000000003
7.619714 0.627340499999998
7.620714 0.6236179999999998
7.621714 0.619847500000001
7.622715 0.6160304999999983
7.623714 0.6121669999999998
7.624714 0.6082569999999999
7.625714 0.6043020000000011
7.626714 0.6003000000000003
7.627714 0.5962544999999999
7.628714 0.5921654999999998
7.629714 0.5880294999999978
7.630714 0.5838505000000023
7.631714 0.5796305000000025
7.632714 0.5753664999999997
7.633714 0.5710594999999978
7.634714 0.5667114999999999
7.635714 0.5623210000000012
7.636714 0.5578884999999993
7.637714 0.5534149999999989
7.638714 0.5489010000000002
7.639714 0.5443480000000002
7.640714 0.5397555000000008
7.641714 0.5351219999999999
7.642715 0.5304489999999996
7.643714 0.5257385000000001
7.644714 0.5209904999999986
7.645714 0.5162044999999998
7.646714 0.5113820000000007
7.647714 0.5065220000000022
7.648714 0.5016249999999998
7.649714 0.4966944999999984
7.650714 0.49172800000000266
7.651714 0.48672650000000045
7.652714 0.4816919999999999
7.653714 0.4766220000000003
7.654714 0.4715169999999996
7.655715 0.46638000000000207
7.656714 0.4612139999999958
7.657714 0.45601649999999605
7.658714 0.45078650000000153
7.659714 0.4455240000000014
7.660714 0.44023300000000126
7.661714 0.43491600000000197
7.662714 0.4295670000000005
7.663714 0.4241884999999976
7.664714 0.4187864999999964
7.665714 0.4133560000000007
7.666714 0.4078960000000037
7.667714 0.40241300000000096
7.668715 0.39690350000000113
7.669714 0.39136499999999785
7.670714 0.38580349999999985
7.671714 0.3802180000000001
7.672714 0.3746099999999981
7.673714 0.36897850000000326
7.674714 0.36332349999999936
7.675714 0.357647999999996
7.676714 0.35194949999999786
7.677714 0.3462279999999994
7.678714 0.3404855000000036
7.679714 0.33472300000000094
7.680714 0.3289404999999969
7.681714 0.32313999999999976
7.682714 0.3173190000000032
7.683714 0.3114809999999987
7.684714 0.305625000000001
7.685714 0.2997520000000008
7.686714 0.29386449999999886
7.687714 0.2879620000000027
7.688715 0.28204200000000057
7.689714 0.2761080000000002
7.690714 0.2701624999999969
7.691714 0.2642015000000014
7.692714 0.25822950000000106
7.693714 0.25224599999999786
7.694714 0.24625049999999923
7.695714 0.24024599999999866
7.696714 0.23423350000000293
7.697714 0.2282090000000009
7.698714 0.22217549999999694
7.699714 0.2161370000000021
7.700714 0.2100920000000007
7.701715 0.2040379999999973
7.702714 0.19797849999999964
7.703714 0.19191350000000226
7.704714 0.18584250000000177
7.705714 0.17977149999999584
7.706714 0.17369449999999764
7.707714 0.16761500000000398
7.708714 0.16153250000000063
7.709714 0.15544650000000043
7.710714 0.14936050000000026
7.711714 0.1432719999999992
7.712714 0.13718400000000155
7.713714 0.1310955000000005
7.714714 0.12500950000000033
7.715714 0.11892399999999811
7.716714 0.11283849999999593
7.717714 0.106755999999998
7.718714 0.10067300000000208
7.719714 0.0945929999999996
7.720714 0.08851649999999937
7.721714 0.0824455000000043
7.722714 0.0763800000000035
7.723714 0.07031749999999613
7.724714 0.06426149999999532
7.725714 0.05821099999999964
7.726714 0.05216550000000024
7.727714 0.04612950000000082
7.728714 0.0401025000000034
7.729714 0.034080500000002255
7.730714 0.028067499999997678
7.731714 0.022066499999999357
7.732714 0.016076999999998457
7.733714 0.010096000000001538
7.734715 0.004127000000000037
7.735714 -0.001827499999999772
7.736714 -0.007770999999994746
7.737714 -0.01370200000000172
7.738714 -0.01961850000000158
7.739714 -0.025521500000001175
7.740714 -0.031405999999998796
7.741714 -0.03727600000000015
7.742714 -0.04313200000000323
7.743714 -0.048969999999996926
7.744714 -0.05479099999999891
7.745714 -0.060591500000001505
7.746714 -0.06637699999999898
7.747715 -0.07214250000000047
7.748714 -0.07788750000000257
7.749714 -0.08361550000000212
7.750714 -0.08932299999999684
7.751714 -0.09500949999999958
7.752714 -0.10067300000000208
7.753714 -0.10631599999999974
7.754714 -0.11193900000000144
7.755714 -0.11753899999999745
7.756714 -0.12311199999999836
7.757714 -0.128661999999999
7.758714 -0.13419199999999826
7.759714 -0.1396955000000004
7.760714 -0.14517300000000344
7.761714 -0.15062400000000392
7.762714 -0.1560489999999999
7.763714 -0.16144749999999877
7.764714 -0.16681999999999853
7.765714 -0.17216699999999716
7.766714 -0.17748099999999756
7.767715 -0.182766
7.768714 -0.18802550000000134
7.769714 -0.1932555000000013
7.770714 -0.19845599999999985
7.771714 -0.2036245000000016
7.772714 -0.2087614999999991
7.773714 -0.21386949999999866
7.774714 -0.21894550000000138
7.775714 -0.22398899999999844
7.776714 -0.2290004999999987
7.777714 -0.23397750000000128
7.778714 -0.2389220000000036
7.779714 -0.2438344999999983
7.780715 -0.24871250000000072
7.781714 -0.25355550000000204
7.782714 -0.2583664999999957
7.783714 -0.26314249999999917
7.784714 -0.2678835000000015
7.785714 -0.2725895000000027
7.786714 -0.2772574999999986
7.787714 -0.2818909999999968
7.788714 -0.28648949999999934
7.789714 -0.2910500000000019
7.790714 -0.2955755000000034
7.791714 -0.3000629999999995
7.792714 -0.30451049999999824
7.793715 -0.30892300000000134
7.794714 -0.313297000000001
7.795714 -0.3176330000000008
7.796714 -0.3219289999999977
7.797714 -0.32618449999999927
7.798714 -0.3304009999999995
7.799714 -0.33457449999999805
7.800714 -0.3387075000000012
7.801714 -0.342802499999999
7.802714 -0.34685349999999915
7.803714 -0.35086099999999965
7.804714 -0.3548285000000027
7.805714 -0.35875149999999933
7.806714 -0.3626304999999983
7.807714 -0.366466500000001
7.808714 -0.3702589999999987
7.809714 -0.37400750000000405
7.810714 -0.37770950000000014
7.811714 -0.3813649999999977
7.812714 -0.38497700000000096
7.813715 -0.38854200000000233
7.814714 -0.3920604999999998
7.815714 -0.3955324999999987
7.816714 -0.39895799999999915
7.817714 -0.4023404999999979
7.818714 -0.4056725000000034
7.819714 -0.4089579999999994
7.820714 -0.4121975000000003
7.821714 -0.41538750000000396
7.822714 -0.4185305000000002
7.823714 -0.4216269999999979
7.824714 -0.42467750000000065
7.825714 -0.42767799999999984
7.826715 -0.43063049999999836
7.827714 -0.4335349999999989
7.828714 -0.4363914999999988
7.829714 -0.4392000000000008
7.830714 -0.441959
7.831714 -0.44466999999999857
7.832714 -0.44733200000000045
7.833714 -0.4499440000000016
7.834714 -0.45250599999999924
7.835714 -0.45501950000000085
7.836714 -0.45748349999999977
7.837714 -0.4598974999999979
7.838714 -0.4622615000000006
7.839714 -0.464577000000002
7.840714 -0.4668415000000012
7.841714 -0.46905450000000015
7.842714 -0.4712190000000005
7.843714 -0.47333199999999787
7.844714 -0.47539199999999826
7.845714 -0.4774014999999999
7.846714 -0.47936199999999957
7.847714 -0.4812710000000016
7.848714 -0.4831280000000001
7.849714 -0.48493399999999903
7.850714 -0.48668850000000047
7.851714 -0.488391499999999
7.852714 -0.490043
7.853714 -0.4916435000000015
7.854714 -0.4931919999999994
7.855714 -0.49468799999999835
7.856714 -0.4961330000000005
7.857714 -0.4975270000000004
7.858714 -0.49886899999999945
7.859715 -0.5001600000000017
7.860714 -0.5013980000000016
7.861714 -0.5025834999999997
7.862714 -0.5037189999999999
7.863714 -0.5048029999999999
7.864714 -0.5058345000000009
7.865714 -0.5068139999999982
7.866714 -0.5077424999999988
7.867714 -0.5086190000000012
7.868714 -0.5094434999999998
7.869714 -0.5102160000000004
7.870714 -0.5109370000000008
7.871714 -0.511606
7.872715 -0.5122245000000006
7.873714 -0.5127910000000003
7.874714 -0.5133039999999995
7.875714 -0.5137654999999987
7.876714 -0.5141754999999989
7.877714 -0.514534500000001
7.878714 -0.5148415000000007
7.879714 -0.5150974999999997
7.880714 -0.5153019999999998
7.881714 -0.5154549999999997
7.882714 -0.5155580000000001
7.883714 -0.5156090000000009
7.884714 -0.5156085000000002
7.885714 -0.5155580000000001
7.886714 -0.5154579999999997
7.887714 -0.5153074999999995
7.888714 -0.5151069999999996
7.889714 -0.5148575000000005
7.890714 -0.5145580000000005
7.891714 -0.5142095
7.892715 -0.5138119999999998
7.893714 -0.5133659999999998
7.894714 -0.5128719999999992
7.895714 -0.5123299999999992
7.896714 -0.511741
7.897714 -0.5111040000000001
7.898714 -0.5104190000000011
7.899714 -0.5096875000000006
7.900714 -0.5089089999999991
7.901714 -0.5080834999999996
7.902714 -0.5072115000000003
7.903714 -0.5062934999999997
7.904714 -0.5053293000000002
7.905715 -0.5043191000000001
7.906714 -0.5032630999999995
7.907714 -0.5021611500000001
7.908714 -0.5010137000000002
7.909714 -0.4998211500000004
7.910714 -0.49858320000000034
7.911714 -0.4972996999999996
7.912714 -0.4959712499999997
7.913714 -0.4945981499999999
7.914714 -0.4931804500000001
7.915714 -0.49171815
7.916714 -0.49021144999999977
7.917714 -0.48866055
7.918715 -0.4870658000000001
7.919714 -0.48542745000000004
7.920714 -0.4837455000000001
7.921714 -0.48202039999999996
7.922714 -0.4802524549999999
7.923714 -0.47844183999999995
7.924714 -0.47658882999999996
7.925714 -0.47469377500000004
7.926714 -0.472757015
7.927714 -0.470778785
7.928714 -0.46875949999999994
7.929714 -0.46669960000000005
7.930714 -0.4645993500000002
7.931714 -0.4624589499999999
7.932714 -0.46027889999999994
7.933714 -0.45805954999999987
7.934714 -0.4558010999999999
7.935714 -0.4535042500000003
7.936714 -0.4511692000000001
7.937714 -0.4487959999999999
7.938715 -0.44638529999999976
7.939714 -0.44393779999999966
7.940714 -0.4414531000000001
7.941714 -0.43893195000000057
7.942714 -0.4363747999999998
7.943714 -0.4337816999999997
7.944714 -0.43115324999999993
7.945714 -0.4284898500000003
7.946714 -0.4257919500000002
7.947714 -0.42305965
7.948714 -0.42029300000000025
7.949714 -0.4174934999999995
7.950714 -0.4146614999999999
7.951715 -0.411795
7.952714 -0.4088969999999999
7.953714 -0.40596800000000033
7.954714 -0.40300749999999985
7.955714 -0.4000154999999993
7.956714 -0.39699299999999993
7.957714 -0.3939410000000006
7.958714 -0.39085900000000046
7.959714 -0.3877485000000004
7.960714 -0.3846095000000003
7.961714 -0.3814429999999991
7.962714 -0.3782484999999999
7.963714 -0.37502750000000085
7.964714 -0.37178050000000007
7.965714 -0.3685069999999994
7.966714 -0.36520799999999903
7.967714 -0.36188350000000025
7.968714 -0.35853499999999977
7.969714 -0.35516299999999973
7.970714 -0.35176700000000066
7.971714 -0.348348
7.972714 -0.3449060000000005
7.973714 -0.3414415
7.974714 -0.3379559999999995
7.975714 -0.33444850000000004
7.976714 -0.33091900000000046
7.977714 -0.3273700000000002
7.978714 -0.3237999999999998
7.979714 -0.32020899999999936
7.980714 -0.3165984999999995
7.981714 -0.3129685000000004
7.982714 -0.3093194999999999
7.983714 -0.3056510000000001
7.984715 -0.3019645000000004
7.985714 -0.29825950000000007
7.986714 -0.2945364999999998
7.987714 -0.29079649999999974
7.988714 -0.28703949999999984
7.989714 -0.28326650000000014
7.990714 -0.27947549999999927
7.991714 -0.2756684999999999
7.992714 -0.27184700000000156
7.993714 -0.26801149999999957
7.994714 -0.2641610000000006
7.995714 -0.2602955000000019
7.996714 -0.25641799999999965
7.997715 -0.25252549999999774
7.998714 -0.2486204999999997
7.999714 -0.24470500000000023
8.000714 -0.24077749999999992
8.001715 -0.23683950000000087
8.002714 -0.23289199999999918
8.003715 -0.22893399999999878
8.004714 -0.22496549999999968
8.005714 -0.22098950000000067
8.006714 -0.21700649999999988
8.007714 -0.21301550000000125
8.008715 -0.20901650000000202
8.009714 -0.20501149999999968
8.010715 -0.20100299999999777
8.011714 -0.19698800000000016
8.012714 -0.1929670000000021
8.013714 -0.1889435000000005
8.014714 -0.1849154999999979
8.015715 -0.18088449999999917
8.016714 -0.17685099999999956
8.017715 -0.1728144999999984
8.018714 -0.16877750000000197
8.019714 -0.16473900000000066
8.020715 -0.16069950000000063
8.021714 -0.15666000000000063
8.022715 -0.1526204999999979
8.023714 -0.1485810000000006
8.024714 -0.14454250000000202
8.025714 -0.14050750000000028
8.026714 -0.13647399999999799
8.027715 -0.1324414999999998
8.028714 -0.1284120000000005
8.029715 -0.12438649999999875
8.030714 -0.12036600000000142
8.031714 -0.11634850000000023
8.032714 -0.11233499999999932
8.033714 -0.10832900000000098
8.034715 -0.10432849999999963
8.035714 -0.10033249999999927
8.036715 -0.09634249999999932
8.037714 -0.09235950000000123
8.038714 -0.0883854999999997
8.039714 -0.08441999999999944
8.040714 -0.08046150000000102
8.041715 -0.07651100000000047
8.042714 -0.07257050000000059
8.043715 -0.06863999999999872
8.044714 -0.06471849999999883
8.045714 -0.060806499999998924
8.046714 -0.05690649999999986
8.047714 -0.05301700000000221
8.048715 -0.049137499999999834
8.049714 -0.04527099999999972
8.050714 -0.04141599999999974
8.051714 -0.0375730000000006
8.052714 -0.03374150000000158
8.053715 -0.02992349999999741
8.054714 -0.02611949999999964
8.055715 -0.022327000000001998
8.056714 -0.018549499999998626
8.057714 -0.014785999999998946
8.058714 -0.011036000000002244
8.059714 -0.007300499999999101
8.060715 -0.0035809999999997883
8.061714 0.00012199999999769253
8.062715 0.003810999999999615
8.063714 0.007482500000000991
8.064714 0.01113650000000182
8.065714 0.014776000000000959
8.066714 0.01839650000000012
8.067715 0.02199799999999931
8.068714 0.025582499999998665
8.069715 0.029147500000000045
8.070714 0.03269350000000145
8.071714 0.03621999999999946
8.072714 0.039725500000000066
8.073714 0.04321050000000127
8.074715 0.04667500000000036
8.075714 0.05011799999999863
8.076715 0.05353799999999935
8.077714 0.05693600000000124
8.078714 0.06031049999999946
8.079714 0.06366149999999943
8.080714 0.06698999999999984
8.081715 0.07029299999999916
8.082714 0.07357149999999879
8.083714 0.07682550000000146
8.084714 0.08005450000000101
8.085714 0.08325899999999818
8.086715 0.08643650000000024
8.087714 0.08958900000000189
8.088715 0.09271500000000102
8.089714 0.09581250000000019
8.090714 0.09888449999999825
8.091714 0.10193049999999992
8.092714 0.10494849999999963
8.093715 0.10793699999999795
8.094714 0.11089850000000115
8.095715 0.11383399999999984
8.096714 0.11674149999999926
8.097714 0.11961950000000002
8.098714 0.12246900000000081
8.099714 0.1252890000000002
8.100715 0.1280815000000011
8.101714 0.1308450000000013
8.102715 0.1335790000000001
8.103714 0.13628499999999966
8.104714 0.1389594999999977
8.105714 0.14160449999999977
8.106714 0.14421949999999975
8.107715 0.14680399999999963
8.108714 0.1493580000000021
8.109715 0.15188150000000178
8.110714 0.15437399999999793
8.111714 0.1568359999999994
8.112714 0.15926650000000203
8.113714 0.16166449999999905
8.114715 0.16403199999999862
8.115714 0.16636750000000142
8.116714 0.16867099999999927
8.117714 0.17094299999999826
8.118714 0.17318250000000246
8.119715 0.1753900000000017
8.120714 0.1775639999999993
8.121715 0.17970449999999794
8.122714 0.18181299999999975
8.123714 0.18388950000000204
8.124714 0.18593249999999995
8.125714 0.1879424999999996
8.126715 0.1899184999999996
8.127714 0.19186100000000064
8.128715 0.19377050000000073
8.129714 0.1956459999999984
8.130714 0.19748850000000062
8.131714 0.1992975000000011
8.132714 0.20107249999999924
8.133715 0.2028129999999997
8.134714 0.20451999999999848
8.135715 0.20619300000000035
8.136714 0.2078320000000025
8.137714 0.20943550000000016
8.138714 0.21100549999999887
8.139714 0.2125409999999999
8.140715 0.2140400000000004
8.141714 0.21550499999999853
8.142715 0.216935499999999
8.143714 0.21832999999999966
8.144714 0.21968850000000048
8.145715 0.22101200000000024
8.146714 0.22230050000000026
8.147715 0.22355250000000113
8.148714 0.22476849999999945
8.149714 0.2259500000000001
8.150714 0.2270944999999995
8.151714 0.22820199999999904
8.152715 0.22927500000000095
8.153714 0.23031200000000032
8.154715 0.2313119999999998
8.155714 0.23227599999999946
8.156714 0.2332039999999993
8.157714 0.23409550000000004
8.158714 0.2349510000000009
8.159715 0.23577050000000063
8.160714 0.23655449999999992
8.161715 0.2373024999999994
8.162714 0.23801449999999907
8.163714 0.23869150000000033
8.164714 0.23933300000000116
8.165714 0.2399400000000003
8.166715 0.24051149999999893
8.167714 0.24104749999999983
8.168715 0.24154850000000097
8.169714 0.24201500000000042
8.170714 0.24244750000000018
8.171714 0.24284549999999955
8.172714 0.24320899999999993
8.173715 0.2435385000000006
8.174714 0.24383399999999894
8.175714 0.24409499999999956
8.176714 0.2443230000000006
8.177714 0.2445175
8.178715 0.24467750000000035
8.179714 0.24480400000000038
8.180715 0.2448970000000001
8.181714 0.24495649999999952
8.182714 0.24498350000000005
8.183714 0.24497749999999965
8.184714 0.24493699999999885
8.185715 0.24486349999999982
8.186714 0.24475700000000114
8.187715 0.24461700000000083
8.188714 0.24444449999999895
8.189714 0.24423949999999953
8.190714 0.24400150000000045
8.191714 0.24373050000000052
8.192715 0.24342700000000028
8.193714 0.24309199999999986
8.194715 0.24272549999999932
8.195714 0.24232599999999913
8.196714 0.24189400000000008
8.197714 0.24143150000000094
8.198714 0.24093850000000033
8.199715 0.24041399999999957
8.200714 0.23985799999999996
8.201715 0.23927150000000028
8.202714 0.2386549999999998
8.203714 0.2380085
8.204714 0.23733200000000013
8.205714 0.2366258500000001
8.206715 0.23589059999999984
8.207714 0.23512584999999955
8.208714 0.23433240000000008
8.209714 0.23351025000000009
8.210714 0.23265964999999994
8.211715 0.23178104999999988
8.212714 0.23087450000000034
8.213715 0.22994065000000014
8.214714 0.22897914999999996
8.215714 0.22799029999999998
8.216714 0.22697454999999972
8.217714 0.22593195000000038
8.218715 0.22486275000000028
8.219714 0.22376699999999985
8.220715 0.22264539999999972
8.221714 0.22149794999999992
8.222714 0.2203249
8.223714 0.2191263999999999
8.224714 0.2179026000000002
8.225715 0.21665399999999999
8.226714 0.2153806999999999
8.227715 0.21408305000000016
8.228714 0.21276135000000002
8.229714 0.21141585000000007
8.230714 0.21004689999999998
8.231714 0.20865484999999967
8.232715 0.20724000000000006
8.233714 0.2058026500000002
8.234715 0.20434309999999997
8.235714 0.20286185
8.236714 0.20135919999999985
8.237714 0.19983544999999997
8.238714 0.19829115000000005
8.239715 0.19672654999999994
8.240714 0.1951420000000001
8.241714 0.19353789999999993
8.242714 0.19191454999999993
8.243714 0.19027250000000015
8.244715 0.18861195000000006
8.245714 0.18693299999999988
8.246715 0.18523625000000002
8.247714 0.18352200000000002
8.248714 0.18179036999999995
8.249714 0.18004166500000002
8.250714 0.17827619500000003
8.251715 0.17649418499999997
8.252714 0.17469589
8.253715 0.1728815588
8.254714 0.17105141499999998
8.255714 0.1692056962
8.256714 0.16734463000000002
8.257714 0.16546846499999998
8.258715 0.16357749000000002
8.259714 0.161671935
8.260715 0.15975201
8.261714 0.15781809500000002
8.262714 0.15587055
8.263714 0.1539095000000001
8.264714 0.1519353
8.265715 0.1499484499999999
8.266714 0.14794924999999995
8.267715 0.145938
8.268714 0.1439150500000001
8.269714 0.14188090000000003
8.270715 0.13983579999999984
8.271714 0.1377802499999999
8.272715 0.13571470000000013
8.273714 0.13363950000000008
8.274714 0.13155514999999987
8.275714 0.12946205000000005
8.276714 0.12736055000000024
8.277715 0.1252509
8.278714 0.12313374999999988
8.279715 0.1210096999999999
8.280714 0.11887879999999984
8.281714 0.11674145000000014
8.282714 0.11459830000000024
8.283714 0.11244959999999983
8.284715 0.11029569999999984
8.285714 0.10813710000000003
8.286715 0.10597399999999987
8.287714 0.10380659999999998
8.288714 0.10163565000000004
8.289714 0.09946124999999997
8.290714 0.09728355000000023
8.291715 0.0951031500000001
8.292714 0.09292014999999985
8.293715 0.09073500000000007
8.294714 0.08854805000000002
8.295714 0.08635924999999992
8.296714 0.08416920000000006
8.297714 0.08197819999999993
8.298715 0.07978649999999989
8.299714 0.07759445000000022
8.300714 0.07540240000000022
8.301714 0.07321049999999996
8.302714 0.07101914999999988
8.303715 0.06882894999999994
8.304714 0.06663994999999995
8.305715 0.06445245000000006
8.306714 0.06226695000000033
8.307714 0.06008410000000016
8.308714 0.05790424999999952
8.309714 0.055727299999999494
8.310715 0.05355360000000003
8.311714 0.05138390000000017
8.312715 0.04921819999999992
8.313714 0.047057250000000335
8.314714 0.04490140000000002
8.315714 0.04275059999999986
8.316714 0.04060565000000004
8.317715 0.038466549999999884
8.318714 0.03633360000000022
8.319715 0.034207200000000146
8.320714 0.03208729999999984
8.321714 0.02997474999999998
8.322714 0.02786950000000009
8.323714 0.02577144999999989
8.324715 0.02368140000000025
8.325714 0.021599400000000293
8.326715 0.01952539999999954
8.327714 0.017459749999999982
8.328714 0.015402850000000018
8.329714 0.013355049999999606
8.330714 0.011316650000000261
8.331715 0.009287349999999788
8.332714 0.007267949999999738
8.333714 0.005258700000000465
8.334714 0.0032596500000004153
8.335714 0.0012711499999995448
8.336715 -0.0007064999999999567
8.337714 -0.002672499999999931
8.338715 -0.004626800000000577
8.339714 -0.006569449999999663
8.340714 -0.008499749999999986
8.341714 -0.010417350000000233
8.342714 -0.012321849999999971
8.343715 -0.014212500000000163
8.344714 -0.01608934999999993
8.345715 -0.01795194999999972
8.346714 -0.019799699999999892
8.347714 -0.02163250000000017
8.348714 -0.023450399999999677
8.349714 -0.025252300000000096
8.350715 -0.02703780000000032
8.351714 -0.028806999999999944
8.352715 -0.030559399999999612
8.353714 -0.032295049999999804
8.354714 -0.0340133000000004
8.355714 -0.03571369999999982
8.356714 -0.03739660000000005
8.357715 -0.03906130000000049
8.358714 -0.0407078499999996
8.359715 -0.0423362499999994
8.360714 -0.043945700000000386
8.361714 -0.04553625000000032
8.362714 -0.04710820000000004
8.363714 -0.04866125000000006
8.364715 -0.05019499999999995
8.365714 -0.05170985000000014
8.366714 -0.05320545000000001
8.367714 -0.05468174999999974
8.368714 -0.0561389499999999
8.369715 -0.05757665000000005
8.370714 -0.05899489999999999
8.371715 -0.06039370000000007
8.372714 -0.06177289999999985
8.373714 -0.06313259999999997
8.374714 -0.0644726000000002
8.375714 -0.06579264999999984
8.376715 -0.0670929
8.377714 -0.06837309999999996
8.378715 -0.0696328999999998
8.379714 -0.07087255000000019
8.380714 -0.07209180000000011
8.381714 -0.07329035000000006
8.382714 -0.07446820000000007
8.383715 -0.0756249999999998
8.384714 -0.07676080000000012
8.385715 -0.07787534999999995
8.386714 -0.0789682999999997
8.387714 -0.08003970000000019
8.388714 -0.08108945000000009
8.389714 -0.0821173499999999
8.390715 -0.0831233
8.391714 -0.0841069999999999
8.392715 -0.08506809999999998
8.393714 -0.08600690000000007
8.394714 -0.08692335
8.395715 -0.08781714999999998
8.396714 -0.08868810000000013
8.397715 -0.08953614999999997
8.398714 -0.09036119999999988
8.399714 -0.09116300000000019
8.400714 -0.09194175000000013
8.401714 -0.09269714999999984
8.402715 -0.0934291000000001
8.403714 -0.0941376000000002
8.404715 -0.09482229999999983
8.405714 -0.09548314999999992
8.406714 -0.09612020000000006
8.407714 -0.09673339999999997
8.408714 -0.0973224
8.409715 -0.0978870999999999
8.410714 -0.0984273999999999
8.411715 -0.09894320000000001
8.412714 -0.09943455000000011
8.413714 -0.09990115
8.414714 -0.10034289999999989
8.415714 -0.10075985000000012
8.416715 -0.10115190000000007
8.417714 -0.10151894999999997
8.418715 -0.10186094999999999
8.419714 -0.10217785000000004
8.420714 -0.10246959999999997
8.421714 -0.10273629999999992
8.422714 -0.10297795000000004
8.423715 -0.10319454999999995
8.424714 -0.10338624999999994
8.425714 -0.10355305000000006
8.426714 -0.10369499000000004
8.427714 -0.103812265
8.428715 -0.10390499499999999
8.429714 -0.10397336499999996
8.430715 -0.10401756499999998
8.431714 -0.104037735
8.432714 -0.10403406500000001
8.433714 -0.10400678000000001
8.434714 -0.10395611
8.435715 -0.1038822815
8.436714 -0.10378551649999998
8.437715 -0.1036660385
8.438714 -0.10352406850000001
8.439714 -0.10335982999999999
8.440714 -0.10317351999999999
8.441714 -0.102965315
8.442715 -0.10273541000000001
8.443714 -0.10248392999999997
8.444715 -0.10221106000000003
8.445714 -0.10191693000000004
8.446714 -0.10160155000000001
8.447714 -0.10126503000000002
8.448714 -0.10090754999999998
8.449715 -0.10052899999999997
8.450714 -0.10012945
8.451715 -0.09970894999999998
8.452714 -0.09926749999999997
8.453714 -0.09880515000000006
8.454714 -0.09832164999999994
8.455714 -0.0978171499999999
8.456715 -0.09729165000000006
8.457714 -0.09674505000000001
8.458714 -0.09617735000000006
8.459714 -0.09558855000000008
8.460714 -0.0949787
8.461715 -0.09434784999999998
8.462714 -0.09369599999999985
8.463715 -0.09302305000000001
8.464714 -0.09232915000000001
8.465714 -0.0916144
8.466714 -0.09087890000000004
8.467714 -0.0901227500000001
8.468715 -0.08934604999999994
8.469714 -0.0885490999999999
8.470715 -0.0877320500000002
8.471714 -0.08689479999999991
8.472714 -0.08603764999999985
8.473714 -0.08516090000000018
8.474714 -0.08426465000000015
8.475715 -0.08334914999999982
8.476714 -0.0824147999999999
8.477715 -0.08146185000000013
8.478714 -0.08049044999999987
8.479714 -0.07950089999999996
8.480714 -0.07849339999999995
8.481714 -0.07746819999999986
8.482715 -0.07642575000000025
8.483714 -0.07536620000000019
8.484715 -0.07428989999999999
8.485714 -0.07319725000000005
8.486714 -0.07208835
8.487714 -0.07096365000000006
8.488714 -0.06982334999999978
8.489715 -0.06866779999999978
8.490714 -0.06749725000000009
8.491714 -0.06631214999999992
8.492714 -0.06511274999999998
8.493714 -0.06389910000000006
8.494715 -0.06267180000000011
8.495714 -0.0614311000000002
8.496715 -0.06017724999999996
8.497714 -0.058910499999999776
8.498714 -0.05763125000000008
8.499714 -0.056339950000000076
8.500714 -0.05503659999999977
8.501715 -0.053721650000000065
8.502714 -0.05239545000000027
8.503715 -0.05105829999999983
8.504714 -0.049710449999999795
8.505714 -0.048352199999999984
8.506714 -0.04698395000000015
8.507714 -0.04560590000000018
8.508715 -0.04421834999999988
8.509714 -0.04282170000000002
8.510715 -0.04141619999999995
8.511714 -0.04000179999999988
8.512714 -0.03857895000000002
8.513714 -0.03714795000000021
8.514714 -0.03570895000000016
8.515715 -0.0342619000000001
8.516714 -0.03280730000000006
8.517715 -0.03134519999999983
8.518714 -0.02987579999999963
8.519714 -0.02839914999999994
8.520715 -0.02691520000000028
8.521714 -0.025424750000000166
8.522715 -0.02392735000000004
8.523714 -0.022422699999999747
8.524714 -0.020911499999999875
8.525714 -0.019394049999999906
8.526714 -0.01787010000000016
8.527715 -0.01633960000000016
8.528714 -0.0148025499999999
8.529715 -0.01325969999999978
8.530714 -0.011711049999999798
8.531714 -0.010156150000000393
8.532714 -0.008595800000000403
8.533714 -0.00703004999999963
8.534715 -0.005458799999999826
8.535714 -0.0038824500000000733
8.536715 -0.002301400000000127
8.537714 -0.0007159500000001435
8.538714 0.0008735000000001196
8.539714 0.002466900000000185
8.540714 0.004064000000000373
8.541715 0.005663999999999816
8.542714 0.007266499999999433
8.543715 0.008871549999999704
8.544714 0.010478799999999991
8.545714 0.012087550000000386
8.546714 0.01369735000000065
8.547714 0.015307899999999949
8.548715 0.01691914999999984
8.549714 0.018530049999999774
8.550714 0.020140249999999794
8.551714 0.0217496500000003
8.552714 0.023357249999999868
8.553715 0.02496304999999985
8.554714 0.026567100000000052
8.555715 0.0281685499999998
8.556714 0.029766650000000058
8.557714 0.03136155000000023
8.558714 0.032953199999999835
8.559714 0.03454080000000003
8.560715 0.0361240000000002
8.561714 0.03770270000000005
8.562715 0.03927675000000018
8.563714 0.040845600000000086
8.564714 0.042409149999999826
8.565714 0.04396734999999994
8.566714 0.045519850000000125
8.567715 0.04706634999999989
8.568714 0.048606699999999836
8.569715 0.05014080000000002
8.570714 0.051668400000000086
8.571714 0.05318925000000002
8.572714 0.05470320000000009
8.573714 0.05621005000000007
8.574715 0.05770939999999985
8.575714 0.05920139999999987
8.576715 0.0606858499999999
8.577714 0.06216230000000005
8.578714 0.06363065000000004
8.579714 0.06509054999999993
8.580714 0.06654190000000007
8.581715 0.06798470000000018
8.582714 0.06941844999999985
8.583714 0.07084275000000001
8.584714 0.07225770000000026
8.585714 0.07366304999999991
8.586715 0.07505845000000001
8.587714 0.07644374999999982
8.588715 0.07781869999999999
8.589714 0.07918315000000009
8.590714 0.08053705000000001
8.591714 0.08187999999999997
8.592714 0.08321165000000003
8.593715 0.0845321000000001
8.594714 0.08584104999999971
8.595715 0.08713814999999991
8.596714 0.08842340000000004
8.597714 0.08969670000000014
8.598714 0.09095765000000013
8.599714 0.09220619999999985
8.600715 0.09344225000000006
8.601714 0.09466530000000004
8.602715 0.09587509999999975
8.603714 0.09707164999999991
8.604714 0.09825490000000019
8.605714 0.09942435000000002
8.606714 0.10057965000000002
8.607715 0.10172080000000013
8.608714 0.10284749999999986
8.609715 0.1039593
8.610714 0.10505610000000012
8.611714 0.1061375999999999
8.612714 0.10720329999999996
8.613714 0.10825305000000003
8.614715 0.10928659999999996
8.615714 0.11030359999999995
8.616714 0.11130359999999995
8.617714 0.11228640000000005
8.618714 0.1132517500000001
8.619715 0.11419914999999994
8.620714 0.11512844999999995
8.621715 0.11603944999999999
8.622714 0.11693169999999999
8.623714 0.11780503000000002
8.624714 0.11865923500000002
8.625714 0.119494075
8.626715 0.12030937
8.627714 0.12110490500000001
8.628715 0.12188056500000004
8.629714 0.12263623499999998
8.630714 0.12337178299999998
8.631714 0.12408715199999998
8.632714 0.124782297
8.633715 0.125457173
8.634714 0.126111765
8.635715 0.12674608999999998
8.636714 0.12736016000000003
8.637714 0.12795401
8.638714 0.12852763000000003
8.639714 0.12908107999999996
8.640715 0.12961444499999994
8.641714 0.13012775000000007
8.642715 0.13062100000000001
8.643714 0.13109425
8.644714 0.13154755000000007
8.645715 0.13198085000000004
8.646714 0.13239414999999993
8.647715 0.13278749999999995
8.648714 0.13316095000000003
8.649714 0.13351424999999997
8.650714 0.13384749999999992
8.651714 0.13416074999999997
8.652715 0.1344538000000001
8.653714 0.13472655000000006
8.654715 0.13497889999999985
8.655714 0.1352109500000001
8.656714 0.13542249999999997
8.657714 0.13561329999999988
8.658714 0.13578335000000008
8.659715 0.13593269999999996
8.660714 0.13606115
8.661715 0.13616865000000006
8.662714 0.13625505000000007
8.663714 0.1363201499999998
8.664714 0.13636414999999985
8.665714 0.13638710000000032
8.666715 0.13638875000000014
8.667714 0.13636889999999985
8.668715 0.13632759999999985
8.669714 0.1362650500000001
8.670714 0.13618104999999997
8.671714 0.1360754999999999
8.672714 0.13594870000000006
8.673715 0.1358003000000001
8.674714 0.1356306000000002
8.675714 0.13543959999999974
8.676714 0.1352269499999997
8.677714 0.13499285000000033
8.678715 0.13473745000000004
8.679714 0.13446079999999958
8.680715 0.13416280000000042
8.681714 0.13384340000000003
8.682714 0.13350254999999997
8.683714 0.1331405500000004
8.684714 0.1327571499999996
8.685715 0.13235224999999998
8.686714 0.13192620000000022
8.687715 0.1314787000000001
8.688714 0.13100980000000007
8.689714 0.1305193999999999
8.690714 0.13000755000000008
8.691714 0.12947424999999993
8.692715 0.1289193999999998
8.693714 0.12834349999999978
8.694715 0.12774615000000006
8.695714 0.12712735
8.696714 0.12648745000000022
8.697714 0.12582640000000025
8.698714 0.12514464999999966
8.699715 0.12444180000000003
8.700714 0.12371785000000002
8.701715 0.1229734999999995
8.702714 0.12220879999999969
8.703714 0.12142375000000054
8.704714 0.12061825000000041
8.705714 0.11979319999999984
8.706715 0.11894884999999979
8.707714 0.11808475000000004
8.708714 0.11720190000000003
8.709714 0.11629999999999954
8.710714 0.11537950000000019
8.711715 0.11444100000000028
8.712714 0.11348399999999974
8.713715 0.1125095
8.714714 0.11151750000000041
8.715714 0.11050800000000026
8.716714 0.10948149999999959
8.717714 0.10843799999999978
8.718715 0.1073770000000001
8.719714 0.10629999999999998
8.720715 0.10520650000000005
8.721714 0.10409600000000029
8.722714 0.1029695000000001
8.723714 0.10182649999999942
8.724714 0.1006679999999997
8.725715 0.09949300000000018
8.726714 0.09830150000000015
8.727715 0.09709449999999975
8.728714 0.09587150000000026
8.729714 0.09463200000000097
8.730714 0.0933764999999992
8.731714 0.0921064999999998
8.732715 0.09081999999999991
8.733714 0.08951749999999893
8.734715 0.08820000000000094
8.735714 0.08686600000000114
8.736714 0.08551749999999965
8.737714 0.08415299999999973
8.738714 0.08277350000000014
8.739715 0.08137899999999948
8.740714 0.07996850000000041
8.741714 0.07854400000000038
8.742714 0.07710449999999928
8.743714 0.07565149999999929
8.744715 0.07418449999999967
8.745714 0.07270200000000099
8.746715 0.07120650000000005
8.747714 0.06969899999999962
8.748714 0.06817650000000085
8.749714 0.06664099999999983
8.750714 0.06509400000000003
8.751715 0.06353349999999995
8.752714 0.06196099999999905
8.753715 0.06037700000000073
8.754714 0.05878050000000085
8.755714 0.05717299999999885
8.756714 0.05555499999999951
8.757714 0.05392550000000003
8.758715 0.0522855000000005
8.759714 0.050635000000000915
8.760715 0.04897449999999927
8.761714 0.04730450000000035
8.762714 0.045624500000000734
8.763714 0.04393499999999977
8.764714 0.04223649999999954
8.765715 0.04052900000000003
8.766714 0.038812499999999896
8.767715 0.0370879999999992
8.768714 0.03535550000000065
8.769714 0.03361450000000083
8.770715 0.031865999999999804
8.771714 0.030109999999998936
8.772715 0.028347499999999647
8.773714 0.026578999999999936
8.774714 0.02480300000000038
8.775714 0.023021000000000402
8.776714 0.021233499999999364
8.777715 0.019441000000000683
8.778714 0.017643000000000943
8.779715 0.015839500000000138
8.780714 0.014032499999999767
8.781714 0.01222099999999976
8.782714 0.010406000000000184
8.783714 0.008587499999999687
8.784715 0.006764999999998909
8.785714 0.0049399999999999895
8.786715 0.0031120000000008606
8.787714 0.001282000000000236
8.788714 -0.0005500000000005284
8.789714 -0.00238550000000086
8.790714 -0.004222499999999263
8.791715 -0.006059999999999736
8.792714 -0.007900000000001059
8.793715 -0.0097414999999991
8.794714 -0.01158399999999992
8.795714 -0.013428500000000882
8.796714 -0.015274499999999917
8.797714 -0.01712099999999966
8.798715 -0.01896749999999941
8.799714 -0.02081600000000065
8.800714 -0.022664999999999894
8.801714 -0.02451349999999978
8.802714 -0.026363500000000446
8.803715 -0.028213999999999118
8.804714 -0.030063500000000427
8.805715 -0.031913500000001094
8.806714 -0.033763999999999766
8.807714 -0.03561299999999901
8.808714 -0.037460999999999536
8.809714 -0.03930850000000071
8.810715 -0.041155000000000455
8.811714 -0.04299999999999942
8.812715 -0.04484250000000024
8.813714 -0.04668350000000028
8.814714 -0.04852199999999947
8.815714 -0.05035700000000044
8.816714 -0.05218899999999985
8.817715 -0.05401749999999969
8.818714 -0.0558414999999999
8.819715 -0.05766100000000046
8.820714 -0.059476000000000036
8.821714 -0.06128549999999991
8.822714 -0.06308950000000006
8.823714 -0.0648874999999998
8.824715 -0.06667950000000049
8.825714 -0.06846399999999996
8.826715 -0.07024199999999965
8.827714 -0.07201300000000022
8.828714 -0.07377600000000023
8.829714 -0.07553099999999967
8.830714 -0.0772779999999999
8.831715 -0.07901599999999952
8.832714 -0.0807454999999992
8.833714 -0.08246750000000042
8.834714 -0.0841790000000002
8.835714 -0.08588149999999936
8.836715 -0.0875750000000006
8.837714 -0.08925850000000114
8.838715 -0.0909329999999997
8.839714 -0.0925974999999989
8.840714 -0.09425200000000013
8.841714 -0.09589650000000065
8.842714 -0.09753049999999976
8.843715 -0.09915400000000017
8.844714 -0.10076749999999987
8.845715 -0.10237099999999956
8.846714 -0.10396250000000046
8.847714 -0.10554349999999992
8.848714 -0.10711399999999999
8.849714 -0.10867249999999994
8.850715 -0.11021999999999976
8.851714 -0.11175600000000016
8.852715 -0.11328000000000037
8.853714 -0.1147924999999998
8.854714 -0.11629299999999973
8.855714 -0.11778150000000018
8.856714 -0.11925699999999972
8.857715 -0.12071999999999974
8.858714 -0.12217100000000028
8.859715 -0.1236090000000006
8.860714 -0.12503349999999996
8.861714 -0.12644449999999974
8.862714 -0.12784350000000003
8.863714 -0.1292284500000002
8.864715 -0.13059920000000022
8.865714 -0.1319567500000001
8.866714 -0.1333002999999997
8.867714 -0.13462994999999994
8.868714 -0.13594544999999983
8.869715 -0.13724639999999955
8.870714 -0.13853240000000008
8.871715 -0.13980390000000026
8.872714 -0.1410608000000005
8.873714 -0.14230210000000004
8.874714 -0.14352809999999977
8.875714 -0.14473914999999957
8.876715 -0.1459342500000001
8.877714 -0.1471133000000004
8.878715 -0.14827674999999998
8.879714 -0.14942380000000005
8.880714 -0.15055409999999997
8.881714 -0.15166769999999954
8.882714 -0.15276419999999968
8.883715 -0.15384360000000039
8.884714 -0.15490549999999986
8.885715 -0.1559496
8.886714 -0.15697625000000007
8.887714 -0.15798464999999984
8.888714 -0.15897455000000038
8.889714 -0.1599459500000003
8.890715 -0.1608983499999999
8.891714 -0.16183184999999983
8.892715 -0.16274645000000004
8.893714 -0.16364174999999978
8.894714 -0.16451739999999979
8.895715 -0.16537340000000006
8.896714 -0.16620980000000002
8.897715 -0.16702635000000002
8.898714 -0.16782285000000016
8.899714 -0.16859959999999996
8.900714 -0.16935629999999988
8.901714 -0.17009275000000013
8.902715 -0.17080944999999997
8.903714 -0.17150635
8.904715 -0.17218299999999997
8.905714 -0.17283979999999996
8.906714 -0.17347684999999996
8.907714 -0.17409385000000008
8.908714 -0.17469130000000008
8.909715 -0.17526909999999982
8.910714 -0.17582715
8.911715 -0.17636555000000012
8.912714 -0.17688439999999994
8.913714 -0.17738385
8.914714 -0.17786380000000007
8.915714 -0.17832429999999994
8.916715 -0.17876529999999996
8.917714 -0.17918669999999995
8.918715 -0.17958865000000007
8.919714 -0.17997105000000002
8.920714 -0.18033377
8.921714 -0.18067685500000003
8.922714 -0.18100017499999993
8.923715 -0.18130365499999998
8.924714 -0.181587195
8.925714 -0.18185070399999997
8.926714 -0.1820941
8.927714 -0.182317271
8.928715 -0.182520115
8.929714 -0.18270256999999998
8.930715 -0.18286455000000001
8.931714 -0.18300594500000006
8.932714 -0.18312664499999998
8.933714 -0.18322659999999996
8.934714 -0.18330585
8.935715 -0.18336425
8.936714 -0.18340169999999995
8.937715 -0.18341835
8.938714 -0.18341410000000005
8.939714 -0.1833889499999999
8.940714 -0.18334289999999995
8.941714 -0.1832759
8.942715 -0.18318815000000013
8.943714 -0.18307965000000018
8.944715 -0.18295015000000006
8.945714 -0.18279990000000007
8.946714 -0.18262909999999982
8.947714 -0.18243754999999987
8.948714 -0.18222544999999998
8.949715 -0.18199295000000001
8.950714 -0.18173994999999993
8.951715 -0.18146659999999984
8.952714 -0.18117300000000003
8.953714 -0.1808590000000001
8.954714 -0.18052465000000015
8.955714 -0.1801701999999999
8.956715 -0.17979564999999997
8.957714 -0.1794011
8.958714 -0.17898639999999993
8.959714 -0.1785514499999998
8.960714 -0.1780967000000002
8.961715 -0.17762210000000025
8.962714 -0.1771277499999996
8.963715 -0.17661369999999976
8.964714 -0.17607960000000009
8.965714 -0.17552555000000014
8.966714 -0.17495185000000013
8.967714 -0.17435890000000046
8.968715 -0.1737466000000002
8.969714 -0.17311464999999981
8.970715 -0.1724634999999996
8.971714 -0.1717933500000001
8.972714 -0.17110430000000018
8.973714 -0.17039639999999975
8.974714 -0.16966989999999973
8.975715 -0.16892519999999997
8.976714 -0.16816230000000038
8.977715 -0.16738120000000037
8.978714 -0.16658264999999958
8.979714 -0.1657666999999999
8.980714 -0.16493325000000036
8.981714 -0.16408324999999985
8.982715 -0.1632161000000001
8.983714 -0.16233249999999969
8.984715 -0.16143299999999977
8.985714 -0.16051700000000008
8.986714 -0.15958549999999996
8.987714 -0.15863800000000008
8.988714 -0.15767499999999982
8.989715 -0.15669699999999984
8.990714 -0.15570350000000013
8.991714 -0.1546945
8.992714 -0.1536705000000002
8.993714 -0.15263200000000007
8.994715 -0.15157800000000018
8.995714 -0.15050950000000066
8.996715 -0.1494265000000001
8.997714 -0.14832849999999986
8.998714 -0.14721599999999996
8.999714 -0.14608899999999975
9.000714 -0.1449469999999998
9.001715 -0.1437900000000002
9.002714 -0.1426195000000003
9.003715 -0.14143450000000007
9.004714 -0.14023399999999944
9.005714 -0.13901949999999919
9.006714 -0.13779100000000066
9.007714 -0.13654750000000107
9.008715 -0.1352894999999998
9.009714 -0.13401849999999899
9.010715 -0.1327334999999999
9.011714 -0.13143349999999976
9.012714 -0.13012099999999943
9.013714 -0.1287940000000001
9.014714 -0.12745250000000044
9.015715 -0.12610000000000002
9.016714 -0.12473349999999998
9.017715 -0.12335350000000102
9.018714 -0.12196149999999986
9.019714 -0.12055749999999922
9.020715 -0.11914199999999982
9.021714 -0.11771350000000085
9.022715 -0.11627350000000039
9.023714 -0.11482249999999919
9.024714 -0.1133604999999999
9.025714 -0.11188800000000057
9.026714 -0.11040499999999984
9.027715 -0.10891099999999966
9.028714 -0.10740749999999953
9.029715 -0.1058950000000001
9.030714 -0.1043730000000007
9.031714 -0.10284149999999995
9.032714 -0.10130099999999993
9.033714 -0.09975199999999998
9.034715 -0.0981939999999994
9.035714 -0.09662799999999964
9.036715 -0.09505400000000067
9.037714 -0.09347150000000042
9.038714 -0.09188150000000031
9.039714 -0.09028449999999973
9.040714 -0.08867999999999929
9.041715 -0.08706900000000044
9.042714 -0.08545099999999974
9.043715 -0.08382549999999919
9.044714 -0.08219450000000028
9.045714 -0.08055750000000096
9.046714 -0.0789134999999998
9.047714 -0.07726399999999893
9.048715 -0.07560950000000041
9.049714 -0.07394900000000013
9.050714 -0.07228349999999949
9.051714 -0.07061399999999993
9.052714 -0.06894000000000074
9.053715 -0.06726150000000054
9.054714 -0.06557749999999929
9.055715 -0.06388999999999982
9.056714 -0.06220000000000086
9.057714 -0.06050549999999955
9.058714 -0.05880699999999932
9.059714 -0.05710600000000094
9.060715 -0.055401500000000284
9.061714 -0.05369350000000007
9.062715 -0.051983499999999704
9.063714 -0.050270999999999844
9.064714 -0.04855549999999978
9.065714 -0.0468369999999995
9.066714 -0.04511599999999972
9.067715 -0.04339299999999981
9.068714 -0.04166800000000111
9.069715 -0.0399405000000002
9.070714 -0.03821049999999979
9.071714 -0.03647799999999989
9.072714 -0.034743999999999206
9.073714 -0.0330089999999998
9.074715 -0.03127150000000091
9.075714 -0.029531500000001158
9.076715 -0.02779099999999934
9.077714 -0.02604949999999881
9.078714 -0.024306500000000206
9.079714 -0.022562000000000818
9.080714 -0.020816500000000005
9.081715 -0.019070499999999838
9.082714 -0.017324499999999667
9.083714 -0.01557900000000021
9.084714 -0.013834000000000112
9.085714 -0.012089000000000013
9.086715 -0.010344999999999983
9.087714 -0.008602499999999381
9.088715 -0.006861000000000204
9.089714 -0.005122499999999882
9.090714 -0.0033859999999996996
9.091714 -0.0016530000000004397
9.092714 7.699999999996555e-05
9.093715 0.001804000000000161
9.094714 0.0035260000000000066
9.095715 0.005243500000000215
9.096714 0.006957000000000144
9.097714 0.008666499999999792
9.098714 0.010369999999999022
9.099714 0.012066999999999828
9.100715 0.013759500000000998
9.101714 0.015445499999999682
9.102715 0.01712449999999923
9.103714 0.018798499999999784
9.104714 0.02046500000000049
9.105714 0.022124500000000706
9.106714 0.023777999999999147
9.107715 0.025424499999999812
9.108714 0.027064500000000696
9.109715 0.02869700000000038
9.110714 0.030322499999999572
9.111714 0.031941500000000345
9.112714 0.033552999999999916
9.113714 0.035157499999998995
9.114715 0.036755000000000294
9.115714 0.03834649999999982
9.116714 0.0399304999999995
9.117714 0.04150700000000068
9.118714 0.043076500000000024
9.119715 0.04463849999999952
9.120714 0.046194000000000596
9.121715 0.047741499999999756
9.122714 0.04928150000000042
9.123714 0.050814500000000595
9.124714 0.05233999999999957
9.125714 0.05385800000000005
9.126715 0.05536799999999997
9.127714 0.05687050000000005
9.128715 0.05836499999999957
9.129714 0.05985049999999981
9.130714 0.06132800000000085
9.131714 0.06279749999999996
9.132714 0.06425799999999982
9.133715 0.06570950000000039
9.134714 0.0671524999999997
9.135715 0.06858649999999972
9.136714 0.0700105000000004
9.137714 0.07142650000000053
9.138714 0.07283350000000002
9.139714 0.07422899999999939
9.140715 0.07561500000000013
9.141714 0.07699200000000023
9.142715 0.07835949999999899
9.143714 0.07971650000000041
9.144714 0.08106250000000105
9.145715 0.08239849999999965
9.146714 0.0837244999999989
9.147715 0.08503999999999945
9.148714 0.08634400000000123
9.149714 0.08763700000000087
9.150714 0.08891949999999911
9.151714 0.09019099999999929
9.152715 0.09145049999999998
9.153714 0.09269850000000054
9.154715 0.09393550000000035
9.155714 0.09516100000000002
9.156714 0.09637399999999949
9.157714 0.09757399999999941
9.158714 0.0987629999999999
9.159715 0.09993899999999951
9.160714 0.1011015000000002
9.161715 0.10225300000000011
9.162714 0.10339099999999977
9.163714 0.10451450000000043
9.164714 0.1056255000000009
9.165714 0.10672399999999982
9.166715 0.10780799999999975
9.167714 0.1088785000000008
9.168715 0.10993599999999953
9.169714 0.11097950000000005
9.170714 0.11201000000000097
9.171714 0.11302649999999957
9.172714 0.1140284999999992
9.173715 0.11501749999999926
9.174714 0.11599349999999978
9.175714 0.11695600000000003
9.176714 0.11790550000000072
9.177714 0.11884100000000043
9.178715 0.11976299999999988
9.179714 0.12067250000000049
9.180715 0.12156849999999948
9.181714 0.1224519999999996
9.182714 0.12332350000000027
9.183714 0.12418200000000003
9.184714 0.1250269999999995
9.185715 0.12585950000000015
9.186714 0.12667999999999993
9.187715 0.12748850000000025
9.188714 0.128284000000001
9.189714 0.1290664999999995
9.190714 0.12983749999999925
9.191714 0.13059500000000007
9.192715 0.1313390000000006
9.193714 0.13207099999999963
9.194715 0.1327904999999998
9.195714 0.1334965000000004
9.196714 0.13418950000000013
9.197714 0.1348690000000002
9.198714 0.13553499999999938
9.199715 0.1361874999999996
9.200714 0.13682600000000025
9.201715 0.13745049999999986
9.202714 0.13806099999999988
9.203714 0.13865700000000025
9.204714 0.13923800000000022
9.205714 0.13980499999999993
9.206715 0.14035699999999993
9.207714 0.14089450000000023
9.208714 0.1414170000000002
9.209714 0.14192429999999992
9.210714 0.1424175499999995
9.211715 0.14289545000000015
9.212714 0.14335820000000032
9.213715 0.14380639999999972
9.214714 0.14423964999999989
9.215714 0.1446580499999997
9.216714 0.14506185000000033
9.217714 0.1454511000000001
9.218715 0.14582619999999952
9.219714 0.14618675000000014
9.220715 0.14653270000000015
9.221714 0.14686444999999998
9.222714 0.1471820999999999
9.223714 0.1474858499999998
9.224714 0.14777540000000022
9.225715 0.1480512
9.226714 0.14831309999999975
9.227715 0.14856125000000026
9.228714 0.14879590000000045
9.229714 0.14901669999999978
9.230714 0.14922370000000001
9.231714 0.1494172500000005
9.232715 0.1495973499999998
9.233714 0.14976394999999953
9.234715 0.14991710000000014
9.235714 0.15005639999999987
9.236714 0.1501824999999998
9.237714 0.15029530000000038
9.238714 0.15039460000000002
9.239715 0.1504805999999999
9.240714 0.15055319999999983
9.241714 0.15061250000000007
9.242714 0.1506588500000002
9.243714 0.15069219999999975
9.244715 0.1507124
9.245714 0.15071980000000026
9.246715 0.1507145499999999
9.247714 0.15069654999999998
9.248714 0.15066614999999983
9.249714 0.15062359999999975
9.250714 0.15056865000000014
9.251715 0.15050175000000013
9.252714 0.1504231500000001
9.253715 0.15033275000000015
9.254714 0.1502307
9.255714 0.15011734999999993
9.256714 0.14999289999999982
9.257714 0.14985724999999991
9.258715 0.14971055000000014
9.259714 0.14955295000000002
9.260715 0.1493846
9.261714 0.14920554999999988
9.262714 0.14901569999999986
9.263714 0.14881525000000004
9.264714 0.14860425000000002
9.265715 0.14838260000000003
9.266714 0.14815029999999998
9.267715 0.14790745
9.268714 0.14765400000000004
9.269714 0.14738990000000002
9.270715 0.14711515000000003
9.271714 0.14682965999999995
9.272715 0.14653344499999996
9.273714 0.14622651
9.274714 0.145908835
9.275714 0.14558042000000002
9.276714 0.1452412665
9.277715 0.144891418
9.278714 0.1445309185
9.279715 0.144159822
9.280714 0.14377821999999998
9.281714 0.14338621499999998
9.282714 0.14298394
9.283714 0.142571505
9.284715 0.14214902499999998
9.285714 0.14171670000000003
9.286715 0.14127470000000003
9.287714 0.14082325
9.288714 0.14036250000000003
9.289714 0.13989265
9.290714 0.13941389999999992
9.291715 0.13892640000000003
9.292714 0.13843045
9.293715 0.1379263499999999
9.294714 0.13741405
9.295714 0.13689375000000006
9.296714 0.13636589999999998
9.297714 0.13583039999999993
9.298715 0.1352875
9.299714 0.13473745000000004
9.300714 0.13418020000000017
9.301714 0.13361605000000012
9.302714 0.13304509999999994
9.303715 0.13246734999999984
9.304714 0.13188289999999975
9.305715 0.13129194999999988
9.306714 0.13069455000000005
9.307714 0.13009065000000009
9.308714 0.12948040000000008
9.309714 0.12886395000000014
9.310715 0.12824129999999986
9.311714 0.12761264999999988
9.312715 0.12697785000000003
9.313714 0.12633680000000014
9.314714 0.12569000000000016
9.315714 0.12503734999999983
9.316714 0.12437899999999992
9.317715 0.12371495000000007
9.318714 0.1230452
9.319715 0.12237015000000007
9.320714 0.12168945
9.321714 0.12100349999999993
9.322714 0.12031255000000018
9.323714 0.11961660000000009
9.324715 0.1189157000000001
9.325714 0.11820955000000011
9.326715 0.11749869999999991
9.327714 0.11678350000000016
9.328714 0.11606389999999969
9.329714 0.1153395499999999
9.330714 0.11461084999999989
9.331715 0.11387784999999943
9.332714 0.11314045000000031
9.333714 0.11239935000000037
9.334714 0.1116539000000002
9.335714 0.11090415000000026
9.336715 0.11015075
9.337714 0.10939329999999967
9.338715 0.10863149999999977
9.339714 0.10786570000000029
9.340714 0.10709589999999983
9.341714 0.10632209999999977
9.342714 0.10554430000000009
9.343715 0.10476289999999991
9.344714 0.10397745000000035
9.345715 0.10318799999999981
9.346714 0.1023948999999996
9.347714 0.10159820000000025
9.348714 0.1007978499999999
9.349714 0.0999938499999999
9.350715 0.09918660000000001
9.351714 0.09837599999999995
9.352715 0.09756260000000025
9.353714 0.09674625000000013
9.354714 0.09592730000000023
9.355714 0.09510585000000016
9.356714 0.09428184999999943
9.357715 0.09345569999999985
9.358714 0.0926277000000002
9.359715 0.09179830000000004
9.360714 0.09096715000000012
9.361714 0.0901350000000001
9.362714 0.08930250000000015
9.363714 0.08846850000000009
9.364715 0.08763349999999995
9.365714 0.0867984999999998
9.366714 0.08596349999999968
9.367714 0.08512800000000018
9.368714 0.0842925
9.369715 0.08345799999999991
9.370714 0.0826234999999998
9.371715 0.08178849999999967
9.372714 0.08095450000000028
9.373714 0.08012100000000023
9.374714 0.07928800000000025
9.375714 0.07845599999999964
9.376715 0.07762399999999972
9.377714 0.0767925000000005
9.378715 0.075962
9.379714 0.07513249999999957
9.380714 0.07430299999999981
9.381714 0.07347350000000007
9.382714 0.07264500000000038
9.383715 0.07181650000000002
9.384714 0.0709884999999997
9.385715 0.07016100000000008
9.386714 0.0693340000000005
9.387714 0.06850749999999961
9.388714 0.06768050000000003
9.389714 0.06685399999999982
9.390715 0.06602849999999967
9.391714 0.06520300000000087
9.392715 0.06437700000000002
9.393714 0.06355249999999993
9.394714 0.06272899999999992
9.395715 0.06190549999999991
9.396714 0.061082500000000615
9.397715 0.06025999999999932
9.398714 0.059438999999998805
9.399714 0.058618000000001
9.400714 0.05779850000000127
9.401714 0.05698099999999897
9.402715 0.05616399999999874
9.403714 0.055349
9.404715 0.054535500000000695
9.405714 0.053722500000000735
9.406714 0.052912000000000285
9.407714 0.05210349999999997
9.408714 0.05129549999999901
9.409715 0.05049049999999961
9.410714 0.04968750000000036
9.411715 0.04888600000000053
9.412714 0.048087000000000206
9.413714 0.04729000000000002
9.414714 0.04649450000000061
9.415714 0.04570149999999935
9.416715 0.044911999999999
9.417714 0.0441240000000008
9.418715 0.04333750000000067
9.419714 0.04255399999999939
9.420714 0.04177349999999968
9.421714 0.040995500000000816
9.422714 0.0402200000000001
9.423715 0.039447499999999594
9.424714 0.03867700000000058
9.425714 0.03790899999999971
9.426714 0.03714599999999919
9.427714 0.036385499999999515
9.428715 0.0356275000000007
9.429714 0.0348730000000001
9.430715 0.03412249999999977
9.431714 0.03337550000000037
9.432714 0.03263199999999918
9.433714 0.03189300000000034
9.434714 0.031156500000000996
9.435715 0.03042349999999986
9.436714 0.02969499999999972
9.437715 0.028971000000000573
9.438714 0.028250000000000282
9.439714 0.027532499999999554
9.440714 0.02682049999999989
9.441714 0.026111999999999795
9.442715 0.025406999999999264
9.443714 0.02470549999999966
9.444715 0.024007500000000973
9.445714 0.02331400000000057
9.446714 0.022623499999999023
9.447714 0.021936000000000393
9.448714 0.02125199999999998
9.449715 0.020571499999999132
9.450714 0.019893999999999846
9.451715 0.019219500000000774
9.452714 0.018548000000000554
9.453714 0.017878999999999833
9.454714 0.017212499999999964
9.455714 0.01654849999999959
9.456715 0.015886500000000716
9.457714 0.015226999999999982
9.458714 0.014569999999998744
9.459714 0.013914499999999644
9.460714 0.013261500000000042
9.461715 0.012610999999999938
9.462714 0.011961500000001258
9.463715 0.01131450000000072
9.464714 0.01066999999999968
9.465714 0.010027999999999492
9.466714 0.009388500000000155
9.467714 0.00875000000000089
9.468715 0.008114499999999124
9.469714 0.007482499999999635
9.470715 0.006852500000000287
9.471714 0.006225999999999151
9.472714 0.005603499999999649
9.473714 0.004983500000001
9.474714 0.004366000000000493
9.475715 0.0037529999999996234
9.476714 0.003143499999999676
9.477715 0.002537499999999296
9.478714 0.0019369999999999782
9.479714 0.0013390000000001578
9.480714 0.0007450000000006171
9.481714 0.00015650000000078362
9.482715 -0.00042850000000083793
9.483714 -0.0010090000000001118
9.484715 -0.0015854999999991059
9.485714 -0.002157499999999818
9.486714 -0.002725000000000893
9.487714 -0.00328899999999969
9.488714 -0.003847999999999493
9.489715 -0.004403000000000371
9.490714 -0.004954500000000327
9.491714 -0.005500999999999933
9.492714 -0.006043499999999259
9.493714 -0.006582500000000373
9.494715 -0.0071170000000004945
9.495714 -0.007648500000000407
9.496715 -0.008176000000000037
9.497714 -0.00869949999999939
9.498714 -0.009220499999999245
9.499714 -0.009737000000000818
9.500714 -0.010249500000000756
9.501715 -0.010759499999999842
9.502714 -0.011266500000000072
9.503715 -0.011770500000000093
9.504714 -0.012270499999999834
9.505714 -0.012767000000000008
9.506714 -0.013260999999999329
9.507714 -0.013751499999999084
9.508715 -0.014238999999999984
9.509714 -0.014723500000000674
9.510715 -0.01520550000000051
9.511714 -0.015684500000000136
9.512714 -0.0161600000000002
9.513714 -0.016632500000000047
9.514714 -0.017102500000000402
9.515715 -0.0175699999999999
9.516714 -0.01803449999999919
9.517715 -0.018496499999998986
9.518714 -0.018956000000000636
9.519714 -0.01941300000000008
9.520715 -0.019866999999999312
9.521714 -0.020318500000000406
9.522715 -0.020768500000000713
9.523714 -0.021215499999999457
9.524714 -0.021660499999999416
9.525714 -0.02210350000000059
9.526714 -0.022544000000000914
9.527715 -0.022982499999999743
9.528714 -0.023419499999999142
9.529715 -0.02385500000000047
9.530714 -0.024287999999999588
9.531714 -0.02471949999999928
9.532714 -0.02514850000000083
9.533714 -0.025575500000000886
9.534715 -0.026001499999999518
9.535714 -0.026425000000000004
9.536715 -0.02684599999999964
9.537714 -0.027264999999999137
9.538714 -0.027682000000001202
9.539714 -0.02809700000000042
9.540714 -0.028508999999999424
9.541715 -0.028917999999999576
9.542714 -0.0293255000000003
9.543715 -0.029730000000000815
9.544714 -0.030130499999999692
9.545714 -0.03052899999999979
9.546714 -0.030924499999999674
9.547714 -0.03131649999999999
9.548715 -0.031705500000000095
9.549714 -0.032091499999999995
9.550714 -0.032473499999999614
9.551714 -0.032851999999999666
9.552714 -0.03322850000000093
9.553715 -0.033600499999999846
9.554714 -0.0339689999999992
9.555715 -0.03433600000000048
9.556714 -0.034699500000000834
9.557714 -0.0350585000000002
9.558714 -0.03541549999999943
9.559714 -0.03576999999999915
9.560715 -0.03612150000000002
9.561714 -0.03647100000000075
9.562715 -0.036818000000000635
9.563714 -0.03716249999999966
9.564714 -0.037504999999999906
9.565714 -0.03784650000000008
9.566714 -0.03818600000000011
9.567715 -0.0385235
9.568714 -0.03885949999999912
9.569715 -0.03919400000000015
9.570714 -0.03952800000000048
9.571714 -0.03986050000000002
9.572714 -0.04019250000000021
9.573714 -0.040522999999999615
9.574715 -0.04085199999999959
9.575714 -0.04118100000000092
9.576715 -0.041508500000000115
9.577714 -0.041835999999999304
9.578714 -0.0421630000000005
9.579714 -0.04248800000000019
9.580714 -0.04281149999999911
9.581715 -0.04313550000000009
9.582714 -0.043458500000001
9.583714 -0.04377999999999978
9.584714 -0.04410099999999919
9.585714 -0.044420500000000536
9.586715 -0.044738499999999744
9.587714 -0.04505599999999959
9.588715 -0.045372500000000725
9.589714 -0.045687000000000366
9.590714 -0.0460015
9.591714 -0.04631450000000022
9.592714 -0.046625500000000285
9.593715 -0.04693649999999901
9.594714 -0.04724599999999965
9.595715 -0.04755350000000015
9.596714 -0.047860499999999945
9.597714 -0.04816700000000038
9.598714 -0.048472000000000036
9.599714 -0.04877549999999958
9.600715 -0.04907849999999977
9.601714 -0.04938049999999988
9.602715 -0.0496809999999999
9.603714 -0.0499815000000006
9.604714 -0.05028100000000055
9.605714 -0.05057899999999971
9.606714 -0.05087599999999947
9.607715 -0.05117199999999985
9.608714 -0.05146700000000016
9.609715 -0.05176050000000037
9.610714 -0.05205349999999985
9.611714 -0.05234449999999988
9.612714 -0.05263400000000048
9.613714 -0.0529229999999997
9.614715 -0.053209999999999445
9.615714 -0.05349500000000041
9.616714 -0.05377849999999991
9.617714 -0.05406049999999999
9.618714 -0.054340500000000604
9.619715 -0.05461899999999975
9.620714 -0.05489499999999941
9.621715 -0.05516850000000025
9.622714 -0.05544100000000033
9.623714 -0.05571149999999961
9.624714 -0.05598000000000009
9.625714 -0.05624650000000044
9.626715 -0.056510499999999936
9.627714 -0.05677350000000004
9.628715 -0.05703500000000004
9.629714 -0.05729399999999986
9.630714 -0.057551499999999575
9.631714 -0.057808499999999936
9.632714 -0.05806350000000016
9.633715 -0.058316500000000236
9.634714 -0.058569500000000316
9.635715 -0.05882154999999945
9.636714 -0.05907179999999968
9.637714 -0.059321250000000394
9.638714 -0.059570450000000066
9.639714 -0.05981855000000008
9.640715 -0.06006590000000037
9.641714 -0.060312599999999876
9.642715 -0.06055854999999966
9.643714 -0.06080369999999994
9.644714 -0.06104820000000011
9.645715 -0.06129234999999964
9.646714 -0.06153529999999989
9.647715 -0.06177720000000029
9.648714 -0.062018449999999885
9.649714 -0.06225855000000001
9.650714 -0.06249719999999983
9.651714 -0.06273479999999979
9.652715 -0.06297085000000051
9.653714 -0.06320550000000005
9.654715 -0.06343874999999977
9.655714 -0.06366969999999986
9.656714 -0.0638985500000002
9.657714 -0.06412560000000031
9.658714 -0.06435074999999986
9.659715 -0.06457339999999992
9.660714 -0.06479384999999997
9.661715 -0.06501209999999998
9.662714 -0.06522784999999982
9.663714 -0.06544145000000014
9.664714 -0.06565244999999999
9.665714 -0.06586085000000007
9.666715 -0.06606715000000041
9.667714 -0.06627125000000005
9.668715 -0.06647314999999968
9.669714 -0.06667289999999976
9.670714 -0.06687005000000006
9.671714 -0.06706500000000035
9.672714 -0.06725855000000014
9.673715 -0.0674499499999997
9.674714 -0.06763914999999993
9.675714 -0.06782685000000004
9.676714 -0.0680127499999999
9.677714 -0.06819685000000017
9.678715 -0.06837945000000034
9.679714 -0.06856024999999957
9.680715 -0.06873924999999989
9.681714 -0.06891640000000017
9.682714 -0.06909174999999948
9.683714 -0.0692652999999999
9.684714 -0.06943700000000026
9.685715 -0.06960725000000031
9.686714 -0.0697757000000001
9.687715 -0.06994199999999967
9.688714 -0.0701060500000001
9.689714 -0.07026789999999984
9.690714 -0.07042799999999978
9.691714 -0.0705859000000004
9.692715 -0.07074119999999988
9.693714 -0.07089474999999958
9.694715 -0.07104609999999993
9.695714 -0.07119470000000043
9.696714 -0.07134115000000038
9.697714 -0.07148534999999984
9.698714 -0.07162704999999979
9.699715 -0.0717666000000002
9.700714 -0.07190394999999991
9.701715 -0.07203889999999973
9.702714 -0.07217165000000021
9.703714 -0.07230245
9.704714 -0.07243109999999991
9.705714 -0.07255750000000002
9.706715 -0.0726817000000001
9.707714 -0.07280395000000019
9.708714 -0.07292440000000001
9.709714 -0.0730426
9.710714 -0.07315879999999987
9.711715 -0.07327309999999987
9.712714 -0.07338534999999993
9.713715 -0.07349555000000005
9.714714 -0.07360375000000004
9.715714 -0.07370980000000013
9.716714 -0.07381370000000001
9.717714 -0.07391534999999974
9.718715 -0.07401465000000004
9.719714 -0.07411165000000004
9.720715 -0.07420604999999995
9.721714 -0.0742977
9.722714 -0.07438664999999997
9.723714 -0.07447289999999991
9.724714 -0.07455600000000025
9.725715 -0.07463605000000022
9.726714 -0.0747129999999997
9.727715 -0.07478664999999983
9.728714 -0.07485705000000009
9.729714 -0.07492400000000024
9.730714 -0.07498730000000005
9.731714 -0.07504694999999989
9.732715 -0.07510314999999997
9.733714 -0.07515570000000005
9.734715 -0.07520464999999994
9.735714 -0.07524994999999986
9.736714 -0.0752916500000001
9.737714 -0.07532990000000006
9.738714 -0.07536464999999996
9.739715 -0.0753959499999999
9.740714 -0.07542390000000003
9.741714 -0.07544870000000004
9.742714 -0.07547024999999999
9.743714 -0.0754887500000001
9.744715 -0.07550434999999994
9.745714 -0.0755168
9.746715 -0.07552635000000012
9.747714 -0.07553319999999986
9.748714 -0.07553715
9.749714 -0.07553835000000012
9.750714 -0.07553674999999989
9.751715 -0.07553235000000003
9.752714 -0.07552515
9.753715 -0.07551504999999986
9.754714 -0.07550215000000009
9.755714 -0.0754862500000001
9.756714 -0.07546730000000001
9.757714 -0.07544519999999996
9.758715 -0.07541979999999998
9.759714 -0.07539109999999997
9.760715 -0.07535894999999994
9.761714 -0.07532319999999998
9.762714 -0.07528380000000004
9.763714 -0.07524060000000003
9.764714 -0.07519350500000002
9.765715 -0.07514244999999996
9.766714 -0.07508730999999998
9.767715 -0.07502804000000003
9.768714 -0.074964535
9.769714 -0.07489673
9.770715 -0.074824585
9.771714 -0.07474807000000004
9.772715 -0.07466714999999999
9.773714 -0.07458180499999999
9.774714 -0.07449203500000001
9.775714 -0.07439785599999998
9.776714 -0.07429925999999999
9.777715 -0.0741962735
9.778714 -0.07408893999999999
9.779715 -0.0739772905
9.780714 -0.07386136
9.781714 -0.073741205
9.782714 -0.07361687999999998
9.783714 -0.07348840999999998
9.784715 -0.07335586500000002
9.785714 -0.073219305
9.786715 -0.07307875999999998
9.787714 -0.07293426500000003
9.788714 -0.07278584
9.789714 -0.07263356499999996
9.790714 -0.07247742499999997
9.791715 -0.07231753499999999
9.792714 -0.07215385
9.793715 -0.07198625000000004
9.794714 -0.07181495000000003
9.795714 -0.07163999999999997
9.796714 -0.07146129999999996
9.797714 -0.07127879999999998
9.798715 -0.07109264999999994
9.799714 -0.07090280000000011
9.800714 -0.07070930000000011
9.801714 -0.07051219999999996
9.802714 -0.07031144999999997
9.803715 -0.07010719999999993
9.804714 -0.06989949999999992
9.805715 -0.06968830000000002
9.806714 -0.06947369999999999
9.807714 -0.06925574999999995
9.808714 -0.06903455000000003
9.809714 -0.06881020000000015
9.810715 -0.06858280000000011
9.811714 -0.06835234999999988
9.812715 -0.06811889999999994
9.813714 -0.06788260000000004
9.814714 -0.06764345000000002
9.815714 -0.06740165000000008
9.816714 -0.06715709999999996
9.817715 -0.0669098999999999
9.818714 -0.06666004999999993
9.819715 -0.06640744999999995
9.820714 -0.0661523
9.821714 -0.06589465000000003
9.822714 -0.06563420000000007
9.823714 -0.0653710000000001
9.824715 -0.06510510000000005
9.825714 -0.06483624999999996
9.826715 -0.06456449999999991
9.827714 -0.06428965000000006
9.828714 -0.06401164999999993
9.829714 -0.06373064999999992
9.830714 -0.06344635000000022
9.831715 -0.06315854999999995
9.832714 -0.06286719999999996
9.833714 -0.0625721500000002
9.834714 -0.062273449999999765
9.835714 -0.06197099999999975
9.836715 -0.06166449999999998
9.837714 -0.06135395000000016
9.838715 -0.06103945000000018
9.839714 -0.06072079999999984
9.840714 -0.06039810000000011
9.841714 -0.06007140000000008
9.842714 -0.059740349999999824
9.843715 -0.05940510000000009
9.844714 -0.05906585000000008
9.845715 -0.05872259999999978
9.846714 -0.05837534999999989
9.847714 -0.058024300000000265
9.848714 -0.05766945000000025
9.849714 -0.05731069999999988
9.850715 -0.05694835
9.851714 -0.05658260000000017
9.852715 -0.05621349999999983
9.853714 -0.05584114999999994
9.854714 -0.05546555000000016
9.855714 -0.05508699999999996
9.856714 -0.05470574999999972
9.857715 -0.05432155000000009
9.858714 -0.05393465000000006
9.859715 -0.053545249999999864
9.860714 -0.0531534500000001
9.861714 -0.05275925000000009
9.862714 -0.052362700000000005
9.863714 -0.05196379999999982
9.864715 -0.05156269999999994
9.865714 -0.051159450000000196
9.866714 -0.05075379999999987
9.867714 -0.05034614999999974
9.868714 -0.049936550000000295
9.869715 -0.04952455000000027
9.870714 -0.0491103499999999
9.871715 -0.048694149999999714
9.872714 -0.04827559999999977
9.873714 -0.04785470000000008
9.874714 -0.04743194999999999
9.875714 -0.04700705000000035
9.876715 -0.04657960000000006
9.877714 -0.04614994999999975
9.878715 -0.0457181000000001
9.879714 -0.04528410000000023
9.880714 -0.044848300000000105
9.881714 -0.04441024999999948
9.882714 -0.043969700000000035
9.883715 -0.04352695000000057
9.884714 -0.043082400000000166
9.885715 -0.0426360499999995
9.886714 -0.0421874499999997
9.887714 -0.04173705000000031
9.888714 -0.041284899999999784
9.889714 -0.04083050000000012
9.890715 -0.04037425000000039
9.891714 -0.039916299999999995
9.892715 -0.03945644999999974
9.893714 -0.03899510000000006
9.894714 -0.038532400000000355
9.895715 -0.03806779999999943
9.896714 -0.037601399999999605
9.897715 -0.037133249999999986
9.898714 -0.03666355000000047
9.899714 -0.03619239999999997
9.900714 -0.035719849999999644
9.901714 -0.03524585000000036
9.902715 -0.03477000000000035
9.903714 -0.03429270000000002
9.904715 -0.0338138999999996
9.905714 -0.03333370000000002
9.906714 -0.03285205000000014
9.907714 -0.03236890000000016
9.908714 -0.031884349999999666
9.909715 -0.03139829999999975
9.910714 -0.030910800000000207
9.911715 -0.030422250000000112
9.912714 -0.029932549999999874
9.913714 -0.02944179999999976
9.914714 -0.02894994999999998
9.915714 -0.028456999999999854
9.916715 -0.027963350000000487
9.917714 -0.027468900000000254
9.918715 -0.026974149999999864
9.919714 -0.02647864999999976
9.920714 -0.0259827999999997
9.921714 -0.025486950000000317
9.922714 -0.024991100000000255
9.923715 -0.024495649999999952
9.924714 -0.024000450000000007
9.925714 -0.023505700000000292
9.926714 -0.02301134999999966
9.927714 -0.022517999999999774
9.928715 -0.022025750000000236
9.929714 -0.02153465000000017
9.930715 -0.021044999999999727
9.931714 -0.020556399999999836
9.932714 -0.020068900000000292
9.933714 -0.019583199999999655
9.934714 -0.019098999999999797
9.935715 -0.018616300000000047
9.936714 -0.01813535000000008
9.937715 -0.017656200000000375
9.938714 -0.017178550000000098
9.939714 -0.016702299999999646
9.940714 -0.016227549999999976
9.941714 -0.01575430000000041
9.942715 -0.015282799999999954
9.943714 -0.014812399999999845
9.944715 -0.014343450000000039
9.945714 -0.013875949999999861
9.946714 -0.013409599999999832
9.947714 -0.01294430000000035
9.948714 -0.01248005000000006
9.949715 -0.012017349999999675
9.950714 -0.011555699999999839
9.951715 -0.011095099999999873
9.952714 -0.010635650000000055
9.953714 -0.01017685000000035
9.954714 -0.009719200000000115
9.955714 -0.00926270000000003
9.956715 -0.008806800000000257
9.957714 -0.008352049999999953
9.958714 -0.007898799999999756
9.959714 -0.007446600000000106
9.960714 -0.006995100000000369
9.961715 -0.006545049999999582
9.962714 -0.0060965500000000564
9.963715 -0.005648699999999965
9.964714 -0.005202299999999501
9.965714 -0.004757400000000498
9.966714 -0.004313550000000009
9.967714 -0.0038715499999995816
9.968715 -0.003430950000000337
9.969714 -0.0029918499999998416
9.970715 -0.002554250000000129
9.971714 -0.002118050000000243
9.972714 -0.0016839999999998978
9.973714 -0.0012518000000002918
9.974714 -0.0008211000000001131
9.975715 -0.0003921999999995183
9.976714 3.490000000013751e-05
9.977715 0.00046019999999953186
9.978714 0.00088370000000002
9.979714 0.001304950000000012
9.980714 0.0017239999999999855
9.981714 0.0021413000000001757
9.982715 0.0025564500000001475
9.983714 0.0029693500000003005
9.984715 0.0033799999999999577
9.985714 0.0037885999999996743
9.986714 0.00419500000000005
9.987714 0.00459910000000013
9.988714 0.005000399999999879
9.989715 0.0053991499999996515
9.990714 0.005795300000000328
9.991714 0.006188550000000393
9.992714 0.006579249999999807
9.993714 0.006967099999999766
9.994715 0.007351650000000037
9.995714 0.007732899999999941
9.996715 0.008110850000000155
9.997714 0.008485550000000484
9.998714 0.008857050000000043
9.999714 0.009224849999999483
10.00071 0.009588599999999517
10.00171 0.009948750000000384
10.00271 0.010305650000000008
10.00371 0.01065855000000003
10.00471 0.01100745000000045
10.00571 0.011352699999999868
10.00671 0.011694299999999642
10.00771 0.012032249999999769
10.00871 0.012366550000000252
10.00971 0.012697300000000012
10.01071 0.013024349999999648
10.01171 0.013348100000000272
10.01271 0.013668250000000375
10.01371 0.013985100000000111
10.01471 0.014299049999999916
10.01571 0.014609749999999831
10.01671 0.014917199999999858
10.01771 0.015221700000000152
10.01871 0.015523599999999995
10.01971 0.015822299999999748
10.02071 0.01611810000000025
10.02171 0.01641124999999982
10.02271 0.016701949999999688
10.02371 0.016989750000000307
10.02471 0.017274550000000034
10.02571 0.01755685000000027
10.02671 0.01783630000000037
10.02771 0.018112799999999384
10.02871 0.01838635000000002
10.02971 0.01865700000000005
10.03071 0.01892439999999951
10.03171 0.01918849999999996
10.03271 0.01944970000000048
10.03371 0.01970770000000023
10.03471 0.019961999999999862
10.03571 0.020212600000000046
10.03671 0.02045924999999975
10.03771 0.020702249999999808
10.03871 0.02094165000000002
10.03971 0.021177049999999954
10.04071 0.021408399999999807
10.04171 0.021635800000000534
10.04271 0.021859200000000308
10.04371 0.022078149999999564
10.04471 0.02229279999999974
10.04571 0.02250310000000036
10.04671 0.02270895000000046
10.04771 0.022910549999999925
10.04871 0.02310809999999999
10.04971 0.023301250000000016
10.05071 0.023490049999999808
10.05171 0.02367450000000004
10.05271 0.023854600000000035
10.05371 0.024031049999999707
10.05471 0.024203499999999777
10.05571 0.024371549999999808
10.05671 0.024535250000000283
10.05771 0.024695300000000434
10.05871 0.024851400000000107
10.05971 0.025003449999999698
10.06071 0.02515190000000012
10.06171 0.025296350000000266
10.06271 0.02543674999999965
10.06371 0.025573150000000114
10.06471 0.02570595000000005
10.06571 0.025835099999999667
10.06671 0.02596024999999968
10.06771 0.02608140000000009
10.06871 0.02619890000000018
10.06971 0.02631244999999979
10.07071 0.026421900000000196
10.07171 0.02652775000000008
10.07271 0.02662965000000016
10.07371 0.02672750000000016
10.07471 0.026821349999999883
10.07571 0.026911599999999758
10.07671 0.02699819999999999
10.07771 0.027081100000000094
10.07871 0.02716039999999968
10.07971 0.027236100000000096
10.08071 0.027308500000000145
10.08171 0.027377249999999874
10.08271 0.027442699999999914
10.08371 0.027505300000000496
10.08471 0.027564600000000036
10.08571 0.027620999999999646
10.08671 0.0276745
10.08771 0.027725000000000145
10.08871 0.027773049999999914
10.08971 0.02781854999999971
10.09071 0.02786145000000041
10.09171 0.027901500000000294
10.09271 0.02793894999999973
10.09371 0.027974199999999824
10.09471 0.028007350000000177
10.09571 0.02803790000000008
10.09671 0.028065900000000005
10.09771 0.028091399999999756
10.09871 0.02811429999999973
10.09971 0.02813470000000021
10.10071 0.028152500000000236
10.10171 0.028167750000000286
10.10271 0.02818050000000016
10.10371 0.028190349999999427
10.10471 0.02819724999999964
10.10571 0.028201400000000335
10.10671 0.028202349999999925
10.10771 0.028200350000000127
10.10871 0.02819525000000018
10.10971 0.028186899999999997
10.11071 0.028175250000000134
10.11171 0.0281602999999999
10.11271 0.028142099999999778
10.11371 0.028120650000000108
10.11471 0.028095950000000206
10.11571 0.028067749999999725
10.11671 0.028036249999999895
10.11771 0.028001700000000053
10.11871 0.02796405000000006
10.11971 0.027923299999999922
10.12071 0.02787949999999977
10.12171 0.027832750000000225
10.12271 0.02778340000000023
10.12371 0.02773155000000006
10.12471 0.027677200000000055
10.12571 0.02762044999999981
10.12671 0.027561499999999885
10.12771 0.027500400000000084
10.12871 0.027437299999999807
10.12971 0.027372349999999802
10.13071 0.027305750000000295
10.13171 0.027237550000000058
10.13271 0.027167499999999768
10.13371 0.02709600000000019
10.13471 0.027023100000000105
10.13571 0.026948699999999912
10.13671 0.026872850000000097
10.13771 0.026795549999999974
10.13871 0.026716749999999748
10.13971 0.026636350000000152
10.14071 0.026554550000000055
10.14171 0.02647104999999997
10.14271 0.026385900000000045
10.14371 0.026299299999999814
10.14471 0.026210900000000002
10.14571 0.026120699999999924
10.14671 0.026028799999999866
10.14771 0.025934950000000144
10.14871 0.025839300000000162
10.14971 0.025741800000000117
10.15071 0.025642299999999934
10.15171 0.025540999999999828
10.15271 0.025437849999999998
10.15371 0.02533270000000003
10.15471 0.02522554999999992
10.15571 0.025116599999999885
10.15671 0.02500585000000027
10.15771 0.024893200000000112
10.15871 0.024778999999999714
10.15971 0.02466294999999993
10.16071 0.024545050000000086
10.16171 0.024425800000000213
10.16271 0.024304800000000223
10.16371 0.024182149999999705
10.16471 0.02405794999999996
10.16571 0.023932300000000253
10.16671 0.02380529999999984
10.16771 0.023677050000000015
10.16871 0.023547550000000105
10.16971 0.023416549999999748
10.17071 0.023284349999999784
10.17171 0.02315100000000001
10.17271 0.02301640000000015
10.17371 0.022880550000000197
10.17471 0.022743550000000102
10.17571 0.022605649999999873
10.17671 0.022466699999999777
10.17771 0.02232645000000013
10.17871 0.022185300000000012
10.17971 0.022043100000000027
10.18071 0.02189970000000009
10.18171 0.021755650000000043
10.18271 0.021610699999999865
10.18371 0.021464599999999875
10.18471 0.021317850000000114
10.18571 0.02117029999999982
10.18671 0.021021850000000075
10.18771 0.02087290000000029
10.18871 0.0207234
10.18971 0.02057349999999995
10.19071 0.02042324999999994
10.19171 0.020272649999999975
10.19271 0.020121850000000132
10.19371 0.019971049999999952
10.19471 0.01982039999999985
10.19571 0.019669850000000023
10.19671 0.019519600000000015
10.19771 0.019369850000000043
10.19871 0.019220549999999965
10.19971 0.019071749999999926
10.20071 0.018923650000000136
10.20171 0.01877634999999986
10.20271 0.018629749999999837
10.20371 0.018483800000000265
10.20471 0.018338850000000087
10.20571 0.01819484999999984
10.20671 0.018051300000000162
10.20771 0.017908450000000065
10.20871 0.017766399999999818
10.20971 0.017624949999999882
10.21071 0.017484150000000063
10.21171 0.017343700000000198
10.21271 0.01720365000000009
10.21371 0.01706394999999994
10.21471 0.016924399999999867
10.21571 0.016785050000000013
10.21671 0.01664574999999996
10.21771 0.016506449999999905
10.21871 0.016367100000000048
10.21971 0.016227750000000193
10.22071 0.016088249999999922
10.22171 0.015948349999999892
10.22271 0.015808450000000203
10.22371 0.015668400000000096
10.22471 0.01552814999999977
10.22571 0.015387899999999786
10.22671 0.01524750000000006
10.22771 0.015107300000000214
10.22871 0.01496700000000009
10.22971 0.014826899999999843
10.23071 0.01468724999999983
10.23171 0.014547749999999898
10.23271 0.014408800000000138
10.23371 0.014270500000000155
10.23471 0.014132800000000143
10.23571 0.013996050000000064
10.23671 0.013860349999999855
10.23771 0.013725549999999776
10.23871 0.013591850000000044
10.23971 0.01345960000000028
10.24071 0.013328799999999804
10.24171 0.01319949999999977
10.24271 0.013071800000000121
10.24371 0.012945600000000067
10.24471 0.012821099999999998
10.24571 0.01269844999999999
10.24671 0.012577749999999983
10.24771 0.012458900000000037
10.24871 0.012341850000000015
10.24971 0.012226700000000023
10.25071 0.012113349999999953
10.25171 0.012001949999999886
10.25271 0.01189240000000005
10.25371 0.011784599999999996
10.25471 0.011678600000000034
10.25571 0.011574399999999995
10.25671 0.01147195000000008
10.25771 0.011371050000000068
10.25871 0.011271799999999901
10.25971 0.011174250000000056
10.26071 0.011078199999999977
10.26171 0.010983699999999975
10.26271 0.010890750000000044
10.26371 0.010799249999999911
10.26471 0.010709300000000022
10.26571 0.010620850000000069
10.26671 0.01053404999999996
10.26771 0.010448650000000018
10.26871 0.01036470000000004
10.26971 0.010282299999999968
10.27071 0.010201400000000001
10.27171 0.010122150000000047
10.27271 0.01004429999999992
10.27371 0.009967849999999959
10.27471 0.009893000000000042
10.27571 0.009819650000000062
10.27671 0.009747700000000076
10.27771 0.009677199999999888
10.27871 0.009608099999999864
10.27971 0.009540400000000008
10.28071 0.009474000000000038
10.28171 0.009408950000000096
10.28271 0.009345100000000101
10.28371 0.009282349999999946
10.28471 0.00922089999999985
10.28571 0.00916065000000004
10.28671 0.00910140000000013
10.28771 0.00904324999999989
10.28871 0.008986349999999907
10.28971 0.008930550000000103
10.29071 0.008875750000000031
10.29171 0.008822099999999937
10.29271 0.008769550000000022
10.29371 0.008718100000000116
10.29471 0.008668000000000066
10.29571 0.008619199999999905
10.29671 0.00857174999999994
10.29771 0.008525600000000032
10.29871 0.008480849999999951
10.29971 0.008437599999999976
10.30071 0.008395900000000072
10.30171 0.008355850000000015
10.30271 0.008317599999999882
10.30371 0.008281150000000008
10.30471 0.008246400000000119
10.30571 0.00821354999999992
10.30671 0.008182599999999924
10.30771 0.008153650000000068
10.30871 0.008126700000000011
10.30971 0.008101749999999927
10.31071 0.00807890000000009
10.31171 0.008057950000000116
10.31271 0.008038999999999942
10.31371 0.008022099999999878
10.31471 0.008007100000000014
10.31571 0.007994000000000012
10.31671 0.007982749999999903
10.31771 0.007973100000000007
10.31871 0.007964950000000047
10.31971 0.0079584500000001
10.32071 0.00795334999999998
10.32171 0.007949499999999948
10.32271 0.007946800000000065
10.32371 0.007945100000000082
10.32471 0.00794419999999995
10.32571 0.007943949999999932
10.32671 0.007944500000000106
10.32771 0.007945549999999977
10.32871 0.007946900000000003
10.32971 0.007948550000000018
10.33071 0.00795034999999994
10.33171 0.00795235000000008
10.33271 0.00795444999999999
10.33371 0.007956499999999929
10.33471 0.007958600000000008
10.33571 0.007960699999999918
10.33671 0.007962799999999997
10.33771 0.007964900000000077
10.33871 0.007967099999999925
10.33971 0.007969400000000054
10.34071 0.00797174999999998
10.34171 0.007974449999999864
10.34271 0.007977450000000073
10.34371 0.007980700000000132
10.34471 0.007984450000000056
10.34571 0.007988749999999984
10.34671 0.007993599999999917
10.34771 0.007999149999999932
10.34871 0.00800549999999997
10.34971 0.008012600000000059
10.35071 0.008020450000000033
10.35171 0.008029249999999937
10.35271 0.00803905000000008
10.35371 0.008049799999999985
10.35471 0.00806145000000002
10.35571 0.008074200000000066
10.35671 0.00808795000000001
10.35771 0.008102700000000027
10.35871 0.008118449999999942
10.35971 0.008135149999999959
10.36071 0.008152900000000015
10.36171 0.008171550000000033
10.36271 0.00819110000000001
10.36371 0.00821154999999995
10.36471 0.00823290000000002
10.36571 0.008255200000000022
10.36671 0.008278299999999876
10.36771 0.008302149999999953
10.36871 0.00832680000000005
10.36971 0.008352150000000062
10.37071 0.008378100000000048
10.37171 0.008404749999999947
10.37271 0.00843199999999999
10.37371 0.008459850000000007
10.37471 0.008488299999999997
10.37571 0.008517200000000055
10.37671 0.008546649999999946
10.37771 0.008576449999999965
10.37871 0.008606600000000108
10.37971 0.008637199999999979
10.38071 0.008668149999999975
10.38171 0.00869925000000005
10.38271 0.008730499999999865
10.38371 0.008762050000000006
10.38471 0.008793750000000055
10.38571 0.008825300000000025
10.38671 0.008856800000000027
10.38771 0.008888300000000028
10.38871 0.008919500000000042
10.38971 0.008950499999999839
10.39071 0.008981199999999988
10.39171 0.009011400000000102
10.39271 0.00904110000000001
10.39371 0.009070199999999945
10.39471 0.009098599999999967
10.39571 0.009126300000000075
10.39671 0.009153249999999962
10.39771 0.009179199999999948
10.39871 0.009204249999999973
10.39971 0.009228350000000066
10.40071 0.00925145000000009
10.40171 0.009273549999999874
10.40271 0.009294599999999957
10.40371 0.009314600000000001
10.40471 0.009333599999999975
10.40571 0.009351600000000048
10.40671 0.009368600000000052
10.40771 0.009384750000000063
10.40871 0.009399999999999943
10.40971 0.009414499999999942
10.41071 0.009428349999999995
10.41171 0.009441650000000046
10.41271 0.00945445000000006
10.41371 0.009466699999999984
10.41471 0.009478650000000007
10.41571 0.009490399999999982
10.41671 0.009501999999999964
10.41771 0.009513500000000006
10.41871 0.009524949999999994
10.41971 0.009536450000000037
10.42071 0.009547949999999994
10.42171 0.00955969999999997
10.42271 0.009571600000000022
10.42371 0.00958354999999996
10.42471 0.00959570000000003
10.42571 0.009608050000000064
10.42671 0.009620499999999954
10.42771 0.00963304999999995
10.42871 0.00964565
10.42971 0.009658199999999997
10.43071 0.009670700000000025
10.43171 0.00968305000000006
10.43271 0.009695199999999961
10.43371 0.009707099999999929
10.43471 0.009718550000000003
10.43571 0.009729500000000038
10.43671 0.009739950000000042
10.43771 0.009749799999999986
10.43871 0.009758899999999961
10.43971 0.0097672
10.44071 0.00977480000000004
10.44171 0.00978144999999998
10.44271 0.00978714999999999
10.44371 0.009791950000000037
10.44471 0.009795699999999961
10.44571 0.009798499999999953
10.44671 0.009800300000000045
10.44771 0.009801000000000044
10.44871 0.009800799999999997
10.44971 0.009799599999999962
10.45071 0.009797349999999974
10.45171 0.009794100000000002
10.45271 0.009789949999999983
10.45371 0.009785000000000025
10.45471 0.009779100000000053
10.45571 0.009772350000000004
10.45671 0.009764800000000018
10.45771 0.009756349999999987
10.45871 0.009747199999999956
10.45971 0.009737350000000013
10.46071 0.009726649999999993
10.46171 0.009715249999999974
10.46271 0.009703150000000042
10.46371 0.009690350000000028
10.46471 0.009676799999999961
10.46571 0.009662500000000011
10.46671 0.009647550000000032
10.46771 0.00963183500000001
10.46871 0.00961537999999993
10.46971 0.009598214999999941
10.47071 0.009580300000000071
10.47171 0.00956165500000005
10.47271 0.009542284999999963
10.47371 0.00952218499999998
10.47471 0.009501445000000048
10.47571 0.009480069999999991
10.47671 0.009458059999999983
10.47771 0.009435509999999965
10.47871 0.009412404999999945
10.47971 0.009388805000000056
10.48071 0.009364794999999992
10.48171 0.009340464999999954
10.48271 0.009315820000000022
10.48371 0.009290940000000062
10.48471 0.009265930000000014
10.48571 0.009240784999999963
10.48671 0.009215544999999969
10.48771 0.009190309999999972
10.48871 0.009165115000000036
10.48971 0.009139965000000073
10.49071 0.009114909999999966
10.49171 0.009089944999999974
10.49271 0.009065050000000026
10.49371 0.009040194999999968
10.49471 0.009015390000000007
10.49571 0.008990560000000017
10.49671 0.008965639999999999
10.49771 0.008940605000000008
10.49871 0.008915344999999983
10.49971 0.008889744999999996
10.50071 0.008863730000000009
10.50171 0.008837170000000012
10.50271 0.008809980000000018
10.50371 0.008782034999999973
10.50471 0.008753179999999975
10.50571 0.008723330000000029
10.50671 0.008692380000000033
10.50771 0.008660230000000003
10.50871 0.008626739999999982
10.50971 0.008591839999999972
10.51071 0.008555460000000013
10.51171 0.008517530000000023
10.51271 0.008478009999999984
10.51371 0.008436860000000001
10.51471 0.00839407
10.51571 0.008349639999999978
10.51671 0.008303549999999991
10.51771 0.008255845000000012
10.51871 0.008206620000000024
10.51971 0.008155894999999974
10.52071 0.00810373499999999
10.52171 0.008050230000000021
10.52271 0.007995504999999988
10.52371 0.00793964000000001
10.52471 0.007882724999999995
10.52571 0.007824884999999992
10.52671 0.007766220000000022
10.52771 0.007706850000000016
10.52871 0.007646874999999996
10.52971 0.007586414999999974
10.53071 0.00752554499999999
10.53171 0.007464360000000028
10.53271 0.007402944999999994
10.53371 0.0073413299999999975
10.53471 0.007279595000000031
10.53571 0.007217839999999992
10.53671 0.00715603999999998
10.53771 0.0070942400000000095
10.53871 0.007032474999999998
10.53971 0.00697071999999998
10.54071 0.0069090000000000045
10.54171 0.006847325000000001
10.54271 0.006785684999999999
10.54371 0.006724065000000005
10.54471 0.006662490000000004
10.54571 0.0066009399999999874
10.54671 0.006539405000000006
10.54771 0.006477900000000005
10.54871 0.006416439999999999
10.54971 0.006355025000000007
10.55071 0.006293689999999988
10.55171 0.006232469999999984
10.55271 0.006171400000000014
10.55371 0.006110510000000001
10.55471 0.006049844999999998
10.55571 0.005989475000000006
10.55671 0.005929449999999996
10.55771 0.005869835000000012
10.55871 0.0058106949999999925
10.55971 0.005752074999999997
10.56071 0.005694049999999999
10.56171 0.005636674999999988
10.56271 0.005579990000000002
10.56371 0.00552404500000001
10.56471 0.0054688600000000025
10.56571 0.005414479999999992
10.56671 0.00536092500000001
10.56771 0.005308189999999995
10.56871 0.005256264999999997
10.56971 0.005205139999999999
10.57071 0.00515479999999999
10.57171 0.005105205000000005
10.57271 0.00505630500000001
10.57371 0.005008055000000002
10.57471 0.004960404999999999
10.57571 0.004913280000000006
10.57671 0.00486663
10.57771 0.004820409999999996
10.57871 0.00477455999999999
10.57971 0.0047290150000000005
10.58071 0.004683740000000006
10.58171 0.00463871
10.58271 0.004593890000000003
10.58371 0.004549270000000002
10.58471 0.004504849999999995
10.58571 0.004460649999999992
10.58671 0.004416699999999997
10.58771 0.004373035000000009
10.58871 0.004329725000000006
10.58971 0.00428683499999999
10.59071 0.0042444625
10.59171 0.004202703500000006
10.59271 0.004161657499999999
10.59371 0.004121457500000001
10.59471 0.0040822215
10.59571 0.004044088499999999
10.59671 0.0040071965
10.59771 0.003971680499999999
10.59871 0.003937677499999997
10.59971 0.003905322
10.60071 0.0038747429999999995
10.60171 0.0038460599999999997
10.60271 0.0038193860000000023
10.60371 0.003794821000000001
10.60471 0.003772454499999999
10.60571 0.0037523634999999983
10.60671 0.003734605500000001
10.60771 0.003719229500000002
10.60871 0.0037062695
10.60971 0.0036957414999999987
10.61071 0.0036876505
10.61171 0.0036819879999999993
10.61271 0.003678730499999999
10.61371 0.0036778471500000004
10.61471 0.0036792983500000005
10.61571 0.003683034335
10.61671 0.0036890017999999998
10.61771 0.0036971421149999996
10.61871 0.00370739435
10.61971 0.0037196983999999997
10.62071 0.0037339919999999998
10.62171 0.0037502175
10.62271 0.0037683215000000004
10.62371 0.0037882529999999997
10.62471 0.003809967499999999
10.62571 0.0038334250000000014
10.62671 0.0038585905
10.62771 0.0038854364999999984
10.62871 0.0039139395
10.62971 0.003944078000000001
10.63071 0.003975836500000003
10.63171 0.004009202999999999
10.63271 0.004044167499999999
10.63371 0.004080714999999999
10.63471 0.004118834499999999
10.63571 0.004158517
10.63671 0.0041997449999999995
10.63771 0.004242503000000001
10.63871 0.004286772500000002
10.63971 0.0043325315
10.64071 0.0043797545
10.64171 0.004428423000000002
10.64271 0.004478498999999995
10.64371 0.004529959999999994
10.64471 0.00458278
10.64571 0.004636920000000007
10.64671 0.0046923749999999995
10.64771 0.004749114999999995
10.64871 0.0048071250000000015
10.64971 0.004866415000000003
10.65071 0.004926985
10.65171 0.004988835000000002
10.65271 0.005052
10.65371 0.005116509999999996
10.65471 0.0051824100000000045
10.65571 0.005249779999999998
10.65671 0.005318674999999998
10.65771 0.005389180000000003
10.65871 0.005461405000000002
10.65971 0.00553543999999999
10.66071 0.0056114099999999886
10.66171 0.005689435000000008
10.66271 0.005769640000000017
10.66371 0.00585217000000001
10.66471 0.005937134999999985
10.66571 0.006024684999999998
10.66671 0.0061149650000000035
10.66771 0.0062080849999999995
10.66871 0.006304164999999996
10.66971 0.006403309999999994
10.67071 0.006505614999999998
10.67171 0.006611184999999989
10.67271 0.006720075000000014
10.67371 0.006832340000000002
10.67471 0.006948024999999986
10.67571 0.0070671500000000186
10.67671 0.007189704999999999
10.67771 0.007315679999999999
10.67871 0.007445034999999997
10.67971 0.0075776950000000015
10.68071 0.007713605000000019
10.68171 0.00785267499999998
10.68271 0.007994799999999991
10.68371 0.008139855000000001
10.68471 0.008287700000000009
10.68571 0.008438210000000007
10.68671 0.008591260000000007
10.68771 0.008746660000000019
10.68871 0.00890426999999998
10.68971 0.009063975
10.69071 0.009225640000000018
10.69171 0.009389099999999961
10.69271 0.00955424499999998
10.69371 0.00972097500000001
10.69471 0.009889160000000004
10.69571 0.010058739999999997
10.69671 0.010229654999999983
10.69771 0.010401844999999998
10.69871 0.010575290000000015
10.69971 0.010749955000000009
10.70071 0.010925824999999991
10.70171 0.011102929999999985
10.70271 0.011281285000000025
10.70371 0.011460950000000029
10.70471 0.011641959999999979
10.70571 0.011824364999999972
10.70671 0.012008240000000002
10.70771 0.012193620000000007
10.70871 0.01238059000000002
10.70971 0.01256924000000003
10.71071 0.012759574999999988
10.71171 0.012951679999999974
10.71271 0.013145655000000006
10.71371 0.013341490000000011
10.71471 0.013539235
10.71571 0.013738939999999984
10.71671 0.013940624999999991
10.71771 0.014144305000000012
10.71871 0.01434995999999998
10.71971 0.014557620000000042
10.72071 0.014767330000000042
10.72171 0.014979014999999988
10.72271 0.015192655000000015
10.72371 0.015408249999999953
10.72471 0.015625799999999978
10.72571 0.01584526500000002
10.72671 0.01606658499999996
10.72771 0.016289775000000027
10.72871 0.01651479
10.72971 0.016741570000000008
10.73071 0.016970125000000034
10.73171 0.017200409999999944
10.73271 0.017432375000000014
10.73371 0.017665980000000022
10.73471 0.017901179999999992
10.73571 0.018137994999999997
10.73671 0.018376399999999966
10.73771 0.018616299999999964
10.73871 0.018857600000000037
10.73971 0.019100300000000025
10.74071 0.01934449999999995
10.74171 0.01959000000000001
10.74271 0.019836650000000053
10.74371 0.020084599999999984
10.74471 0.02033369999999998
10.74571 0.02058385000000001
10.74671 0.02083505
10.74771 0.02108709999999998
10.74871 0.021339949999999983
10.74971 0.021593600000000008
10.75071 0.021847850000000005
10.75171 0.02210265000000001
10.75271 0.02235789999999999
10.75371 0.022613500000000016
10.75471 0.02286935000000006
10.75571 0.023125249999999986
10.75671 0.02338119999999997
10.75771 0.02363709999999998
10.75871 0.02389285
10.75971 0.024148249999999975
10.76071 0.024403349999999966
10.76171 0.02465814999999997
10.76271 0.024912450000000107
10.76371 0.025166150000000102
10.76471 0.025419349999999893
10.76571 0.025672049999999984
10.76671 0.025924150000000104
10.76771 0.026175799999999985
10.76871 0.026426950000000005
10.76971 0.02667759999999999
10.77071 0.026927749999999938
10.77171 0.027177700000000006
10.77271 0.02742745000000003
10.77371 0.027676900000000067
10.77471 0.027926299999999966
10.77571 0.02817579999999997
10.77671 0.02842545000000005
10.77771 0.028675349999999985
10.77871 0.02892565000000001
10.77971 0.029176349999999962
10.78071 0.02942754999999995
10.78171 0.029679350000000083
10.78271 0.02993179999999999
10.78371 0.03018499999999995
10.78471 0.03043889999999999
10.78571 0.030693449999999976
10.78671 0.030948799999999985
10.78771 0.031204950000000013
10.78871 0.031461799999999956
10.78971 0.03171930000000001
10.79071 0.0319772
10.79171 0.03223555000000004
10.79271 0.0324944500000001
10.79371 0.03275344999999992
10.79471 0.033012550000000015
10.79571 0.03327180000000003
10.79671 0.03353080000000002
10.79771 0.033789549999999995
10.79871 0.03404784999999991
10.79971 0.03430550000000004
10.80071 0.03456250000000006
10.80171 0.03481864999999992
10.80271 0.03507374999999991
10.80371 0.03532765000000012
10.80471 0.035580350000000045
10.80571 0.03583164999999998
10.80671 0.03608139999999999
10.80771 0.03632959999999994
10.80871 0.03657615000000005
10.80971 0.03682094999999986
10.81071 0.03706389999999995
10.81171 0.037305100000000084
10.81271 0.03754449999999996
10.81371 0.037781700000000154
10.81471 0.03801685000000007
10.81571 0.03825024999999986
10.81671 0.03848185000000007
10.81771 0.03871140000000001
10.81871 0.03893869999999978
10.81971 0.03916410000000002
10.82071 0.03938770000000002
10.82171 0.03960919999999993
10.82271 0.039828750000000177
10.82371 0.04004650000000016
10.82471 0.040262250000000006
10.82571 0.04047579999999983
10.82671 0.04068734999999986
10.82771 0.040897099999999964
10.82871 0.04110480000000013
10.82971 0.04131030000000027
10.83071 0.041513850000000074
10.83171 0.04171544999999988
10.83271 0.04191464999999979
10.83371 0.04211159999999988
10.83471 0.04230659999999997
10.83571 0.04249924999999996
10.83671 0.04268950000000006
10.83771 0.04287740000000006
10.83871 0.04306290000000016
10.83971 0.04324609999999997
10.84071 0.04342695000000001
10.84171 0.04360515000000014
10.84271 0.04378084999999977
10.84371 0.043954100000000024
10.84471 0.04412470000000004
10.84571 0.0442928999999998
10.84671 0.044458450000000004
10.84771 0.04462130000000015
10.84871 0.04478169999999992
10.84971 0.04493955000000005
10.85071 0.045094600000000186
10.85171 0.04524700000000008
10.85271 0.04539684999999999
10.85371 0.04554389999999991
10.85471 0.04568810000000004
10.85571 0.04582959999999977
10.85671 0.04596825000000005
10.85771 0.04610390000000012
10.85871 0.04623654999999998
10.85971 0.04636604999999989
10.86071 0.04649259999999973
10.86171 0.04661615000000004
10.86271 0.0467362000000001
10.86371 0.04685280000000006
10.86471 0.04696615000000013
10.86571 0.04707580000000008
10.86671 0.04718184999999984
10.86771 0.04728430000000009
10.86871 0.047382699999999923
10.86971 0.04747705000000002
10.87071 0.04756765000000019
10.87171 0.047654249999999745
10.87271 0.04773644999999994
10.87371 0.047814500000000114
10.87471 0.047888200000000054
10.87571 0.04795749999999996
10.87671 0.04802254999999989
10.87771 0.048083349999999886
10.87871 0.04813975000000017
10.87971 0.04819175000000042
10.88071 0.04823944999999989
10.88171 0.04828254999999945
10.88271 0.04832144999999987
10.88371 0.048356350000000006
10.88471 0.048386899999999906
10.88571 0.04841315000000005
10.88671 0.04843535000000011
10.88771 0.048453500000000094
10.88871 0.04846770000000027
10.88971 0.04847790000000018
10.89071 0.048484049999999994
10.89171 0.04848659999999997
10.89271 0.0484855500000001
10.89371 0.04848045000000015
10.89471 0.048471699999999875
10.89571 0.048459299999999955
10.89671 0.048443300000000196
10.89771 0.04842369999999991
10.89871 0.04840004999999954
10.89971 0.048372400000000246
10.90071 0.048341099999999956
10.90171 0.04830615000000002
10.90271 0.04826690000000032
10.90371 0.04822359999999987
10.90471 0.04817629999999981
10.90571 0.04812464999999952
10.90671 0.048068599999999864
10.90771 0.04800820000000065
10.90871 0.0479430999999999
10.90971 0.04787364999999958
10.91071 0.0477997500000001
10.91171 0.04772079999999979
10.91271 0.047637149999999975
10.91371 0.04754875000000016
10.91471 0.04745525000000039
10.91571 0.04735665
10.91671 0.0472533500000001
10.91771 0.047145300000000195
10.91871 0.04703179999999971
10.91971 0.04691319999999995
10.92071 0.046789850000000195
10.92171 0.0466614500000003
10.92271 0.04652794999999976
10.92371 0.04638929999999949
10.92471 0.046245599999999734
10.92571 0.04609720000000046
10.92671 0.045943700000000566
10.92771 0.045785049999999564
10.92871 0.04562134999999977
10.92971 0.04545255000000002
10.93071 0.045279000000000284
10.93171 0.04510005000000043
10.93271 0.04491594999999948
10.93371 0.044727099999999895
10.93471 0.044533200000000155
10.93571 0.04433384999999983
10.93671 0.04412940000000023
10.93771 0.043919899999999804
10.93871 0.04370489999999967
10.93971 0.04348475000000047
10.94071 0.04325955000000043
10.94171 0.043028899999999815
10.94271 0.042792799999999964
10.94371 0.042551300000000014
10.94471 0.04230424999999988
10.94571 0.04205209999999979
10.94671 0.04179454999999959
10.94771 0.04153115000000041
10.94871 0.0412627000000004
10.94971 0.040989099999999966
10.95071 0.040710049999999616
10.95171 0.0404259499999998
10.95271 0.040136750000000034
10.95371 0.03984244999999964
10.95471 0.03954335000000013
10.95571 0.03923925000000027
10.95671 0.03893004999999978
10.95771 0.038616400000000134
10.95871 0.03829845000000005
10.95971 0.03797614999999973
10.96071 0.037649050000000295
10.96171 0.03731765000000042
10.96271 0.036982250000000265
10.96371 0.036642450000000076
10.96471 0.036298649999999606
10.96571 0.035950999999999615
10.96671 0.03559910000000034
10.96771 0.03524300000000023
10.96871 0.03488299999999944
10.96971 0.034518499999999695
10.97071 0.03415000000000034
10.97171 0.03377800000000007
10.97271 0.033401000000000125
10.97371 0.033018999999999826
10.97471 0.03263299999999993
10.97571 0.03224200000000036
10.97671 0.0318464999999998
10.97771 0.031446999999999635
10.97871 0.031041500000000406
10.97971 0.030630500000000112
10.98071 0.030214999999999506
10.98171 0.029794499999999904
10.98271 0.02936849999999992
10.98371 0.02893650000000019
10.98471 0.028499500000000115
10.98571 0.028057500000000367
10.98671 0.02760900000000016
10.98771 0.027155999999999642
10.98871 0.02669800000000013
10.98971 0.026233500000000163
10.99071 0.025764999999999913
10.99171 0.02529099999999996
10.99271 0.024811500000000295
10.99371 0.02432749999999964
10.99471 0.023839000000000027
10.99571 0.0233460000000001
10.99671 0.022848499999999855
10.99771 0.02234700000000001
10.99871 0.021840999999999847
10.99971 0.02133050000000005
11.00071 0.02081700000000004
11.00171 0.020300499999999822
11.00271 0.019779499999999967
11.00371 0.019256000000000616
11.00471 0.018728999999999663
11.00571 0.018197999999999787
11.00671 0.017664500000000413
11.00771 0.01712800000000015
11.00871 0.01658849999999968
11.00971 0.016045999999999675
11.01071 0.015500500000000141
11.01171 0.014951999999999717
11.01271 0.01440049999999976
11.01371 0.013846500000000308
11.01471 0.013289000000000611
11.01571 0.012727999999999991
11.01671 0.012164499999999873
11.01771 0.011597000000000154
11.01871 0.011026499999999547
11.01971 0.010453500000000119
11.02071 0.009876500000000413
11.02171 0.009295999999999784
11.02271 0.008711999999999588
11.02371 0.008124999999999858
11.02471 0.007534500000000563
11.02571 0.00694000000000031
11.02671 0.0063424999999998465
11.02771 0.005741999999999851
11.02871 0.005137999999999611
11.02971 0.004530499999999804
11.03071 0.003919500000000429
11.03171 0.003305500000000167
11.03271 0.0026884999999996946
11.03371 0.0020684999999996904
11.03471 0.001446000000000189
11.03571 0.0008200000000004428
11.03671 0.00019149999999984392
11.03771 -0.00044000000000028717
11.03871 -0.0010744999999999505
11.03971 -0.0017109999999997537
11.04071 -0.0023499999999997316
11.04171 -0.002991499999999885
11.04271 -0.0036355000000002128
11.04371 -0.004282500000000073
11.04471 -0.004931500000000073
11.04571 -0.005582000000000178
11.04671 -0.006235499999999815
11.04771 -0.006891500000000305
11.04871 -0.007549500000000257
11.04971 -0.008209499999999672
11.05071 -0.008871999999999939
11.05171 -0.009536999999999702
11.05271 -0.010203999999999606
11.05371 -0.010873000000000327
11.05471 -0.011543500000000477
11.05571 -0.012216500000000123
11.05671 -0.012891499999999908
11.05771 -0.013567999999999799
11.05871 -0.014246999999999866
11.05971 -0.014927500000000036
11.06071 -0.015609000000000277
11.06171 -0.016291999999999945
11.06271 -0.016976999999999753
11.06371 -0.017663500000000342
11.06471 -0.01835050000000029
11.06571 -0.019037999999999597
11.06671 -0.019726999999999686
11.06771 -0.02041699999999984
11.06871 -0.021107500000000036
11.06971 -0.021799000000000297
11.07071 -0.022489999999999847
11.07171 -0.023181500000000112
11.07271 -0.02387350000000041
11.07371 -0.024566000000000063
11.07471 -0.02525849999999972
11.07571 -0.02594999999999998
11.07671 -0.026642500000000312
11.07771 -0.027334999999999967
11.07871 -0.028026999999999587
11.07971 -0.028718999999999887
11.08071 -0.02941150000000022
11.08171 -0.03010449999999991
11.08271 -0.03079700000000024
11.08371 -0.03148949999999989
11.08471 -0.03218299999999962
11.08571 -0.032876500000000024
11.08671 -0.03357049999999978
11.08771 -0.03426450000000022
11.08871 -0.03495950000000005
11.08971 -0.03565549999999995
11.09071 -0.03635150000000053
11.09171 -0.03704899999999985
11.09271 -0.03774699999999989
11.09371 -0.038445499999999966
11.09471 -0.03914450000000008
11.09571 -0.0398450000000003
11.09671 -0.04054599999999987
11.09771 -0.04124700000000012
11.09871 -0.04194949999999979
11.09971 -0.04265199999999947
11.10071 -0.04335435000000042
11.10171 -0.04405765000000029
11.10271 -0.04476099999999996
11.10371 -0.04546379999999979
11.10471 -0.04616664999999943
11.10571 -0.046869200000000256
11.10671 -0.04757130000000018
11.10771 -0.04827270000000019
11.10871 -0.04897340000000027
11.10971 -0.04967294999999954
11.11071 -0.050371449999999623
11.11171 -0.05106885000000002
11.11271 -0.05176480000000012
11.11371 -0.05245929999999992
11.11471 -0.05315195000000032
11.11571 -0.05384320000000023
11.11671 -0.054532600000000084
11.11771 -0.055220149999999864
11.11871 -0.055905899999999384
11.11971 -0.05658985
11.12071 -0.05727195000000056
11.12171 -0.05795190000000021
11.12271 -0.058629699999999646
11.12371 -0.05930524999999995
11.12471 -0.05997860000000023
11.12571 -0.06065020000000005
11.12671 -0.06131959999999985
11.12771 -0.06198639999999987
11.12871 -0.06265110000000015
11.12971 -0.06331354999999994
11.13071 -0.06397384999999953
11.13171 -0.06463200000000023
11.13271 -0.06528755000000049
11.13371 -0.06594055000000008
11.13471 -0.06659134999999966
11.13571 -0.06723964999999976
11.13671 -0.06788545000000035
11.13771 -0.0685286
11.13871 -0.06916884999999973
11.13971 -0.06980664999999976
11.14071 -0.07044185000000001
11.14171 -0.07107410000000054
11.14271 -0.07170344999999978
11.14371 -0.07232994999999956
11.14471 -0.07295350000000028
11.14571 -0.07357409999999992
11.14671 -0.07419150000000015
11.14771 -0.07480594999999997
11.14871 -0.07541745000000005
11.14971 -0.07602575000000006
11.15071 -0.07663109999999965
11.15171 -0.07723354999999998
11.15271 -0.07783310000000039
11.15371 -0.07842935000000043
11.15471 -0.07902274999999966
11.15571 -0.07961319999999983
11.15671 -0.0802003500000003
11.15771 -0.08078495000000013
11.15871 -0.08136665000000004
11.15971 -0.08194545
11.16071 -0.08252135000000003
11.16171 -0.08309419999999973
11.16271 -0.08366424999999976
11.16371 -0.08423119999999999
11.16471 -0.08479509999999986
11.16571 -0.08535605
11.16671 -0.08591380000000007
11.16771 -0.08646825000000008
11.16871 -0.08701915000000007
11.16971 -0.08756649999999999
11.17071 -0.08811039999999984
11.17171 -0.08865045000000013
11.17271 -0.08918635000000008
11.17371 -0.08971799999999974
11.17471 -0.09024550000000005
11.17571 -0.09076865000000013
11.17671 -0.09128725000000008
11.17771 -0.09180094999999996
11.17871 -0.09230969999999998
11.17971 -0.09281340000000018
11.18071 -0.09331199999999976
11.18171 -0.09380529999999984
11.18271 -0.09429310000000023
11.18371 -0.09477550000000015
11.18471 -0.0952523000000001
11.18571 -0.09572339999999979
11.18671 -0.09618889999999983
11.18771 -0.09664875000000007
11.18871 -0.09710274999999999
11.18971 -0.09755095000000004
11.19071 -0.09799330000000007
11.19171 -0.09842990000000006
11.19271 -0.09886065000000004
11.19371 -0.09928569999999975
11.19471 -0.0997049999999999
11.19571 -0.10011845000000008
11.19671 -0.10052624999999993
11.19771 -0.10092835000000006
11.19871 -0.1013247000000001
11.19971 -0.10171535000000004
11.20071 -0.10210044999999998
11.20171 -0.10247984999999998
11.20271 -0.10285354999999992
11.20371 -0.10322165000000003
11.20471 -0.1035841
11.20571 -0.10394084999999988
11.20671 -0.10429194999999998
11.20771 -0.10463730000000002
11.20871 -0.10497685000000001
11.20971 -0.10531060000000007
11.21071 -0.10563855000000001
11.21171 -0.10596059999999996
11.21271 -0.10627665000000003
11.21371 -0.10658669999999998
11.21471 -0.10689067000000001
11.21571 -0.10718857999999999
11.21671 -0.10748039999999999
11.21771 -0.10776605000000002
11.21871 -0.10804549
11.21971 -0.10831873499999999
11.22071 -0.10858578999999999
11.22171 -0.10884665000000002
11.22271 -0.10910133250000001
11.22371 -0.10934986800000002
11.22471 -0.10959229250000001
11.22571 -0.10982865199999998
11.22671 -0.11005898
11.22771 -0.11028334999999999
11.22871 -0.11050183499999998
11.22971 -0.11071447500000002
11.23071 -0.11092131500000005
11.23171 -0.11112237999999995
11.23271 -0.11131769499999995
11.23371 -0.11150730999999998
11.23471 -0.1116913
11.23571 -0.11186965000000004
11.23671 -0.11204220000000005
11.23771 -0.11220904999999996
11.23871 -0.11237019999999996
11.23971 -0.11252560000000005
11.24071 -0.11267505000000003
11.24171 -0.11281849999999995
11.24271 -0.11295594999999993
11.24371 -0.1130872500000001
11.24471 -0.11321220000000008
11.24571 -0.11333064999999992
11.24671 -0.11344269999999992
11.24771 -0.11354815000000007
11.24871 -0.11364665
11.24971 -0.11373819999999993
11.25071 -0.1138227000000001
11.25171 -0.11390015000000012
11.25271 -0.11397024999999987
11.25371 -0.11403279999999999
11.25471 -0.11408795000000017
11.25571 -0.11413539999999998
11.25671 -0.11417519999999985
11.25771 -0.11420745000000007
11.25871 -0.11423180000000001
11.25971 -0.11424814999999973
11.26071 -0.11425674999999992
11.26171 -0.11425745000000018
11.26271 -0.11425020000000001
11.26371 -0.11423510000000005
11.26471 -0.11421230000000002
11.26571 -0.1141817999999999
11.26671 -0.11414345
11.26771 -0.11409734999999989
11.26871 -0.1140439
11.26971 -0.1139830000000001
11.27071 -0.11391455000000017
11.27171 -0.1138388999999999
11.27271 -0.11375595
11.27371 -0.11366589999999999
11.27471 -0.11356899999999993
11.27571 -0.11346529999999991
11.27671 -0.11335464999999992
11.27771 -0.11323735000000003
11.27871 -0.11311334999999983
11.27971 -0.11298255000000038
11.28071 -0.1128453500000004
11.28171 -0.11270164999999997
11.28271 -0.11255144999999976
11.28371 -0.1123946499999995
11.28471 -0.11223124999999985
11.28571 -0.11206135000000045
11.28671 -0.1118849499999999
11.28771 -0.11170234999999971
11.28871 -0.11151315000000019
11.28971 -0.11131705000000042
11.29071 -0.11111480000000015
11.29171 -0.11090594999999984
11.29271 -0.1106902499999998
11.29371 -0.1104679499999997
11.29471 -0.11023875000000007
11.29571 -0.11000304999999996
11.29671 -0.10976070000000002
11.29771 -0.10951150000000034
11.29871 -0.10925580000000021
11.29971 -0.10899315000000008
11.30071 -0.1087235499999999
11.30171 -0.1084473999999995
11.30271 -0.10816440000000004
11.30371 -0.10787445000000055
11.30471 -0.10757789999999966
11.30571 -0.10727454999999951
11.30671 -0.10696390000000007
11.30771 -0.10664625000000015
11.30871 -0.10632210000000043
11.30971 -0.10599104999999985
11.31071 -0.10565269999999996
11.31171 -0.10530709999999992
11.31271 -0.10495444999999957
11.31371 -0.1045947000000005
11.31471 -0.1042275
11.31571 -0.10385299999999956
11.31671 -0.10347149999999998
11.31771 -0.10308200000000052
11.31871 -0.1026845000000005
11.31971 -0.10227999999999997
11.32071 -0.10186749999999958
11.32171 -0.10144800000000005
11.32271 -0.10102049999999994
11.32371 -0.10058499999999998
11.32471 -0.10014200000000016
11.32571 -0.09969149999999982
11.32671 -0.09923300000000027
11.32771 -0.09876650000000017
11.32871 -0.0982934999999996
11.32971 -0.09781249999999983
11.33071 -0.09732350000000019
11.33171 -0.09682750000000004
11.33271 -0.09632450000000009
11.33371 -0.09581399999999962
11.33471 -0.09529699999999937
11.33571 -0.09477400000000072
11.33671 -0.09424350000000022
11.33771 -0.09370549999999916
11.33871 -0.09316199999999977
11.33971 -0.09261249999999996
11.34071 -0.09205750000000043
11.34171 -0.09149699999999984
11.34271 -0.09092999999999948
11.34371 -0.09035800000000013
11.34471 -0.08978100000000042
11.34571 -0.08919850000000101
11.34671 -0.0886115000000006
11.34771 -0.08802049999999992
11.34871 -0.08742350000000017
11.34971 -0.08682150000000007
11.35071 -0.08621649999999975
11.35171 -0.08560699999999981
11.35271 -0.08499200000000015
11.35371 -0.0843724999999995
11.35471 -0.08374849999999923
11.35571 -0.08312000000000065
11.35671 -0.08248699999999974
11.35771 -0.08184849999999912
11.35871 -0.08120600000000093
11.35971 -0.0805590000000004
11.36071 -0.07990599999999944
11.36171 -0.07924799999999949
11.36271 -0.07858500000000053
11.36371 -0.07791599999999982
11.36471 -0.0772420000000001
11.36571 -0.07656300000000003
11.36671 -0.0758775000000002
11.36771 -0.07518600000000128
11.36871 -0.07448899999999996
11.36971 -0.07378599999999957
11.37071 -0.07307749999999948
11.37171 -0.07236300000000032
11.37271 -0.07164200000000001
11.37371 -0.07091550000000002
11.37471 -0.07018299999999959
11.37571 -0.06944450000000012
11.37671 -0.06870050000000091
11.37771 -0.06794999999999923
11.37871 -0.06719399999999921
11.37971 -0.06643249999999946
11.38071 -0.06566500000000067
11.38171 -0.0648920000000008
11.38271 -0.06411349999999988
11.38371 -0.06332949999999923
11.38471 -0.06254000000000025
11.38571 -0.0617450000000002
11.38671 -0.06094549999999916
11.38771 -0.06014100000000048
11.38871 -0.05933050000000002
11.38971 -0.05851449999999986
11.39071 -0.05769450000000077
11.39171 -0.05687050000000005
11.39271 -0.05604099999999962
11.39371 -0.0552065000000002
11.39471 -0.05436749999999978
11.39571 -0.053523999999999725
11.39671 -0.052676000000000035
11.39771 -0.05182449999999942
11.39871 -0.05096850000000053
11.39971 -0.05010800000000064
11.40071 -0.049243499999999114
11.40171 -0.04837500000000002
11.40271 -0.04750350000000072
11.40371 -0.04662699999999972
11.40471 -0.04574749999999985
11.40571 -0.04486499999999978
11.40671 -0.04397800000000007
11.40771 -0.04308850000000087
11.40871 -0.042195499999999386
11.40971 -0.041299499999999045
11.41071 -0.04040200000000063
11.41171 -0.03950050000000059
11.41271 -0.03859600000000033
11.41371 -0.03769050000000001
11.41471 -0.03678149999999876
11.41571 -0.03587050000000008
11.41671 -0.03495800000000062
11.41771 -0.0340424999999996
11.41871 -0.03312499999999979
11.41971 -0.03220649999999991
11.42071 -0.031285500000000535
11.42171 -0.030361500000000947
11.42271 -0.02943599999999922
11.42371 -0.028508999999999424
11.42471 -0.02757950000000013
11.42571 -0.026647999999999342
11.42671 -0.02571500000000048
11.42771 -0.024779000000000054
11.42871 -0.02383999999999942
11.42971 -0.022899
11.43071 -0.021955500000001082
11.43171 -0.021009499999999955
11.43271 -0.020060499999999974
11.43371 -0.019108000000000427
11.43471 -0.018152999999998674
11.43571 -0.017195000000000772
11.43671 -0.016234500000000665
11.43771 -0.015270999999998994
11.43871 -0.014304000000000466
11.43971 -0.01333400000000037
11.44071 -0.012361000000000066
11.44171 -0.011385500000000265
11.44271 -0.0104069999999989
11.44371 -0.009425999999999391
11.44471 -0.008443000000001099
11.44571 -0.007457500000000597
11.44671 -0.006470499999999314
11.44771 -0.005481999999999959
11.44871 -0.0044905000000003935
11.44971 -0.003497999999999403
11.45071 -0.0025050000000004105
11.45171 -0.0015105000000006355
11.45271 -0.0005154999999987925
11.45371 0.0004809999999997672
11.45471 0.0014779999999990395
11.45571 0.00247450000000031
11.45671 0.0034705000000008674
11.45771 0.004466500000000069
11.45871 0.005462999999999985
11.45971 0.006458000000000472
11.46071 0.007453499999998963
11.46171 0.00844849999999945
11.46271 0.00944100000000044
11.46371 0.010433500000000075
11.46471 0.011425500000000354
11.46571 0.012415999999999849
11.46671 0.013405499999999274
11.46771 0.014393999999999985
11.46871 0.015380999999999912
11.46971 0.01636799999999984
11.47071 0.017354000000001053
11.47171 0.01833800000000077
11.47271 0.019321499999999776
11.47371 0.020303499999999357
11.47471 0.021284999999999575
11.47571 0.022265499999999726
11.47671 0.023244500000000452
11.47771 0.024222000000000393
11.47871 0.025199500000000333
11.47971 0.026176000000000206
11.48071 0.027149999999999223
11.48171 0.028123999999999597
11.48271 0.0290969999999999
11.48371 0.030068000000000067
11.48471 0.0310375000000008
11.48571 0.032005500000000756
11.48671 0.032971999999999925
11.48771 0.03393649999999896
11.48871 0.03489949999999992
11.48971 0.035861000000000094
11.49071 0.03681999999999942
11.49171 0.03777750000000067
11.49271 0.038733000000000434
11.49371 0.03968599999999933
11.49471 0.04063699999999946
11.49571 0.04158550000000008
11.49671 0.04253200000000056
11.49771 0.04347700000000026
11.49871 0.044418500000000395
11.49971 0.045357499999999676
11.50071 0.046295499999998886
11.50171 0.0472305000000006
11.50271 0.0481630000000001
11.50371 0.049093499999999464
11.50471 0.050021500000000683
11.50571 0.05094799999999977
11.50671 0.051871999999999356
11.50771 0.05279300000000009
11.50871 0.05371100000000061
11.50971 0.054626000000000924
11.51071 0.0555394999999991
11.51171 0.05644999999999977
11.51271 0.05735700000000088
11.51371 0.05826149999999978
11.51471 0.05916249999999911
11.51571 0.06006000000000024
11.51671 0.06095450000000115
11.51771 0.06184449999999971
11.51871 0.06273
11.51971 0.06361200000000071
11.52071 0.06448999999999978
11.52171 0.06536349999999923
11.52271 0.06623199999999968
11.52371 0.06709600000000049
11.52471 0.06795550000000031
11.52571 0.06880949999999905
11.52671 0.06965850000000018
11.52771 0.07050250000000094
11.52871 0.0713415
11.52971 0.0721745
11.53071 0.07300199999999893
11.53171 0.07382499999999959
11.53271 0.07464200000000118
11.53371 0.07545299999999963
11.53471 0.07625899999999909
11.53571 0.07706000000000092
11.53671 0.07785500000000097
11.53771 0.07864499999999931
11.53871 0.0794294999999993
11.53971 0.08020849999999959
11.54071 0.0809834999999996
11.54171 0.0817535000000006
11.54271 0.08251800000000055
11.54371 0.08327850000000023
11.54471 0.08403399999999954
11.54571 0.08478349999999979
11.54671 0.08552950000000048
11.54771 0.08627149999999953
11.54871 0.08700800000000024
11.54971 0.08773999999999994
11.55071 0.0884669999999993
11.55171 0.08918900000000102
11.55271 0.08990750000000046
11.55371 0.09062099999999955
11.55471 0.09132800000000021
11.55571 0.09203000000000054
11.55671 0.09272749999999987
11.55771 0.09341949999999949
11.55871 0.0941059999999994
11.55971 0.09478650000000025
11.56071 0.09546100000000068
11.56171 0.09613000000000005
11.56271 0.09679300000000035
11.56371 0.09744849999999944
11.56471 0.09809699999999939
11.56571 0.09874050000000037
11.56671 0.0993775000000002
11.56771 0.10000649999999948
11.56871 0.10062849999999963
11.56971 0.10124400000000001
11.57071 0.10185249999999989
11.57171 0.10245300000000054
11.57271 0.10304650000000005
11.57371 0.10363349999999978
11.57471 0.10421250000000032
11.57571 0.10478449999999967
11.57671 0.10534849999999983
11.57771 0.10590550000000017
11.57871 0.10645499999999998
11.57971 0.10699599999999987
11.58071 0.10753049999999999
11.58171 0.10805700000000025
11.58271 0.10857499999999988
11.58371 0.1090854999999997
11.58471 0.10958900000000034
11.58571 0.11008400000000042
11.58671 0.11057049999999989
11.58771 0.11104924999999985
11.58871 0.11152004999999972
11.58971 0.11198244999999993
11.59071 0.11243650000000033
11.59171 0.11288250000000034
11.59271 0.11332010000000006
11.59371 0.1137490499999998
11.59471 0.11416959999999987
11.59571 0.11458215000000006
11.59671 0.11498594999999998
11.59771 0.11538099999999962
11.59871 0.11576779999999973
11.59971 0.11614615000000038
11.60071 0.11651570000000026
11.60171 0.11687695000000013
11.60271 0.11723024999999991
11.60371 0.11757509999999957
11.60471 0.11791125000000012
11.60571 0.11823944999999988
11.60671 0.11855990000000016
11.60771 0.11887205000000037
11.60871 0.11917620000000002
11.60971 0.11947264999999996
11.61071 0.11976114999999983
11.61171 0.12004205000000023
11.61271 0.12031525000000025
11.61371 0.12058079999999964
11.61471 0.12083909999999955
11.61571 0.12108975000000019
11.61671 0.12133280000000007
11.61771 0.12156850000000015
11.61871 0.12179660000000012
11.61971 0.12201709999999995
11.62071 0.12223009999999994
11.62171 0.1224352499999998
11.62271 0.12263259999999998
11.62371 0.12282235000000005
11.62471 0.12300409999999988
11.62571 0.12317744999999974
11.62671 0.12334255000000004
11.62771 0.12349934999999997
11.62871 0.1236474500000001
11.62971 0.1237866000000001
11.63071 0.12391685000000005
11.63171 0.1240381500000002
11.63271 0.12415020000000004
11.63371 0.12425264999999996
11.63471 0.12434554999999975
11.63571 0.12442904999999983
11.63671 0.12450255000000023
11.63771 0.1245662
11.63871 0.12462004999999998
11.63971 0.12466389999999992
11.64071 0.12469774999999984
11.64171 0.12472155000000029
11.64271 0.12473555000000026
11.64371 0.12473954999999985
11.64471 0.12473354999999978
11.64571 0.12471785
11.64671 0.12469230000000012
11.64771 0.12465689999999995
11.64871 0.12461185000000004
11.64971 0.12455729999999998
11.65071 0.12449334999999988
11.65171 0.12441995000000008
11.65271 0.12433720000000006
11.65371 0.12424534999999999
11.65471 0.1241444
11.65571 0.12403439999999993
11.65671 0.12391550000000003
11.65771 0.12378760000000005
11.65871 0.12365089999999995
11.65971 0.12350559999999998
11.66071 0.12335149999999995
11.66171 0.12318870000000003
11.66271 0.12301740500000001
11.66371 0.12283755499999996
11.66471 0.12264916000000001
11.66571 0.12245223000000004
11.66671 0.12224684000000004
11.66771 0.12203301999999998
11.66871 0.12181075999999999
11.66971 0.12158007950000001
11.67071 0.12134101549999998
11.67171 0.12109359050000001
11.67271 0.1208378295
11.67371 0.12057373999999998
11.67471 0.12030133999999999
11.67571 0.120020695
11.67671 0.11973181999999997
11.67771 0.11943472999999998
11.67871 0.11912948000000005
11.67971 0.11881611000000006
11.68071 0.11849469999999995
11.68171 0.11816529999999997
11.68271 0.11782780000000001
11.68371 0.1174823999999999
11.68471 0.11712914999999993
11.68571 0.11676785000000003
11.68671 0.11639875000000002
11.68771 0.11602189999999998
11.68871 0.11563710000000002
11.68971 0.11524450000000008
11.69071 0.11484415000000009
11.69171 0.11443580000000005
11.69271 0.11401964999999985
11.69371 0.11359554999999988
11.69471 0.11316340000000007
11.69571 0.11272330000000003
11.69671 0.11227509999999997
11.69771 0.11181874999999997
11.69871 0.11135420000000004
11.69971 0.11088140000000003
11.70071 0.11040029999999999
11.70171 0.10991079999999995
11.70271 0.10941289999999995
11.70371 0.10890669999999991
11.70471 0.10839195000000015
11.70571 0.10786865000000001
11.70671 0.10733694999999989
11.70771 0.10679685000000011
11.70871 0.10624844999999995
11.70971 0.10569185000000006
11.71071 0.10512699999999991
11.71171 0.10455385000000007
11.71271 0.1039727
11.71371 0.10338390000000001
11.71471 0.10278730000000003
11.71571 0.10218299999999997
11.71671 0.10157145000000009
11.71771 0.10095265000000002
11.71871 0.10032689999999996
11.71971 0.09969444999999989
11.72071 0.09905509999999997
11.72171 0.09840934999999985
11.72271 0.09775740000000012
11.72371 0.09709925000000008
11.72471 0.09643534999999999
11.72571 0.09576565000000004
11.72671 0.09509019999999968
11.72771 0.09440955000000009
11.72871 0.09372345000000062
11.72971 0.09303185000000008
11.73071 0.09233555000000002
11.73171 0.09163409999999954
11.73271 0.09092724999999963
11.73371 0.09021570000000019
11.73471 0.08949940000000009
11.73571 0.08877795000000024
11.73671 0.08805145000000024
11.73771 0.08732025000000004
11.73871 0.08658424999999939
11.73971 0.08584319999999993
11.74071 0.08509705000000052
11.74171 0.0843457999999998
11.74271 0.08358909999999986
11.74371 0.08282729999999996
11.74471 0.08206079999999988
11.74571 0.08128884999999987
11.74671 0.08051140000000018
11.74771 0.07972885000000052
11.74871 0.07894119999999956
11.74971 0.07814849999999982
11.75071 0.07735035000000015
11.75171 0.0765467000000001
11.75271 0.07573834999999987
11.75371 0.07492489999999968
11.75471 0.07410600000000027
11.75571 0.07328235000000018
11.75671 0.0724539999999999
11.75771 0.07162089999999961
11.75871 0.07078305000000003
11.75971 0.06994050000000024
11.76071 0.06909395000000018
11.76171 0.06824304999999987
11.76271 0.06738774999999954
11.76371 0.06652845000000028
11.76471 0.06566515000000006
11.76571 0.06479784999999956
11.76671 0.0639269000000001
11.76771 0.0630523500000001
11.76871 0.06217415000000047
11.76971 0.061293050000000224
11.77071 0.06040829999999966
11.77171 0.05952025000000008
11.77271 0.05862929999999989
11.77371 0.05773505000000002
11.77471 0.05683795000000001
11.77571 0.05593795000000006
11.77671 0.05503525000000008
11.77771 0.05413014999999951
11.77871 0.05322250000000031
11.77971 0.05231250000000035
11.78071 0.051399999999999536
11.78171 0.050484999999999905
11.78271 0.04956850000000017
11.78371 0.048650499999999645
11.78471 0.04773050000000034
11.78571 0.04680850000000021
11.78671 0.04588499999999999
11.78771 0.04496050000000036
11.78871 0.04403499999999999
11.78971 0.04310849999999956
11.79071 0.04218149999999976
11.79171 0.041253499999999894
11.79271 0.04032499999999999
11.79371 0.039396000000000056
11.79471 0.038466500000000084
11.79571 0.03753750000000015
11.79671 0.036608999999999566
11.79771 0.035680500000000344
11.79871 0.03475150000000041
11.79971 0.033822999999999825
11.80071 0.032894499999999924
11.80171 0.03196650000000006
11.80271 0.031039500000000265
11.80371 0.03011249999999979
11.80471 0.029185499999999993
11.80571 0.028259500000000267
11.80671 0.02733349999999986
11.80771 0.026407999999999494
11.80871 0.025482999999999836
11.80971 0.024557500000000145
11.81071 0.023631999999999778
11.81171 0.02270700000000012
11.81271 0.0217825000000005
11.81371 0.02085700000000013
11.81471 0.019931999999999794
11.81571 0.01900700000000014
11.81671 0.018081499999999768
11.81771 0.017156000000000077
11.81871 0.016230500000000387
11.81971 0.015305000000000017
11.82071 0.014379499999999648
11.82171 0.013453999999999956
11.82271 0.0125290000000003
11.82371 0.011603999999999965
11.82471 0.010678999999999631
11.82571 0.00975550000000008
11.82671 0.008832499999999886
11.82771 0.007910499999999761
11.82871 0.006989500000000384
11.82971 0.006069999999999757
11.83071 0.005152999999999982
11.83171 0.004237500000000313
11.83271 0.0033235000000000708
11.83371 0.0024125000000000383
11.83471 0.001504499999999538
11.83571 0.0005984999999998554
11.83671 -0.00030449999999961736
11.83771 -0.0012035000000001656
11.83871 -0.0020994999999998263
11.83971 -0.002992499999999955
11.84071 -0.003881500000000481
11.84171 -0.00476650000000005
11.84271 -0.005647500000000017
11.84371 -0.006524499999999703
11.84471 -0.007397499999999788
11.84571 -0.00826650000000027
11.84671 -0.00913099999999976
11.84771 -0.009990999999999613
11.84871 -0.010846500000000507
11.84971 -0.011698000000000442
11.85071 -0.012545499999999422
11.85171 -0.013388000000000082
11.85271 -0.01422600000000043
11.85371 -0.015059999999999818
11.85471 -0.01588949999999957
11.85571 -0.016714499999999684
11.85671 -0.01753450000000013
11.85771 -0.018350000000000255
11.85871 -0.019161500000000106
11.85971 -0.019967500000000245
11.86071 -0.020769500000000107
11.86171 -0.021566999999999652
11.86271 -0.022358500000000135
11.86371 -0.023146000000000336
11.86471 -0.023928499999999513
11.86571 -0.02470549999999966
11.86671 -0.02547750000000013
11.86771 -0.02624400000000022
11.86871 -0.027005999999999992
11.86971 -0.027762000000000023
11.87071 -0.02851200000000031
11.87171 -0.02925749999999961
11.87271 -0.029996499999999808
11.87371 -0.0307300000000003
11.87471 -0.03145799999999972
11.87571 -0.032180500000000126
11.87671 -0.0328970000000001
11.87771 -0.03360699999999962
11.87871 -0.03431250000000019
11.87971 -0.0350115000000003
11.88071 -0.03570449999999999
11.88171 -0.03639250000000001
11.88271 -0.03707450000000028
11.88371 -0.03775050000000014
11.88471 -0.03842049999999957
11.88571 -0.03908499999999998
11.88671 -0.039744
11.88771 -0.04039649999999957
11.88871 -0.04104350000000011
[truncated: 305,658 more chars]
