# Supplementary material for: 2D Synthetic dataset of numerical simulations of long-period seismicity in a volcanic edifice and related sensitivity kernels
Source: Data Brief. 2021 Jan 25;34:106673. doi: 10.1016/j.dib.2020.106673 (PMC7841316; doi:10.1016/j.dib.2020.106673)
Supplement: Supplementary Data S1 — Supplementary Raw Research Data. This is open data under the CC BY license http://creativecommons.org/licenses/by/4.0/ [file mmc1.zip › Dataset/OUTPUT_SEISMOGRAMS/9000_3000/vel_X_hetero_13000_2105_SVF1e0Hz.semv]

-1.2 0.0
-1.199 0.0
-1.198 0.0
-1.197 0.0
-1.196 0.0
-1.195 0.0
-1.194 0.0
-1.193 0.0
-1.192 0.0
-1.191 0.0
-1.19 0.0
-1.189 0.0
-1.188 0.0
-1.187 0.0
-1.186 0.0
-1.185 0.0
-1.184 0.0
-1.183 0.0
-1.182 0.0
-1.181 0.0
-1.18 0.0
-1.179 0.0
-1.178 0.0
-1.177 0.0
-1.176 0.0
-1.175 0.0
-1.174 0.0
-1.173 0.0
-1.172 0.0
-1.171 0.0
-1.17 0.0
-1.169 0.0
-1.168 0.0
-1.167 0.0
-1.166 0.0
-1.165 0.0
-1.164 0.0
-1.163 0.0
-1.162 0.0
-1.161 0.0
-1.16 0.0
-1.159 0.0
-1.158 0.0
-1.157 0.0
-1.156 0.0
-1.155 0.0
-1.154 0.0
-1.153 0.0
-1.152 0.0
-1.151 0.0
-1.15 0.0
-1.149 0.0
-1.148 0.0
-1.147 0.0
-1.146 0.0
-1.145 0.0
-1.144 0.0
-1.143 0.0
-1.142 0.0
-1.141 0.0
-1.14 0.0
-1.139 0.0
-1.138 0.0
-1.137 0.0
-1.136 0.0
-1.135 0.0
-1.134 0.0
-1.133 0.0
-1.132 0.0
-1.131 0.0
-1.13 0.0
-1.129 0.0
-1.128 0.0
-1.127 0.0
-1.126 0.0
-1.125 0.0
-1.124 0.0
-1.123 0.0
-1.122 0.0
-1.121 0.0
-1.12 0.0
-1.119 0.0
-1.118 0.0
-1.117 0.0
-1.116 0.0
-1.115 0.0
-1.114 0.0
-1.113 0.0
-1.112 0.0
-1.111 0.0
-1.11 0.0
-1.109 0.0
-1.108 0.0
-1.107 0.0
-1.106 0.0
-1.105 0.0
-1.104 0.0
-1.103 0.0
-1.102 0.0
-1.101 0.0
-1.1 0.0
-1.099 0.0
-1.098 0.0
-1.097 0.0
-1.096 0.0
-1.095 0.0
-1.094 0.0
-1.093 0.0
-1.092 0.0
-1.091 0.0
-1.09 0.0
-1.089 0.0
-1.088 0.0
-1.087 0.0
-1.086 0.0
-1.085 0.0
-1.084 0.0
-1.083 0.0
-1.082 0.0
-1.081 0.0
-1.08 0.0
-1.079 0.0
-1.078 0.0
-1.077 0.0
-1.076 0.0
-1.075 0.0
-1.074 0.0
-1.073 0.0
-1.072 0.0
-1.071 0.0
-1.07 0.0
-1.069 0.0
-1.068 0.0
-1.067 0.0
-1.066 0.0
-1.065 0.0
-1.064 0.0
-1.063 0.0
-1.062 0.0
-1.061 0.0
-1.06 0.0
-1.059 0.0
-1.058 0.0
-1.057 0.0
-1.056 0.0
-1.055 0.0
-1.054 0.0
-1.053 0.0
-1.052 0.0
-1.051 0.0
-1.05 0.0
-1.049 0.0
-1.048 0.0
-1.047 0.0
-1.046 0.0
-1.045 0.0
-1.044 0.0
-1.043 0.0
-1.042 0.0
-1.041 0.0
-1.04 0.0
-1.039 0.0
-1.038 0.0
-1.037 0.0
-1.036 0.0
-1.035 0.0
-1.034 0.0
-1.033 0.0
-1.032 0.0
-1.031 0.0
-1.03 0.0
-1.029 0.0
-1.028 0.0
-1.027 0.0
-1.026 0.0
-1.025 0.0
-1.024 0.0
-1.023 0.0
-1.022 0.0
-1.021 0.0
-1.02 0.0
-1.019 0.0
-1.018 0.0
-1.017 0.0
-1.016 0.0
-1.015 0.0
-1.014 0.0
-1.013 0.0
-1.012 0.0
-1.011 0.0
-1.01 0.0
-1.009 0.0
-1.008 0.0
-1.007 0.0
-1.006 0.0
-1.005 0.0
-1.004 0.0
-1.003 0.0
-1.002 0.0
-1.001 0.0
-1.0 0.0
-0.999 0.0
-0.998 0.0
-0.997 0.0
-0.996 0.0
-0.995 0.0
-0.994 0.0
-0.993 0.0
-0.992 0.0
-0.991 0.0
-0.99 0.0
-0.989 0.0
-0.988 0.0
-0.987 0.0
-0.986 0.0
-0.985 0.0
-0.984 0.0
-0.983 0.0
-0.982 0.0
-0.981 0.0
-0.98 0.0
-0.979 0.0
-0.978 0.0
-0.977 0.0
-0.976 0.0
-0.975 0.0
-0.974 0.0
-0.973 0.0
-0.972 0.0
-0.971 0.0
-0.97 0.0
-0.969 0.0
-0.968 0.0
-0.967 0.0
-0.966 0.0
-0.965 0.0
-0.964 0.0
-0.963 0.0
-0.962 0.0
-0.961 0.0
-0.96 0.0
-0.959 0.0
-0.958 0.0
-0.957 0.0
-0.956 0.0
-0.955 0.0
-0.954 0.0
-0.953 0.0
-0.952 0.0
-0.951 0.0
-0.95 0.0
-0.949 0.0
-0.948 0.0
-0.947 0.0
-0.946 0.0
-0.945 0.0
-0.944 0.0
-0.943 0.0
-0.942 0.0
-0.941 0.0
-0.94 0.0
-0.939 0.0
-0.938 0.0
-0.937 0.0
-0.936 0.0
-0.935 0.0
-0.934 0.0
-0.933 0.0
-0.932 0.0
-0.931 0.0
-0.93 0.0
-0.929 0.0
-0.928 0.0
-0.927 0.0
-0.926 0.0
-0.925 0.0
-0.924 0.0
-0.923 0.0
-0.922 0.0
-0.921 0.0
-0.92 0.0
-0.919 0.0
-0.918 0.0
-0.917 0.0
-0.916 0.0
-0.915 0.0
-0.914 0.0
-0.913 0.0
-0.912 0.0
-0.911 0.0
-0.91 0.0
-0.909 0.0
-0.908 0.0
-0.907 0.0
-0.906 0.0
-0.905 0.0
-0.904 0.0
-0.903 0.0
-0.902 0.0
-0.901 0.0
-0.9 0.0
-0.899 0.0
-0.898 0.0
-0.897 0.0
-0.896 0.0
-0.895 0.0
-0.894 0.0
-0.893 0.0
-0.892 0.0
-0.891 0.0
-0.89 0.0
-0.889 0.0
-0.888 0.0
-0.887 0.0
-0.886 0.0
-0.885 0.0
-0.884 0.0
-0.883 0.0
-0.882 0.0
-0.881 0.0
-0.88 0.0
-0.879 0.0
-0.878 0.0
-0.877 0.0
-0.876 0.0
-0.875 0.0
-0.874 0.0
-0.873 0.0
-0.872 0.0
-0.871 0.0
-0.87 0.0
-0.869 0.0
-0.868 0.0
-0.867 0.0
-0.866 0.0
-0.865 0.0
-0.864 0.0
-0.863 0.0
-0.862 0.0
-0.861 0.0
-0.86 0.0
-0.859 0.0
-0.858 0.0
-0.857 0.0
-0.856 0.0
-0.855 0.0
-0.854 0.0
-0.853 0.0
-0.852 0.0
-0.851 0.0
-0.85 0.0
-0.849 0.0
-0.848 0.0
-0.847 0.0
-0.846 0.0
-0.845 0.0
-0.844 0.0
-0.843 0.0
-0.842 0.0
-0.841 0.0
-0.84 0.0
-0.839 0.0
-0.838 0.0
-0.837 0.0
-0.836 0.0
-0.835 0.0
-0.834 0.0
-0.833 0.0
-0.832 0.0
-0.831 0.0
-0.83 0.0
-0.829 0.0
-0.828 0.0
-0.827 0.0
-0.826 0.0
-0.825 0.0
-0.824 0.0
-0.823 0.0
-0.822 0.0
-0.821 0.0
-0.82 0.0
-0.819 0.0
-0.818 0.0
-0.817 0.0
-0.816 0.0
-0.815 0.0
-0.814 0.0
-0.813 0.0
-0.812 0.0
-0.811 0.0
-0.81 0.0
-0.809 0.0
-0.808 0.0
-0.807 0.0
-0.806 0.0
-0.805 0.0
-0.804 0.0
-0.803 0.0
-0.802 0.0
-0.801 0.0
-0.8 0.0
-0.799 0.0
-0.798 0.0
-0.797 0.0
-0.796 0.0
-0.795 0.0
-0.794 0.0
-0.793 0.0
-0.792 0.0
-0.791 0.0
-0.79 0.0
-0.789 0.0
-0.788 0.0
-0.787 0.0
-0.786 0.0
-0.785 0.0
-0.784 0.0
-0.783 0.0
-0.782 0.0
-0.781 0.0
-0.78 0.0
-0.779 0.0
-0.778 0.0
-0.777 0.0
-0.776 0.0
-0.775 0.0
-0.774 0.0
-0.773 0.0
-0.772 0.0
-0.771 0.0
-0.77 0.0
-0.769 0.0
-0.768 0.0
-0.767 0.0
-0.766 0.0
-0.765 0.0
-0.764 0.0
-0.763 0.0
-0.762 0.0
-0.761 0.0
-0.76 0.0
-0.759 0.0
-0.758 0.0
-0.757 0.0
-0.756 0.0
-0.755 0.0
-0.754 0.0
-0.753 0.0
-0.752 0.0
-0.751 0.0
-0.75 0.0
-0.749 0.0
-0.748 0.0
-0.747 0.0
-0.746 0.0
-0.745 0.0
-0.744 0.0
-0.743 0.0
-0.742 0.0
-0.741 0.0
-0.74 0.0
-0.739 0.0
-0.738 0.0
-0.737 0.0
-0.736 0.0
-0.735 0.0
-0.734 0.0
-0.733 0.0
-0.732 0.0
-0.731 0.0
-0.73 0.0
-0.729 0.0
-0.728 0.0
-0.727 0.0
-0.726 0.0
-0.725 0.0
-0.724 0.0
-0.723 0.0
-0.722 0.0
-0.721 0.0
-0.72 0.0
-0.719 0.0
-0.718 0.0
-0.717 0.0
-0.716 0.0
-0.715 0.0
-0.714 -5.911967499999999e-34
-0.713 -1.2242168e-33
-0.712 -1.2774559e-33
-0.711 -1.2753145999999996e-33
-0.71 -1.2031937000000002e-33
-0.709 -1.0506456500000005e-33
-0.708 -8.530424e-34
-0.707 -5.781790999999999e-34
-0.706 -1.8234199999999953e-34
-0.705 3.0618060000000004e-34
-0.704 8.645798499999995e-34
-0.703 1.49678635e-33
-0.702 2.1677944500000002e-33
-0.701 2.3253891999999997e-33
-0.7 2.8549159499999995e-33
-0.699 3.742885e-33
-0.698 3.9327890000000004e-33
-0.697 3.795279e-33
-0.696 3.2952165e-33
-0.695 2.361604999999999e-33
-0.694 9.894619999999994e-34
-0.693 -8.069219999999996e-34
-0.692 -2.9889354999999993e-33
-0.691 -5.47047675e-33
-0.69 -8.08611545e-33
-0.689 -1.064777575e-32
-0.688 -1.2991572049999998e-32
-0.687 -1.4846877e-32
-0.686 -1.59091175e-32
-0.685 -1.5921346999999998e-32
-0.684 -1.4654541499999996e-32
-0.683 -1.19344845e-32
-0.682 -7.655255e-33
-0.681 -1.8423460000000013e-33
-0.68 5.350959499999997e-33
-0.679 1.3640839499999998e-32
-0.678 2.2587324e-32
-0.677 3.1586995000000003e-32
-0.676 3.9892379999999997e-32
-0.675 4.678962799999999e-32
-0.674 5.14759515e-32
-0.673 5.31211825e-32
-0.672 5.1084845e-32
-0.671 4.488494499999999e-32
-0.67 3.430489000000002e-32
-0.669 1.9430344999999998e-32
-0.668 6.8657999999999405e-34
-0.667 -2.1111819999999998e-32
-0.666 -4.475801e-32
-0.665 -6.879908499999999e-32
-0.664 -9.15742795e-32
-0.663 -1.11200157e-31
-0.662 -1.2577942549999999e-31
-0.661 -1.3362440299999998e-31
-0.66 -1.3330965499999998e-31
-0.659 -1.2382402499999998e-31
-0.658 -1.0471615999999998e-31
-0.657 -7.617334499999999e-32
-0.656 -3.908472000000003e-32
-0.655 4.990539999999977e-33
-0.654 5.388045999999998e-32
-0.653 1.0487929500000002e-31
-0.652 1.5491574e-31
-0.651 2.0077367999999997e-31
-0.65 2.3926393999999998e-31
-0.649 2.6747551499999996e-31
-0.648 2.8297351e-31
-0.647 2.83917275e-31
-0.646 2.6922003e-31
-0.645 2.3859190499999995e-31
-0.644 1.9255290000000003e-31
-0.643 1.3240155e-31
-0.642 6.006959999999993e-32
-0.641 -2.1994250000000014e-32
-0.64 -1.1098139999999994e-31
-0.639 -2.038308999999999e-31
-0.638 -2.9735507500000002e-31
-0.637 -3.8829669999999997e-31
-0.636 -4.733085835e-31
-0.635 -5.48901425e-31
-0.634 -6.113458915e-31
-0.633 -6.565365250000001e-31
-0.632 -6.7990735e-31
-0.631 -6.7642085e-31
-0.63 -6.4062775e-31
-0.629 -5.669193500000002e-31
-0.628 -4.499591999999999e-31
-0.627 -2.8531349999999973e-31
-0.626 -7.02632000000002e-32
-0.625 1.9522634999999975e-31
-0.624 5.074802000000002e-31
-0.623 8.5813195e-31
-0.622 1.2333227499999999e-30
-0.621 1.613217935e-30
-0.62 1.9720263500000002e-30
-0.619 2.278636365e-30
-0.618 2.4979599499999997e-30
-0.617 2.5930530000000004e-30
-0.616 2.5279648499999993e-30
-0.615 2.2712275e-30
-0.614 1.7997619999999998e-30
-0.613 1.1028979999999998e-30
-0.612 1.861475000000003e-31
-0.611 -9.256920000000004e-31
-0.61 -2.1865600000000003e-30
-0.609 -3.528701299999999e-30
-0.608 -4.864128849999999e-30
-0.607 -6.08821975e-30
-0.606 -7.08551065e-30
-0.605 -7.737560949999999e-30
-0.604 -7.932528000000001e-30
-0.603 -7.575861e-30
-0.602 -6.601345499999998e-30
-0.601 -4.9815125e-30
-0.6 -2.736383000000001e-30
-0.599 6.052899999999848e-32
-0.598 3.279947999999999e-30
-0.597 6.739058500000002e-30
-0.596 1.0208712e-29
-0.595 1.342570265e-29
-0.594 1.6109746999999998e-29
-0.593 1.7984298849999997e-29
-0.592 1.8799884499999998e-29
-0.591 1.83582e-29
-0.59 1.6534939500000001e-29
-0.589 1.32991435e-29
-0.588 8.726936e-30
-0.587 3.007711999999997e-30
-0.586 -3.5586039999999995e-30
-0.585 -1.0574083999999998e-29
-0.584 -1.7565068000000002e-29
-0.583 -2.4013181500000002e-29
-0.582 -2.93933589585e-29
-0.581 -3.32161055e-29
-0.58 -3.50706250415e-29
-0.579 -3.4665013999999996e-29
-0.578 -3.1859599e-29
-0.577 -2.668971e-29
-0.576 -1.9374920000000003e-29
-0.575 -1.0312715000000009e-29
-0.574 -5.593000000000519e-32
-0.573 1.0725220000000002e-29
-0.572 2.1294025000000003e-29
-0.571 3.0907204e-29
-0.57 3.88785975e-29
-0.569 4.46405262e-29
-0.568 4.779655299999999e-29
-0.567 4.815954579999999e-29
-0.566 4.5770119500000007e-29
-0.565 4.0892119000000006e-29
-0.564 3.3984094999999986e-29
-0.563 2.564827499999999e-29
-0.562 1.6561230000000003e-29
-0.561 7.393025e-30
-0.56 -1.2762300000000044e-30
-0.559 -9.032444999999999e-30
-0.558 -1.568567e-29
-0.557 -2.1300745000000006e-29
-0.556 -2.619315999999999e-29
-0.555 -3.088591499999999e-29
-0.554 -3.60277655e-29
-0.553 -4.2277826e-29
-0.552 -5.0166699999999996e-29
-0.551 -5.994886299999999e-29
-0.55 -7.14646045e-29
-0.549 -8.4031821e-29
-0.548 -9.638795500000001e-29
-0.547 -1.0669988999999997e-28
-0.546 -1.1265448999999997e-28
-0.545 -1.1163556000000003e-28
-0.544 -1.0098356500000002e-28
-0.543 -7.832402999999996e-29
-0.542 -4.194020499999998e-29
-0.541 8.844490000000002e-30
-0.54 7.331577e-29
-0.539 1.4909603e-28
-0.538 2.31996415e-28
-0.537 3.16034096e-28
-0.536 3.93646365e-28
-0.535 4.56116869e-28
-0.534 4.94209855e-28
-0.533 4.9898655e-28
-0.532 4.6275275e-28
-0.531 3.800659e-28
-0.53 2.487104999999999e-28
-0.529 7.053820000000006e-29
-0.528 -1.4793444999999986e-28
-0.527 -3.9527320000000015e-28
-0.526 -6.5529975e-28
-0.525 -9.07749805e-28
-0.524 -1.12943138e-27
-0.523 -1.2958543949999997e-27
-0.522 -1.3832535200000002e-27
-0.521 -1.3708728e-27
-0.52 -1.243339e-27
-0.519 -9.9291365e-28
-0.518 -6.213928000000001e-28
-0.517 -1.414252e-28
-0.516 4.2296260000000015e-28
-0.515 1.0367975000000003e-27
-0.514 1.65564765e-27
-0.513 2.22818208e-27
-0.512 2.6997153e-27
-0.511 3.0165522200000005e-27
-0.51 3.1308448000000003e-27
-0.509 3.00558515e-27
-0.508 2.6192998499999996e-27
-0.507 1.9699795e-27
-0.506 1.0777860000000003e-27
-0.505 -1.3869000000000075e-29
-0.504 -1.2391705e-27
-0.503 -2.5128395000000005e-27
-0.502 -3.7351602e-27
-0.501 -4.798896149999999e-27
-0.5 -5.597693199999999e-27
-0.499 -6.035387349999999e-27
-0.498 -6.0354920999999995e-27
-0.497 -5.5500270000000004e-27
-0.496 -4.5668115e-27
-0.495 -3.1144029999999993e-27
-0.494 -1.2639739999999994e-27
-0.493 8.723764999999994e-28
-0.492 3.1471099999999994e-27
-0.491 5.386441e-27
-0.49 7.4027826e-27
-0.489 9.0096664e-27
-0.488 1.00380269e-26
-0.487 1.0352518099999999e-26
-0.486 9.866379000000002e-27
-0.485 8.553354e-27
-0.484 6.455299999999999e-27
-0.483 3.6843780000000005e-27
-0.482 4.191085000000003e-28
-0.481 -3.1058960000000038e-27
-0.48 -6.6161485e-27
-0.479 -9.818519999999999e-27
-0.478 -1.24259224e-26
-0.477 -1.418346175e-26
-0.476 -1.48937371e-26
-0.475 -1.4438818250000002e-26
-0.474 -1.2796546e-26
-0.473 -1.0049113e-26
-0.472 -6.3824424999999984e-27
-0.471 -2.0756619999999997e-27
-0.47 2.51915e-27
-0.469 7.005796e-27
-0.468 1.0979242e-26
-0.467 1.4064401999999998e-26
-0.466 1.595486165e-26
-0.465 1.6447639499999998e-26
-0.464 1.547010135e-26
-0.463 1.30956035e-26
-0.462 9.5452445e-27
-0.461 5.174268e-27
-0.46 4.431259999999983e-28
-0.459 -4.1252025000000035e-27
-0.458 -7.998455999999998e-27
-0.457 -1.0694239499999996e-26
-0.456 -1.18393351e-26
-0.455 -1.122277835e-26
-0.454 -8.8362389e-27
-0.453 -4.895905650000001e-27
-0.452 1.5863795000000033e-28
-0.451 5.691127215e-27
-0.45 1.092106255e-26
-0.449 1.4999277285e-26
-0.448 1.7101212e-26
-0.447 1.65299135e-26
-0.446 1.2818716499999996e-26
-0.445 5.8222845000000015e-27
-0.444 -4.215569499999996e-27
-0.443 -1.6627852e-26
-0.442 -3.0332621349999994e-26
-0.441 -4.38885765e-26
-0.44 -5.559882214999999e-26
-0.439 -6.3658643e-26
-0.438 -6.633795999999999e-26
-0.437 -6.218416000000001e-26
-0.436 -5.022701000000002e-26
-0.435 -3.016446999999998e-26
-0.434 -2.507319999999995e-27
-0.433 3.1338524999999985e-26
-0.432 6.9069585e-26
-0.431 1.07574093e-25
-0.43 1.431176955e-25
-0.429 1.7162061700000003e-25
-0.428 1.8901189449999998e-25
-0.427 1.9163649999999995e-25
-0.426 1.7668264999999998e-25
-0.425 1.4258968499999999e-25
-0.424 8.939403000000003e-26
-0.423 1.8970560000000018e-26
-0.422 -6.486945500000001e-26
-0.421 -1.5645254e-25
-0.42 -2.4850692000000003e-25
-0.419 -3.326168489e-25
-0.418 -3.9984993e-25
-0.417 -4.415217511e-25
-0.416 -4.50043405e-25
-0.415 -4.1978312e-25
-0.414 -3.4786294999999993e-25
-0.413 -2.3480655e-25
-0.412 -8.495795000000008e-26
-0.411 9.339760000000003e-26
-0.41 2.8826114999999997e-25
-0.409 4.8451935e-25
-0.408 6.649081000000001e-25
-0.407 8.1129797e-25
-0.406 9.062234e-25
-0.405 9.3454628e-25
-0.404 8.8511785e-25
-0.403 7.5228725e-25
-0.402 5.370996999999999e-25
-0.401 2.480379500000001e-25
-0.4 -9.881570000000005e-26
-0.399 -4.802817999999999e-25
-0.398 -8.672825999999998e-25
-0.397 -1.2267136500000002e-24
-0.396 -1.523897895e-24
-0.395 -1.7254686499999997e-24
-0.394 -1.802473555e-24
-0.393 -1.73344605e-24
-0.392 -1.5071660000000001e-24
-0.391 -1.12482885e-24
-0.39 -6.013613500000003e-25
-0.389 3.432850000000018e-26
-0.388 7.403046000000002e-25
-0.387 1.4638090499999999e-24
-0.386 2.14466455e-24
-0.385 2.71969821e-24
-0.384 3.12790765e-24
-0.383 3.31599234e-24
-0.382 3.24380185e-24
-0.381 2.8892130999999998e-24
-0.38 2.2519489999999994e-24
-0.379 1.3558915000000005e-24
-0.378 2.4953750000000066e-25
-0.377 -9.956365000000005e-25
-0.376 -2.2889680000000002e-24
-0.375 -3.5264408999999994e-24
-0.374 -4.59825545e-24
-0.373 -5.39764165e-24
-0.372 -5.830276049999999e-24
-0.371 -5.823536949999999e-24
-0.37 -5.334782e-24
-0.369 -4.357836e-24
-0.368 -2.9269549999999998e-24
-0.367 -1.1176965000000009e-24
-0.366 9.55661999999999e-25
-0.365 3.146264e-24
-0.364 5.284147500000002e-24
-0.363 7.1885317e-24
-0.362 8.682112999999999e-24
-0.361 9.606303300000001e-24
-0.36 9.836182499999999e-24
-0.359 9.293853e-24
-0.358 7.958902000000002e-24
-0.357 5.874835e-24
-0.356 3.150603499999999e-24
-0.355 -4.3323999999998176e-26
-0.354 -3.4844294999999996e-24
-0.353 -6.912783500000002e-24
-0.352 -1.0049989e-23
-0.351 -1.2621130799999998e-23
-0.35 -1.43780745e-23
-0.349 -1.5122188700000002e-23
-0.348 -1.4724492500000001e-23
-0.347 -1.3141298499999998e-23
-0.346 -1.0423657999999998e-23
-0.345 -6.719363000000003e-24
-0.344 -2.266812e-24
-0.343 2.619303500000002e-24
-0.342 7.569802499999999e-24
-0.341 1.21888915e-23
-0.34 1.6086081e-23
-0.339 1.8909619850000002e-23
-0.338 2.03786e-23
-0.337 2.0310815649999996e-23
-0.336 1.86436495e-23
-0.335 1.5445698000000002e-23
-0.334 1.09175505e-23
-0.333 5.380980999999999e-24
-0.332 -7.43155999999999e-25
-0.331 -6.967003500000003e-24
-0.33 -1.2775465999999998e-23
-0.329 -1.767046e-23
-0.328 -2.12159035e-23
-0.327 -2.30793515e-23
-0.326 -2.3066253999999998e-23
-0.325 -2.1143262000000002e-23
-0.324 -1.7447771e-23
-0.323 -1.2282043000000002e-23
-0.322 -6.0915744999999956e-24
-0.321 5.711420000000011e-25
-0.32 7.094846999999996e-24
-0.319 1.2865816e-23
-0.318 1.73272655e-23
-0.317 2.0036284999999998e-23
-0.316 2.071259785e-23
-0.315 1.9273824e-23
-0.314 1.585292365e-23
-0.313 1.0794932500000001e-23
-0.312 4.631938499999998e-24
-0.311 -1.9626474999999987e-24
-0.31 -8.2373385e-24
-0.309 -1.3438171e-23
-0.308 -1.6889847004999998e-23
-0.307 -1.8074477e-23
-0.306 -1.6699670994999998e-23
-0.305 -1.2748084500000002e-23
-0.304 -6.501729000000002e-24
-0.303 1.4635670000000014e-24
-0.302 1.0315583000000001e-23
-0.301 1.90339758e-23
-0.3 2.6505051000000003e-23
-0.299 3.16356592e-23
-0.298 3.3476157999999996e-23
-0.297 3.13405065e-23
-0.296 2.4910766500000003e-23
-0.295 1.431352e-23
-0.294 1.5740499999999495e-25
-0.293 -1.6476014999999994e-23
-0.292 -3.4092168999999995e-23
-0.291 -5.0893357e-23
-0.29 -6.4932591e-23
-0.289 -7.430052799999999e-23
-0.288 -7.732999e-23
-0.287 -7.279917000000001e-23
-0.286 -6.0112875e-23
-0.285 -3.9440964999999983e-23
-0.284 -1.1795184999999998e-23
-0.283 2.0969899999999996e-23
-0.282 5.624088000000001e-23
-0.281 9.081548999999998e-23
-0.28 1.2115119644999998e-22
-0.279 1.43677055e-22
-0.278 1.5514495855e-22
-0.277 1.5299022000000002e-22
-0.276 1.3566728e-22
-0.275 1.0292473999999997e-22
-0.274 5.598614999999999e-23
-0.273 -2.391930000000011e-24
-0.272 -6.800373999999999e-23
-0.271 -1.3542844499999996e-22
-0.27 -1.98408725e-22
-0.269 -2.5035349500000003e-22
-0.268 -2.8493114999999997e-22
-0.267 -2.9670604000000003e-22
-0.266 -2.81762565e-22
-0.265 -2.3825607499999997e-22
-0.264 -1.6682935499999992e-22
-0.263 -7.084079999999996e-23
-0.262 4.3638599999999926e-23
-0.261 1.6808591e-22
-0.26 2.9204753e-22
-0.259 4.0390123e-22
-0.258 4.918146549999999e-22
-0.257 5.4483131e-22
-0.256 5.539962149999999e-22
-0.255 5.1342005e-22
-0.254 4.211752e-22
-0.253 2.7992054999999994e-22
-0.252 9.716619999999997e-23
-0.251 -1.1488575e-22
-0.25 -3.3995814999999996e-22
-0.249 -5.587669999999999e-22
-0.248 -7.5049015e-22
-0.247 -8.94545315e-22
-0.246 -9.725464000000001e-22
-0.245 -9.702740850000001e-22
-0.244 -8.7947875e-22
-0.243 -6.993278499999998e-22
-0.242 -4.373207499999998e-22
-0.241 -1.0952395000000015e-22
-0.24 2.5997479999999993e-22
-0.239 6.4043425e-22
-0.238 9.9661905e-22
-0.237 1.291643945e-21
-0.236 1.49031775e-21
-0.235 1.562736455e-21
-0.234 1.4878191499999997e-21
-0.233 1.2564482000000003e-21
-0.232 8.738705500000001e-22
-0.231 3.6103975000000017e-22
-0.23 -2.4536290000000006e-22
-0.229 -8.944046500000003e-22
-0.228 -1.5239359500000002e-21
-0.227 -2.06511215e-21
-0.226 -2.44818585e-21
-0.225 -2.6092068500000003e-21
-0.224 -2.4971403499999997e-21
-0.223 -2.0808069500000003e-21
-0.222 -1.3549816500000003e-21
-0.221 -3.4497130000000004e-22
-0.22 8.909706000000002e-22
-0.219 2.2619286e-21
-0.218 3.6476906e-21
-0.217 4.90536175e-21
-0.216 5.8791298e-21
-0.215 6.4127948500000006e-21
-0.214 6.3643955e-21
-0.213 5.621969499999998e-21
-0.212 4.119239500000001e-21
-0.211 1.8498640000000007e-21
-0.21 -1.121223000000002e-21
-0.209 -4.6508345e-21
-0.208 -8.516211499999998e-21
-0.207 -1.242041545e-20
-0.206 -1.6005086e-20
-0.205 -1.887071005e-20
-0.204 -2.0603972e-20
-0.203 -2.0811109499999998e-20
-0.202 -1.9155539500000002e-20
-0.201 -1.5397367500000006e-20
-0.2 -9.431905000000001e-21
-0.199 -1.3239150000000005e-21
-0.198 8.666000000000001e-21
-0.197 2.00662375e-20
-0.196 3.2193495e-20
-0.195 4.4169152e-20
-0.194 5.4954333e-20
-0.193 6.34042855e-20
-0.192 6.834118199999998e-20
-0.191 6.864292499999999e-20
-0.19 6.334395499999999e-20
-0.189 5.1742304999999994e-20
-0.188 3.3505840000000017e-20
-0.187 8.769350000000018e-21
-0.186 -2.1786880000000018e-20
-0.185 -5.688605000000001e-20
-0.184 -9.464057e-20
-0.183 -1.325824045e-19
-0.182 -1.6774387e-19
-0.181 -1.9679223550000003e-19
-0.18 -2.1621778499999997e-19
-0.179 -2.2257134499999994e-19
-0.178 -2.1274238000000002e-19
-0.177 -1.8426457499999995e-19
-0.176 -1.3563074999999999e-19
-0.175 -6.659520000000005e-20
-0.174 2.1560949999999978e-20
-0.173 1.258298e-19
-0.172 2.4136827000000003e-19
-0.171 3.6150789000000004e-19
-0.17 4.7790484e-19
-0.169 5.808451699999999e-19
-0.168 6.5971379e-19
-0.167 7.0362343999999985e-19
-0.166 7.021870499999999e-19
-0.165 6.464048999999999e-19
-0.164 5.296230499999998e-19
-0.163 3.4850265e-19
-0.162 1.0393400000000025e-19
-0.161 -1.9818659999999981e-19
-0.16 -5.464024500000002e-19
-0.159 -9.234469000000002e-19
-0.158 -1.3063816899999998e-18
-0.157 -1.6671872500000001e-18
-0.156 -1.97385091e-18
-0.155 -2.19197285e-18
-0.154 -2.2868724000000004e-18
-0.153 -2.22613775e-18
-0.152 -1.9825190999999997e-18
-0.151 -1.5370199999999993e-18
-0.15 -8.819959999999998e-19
-0.149 -2.403300000000084e-20
-0.148 1.0136509999999995e-18
-0.147 2.18955525e-18
-0.146 3.4432667500000004e-18
-0.145 4.696106555e-18
-0.144 5.8532588e-18
-0.143 6.807523194999999e-18
-0.142 7.444745949999998e-18
-0.141 7.650858999999998e-18
-0.14 7.32035e-18
-0.139 6.365814500000002e-18
-0.138 4.728125499999997e-18
-0.137 2.3865934999999967e-18
-0.136 -6.316215000000002e-19
-0.135 -4.2436729999999985e-18
-0.134 -8.305669999999998e-18
-0.133 -1.2610659999999998e-17
-0.132 -1.689077995e-17
-0.131 -2.082426e-17
-0.13 -2.4047756550000004e-17
-0.129 -2.6174164000000003e-17
-0.128 -2.6815766499999997e-17
-0.127 -2.5612134499999996e-17
-0.126 -2.2261670000000008e-17
-0.125 -1.6555375e-17
-0.124 -8.410834999999992e-18
-0.123 2.0959799999999958e-18
-0.122 1.4703674999999992e-17
-0.121 2.894615e-17
-0.12 4.414386100000001e-17
-0.119 5.940834650000001e-17
-0.118 7.36624225e-17
-0.117 8.567761349999999e-17
-0.116 9.41297165e-17
-0.115 9.767211e-17
-0.114 9.502533e-17
-0.113 8.507995e-17
-0.112 6.700802999999999e-17
-0.111 4.0377360000000015e-17
-0.11 5.261240000000014e-18
-0.109 -3.7664790000000005e-17
-0.108 -8.704836e-17
-0.107 -1.408171e-16
-0.106 -1.9617614900000002e-16
-0.105 -2.49654255e-16
-0.104 -2.9720481099999997e-16
-0.103 -3.343657699999999e-16
-0.102 -3.5647874000000006e-16
-0.101 -3.5896421000000005e-16
-0.1 -3.3764515e-16
-0.098999999 -2.8910689999999994e-16
-0.097999997 -2.110755e-16
-0.097000003 -1.0279375000000007e-16
-0.096000001 3.4630700000000085e-17
-0.094999999 1.979339e-16
-0.093999997 3.8149114999999995e-16
-0.093000002 5.772281749999999e-16
-0.092 7.746768275000001e-16
-0.090999998 9.61199425e-16
-0.090000004 1.1223968725e-15
-0.089000002 1.2427107499999999e-15
-0.088 1.3062148999999999e-15
-0.086999997 1.2975809500000003e-15
-0.086000003 1.2031886499999998e-15
-0.085000001 1.0123330499999997e-15
-0.083999999 7.184732500000003e-16
-0.082999997 3.2044525000000037e-16
-0.082000002 -1.7644439999999996e-16
-0.081 -7.5953375000000025e-16
-0.079999998 -1.4082304e-15
-0.079000004 -2.093835e-15
-0.078000002 -2.7798499952899995e-15
-0.077 -3.4228436499999996e-15
-0.075999998 -3.97391430471e-15
-0.075000003 -4.38077395e-15
-0.074000001 -4.590429599999999e-15
-0.072999999 -4.5524004999999995e-15
-0.071999997 -4.2223725e-15
-0.071000002 -3.5661240000000005e-15
-0.07 -2.563540999999999e-15
-0.068999998 -1.2124775000000002e-15
-0.068000004 4.678155000000001e-16
-0.067000002 2.4339765000000008e-15
-0.066 4.6168305e-15
-0.064999998 6.920998499999998e-15
-0.064000003 9.22606905e-15
-0.063000001 1.1389535999999998e-14
-0.061999999 1.3251645949999999e-14
-0.061000001 1.4642183000000003e-14
-0.059999999 1.5389121500000002e-14
-0.059 1.5328937499999995e-14
-0.057999998 1.43182535e-14
-0.057 1.2246295000000001e-14
-0.056000002 9.0475725e-15
-0.055 4.714049999999999e-15
-0.054000001 -6.941049999999968e-16
-0.052999999 -7.0400095000000015e-15
-0.052000001 -1.4104730500000006e-14
-0.050999999 -2.15860895e-14
-0.050000001 -2.9102311e-14
-0.048999999 -3.6201164e-14
-0.048 -4.23750375e-14
-0.046999998 -4.7082026999999995e-14
-0.046 -4.9772826e-14
-0.045000002 -4.9922765e-14
-0.044 -4.706801499999999e-14
-0.043000001 -4.084446e-14
-0.041999999 -3.1027305000000013e-14
-0.041000001 -1.7569184999999996e-14
-0.039999999 -6.342949999999906e-16
-0.039000001 1.9374245000000003e-14
-0.037999999 4.179669499999999e-14
-0.037 6.5711265e-14
-0.035999998 8.9943452e-14
-0.035 1.1309209749999999e-13
-0.034000002 1.33573478e-13
-0.033 1.4968393749999998e-13
-0.032000002 1.59680465e-13
-0.030999999 1.6187759e-13
-0.029999999 1.5475749000000002e-13
-0.028999999 1.3708909999999998e-13
-0.028000001 1.0805078999999992e-13
-0.027000001 6.735019000000004e-14
-0.026000001 1.5333000000000056e-14
-0.025 -4.692702000000003e-14
-0.024 -1.1756503e-13
-0.023 -1.9389804499999998e-13
-0.022 -2.72441025e-13
-0.021 -3.489723655e-13
-0.02 -4.1865349000000005e-13
-0.018999999 -4.762046195e-13
-0.017999999 -5.16135755e-13
-0.017000001 -5.330291000000001e-13
-0.016000001 -5.218645500000001e-13
-0.015 -4.783769999999998e-13
-0.014 -3.9943079999999995e-13
-0.013 -2.8339075e-13
-0.012 -1.304705000000001e-13
-0.011 5.696794999999978e-14
-0.0099999998 2.7418769999999995e-13
-0.0089999996 5.139471500000002e-13
-0.0080000004 7.664931000000001e-13
-0.0070000002 1.01969427e-12
-0.0060000001 1.25933231e-12
-0.0049999999 1.4695591299999998e-12
-0.0040000002 1.6335215399999997e-12
-0.003 1.7341448499999997e-12
-0.0020000001 1.7550572000000002e-12
-0.001 1.6816261000000001e-12
0.0 1.5020645999999996e-12
0.001 1.208556e-12
0.0020000001 7.983440000000005e-13
0.003 2.7470900000000013e-13
0.0040000002 -3.522320000000007e-13
0.0049999999 -1.0649790000000006e-12
0.0060000001 -1.8384266e-12
0.0070000002 -2.6400276e-12
0.0080000004 -3.43040265e-12
0.0089999996 -4.1644188e-12
0.0099999998 -4.79276425e-12
0.011 -5.2640051e-12
0.012 -5.5270825e-12
0.013 -5.534191e-12
0.014 -5.243925999999999e-12
0.015 -4.624573499999999e-12
0.016000001 -3.657393e-12
0.017000001 -2.339691500000001e-12
0.017999999 -6.875010000000011e-13
0.018999999 1.2623544999999997e-12
0.02 3.451013499999999e-12
0.021 5.797346e-12
0.022 8.198913e-12
0.023 1.053424455e-11
0.024 1.2666518e-11
0.025 1.4448646949999998e-11
0.026000001 1.5729734e-11
0.027000001 1.6362732500000003e-11
0.028000001 1.6213085500000002e-11
0.028999999 1.5168040999999995e-11
0.029999999 1.31462105e-11
0.030999999 1.0106872000000002e-11
0.032000002 6.058580000000003e-12
0.033 1.066350000000002e-12
0.034000002 -4.743145e-12
0.035 -1.11788255e-11
0.035999998 -1.798562e-11
0.037 -2.4848434e-11
0.037999999 -3.139996985e-11
0.039000001 -3.72326155e-11
0.039999999 -4.1914384650000003e-11
0.041000001 -4.5008665e-11
0.041999999 -4.60973005e-11
0.043000001 -4.480626999999999e-11
0.044 -4.0833015000000005e-11
0.045000002 -3.397416e-11
0.046 -2.4152215000000004e-11
0.046999998 -1.1439650000000008e-11
0.048 3.921284999999998e-12
0.048999999 2.1504780000000003e-11
0.050000001 4.0695435e-11
0.050999999 6.0691385e-11
0.052000001 8.051796000000001e-11
0.052999999 9.905272e-11
0.054000001 1.1506228500000001e-10
0.055 1.27250935e-10
0.056000002 1.3432017e-10
0.057 1.35037795e-10
0.057999998 1.283145e-10
0.059 1.1328485500000001e-10
0.059999999 8.938927000000003e-11
0.061000001 5.645317500000002e-11
0.061999999 1.4757984999999996e-11
0.063000001 -3.4900210000000034e-11
0.064000003 -9.116954500000002e-11
0.064999998 -1.52123965e-10
0.066 -2.1527137000000003e-10
0.067000002 -2.775927075e-10
0.068000004 -3.3561410500000003e-10
0.068999998 -3.855139575e-10
0.07 -4.2326470999999993e-10
0.071000002 -4.4480742500000005e-10
0.071999997 -4.462555000000001e-10
0.072999999 -4.241218999999999e-10
0.074000001 -3.755610999999999e-10
0.075000003 -2.9861725e-10
0.075999998 -1.924663999999999e-10
0.077 -5.76390499999999e-11
0.078000002 1.0378929999999987e-10
0.079000004 2.8805554999999986e-10
0.079999998 4.896275e-10
0.081 7.011981e-10
0.082000002 9.13765975e-10
0.082999997 1.11681117e-09
0.083999999 1.298573725e-09
0.085000001 1.4464347300000001e-09
0.086000003 1.5473984000000002e-09
0.086999997 1.588666e-09
0.088 1.5582892500000002e-09
0.089000002 1.4458808499999998e-09
0.090000004 1.2433597499999996e-09
0.090999998 9.457009e-10
0.092 5.516499999999997e-10
0.093000002 6.436499999999969e-11
0.093999997 -5.080429999999994e-10
0.094999999 -1.1521339999999997e-09
0.096000001 -1.84895485e-09
0.097000003 -2.5740775500000003e-09
0.097999997 -3.2979096350000004e-09
0.098999999 -3.98628445e-09
0.1 -4.601355315e-09
0.101 -5.1027895e-09
0.102 -5.449255699999999e-09
0.103 -5.600175e-09
0.104 -5.517693000000001e-09
0.105 -5.1688255e-09
0.106 -4.5276855e-09
0.107 -3.577714000000001e-09
0.108 -2.3138254999999982e-09
0.109 -7.443329999999985e-10
0.11 1.1074404999999981e-09
0.111 3.201991999999999e-09
0.112 5.4830245000000006e-09
0.113 7.877485e-09
0.114 1.0296355e-08
0.115 1.2636255750000001e-08
0.116 1.4781914499999997e-08
0.117 1.660949575e-08
0.118 1.79907865e-08
0.119 1.8798147e-08
0.12 1.8910139000000003e-08
0.121 1.82176905e-08
0.122 1.6630547e-08
0.123 1.4083824999999993e-08
0.124 1.0544435e-08
0.125 6.016955000000007e-09
0.126 5.487600000000038e-10
0.127 -5.765930000000008e-09
0.128 -1.2783515000000003e-08
0.129 -2.03101525e-08
0.13 -2.81028505e-08
0.131 -3.5872845499999995e-08
0.132 -4.32913125e-08
0.133 -4.99974735e-08
0.134 -5.560916699999999e-08
0.135 -5.973568349999999e-08
0.136 -6.199271500000002e-08
0.137 -6.201894500000001e-08
0.138 -5.949398999999998e-08
0.139 -5.415708e-08
0.14 -4.5825625e-08
0.141 -3.441323000000002e-08
0.142 -1.9946194999999995e-08
0.143 -2.57755999999998e-09
0.144 1.740202999999999e-08
0.145 3.955743999999998e-08
0.146 6.330714e-08
0.147 8.792674e-08
0.148 1.1255856499999999e-07
0.149 1.362278405e-07
0.15 1.5786533999999998e-07
0.151 1.763367145e-07
0.152 1.9047801499999997e-07
0.153 1.9913689e-07
0.154 2.01218535e-07
0.155 1.9573526999999997e-07
0.156 1.8185817500000004e-07
0.157 1.5896930000000005e-07
0.158 1.2671244999999992e-07
0.159 8.503989999999998e-08
0.16 3.425425000000013e-08
0.161 -2.4958000000000064e-08
0.162 -9.150360000000005e-08
0.163 -1.6387104999999997e-07
0.164 -2.401333e-07
0.165 -3.17966475e-07
0.166 -3.9468486499999995e-07
0.167 -4.67293325e-07
0.168 -5.32557365e-07
0.169 -5.870902e-07
0.17 -6.2745552e-07
0.171 -6.5028435e-07
0.172 -6.524039e-07
0.173 -6.309739999999999e-07
0.174 -5.836281000000001e-07
0.175 -5.086152000000001e-07
0.176 -4.0493579999999993e-07
0.177 -2.724690500000001e-07
0.178 -1.1208394999999984e-07
0.179 7.427080000000014e-08
0.18 2.8350164999999986e-07
0.181 5.113371500000001e-07
0.182 7.523303500000002e-07
0.183 9.998993e-07
0.184 1.2464108999999998e-06
0.185 1.48330757e-06
0.186 1.7012773500000001e-06
0.187 1.8904678300000001e-06
0.188 2.0407396500000003e-06
0.189 2.1419578000000002e-06
0.19 2.1843129e-06
0.191 2.1586636500000007e-06
0.192 2.056902e-06
0.193 1.8723149999999996e-06
0.194 1.5999460000000008e-06
0.195 1.2369425000000004e-06
0.196 7.828669999999995e-07
0.197 2.399724999999989e-07
0.198 -3.8657499999999977e-07
0.199 -1.0885434999999997e-06
0.2 -1.8545535000000003e-06
0.201 -2.6700789999999997e-06
0.202 -3.51754785e-06
0.203 -4.37653275e-06
0.204 -5.2240438e-06
0.205 -6.0349236000000005e-06
0.206 -6.78233685e-06
0.207 -7.438354149999999e-06
0.208 -7.974617500000001e-06
0.209 -8.363075500000001e-06
0.21 -8.576775499999997e-06
0.211 -8.590699e-06
0.212 -8.382605500000002e-06
0.213 -7.933875499999998e-06
0.214 -7.230338499999998e-06
0.215 -6.2630375000000035e-06
0.216 -5.028916500000005e-06
0.217 -3.531422499999996e-06
0.218 -1.7809695e-06
0.219 2.0473099999999678e-07
0.22 2.4005019999999993e-06
0.221 4.7737255e-06
0.222 7.284531e-06
0.223 9.8862005e-06
0.224 1.2525760999999998e-05
0.225 1.51447825e-05
0.226 1.7680367e-05
0.227 2.00663003e-05
0.228 2.2234371499999997e-05
0.229 2.41158242e-05
0.23 2.5642917999999997e-05
0.231 2.6750573e-05
0.232 2.73780175e-05
0.233 2.7470504999999994e-05
0.234 2.6980934999999993e-05
0.235 2.5871385e-05
0.236 2.4114610000000015e-05
0.237 2.1695324999999994e-05
0.238 1.861125999999999e-05
0.239 1.4874065000000005e-05
0.24 1.0509960000000005e-05
0.241 5.559999999999989e-06
0.242 8.01799999999992e-08
0.243 -5.85880499999999e-06
0.244 -1.2172154999999994e-05
0.245 -1.8761854999999998e-05
0.246 -2.5517819999999996e-05
0.247 -3.2319295e-05
0.248 -3.903659000000001e-05
0.249 -4.5532992499999995e-05
0.25 -5.166682849999999e-05
0.251 -5.72937115e-05
0.252 -6.22688805e-05
0.253 -6.6449551e-05
0.254 -6.9697286e-05
0.255 -7.188031499999998e-05
0.256 -7.2875735e-05
0.257 -7.257157e-05
0.258 -7.086863499999998e-05
0.259 -6.768219499999999e-05
0.26 -6.2943275e-05
0.261 -5.6599790000000006e-05
0.262 -4.861733e-05
0.263 -3.8979555000000026e-05
0.264 -2.7688319999999978e-05
0.265 -1.476347999999993e-05
0.266 -2.4251500000004817e-07
0.267 1.5820324999999993e-05
0.268 3.3355185000000015e-05
0.269 5.2277714999999956e-05
0.27 7.249048000000001e-05
0.271 9.3884655e-05
0.272 0.00011634171499999996
0.273 0.000139735155
0.274 0.00016393226
0.275 0.000188795845
0.276 0.00021418594500000003
0.277 0.00023996131999999998
0.278 0.000265981015
0.279 0.000292105515
0.28 0.0003181980150000001
0.281 0.0003441250999999999
0.282 0.0003697577999999999
0.283 0.0003949721500000001
0.284 0.00041964910000000005
0.285 0.00044367570000000006
0.286 0.0004669445499999998
0.287 0.0004893539499999998
0.288 0.00051080845
0.289 0.0005312184500000002
0.29 0.00055049995
0.291 0.0005685754
0.292 0.0005853738499999998
0.293 0.00060083
0.294 0.0006148859500000005
0.295 0.0006274920000000002
0.296 0.0006386062999999999
0.297 0.0006481962499999994
0.298 0.0006562398499999999
0.299 0.0006627270000000004
0.3 0.0006676599999999999
0.301 0.0006710565000000003
0.302 0.0006729495000000002
0.303 0.0006733874999999995
0.304 0.0006724409999999992
0.305 0.0006702000000000002
0.306 0.0006667705000000006
0.307 0.0006622854999999996
0.308 0.0006568984999999996
0.309 0.0006507829999999999
0.31 0.000644138
0.311 0.0006371800000000001
0.312 0.0006301450000000002
0.313 0.0006232880000000002
0.314 0.0006168805000000002
0.315 0.0006112039999999994
0.316 0.0006065484999999994
0.317 0.0006032109999999999
0.318 0.0006014890000000016
0.319 0.0006016769999999992
0.32 0.0006040579999999979
0.321 0.0006089050000000018
0.322 0.0006164740000000013
0.323 0.0006269930000000001
0.324 0.0006406640000000003
0.325 0.0006576599999999998
0.326 0.0006781144999999983
0.327 0.000702122499999999
0.328 0.0007297375
0.329 0.000760966000000001
0.33 0.0007957695000000003
0.331 0.0008340620000000005
0.332 0.000875714000000001
0.333 0.0009205489999999986
0.334 0.0009683464999999987
0.335 0.0010188489999999988
0.336 0.0010717625000000019
0.337 0.0011267600000000023
0.338 0.001183489999999998
0.339 0.0012415809999999996
0.34 0.0013006470000000016
0.341 0.0013602945000000006
0.342 0.0014201305000000003
0.343 0.0014797674999999983
0.344 0.0015388339999999996
0.345 0.001596973500000002
0.346 0.0016538559999999978
0.347 0.0017091874999999976
0.348 0.0017627035000000026
0.349 0.0018141835000000015
0.35 0.0018634519999999987
0.351 0.0019103735
0.352 0.0019548625000000027
0.353 0.0019968784999999972
0.354 0.0020364294999999965
0.355 0.0020735710000000015
0.356 0.0021083965000000013
0.357 0.0021410385
0.358 0.0021716715000000006
0.359 0.0022004969999999987
0.36 0.002227741999999997
0.361 0.0022536625000000024
0.362 0.0022785225000000048
0.363 0.0023025989999999976
0.364 0.0023261779999999956
0.365 0.0023495515
0.366 0.0023730025
0.367 0.0023968055000000007
0.368 0.002421227999999999
0.369 0.002446524999999998
0.37 0.002472937000000008
0.371 0.002500700000000006
0.372 0.0025300099999999936
0.373 0.0025610499999999987
0.374 0.0025940100000000025
0.375 0.0026290399999999974
0.376 0.002666274999999997
0.377 0.0027058599999999983
0.378 0.002747910000000005
0.379 0.002792530000000006
0.38 0.002839834999999996
0.381 0.0028899099999999964
0.382 0.0029428550000000003
0.383 0.0029987599999999944
0.384 0.003057699999999997
0.385 0.0031197600000000096
0.386 0.003185025000000002
0.387 0.0032535799999999955
0.388 0.0033254800000000004
0.389 0.003400780000000004
0.39 0.0034795299999999963
0.391 0.00356177999999999
0.392 0.003647535000000004
0.393 0.0037367800000000038
0.394 0.0038295150000000003
0.395 0.003925675000000001
0.396 0.004025180000000002
0.397 0.004127919999999996
0.398 0.004233740000000004
0.399 0.004342485000000002
0.4 0.004453934999999997
0.401 0.004567835000000007
0.402 0.004683920000000002
0.403 0.004801880000000001
0.404 0.00492141
0.405 0.005042159999999998
0.406 0.005163759999999988
0.407 0.005285859999999991
0.408 0.005408080000000006
0.409 0.005530080000000007
0.41 0.005651525000000006
0.411 0.0057720700000000015
0.412 0.005891455000000003
0.413 0.006009419999999999
0.414 0.006125775
0.415 0.006240385000000003
0.416 0.006353129999999994
0.417 0.006464004999999999
0.418 0.006573065000000006
0.419 0.006680400000000005
0.42 0.0067861949999999845
0.421 0.00689069499999999
0.422 0.006994205000000003
0.423 0.0070971050000000055
0.424 0.007199800000000006
0.425 0.007302784999999999
0.426 0.007406585000000006
0.427 0.007511725000000002
0.428 0.007618780000000001
0.429 0.007728349999999995
0.43 0.007841014999999972
0.431 0.007957350000000005
0.432 0.008077950000000032
0.433 0.008203324999999992
0.434 0.008333949999999982
0.435 0.008470305000000006
0.436 0.00861282500000001
0.437 0.008761845000000002
0.438 0.008917615000000002
0.439 0.009080374999999988
0.44 0.00925028999999999
0.441 0.009427454999999989
0.442 0.009611905000000009
0.443 0.009803580000000001
0.444 0.01000236999999999
0.445 0.01020814500000001
0.446 0.010420720000000007
0.447 0.01063981499999998
0.448 0.010865165000000006
0.449 0.011096495000000041
0.45 0.01133344000000001
0.451 0.011575684999999976
0.452 0.011822909999999966
0.453 0.01207474999999999
0.454 0.012330860000000003
0.455 0.012590950000000009
0.456 0.012854730000000017
0.457 0.013121919999999987
0.458 0.013392240000000005
0.459 0.013665475000000028
0.46 0.013941464999999988
0.461 0.01421999499999997
0.462 0.014500935000000013
0.463 0.01478418000000001
0.464 0.015069625000000027
0.465 0.015357250000000029
0.466 0.01564698999999998
0.467 0.015938799999999934
0.468 0.016232754999999946
0.469 0.016528795000000047
0.47 0.016826970000000035
0.471 0.01712737500000002
0.472 0.017430010000000013
0.473 0.017735010000000002
0.474 0.018042509999999998
0.475 0.018352559999999973
0.476 0.01866528500000001
0.477 0.018980924999999975
0.478 0.019299604999999952
0.479 0.019621555000000065
0.48 0.019947100000000023
0.481 0.020276449999999953
0.482 0.020609849999999968
0.483 0.02094780000000001
0.484 0.02129065000000004
0.485 0.021638750000000012
0.486 0.02199274999999996
0.487 0.022353000000000005
0.488 0.02271995000000004
0.489 0.023094449999999985
0.49 0.023476850000000035
0.491 0.023867750000000007
0.492 0.02426795
0.493 0.024677850000000025
0.494 0.02509815
0.495 0.025529449999999988
0.496 0.02597224999999993
0.497 0.026427100000000002
0.498 0.026894450000000014
0.499 0.027374749999999955
0.5 0.027868350000000028
0.501 0.028375400000000058
0.502 0.02889614999999998
0.503 0.029430899999999947
0.504 0.02997949999999997
0.505 0.030541799999999973
0.506 0.03111785000000009
0.507 0.03170730000000002
0.508 0.03230984999999995
0.509 0.032925150000000104
0.51 0.033552649999999955
0.511 0.03419179999999985
0.512 0.03484210000000007
0.513 0.03550295000000016
0.514 0.03617349999999993
0.515 0.036853249999999886
0.516 0.03754160000000003
0.517 0.03823775000000001
0.518 0.038941199999999954
0.519 0.03965130000000009
0.52 0.04036745000000011
0.521 0.04108934999999986
0.522 0.041816549999999945
0.523 0.04254870000000007
0.524 0.043285699999999955
0.525 0.04402729999999993
0.526 0.044773400000000046
0.527 0.045524200000000015
0.528 0.04627984999999993
0.529 0.04704060000000012
0.53 0.047806850000000026
0.531 0.0485789999999999
0.532 0.04935765000000005
0.533 0.05014330000000002
0.534 0.05093649999999998
0.535 0.05173815000000005
0.536 0.05254899999999996
0.537 0.05336974999999995
0.538 0.05420129999999998
0.539 0.05504445000000008
0.54 0.055899950000000115
0.541 0.05676864999999977
0.542 0.05765139999999986
0.543 0.05854910000000018
0.544 0.059462550000000246
0.545 0.06039225000000009
0.546 0.06133904999999973
0.547 0.062303849999999925
0.548 0.06328720000000021
0.549 0.06428965000000006
0.55 0.06531154999999979
0.551 0.06635364999999978
0.552 0.06741629999999998
0.553 0.06850005000000024
0.554 0.06960525000000017
0.555 0.07073209999999999
0.556 0.0718812
0.557 0.07305264999999983
0.558 0.07424659999999987
0.559 0.07546309999999994
0.56 0.07670240000000003
0.561 0.07796465000000023
0.562 0.07924974999999994
0.563 0.08055754999999974
0.564 0.08188835000000014
0.565 0.08324205000000018
0.566 0.08461810000000002
0.567 0.08601654999999979
0.568 0.08743739999999985
0.569 0.08888020000000028
0.57 0.09034464999999993
0.571 0.09183039999999985
0.572 0.09333725000000018
0.573 0.09486470000000016
0.574 0.09641225000000013
0.575 0.09798004999999983
0.576 0.09956749999999995
0.577 0.10117399999999986
0.578 0.10279925000000005
0.579 0.1044432500000002
0.58 0.10610565000000001
0.581 0.10778605000000005
0.582 0.10948460000000008
0.583 0.11120134999999991
0.584 0.11293600000000002
0.585 0.11468804999999974
0.586 0.11645824999999943
0.587 0.11824739999999997
0.588 0.12005510000000026
0.589 0.12188175000000005
0.59 0.12372804999999992
0.591 0.12559430000000002
0.592 0.12748164999999984
0.593 0.12939090000000025
0.594 0.13132230000000025
0.595 0.13327734999999993
0.596 0.1352567999999997
0.597 0.1372613000000003
0.598 0.13929199999999994
0.599 0.14135039999999935
0.6 0.1434375000000006
0.601 0.14555370000000012
0.602 0.14770084999999994
0.603 0.14987965000000003
0.604 0.1520907999999996
0.605 0.1543361500000001
0.606 0.15661609999999987
0.607 0.15893130000000041
0.608 0.1612832500000005
0.609 0.1636727499999996
0.61 0.1660994999999996
0.611 0.16856499999999996
0.612 0.1710700000000004
0.613 0.17361400000000013
0.614 0.1761985
0.615 0.1788235
0.616 0.1814890000000001
0.617 0.18419499999999966
0.618 0.18694299999999947
0.619 0.18973250000000014
0.62 0.19256250000000025
0.621 0.19543400000000052
0.622 0.1983474999999997
0.623 0.20130249999999908
0.624 0.2042980000000006
0.625 0.2073350000000003
0.626 0.2104130000000001
0.627 0.21353200000000008
0.628 0.21669149999999954
0.629 0.21989249999999988
0.63 0.2231339999999996
0.631 0.22641450000000074
0.632 0.22973650000000004
0.633 0.23309849999999943
0.634 0.23649950000000017
0.635 0.23994149999999972
0.636 0.243423
0.637 0.24694450000000037
0.638 0.2505055000000001
0.639 0.25410600000000055
0.64 0.2577480000000006
0.641 0.2614294999999999
0.642 0.26515099999999936
0.643 0.2689139999999997
0.644 0.27271750000000083
0.645 0.2765625000000001
0.646 0.2804504999999997
0.647 0.28438000000000013
0.648 0.2883524999999995
0.649 0.29236999999999935
0.65 0.2964320000000003
0.651 0.30054000000000036
0.652 0.30469450000000026
0.653 0.3088969999999995
0.654 0.3131494999999995
0.655 0.31745100000000026
0.656 0.32180299999999973
0.657 0.3262084999999996
0.658 0.3306690000000006
0.659 0.33518450000000005
0.66 0.33975699999999937
0.661 0.3443870000000007
0.662 0.3490760000000008
0.663 0.3538269999999997
0.664 0.358639999999999
0.665 0.3635164999999993
0.666 0.36845850000000074
0.667 0.3734645
0.668 0.3785374999999984
0.669 0.38368050000000176
0.67 0.3888925000000004
0.671 0.3941734999999999
0.672 0.3995245000000015
0.673 0.404945999999998
0.674 0.41043949999999935
0.675 0.4160060000000018
0.676 0.4216445000000012
0.677 0.42735649999999964
0.678 0.43314099999999844
0.679 0.4389974999999995
0.68 0.44492749999999964
0.681 0.4509320000000002
0.682 0.45700850000000043
0.683 0.46315700000000026
0.684 0.4693780000000004
0.685 0.47566999999999876
0.686 0.4820350000000009
0.687 0.48847150000000183
0.688 0.49497899999999834
0.689 0.5015589999999979
0.69 0.5082115000000004
0.691 0.5149345000000005
0.692 0.5217265000000013
0.693 0.5285909999999997
0.694 0.535526499999999
0.695 0.5425330000000019
0.696 0.5496129999999985
0.697 0.5567650000000001
0.698 0.5639885000000006
0.699 0.5712849999999994
0.7 0.5786555000000007
0.701 0.5860999999999991
0.702 0.5936204999999999
0.703 0.6012170000000008
0.704 0.6088899999999995
0.705 0.6166405000000003
0.706 0.6244695000000018
0.707 0.632378
0.708 0.6403669999999992
0.709 0.6484390000000001
0.71 0.6565954999999994
0.711 0.6648364999999999
0.712 0.6731644999999998
0.713 0.6815795000000017
0.714 0.6900835000000003
0.715 0.6986784999999958
0.716 0.7073659999999984
0.717 0.7161490000000043
0.718 0.7250260000000032
0.719 0.7339984999999999
0.72 0.7430699999999969
0.721 0.7522409999999974
0.722 0.761513499999999
0.723 0.7708905000000004
0.724 0.780372500000005
0.725 0.7899564999999978
0.726 0.7996480000000002
0.727 0.8094474999999993
0.728 0.8193544999999971
0.729 0.8293720000000034
0.73 0.8395000000000017
0.731 0.8497415000000018
0.732 0.8600939999999977
0.733 0.8705564999999984
0.734 0.8811329999999991
0.735 0.8918260000000002
0.736 0.9026319999999999
0.737 0.9135519999999996
0.738 0.924585000000003
0.739 0.9357314999999974
0.74 0.9469950000000011
0.741 0.9583715000000036
0.742 0.9698619999999949
0.743 0.9814684999999999
0.744 0.9931885000000011
0.745 1.005019499999998
0.746 1.0169635000000041
0.747 1.0290240000000002
0.748 1.0411979999999978
0.749 1.0534830000000022
0.75 1.0658814999999975
0.751 1.0783929999999964
0.752 1.0910180000000027
0.753 1.1037600000000025
0.754 1.1166150000000006
0.755 1.1295835000000003
0.756 1.142666
0.757 1.155864499999997
0.758 1.1691795
0.759 1.182614000000003
0.76 1.196167499999996
0.761 1.209837500000001
0.762 1.2236324999999997
0.763 1.237549999999997
0.764 1.2515900000000033
0.765 1.265757499999999
0.766 1.2800519999999969
0.767 1.2944704999999979
0.768 1.3090200000000065
0.769 1.3237000000000034
0.77 1.3385149999999923
0.771 1.3534650000000055
0.772 1.3685499999999997
0.773 1.3837699999999964
0.774 1.3991349999999994
0.775 1.4146399999999957
0.776 1.4302800000000055
0.777 1.446065
0.778 1.4619950000000002
0.779 1.4780749999999974
0.78 1.4942899999999975
0.781 1.5106500000000034
0.782 1.5271649999999974
0.783 1.543829999999999
0.784 1.5606400000000067
0.785 1.5776000000000006
0.786 1.594714999999993
0.787 1.6119750000000024
0.788 1.6293899999999997
0.789 1.6469599999999955
0.79 1.6646750000000081
0.791 1.682540000000007
0.792 1.7005649999999957
0.793 1.7187449999999933
0.794 1.737074999999999
0.795 1.7555550000000013
0.796 1.7741950000000044
0.797 1.792990000000006
0.798 1.8119299999999918
0.799 1.8310299999999997
0.8 1.8502900000000082
0.801 1.869699999999992
0.802 1.8892699999999973
0.803 1.90899
0.804 1.9288650000000014
0.805 1.9489050000000046
0.806 1.9690899999999925
0.807 1.9894400000000039
0.808 2.0099450000000028
0.809 2.030599999999999
0.81 2.051419999999997
0.811 2.0723999999999956
0.812 2.093530000000002
0.813 2.114814999999996
0.814 2.1362650000000034
0.815 2.1578700000000093
0.816 2.179635000000004
0.817 2.2015649999999907
0.818 2.2236499999999975
0.819 2.245895000000005
0.82 2.268305000000003
0.821 2.2908799999999925
0.822 2.313615000000004
0.823 2.3365150000000066
0.824 2.359564999999996
0.825 2.3827749999999956
0.826 2.4061799999999973
0.827 2.4297400000000082
0.828 2.4534500000000055
0.829 2.4773399999999985
0.83 2.5014049999999868
0.831 2.5256449999999915
0.832 2.5500450000000066
0.833 2.574615000000015
0.834 2.5993649999999984
0.835 2.624284999999996
0.836 2.6493799999999883
0.837 2.6746650000000023
0.838 2.7001250000000105
0.839 2.7257449999999865
0.84 2.751545000000003
0.841 2.777529999999995
0.842 2.8037000000000067
0.843 2.8300600000000187
0.844 2.85658999999998
0.845 2.8832899999999992
0.846 2.91018500000002
0.847 2.9372499999999904
0.848 2.9645049999999817
0.849 2.991944999999993
0.85 3.019545000000016
0.851 3.0473350000000163
0.852 3.0753099999999933
0.853 3.103459999999987
0.854 3.1317799999999942
0.855 3.1602799999999984
0.856 3.1889549999999973
0.857 3.217800000000011
0.858 3.2468350000000026
0.859 3.2760300000000053
0.86 3.305400000000003
0.861 3.334949999999996
0.862 3.364660000000001
0.863 3.3945450000000004
0.864 3.424589999999989
0.865 3.454809999999995
0.866 3.485205000000016
0.867 3.5157650000000076
0.868 3.5464899999999897
0.869 3.5773749999999835
0.87 3.6084200000000095
0.871 3.6396400000000093
0.872 3.6710300000000013
0.873 3.7025800000000046
0.874 3.7343000000000006
0.875 3.7661849999999886
0.876 3.7982349999999894
0.877 3.8304500000000026
0.878 3.8628250000000053
0.879 3.895375000000003
0.88 3.928099999999995
0.881 3.9609699999999934
0.882 3.994010000000006
0.883 4.027225000000014
0.884 4.060599999999988
0.885 4.094165000000007
0.886 4.1278799999999904
0.887 4.161754999999983
0.888 4.195815000000019
0.889 4.230019999999995
0.89 4.264390000000007
0.891 4.298939999999992
0.892 4.333649999999989
0.893 4.368505000000013
0.894 4.403550000000016
0.895 4.438754999999986
0.896 4.474100000000005
0.897 4.509624999999998
0.898 4.545319999999962
0.899 4.581155000000018
0.9 4.617145000000017
0.901 4.653304999999987
0.902 4.689629999999993
0.903 4.726090000000023
0.904 4.762715000000001
0.905 4.799499999999989
0.906 4.836425000000026
0.907 4.87351999999999
0.908 4.910749999999979
0.909 4.9481149999999925
0.91 4.98562499999999
0.911 5.023300000000022
0.912 5.061109999999991
0.913 5.0990600000000095
0.914 5.137175000000018
0.915 5.175405000000001
0.916 5.213750000000001
0.917 5.252239999999986
0.918 5.290870000000019
0.919 5.329634999999989
0.92 5.368514999999976
0.921 5.407515000000005
0.922 5.446630000000008
0.923 5.485859999999985
0.924 5.52523499999999
0.925 5.564700000000024
0.926 5.604255000000004
0.927 5.643955000000011
0.928 5.683745000000005
0.929 5.723629999999967
0.93 5.763629999999989
0.931 5.803725000000023
0.932 5.843910000000001
0.933 5.884185000000008
0.934 5.924564999999987
0.935 5.965029999999973
0.936 6.005585000000034
0.937 6.046239999999998
0.938 6.086984999999992
0.939 6.127800000000011
0.94 6.168709999999997
0.941 6.2097100000000145
0.942 6.250780000000011
0.943 6.291919999999989
0.944 6.333154999999977
0.945 6.374484999999977
0.946 6.415860000000012
0.947 6.457300000000006
0.948 6.4988350000000095
0.949 6.540470000000005
0.95 6.5821449999999695
0.951 6.623895000000026
0.952 6.6657099999999945
0.953 6.707570000000001
0.954 6.749529999999998
0.955 6.791529999999965
0.956 6.833555000000007
0.957 6.875650000000028
0.958 6.917814999999987
0.959 6.9600549999999926
0.96 7.002290000000018
0.961 7.044569999999951
0.962 7.086900000000031
0.963 7.129225000000044
0.964 7.171605000000011
0.965 7.213979999999998
0.966 7.256350000000005
0.967 7.298774999999965
0.968 7.34124499999992
0.969 7.383665000000074
0.97 7.426085000000055
0.971 7.468509999999928
0.972 7.510885000000002
0.973 7.553305000000068
0.974 7.5957249999999625
0.975 7.638099999999949
0.976 7.680435000000009
0.977 7.722715000000028
0.978 7.764995000000048
0.979 7.807274999999982
0.98 7.849464999999927
0.981 7.891609999999965
0.982 7.933750000000024
0.983 7.9758000000000076
0.984 8.017805
0.985 8.059744999999989
0.986 8.101690000000046
0.987 8.143550000000008
0.988 8.185299999999978
0.989 8.226949999999999
0.99 8.26854999999996
0.991 8.310050000000063
0.992 8.351500000000014
0.993 8.392849999999934
0.994 8.434099999999994
0.995 8.475299999999992
0.996 8.516300000000006
0.997 8.557200000000078
0.998 8.598049999999999
0.999 8.638799999999975
1.0 8.679349999999967
1.001 8.719800000000014
1.002 8.760150000000024
1.003 8.800400000000003
1.004 8.84045
1.005 8.880349999999988
1.006 8.92015000000003
1.007 8.95984999999995
1.008 8.999349999999975
1.009 9.038600000000045
1.01 9.07779999999997
1.011 9.116750000000023
1.012 9.155550000000071
1.013 9.194249999999997
1.014 9.232649999999994
1.015 9.270899999999985
1.016 9.309049999999939
1.017 9.346899999999966
1.018 9.384500000000038
1.019 9.421950000000015
1.02 9.45920000000001
1.021 9.496250000000025
1.022 9.533049999999998
1.023 9.569549999999955
1.024 9.60589999999999
1.025 9.641999999999983
1.026 9.677749999999987
1.027 9.713350000000071
1.028 9.748599999999993
1.029 9.783549999999984
1.03 9.818299999999995
1.031 9.852799999999963
1.032 9.887000000000002
1.033 9.920850000000053
1.034 9.954350000000028
1.035 9.987549999999986
1.036 10.020450000000016
1.037 10.053049999999946
1.038 10.085349999999945
1.039 10.11730000000004
1.04 10.148850000000001
1.041 10.180049999999971
1.042 10.210950000000013
1.043 10.241450000000006
1.044 10.271600000000008
1.045 10.301350000000049
1.046 10.330749999999925
1.047 10.3597999999999
1.048 10.38845
1.049 10.416650000000075
1.05 10.444500000000161
1.051 10.471999999999912
1.052 10.498999999999924
1.053 10.525600000000148
1.054 10.551800000000062
1.055 10.577499999999892
1.056 10.602799999999933
1.057 10.627700000000011
1.058 10.652100000000004
1.059 10.676050000000062
1.06 10.699500000000036
1.061 10.722499999999899
1.062 10.745049999999999
1.063 10.767100000000015
1.064 10.788699999999922
1.065 10.809850000000065
1.066 10.830449999999978
1.067 10.850500000000006
1.068 10.870050000000123
1.069 10.889000000000038
1.07 10.907449999999868
1.071 10.925449999999934
1.072 10.942850000000142
1.073 10.959699999999946
1.074 10.975999999999868
1.075 10.991750000000078
1.076 11.006950000000057
1.077 11.021550000000005
1.078 11.03560000000007
1.079 11.049049999999928
1.08 11.061799999999982
1.081 11.073950000000005
1.082 11.085599999999946
1.083 11.096650000000027
1.084 11.106949999999983
1.085 11.116700000000055
1.086 11.12579999999995
1.087 11.134149999999892
1.088 11.141950000000122
1.089 11.14905000000003
1.09 11.155499999999929
1.091 11.161250000000026
1.092 11.166249999999996
1.093 11.170549999999988
1.094 11.174199999999974
1.095 11.17710000000001
1.096 11.179250000000092
1.097 11.180700000000023
1.098 11.181449999999975
1.099 11.181400000000002
1.1 11.180499999999954
1.101 11.17900000000005
1.102 11.17675000000002
1.103 11.17354999999997
1.104 11.169700000000088
1.105 11.165099999999907
1.106 11.159549999999879
1.107 11.153300000000046
1.108 11.146300000000089
1.109 11.138450000000057
1.11 11.129749999999952
1.111 11.120149999999974
1.112 11.109850000000018
1.113 11.098699999999988
1.114 11.086649999999914
1.115 11.073799999999911
1.116 11.060000000000063
1.117 11.045400000000114
1.118 11.02994999999992
1.119 11.013600000000027
1.12 10.996400000000058
1.121 10.978249999999898
1.122 10.959250000000011
1.123 10.93940000000005
1.124 10.918550000000096
1.125 10.896749999999948
1.126 10.8740999999999
1.127 10.850600000000126
1.128 10.826050000000038
1.129 10.80054999999993
1.13 10.774099999999974
1.131 10.746699999999997
1.132 10.718350000000001
1.133 10.688950000000037
1.134 10.6587
1.135 10.62744999999997
1.136 10.595099999999997
1.137 10.56175000000003
1.138 10.52740000000007
1.139 10.492099999999914
1.14 10.455749999999965
1.141 10.418300000000075
1.142 10.379850000000017
1.143 10.340399999999965
1.144 10.299799999999998
1.145 10.258150000000063
1.146 10.215499999999961
1.147 10.171699999999943
1.148 10.126799999999985
1.149 10.080950000000005
1.15 10.033899999999964
1.151 9.985700000000007
1.152 9.93655000000003
1.153 9.886299999999938
1.154 9.834799999999984
1.155 9.782150000000115
1.156 9.728500000000077
1.157 9.673600000000004
1.158 9.617649999999964
1.159 9.560599999999981
1.16 9.502299999999963
1.161 9.442900000000003
1.162 9.382299999999983
1.163 9.320549999999873
1.164 9.25765000000002
1.165 9.193550000000105
1.166 9.128350000000077
1.167 9.061949999999985
1.168 8.994249999999884
1.169 8.925349999999895
1.17 8.855299999999989
1.171 8.784050000000022
1.172 8.711599999999994
1.173 8.637900000000101
1.174 8.563050000000121
1.175 8.486949999999931
1.176 8.409549999999905
1.177 8.330999999999964
1.178 8.251150000000013
1.179 8.1701
1.18 8.087850000000097
1.181 8.004349999999986
1.182 7.919549999999866
1.183 7.833450000000082
1.184 7.746150000000062
1.185 7.6576000000000075
1.186 7.5677499999999425
1.187 7.476550000000068
1.188 7.384200000000105
1.189 7.290499999999985
1.19 7.195450000000054
1.191 7.09930000000001
1.192 7.001799999999982
1.193 6.90294999999997
1.194 6.802749999999976
1.195 6.7012499999999715
1.196 6.598499999999931
1.197 6.494500000000028
1.198 6.389149999999969
1.199 6.282499999999899
1.2 6.1745000000000205
1.201 6.065149999999984
1.202 5.954500000000112
1.203 5.84245000000011
1.204 5.7291000000000984
1.205 5.614599999999998
1.206 5.498749999999913
1.207 5.3813499999999515
1.208 5.2626999999999535
1.209 5.142749999999946
1.21 5.021300000000034
1.211 4.898600000000086
1.212 4.77475000000005
1.213 4.649350000000135
1.214 4.522499999999943
1.215 4.39450000000001
1.216 4.26525000000004
1.217 4.134549999999793
1.218 4.002250000000041
1.219 3.8686999999999054
1.22 3.7340500000000025
1.221 3.5979000000001955
1.222 3.4602499999997898
1.223 3.32144999999999
1.224 3.1811999999999117
1.225 3.03944999999993
1.226 2.8966000000001797
1.227 2.752450000000073
1.228 2.606800000000062
1.229 2.4598000000000675
1.23 2.3115000000000636
1.231 2.1617999999997557
1.232 2.0107499999998115
1.233 1.8583500000002307
1.234 1.7046999999999202
1.235 1.5496999999999734
1.236 1.3932500000000958
1.237 1.2354999999998617
1.238 1.0763999999999911
1.239 0.9160500000000849
1.24 0.7544000000001688
1.241 0.5912000000000278
1.242 0.42674999999985086
1.243 0.26095000000003754
1.244 0.09384999999986765
1.245 -0.07449999999999124
1.246 -0.24419999999983344
1.247 -0.41515000000005853
1.248 -0.58744999999992
1.249 -0.7611000000001117
1.25 -0.9359999999999924
1.251 -1.1121999999998828
1.252 -1.2897000000001295
1.253 -1.4685000000000392
1.254 -1.6485999999999583
1.255 -1.830049999999861
1.256 -2.0128000000001203
1.257 -2.1966000000001733
1.258 -2.381749999999863
1.259 -2.568399999999804
1.26 -2.756150000000207
1.261 -2.9450500000000046
1.262 -3.135399999999733
1.263 -3.3270500000001646
1.264 -3.519849999999991
1.265 -3.713899999999853
1.266 -3.909300000000046
1.267 -4.105849999999981
1.268 -4.3036499999999505
1.269 -4.502750000000278
1.27 -4.7029999999999985
1.271 -4.904349999999836
1.272 -5.107000000000028
1.273 -5.310949999999884
1.274 -5.516050000000175
1.275 -5.722450000000129
1.276 -5.929899999999877
1.277 -6.138500000000061
1.278 -6.348449999999881
1.279 -6.559499999999815
1.28 -6.771650000000212
1.281 -6.985100000000272
1.282 -7.1996999999999
1.283 -7.4151999999999205
1.284 -7.631900000000004
1.285 -7.84984999999995
1.286 -8.068800000000063
1.287 -8.288749999999997
1.288 -8.50985000000002
1.289 -8.732099999999958
1.29 -8.955299999999916
1.291 -9.179550000000015
1.292 -9.405000000000003
1.293 -9.631300000000065
1.294 -9.85860000000012
1.295 -10.08694999999997
1.296 -10.31624999999984
1.297 -10.546600000000025
1.298 -10.777900000000056
1.299 -11.010199999999907
1.3 -11.24339999999998
1.301 -11.477500000000099
1.302 -11.712600000000037
1.303 -11.948600000000024
1.304 -12.185500000000058
1.305 -12.423349999999937
1.306 -12.662099999999862
1.307 -12.901650000000062
1.308 -13.142100000000134
1.309 -13.383449999999907
1.31 -13.625599999999952
1.311 -13.86860000000007
1.312 -14.112500000000061
1.313 -14.357299999999926
1.314 -14.602799999999943
1.315 -14.84910000000006
1.316 -15.0962499999999
1.317 -15.344100000000068
1.318 -15.59275000000016
1.319 -15.84224999999998
1.32 -16.092449999999953
1.321 -16.34319999999998
1.322 -16.594749999999937
1.323 -16.84709999999999
1.324 -17.100100000000047
1.325 -17.35379999999991
1.326 -17.608050000000006
1.327 -17.863000000000078
1.328 -18.118599999999986
1.329 -18.374749999999946
1.33 -18.63160000000006
1.331 -18.88900000000006
1.332 -19.146849999999993
1.333 -19.405299999999958
1.334 -19.664349999999956
1.335 -19.92380000000009
1.336 -20.183799999999934
1.337 -20.44429999999986
1.338 -20.70515000000012
1.339 -20.966550000000097
1.34 -21.228400000000008
1.341 -21.490549999999935
1.342 -21.75314999999997
1.343 -22.016099999999998
1.344 -22.27940000000001
1.345 -22.543050000000015
1.346 -22.806949999999887
1.347 -23.071300000000043
1.348 -23.335900000000066
1.349 -23.600600000000043
1.35 -23.865699999999975
1.351 -24.131049999999952
1.352 -24.396550000000023
1.353 -24.66224999999999
1.354 -24.928150000000024
1.355 -25.19424999999995
1.356 -25.46040000000003
1.357 -25.72665000000005
1.358 -25.99309999999997
1.359 -26.25969999999998
1.36 -26.52619999999987
1.361 -26.792750000000087
1.362 -27.05940000000007
1.363 -27.326099999999858
1.364 -27.59275000000002
1.365 -27.859300000000058
1.366 -28.125849999999925
1.367 -28.392399999999963
1.368 -28.65885000000005
1.369 -28.92520000000002
1.37 -29.191450000000046
1.371 -29.45745000000003
1.372 -29.72339999999995
1.373 -29.989149999999974
1.374 -30.254650000000048
1.375 -30.51994999999997
1.376 -30.78499999999993
1.377 -31.049849999999996
1.378 -31.31435000000007
1.379 -31.57860000000002
1.38 -31.842599999999926
1.381 -32.106149999999985
1.382 -32.369350000000054
1.383 -32.63225000000001
1.384 -32.89469999999996
1.385 -33.15670000000005
1.386 -33.41830000000001
1.387 -33.67937999999995
1.388 -33.93993500000001
1.389 -34.20007499999999
1.39 -34.45968000000002
1.391 -34.71868000000005
1.392 -34.977119999999964
1.393 -35.23495999999994
1.394 -35.49219000000001
1.395 -35.748790000000035
1.396 -36.00472499999999
1.397 -36.25995000000001
1.398 -36.514455000000034
1.399 -36.76824499999998
1.4 -37.021284999999956
1.401 -37.27355500000003
1.402 -37.52501000000002
1.403 -37.77565499999999
1.404 -38.02546
1.405 -38.27437500000001
1.406 -38.52241
1.407 -38.769539999999985
1.408 -39.015725
1.409 -39.260945
1.41 -39.50519
1.411 -39.748435
1.412 -39.990646500000004
1.413 -40.231806
1.414 -40.471887499999994
1.415 -40.710868
1.416 -40.94872599999999
1.417 -41.185441
1.418 -41.42097999999999
1.419 -41.65532
1.42 -41.88845499999999
1.421 -42.12035499999999
1.422 -42.35097500000001
1.423 -42.580315
1.424 -42.808335
1.425 -43.035019999999996
1.426 -43.260374999999975
1.427 -43.484335000000016
1.428 -43.70687500000001
1.429 -43.927994999999996
1.43 -44.14766999999999
1.431 -44.36587999999998
1.432 -44.582599999999985
1.433 -44.797799999999995
1.434 -45.01147000000004
1.435 -45.223579999999984
1.436 -45.434110000000004
1.437 -45.64299999999999
1.438 -45.85025999999997
1.439 -46.05594999999998
1.44 -46.25994999999999
1.441 -46.46225000000002
1.442 -46.66280000000002
1.443 -46.86165000000004
1.444 -47.05875000000003
1.445 -47.25405000000002
1.446 -47.44755
1.447 -47.63924999999997
1.448 -47.829099999999954
1.449 -48.017000000000024
1.45 -48.203149999999965
1.451 -48.3873499999999
1.452 -48.56960000000007
1.453 -48.74990000000006
1.454 -48.92814999999992
1.455 -49.104550000000046
1.456 -49.27890000000004
1.457 -49.45104999999998
1.458 -49.62119999999993
1.459 -49.7893499999999
1.46 -49.95530000000015
1.461 -50.119150000000126
1.462 -50.28079999999987
1.463 -50.4402499999999
1.464 -50.59755000000003
1.465 -50.752600000000115
1.466 -50.90535000000004
1.467 -51.05584999999992
1.468 -51.20414999999993
1.469 -51.35004999999998
1.47 -51.49355000000008
1.471 -51.634750000000004
1.472 -51.77354999999998
1.473 -51.909850000000056
1.474 -52.043849999999956
1.475 -52.175399999999925
1.476 -52.304499999999976
1.477 -52.43104999999998
1.478 -52.55500000000014
1.479 -52.67655
1.48 -52.79545000000003
1.481 -52.91185
1.482 -53.02579999999987
1.483 -53.13699999999998
1.484 -53.24555000000009
1.485 -53.35135000000025
1.486 -53.454550000000054
1.487 -53.55514999999984
1.488 -53.65294999999971
1.489 -53.7481499999999
1.49 -53.840500000000226
1.491 -53.930100000000245
1.492 -54.01709999999989
1.493 -54.101249999999666
1.494 -54.18249999999992
1.495 -54.26090000000029
1.496 -54.33650000000006
1.497 -54.40934999999987
1.498 -54.47940000000012
1.499 -54.546449999999865
1.5 -54.6104999999998
1.501 -54.67180000000016
1.502 -54.73010000000001
1.503 -54.78545000000001
1.504 -54.837950000000134
1.505 -54.887299999999826
1.506 -54.933700000000044
1.507 -54.9771000000001
1.508 -55.0175
1.509 -55.054950000000055
1.51 -55.08925000000004
1.511 -55.120300000000015
1.512 -55.14824999999986
1.513 -55.173249999999896
1.514 -55.195200000000135
1.515 -55.21399999999995
1.516 -55.229499999999774
1.517 -55.241749999999925
1.518 -55.25089999999996
1.519 -55.25690000000027
1.52 -55.259650000000214
1.521 -55.25904999999983
1.522 -55.25535000000005
1.523 -55.24850000000019
1.524 -55.238250000000036
1.525 -55.2246499999999
1.526 -55.20784999999972
1.527 -55.187749999999895
1.528 -55.1643000000001
1.529 -55.13745
1.53 -55.10729999999992
1.531 -55.073750000000224
1.532 -55.036850000000214
1.533 -54.99664999999987
1.534 -54.95304999999991
1.535 -54.906149999999975
1.536 -54.855649999999834
1.537 -54.80180000000008
1.538 -54.744849999999865
1.539 -54.68424999999984
1.54 -54.62020000000025
1.541 -54.552800000000346
1.542 -54.481600000000356
1.543 -54.40710000000001
1.544 -54.32924999999935
1.545 -54.24804999999977
1.546 -54.16350000000055
1.547 -54.075199999999846
1.548 -53.98354999999951
1.549 -53.88860000000023
1.55 -53.78985000000016
1.551 -53.68734999999999
1.552 -53.58160000000014
1.553 -53.47245
1.554 -53.35954999999976
1.555 -53.24334999999986
1.556 -53.123750000000356
1.557 -53.00045000000003
1.558 -52.873449999999565
1.559 -52.7430500000002
1.56 -52.60930000000052
1.561 -52.47180000000004
1.562 -52.33064999999939
1.563 -52.18609999999985
1.564 -52.03780000000019
1.565 -51.88584999999968
1.566 -51.730500000000255
1.567 -51.57180000000052
1.568 -51.409749999999775
1.569 -51.2435999999998
1.57 -51.0741000000002
1.571 -50.901249999999585
1.572 -50.724299999999744
1.573 -50.54400000000028
1.574 -50.3603499999998
1.575 -50.17294999999991
1.576 -49.98220000000039
1.577 -49.78780000000002
1.578 -49.589599999999564
1.579 -49.38800000000021
1.58 -49.18275000000069
1.581 -48.97415000000016
1.582 -48.7618499999995
1.583 -48.545749999999444
1.584 -48.32630000000046
1.585 -48.10355000000044
1.586 -47.87704999999961
1.587 -47.64685000000004
1.588 -47.413649999999976
1.589 -47.17669999999979
1.59 -46.93605000000017
1.591 -46.692050000000236
1.592 -46.444699999999976
1.593 -46.193999999999406
1.594 -45.93950000000013
1.595 -45.68135000000001
1.596 -45.419899999999544
1.597 -45.15500000000019
1.598 -44.88675000000053
1.599 -44.615199999999824
1.6 -44.33989999999971
1.601 -44.061249999999966
1.602 -43.779249999999905
1.603 -43.49350000000044
1.604 -43.20439999999995
1.605 -42.91234999999963
1.606 -42.61695000000037
1.607 -42.317800000000325
1.608 -42.01529999999995
1.609 -41.709449999999954
1.61 -41.40029999999961
1.611 -41.08810000000018
1.612 -40.772550000000436
1.613 -40.4552999999995
1.614 -40.12834999999951
1.615 -39.8050000000004
1.616 -39.48000000000007
1.617 -39.14000000000001
1.618 -38.80500000000009
1.619 -38.47000000000017
1.62 -38.13000000000011
1.621 -37.784999999999904
1.622 -37.435000000000244
1.623 -37.084999999999894
1.624 -36.730000000000096
1.625 -36.370000000000154
1.626 -36.009999999999515
1.627 -35.645000000000124
1.628 -35.27499999999989
1.629 -34.90499999999966
1.63 -34.535000000000124
1.631 -34.15999999999975
1.632 -33.77999999999992
1.633 -33.4000000000001
1.634 -33.01500000000013
1.635 -32.625000000000014
1.636 -32.23000000000045
1.637 -31.84000000000034
1.638 -31.44499999999939
1.639 -31.03999999999954
1.64 -30.640000000000526
1.641 -30.234999999999985
1.642 -29.82999999999944
1.643 -29.42000000000014
1.644 -29.000000000000554
1.645 -28.585000000000417
1.646 -28.169999999999582
1.647 -27.744999999999852
1.648 -27.32000000000012
1.649 -26.894999999999698
1.65 -26.464999999999822
1.651 -26.034999999999947
1.652 -25.599999999999927
1.653 -25.16000000000046
1.654 -24.715000000000153
1.655 -24.27499999999999
1.656 -23.83499999999983
1.657 -23.385000000000073
1.658 -22.935000000000315
1.659 -22.479999999999723
1.66 -22.02499999999982
1.661 -21.569999999999922
1.662 -21.10999999999988
1.663 -20.649999999999835
1.664 -20.185000000000343
1.665 -19.720000000000155
1.666 -19.249999999999822
1.667 -18.780000000000186
1.668 -18.305000000000405
1.669 -17.82999999999993
1.67 -17.354999999999453
1.671 -16.875000000000224
1.672 -16.395000000000298
1.673 -15.909999999999535
1.674 -15.42500000000016
1.675 -14.934999999999949
1.676 -14.444999999999736
1.677 -13.960000000000361
1.678 -13.465000000000005
1.679 -12.965000000000199
1.68 -12.474999999999985
1.681 -11.974999999999486
1.682 -11.475000000000374
1.683 -10.974999999999874
1.684 -10.46499999999978
1.685 -9.960000000000523
1.686 -9.460000000000024
1.687 -8.94999999999993
1.688 -8.434999999999693
1.689 -7.924999999999599
1.69 -7.415000000000199
1.691 -6.899999999999961
1.692 -6.3849999999997245
1.693 -5.865000000000037
1.694 -5.34500000000035
1.695 -4.830000000000112
1.696 -4.30500000000028
1.697 -3.7849999999998998
1.698 -3.2649999999995183
1.699 -2.7350000000002375
1.7 -2.205000000000262
1.701 -1.6799999999997373
1.702 -1.154999999999906
1.703 -0.6250000000006251
1.704 -0.09499999999995623
1.705 0.4350000000000187
1.706 0.9700000000001374
1.707 1.5050000000002561
1.708 2.0349999999995374
1.709 2.57000000000035
1.71 3.1100000000006123
1.711 3.645000000000037
1.712 4.1799999999994615
1.713 4.719999999999724
1.714 5.255000000000537
1.715 5.795000000000106
1.716 6.334999999999674
1.717 6.874999999999937
1.718 7.420000000000343
1.719 7.959999999999912
1.72 8.49999999999948
1.721 9.044999999999886
1.722 9.585000000000148
1.723 10.125000000000412
1.724 10.670000000000124
1.725 11.214999999999836
1.726 11.760000000000243
1.727 12.29999999999981
1.728 12.844999999999523
1.729 13.38999999999993
1.73 13.935000000000336
1.731 14.480000000000048
1.732 15.019999999999618
1.733 15.565000000000023
1.734 16.11000000000043
1.735 16.65
1.736 17.19499999999971
1.737 17.734999999999975
1.738 18.280000000000378
1.739 18.82500000000009
1.74 19.36499999999966
1.741 19.904999999999923
1.742 20.445000000000185
1.743 20.9899999999999
1.744 21.53000000000016
1.745 22.070000000000423
1.746 22.609999999999992
1.747 23.149999999999558
1.748 23.68499999999968
1.749 24.220000000000493
1.75 24.76000000000006
1.751 25.294999999999483
1.752 25.829999999999604
1.753 26.365000000000414
1.754 26.900000000000535
1.755 27.429999999999815
1.756 27.95999999999979
1.757 28.49499999999991
1.758 29.024999999999885
1.759 29.55000000000041
1.76 30.07500000000024
1.761 30.60499999999952
1.762 31.130000000000045
1.763 31.654999999999877
1.764 32.174999999999564
1.765 32.69499999999994
1.766 33.22000000000047
1.767 33.735000000000014
1.768 34.254999999999704
1.769 34.770000000000636
1.77 35.28000000000004
1.771 35.794999999999575
1.772 36.30500000000036
1.773 36.81499999999976
1.774 37.32499999999986
1.775 37.8300000000005
1.776 38.329999999999615
1.777 38.83499999999957
1.778 39.34000000000021
1.779 39.83500000000056
1.78 40.330000000000226
1.781 40.82499999999989
1.782 41.31999999999955
1.783 41.80999999999976
1.784 42.299999999999976
1.785 42.785000000000046
1.786 43.27000000000012
1.787 43.75500000000018
1.788 44.22999999999996
1.789 44.71225000000009
1.79 45.189950000000536
1.791 45.6616
1.792 46.132899999999644
1.793 46.60189999999981
1.794 47.06864999999977
1.795 47.532849999999684
1.796 47.9944000000003
1.797 48.45370000000002
1.798 48.91044999999969
1.799 49.36460000000004
1.8 49.81610000000039
1.801 50.264600000000236
1.802 50.71050000000007
1.803 51.15379999999988
1.804 51.59449999999968
1.805 52.032650000000125
1.806 52.467400000000275
1.807 52.89909999999994
1.808 53.32824999999958
1.809 53.75479999999988
1.81 54.17840000000035
1.811 54.598599999999834
1.812 55.01580000000019
1.813 55.4301
1.814 55.84140000000001
1.815 56.24930000000041
1.816 56.65379999999983
1.817 57.05579999999988
1.818 57.4544499999996
1.819 57.849649999999755
1.82 58.24190000000007
1.821 58.630450000000245
1.822 59.01570000000008
1.823 59.397900000000135
1.824 59.77674999999988
1.825 60.15229999999996
1.826 60.524400000000476
1.827 60.89285000000013
1.828 61.257949999999475
1.829 61.619249999999425
1.83 61.97690000000061
1.831 62.33155000000059
1.832 62.68249999999975
1.833 63.0292999999997
1.834 63.37275000000003
1.835 63.7125500000002
1.836 64.0485499999996
1.837 64.38084999999954
1.838 64.70940000000009
1.839 65.03425000000048
1.84 65.35500000000027
1.841 65.67199999999995
1.842 65.98494999999967
1.843 66.29379999999948
1.844 66.59890000000057
1.845 66.90025000000016
1.846 67.19749999999982
1.847 67.49070000000023
1.848 67.78019999999981
1.849 68.0655500000002
1.85 68.34640000000016
1.851 68.6231999999995
1.852 68.89625000000011
1.853 69.1652000000001
1.854 69.42989999999989
1.855 69.69030000000022
1.856 69.94645
1.857 70.1984499999999
1.858 70.44634999999987
1.859 70.68999999999998
1.86 70.92915000000005
1.861 71.16404999999992
1.862 71.39479999999989
1.863 71.62130000000002
1.864 71.84335000000007
1.865 72.06090000000005
1.866 72.27419999999984
1.867 72.48314999999984
1.868 72.6876500000001
1.869 72.88775000000025
1.87 73.08330000000002
1.871 73.27440000000004
1.872 73.46104999999999
1.873 73.64319999999987
1.874 73.82094999999998
1.875 73.99415000000006
1.876 74.16270000000016
1.877 74.32679999999982
1.878 74.48639999999979
1.879 74.64159999999997
1.88 74.7921000000002
1.881 74.93795000000011
1.882 75.07949999999985
1.883 75.21639999999996
1.884 75.34850000000016
1.885 75.47604999999999
1.886 75.59914999999972
1.887 75.71744999999991
1.888 75.8311000000001
1.889 75.94025000000025
1.89 76.04470000000009
1.891 76.14454999999992
1.892 76.23974999999977
1.893 76.33025
1.894 76.41615000000024
1.895 76.49714999999995
1.896 76.57339999999988
1.897 76.64504999999998
1.898 76.7120500000001
1.899 76.77424999999998
1.9 76.83169999999993
1.901 76.88440000000011
1.902 76.93235000000003
1.903 76.97559999999999
1.904 77.01404999999988
1.905 77.04775000000001
1.906 77.07670000000003
1.907 77.10085
1.908 77.12025
1.909 77.13479999999998
1.91 77.14469999999997
1.911 77.14985000000004
1.912 77.15020000000003
1.913 77.1458499999999
1.914 77.13670000000002
1.915 77.12289999999999
1.916 77.10435000000004
1.917 77.08115000000004
1.918 77.05324999999998
1.919 77.02059999999999
1.92 76.98334999999999
1.921 76.94140000000004
1.922 76.89475000000004
1.923 76.84351999999997
1.924 76.78761499999992
1.925 76.727055
1.926 76.66186500000002
1.927 76.59206500000002
1.928 76.51765000000003
1.929 76.438625
1.93 76.35501499999998
1.931 76.266795
1.932 76.17398000000001
1.933 76.07657500000002
1.934 75.974595
1.935 75.8680385
1.936 75.75690001999999
1.937 75.64120750000001
1.938 75.52095998
1.939 75.396164
1.94 75.26683000000001
1.941 75.13297
1.942 74.994565
1.943 74.85166499999998
1.944 74.704295
1.945 74.55244
1.946 74.39612000000001
1.947 74.23537500000002
1.948 74.070205
1.949 73.90058499999992
1.95 73.72655500000003
1.951 73.54822
1.952 73.36554999999994
1.953 73.17855000000002
1.954 72.98725
1.955 72.79165
1.956 72.59179999999998
1.957 72.38770000000004
1.958 72.17945000000002
1.959 71.96700000000004
1.96 71.75040000000007
1.961 71.52970000000002
1.962 71.30484999999989
1.963 71.07599999999995
1.964 70.84310000000006
1.965 70.60609999999991
1.966 70.36504999999998
1.967 70.12000000000008
1.968 69.87104999999997
1.969 69.61815000000003
1.97 69.36130000000009
1.971 69.10049999999998
1.972 68.8358
1.973 68.56729999999995
1.974 68.29499999999999
1.975 68.01889999999993
1.976 67.7388499999999
1.977 67.45500000000013
1.978 67.16754999999998
1.979 66.8763499999999
1.98 66.58145000000005
1.981 66.28274999999992
1.982 65.98044999999996
1.983 65.67465000000028
1.984 65.36525000000009
1.985 65.05234999999998
1.986 64.73585000000004
1.987 64.41584999999985
1.988 64.09255000000003
1.989 63.76579999999993
1.99 63.43549999999997
1.991 63.101949999999974
1.992 62.765000000000036
1.993 62.424850000000056
1.994 62.08159999999997
1.995 61.73494999999994
1.996 61.38514999999983
1.997 61.03235000000026
1.998 60.676399999999916
1.999 60.317299999999854
2.0 59.95520000000032
2.001 59.59014999999991
2.002 59.22224999999997
2.003 58.8513500000002
2.004 58.47754999999989
2.005 58.100950000000005
2.006 57.72134999999997
2.007 57.338899999999704
2.008 56.95390000000008
2.009 56.56630000000009
2.01 56.17589999999984
2.011 55.78289999999993
2.012 55.38739999999993
2.013 54.98919999999997
2.014 54.58835000000002
2.015 54.18525000000021
2.016 53.77980000000026
2.017 53.371699999999954
2.018 52.961149999999904
2.019 52.54839999999996
2.02 52.13339999999983
2.021 51.716150000000184
2.022 51.29670000000031
2.023 50.874949999999906
2.024 50.451199999999865
2.025 50.02544999999983
2.026 49.59739999999997
2.027 49.16730000000015
2.028 48.735399999999885
2.029 48.301549999999956
2.03 47.86584999999996
2.031 47.42834999999987
2.032 46.98895000000009
2.033 46.54770000000023
2.034 46.10475000000023
2.035 45.66014999999972
2.036 45.21384999999975
2.037 44.76605000000022
2.038 44.31680000000007
2.039 43.866050000000016
2.04 43.41380000000006
2.041 42.960050000000194
2.042 42.50479999999973
2.043 42.048449999999846
2.044 41.59065000000003
2.045 41.13129999999965
2.046 40.671200000000354
2.047 40.2097000000004
2.048 39.7469999999997
2.049 39.28355000000008
2.05 38.81864999999984
2.051 38.35259999999951
2.052 37.88585000000025
2.053 37.418300000000016
2.054 36.95000000000018
2.055 36.48104999999999
2.056 36.01130000000022
2.057 35.54075000000017
2.058 35.069499999999806
2.059 34.59749999999984
2.06 34.12515000000005
2.061 33.65240000000047
2.062 33.1788999999999
2.063 32.70509999999949
2.064 32.2312499999998
2.065 31.756950000000337
2.066 31.281999999999837
2.067 30.80705000000003
2.068 30.332050000000248
2.069 29.856699999999957
2.07 29.38135000000036
2.071 28.906050000000043
2.072 28.430699999999753
2.073 27.954949999999673
2.074 27.479199999999594
2.075 27.003849999999996
2.076 26.528550000000372
2.077 26.05359999999987
2.078 25.578949999999907
2.079 25.104350000000608
2.08 24.629749999999923
2.081 24.155499999999748
2.082 23.681700000000028
2.083 23.20820000000015
2.084 22.73544999999988
2.085 22.26310000000009
2.086 21.791050000000144
2.087 21.319799999999777
2.088 20.849350000000378
2.089 20.379599999999915
2.09 19.910549999999777
2.091 19.44229999999991
2.092 18.974799999999654
2.093 18.508350000000227
2.094 18.04265000000041
2.095 17.57775000000017
2.096 17.114399999999808
2.097 16.652049999999612
2.098 16.190449999999718
2.099 15.730450000000367
2.1 15.271450000000492
2.101 14.81360000000001
2.102 14.3573000000001
2.103 13.902049999999639
2.104 13.44864999999959
2.105 12.996800000000114
2.106 12.546050000000058
2.107 12.096749999999934
2.108 11.648950000000408
2.109 11.202700000000066
2.11 10.757899999999655
2.111 10.314949999999657
2.112 9.873900000000047
2.113 9.434650000000183
2.114 8.996950000000197
2.115 8.560750000000116
2.116 8.126699999999598
2.117 7.694550000000161
2.118 7.264350000000391
2.119 6.8358999999997
2.12 6.409350000000091
2.121 5.984700000000176
2.122 5.561850000000007
2.123 5.141300000000015
2.124 4.7229499999995594
2.125 4.3068000000000275
2.126 3.8929000000000045
2.127 3.480899999999676
2.128 3.0711500000002445
2.129 2.663950000000165
2.13 2.2589999999995944
2.131 1.856299999999922
2.132 1.4558500000004526
2.133 1.0580000000003087
2.134 0.6627499999994901
2.135 0.26969999999959526
2.136 -0.12069999999961278
2.137 -0.508099999999706
2.138 -0.8929999999997273
2.139 -1.2755500000002917
2.14 -1.655500000000143
2.141 -2.032549999999439
2.142 -2.4065500000003404
2.143 -2.7779500000005286
2.144 -3.1467500000000035
2.145 -3.51254999999967
2.146 -3.8753999999995017
2.147 -4.2353000000001915
2.148 -4.592150000000405
2.149 -4.94644999999988
2.15 -5.2977500000002395
2.151 -5.645650000000307
2.152 -5.990649999999819
2.153 -6.332249999999734
2.154 -6.67084999999984
2.155 -7.006550000000083
2.156 -7.339199999999852
2.157 -7.668849999999811
2.158 -7.994850000000303
2.159 -8.317449999999809
2.16 -8.637100000000174
2.161 -8.953750000000039
2.162 -9.267049999999582
2.163 -9.577000000000197
2.164 -9.883549999999824
2.165 -10.186799999999801
2.166 -10.486700000000154
2.167 -10.783200000000214
2.168 -11.07639999999993
2.169 -11.366250000000022
2.17 -11.652700000000515
2.171 -11.93545000000018
2.172 -12.214849999999528
2.173 -12.490899999999943
2.174 -12.763200000000252
2.175 -13.032199999999522
2.176 -13.297799999999887
2.177 -13.559650000000145
2.178 -13.817850000000242
2.179 -14.07270000000002
2.18 -14.324149999999507
2.181 -14.571800000000302
2.182 -14.815850000000214
2.183 -15.056150000000018
2.184 -15.29264999999974
2.185 -15.525499999999997
2.186 -15.75465000000012
2.187 -15.98039999999995
2.188 -16.202400000000367
2.189 -16.420350000000138
2.19 -16.634549999999805
2.191 -16.845000000000056
2.192 -17.051750000000172
2.193 -17.25479999999946
2.194 -17.45410000000003
2.195 -17.64970000000046
2.196 -17.841550000000094
2.197 -18.02924999999983
2.198 -18.213299999999403
2.199 -18.393650000000232
2.2 -18.56985000000047
2.201 -18.742299999999908
2.202 -18.910700000000087
2.203 -19.075350000000157
2.204 -19.236250000000123
2.205 -19.393499999999925
2.206 -19.54699999999962
2.207 -19.69634999999942
2.208 -19.841649999999962
2.209 -19.983200000000394
2.21 -20.121000000000027
2.211 -20.255150000000192
2.212 -20.38555000000025
2.213 -20.51179999999972
2.214 -20.63439999999972
2.215 -20.753600000000123
2.216 -20.869050000000417
2.217 -20.980099999999556
2.218 -21.087399999999977
2.219 -21.19130000000011
2.22 -21.29149999999941
2.221 -21.387999999999963
2.222 -21.480800000000382
2.223 -21.569450000000213
2.224 -21.654349999999933
2.225 -21.735950000000003
2.226 -21.813799999999965
2.227 -21.887550000000005
2.228 -21.95759999999991
2.229 -22.024300000000192
2.23 -22.087250000000363
2.231 -22.14649999999971
2.232 -22.20199999999964
2.233 -22.25340000000034
2.234 -22.301450000000028
2.235 -22.346150000000094
2.236 -22.386750000000234
2.237 -22.423649999999544
2.238 -22.457149999999952
2.239 -22.486950000000228
2.24 -22.513049999999673
2.241 -22.535750000000217
2.242 -22.554799999999904
2.243 -22.570049999999508
2.244 -22.581950000000184
2.245 -22.59015000000003
2.246 -22.59465000000044
2.247 -22.596150000000343
2.248 -22.594249999999956
2.249 -22.588650000000126
2.25 -22.57969999999998
2.251 -22.56744999999949
2.252 -22.551449999999583
2.253 -22.532399999999896
2.254 -22.510450000000347
2.255 -22.48475
2.256 -22.45565000000005
2.257 -22.42365000000024
2.258 -22.388249999999445
2.259 -22.34950000000041
2.26 -22.307800000000157
2.261 -22.263099999999397
2.262 -22.21540000000022
2.263 -22.164350000000027
2.264 -22.11035
2.265 -22.053350000000165
2.266 -21.99334999999983
2.267 -21.930750000000167
2.268 -21.864850000000157
2.269 -21.795949999999646
2.27 -21.72439999999984
2.271 -21.649900000000194
2.272 -21.57259999999994
2.273 -21.492500000000124
2.274 -21.409400000000147
2.275 -21.323549999999887
2.276 -21.235099999999953
2.277 -21.144000000000023
2.278 -21.050300000000078
2.279 -20.95385000000019
2.28 -20.854749999999964
2.281 -20.752999999999744
2.282 -20.648750000000145
2.283 -20.54200000000013
2.284 -20.432649999999747
2.285 -20.320899999999934
2.286 -20.206700000000023
2.287 -20.09014999999996
2.288 -19.971300000000067
2.289 -19.850000000000076
2.29 -19.7265000000002
2.291 -19.6008000000001
2.292 -19.47284999999979
2.293 -19.34284999999987
2.294 -19.210600000000092
2.295 -19.07625000000003
2.296 -18.940099999999877
2.297 -18.80195000000008
2.298 -18.66165000000003
2.299 -18.519699999999805
2.3 -18.37595000000018
2.301 -18.230100000000277
2.302 -18.082549999999877
2.303 -17.933549999999894
2.304 -17.782649999999872
2.305 -17.630100000000024
2.306 -17.476100000000244
2.307 -17.320349999999998
2.308 -17.163349999999717
2.309 -17.004849999999877
2.31 -16.84465000000024
2.311 -16.6831499999999
2.312 -16.52034999999989
2.313 -16.356250000000223
2.314 -16.1908500000002
2.315 -16.023999999999898
2.316 -15.855949999999883
2.317 -15.686800000000098
2.318 -15.516599999999825
2.319 -15.345199999999837
2.32 -15.17270000000008
2.321 -14.999350000000078
2.322 -14.824800000000012
2.323 -14.649300000000101
2.324 -14.472949999999942
2.325 -14.295649999999938
2.326 -14.117550000000007
2.327 -13.938549999999855
2.328 -13.758800000000099
2.329 -13.578500000000284
2.33 -13.397449999999825
2.331 -13.21579999999968
2.332 -13.033650000000147
2.333 -12.850950000000209
2.334 -12.667699999999865
2.335 -12.483849999999839
2.336 -12.299800000000264
2.337 -12.115400000000179
2.338 -11.930599999999957
2.339 -11.745649999999817
2.34 -11.560499999999779
2.341 -11.37535000000009
2.342 -11.190000000000158
2.343 -11.0047000000002
2.344 -10.819399999999895
2.345 -10.633999999999991
2.346 -10.448849999999954
2.347 -10.263949999999786
2.348 -10.079350000000154
2.349 -9.894900000000096
2.35 -9.710699999999905
2.351 -9.526899999999852
2.352 -9.343399999999988
2.353 -9.16030000000026
2.354 -8.977750000000242
2.355 -8.795749999999936
2.356 -8.61439999999998
2.357 -8.433499999999789
2.358 -8.253349999999896
2.359 -8.074000000000275
2.36 -7.895000000000124
2.361 -7.716799999999899
2.362 -7.53944999999992
2.363 -7.362999999999814
2.364 -7.187399999999955
2.365 -7.012500000000074
2.366 -6.838699999999961
2.367 -6.6658500000000425
2.368 -6.4938999999999965
2.369 -6.32310000000004
2.37 -6.15324999999993
2.371 -5.984499999999934
2.372 -5.8170499999999485
2.373 -5.650700000000078
2.374 -5.4857000000001905
2.375 -5.321949999999992
2.376 -5.159349999999882
2.377 -4.998050000000129
2.378 -4.83819999999996
2.379 -4.679899999999668
2.38 -4.5230500000000005
2.381 -4.367900000000133
2.382 -4.2142500000001695
2.383 -4.062050000000136
2.384 -3.911749999999797
2.385 -3.7630999999999775
2.386 -3.615950000000062
2.387 -3.4706999999998405
2.388 -3.3273999999999804
2.389 -3.18585000000024
2.39 -3.0462000000001934
2.391 -2.9086999999997087
2.392 -2.773099999999959
2.393 -2.639350000000276
2.394 -2.507850000000103
2.395 -2.3785999999997864
2.396 -2.2513999999997787
2.397 -2.1262500000000797
2.398 -2.0032499999999427
2.399 -1.8827499999998776
2.4 -1.764500000000016
2.401 -1.6482500000001425
2.402 -1.5344500000000205
2.403 -1.4232499999999177
2.404 -1.3142500000000445
2.405 -1.2075500000000017
2.406 -1.103449999999978
2.407 -1.0019
2.408 -0.9028500000000939
2.409 -0.8061499999999916
2.41 -0.7120499999999086
2.411 -0.6204499999998975
2.412 -0.5314499999999056
2.413 -0.445200000000201
2.414 -0.36135000000027395
2.415 -0.2801499999999929
2.416 -0.2016999999999991
2.417 -0.12609999999989296
2.418 -0.05309999999980608
2.419 0.017349999999888288
2.42 0.08474999999980026
2.421 0.14940000000011888
2.422 0.21125000000017657
2.423 0.27024999999999966
2.424 0.32649999999988244
2.425 0.3797999999999302
2.426 0.43010000000016924
2.427 0.47760000000014735
2.428 0.5220999999999698
2.429 0.5634499999997156
2.43 0.6019999999998943
2.431 0.6373500000000226
2.432 0.6696000000000479
2.433 0.6989000000002382
2.434 0.7249500000000575
2.435 0.7480499999996948
2.436 0.7679499999999756
2.437 0.784500000000285
2.438 0.7977999999998764
2.439 0.8078499999997907
2.44 0.8147000000000015
2.441 0.8182500000002146
2.442 0.8186500000000041
2.443 0.8156499999998484
2.444 0.8093000000000683
2.445 0.7998500000001851
2.446 0.7868000000001152
2.447 0.7703499999997532
2.448 0.7508499999999557
2.449 0.7279500000002131
2.45 0.7014499999999368
2.451 0.6716500000000097
2.452 0.6387000000000059
2.453 0.6024000000000307
2.454 0.5627000000001103
2.455 0.5194999999999506
2.456 0.47294999999981935
2.457 0.4231999999999847
2.458 0.3701000000001786
2.459 0.31365000000005416
2.46 0.2538499999999583
2.461 0.1905499999999699
2.462 0.12390000000001011
2.463 0.05400000000002625
2.464 -0.019199999999955364
2.465 -0.09575000000025535
2.466 -0.1754500000002851
2.467 -0.25849999999993933
2.468 -0.34514999999978035
2.469 -0.434950000000045
2.47 -0.5280499999999605
2.471 -0.6245499999998211
2.472 -0.7244
2.473 -0.8275500000001768
2.474 -0.9339500000000306
2.475 -1.0436499999998823
2.476 -1.1568499999999733
2.477 -1.273499999999983
2.478 -1.3933000000000695
2.479 -1.51635000000018
2.48 -1.6428499999998625
2.481 -1.772899999999758
2.482 -1.9062000000000245
2.483 -2.0427499999999683
2.484 -2.1826500000002302
2.485 -2.3259000000001167
2.486 -2.472499999999975
2.487 -2.6224000000001775
2.488 -2.7756999999999783
2.489 -2.9321999999998294
2.49 -3.0920000000000254
2.491 -3.2551500000001927
2.492 -3.4215000000000635
2.493 -3.590999999999664
2.494 -3.763650000000035
2.495 -3.9396500000000305
2.496 -4.11884999999973
2.497 -4.301250000000173
2.498 -4.486550000000131
2.499 -4.674849999999897
2.5 -4.866350000000061
2.501 -5.06080000000006
2.502 -5.258249999999867
2.503 -5.458649999999857
2.504 -5.662099999999976
2.505 -5.868300000000034
2.506 -6.077250000000034
2.507 -6.289200000000189
2.508 -6.503949999999911
2.509 -6.721549999999868
2.51 -6.941900000000112
2.511 -7.164850000000028
2.512 -7.390599999999859
2.513 -7.61914999999995
2.514 -7.85030000000006
2.515 -8.083899999999922
2.516 -8.32010000000015
2.517 -8.558999999999997
2.518 -8.800599999999811
2.519 -9.044850000000313
2.52 -9.291450000000271
2.521 -9.540450000000005
2.522 -9.79189999999984
2.523 -10.045799999999772
2.524 -10.30230000000007
2.525 -10.561200000000145
2.526 -10.822350000000078
2.527 -11.085899999999787
2.528 -11.351899999999942
2.529 -11.61995000000006
2.53 -11.890200000000059
2.531 -12.162850000000184
2.532 -12.437599999999897
2.533 -12.714449999999891
2.534 -12.993450000000143
2.535 -13.274500000000009
2.536 -13.557449999999916
2.537 -13.842450000000131
2.538 -14.129250000000093
2.539 -14.417999999999722
2.54 -14.708599999999766
2.541 -15.00100000000025
2.542 -15.295100000000186
2.543 -15.590899999999921
2.544 -15.888349999999829
2.545 -16.187299999999986
2.546 -16.487949999999945
2.547 -16.790049999999834
2.548 -17.09369999999995
2.549 -17.398600000000098
2.55 -17.70500000000015
2.551 -18.012700000000216
2.552 -18.32155000000002
2.553 -18.631699999999835
2.554 -18.943100000000033
2.555 -19.25564999999997
2.556 -19.569099999999786
2.557 -19.883700000000033
2.558 -20.19945000000002
2.559 -20.516149999999858
2.56 -20.833700000000288
2.561 -21.152200000000217
2.562 -21.471449999999752
2.563 -21.791449999999934
2.564 -22.11220000000007
2.565 -22.433700000000155
2.566 -22.75574999999995
2.567 -23.0783499999998
2.568 -23.40174999999993
2.569 -23.7254499999999
2.57 -24.049550000000004
2.571 -24.374200000000165
2.572 -24.699200000000143
2.573 -25.024449999999987
2.574 -25.349850000000103
2.575 -25.67560000000003
2.576 -26.00159999999983
2.577 -26.32759999999998
2.578 -26.65355000000015
2.579 -26.97945
2.58 -27.305449999999798
2.581 -27.63125000000005
2.582 -27.956800000000086
2.583 -28.28219999999985
2.584 -28.60725000000015
2.585 -28.93210000000021
2.586 -29.25654999999978
2.587 -29.580499999999965
2.588 -29.90385000000012
2.589 -30.22659999999989
2.59 -30.548849999999934
2.591 -30.870449999999966
2.592 -31.191300000000044
2.593 -31.51125000000008
2.594 -31.830300000000065
2.595 -32.14849999999998
2.596 -32.465699999999906
2.597 -32.7819
2.598 -33.09699999999999
2.599 -33.410799999999966
2.6 -33.72354999999997
2.601 -34.03499999999997
2.602 -34.345000000000034
2.603 -34.65380000000004
2.604 -34.96104999999999
2.605 -35.266749999999895
2.606 -35.570900000000094
2.607 -35.87340000000012
2.608 -36.17434999999992
2.609 -36.47359999999992
2.61 -36.77095000000005
2.611 -37.06645000000012
2.612 -37.36019999999989
2.613 -37.65194999999985
2.614 -37.94170000000017
2.615 -38.229400000000005
2.616 -38.51504999999988
2.617 -38.79865000000014
2.618 -39.080049999999986
2.619 -39.359150000000014
2.62 -39.63595000000004
2.621 -39.91055
2.622 -40.18275000000002
2.623 -40.452449999999956
2.624 -40.719699999999975
2.625 -40.98434999999998
2.626 -41.24639999999996
2.627 -41.50584999999991
2.628 -41.76265000000005
2.629 -42.016650000000105
2.63 -42.26779999999992
2.631 -42.51610000000003
2.632 -42.761450000000124
2.633 -43.00379999999989
2.634 -43.24304999999999
2.635 -43.47920000000007
2.636 -43.71219999999998
2.637 -43.94189999999999
2.638 -44.16825000000003
2.639 -44.39119999999994
2.64 -44.610749999999996
2.641 -44.82685000000005
2.642 -45.039349999999914
2.643 -45.24819999999997
2.644 -45.45340999999999
2.645 -45.654939999999975
2.646 -45.85264500000007
2.647 -46.046500000000016
2.648 -46.23648499999999
2.649 -46.422585000000005
2.65 -46.60473499999997
2.651 -46.78282500000003
2.652 -46.95686500000001
2.653 -47.126834999999986
2.654 -47.29267499999998
2.655 -47.45433000000001
2.656 -47.61174500000002
2.657 -47.764914999999974
2.658 -47.91380000000001
2.659 -48.05834000000001
2.66 -48.19849499999999
2.661 -48.334235
2.662 -48.46552
2.663 -48.5923
2.664 -48.714538000000005
2.665 -48.8321902
2.666 -48.9452125
2.667 -49.053559799999995
2.668 -49.1571895
2.669 -49.256055
2.67 -49.35011000000001
2.671 -49.43930999999999
2.672 -49.523605
2.673 -49.602960000000024
2.674 -49.67732499999999
2.675 -49.74666499999998
2.676 -49.81093000000001
2.677 -49.87004
2.678 -49.923984999999995
2.679 -49.97274500000001
2.68 -50.01625999999999
2.681 -50.054490000000015
2.682 -50.08736999999995
2.683 -50.11488999999998
2.684 -50.13700500000008
2.685 -50.15363999999995
2.686 -50.16479499999997
2.687 -50.17045000000001
2.688 -50.17060000000002
2.689 -50.16510000000005
2.69 -50.15394999999994
2.691 -50.13719999999999
2.692 -50.11480000000007
2.693 -50.08664999999996
2.694 -50.052749999999946
2.695 -50.013149999999975
2.696 -49.96775000000002
2.697 -49.916500000000106
2.698 -49.85945000000004
2.699 -49.796549999999925
2.7 -49.72759999999996
2.701 -49.65279999999995
2.702 -49.57215000000008
2.703 -49.48545000000009
2.704 -49.39279999999994
2.705 -49.294149999999995
2.706 -49.189399999999964
2.707 -49.07855000000003
2.708 -48.96164999999997
2.709 -48.83874999999996
2.71 -48.709700000000055
2.711 -48.57444999999995
2.712 -48.43304999999995
2.713 -48.285450000000104
2.714 -48.13165000000005
2.715 -47.971649999999954
2.716 -47.80545000000001
2.717 -47.63305000000002
2.718 -47.45434999999989
2.719 -47.26939999999992
2.72 -47.07815000000014
2.721 -46.88065000000002
2.722 -46.676799999999936
2.723 -46.46654999999992
2.724 -46.25010000000005
2.725 -46.027350000000034
2.726 -45.798149999999936
2.727 -45.56265000000004
2.728 -45.320800000000006
2.729 -45.07244999999993
2.73 -44.81784999999985
2.731 -44.556700000000085
2.732 -44.28920000000003
2.733 -44.015450000000136
2.734 -43.73510000000025
2.735 -43.448249999999966
2.736 -43.15509999999988
2.737 -42.85555000000003
2.738 -42.54950000000014
2.739 -42.23714999999975
2.74 -41.91824999999969
2.741 -41.59285000000026
2.742 -41.261149999999994
2.743 -40.923049999999975
2.744 -40.578650000000145
2.745 -40.227949999999815
2.746 -39.87065000000018
2.747 -39.507050000000056
2.748 -39.13714999999977
2.749 -38.760900000000056
2.75 -38.37835000000018
2.751 -37.98939999999987
2.752 -37.59414999999974
2.753 -37.19255000000018
2.754 -36.78480000000005
2.755 -36.37094999999999
2.756 -35.9507000000002
2.757 -35.524199999999865
2.758 -35.09169999999992
2.759 -34.65279999999987
2.76 -34.20784999999989
2.761 -33.75675000000001
2.762 -33.299449999999936
2.763 -32.83620000000022
2.764 -32.36660000000002
2.765 -31.89109999999981
2.766 -31.409599999999983
2.767 -30.921750000000024
2.768 -30.42800000000005
2.769 -29.928250000000112
2.77 -29.422550000000186
2.771 -28.910849999999943
2.772 -28.39299999999982
2.773 -27.86944999999992
2.774 -27.33995000000003
2.775 -26.8044000000002
2.776 -26.263099999999927
2.777 -25.716049999999907
2.778 -25.163200000000163
2.779 -24.604450000000057
2.78 -24.039849999999905
2.781 -23.4696999999999
2.782 -22.893950000000064
2.783 -22.312400000000164
2.784 -21.72535000000003
2.785 -21.132849999999994
2.786 -20.534749999999782
2.787 -19.931249999999984
2.788 -19.32230000000028
2.789 -18.70799999999992
2.79 -18.08854999999984
2.791 -17.463800000000127
2.792 -16.83365000000013
2.793 -16.198299999999747
2.794 -15.558099999999838
2.795 -14.912900000000132
2.796 -14.262450000000065
2.797 -13.607200000000097
2.798 -12.947099999999907
2.799 -12.28189999999997
2.8 -11.611900000000134
2.801 -10.937249999999969
2.802 -10.257949999999822
2.803 -9.57400000000004
2.804 -8.88540000000028
2.805 -8.192099999999868
2.806 -7.494549999999961
2.807 -6.792499999999993
2.808 -6.085800000000044
2.809 -5.3748499999999035
2.81 -4.659799999999839
2.811 -3.9404499999999567
2.812 -3.216600000000014
2.813 -2.4886500000001477
2.814 -1.7567999999999055
2.815 -1.0209500000000342
2.816 -0.28110000000018676
2.817 0.4627000000000103
2.818 1.2103499999999157
2.819 1.9618999999998499
2.82 2.7172500000002127
2.821 3.4761000000001205
2.822 4.238599999999843
2.823 5.004899999999993
2.824 5.774600000000088
2.825 6.547600000000181
2.826 7.324100000000167
2.827 8.10399999999975
2.828 8.887049999999757
2.829 9.673050000000295
2.83 10.46230000000016
2.831 11.254699999999756
2.832 12.049800000000014
2.833 12.847750000000158
2.834 13.648750000000085
2.835 14.452300000000056
2.836 15.258399999999728
2.837 16.06714999999974
2.838 16.87855000000009
2.839 17.692350000000218
2.84 18.508349999999883
2.841 19.32659999999975
2.842 20.146950000000245
2.843 20.96950000000028
2.844 21.794049999999952
2.845 22.62069999999991
2.846 23.449199999999934
2.847 24.27919999999986
2.848 25.111049999999857
2.849 25.944599999999994
2.85 26.779650000000043
2.851 27.61615000000002
2.852 28.453950000000006
2.853 29.293049999999997
2.854 30.133300000000084
2.855 30.974649999999937
2.856 31.817149999999877
2.857 32.66060000000001
2.858 33.50490000000004
2.859 34.34995000000003
2.86 35.19579999999994
2.861 36.04235000000018
2.862 36.889300000000205
2.863 37.73684999999992
2.864 38.58490000000006
2.865 39.433100000000124
2.866 40.28174999999995
2.867 41.13055000000004
2.868 41.97934999999979
2.869 42.82819999999985
2.87 43.67680000000006
2.871 44.52539999999991
2.872 45.37385000000019
2.873 46.221750000000064
2.874 47.069199999999825
2.875 47.916350000000094
2.876 48.762949999999954
2.877 49.608749999999894
2.878 50.45364999999996
2.879 51.29780000000007
2.88 52.14120000000023
2.881 52.98349999999993
2.882 53.824499999999965
2.883 54.664199999999994
2.884 55.50255000000004
2.885 56.339400000000175
2.886 57.17480000000003
2.887 58.008749999999964
2.888 58.84079999999986
2.889 59.67094999999971
2.89 60.49924999999984
2.891 61.32555000000015
2.892 62.14970000000021
2.893 62.97165000000003
2.894 63.79130000000004
2.895 64.60854999999991
2.896 65.42334999999986
2.897 66.23555000000013
2.898 67.04510000000006
2.899 67.8518999999999
2.9 68.65580000000003
2.901 69.4567
2.902 70.2546
2.903 71.04940000000008
2.904 71.84099999999992
2.905 72.62939999999989
2.906 73.41429999999995
2.907 74.19575000000012
2.908 74.97370000000004
2.909 75.74799999999996
2.91 76.51865000000008
2.911 77.28544999999997
2.912 78.04839999999996
2.913 78.80739999999997
2.914 79.56229999999996
2.915 80.31315
2.916 81.05975000000004
2.917 81.80199999999999
2.918 82.53999999999996
2.919 83.27339999999998
2.92 84.00215500000002
2.921 84.72635500000004
2.922 85.44582000000003
2.923 86.16040000000001
2.924 86.87003999999997
2.925 87.57466
2.926 88.27415500000002
2.927 88.96842999999998
2.928 89.65739999999998
2.929 90.340995
2.93 91.01911150000001
2.931 91.691658
2.932 92.3585535
2.933 93.019712
2.934 93.67505
2.935 94.32449000000003
2.936 94.96793
2.937 95.60528999999997
2.938 96.23651999999998
2.939 96.86150500000001
2.94 97.48017999999999
2.941 98.09245499999997
2.942 98.69823500000003
2.943 99.29740000000005
2.944 99.88994999999998
2.945 100.47584999999995
2.946 101.05490000000003
2.947 101.62700000000004
2.948 102.19230000000002
2.949 102.75049999999996
2.95 103.30154999999996
2.951 103.84544999999991
2.952 104.3819999999999
2.953 104.9112500000001
2.954 105.43315
2.955 105.94755000000005
2.956 106.45425000000013
2.957 106.95344999999985
2.958 107.44494999999996
2.959 107.92855000000007
2.96 108.40434999999995
2.961 108.87225000000001
2.962 109.33214999999991
2.963 109.78415000000001
2.964 110.22800000000007
2.965 110.66344999999984
2.966 111.0907500000001
2.967 111.50970000000025
2.968 111.92019999999997
2.969 112.32234999999993
2.97 112.71589999999992
2.971 113.10089999999988
2.972 113.47719999999993
2.973 113.84470000000006
2.974 114.20360000000025
2.975 114.55380000000015
2.976 114.89485000000002
2.977 115.22694999999972
2.978 115.55014999999995
2.979 115.86415000000017
2.98 116.16904999999997
2.981 116.46490000000003
2.982 116.75155000000007
2.983 117.02884999999984
2.984 117.29670000000006
2.985 117.55524999999996
2.986 117.8044999999999
2.987 118.04420000000002
2.988 118.27444999999992
2.989 118.49500000000006
2.99 118.70560000000023
2.991 118.90680000000013
2.992 119.09864999999978
2.993 119.28044999999985
2.994 119.45220000000035
2.995 119.61420000000042
2.996 119.76659999999998
2.997 119.90889999999933
2.998 120.04114999999982
2.999 120.16335000000002
3.0 120.27544999999999
3.001 120.37755000000038
3.002 120.46920000000003
3.003 120.55075000000014
3.004 120.62224999999995
3.005 120.68339999999968
3.006 120.73444999999987
3.007 120.77500000000005
3.008 120.8052000000001
3.009 120.82534999999991
3.01 120.83464999999987
3.011 120.83349999999979
3.012 120.82195000000031
3.013 120.80000000000007
3.014 120.76759999999977
3.015 120.72435000000034
3.016 120.67034999999962
3.017 120.60590000000025
3.018 120.5310000000001
3.019 120.4449499999996
3.02 120.34750000000025
3.021 120.24294999999977
3.022 120.12500000000009
3.023 119.99500000000052
3.024 119.85499999999996
3.025 119.69999999999968
3.026 119.5399999999999
3.027 119.37500000000003
3.028 119.19000000000027
3.029 118.9950000000002
3.03 118.78999999999986
3.031 118.56999999999978
3.032 118.34999999999971
3.033 118.11499999999988
3.034 117.86000000000018
3.035 117.60500000000049
3.036 117.33499999999965
3.037 117.04999999999978
3.038 116.76499999999992
3.039 116.46499999999962
3.04 116.14500000000014
3.041 115.81999999999981
3.042 115.49000000000073
3.043 115.14499999999983
3.044 114.78999999999932
3.045 114.42000000000118
3.046 114.03999999999996
3.047 113.655
3.048 113.2549999999996
3.049 112.84000000000016
3.05 112.42000000000057
3.051 111.9899999999993
3.052 111.54500000000039
3.053 111.09499999999994
3.054 110.62999999999906
3.055 110.15500000000067
3.056 109.6700000000006
3.057 109.16999999999871
3.058 108.65999999999931
3.059 108.14500000000116
3.06 107.61999999999993
3.061 107.07999999999967
3.062 106.5300000000005
3.063 105.96499999999953
3.064 105.3949999999998
3.065 104.81499999999977
3.066 104.22500000000083
3.067 103.62000000000009
3.068 103.00499999999906
3.069 102.38000000000052
3.07 101.7450000000003
3.071 101.0999999999998
3.072 100.44500000000039
3.073 99.78499999999946
3.074 99.10499999999934
3.075 98.4150000000003
3.076 97.71999999999976
3.077 97.0150000000003
3.078 96.30000000000055
3.079 95.57000000000038
3.08 94.82999999999991
3.081 94.08499999999931
3.082 93.3299999999998
3.083 92.55999999999986
3.084 91.78000000000102
3.085 91.0000000000008
3.086 90.2
3.087 89.3900000000003
3.088 88.57999999999922
3.089 87.75499999999909
3.09 86.9149999999999
3.091 86.07000000000059
3.092 85.21999999999974
3.093 84.35499999999985
3.094 83.48000000000106
3.095 82.59999999999934
3.096 81.71000000000012
3.097 80.80500000000046
3.098 79.89499999999927
3.099 78.98000000000071
3.1 78.05000000000034
3.101 77.10999999999967
3.102 76.16500000000026
3.103 75.20999999999917
3.104 74.24999999999932
3.105 73.27500000000042
3.106 72.28999999999985
3.107 71.30000000000052
3.108 70.30499999999968
3.109 69.29999999999991
3.11 68.27500000000097
3.111 67.2549999999994
3.112 66.2250000000003
3.113 65.18000000000079
3.114 64.12999999999974
3.115 63.07499999999994
3.116 62.00999999999984
3.117 60.92999999999932
3.118 59.85000000000018
3.119 58.76499999999951
3.12 57.6649999999998
3.121 56.56000000000133
3.122 55.4449999999998
3.123 54.31999999999937
3.124 53.20000000000047
3.125 52.06499999999975
3.126 50.914999999999985
3.127 49.76500000000023
3.128 48.609999999998934
3.129 47.44500000000013
3.13 46.27500000000118
3.131 45.09500000000055
3.132 43.90999999999978
3.133 42.71999999999887
3.134 41.51999999999906
3.135 40.31500000000049
3.136 39.10000000000024
3.137 37.87999999999986
3.138 36.660000000000856
3.139 35.430000000000184
3.14 34.18999999999922
3.141 32.9449999999995
3.142 31.69499999999964
3.143 30.44000000000102
3.144 29.180000000000874
3.145 27.909999999999048
3.146 26.634999999999852
3.147 25.36000000000066
3.148 24.07499999999979
3.149 22.785000000000167
3.15 21.490000000000396
3.151 20.1899999999991
3.152 18.884999999999042
3.153 17.57500000000023
3.154 16.260000000001273
3.155 14.935000000000642
3.156 13.61000000000001
3.157 12.279999999999236
3.158 10.944999999999705
3.159 9.60500000000003
3.16 8.260000000000211
3.161 6.9150000000003935
3.162 5.559999999998899
3.163 4.200000000000037
3.164 2.840000000001175
3.165 1.4799999999995372
3.166 0.10999999999899979
3.167 -1.2699999999990497
3.168 -2.644999999999731
3.169 -4.025000000000556
3.17 -5.410000000000137
3.171 -6.7949999999997175
3.172 -8.189999999999586
3.173 -9.585000000000843
3.174 -10.975000000000568
3.175 -12.379999999999336
3.176 -13.784999999999492
3.177 -15.189999999999648
3.178 -16.599999999999948
3.179 -18.010000000000247
3.18 -19.430000000000835
3.181 -20.844999999999892
3.182 -22.259999999998946
3.183 -23.685000000001068
3.184 -25.115000000000553
3.185 -26.539999999999896
3.186 -27.96499999999924
3.187 -29.394999999998728
3.188 -30.82500000000099
3.189 -32.26000000000062
3.19 -33.69999999999901
3.191 -35.135000000000026
3.192 -36.570000000001045
3.193 -38.014999999999574
3.194 -39.45499999999935
3.195 -40.895000000000515
3.196 -42.34000000000043
3.197 -43.78500000000035
3.198 -45.23500000000041
3.199 -46.67999999999894
3.2 -48.11999999999872
3.201 -49.57000000000017
3.202 -51.02000000000023
3.203 -52.46500000000015
3.204 -53.91500000000021
3.205 -55.36500000000027
3.206 -56.81500000000034
3.207 -58.2650000000004
3.208 -59.715000000000465
3.209 -61.16499999999914
3.21 -62.609999999999054
3.211 -64.0600000000005
3.212 -65.51000000000057
3.213 -66.95500000000048
3.214 -68.4000000000004
3.215 -69.84499999999893
3.216 -71.29499999999899
3.217 -72.74000000000031
3.218 -74.18000000000008
3.219 -75.61999999999985
3.22 -77.05999999999963
3.221 -78.50500000000093
3.222 -79.94000000000057
3.223 -81.3749999999988
3.224 -82.81499999999997
3.225 -84.24500000000084
3.226 -85.67500000000034
3.227 -87.10499999999982
3.228 -88.53499999999931
3.229 -89.96000000000004
3.23 -91.38500000000077
3.231 -92.80499999999996
3.232 -94.22000000000041
3.233 -95.63999999999962
3.234 -97.05499999999867
3.235 -98.4600000000002
3.236 -99.87000000000052
3.237 -101.28000000000081
3.238 -102.67999999999944
3.239 -104.08499999999958
3.24 -105.48500000000098
3.241 -106.87499999999932
3.242 -108.26499999999906
3.243 -109.65000000000002
3.244 -111.03500000000099
3.245 -112.42000000000057
3.246 -113.79499999999987
3.247 -115.16999999999915
3.248 -116.5399999999997
3.249 -117.90500000000009
3.25 -119.26500000000033
3.251 -120.62500000000058
3.252 -121.97999999999931
3.253 -123.33000000000065
3.254 -124.68000000000062
3.255 -126.01499999999876
3.256 -127.35499999999982
3.257 -128.69000000000074
3.258 -130.015
3.259 -131.33500000000046
3.26 -132.65499999999957
3.261 -133.9699999999999
3.262 -135.27499999999998
3.263 -136.58000000000004
3.264 -137.87999999999994
3.265 -139.17499999999973
3.266 -140.46000000000058
3.267 -141.73999999999992
3.268 -143.01999999999927
3.269 -144.2899999999997
3.27 -145.55499999999998
3.271 -146.81500000000014
3.272 -148.07000000000014
3.273 -149.32000000000002
3.274 -150.56000000000097
3.275 -151.79999999999984
3.276 -153.02999999999983
3.277 -154.25500000000036
3.278 -155.47499999999937
3.279 -156.68499999999946
3.28 -157.89500000000027
3.281 -159.09500000000008
3.282 -160.28500000000028
3.283 -161.47000000000037
3.284 -162.65499999999975
3.285 -163.82999999999953
3.286 -164.99499999999972
3.287 -166.15500000000048
3.288 -167.31000000000037
3.289 -168.455
3.29 -169.59500000000017
3.291 -170.72984999999957
3.292 -171.8525499999998
3.293 -172.97270000000003
3.294 -174.08395000000007
3.295 -175.18774999999985
3.296 -176.2836999999996
3.297 -177.37260000000032
3.298 -178.45410000000007
3.299 -179.52734999999998
3.3 -180.59310000000036
3.301 -181.65109999999999
3.302 -182.70089999999973
3.303 -183.74324999999996
3.304 -184.77740000000034
3.305 -185.8033000000002
3.306 -186.82144999999997
3.307 -187.8313999999999
3.308 -188.83269999999953
3.309 -189.82589999999993
3.31 -190.8109000000005
3.311 -191.7870500000002
3.312 -192.75469999999981
3.313 -193.7139999999997
3.314 -194.66484999999983
3.315 -195.6069500000001
3.316 -196.54035000000007
3.317 -197.46500000000015
3.318 -198.38084999999998
3.319 -199.28794999999994
3.32 -200.18610000000007
3.321 -201.07530000000006
3.322 -201.95564999999985
3.323 -202.82699999999986
3.324 -203.6893500000001
3.325 -204.54264999999992
3.326 -205.38660000000016
3.327 -206.22135000000017
3.328 -207.04689999999982
3.329 -207.86309999999992
3.33 -208.67000000000004
3.331 -209.46750000000006
3.332 -210.25549999999987
3.333 -211.03405
3.334 -211.80305000000007
3.335 -212.56234999999998
3.336 -213.31205
3.337 -214.05206999999996
3.338 -214.78228000000001
3.339 -215.50266500000004
3.34 -216.21317000000002
3.341 -216.91370949999998
3.342 -217.604265
3.343 -218.2847855
3.344 -218.95522
3.345 -219.6155
3.346 -220.26561500000003
3.347 -220.90552
3.348 -221.53514999999996
3.349 -222.15439999999998
3.35 -222.76320000000004
3.351 -223.3616000000001
3.352 -223.94955000000007
3.353 -224.5269499999999
3.354 -225.0938499999999
3.355 -225.65015000000005
3.356 -226.19570000000002
3.357 -226.7307500000001
3.358 -227.25500000000017
3.359 -227.76834999999988
3.36 -228.2711
3.361 -228.76320000000013
3.362 -229.2442999999998
3.363 -229.71444999999972
3.364 -230.17395
3.365 -230.6224500000002
3.366 -231.05999999999995
3.367 -231.48659999999984
3.368 -231.9021000000001
3.369 -232.30664999999982
3.37 -232.70009999999988
3.371 -233.08250000000018
3.372 -233.45390000000035
3.373 -233.8141000000002
3.374 -234.16354999999945
3.375 -234.50179999999975
3.376 -234.82850000000056
3.377 -235.1440500000003
3.378 -235.44804999999988
3.379 -235.74084999999982
3.38 -236.02245000000005
3.381 -236.29294999999993
3.382 -236.55184999999966
3.383 -236.79919999999993
3.384 -237.03534999999985
3.385 -237.26030000000006
3.386 -237.4751000000001
3.387 -237.67499999999967
3.388 -237.8650000000003
3.389 -238.04500000000058
3.39 -238.2099999999998
3.391 -238.3649999999994
3.392 -238.51000000000008
3.393 -238.64000000000036
3.394 -238.75999999999968
3.395 -238.87000000000006
3.396 -238.97000000000017
3.397 -239.05499999999984
3.398 -239.12499999999977
3.399 -239.18500000000006
3.4 -239.23500000000013
3.401 -239.2749999999999
3.402 -239.3000000000006
3.403 -239.30999999999952
3.404 -239.30999999999952
3.405 -239.30500000000077
3.406 -239.2850000000002
3.407 -239.24999999999918
3.408 -239.20000000000053
3.409 -239.14000000000019
3.41 -239.06999999999954
3.411 -238.99000000000004
3.412 -238.9000000000002
3.413 -238.78999999999985
3.414 -238.66999999999913
3.415 -238.54000000000096
3.416 -238.39500000000098
3.417 -238.2449999999994
3.418 -238.07999999999882
3.419 -237.89500000000046
3.42 -237.70500000000055
3.421 -237.50000000000023
3.422 -237.28499999999957
3.423 -237.06000000000006
3.424 -236.82000000000008
3.425 -236.56999999999982
3.426 -236.3000000000004
3.427 -236.02499999999944
3.428 -235.73999999999958
3.429 -235.44000000000062
3.43 -235.1249999999999
3.431 -234.79999999999887
3.432 -234.46500000000037
3.433 -234.11500000000004
3.434 -233.75000000000063
3.435 -233.37500000000097
3.436 -232.99499999999972
3.437 -232.59499999999932
3.438 -232.18500000000003
3.439 -231.76500000000044
3.44 -231.32500000000027
3.441 -230.87999999999997
3.442 -230.4249999999994
3.443 -229.94999999999962
3.444 -229.46499999999955
3.445 -228.97000000000057
3.446 -228.46000000000117
3.447 -227.94000000000008
3.448 -227.40499999999994
3.449 -226.85999999999956
3.45 -226.30499999999887
3.451 -225.72999999999897
3.452 -225.15000000000174
3.453 -224.56000000000142
3.454 -223.94999999999774
3.455 -223.32999999999936
3.456 -222.69500000000053
3.457 -222.0500000000014
3.458 -221.39999999999938
3.459 -220.7299999999995
3.46 -220.05000000000217
3.461 -219.35499999999885
3.462 -218.64999999999802
3.463 -217.93499999999963
3.464 -217.20000000000073
3.465 -216.46000000000166
3.466 -215.7099999999995
3.467 -214.9449999999997
3.468 -214.1649999999995
3.469 -213.3699999999988
3.47 -212.57000000000082
3.471 -211.75999999999974
3.472 -210.93500000000097
3.473 -210.0950000000018
3.474 -209.24499999999955
3.475 -208.38499999999982
3.476 -207.50499999999948
3.477 -206.619999999999
3.478 -205.73000000000116
3.479 -204.81499999999983
3.48 -203.88999999999822
3.481 -202.9649999999994
3.482 -202.01999999999995
3.483 -201.06000000000012
3.484 -200.08999999999997
3.485 -199.10999999999956
3.486 -198.1150000000015
3.487 -197.11000000000035
3.488 -196.09499999999892
3.489 -195.06999999999996
3.49 -194.0300000000006
3.491 -192.9750000000008
3.492 -191.91500000000084
3.493 -190.84000000000046
3.494 -189.74999999999963
3.495 -188.64999999999853
3.496 -187.54500000000007
3.497 -186.42000000000104
3.498 -185.28499999999892
3.499 -184.1399999999993
3.5 -182.9849999999994
3.501 -181.81500000000185
3.502 -180.6350000000012
3.503 -179.44999999999766
3.504 -178.23999999999896
3.505 -177.03000000000026
3.506 -175.81000000000125
3.507 -174.56500000000153
3.508 -173.31999999999903
3.509 -172.0599999999989
3.51 -170.7900000000012
3.511 -169.5100000000005
3.512 -168.21499999999935
3.513 -166.91500000000082
3.514 -165.60499999999922
3.515 -164.27999999999997
3.516 -162.9400000000003
3.517 -161.59500000000048
3.518 -160.23500000000024
3.519 -158.8649999999997
3.52 -157.48999999999901
3.521 -156.09999999999792
3.522 -154.69500000000193
3.523 -153.28500000000022
3.524 -151.86499999999825
3.525 -150.43500000000154
3.526 -148.99500000000177
3.527 -147.53999999999877
3.528 -146.07499999999828
3.529 -144.60000000000028
3.53 -143.115000000002
3.531 -141.62000000000063
3.532 -140.114999999999
3.533 -138.59999999999982
3.534 -137.0750000000004
3.535 -135.5450000000008
3.536 -134.0000000000008
3.537 -132.44000000000034
3.538 -130.87499999999974
3.539 -129.29999999999887
3.54 -127.71500000000047
3.541 -126.11999999999901
3.542 -124.5099999999999
3.543 -122.89500000000064
3.544 -121.27499999999847
3.545 -119.64500000000156
3.546 -118.00000000000144
3.547 -116.34499999999825
3.548 -114.67999999999756
3.549 -113.0099999999995
3.55 -111.33000000000115
3.551 -109.63999999999973
3.552 -107.94500000000096
3.553 -106.2300000000016
3.554 -104.50999999999932
3.555 -102.78999999999982
3.556 -101.0549999999999
3.557 -99.30499999999954
3.558 -97.55499999999917
3.559 -95.7950000000013
3.56 -94.02500000000036
3.561 -92.24999999999928
3.562 -90.46000000000053
3.563 -88.66499999999888
3.564 -86.85999999999972
3.565 -85.05000000000041
3.566 -83.2300000000008
3.567 -81.39500000000078
3.568 -79.56499999999811
3.569 -77.72000000000057
3.57 -75.86500000000274
3.571 -74.00499999999921
3.572 -72.13499999999817
3.573 -70.25999999999976
3.574 -68.38000000000122
3.575 -66.48999999999961
3.576 -64.59000000000049
3.577 -62.68500000000121
3.578 -60.774999999999025
3.579 -58.85499999999932
3.58 -56.924999999999336
3.581 -54.989999999999206
3.582 -53.05000000000171
3.583 -51.100000000001145
3.584 -49.144999999997665
3.585 -47.18499999999959
3.586 -45.215000000001226
3.587 -43.239999999999945
3.588 -41.25999999999852
3.589 -39.269999999999584
3.59 -37.2750000000005
3.591 -35.27500000000128
3.592 -33.27000000000191
3.593 -31.25999999999962
3.594 -29.23499999999968
3.595 -27.209999999999734
3.596 -25.18499999999979
3.597 -23.149999999999558
3.598 -21.10499999999904
3.599 -19.055000000001154
3.6 -17.005000000000493
3.601 -14.944999999999542
3.602 -12.880000000001225
3.603 -10.81500000000013
3.604 -8.744999999998893
3.605 -6.665000000000143
3.606 -4.579999999998474
3.607 -2.489999999999437
3.608 -0.40000000000040004
3.609 1.6949999999987808
3.61 3.7999999999982492
3.611 5.905000000000493
3.612 8.015000000000105
3.613 10.124999999999718
3.614 12.239999999999473
3.615 14.365000000002293
3.616 16.49500000000248
3.617 18.61999999999975
3.618 20.749999999999936
3.619 22.885000000000268
3.62 25.024999999997966
3.621 27.169999999998584
3.622 29.31500000000198
3.623 31.464999999999964
3.624 33.61499999999795
3.625 35.76999999999886
3.626 37.92499999999976
3.627 40.08500000000082
3.628 42.25000000000201
3.629 44.41000000000028
3.63 46.57999999999885
3.631 48.750000000000185
3.632 50.92000000000152
3.633 53.095000000000226
3.634 55.26999999999893
3.635 57.45000000000056
3.636 59.629999999999406
3.637 61.809999999998254
3.638 63.98999999999988
3.639 66.17500000000165
3.64 68.36000000000064
3.641 70.54499999999963
3.642 72.72999999999863
3.643 74.92000000000054
3.644 77.11000000000246
3.645 79.29499999999867
3.646 81.48999999999795
3.647 83.67999999999986
3.648 85.86500000000163
3.649 88.06000000000091
3.65 90.25000000000006
3.651 92.43499999999905
3.652 94.62499999999818
3.653 96.8150000000001
3.654 99.00500000000201
3.655 101.19500000000114
3.656 103.38000000000014
3.657 105.56499999999913
3.658 107.75499999999826
3.659 109.93499999999989
3.66 112.11500000000152
3.661 114.30000000000051
3.662 116.47999999999936
3.663 118.65500000000084
3.664 120.82999999999954
3.665 123.0099999999984
3.666 125.17999999999974
3.667 127.35000000000107
3.668 129.51999999999964
3.669 131.68500000000083
3.67 133.850000000002
3.671 136.00999999999752
3.672 138.16999999999857
3.673 140.32500000000226
3.674 142.47500000000025
3.675 144.62499999999824
3.676 146.77499999999898
3.677 148.91999999999962
3.678 151.05499999999995
3.679 153.19000000000028
3.68 155.3250000000006
3.681 157.45500000000078
3.682 159.58000000000084
3.683 161.70000000000073
3.684 163.82000000000062
3.685 165.93000000000023
3.686 168.0349999999997
3.687 170.1399999999992
3.688 172.23499999999837
3.689 174.33000000000033
3.69 176.42000000000212
3.691 178.50000000000088
3.692 180.57499999999948
3.693 182.6499999999981
3.694 184.71499999999918
3.695 186.76999999999998
3.696 188.83000000000095
3.697 190.88000000000162
3.698 192.9199999999992
3.699 194.95499999999944
3.7 196.97999999999936
3.701 199.0049999999993
3.702 201.02500000000188
3.703 203.03500000000142
3.704 205.03499999999786
3.705 207.0299999999997
3.706 209.0200000000014
3.707 211.00000000000009
3.708 212.97499999999857
3.709 214.93999999999954
3.71 216.9000000000004
3.711 218.85499999999834
3.712 220.7950000000014
3.713 222.73000000000152
3.714 224.65999999999875
3.715 226.57999999999845
3.716 228.4900000000006
3.717 230.39000000000254
3.718 232.28499999999875
3.719 234.1699999999974
3.72 236.04500000000138
3.721 237.9150000000024
3.722 239.77500000000038
3.723 241.61999999999796
3.724 243.4599999999981
3.725 245.29000000000076
3.726 247.10500000000022
3.727 248.91499999999957
3.728 250.72000000000148
3.729 252.51000000000025
3.73 254.28999999999866
3.731 256.0599999999996
3.732 257.8200000000003
3.733 259.5700000000006
3.734 261.3050000000006
3.735 263.03500000000037
3.736 264.7549999999998
3.737 266.4599999999989
3.738 268.1500000000003
3.739 269.8350000000016
3.74 271.50999999999976
3.741 273.17000000000036
3.742 274.8250000000008
3.743 276.4599999999978
3.744 278.08
3.745 279.69500000000204
3.746 281.2999999999982
3.747 282.88999999999953
3.748 284.46500000000043
3.749 286.0299999999982
3.75 287.57999999999976
3.751 289.1150000000009
3.752 290.6450000000005
3.753 292.1599999999996
3.754 293.6549999999996
3.755 295.14500000000083
3.756 296.6200000000002
3.757 298.0750000000004
3.758 299.5200000000003
3.759 300.9549999999999
3.76 302.37500000000057
3.761 303.7799999999993
3.762 305.16999999999905
3.763 306.54499999999973
3.764 307.91000000000014
3.765 309.2600000000001
3.766 310.5949999999996
3.767 311.91500000000013
3.768 313.22000000000014
3.769 314.51499999999993
3.77 315.79000000000053
3.771 317.0500000000007
3.772 318.3000000000005
3.773 319.53499999999997
3.774 320.754999999999
3.775 321.95500000000015
3.776 323.14500000000106
3.777 324.3199999999988
3.778 325.4699999999999
3.779 326.6150000000009
3.78 327.7449999999987
3.781 328.84999999999997
3.782 329.9450000000009
3.783 331.0250000000001
3.784 332.08500000000004
3.785 333.1349999999997
3.786 334.16500000000013
3.787 335.17500000000007
3.788 336.17499999999967
3.789 337.1550000000001
3.79 338.12000000000006
3.791 339.0649999999995
3.792 339.9949999999999
3.793 340.9100000000005
3.794 341.8049999999999
3.795 342.6849999999995
3.796 343.54499999999996
3.797 344.3873
3.798 345.2148000000002
3.799 346.02550000000025
3.8 346.8178500000002
3.801 347.5926499999997
3.802 348.34964999999954
3.803 349.08875000000046
3.804 349.8103500000002
3.805 350.51404999999966
3.806 351.1998500000002
3.807 351.8682000000002
3.808 352.5184499999997
3.809 353.15065
3.81 353.76495
3.811 354.36114999999984
3.812 354.93914999999987
3.813 355.4988500000002
3.814 356.04035
3.815 356.56360000000006
3.816 357.06830000000014
3.817 357.5545499999999
3.818 358.0224
3.819 358.47164999999995
3.82 358.9022000000001
3.821 359.31405000000007
3.822 359.7072149999999
3.823 360.081575
3.824 360.43701500000003
3.825 360.77351500000003
3.826 361.091015
3.827 361.38949499999995
3.828 361.66885499999995
3.829 361.9290149999999
3.83 362.1699999999999
3.831 362.39185
3.832 362.5943500000001
3.833 362.77750000000015
3.834 362.94144999999986
3.835 363.0858999999998
3.836 363.21095000000014
3.837 363.31674999999996
3.838 363.40299999999996
3.839 363.4697000000003
3.84 363.5168000000001
3.841 363.54434999999984
3.842 363.5524000000001
3.843 363.5408499999999
3.844 363.50969999999967
3.845 363.45870000000014
3.846 363.38829999999973
3.847 363.29815
3.848 363.1878500000005
3.849 363.0582
3.85 362.9088499999995
3.851 362.73969999999974
3.852 362.5489500000002
3.853 362.3438
3.854 362.11500000000035
3.855 361.85999999999996
3.856 361.59499999999997
3.857 361.3100000000001
3.858 360.9999999999995
3.859 360.67000000000047
3.86 360.3200000000008
3.861 359.94999999999914
3.862 359.5649999999992
3.863 359.1549999999999
3.864 358.725
3.865 358.2800000000011
3.866 357.8150000000002
3.867 357.325
3.868 356.81500000000057
3.869 356.2899999999994
3.87 355.7399999999988
3.871 355.17500000000064
3.872 354.5850000000003
3.873 353.97499999999945
3.874 353.3500000000009
3.875 352.7050000000004
3.876 352.0399999999993
3.877 351.35000000000025
3.878 350.64000000000067
3.879 349.9149999999993
3.88 349.17
3.881 348.40500000000026
3.882 347.6199999999999
3.883 346.81500000000034
3.884 345.9900000000002
3.885 345.14499999999947
3.886 344.2799999999996
3.887 343.3950000000005
3.888 342.4949999999996
3.889 341.57499999999953
3.89 340.63000000000005
3.891 339.6650000000001
3.892 338.68499999999966
3.893 337.68500000000006
3.894 336.66499999999985
3.895 335.62999999999926
3.896 334.5700000000007
3.897 333.4900000000002
3.898 332.3949999999992
3.899 331.2800000000005
3.9 330.1450000000011
3.901 328.9900000000012
3.902 327.8199999999981
3.903 326.62499999999983
3.904 325.4150000000011
3.905 324.18499999999904
3.906 322.93499999999915
3.907 321.67499999999905
3.908 320.39000000000095
3.909 319.08000000000214
3.91 317.7600000000003
3.911 316.4199999999978
3.912 315.06000000000034
3.913 313.6800000000023
3.914 312.28499999999826
3.915 310.8749999999993
3.916 309.43500000000233
3.917 307.9849999999995
3.918 306.519999999999
3.919 305.0300000000006
3.92 303.52499999999895
3.921 301.9999999999995
3.922 300.4599999999996
3.923 298.9049999999993
3.924 297.325000000001
3.925 295.7299999999996
3.926 294.12000000000046
3.927 292.4950000000009
3.928 290.8450000000007
3.929 289.18
3.93 287.50499999999903
3.931 285.80500000000006
3.932 284.0850000000006
3.933 282.3550000000008
3.934 280.6100000000006
3.935 278.83999999999963
3.936 277.0549999999983
3.937 275.2599999999994
3.938 273.44499999999994
3.939 271.615
3.94 269.7649999999996
3.941 267.89999999999867
3.942 266.02000000000015
3.943 264.12500000000114
3.944 262.21500000000174
3.945 260.284999999999
3.946 258.33999999999855
3.947 256.3850000000006
3.948 254.41499999999948
3.949 252.4200000000004
3.95 250.4200000000012
3.951 248.3999999999986
3.952 246.36500000000115
3.953 244.32000000000062
3.954 242.25499999999954
3.955 240.17500000000078
3.956 238.07999999999882
3.957 235.97499999999937
3.958 233.85999999999962
3.959 231.71999999999912
3.96 229.57000000000116
3.961 227.4100000000001
3.962 225.22499999999832
3.963 223.03500000000196
3.964 220.8300000000024
3.965 218.60999999999962
3.966 216.37999999999934
3.967 214.13499999999863
3.968 211.87500000000026
3.969 209.60000000000144
3.97 207.31499999999957
3.971 205.01500000000004
3.972 202.7050000000002
3.973 200.38500000000013
3.974 198.04499999999948
3.975 195.69499999999852
3.976 193.33500000000004
3.977 190.96000000000112
3.978 188.57499999999916
3.979 186.17499999999953
3.98 183.76999999999975
3.981 181.3549999999997
3.982 178.91500000000173
3.983 176.47500000000093
3.984 174.02499999999986
3.985 171.55499999999824
3.986 169.07999999999925
3.987 166.59499999999994
3.988 164.09500000000023
3.989 161.59000000000034
3.99 159.0750000000002
3.991 156.54500000000237
3.992 154.00999999999888
3.993 151.4599999999977
3.994 148.9000000000018
3.995 146.335000000003
3.996 143.75999999999834
3.997 141.17499999999893
3.998 138.57999999999925
3.999 135.97499999999928
4.0 133.36500000000194
4.001 130.74499999999878
4.002 128.10999999999794
4.003 125.47500000000267
4.004 122.83000000000155
4.005 120.1799999999975
4.006 117.51999999999873
4.007 114.8450000000023
4.008 112.17000000000033
4.009 109.48499999999805
4.01 106.79000000000104
4.011 104.09499999999849
4.012 101.39000000000121
4.013 98.67500000000362
4.014 95.95499999999757
4.015 93.2299999999997
4.016 90.50500000000183
4.017 87.76500000000075
4.018 85.01499999999939
4.019 82.26499999999804
4.02 79.50999999999931
4.021 76.74500000000029
4.022 73.98000000000127
4.023 71.20999999999933
4.024 68.42499999999974
4.025 65.64499999999751
4.026 62.85999999999792
4.027 60.065000000003586
4.028 57.270000000003705
4.029 54.47000000000091
4.03 51.66499999999519
4.031 48.85499999999765
4.032 46.045000000000115
4.033 43.229999999999656
4.034 40.40500000000446
4.035 37.57999999999817
4.036 34.75499999999742
4.037 31.925000000004864
4.038 29.095000000001203
4.039 26.264999999997542
4.04 23.42499999999914
4.041 20.58500000000074
4.042 17.745000000002342
4.043 14.894999999998104
4.044 12.054999999999705
4.045 9.210000000003937
4.046 6.359999999999699
4.047 3.509999999995461
4.048 0.6549999999994061
4.049 -2.194999999999281
4.05 -5.045000000003519
4.051 -7.894999999996655
4.052 -10.749999999998261
4.053 -13.604999999999867
4.054 -16.46000000000147
4.055 -19.31000000000016
4.056 -22.164999999996216
4.057 -25.02000000000337
4.058 -27.870000000002058
4.059 -30.724999999998115
4.06 -33.574999999996805
4.061 -36.42500000000104
4.062 -39.27499999999973
4.063 -42.12000000000104
4.064 -44.96500000000236
4.065 -47.81500000000105
4.066 -50.66000000000237
4.067 -53.49999999999522
4.068 -56.339999999999165
4.069 -59.175000000000196
4.07 -62.00499999999831
4.071 -64.83999999999935
4.072 -67.670000000003
4.073 -70.49000000000083
4.074 -73.30999999999865
4.075 -76.13000000000203
4.076 -78.94499999999694
4.077 -81.75500000000002
4.078 -84.56000000000019
4.079 -87.36500000000036
4.08 -90.16500000000316
4.081 -92.9499999999972
4.082 -95.73999999999971
4.083 -98.53000000000223
4.084 -101.30500000000153
4.085 -104.07499999999791
4.086 -106.83999999999693
4.087 -109.60500000000151
4.088 -112.36000000000024
4.089 -115.1100000000016
4.09 -117.85999999999741
4.091 -120.59500000000112
4.092 -123.3250000000019
4.093 -126.04999999999977
4.094 -128.77000000000027
4.095 -131.48499999999785
4.096 -134.1900000000007
4.097 -136.88499999999772
4.098 -139.58000000000027
4.099 -142.26500000000252
4.1 -144.9350000000016
4.101 -147.60500000000064
4.102 -150.2699999999968
4.103 -152.9249999999982
4.104 -155.5700000000021
4.105 -158.20500000000015
4.106 -160.8299999999979
4.107 -163.4500000000011
4.108 -166.06500000000136
4.109 -168.66500000000119
4.11 -171.2550000000007
4.111 -173.83999999999733
4.112 -176.41499999999922
4.113 -178.9800000000008
4.114 -181.53499999999934
4.115 -184.08000000000035
4.116 -186.61000000000095
4.117 -189.13500000000138
4.118 -191.64999999999876
4.119 -194.1499999999985
4.12 -196.6400000000007
4.121 -199.11999999999986
4.122 -201.59499999999886
4.123 -204.05500000000018
4.124 -206.5000000000011
4.125 -208.93000000000163
4.126 -211.35499999999917
4.127 -213.76999999999921
4.128 -216.1700000000016
4.129 -218.55999999999818
4.13 -220.92999999999972
4.131 -223.29500000000112
4.132 -225.6449999999993
4.133 -227.97999999999985
4.134 -230.31000000000023
4.135 -232.62000000000006
4.136 -234.9149999999994
4.137 -237.20000000000127
4.138 -239.4750000000001
4.139 -241.73499999999848
4.14 -243.97500000000184
4.141 -246.20499999999933
4.142 -248.42499999999933
4.143 -250.6250000000015
4.144 -252.8100000000005
4.145 -254.98499999999922
4.146 -257.14999999999765
4.147 -259.29500000000104
4.148 -261.4200000000011
4.149 -263.5299999999979
4.15 -265.63500000000016
4.151 -267.72000000000185
4.152 -269.78500000000014
4.153 -271.8449999999983
4.154 -273.8849999999987
4.155 -275.9050000000013
4.156 -277.91000000000065
4.157 -279.9049999999997
4.158 -281.880000000001
4.159 -283.83999999999907
4.16 -285.7849999999995
4.161 -287.705000000002
4.162 -289.61499999999864
4.163 -291.5100000000004
4.164 -293.3850000000016
4.165 -295.24499999999955
4.166 -297.0849999999997
4.167 -298.90999999999946
4.168 -300.7249999999989
4.169 -302.5150000000004
4.17 -304.2800000000012
4.171 -306.03999999999905
4.172 -307.7799999999991
4.173 -309.49500000000126
4.174 -311.1950000000002
4.175 -312.8799999999987
4.176 -314.54999999999956
4.177 -316.19499999999965
4.178 -317.8150000000018
4.179 -319.425000000001
4.18 -321.01999999999964
4.181 -322.5950000000005
4.182 -324.14500000000066
4.183 -325.67500000000024
4.184 -327.19499999999954
4.185 -328.6899999999981
4.186 -330.16999999999905
4.187 -331.62499999999926
4.188 -333.05999999999887
4.189 -334.48000000000087
4.19 -335.88000000000227
4.191 -337.26000000000033
4.192 -338.6199999999978
4.193 -339.96000000000026
4.194 -341.27500000000197
4.195 -342.58000000000067
4.196 -343.8599999999986
4.197 -345.11999999999875
4.198 -346.3600000000011
4.199 -347.575
4.2 -348.7799999999999
4.201 -349.96000000000055
4.202 -351.11499999999904
4.203 -352.2499999999998
4.204 -353.37000000000006
4.205 -354.4699999999998
4.206 -355.54
4.207 -356.5949999999998
4.208 -357.63000000000045
4.209 -358.6400000000003
4.21 -359.62999999999965
4.211 -360.6049999999999
4.212 -361.55000000000075
4.213 -362.4749999999996
4.214 -363.3849999999994
4.215 -364.2650000000011
4.216 -365.1299999999996
4.217 -365.9699999999988
4.218 -366.785
4.219 -367.58500000000083
4.22 -368.3600000000009
4.221 -369.1100000000003
4.222 -369.83999999999907
4.223 -370.5550000000002
4.224 -371.24000000000046
4.225 -371.9
4.226 -372.5450000000005
4.227 -373.1649999999989
4.228 -373.76499999999953
4.229 -374.34000000000077
4.23 -374.8950000000001
4.231 -375.42500000000007
4.232 -375.9349999999995
4.233 -376.42499999999967
4.234 -376.8850000000004
4.235 -377.33000000000004
4.236 -377.7499999999996
4.237 -378.14499999999987
4.238 -378.5250000000004
4.239 -378.8756999999997
4.24 -379.20279999999957
4.241 -379.51245000000034
4.242 -379.79740000000027
4.243 -380.0597000000003
4.244 -380.29924999999974
4.245 -380.51604999999944
4.246 -380.71015
4.247 -380.8815
4.248 -381.03015000000016
4.249 -381.15605000000016
4.25 -381.25924999999995
4.251 -381.33935000000014
4.252 -381.39650000000023
4.253 -381.43099999999976
4.254 -381.44255
4.255 -381.43095000000017
4.256 -381.3964999999999
4.257 -381.3392499999999
4.258 -381.2589999999999
4.259 -381.1558000000001
4.26 -381.0296500000001
4.261 -380.8805499999999
4.262 -380.708575
4.263 -380.51367000000005
4.264 -380.295855
4.265 -380.055145
4.266 -379.791565
4.267 -379.505165
4.268 -379.195955
4.269 -378.86387
4.27 -378.50905000000006
4.271 -378.1313999999999
4.272 -377.7309999999999
4.273 -377.3080499999999
4.274 -376.8624
4.275 -376.3942000000003
4.276 -375.9032000000002
4.277 -375.3896499999999
4.278 -374.8537999999999
4.279 -374.29519999999974
4.28 -373.71405
4.281 -373.11055000000016
4.282 -372.4847
4.283 -371.8365000000001
4.284 -371.1659499999999
4.285 -370.4730499999996
4.286 -369.7578
4.287 -369.02020000000033
4.288 -368.2602
4.289 -367.4782500000001
4.29 -366.67435
4.291 -365.84809999999976
4.292 -364.9983500000002
4.293 -364.12865
4.294 -363.2400000000001
4.295 -362.32500000000016
4.296 -361.3849999999995
4.297 -360.4249999999996
4.298 -359.45000000000005
4.299 -358.45000000000044
4.3 -357.41999999999996
4.301 -356.37499999999903
4.302 -355.3150000000005
4.303 -354.2250000000011
4.304 -353.10999999999956
4.305 -351.97999999999894
4.306 -350.8300000000006
4.307 -349.6550000000001
4.308 -348.45999999999907
4.309 -347.24500000000023
4.31 -346.0050000000006
4.311 -344.7500000000006
4.312 -343.4699999999999
4.313 -342.16999999999996
4.314 -340.84999999999945
4.315 -339.50499999999965
4.316 -338.1450000000008
4.317 -336.765
4.318 -335.35999999999984
4.319 -333.9350000000005
4.32 -332.4949999999993
4.321 -331.03499999999894
4.322 -329.5500000000007
4.323 -328.0450000000004
4.324 -326.52499999999975
4.325 -324.98499999999984
4.326 -323.4250000000008
4.327 -321.84499999999974
4.328 -320.24499999999955
4.329 -318.62500000000017
4.33 -316.9850000000002
4.331 -315.325000000001
4.332 -313.6550000000002
4.333 -311.96000000000004
4.334 -310.24499999999927
4.335 -308.5149999999995
4.336 -306.7650000000005
4.337 -304.99500000000097
4.338 -303.21000000000095
4.339 -301.40499999999906
4.34 -299.5799999999993
4.341 -297.7399999999991
4.342 -295.8749999999982
4.343 -293.99999999999983
4.344 -292.110000000001
4.345 -290.1950000000014
4.346 -288.2650000000014
4.347 -286.31999999999823
4.348 -284.355
4.349 -282.3700000000012
4.35 -280.3699999999992
4.351 -278.35999999999973
4.352 -276.3249999999995
4.353 -274.2750000000016
4.354 -272.2150000000006
4.355 -270.129999999999
4.356 -268.02999999999963
4.357 -265.92
4.358 -263.78499999999974
4.359 -261.6399999999991
4.36 -259.4800000000008
4.361 -257.30000000000194
4.362 -255.11000000000004
4.363 -252.90499999999773
4.364 -250.68500000000049
4.365 -248.44499999999988
4.366 -246.19499999999906
4.367 -243.93000000000052
4.368 -241.64499999999865
4.369 -239.34999999999928
4.37 -237.04000000000224
4.371 -234.72000000000213
4.372 -232.38499999999883
4.373 -230.03499999999786
4.374 -227.66999999999925
4.375 -225.29500000000033
4.376 -222.91000000000113
4.377 -220.50500000000136
4.378 -218.0849999999984
4.379 -215.66000000000085
4.38 -213.22500000000022
4.381 -210.76999999999902
4.382 -208.30500000000026
4.383 -205.82499999999837
4.384 -203.34000000000185
4.385 -200.84500000000224
4.386 -198.32999999999933
4.387 -195.8049999999989
4.388 -193.2749999999983
4.389 -190.73000000000008
4.39 -188.17000000000138
4.391 -185.6049999999998
4.392 -183.03000000000068
4.393 -180.4450000000013
4.394 -177.8449999999987
4.395 -175.2349999999986
4.396 -172.6200000000011
4.397 -169.99500000000057
4.398 -167.35999999999973
4.399 -164.70999999999847
4.4 -162.05499999999984
4.401 -159.39000000000092
4.402 -156.71499999999895
4.403 -154.0349999999996
4.404 -151.34499999999994
4.405 -148.65000000000018
4.406 -145.93999999999997
4.407 -143.2249999999996
4.408 -140.50500000000187
4.409 -137.77500000000109
4.41 -135.04000000000016
4.411 -132.29499999999894
4.412 -129.53999999999743
4.413 -126.78000000000134
4.414 -124.02000000000245
4.415 -121.25000000000053
4.416 -118.4699999999983
4.417 -115.68999999999885
4.418 -112.90000000000188
4.419 -110.10499999999924
4.42 -107.30999999999935
4.421 -104.50000000000182
4.422 -101.68999999999872
4.423 -98.87499999999827
4.424 -96.05500000000045
4.425 -93.23499999999984
4.426 -90.40499999999896
4.427 -87.5700000000007
4.428 -84.73500000000244
4.429 -81.89500000000127
4.43 -79.04999999999995
4.431 -76.20999999999879
4.432 -73.3600000000001
4.433 -70.50500000000126
4.434 -67.64999999999965
4.435 -64.7899999999979
4.436 -61.92999999999893
4.437 -59.06999999999996
4.438 -56.20500000000084
4.439 -53.34000000000172
4.44 -50.474999999999824
4.441 -47.60000000000042
4.442 -44.729999999998384
4.443 -41.86499999999926
4.444 -38.98999999999986
4.445 -36.11500000000045
4.446 -33.24500000000119
4.447 -30.36999999999901
4.448 -27.494999999999603
4.449 -24.62500000000034
4.45 -21.750000000000934
4.451 -18.879999999998898
4.452 -16.009999999999636
4.453 -13.135000000000229
4.454 -10.265000000000967
4.455 -7.4000000000018495
4.456 -4.534999999999956
4.457 -1.6649999999979181
4.458 1.1950000000010563
4.459 4.055000000000031
4.46 6.914999999999005
4.461 9.769999999997836
4.462 12.620000000002074
4.463 15.470000000000761
4.464 18.314999999999305
4.465 21.160000000000622
4.466 23.999999999999023
4.467 26.82999999999991
4.468 29.66500000000094
4.469 32.49499999999905
4.47 35.319999999999794
4.471 38.135000000000254
4.472 40.94500000000056
4.473 43.75500000000088
4.474 46.554999999998124
4.475 49.35499999999815
4.476 52.15000000000081
4.477 54.9350000000004
4.478 57.71499999999985
4.479 60.49000000000193
4.48 63.26000000000109
4.481 66.0250000000001
4.482 68.77999999999884
4.483 71.52500000000006
4.484 74.27500000000143
4.485 77.00999999999958
4.486 79.73500000000023
4.487 82.45499999999795
4.488 85.1699999999983
4.489 87.88000000000129
4.49 90.57500000000107
4.491 93.26500000000071
4.492 95.94500000000006
4.493 98.61499999999911
4.494 101.28000000000081
4.495 103.93999999999959
4.496 106.58499999999793
4.497 109.2150000000014
4.498 111.84500000000209
4.499 114.4649999999997
4.5 117.06499999999953
4.501 119.66499999999935
4.502 122.25499999999889
4.503 124.82500000000063
4.504 127.38999999999945
4.505 129.94500000000076
4.506 132.49000000000177
4.507 135.01999999999958
4.508 137.53999999999988
4.509 140.0499999999999
4.51 142.54499999999948
4.511 145.02999999999878
4.512 147.5000000000004
4.513 149.96000000000177
4.514 152.41000000000005
4.515 154.8449999999979
4.516 157.2649999999981
4.517 159.67500000000078
4.518 162.07500000000041
4.519 164.4599999999996
4.52 166.825000000001
4.521 169.17999999999932
4.522 171.53000000000029
4.523 173.86000000000067
4.524 176.1700000000005
4.525 178.47000000000003
4.526 180.7649999999994
4.527 183.040000000001
4.528 185.29499999999922
4.529 187.53999999999994
4.53 189.7700000000002
4.531 191.9900000000002
4.532 194.18999999999963
4.533 196.3699999999985
4.534 198.54499999999996
4.535 200.70000000000084
4.536 202.8350000000012
4.537 204.96000000000123
4.538 207.0699999999981
4.539 209.15999999999988
4.54 211.23500000000126
4.541 213.2899999999993
4.542 215.32999999999967
4.543 217.3599999999998
4.544 219.36999999999927
4.545 221.36000000000098
4.546 223.33500000000228
4.547 225.2899999999974
4.548 227.2299999999977
4.549 229.1550000000003
4.55 231.0599999999996
4.551 232.94500000000107
4.552 234.81500000000207
4.553 236.66499999999976
4.554 238.4949999999997
4.555 240.31499999999926
4.556 242.1149999999983
4.557 243.89000000000215
4.558 245.65
4.559 247.39499999999745
4.56 249.1150000000025
4.561 250.81500000000142
4.562 252.50500000000008
4.563 254.17000000000075
4.564 255.81499999999812
4.565 257.4449999999978
4.566 259.04999999999956
4.567 260.645000000001
4.568 262.21500000000174
4.569 263.75999999999897
4.57 265.28999999999854
4.571 266.80000000000035
4.572 268.29000000000156
4.573 269.7649999999996
4.574 271.21499999999963
4.575 272.6450000000019
4.576 274.0599999999982
4.577 275.44499999999914
4.578 276.8150000000025
4.579 278.1649999999996
4.58 279.49499999999904
4.581 280.80500000000063
4.582 282.09000000000015
4.583 283.35999999999916
4.584 284.6049999999989
4.585 285.8300000000008
4.586 287.0400000000009
4.587 288.22500000000025
4.588 289.3899999999991
4.589 290.53
4.59 291.6500000000002
4.591 292.7550000000001
4.592 293.8300000000005
4.593 294.889999999999
4.594 295.9299999999998
4.595 296.9400000000011
4.596 297.93500000000057
4.597 298.90999999999946
4.598 299.859999999999
4.599 300.7899999999994
4.6 301.70000000000056
4.601 302.58500000000106
4.602 303.44999999999953
4.603 304.29000000000013
4.604 305.10499999999996
4.605 305.9099999999995
4.606 306.68500000000097
4.607 307.43500000000034
4.608 308.1699999999993
4.609 308.8799999999989
4.61 309.5700000000007
4.611 310.23500000000035
4.612 310.8749999999993
4.613 311.4950000000005
4.614 312.09499999999974
4.615 312.6699999999996
4.616 313.2250000000003
4.617 313.76000000000045
4.618 314.2699999999998
4.619 314.76
4.62 315.22500000000093
4.621 315.6649999999997
4.622 316.0899999999994
4.623 316.49499999999995
4.624 316.8699999999996
4.625 317.22500000000014
4.626 317.56000000000006
4.627 317.86999999999995
4.628 318.15999999999997
4.629 318.43000000000006
4.63 318.68000000000035
4.631 318.90200000000004
4.632 319.1016499999998
4.633 319.28419999999943
4.634 319.44289999999984
4.635 319.5792500000003
4.636 319.69360000000046
4.637 319.78599999999966
4.638 319.8564000000001
4.639 319.90485000000024
4.64 319.9312999999995
4.641 319.93575
4.642 319.9182500000001
4.643 319.87875000000014
4.644 319.8170999999999
4.645 319.73364999999984
4.646 319.62820000000016
4.647 319.50085000000024
4.648 319.35165
4.649 319.18059999999986
4.65 318.98785
4.651 318.7733000000002
4.652 318.5370999999999
4.653 318.2793999999999
4.654 318.00024999999994
4.655 317.6996499999999
4.656 317.37760000000014
4.657 317.03419999999994
4.658 316.66964999999993
4.659 316.284
4.66 315.8772849999999
4.661 315.44959500000004
4.662 315.0010495
4.663 314.53171
4.664 314.0416455
4.665 313.53093
4.666 312.99967
4.667 312.447915
4.668 311.87575000000004
4.669 311.2832
4.67 310.6702999999999
4.671 310.03719999999987
4.672 309.38395
4.673 308.7105500000001
4.674 308.01709999999997
4.675 307.3036500000001
4.676 306.5703
4.677 305.81709999999987
4.678 305.0441000000001
4.679 304.2514999999999
4.68 303.4390500000001
4.681 302.6070500000002
4.682 301.7555999999998
4.683 300.88439999999997
4.684 299.99390000000034
4.685 299.08454999999987
4.686 298.1558499999995
4.687 297.2078000000003
4.688 296.24105000000054
4.689 295.25529999999964
4.69 294.25059999999974
4.691 293.22764999999976
4.692 292.1860999999998
4.693 291.12585000000064
4.694 290.04735000000005
4.695 288.95064999999994
4.696 287.8358500000004
4.697 286.70194999999984
4.698 285.5499999999997
4.699 284.3850000000002
4.7 283.2000000000001
4.701 281.99499999999944
4.702 280.77499999999975
4.703 279.5350000000002
4.704 278.2800000000002
4.705 277.00999999999976
4.706 275.71999999999946
4.707 274.4150000000001
4.708 273.095000000001
4.709 271.75499999999994
4.71 270.3999999999998
4.711 269.03000000000065
4.712 267.63999999999953
4.713 266.2349999999994
4.714 264.8150000000002
4.715 263.38000000000056
4.716 261.9350000000006
4.717 260.47000000000014
4.718 258.97999999999894
4.719 257.48499999999893
4.72 255.97499999999994
4.721 254.4500000000005
4.722 252.91000000000062
4.723 251.34500000000003
4.724 249.7749999999993
4.725 248.19499999999968
4.726 246.59500000000082
4.727 244.9800000000002
4.728 243.3499999999991
4.729 241.70500000000038
4.73 240.04999999999995
4.731 238.38499999999928
4.732 236.70000000000078
4.733 235.0000000000005
4.734 233.28999999999985
4.735 231.57000000000036
4.736 229.83500000000046
4.737 228.0850000000001
4.738 226.32499999999945
4.739 224.5549999999999
4.74 222.76999999999992
4.741 220.96499999999938
4.742 219.15500000000003
4.743 217.33500000000046
4.744 215.50000000000043
4.745 213.65500000000011
4.746 211.7999999999995
4.747 209.9299999999998
4.748 208.0499999999999
4.749 206.15999999999968
4.75 204.26000000000056
4.751 202.34999999999977
4.752 200.4249999999999
4.753 198.48999999999975
4.754 196.5499999999995
4.755 194.5950000000002
4.756 192.63000000000056
4.757 190.665000000001
4.758 188.6799999999994
4.759 186.68499999999892
4.76 184.69000000000125
4.761 182.68000000000174
4.762 180.65999999999914
4.763 178.63499999999922
4.764 176.59999999999897
4.765 174.5599999999986
4.766 172.50500000000056
4.767 170.4450000000024
4.768 168.3800000000013
4.769 166.29999999999978
4.77 164.21999999999827
4.771 162.12999999999923
4.772 160.03500000000003
4.773 157.93000000000058
4.774 155.81500000000082
4.775 153.69999999999828
4.776 151.575000000001
4.777 149.44000000000068
4.778 147.30499999999756
4.779 145.15999999999974
4.78 143.01000000000175
4.781 140.85500000000084
4.782 138.68999999999966
4.783 136.52499999999844
4.784 134.34999999999974
4.785 132.17500000000103
4.786 129.98999999999927
4.787 127.80000000000014
4.788 125.60500000000086
4.789 123.40499999999865
4.79 121.20999999999937
4.791 119.00000000000244
4.792 116.78499999999981
4.793 114.57500000000009
4.794 112.36000000000024
4.795 110.13499999999732
4.796 107.9049999999998
4.797 105.68000000000244
4.798 103.45000000000215
4.799 101.21499999999895
4.8 98.97999999999851
4.801 96.73500000000057
4.802 94.49499999999999
4.803 92.25499999999943
4.804 90.01000000000148
4.805 87.76500000000075
4.806 85.50999999999975
4.807 83.2599999999989
4.808 81.01499999999817
4.809 78.75999999999993
4.81 76.50500000000171
4.811 74.25500000000085
4.812 71.99499999999969
4.813 69.73999999999869
4.814 67.4900000000006
4.815 65.23000000000224
4.816 62.96999999999831
4.817 60.714999999997296
4.818 58.464999999999215
4.819 56.21000000000098
4.82 53.95499999999998
4.821 51.699999999998965
4.822 49.44500000000074
4.823 47.190000000002506
4.824 44.940000000001646
4.825 42.68999999999801
4.826 40.43999999999992
4.827 38.195000000001976
4.828 35.94999999999848
4.829 33.70499999999777
4.83 31.459999999999823
4.831 29.225000000002165
4.832 26.98500000000159
4.833 24.749999999998384
4.834 22.5199999999981
4.835 20.28500000000044
4.836 18.060000000000297
4.837 15.835000000000154
4.838 13.615000000000155
4.839 11.400000000000299
4.84 9.185000000000443
4.841 6.975000000000731
4.842 4.770000000001162
4.843 2.569999999998962
4.844 0.37499999999968114
4.845 -1.8199999999995997
4.846 -4.010000000001512
4.847 -6.190000000000362
4.848 -8.364999999999068
4.849 -10.54000000000055
4.85 -12.709999999999111
4.851 -14.875000000000306
4.852 -17.035000000001354
4.853 -19.179999999999197
4.854 -21.324999999999818
4.855 -23.470000000000436
4.856 -25.605000000000764
4.857 -27.73000000000081
4.858 -29.85499999999808
4.859 -31.96999999999783
4.86 -34.075000000000074
4.861 -36.179999999999545
4.862 -38.275000000001505
4.863 -40.36500000000054
4.864 -42.449999999999434
4.865 -44.525000000000816
4.866 -46.58999999999913
4.867 -48.64499999999994
4.868 -50.70000000000074
4.869 -52.75000000000141
4.87 -54.78499999999886
4.871 -56.814999999998946
4.872 -58.83500000000153
4.873 -60.845000000001036
4.874 -62.850000000000406
4.875 -64.84999999999962
4.876 -66.83999999999857
4.877 -68.81499999999986
4.878 -70.78500000000099
4.879 -72.7499999999992
4.88 -74.69999999999976
4.881 -76.64500000000018
4.882 -78.58000000000031
4.883 -80.50000000000001
4.884 -82.41499999999957
4.885 -84.31999999999884
4.886 -86.22000000000074
4.887 -88.1050000000022
4.888 -89.97500000000048
4.889 -91.84499999999873
4.89 -93.69999999999933
4.891 -95.53999999999951
4.892 -97.37499999999955
4.893 -99.19999999999929
4.894 -101.01499999999875
4.895 -102.81500000000054
4.896 -104.60500000000206
4.897 -106.3850000000005
4.898 -108.15499999999867
4.899 -109.91499999999932
4.9 -111.65999999999954
4.901 -113.3900000000021
4.902 -115.11500000000174
4.903 -116.82999999999832
4.904 -118.53000000000003
4.905 -120.2150000000013
4.906 -121.8899999999995
4.907 -123.56000000000034
4.908 -125.2100000000006
4.909 -126.84499999999765
4.91 -128.4750000000001
4.911 -130.09000000000214
4.912 -131.69499999999834
4.913 -133.28499999999966
4.914 -134.86000000000053
4.915 -136.4299999999985
4.916 -137.98000000000144
4.917 -139.52000000000132
4.918 -141.04499999999797
4.919 -142.55499999999978
4.92 -144.06000000000142
4.921 -145.5449999999997
4.922 -147.0200000000005
4.923 -148.48000000000084
4.924 -149.92499999999797
4.925 -151.36000000000038
4.926 -152.77999999999957
4.927 -154.18499999999835
4.928 -155.57500000000223
4.929 -156.96000000000043
4.93 -158.31999999999792
4.931 -159.67000000000064
4.932 -161.01000000000033
4.933 -162.32499999999928
4.934 -163.63500000000087
4.935 -164.93500000000077
4.936 -166.20999999999998
4.937 -167.47499999999886
4.938 -168.72500000000014
4.939 -169.95500000000078
4.94 -171.17999999999992
4.941 -172.3849999999999
4.942 -173.57499999999942
4.943 -174.7499999999999
4.944 -175.90999999999994
4.945 -177.05999999999972
4.946 -178.18500000000014
4.947 -179.3000000000003
4.948 -180.40500000000014
4.949 -181.4899999999994
4.95 -182.55999999999966
4.951 -183.61500000000086
4.952 -184.65500000000023
4.953 -185.67999999999918
4.954 -186.68500000000031
4.955 -187.67999999999978
4.956 -188.6600000000002
4.957 -189.62000000000006
4.958 -190.56999999999962
4.959 -191.5
4.96 -192.41499999999994
4.961 -193.31500000000085
4.962 -194.1949999999998
4.963 -195.06499999999983
4.964 -195.92500000000095
4.965 -196.76
4.966 -197.57999999999998
4.967 -198.38999999999967
4.968 -199.18000000000018
4.969 -199.9500000000001
4.97 -200.70999999999975
4.971 -201.45500000000038
4.972 -202.179999999999
4.973 -202.89500000000012
4.974 -203.59000000000069
4.975 -204.2649999999993
4.976 -204.92500000000024
4.977 -205.5750000000009
4.978 -206.2049999999996
4.979 -206.8199999999992
4.98 -207.41999999999982
4.981 -207.99499999999972
4.982 -208.5600000000007
4.983 -209.10999999999987
4.984 -209.63999999999982
4.985 -210.16000000000088
4.986 -210.66000000000003
4.987 -211.13999999999993
4.988 -211.60499999999942
4.989 -212.0549999999999
4.99 -212.4899999999999
4.991 -212.90499999999932
4.992 -213.3099999999999
4.993 -213.69499999999982
4.994 -214.06000000000063
4.995 -214.41000000000096
4.996 -214.74499999999952
4.997 -215.064999999999
4.998 -215.37000000000083
4.999 -215.65500000000068
5.0 -215.9199999999993
5.001 -216.17999999999986
5.002 -216.4199999999998
5.003 -216.63499999999974
5.004 -216.8400000000001
5.005 -217.03
5.006 -217.20500000000018
5.007 -217.3600000000005
5.008 -217.50000000000034
5.009 -217.62499999999977
5.01 -217.72984999999937
5.011 -217.82290000000035
5.012 -217.90005
5.013 -217.9596499999999
5.014 -218.00325000000052
5.015 -218.03119999999967
5.016 -218.04309999999964
5.017 -218.0390000000004
5.018 -218.01884999999993
5.019 -217.98274999999953
5.02 -217.93100000000035
5.021 -217.8635500000005
5.022 -217.7801
5.023 -217.68064999999962
5.024 -217.56515000000002
5.025 -217.4340000000004
5.026 -217.28724999999991
5.027 -217.12485000000004
5.028 -216.94654999999986
5.029 -216.75244999999967
5.03 -216.54294999999996
5.031 -216.31754999999995
5.032 -216.07670000000007
5.033 -215.82040000000003
5.034 -215.54844999999986
5.035 -215.2610499999999
5.036 -214.95839999999995
5.037 -214.6402500000002
5.038 -214.30680000000012
5.039 -213.9581500000001
5.04 -213.59419999999983
5.041 -213.21509999999986
5.042 -212.82080000000013
5.043 -212.41139999999996
5.044 -211.9870000000001
5.045 -211.54769999999994
5.046 -211.09345
5.047 -210.62440000000004
5.048 -210.14065
5.049 -209.64220000000006
5.05 -209.12909999999997
5.051 -208.60150000000002
5.052 -208.059415
5.053 -207.502885
5.054 -206.93205
5.055 -206.34696999999997
5.056 -205.74772500000003
5.057 -205.1344105
5.058 -204.50709999999995
5.059 -203.8658645
5.06 -203.21078
5.061 -202.541915
5.062 -201.85933
5.063 -201.16315500000002
5.064 -200.45345
5.065 -199.73025
5.066 -198.99355000000006
5.067 -198.2435499999999
5.068 -197.48034999999987
5.069 -196.70400000000015
5.07 -195.91450000000006
5.071 -195.11189999999993
5.072 -194.29635000000002
5.073 -193.4677000000001
5.074 -192.62640000000005
5.075 -191.77234999999993
5.076 -190.90545
5.077 -190.0259500000001
5.078 -189.13394999999986
5.079 -188.22959999999986
5.08 -187.31280000000018
5.081 -186.38375
5.082 -185.44269999999986
5.083 -184.48959999999985
5.084 -183.52420000000006
5.085 -182.54705000000024
5.086 -181.55834999999988
5.087 -180.55774999999988
5.088 -179.5456000000001
5.089 -178.52205000000004
5.09 -177.48715000000004
5.091 -176.44090000000014
5.092 -175.38370000000012
5.093 -174.31564999999952
5.094 -173.2364
5.095 -172.14605000000006
5.096 -171.0452500000001
5.097 -169.9339500000001
5.098 -168.81225
5.099 -167.68014999999983
5.1 -166.53759999999963
5.101 -165.38500000000053
5.102 -164.22234999999978
5.103 -163.0496499999995
5.104 -161.86685000000034
5.105 -160.67475000000053
5.106 -159.47300000000024
5.107 -158.26149999999956
5.108 -157.0406999999996
5.109 -155.81065000000032
5.11 -154.57160000000025
5.111 -153.32324999999952
5.112 -152.0654499999996
5.113 -150.79710000000037
5.114 -149.52500000000035
5.115 -148.24499999999964
5.116 -146.94999999999985
5.117 -145.6450000000005
5.118 -144.33999999999975
5.119 -143.0250000000001
5.12 -141.69500000000002
5.121 -140.36499999999995
5.122 -139.02500000000026
5.123 -137.67499999999959
5.124 -136.3200000000002
5.125 -134.9550000000005
5.126 -133.58499999999995
5.127 -132.2049999999998
5.128 -130.81999999999954
5.129 -129.43499999999997
5.13 -128.03499999999994
5.131 -126.62500000000034
5.132 -125.21500000000074
5.133 -123.79999999999892
5.134 -122.37499999999957
5.135 -120.94500000000008
5.136 -119.51000000000045
5.137 -118.07000000000068
5.138 -116.61999999999921
5.139 -115.1650000000004
5.14 -113.7100000000002
5.141 -112.2449999999997
5.142 -110.77500000000045
5.143 -109.30499999999981
5.144 -107.82500000000029
5.145 -106.34000000000059
5.146 -104.85499999999952
5.147 -103.35999999999956
5.148 -101.86499999999958
5.149 -100.36499999999948
5.15 -98.85500000000047
5.151 -97.35000000000021
5.152 -95.83999999999982
5.153 -94.31500000000037
5.154 -92.79499999999969
5.155 -91.27999999999913
5.156 -89.75000000000094
5.157 -88.21999999999997
5.158 -86.68999999999899
5.159 -85.1500000000005
5.16 -83.61500000000078
5.161 -82.0749999999995
5.162 -80.52999999999949
5.163 -78.98500000000087
5.164 -77.43999999999946
5.165 -75.88999999999929
5.166 -74.33500000000038
5.167 -72.78500000000021
5.168 -71.2299999999999
5.169 -69.67000000000084
5.17 -68.1100000000004
5.171 -66.55500000000009
5.172 -64.99499999999964
5.173 -63.434999999999185
5.174 -61.87500000000013
5.175 -60.305000000000774
5.176 -58.745000000000324
5.177 -57.184999999999874
5.178 -55.61999999999928
5.179 -54.05500000000008
5.18 -52.49000000000087
5.181 -50.92999999999903
5.182 -49.364999999999824
5.183 -47.80000000000062
5.184 -46.24000000000017
5.185 -44.67999999999972
5.186 -43.11999999999927
5.187 -41.56000000000021
5.188 -40.0049999999999
5.189 -38.4499999999996
5.19 -36.89500000000068
5.191 -35.34000000000037
5.192 -33.78500000000007
5.193 -32.240000000000045
5.194 -30.69500000000003
5.195 -29.15000000000001
5.196 -27.610000000000134
5.197 -26.065000000000115
5.198 -24.530000000000385
5.199 -22.99999999999941
5.2 -21.46499999999968
5.201 -19.940000000000236
5.202 -18.414999999999402
5.203 -16.895000000000103
5.204 -15.375000000000805
5.205 -13.86000000000026
5.206 -12.355000000000004
5.207 -10.844999999999605
5.208 -9.344999999999493
5.209 -7.844999999999381
5.21 -6.349999999999412
5.211 -4.865000000001118
5.212 -3.374999999999906
5.213 -1.8949999999989808
5.214 -0.4250000000011189
5.215 1.0499999999996623
5.216 2.5200000000003
5.217 3.974999999999118
5.218 5.430000000000712
5.219 6.885000000000918
5.22 8.32999999999945
5.221 9.76499999999908
5.222 11.200000000000099
5.223 12.630000000000974
5.224 14.04500000000003
5.225 15.459999999999086
5.226 16.87499999999953
5.227 18.27500000000093
5.228 19.670000000000798
5.229 21.059999999999135
5.23 22.43999999999996
5.231 23.81500000000064
5.232 25.18499999999979
5.233 26.54500000000004
5.234 27.900000000000148
5.235 29.244999999999965
5.236 30.579999999999497
5.237 31.915000000000415
5.238 33.23999999999966
5.239 34.549999999999855
5.24 35.85499999999991
5.241 37.15999999999997
5.242 38.44500000000084
5.243 39.72500000000018
5.244 41.00499999999951
5.245 42.26499999999967
5.246 43.51999999999967
5.247 44.769999999999534
5.248 46.00500000000035
5.249 47.23499999999964
5.25 48.45500000000003
5.251 49.66500000000013
5.252 50.87000000000008
5.253 52.060000000001
5.254 53.24000000000023
5.255 54.40999999999918
5.256 55.57499999999938
5.257 56.73000000000067
5.258 57.865
5.259 58.99999999999933
5.26 60.12500000000115
5.261 61.234999999999765
5.262 62.33999999999962
5.263 63.43000000000043
5.264 64.50999999999956
5.265 65.5799999999998
5.266 66.63999999999976
5.267 67.69000000000081
5.268 68.72500000000004
5.269 69.74999999999898
5.27 70.76500000000041
5.271 71.7750000000003
5.272 72.76999999999978
5.273 73.74500000000006
5.274 74.7150000000002
5.275 75.67500000000005
5.276 76.62499999999962
5.277 77.56000000000013
5.278 78.48000000000022
5.279 79.39500000000017
5.28 80.29999999999981
5.281 81.18500000000029
5.282 82.06000000000047
5.283 82.92999999999911
5.284 83.77999999999997
5.285 84.61500000000038
5.286 85.44499999999927
5.287 86.2600000000005
5.288 87.06500000000005
5.289 87.85499999999918
5.29 88.63000000000065
5.291 89.40000000000059
5.292 90.14999999999995
5.293 90.89000000000041
5.294 91.62000000000059
5.295 92.33499999999894
5.296 93.03499999999964
5.297 93.71999999999991
5.298 94.3949999999999
5.299 95.06000000000098
5.3 95.71000000000024
5.301 96.34499999999908
5.302 96.969999999999
5.303 97.57999999999988
5.304 98.17500000000035
5.305 98.76000000000052
5.306 99.33000000000025
5.307 99.8899999999997
5.308 100.4350000000001
5.309 100.96000000000063
5.31 101.47500000000018
5.311 101.97999999999942
5.312 102.47499999999978
5.313 102.95000000000026
5.314 103.41000000000031
5.315 103.86500000000021
5.316 104.29999999999953
5.317 104.71999999999981
5.318 105.12999999999981
5.319 105.52500000000006
5.32 105.90500000000058
5.321 106.26999999999998
5.322 106.62499999999977
5.323 106.96499999999985
5.324 107.29000000000015
5.325 107.60500000000019
5.326 107.89999999999966
5.327 108.18500000000022
5.328 108.45500000000034
5.329 108.70999999999935
5.33 108.95754999999951
5.331 109.18495000000054
5.332 109.39870000000045
5.333 109.59990000000002
5.334 109.78729999999992
5.335 109.96084999999947
5.336 110.12069999999999
5.337 110.26675000000013
5.338 110.39899999999992
5.339 110.51779999999982
5.34 110.62319999999985
5.341 110.71490000000017
5.342 110.79314999999991
5.343 110.8579499999998
5.344 110.90895000000003
5.345 110.94655000000036
5.346 110.97119999999987
5.347 110.98199999999974
5.348 110.97935000000045
5.349 110.96375000000035
5.35 110.93505000000017
5.351 110.89295000000013
5.352 110.83744999999949
5.353 110.76849999999972
5.354 110.6862
5.355 110.59120000000004
5.356 110.48280000000021
5.357 110.36099999999979
5.358 110.22615
5.359 110.07825000000014
5.36 109.9168999999997
5.361 109.74254999999988
5.362 109.55519999999996
5.363 109.35440000000018
5.364 109.14095000000013
5.365 108.9146499999999
5.366 108.67510000000004
5.367 108.4225500000001
5.368 108.15730000000023
5.369 107.87919999999987
5.37 107.58824999999999
5.371 107.28460000000022
5.372 106.96849999999974
5.373 106.63979999999998
5.374 106.29855000000022
5.375 105.945
5.376 105.57919999999999
5.377 105.2013000000001
5.378 104.81125
5.379 104.40904999999971
5.38 103.99484999999986
5.381 103.56884999999996
5.382 103.1312999999999
5.383 102.6820500000001
5.384 102.22105000000023
5.385 101.74865000000013
5.386 101.26490000000008
5.387 100.76985000000009
5.388 100.26359999999977
5.389 99.74614999999977
5.39 99.21770000000004
5.391 98.67850000000004
5.392 98.12824999999997
5.393 97.56700000000014
5.394 96.99519999999995
5.395 96.41294999999991
5.396 95.82015000000003
5.397 95.21689999999992
5.398 94.60335000000003
5.399 93.97959999999996
5.4 93.34575000000001
5.401 92.70179999999999
5.402 92.0479
5.403 91.38414999999999
5.404 90.7106500000001
5.405 90.02750000000007
5.406 89.33484999999985
5.407 88.63285000000002
5.408 87.9214500000001
5.409 87.20080000000004
5.41 86.47094999999997
5.411 85.73214999999992
5.412 84.98445000000004
5.413 84.2278
5.414 83.46244999999996
5.415 82.68850000000003
5.416 81.90604999999996
5.417 81.11519999999999
5.418 80.31595
5.419 79.50848499999998
5.42 78.69295999999999
5.421 77.86938999999998
5.422 77.03793500000002
5.423 76.19869500000001
5.424 75.35179500000001
5.425 74.49732999999999
5.426 73.63541500000001
5.427 72.76617999999999
5.428 71.88974499999999
5.429 71.00622499999999
5.43 70.11577
5.431 69.21851450000001
5.432 68.3145725
5.433 67.4040845
5.434 66.4872025
5.435 65.564061
5.436 64.63481
5.437 63.69961000000002
5.438 62.75860500000001
5.439 61.81194999999998
5.44 60.85981000000002
5.441 59.902314999999994
5.442 58.93963499999997
5.443 57.97191999999999
5.444 56.99934000000001
5.445 56.022059999999996
5.446 55.04018500000003
5.447 54.05386999999999
5.448 53.06331499999993
5.449 52.068660000000044
5.45 51.06995500000002
5.451 50.067450000000015
5.452 49.061199999999964
5.453 48.05130000000001
5.454 47.038000000000025
5.455 46.02139999999996
5.456 45.00155000000004
5.457 43.97849999999998
5.458 42.95244999999994
5.459 41.92355000000001
5.46 40.89195000000004
5.461 39.85759999999994
5.462 38.82075000000004
5.463 37.78150000000001
5.464 36.73989999999991
5.465 35.69620000000006
5.466 34.65050000000004
5.467 33.602899999999984
5.468 32.55334999999991
5.469 31.50224999999996
5.47 30.449700000000078
5.471 29.39570000000009
5.472 28.340599999999995
5.473 27.284499999999902
5.474 26.22744999999996
5.475 25.169750000000015
5.476 24.111500000000007
5.477 23.052750000000096
5.478 21.99380000000011
5.479 20.934899999999928
5.48 19.87609999999987
5.481 18.817550000000022
5.482 17.759399999999967
5.483 16.701799999999967
5.484 15.645000000000067
5.485 14.589150000000014
5.486 13.53434999999993
5.487 12.480649999999962
5.488 11.428300000000148
5.489 10.377350000000119
5.49 9.328099999999887
5.491 8.28059999999995
5.492 7.234799999999986
5.493 6.19114999999993
5.494 5.149550000000009
5.495 4.110099999999998
5.496 3.0731000000000854
5.497 2.0385000000001234
5.498 1.0063999999998865
5.499 -0.02300000000003688
5.5 -1.0494999999999255
5.501 -2.0731500000001
5.502 -3.093699999999998
5.503 -4.110949999999898
5.504 -5.124949999999948
5.505 -6.135550000000052
5.506 -7.1424999999999965
5.507 -8.145700000000005
5.508 -9.145150000000081
5.509 -10.140449999999912
5.51 -11.131550000000045
5.511 -12.118350000000014
5.512 -13.100699999999895
5.513 -14.078450000000117
5.514 -15.051299999999967
5.515 -16.019299999999944
5.516 -16.982200000000002
5.517 -17.939900000000023
5.518 -18.892250000000082
5.519 -19.838999999999967
5.52 -20.780150000000024
5.521 -21.715500000000013
5.522 -22.64490000000001
5.523 -23.56839999999999
5.524 -24.485799999999884
5.525 -25.396899999999974
5.526 -26.301650000000105
5.527 -27.19990000000002
5.528 -28.091649999999884
5.529 -28.976799999999926
5.53 -29.855250000000026
5.531 -30.726850000000088
5.532 -31.59145000000002
5.533 -32.44904999999999
5.534 -33.29955000000006
5.535 -34.142849999999925
5.536 -34.978800000000014
5.537 -35.8073500000001
5.538 -36.62839999999997
5.539 -37.441799999999965
5.54 -38.24749999999993
5.541 -39.045400000000015
5.542 -39.835350000000034
5.543 -40.61715
5.544 -41.39084999999999
5.545 -42.15629999999998
5.546 -42.91325000000002
5.547 -43.661700000000025
5.548 -44.401499999999984
5.549 -45.13260000000002
5.55 -45.85480000000005
5.551 -46.56791999999993
5.552 -47.27201499999997
5.553 -47.966885
5.554 -48.652429999999995
5.555 -49.32857000000002
5.556 -49.99516499999998
5.557 -50.652125000000005
5.558 -51.299340000000036
5.559 -51.93675999999999
5.56 -52.56431499999999
5.561 -53.18187499999999
5.562 -53.78934999999999
5.563 -54.386710000000015
5.564 -54.97387499999999
5.565 -55.550749999999994
5.566 -56.117264999999996
5.567 -56.673365
5.568 -57.2189885
5.569 -57.754056105
5.57 -58.27851099999999
5.571 -58.792283895
5.572 -59.2953055
5.573 -59.78750500000001
5.574 -60.26881999999999
5.575 -60.73917999999999
5.576 -61.19851000000003
5.577 -61.64674499999998
5.578 -62.08382499999997
5.579 -62.509675
5.58 -62.92422500000002
5.581 -63.32742000000001
5.582 -63.71918499999997
5.583 -64.09944000000003
5.584 -64.468195
5.585 -64.82535999999999
5.586 -65.17083000000005
5.587 -65.50467499999999
5.588 -65.82674999999995
5.589 -66.13705000000003
5.59 -66.43560000000005
5.591 -66.72219999999994
5.592 -66.99695
5.593 -67.25990000000003
5.594 -67.51084999999996
5.595 -67.74984999999992
5.596 -67.97694999999999
5.597 -68.19200000000008
5.598 -68.39500000000008
5.599 -68.58609999999994
5.6 -68.76525000000001
5.601 -68.93225000000007
5.602 -69.08709999999991
5.603 -69.22985000000006
5.604 -69.36049999999999
5.605 -69.47899999999989
5.606 -69.58525
5.607 -69.67930000000011
5.608 -69.76099999999995
5.609 -69.83039999999986
5.61 -69.88749999999997
5.611 -69.93215000000006
5.612 -69.9644000000001
5.613 -69.98404999999998
5.614 -69.99120000000005
5.615 -69.98585000000008
5.616 -69.9677499999999
5.617 -69.93699999999977
5.618 -69.89355000000009
5.619 -69.83725000000024
5.62 -69.76835000000008
5.621 -69.68679999999998
5.622 -69.59229999999977
5.623 -69.48505
5.624 -69.36495000000008
5.625 -69.23190000000002
5.626 -69.08625000000002
5.627 -68.92794999999973
5.628 -68.7568999999999
5.629 -68.5732500000001
5.63 -68.37680000000013
5.631 -68.16780000000016
5.632 -67.94629999999981
5.633 -67.71214999999991
5.634 -67.46575000000018
5.635 -67.20705
5.636 -66.9358499999998
5.637 -66.65234999999984
5.638 -66.35670000000003
5.639 -66.04900000000032
5.64 -65.72925000000001
5.641 -65.39729999999987
5.642 -65.05325000000019
5.643 -64.69729999999986
5.644 -64.32959999999981
5.645 -63.9498500000002
5.646 -63.55809999999996
5.647 -63.15464999999999
5.648 -62.73930000000004
5.649 -62.31215000000005
5.65 -61.87334999999995
5.651 -61.422599999999896
5.652 -60.95990000000023
5.653 -60.48549999999979
5.654 -59.99934999999997
5.655 -59.50145000000011
5.656 -58.99179999999983
5.657 -58.470500000000136
5.658 -57.9376000000003
5.659 -57.39290000000008
5.66 -56.836549999999754
5.661 -56.268649999999944
5.662 -55.68940000000022
5.663 -55.09874999999991
5.664 -54.49649999999979
5.665 -53.88294999999973
5.666 -53.25825000000034
5.667 -52.622350000000594
5.668 -51.975249999999804
5.669 -51.31699999999933
5.67 -50.64794999999969
5.671 -49.96805000000021
5.672 -49.277400000000135
5.673 -48.57630000000002
5.674 -47.86435000000006
5.675 -47.14204999999999
5.676 -46.409700000000356
5.677 -45.66685000000001
5.678 -44.91354999999961
5.679 -44.150250000000305
5.68 -43.37729999999984
5.681 -42.59424999999983
5.682 -41.80110000000028
5.683 -40.99830000000026
5.684 -40.18544999999998
5.685 -39.362899999999954
5.686 -38.531449999999744
5.687 -37.690249999999814
5.688 -36.839400000000104
5.689 -35.97924999999974
5.69 -35.11009999999995
5.691 -34.23170000000017
5.692 -33.343950000000454
5.693 -32.44764999999969
5.694 -31.54239999999947
5.695 -30.627850000000677
5.696 -29.70475000000014
5.697 -28.773399999999782
5.698 -27.833099999999973
5.699 -26.88429999999978
5.7 -25.92730000000043
5.701 -24.962400000000386
5.702 -23.98934999999977
5.703 -23.008149999999976
5.704 -22.019449999999967
5.705 -21.022949999999902
5.706 -20.018599999999804
5.707 -19.00680000000016
5.708 -17.98755000000027
5.709 -16.96124999999993
5.71 -15.927849999999854
5.711 -14.887749999999839
5.712 -13.840600000000064
5.713 -12.786299999999889
5.714 -11.726100000000045
5.715 -10.659150000000285
5.716 -9.58554999999986
5.717 -8.505949999999817
5.718 -7.420000000000343
5.719 -6.328149999999811
5.72 -5.230349999999634
5.721 -4.12654999999984
5.722 -3.0171000000002444
5.723 -1.902100000000101
5.724 -0.7819499999998925
5.725 0.3438500000001177
5.726 1.4752499999999558
5.727 2.6113999999993753
5.728 3.752450000000379
5.729 4.898750000000007
5.73 6.049899999999858
5.731 7.205500000000143
5.732 8.365500000000193
5.733 9.529999999999955
5.734 10.698649999999615
5.735 11.871399999999893
5.736 13.04820000000012
5.737 14.228350000000667
5.738 15.412299999999906
5.739 16.5999
5.74 17.79084999999972
5.741 18.984849999999913
5.742 20.18174999999997
5.743 21.382049999999627
5.744 22.584950000000685
5.745 23.790049999999894
5.746 24.997849999999765
5.747 26.208200000000375
5.748 27.420350000000038
5.749 28.634799999999878
5.75 29.85110000000013
5.751 31.069300000000077
5.752 32.28934999999974
5.753 33.51045000000025
5.754 34.733099999999936
5.755 35.957249999999526
5.756 37.182499999999926
5.757 38.408499999999925
5.758 39.635250000000234
5.759 40.86309999999996
5.76 42.09165000000001
5.761 43.32025000000003
5.762 44.54929999999982
5.763 45.77860000000017
5.764 47.007949999999795
5.765 48.236950000000306
5.766 49.465500000000354
5.767 50.694099999999686
5.768 51.92200000000008
5.769 53.148750000000376
5.77 54.37469999999972
5.771 55.59954999999963
5.772 56.82295000000032
5.773 58.04490000000037
5.774 59.265299999999854
5.775 60.48379999999965
5.776 61.70009999999989
5.777 62.91419999999992
5.778 64.12620000000001
5.779 65.33579999999996
5.78 66.54265
5.781 67.74685000000002
5.782 68.9480499999999
5.783 70.14590000000015
5.784 71.34059999999998
5.785 72.53194999999984
5.786 73.71975000000016
5.787 74.90405000000027
5.788 76.0844
5.789 77.26084999999972
5.79 78.4334000000001
5.791 79.6016
5.792 80.76560000000003
5.793 81.92530000000025
5.794 83.08049999999969
5.795 84.23104999999987
5.796 85.37655000000026
5.797 86.51725000000006
5.798 87.65309999999998
5.799 88.78354999999998
5.8 89.90860000000002
5.801 91.02819999999984
5.802 92.14224999999978
5.803 93.25054999999999
5.804 94.35285000000022
5.805 95.44900000000023
5.806 96.53864999999983
5.807 97.62199999999999
5.808 98.6988000000001
5.809 99.76844999999985
5.81 100.83130000000003
5.811 101.88725000000002
5.812 102.9358999999997
5.813 103.97694999999992
5.814 105.01035000000016
5.815 106.03615000000006
5.816 107.05395000000001
5.817 108.0636500000001
5.818 109.06524999999989
5.819 110.05849999999995
5.82 111.04325000000013
5.821 112.0195000000001
5.822 112.98695000000001
5.823 113.94544999999997
5.824 114.89504999999991
5.825 115.83545
5.826 116.76660000000012
5.827 117.68834999999997
5.828 118.60054999999991
5.829 119.50320000000004
5.83 120.39599999999994
5.831 121.27889999999996
5.832 122.15180000000004
5.833 123.01453500000005
5.834 123.866975
5.835 124.70897999999997
5.836 125.54047000000001
5.837 126.36128999999998
5.838 127.17129499999997
5.839 127.970345
5.84 128.7583355
5.841 129.535135
5.842 130.3006095
5.843 131.05461499999998
5.844 131.79701
5.845 132.52766499999998
5.846 133.24648499999998
5.847 133.95331500000003
5.848 134.64802000000003
5.849 135.33052
5.85 136.00069999999997
5.851 136.65839999999997
5.852 137.30360000000002
5.853 137.93605000000002
5.854 138.55564999999993
5.855 139.16239999999993
5.856 139.75619999999998
5.857 140.33695000000012
5.858 140.90435000000002
5.859 141.45854999999992
5.86 141.99950000000004
5.861 142.52689999999998
5.862 143.04074999999997
5.863 143.54095
5.864 144.02735
5.865 144.49989999999988
5.866 144.9586499999999
5.867 145.4035000000003
5.868 145.83415000000016
5.869 146.25059999999988
5.87 146.65274999999986
5.871 147.04055000000008
5.872 147.4142000000001
5.873 147.7733499999998
5.874 148.11755000000008
5.875 148.44720000000004
5.876 148.76219999999972
5.877 149.0621000000001
5.878 149.3471000000003
5.879 149.6169999999998
5.88 149.87174999999996
5.881 150.11130000000017
5.882 150.33539999999982
5.883 150.5441999999999
5.884 150.73755000000014
5.885 150.91505000000006
5.886 151.0771000000001
5.887 151.22330000000017
5.888 151.35369999999952
5.889 151.4684499999995
5.89 151.56680000000046
5.891 151.64910000000017
5.892 151.71539999999996
5.893 151.76574999999983
5.894 151.79965000000004
5.895 151.81710000000058
5.896 151.81859999999978
5.897 151.80374999999995
5.898 151.77244999999976
5.899 151.72434999999942
5.9 151.65950000000026
5.901 151.57835000000063
5.902 151.48074999999997
5.903 151.3663499999998
5.904 151.23525000000012
5.905 151.08770000000007
5.906 150.92344999999978
5.907 150.74204999999952
5.908 150.54379999999978
5.909 150.3317000000004
5.91 150.09640000000005
5.911 149.84499999999983
5.912 149.58499999999998
5.913 149.30500000000026
5.914 149.0000000000005
5.915 148.68499999999977
5.916 148.35500000000002
5.917 148.00000000000023
5.918 147.63499999999942
5.919 147.2549999999996
5.92 146.85000000000045
5.921 146.43000000000018
5.922 145.9999999999996
5.923 145.5449999999997
5.924 145.07500000000007
5.925 144.59500000000014
5.926 144.09000000000017
5.927 143.56499999999966
5.928 143.02999999999955
5.929 142.4800000000004
5.93 141.91000000000065
5.931 141.32000000000033
5.932 140.70999999999944
5.933 140.08999999999963
5.934 139.4550000000008
5.935 138.80000000000004
5.936 138.12500000000006
5.937 137.43499999999963
5.938 136.7299999999988
5.939 136.00500000000017
5.94 135.27000000000123
5.941 134.51000000000016
5.942 133.7349999999987
5.943 132.94499999999957
5.944 132.13500000000127
5.945 131.31499999999988
5.946 130.47499999999934
5.947 129.6200000000011
5.948 128.74499999999955
5.949 127.8499999999988
5.95 126.94500000000053
5.951 126.0200000000003
5.952 125.07999999999964
5.953 124.12499999999993
5.954 123.15499999999979
5.955 122.16500000000046
5.956 121.15500000000057
5.957 120.13500000000037
5.958 119.09499999999962
5.959 118.04499999999996
5.96 116.97499999999972
5.961 115.88500000000028
5.962 114.78500000000058
5.963 113.66499999999891
5.964 112.52999999999957
5.965 111.38499999999996
5.966 110.22000000000114
5.967 109.03500000000037
5.968 107.83999999999932
5.969 106.6300000000006
5.97 105.40500000000009
5.971 104.15999999999896
5.972 102.90500000000036
5.973 101.63499999999992
5.974 100.34999999999906
5.975 99.05000000000052
5.976 97.73000000000003
5.977 96.40000000000065
5.978 95.05500000000083
5.979 93.69999999999933
5.98 92.32500000000005
5.981 90.93500000000031
5.982 89.53999999999907
5.983 88.12500000000001
5.984 86.69000000000038
5.985 85.24999999999922
5.986 83.7950000000004
5.987 82.32500000000115
5.988 80.84500000000023
5.989 79.34499999999872
5.99 77.83499999999971
5.991 76.31500000000041
5.992 74.77999999999929
5.993 73.23000000000052
5.994 71.67000000000007
5.995 70.09999999999933
5.996 68.51000000000079
5.997 66.91500000000073
5.998 65.30500000000022
5.999 63.679999999999296
6.0 62.049999999999606
6.001 60.40000000000073
6.002 58.745000000000324
6.003 57.074999999999484
6.004 55.39499999999975
6.005 53.70499999999973
6.006 51.99999999999927
6.007 50.28499999999991
6.008 48.56000000000027
6.009 46.83000000000048
6.01 45.085000000000264
6.011 43.32999999999976
6.012 41.56000000000021
6.013 39.785000000000515
6.014 37.99999999999915
6.015 36.20500000000027
6.016 34.40500000000124
6.017 32.58999999999901
6.018 30.764999999999265
6.019 28.93000000000062
6.02 27.090000000000447
6.021 25.24500000000013
6.022 23.38499999999938
6.023 21.51499999999973
6.024 19.645000000000078
6.025 17.759999999999998
6.026 15.864999999999629
6.027 13.970000000000649
6.028 12.064999999999992
6.029 10.154999999999193
6.03 8.230000000000736
6.031 6.3000000000007494
6.032 4.369999999999374
6.033 2.4299999999990995
6.034 0.47999999999992493
6.035 -1.4749999999993935
6.036 -3.4300000000000996
6.037 -5.394999999999706
6.038 -7.3699999999995995
6.039 -9.350000000001025
6.04 -11.329999999999673
6.041 -13.314999999999856
6.042 -15.30500000000018
6.043 -17.29999999999926
6.044 -19.305000000000017
6.045 -21.310000000000773
6.046 -23.31500000000014
6.047 -25.329999999999796
6.048 -27.349999999999596
6.049 -29.369999999999397
6.05 -31.390000000000583
6.051 -33.415000000000525
6.052 -35.44999999999937
6.053 -37.47999999999946
6.054 -39.50999999999954
6.055 -41.54999999999992
6.056 -43.590000000000295
6.057 -45.63000000000067
6.058 -47.66999999999966
6.059 -49.71000000000003
6.06 -51.75500000000055
6.061 -53.80499999999982
6.062 -55.85000000000034
6.063 -57.89499999999948
6.064 -59.945000000000135
6.065 -61.9950000000008
6.066 -64.03999999999994
6.067 -66.08999999999921
6.068 -68.13999999999987
6.069 -70.18000000000025
6.07 -72.22999999999952
6.071 -74.28000000000019
6.072 -76.32000000000055
6.073 -78.35999999999954
6.074 -80.40500000000006
6.075 -82.44500000000043
6.076 -84.47999999999928
6.077 -86.51999999999965
6.078 -88.55499999999988
6.079 -90.58499999999997
6.08 -92.60999999999991
6.081 -94.63499999999986
6.082 -96.66000000000119
6.083 -98.67500000000085
6.084 -100.6899999999991
6.085 -102.70000000000002
6.086 -104.70500000000075
6.087 -106.71000000000012
6.088 -108.70999999999935
6.089 -110.69999999999969
6.09 -112.68499999999986
6.091 -114.67000000000004
6.092 -116.65000000000008
6.093 -118.61999999999983
6.094 -120.58500000000083
6.095 -122.54500000000029
6.096 -124.49499999999946
6.097 -126.44500000000004
6.098 -128.3850000000003
6.099 -130.31500000000028
6.1 -132.24000000000012
6.101 -134.1549999999997
6.102 -136.06499999999912
6.103 -137.96999999999974
6.104 -139.86500000000012
6.105 -141.7500000000002
6.106 -143.625
6.107 -145.49499999999964
6.108 -147.3550000000004
6.109 -149.20500000000087
6.11 -151.04999999999978
6.111 -152.87499999999955
6.112 -154.6950000000005
6.113 -156.50999999999996
6.114 -158.309999999999
6.115 -160.10499999999928
6.116 -161.8850000000005
6.117 -163.6499999999999
6.118 -165.41000000000054
6.119 -167.15500000000077
6.12 -168.8899999999993
6.121 -170.6200000000005
6.122 -172.33499999999984
6.123 -174.03499999999877
6.124 -175.72000000000003
6.125 -177.40000000000117
6.126 -179.06500000000048
6.127 -180.71499999999935
6.128 -182.35999999999945
6.129 -183.9850000000004
6.13 -185.5950000000002
6.131 -187.1949999999997
6.132 -188.7800000000002
6.133 -190.35000000000025
6.134 -191.91
6.135 -193.45999999999947
6.136 -194.98999999999975
6.137 -196.50000000000014
6.138 -198.00000000000026
6.139 -199.49000000000007
6.14 -200.96500000000015
6.141 -202.41999999999967
6.142 -203.85765
6.143 -205.28410000000065
6.144 -206.6936499999998
6.145 -208.0868999999999
6.146 -209.4641500000001
6.147 -210.82534999999973
6.148 -212.1697999999998
6.149 -213.49749999999972
6.15 -214.80840000000018
6.151 -216.10225000000054
6.152 -217.37889999999953
6.153 -218.63804999999945
6.154 -219.8797000000002
6.155 -221.10340000000005
6.156 -222.30930000000023
6.157 -223.4973000000001
6.158 -224.6670499999999
6.159 -225.81855000000024
6.16 -226.95135000000005
6.161 -228.0655999999999
6.162 -229.1610499999999
6.163 -230.23729999999998
6.164 -231.29455000000002
6.165 -232.33255000000005
6.166 -233.35105000000001
6.167 -234.3502000000001
6.168 -235.32975000000005
6.169 -236.28939999999972
6.17 -237.22909999999985
6.171 -238.14885000000007
6.172 -239.0483500000002
6.173 -239.92760000000004
6.174 -240.78654999999983
6.175 -241.62495
6.176 -242.44274999999996
6.177 -243.2397499999999
6.178 -244.01600000000002
6.179 -244.77130000000008
6.18 -245.50545000000005
6.181 -246.21849999999995
6.182 -246.91028500000002
6.183 -247.58065
6.184 -248.22945499999997
6.185 -248.856689
6.186 -249.462225
6.187 -250.04594600000001
6.188 -250.607755
6.189 -251.14756999999997
6.19 -251.66527999999997
6.191 -252.16074500000002
6.192 -252.63400000000001
6.193 -253.08485000000002
6.194 -253.5131499999999
6.195 -253.919
6.196 -254.30210000000014
6.197 -254.6626
6.198 -255.00044999999994
6.199 -255.31509999999983
6.2 -255.60685000000012
6.201 -255.8758500000001
6.202 -256.12174999999974
6.203 -256.3443000000002
6.204 -256.5436000000001
6.205 -256.71979999999996
6.206 -256.8727
6.207 -257.0021999999998
6.208 -257.108
6.209 -257.19030000000004
6.21 -257.2491999999999
6.211 -257.2843999999998
6.212 -257.29575
6.213 -257.28345000000024
6.214 -257.2472999999999
6.215 -257.1873500000002
6.216 -257.10349999999994
6.217 -256.9954499999999
6.218 -256.8636000000006
6.219 -256.7079
6.22 -256.5279999999996
6.221 -256.32379999999955
6.222 -256.09545000000037
6.223 -255.84290000000007
6.224 -255.5664499999999
6.225 -255.26475000000048
6.226 -254.93860000000006
6.227 -254.5899999999997
6.228 -254.21999999999946
6.229 -253.81999999999977
6.23 -253.39499999999998
6.231 -252.95000000000041
6.232 -252.48000000000008
6.233 -251.98499999999973
6.234 -251.465
6.235 -250.9200000000003
6.236 -250.3499999999999
6.237 -249.76000000000025
6.238 -249.1450000000006
6.239 -248.5000000000001
6.24 -247.834999999999
6.241 -247.14499999999998
6.242 -246.43000000000023
6.243 -245.69499999999996
6.244 -244.93500000000031
6.245 -244.14999999999992
6.246 -243.3400000000002
6.247 -242.5049999999998
6.248 -241.65000000000018
6.249 -240.7699999999999
6.25 -239.86000000000004
6.251 -238.93499999999986
6.252 -237.9850000000003
6.253 -237.00499999999985
6.254 -236.009999999999
6.255 -234.9900000000002
6.256 -233.9450000000007
6.257 -232.87500000000043
6.258 -231.77999999999946
6.259 -230.66999999999948
6.26 -229.53
6.261 -228.36999999999995
6.262 -227.1850000000006
6.263 -225.97500000000048
6.264 -224.74999999999997
6.265 -223.49499999999995
6.266 -222.21999999999937
6.267 -220.92499999999959
6.268 -219.60000000000034
6.269 -218.26000000000064
6.27 -216.8950000000003
6.271 -215.499999999999
6.272 -214.09500000000023
6.273 -212.66500000000076
6.274 -211.20499999999902
6.275 -209.72499999999948
6.276 -208.2300000000009
6.277 -206.7100000000002
6.278 -205.1649999999988
6.279 -203.60499999999976
6.28 -202.01999999999995
6.281 -200.41000000000088
6.282 -198.78000000000117
6.283 -197.1299999999995
6.284 -195.46000000000006
6.285 -193.77000000000004
6.286 -192.0549999999993
6.287 -190.31999999999937
6.288 -188.5700000000004
6.289 -186.80000000000086
6.29 -184.99999999999906
6.291 -183.1849999999982
6.292 -181.3550000000011
6.293 -179.50000000000188
6.294 -177.6250000000007
6.295 -175.72999999999894
6.296 -173.81999999999954
6.297 -171.88999999999953
6.298 -169.93999999999897
6.299 -167.9650000000005
6.3 -165.9800000000017
6.301 -163.97499999999954
6.302 -161.94499999999945
6.303 -159.90500000000185
6.304 -157.84499999999812
6.305 -155.76999999999953
6.306 -153.6700000000002
6.307 -151.55500000000043
6.308 -149.4300000000004
6.309 -147.2749999999995
6.31 -145.11000000000107
6.311 -142.9349999999996
6.312 -140.73000000000002
6.313 -138.51500000000016
6.314 -136.29000000000002
6.315 -134.03999999999917
6.316 -131.77500000000063
6.317 -129.50000000000185
6.318 -127.20499999999969
6.319 -124.88999999999973
6.32 -122.56999999999962
6.321 -120.22999999999895
6.322 -117.87500000000063
6.323 -115.50999999999922
6.324 -113.12500000000003
6.325 -110.7250000000004
6.326 -108.30999999999757
6.327 -105.885
6.328 -103.45000000000215
6.329 -101.0000000000011
6.33 -98.52999999999945
6.331 -96.0500000000003
6.332 -93.56000000000087
6.333 -91.05499999999822
6.334 -88.53999999999806
6.335 -86.01000000000025
6.336 -83.46999999999937
6.337 -80.91500000000084
6.338 -78.35000000000203
6.339 -75.77500000000015
6.34 -73.18999999999798
6.341 -70.59500000000108
6.342 -67.98500000000097
6.343 -65.36499999999779
6.344 -62.740000000000016
6.345 -60.105000000001965
6.346 -57.45000000000056
6.347 -54.79499999999915
6.348 -52.13000000000023
6.349 -49.45500000000103
6.35 -46.7749999999989
6.351 -44.07999999999912
6.352 -41.375000000001826
6.353 -38.669999999998986
6.354 -35.95499999999863
6.355 -33.23000000000076
6.356 -30.505000000000116
6.357 -27.76499999999904
6.358 -25.020000000000596
6.359 -22.27000000000201
6.36 -19.515000000000505
6.361 -16.754999999998855
6.362 -13.984999999999692
6.363 -11.210000000000386
6.364 -8.429999999998161
6.365 -5.649999999998712
6.366 -2.86000000000175
6.367 -0.06500000000186912
6.368 2.7250000000006436
6.369 5.525000000000668
6.37 8.335000000000981
6.371 11.145000000001293
6.372 13.949999999998685
6.373 16.76499999999914
6.374 19.58499999999974
6.375 22.400000000000198
6.376 25.22500000000094
6.377 28.04999999999891
6.378 30.869999999999507
6.379 33.69500000000025
6.38 36.52500000000114
6.381 39.350000000001884
6.382 42.17999999999999
6.383 45.01499999999825
6.384 47.839999999998994
6.385 50.664999999999736
6.386 53.49500000000062
6.387 56.32500000000151
6.388 59.154999999999625
6.389 61.980000000000366
6.39 64.80000000000096
6.391 67.62499999999893
6.392 70.44999999999968
6.393 73.26500000000013
6.394 76.07999999999781
6.395 78.89000000000091
6.396 81.70000000000121
6.397 84.5049999999986
6.398 87.30500000000141
6.399 90.1099999999988
6.4 92.90499999999868
6.401 95.69000000000105
6.402 98.47500000000065
6.403 101.26000000000023
6.404 104.03499999999954
6.405 106.80000000000133
6.406 109.56500000000035
6.407 112.32499999999924
6.408 115.0750000000006
6.409 117.81999999999904
6.41 120.56000000000012
6.411 123.2900000000009
6.412 126.01499999999876
6.413 128.7299999999991
6.414 131.43499999999918
6.415 134.1349999999991
6.416 136.83000000000166
6.417 139.51500000000118
6.418 142.18500000000023
6.419 144.84999999999914
6.42 147.50499999999778
6.421 150.15000000000168
6.422 152.7850000000025
6.423 155.41000000000028
6.424 158.02499999999776
6.425 160.63499999999786
6.426 163.22500000000016
6.427 165.8050000000022
6.428 168.3800000000013
6.429 170.93499999999983
6.43 173.48499999999822
6.431 176.01999999999896
6.432 178.54000000000204
6.433 181.04999999999927
6.434 183.54499999999885
6.435 186.0300000000009
6.436 188.49999999999977
6.437 190.95500000000098
6.438 193.4000000000019
6.439 195.82499999999948
6.44 198.23999999999813
6.441 200.63999999999913
6.442 203.0250000000011
6.443 205.39499999999987
6.444 207.74499999999944
6.445 210.08500000000012
6.446 212.40500000000023
6.447 214.70999999999992
6.448 217.00499999999926
6.449 219.27500000000072
6.45 221.5300000000003
6.451 223.76999999999953
6.452 225.98999999999953
6.453 228.2000000000006
6.454 230.38500000000099
6.455 232.54999999999941
6.456 234.7000000000002
6.457 236.83500000000052
6.458 238.94999999999888
6.459 241.0399999999993
6.46 243.1150000000007
6.461 245.17500000000024
6.462 247.21499999999926
6.463 249.23000000000027
6.464 251.22500000000073
6.465 253.20499999999942
6.466 255.1600000000001
6.467 257.09500000000025
6.468 259.01499999999993
6.469 260.9100000000003
6.47 262.78
6.471 264.6300000000004
6.472 266.46499999999907
6.473 268.27499999999975
6.474 270.06000000000114
6.475 271.8299999999993
6.476 273.56999999999937
6.477 275.29000000000025
6.478 276.9900000000006
6.479 278.65999999999997
6.48 280.31499999999903
6.481 281.9450000000001
6.482 283.55000000000047
6.483 285.1350000000002
6.484 286.69000000000057
6.485 288.22500000000025
6.486 289.7349999999993
6.487 291.21999999999895
6.488 292.68500000000085
6.489 294.12000000000046
6.49 295.5299999999994
6.491 296.91500000000036
6.492 298.28000000000003
6.493 299.6199999999997
6.494 300.9299999999999
6.495 302.21500000000015
6.496 303.47500000000025
6.497 304.7099999999997
6.498 305.91539999999947
6.499 307.09800000000007
6.5 308.25699999999995
6.501 309.3871999999998
6.502 310.4906500000004
6.503 311.5676500000004
6.504 312.61814999999984
6.505 313.64184999999947
6.506 314.63875
6.507 315.6088500000001
6.508 316.5516999999999
6.509 317.46700000000044
6.51 318.35495000000003
6.511 319.21544999999986
6.512 320.04844999999995
6.513 320.85385
6.514 321.63129999999984
6.515 322.3808499999998
6.516 323.1024500000002
6.517 323.7959000000002
6.518 324.46125000000006
6.519 325.09834999999987
6.52 325.70704999999987
6.521 326.28729999999996
6.522 326.83899999999994
6.523 327.36195
6.524 327.85620000000006
6.525 328.3217000000001
6.526 328.75827000000004
6.527 329.1659
6.528 329.5444925
6.529 329.89397
6.53 330.2142675
6.531 330.505335
6.532 330.76707
6.533 330.999445
6.534 331.2024
6.535 331.37589999999994
6.536 331.51980000000003
6.537 331.63419999999996
6.538 331.7190499999999
6.539 331.77425000000017
6.54 331.7997
6.541 331.7953999999998
6.542 331.76149999999996
6.543 331.69800000000004
6.544 331.6046500000003
6.545 331.48149999999987
6.546 331.32864999999987
6.547 331.14590000000027
6.548 330.9335500000003
6.549 330.69144999999975
6.55 330.4194499999996
6.551 330.11770000000024
6.552 329.7861499999999
6.553 329.42479999999995
6.554 329.0337000000004
6.555 328.61269999999996
6.556 328.16229999999973
6.557 327.68214999999987
6.558 327.17209999999983
6.559 326.6305000000004
6.56 326.0656
6.561 325.46499999999975
6.562 324.8350000000004
6.563 324.1799999999996
6.564 323.4899999999999
6.565 322.77500000000015
6.566 322.0299999999996
6.567 321.2549999999994
6.568 320.45000000000056
6.569 319.61500000000086
6.57 318.7499999999996
6.571 317.85500000000025
6.572 316.9350000000002
6.573 315.98499999999916
6.574 315.00500000000017
6.575 314.00000000000034
6.576 312.95999999999964
6.577 311.8949999999995
6.578 310.79999999999995
6.579 309.6750000000009
6.58 308.52499999999975
6.581 307.339999999999
6.582 306.1300000000003
6.583 304.89500000000083
6.584 303.63000000000056
6.585 302.3349999999994
6.586 301.01000000000016
6.587 299.6600000000002
6.588 298.2799999999994
6.589 296.8750000000006
6.59 295.4449999999997
6.591 293.9799999999992
6.592 292.4900000000008
6.593 290.9800000000004
6.594 289.434999999999
6.595 287.8599999999995
6.596 286.26500000000084
6.597 284.6399999999999
6.598 282.98499999999945
6.599 281.3049999999997
6.6 279.6050000000008
6.601 277.875000000001
6.602 276.114999999999
6.603 274.3349999999991
6.604 272.52499999999986
6.605 270.6899999999998
6.606 268.83000000000044
6.607 266.9400000000002
6.608 265.0299999999994
6.609 263.0950000000007
6.61 261.1349999999999
6.611 259.14999999999964
6.612 257.135
6.613 255.09999999999974
6.614 253.04000000000158
6.615 250.9549999999999
6.616 248.85499999999783
6.617 246.72000000000028
6.618 244.56500000000213
6.619 242.39000000000064
6.62 240.18499999999833
6.621 237.95999999999816
6.622 235.7150000000002
6.623 233.45000000000172
6.624 231.15499999999955
6.625 228.83999999999958
6.626 226.50500000000181
6.627 224.14500000000058
6.628 221.76499999999874
6.629 219.36999999999927
6.63 216.95000000000184
6.631 214.5000000000008
6.632 212.03499999999931
6.633 209.55500000000015
6.634 207.05000000000027
6.635 204.51999999999967
6.636 201.9749999999987
6.637 199.41500000000002
6.638 196.8300000000006
6.639 194.22500000000065
6.64 191.6000000000001
6.641 188.954999999999
6.642 186.30000000000035
6.643 183.620000000001
6.644 180.9199999999983
6.645 178.2099999999981
6.646 175.48000000000008
6.647 172.72500000000136
6.648 169.9550000000022
6.649 167.17499999999995
6.65 164.37499999999994
6.651 161.5599999999995
6.652 158.72499999999846
6.653 155.87499999999977
6.654 153.01000000000064
6.655 150.1300000000011
6.656 147.23499999999834
6.657 144.3249999999979
6.658 141.40000000000265
6.659 138.46000000000137
6.66 135.5099999999998
6.661 132.54000000000045
6.662 129.559999999998
6.663 126.56499999999792
6.664 123.56000000000034
6.665 120.54000000000231
6.666 117.50500000000108
6.667 114.45999999999957
6.668 111.40500000000053
6.669 108.33999999999844
6.67 105.25499999999855
6.671 102.16500000000129
6.672 99.06500000000096
6.673 95.9500000000002
6.674 92.82499999999916
6.675 89.69500000000075
6.676 86.55499999999927
6.677 83.40000000000015
6.678 80.24000000000086
6.679 77.06999999999853
6.68 73.89000000000145
6.681 70.70500000000146
6.682 67.5099999999984
6.683 64.30499999999783
6.684 61.100000000000044
6.685 57.885000000001966
6.686 54.655000000000676
6.687 51.424999999999386
6.688 48.19000000000073
6.689 44.94499999999901
6.69 41.700000000000074
6.691 38.45000000000098
6.692 35.18999999999883
6.693 31.92999999999946
6.694 28.659999999999798
6.695 25.390000000000136
6.696 22.120000000000474
6.697 18.840000000000522
6.698 15.560000000000574
6.699 12.27500000000048
6.7 8.990000000000386
6.701 5.700000000000149
6.702 2.409999999999912
6.703 -0.880000000000325
6.704 -4.175000000000706
6.705 -7.470000000001087
6.706 -10.765000000001468
6.707 -14.059999999999073
6.708 -17.354999999999453
6.709 -20.649999999999835
6.71 -23.945000000000217
6.711 -27.235000000000454
6.712 -30.529999999998058
6.713 -33.82500000000122
6.714 -37.11500000000145
6.715 -40.39999999999877
6.716 -43.684999999998865
6.717 -46.9749999999991
6.718 -50.25500000000183
6.719 -53.52500000000149
6.72 -56.79999999999852
6.721 -60.0750000000011
6.722 -63.340000000000614
6.723 -66.60500000000013
6.724 -69.85999999999936
6.725 -73.10999999999845
6.726 -76.36000000000031
6.727 -79.59499999999898
6.728 -82.83000000000041
6.729 -86.06500000000183
6.73 -89.28500000000005
6.731 -92.49999999999814
6.732 -95.70999999999886
6.733 -98.91000000000206
6.734 -102.10500000000233
6.735 -105.28999999999955
6.736 -108.46499999999925
6.737 -111.62999999999867
6.738 -114.79000000000073
6.739 -117.94499999999985
6.74 -121.08499999999856
6.741 -124.21000000000237
6.742 -127.3300000000005
6.743 -130.43999999999835
6.744 -133.53999999999866
6.745 -136.63000000000147
6.746 -139.70500000000106
6.747 -142.76999999999762
6.748 -145.81999999999928
6.749 -148.86000000000067
6.75 -151.8850000000016
6.751 -154.8999999999995
6.752 -157.90499999999986
6.753 -160.89000000000243
6.754 -163.86499999999916
6.755 -166.82499999999823
6.756 -169.77499999999978
6.757 -172.70500000000078
6.758 -175.61500000000117
6.759 -178.51999999999867
6.76 -181.40499999999838
6.761 -184.2750000000004
6.762 -187.130000000002
6.763 -189.97000000000043
6.764 -192.78999999999823
6.765 -195.5950000000012
6.766 -198.38500000000093
6.767 -201.15500000000006
6.768 -203.9099999999988
6.769 -206.64499999999975
6.77 -209.36000000000007
6.771 -212.06
6.772 -214.74499999999952
6.773 -217.4099999999984
6.774 -220.05500000000234
6.775 -222.68000000000006
6.776 -225.28500000000005
6.777 -227.86999999999944
6.778 -230.43499999999827
6.779 -232.98000000000206
6.78 -235.5049999999997
6.781 -238.00999999999962
6.782 -240.49500000000168
6.783 -242.96000000000038
6.784 -245.40499999999855
6.785 -247.8199999999986
6.786 -250.21500000000083
6.787 -252.5949999999999
6.788 -254.94999999999823
6.789 -257.2800000000014
6.79 -259.58500000000106
6.791 -261.8700000000001
6.792 -264.1350000000014
6.793 -266.3699999999991
6.794 -268.58499999999896
6.795 -270.7749999999995
6.796 -272.9399999999993
6.797 -275.08499999999987
6.798 -277.20000000000107
6.799 -279.2900000000001
6.8 -281.3599999999999
6.801 -283.4050000000004
6.802 -285.4200000000001
6.803 -287.4100000000004
6.804 -289.375
6.805 -291.3149999999989
6.806 -293.2299999999999
6.807 -295.11499999999995
6.808 -296.97499999999934
6.809 -298.81000000000074
6.81 -300.62000000000006
6.811 -302.39999999999986
6.812 -304.15500000000037
6.813 -305.88
6.814 -307.5750000000002
6.815 -309.24999999999983
6.816 -310.88999999999976
6.817 -312.50500000000045
6.818 -314.0950000000003
6.819 -315.6549999999994
6.82 -317.184999999999
6.821 -318.6850000000005
6.822 -320.15999999999985
6.823 -321.6049999999998
6.824 -323.02000000000027
6.825 -324.40999999999997
6.826 -325.7650000000001
6.827 -327.0900000000007
6.828 -328.3900000000006
6.829 -329.6549999999995
6.83 -330.8949999999991
6.831 -332.1049999999992
6.832 -333.28499999999985
6.833 -334.43500000000097
6.834 -335.55000000000115
6.835 -336.6399999999998
6.836 -337.69499999999965
6.837 -338.72499999999945
6.838 -339.72499999999974
6.839 -340.6850000000003
6.84 -341.6250000000002
6.841 -342.5299999999999
6.842 -343.3992999999996
6.843 -344.24359999999996
6.844 -345.05650000000026
6.845 -345.83695000000023
6.846 -346.5864999999999
6.847 -347.30474999999996
6.848 -347.99125000000015
6.849 -348.6465500000001
6.85 -349.27020000000005
6.851 -349.86215
6.852 -350.4227999999998
6.853 -350.9517499999996
6.854 -351.44910000000016
6.855 -351.91474999999997
6.856 -352.34854999999993
6.857 -352.7503500000001
6.858 -353.12044999999995
6.859 -353.4587500000002
6.86 -353.76495
6.861 -354.0391000000001
6.862 -354.28125000000006
6.863 -354.4913499999998
6.864 -354.6694499999999
6.865 -354.81534999999997
6.866 -354.9291
6.867 -355.0108000000001
6.868 -355.06021999999996
6.869 -355.07746499999996
6.87 -355.06257899999997
6.871 -355.01545
6.872 -354.93612099999996
6.873 -354.82458499999996
6.874 -354.68088
6.875 -354.50494999999995
6.876 -354.29684999999995
6.877 -354.05665
6.878 -353.78420000000006
6.879 -353.47964999999994
6.88 -353.14309999999983
6.881 -352.7744000000003
6.882 -352.37354999999997
6.883 -351.9407999999998
6.884 -351.4761000000002
6.885 -350.9795499999999
6.886 -350.4510999999998
6.887 -349.8906499999999
6.888 -349.2985000000004
6.889 -348.6746499999998
6.89 -348.01919999999996
6.891 -347.33230000000003
6.892 -346.6140499999999
6.893 -345.8641500000005
6.894 -345.0829499999995
6.895 -344.27044999999976
6.896 -343.42670000000044
6.897 -342.5523999999999
6.898 -341.64709999999974
6.899 -340.7106999999999
6.9 -339.7424000000003
6.901 -338.745
6.902 -337.7199999999997
6.903 -336.66499999999985
6.904 -335.57500000000044
6.905 -334.45500000000015
6.906 -333.3049999999997
6.907 -332.1249999999998
6.908 -330.91999999999985
6.909 -329.6850000000004
6.91 -328.41499999999996
6.911 -327.11500000000007
6.912 -325.79499999999956
6.913 -324.43999999999943
6.914 -323.05000000000115
6.915 -321.64000000000084
6.916 -320.19999999999965
6.917 -318.72999999999905
6.918 -317.2300000000003
6.919 -315.7000000000007
6.92 -314.144999999999
6.921 -312.55999999999926
6.922 -310.945
6.923 -309.3100000000002
6.924 -307.64500000000083
6.925 -305.9450000000005
6.926 -304.2199999999995
6.927 -302.4700000000005
6.928 -300.69500000000085
6.929 -298.88999999999885
6.93 -297.059999999999
6.931 -295.2050000000011
6.932 -293.3200000000011
6.933 -291.4049999999988
6.934 -289.46999999999997
6.935 -287.51000000000056
6.936 -285.51999999999884
6.937 -283.5100000000007
6.938 -281.4700000000003
6.939 -279.40499999999923
6.94 -277.32000000000033
6.941 -275.2050000000006
6.942 -273.0650000000001
6.943 -270.90499999999906
6.944 -268.7200000000001
6.945 -266.5050000000002
6.946 -264.26999999999975
6.947 -262.0200000000003
6.948 -259.7399999999986
6.949 -257.4300000000001
6.95 -255.1049999999999
6.951 -252.75999999999908
6.952 -250.39000000000033
6.953 -247.99500000000086
6.954 -245.5800000000008
6.955 -243.14500000000015
6.956 -240.68999999999897
6.957 -238.21499999999992
6.958 -235.7150000000002
6.959 -233.1949999999999
6.96 -230.65500000000182
6.961 -228.09500000000037
6.962 -225.51499999999837
6.963 -222.9149999999985
6.964 -220.30000000000106
6.965 -217.66500000000022
6.966 -215.00499999999866
6.967 -212.32999999999947
6.968 -209.64499999999995
6.969 -206.93500000000253
6.97 -204.20000000000158
6.971 -201.4549999999976
6.972 -198.69499999999874
6.973 -195.91500000000207
6.974 -193.12000000000216
6.975 -190.30499999999896
6.976 -187.46999999999792
6.977 -184.6299999999995
6.978 -181.77000000000055
6.979 -178.89000000000098
6.98 -176.0050000000013
6.981 -173.09500000000088
6.982 -170.17000000000004
6.983 -167.23999999999904
6.984 -164.2899999999975
6.985 -161.32499999999828
6.986 -158.35000000000156
6.987 -155.3600000000016
6.988 -152.35499999999845
6.989 -149.34000000000057
6.99 -146.31000000000228
6.991 -143.26999999999813
6.992 -140.21999999999923
6.993 -137.14999999999978
6.994 -134.07500000000016
6.995 -130.9950000000004
6.996 -127.8950000000001
6.997 -124.78500000000226
6.998 -121.67499999999887
6.999 -118.54999999999782
7.0 -115.4100000000019
7.001 -112.26000000000013
7.002 -109.10999999999838
7.003 -105.95000000000188
7.004 -102.7749999999994
7.005 -99.59999999999968
7.006 -96.4149999999997
7.007 -93.21999999999942
7.008 -90.02000000000177
7.009 -86.81499999999842
7.01 -83.60000000000034
7.011 -80.38000000000211
7.012 -77.1549999999982
7.013 -73.91999999999955
7.014 -70.68500000000088
7.015 -67.44999999999945
7.016 -64.20500000000051
7.017 -60.95000000000128
7.018 -57.694999999999276
7.019 -54.445000000000185
7.02 -51.18500000000081
7.021 -47.91499999999837
7.022 -44.649999999998855
7.023 -41.37999999999919
7.024 -38.10499999999939
7.025 -34.834999999999724
7.026 -31.565000000000065
7.027 -28.285000000000117
7.028 -25.005000000000166
7.029 -21.735000000000504
7.03 -18.455000000000553
7.031 -15.175000000000605
7.032 -11.900000000000798
7.033 -8.62000000000085
7.034 -5.345000000001043
7.035 -2.0749999999986057
7.036 1.2000000000012
7.037 4.469999999998087
7.038 7.740000000000524
7.039 11.005000000000042
7.04 14.264999999999418
7.041 17.53000000000171
7.042 20.78500000000094
7.043 24.03500000000003
7.044 27.284999999999116
7.045 30.529999999998058
7.046 33.769999999999634
7.047 37.00500000000106
7.048 40.229999999999436
7.049 43.455000000000574
7.05 46.675000000001575
7.051 49.88999999999966
7.052 53.095000000000226
7.053 56.290000000000504
7.054 59.48499999999801
7.055 62.67000000000078
7.056 65.84500000000048
7.057 69.01999999999742
7.058 72.1849999999996
7.059 75.33500000000137
7.06 78.48000000000022
7.061 81.61499999999877
7.062 84.73999999999981
7.063 87.86000000000071
7.064 90.97000000000133
7.065 94.07000000000166
7.066 97.15499999999876
7.067 100.22999999999837
7.068 103.30000000000061
7.069 106.35499999999965
7.07 109.40000000000116
7.071 112.42999999999948
7.072 115.45000000000027
7.073 118.46000000000079
7.074 121.44999999999794
7.075 124.43000000000038
7.076 127.40499999999987
7.077 130.36000000000158
7.078 133.29499999999993
7.079 136.22499999999815
7.08 139.1400000000015
7.081 142.0400000000016
7.082 144.9199999999984
7.083 147.7849999999975
7.084 150.64500000000203
7.085 153.48500000000044
7.086 156.30499999999824
7.087 159.1100000000012
7.088 161.90000000000094
7.089 164.6700000000001
7.09 167.42999999999896
7.091 170.17000000000004
7.092 172.89000000000055
7.093 175.60000000000076
7.094 178.28500000000025
7.095 180.94999999999916
7.096 183.6050000000006
7.097 186.23999999999862
7.098 188.84999999999874
7.099 191.4450000000012
7.1 194.02500000000046
7.101 196.579999999999
7.102 199.1149999999997
7.103 201.63500000000002
7.104 204.12999999999957
7.105 206.60500000000135
7.106 209.0649999999999
7.107 211.50000000000057
7.108 213.91500000000062
7.109 216.3100000000001
7.11 218.68000000000163
7.111 221.03499999999997
7.112 223.36500000000035
7.113 225.67000000000004
7.114 227.9549999999991
7.115 230.21999999999764
7.116 232.4599999999982
7.117 234.68000000000097
7.118 236.88000000000042
7.119 239.04999999999896
7.12 241.1949999999996
7.121 243.32000000000244
7.122 245.43000000000202
7.123 247.50999999999942
7.124 249.55999999999867
7.125 251.5949999999989
7.126 253.60000000000102
7.127 255.58000000000106
7.128 257.5449999999993
7.129 259.47999999999945
7.13 261.38500000000005
7.131 263.27000000000015
7.132 265.1299999999995
7.133 266.9649999999995
7.134 268.77500000000026
7.135 270.54999999999995
7.136 272.31000000000057
7.137 274.0450000000005
7.138 275.74499999999944
7.139 277.4249999999992
7.14 279.07500000000084
7.141 280.7000000000004
7.142 282.2999999999992
7.143 283.8750000000001
7.144 285.4200000000001
7.145 286.9350000000006
7.146 288.42500000000047
7.147 289.8899999999996
7.148 291.32999999999936
7.149 292.7349999999995
7.15 294.11500000000035
7.151 295.4750000000006
7.152 296.79999999999984
7.153 298.0949999999996
7.154 299.36500000000007
7.155 300.6099999999998
7.156 301.825
7.157 303.01000000000073
7.158 304.16999999999945
7.159 305.29499999999985
7.16 306.4000000000011
7.161 307.47500000000014
7.162 308.5149999999995
7.163 309.5299999999995
7.164 310.5200000000002
7.165 311.4800000000001
7.166 312.4050000000003
7.167 313.30499999999984
7.168 314.1799999999993
7.169 315.02500000000003
7.17 315.8350000000004
7.171 316.61499999999995
7.172 317.36999999999944
7.173 318.1000000000003
7.174 318.7950000000002
7.175 319.4591499999996
7.176 320.0988000000002
7.177 320.70579999999984
7.178 321.2839499999995
7.179 321.83265000000006
7.18 322.35195000000004
7.181 322.8414999999998
7.182 323.30155000000053
7.183 323.7322000000001
7.184 324.13305
7.185 324.50445000000025
7.186 324.8462499999997
7.187 325.1582499999999
7.188 325.4409999999999
7.189 325.69430000000017
7.19 325.918
7.191 326.1122499999998
7.192 326.27710000000013
7.193 326.4125500000003
7.194 326.5187499999999
7.195 326.59544999999974
7.196 326.64254999999997
7.197 326.66050000000007
7.198 326.6491
7.199 326.6083000000001
7.2 326.5383
7.201 326.4389499999999
7.202 326.31025
7.203 326.15243499999997
7.204 325.96541
7.205 325.7491355
7.206 325.503725
7.207 325.2291845
7.208 324.92555999999996
7.209 324.59289500000006
7.21 324.23120500000005
7.211 323.8406
7.212 323.42114999999984
7.213 322.9727
7.214 322.4955000000001
7.215 321.9897000000001
7.216 321.4551999999999
7.217 320.8922499999999
7.218 320.3008
7.219 319.68094999999977
7.22 319.03274999999996
7.221 318.35639999999995
7.222 317.6519499999999
7.223 316.9194
7.224 316.1591000000002
7.225 315.3709500000004
7.226 314.55509999999964
7.227 313.7115499999996
7.228 312.84055000000006
7.229 311.94240000000025
7.23 311.0170500000002
7.231 310.0644499999999
7.232 309.08475000000004
7.233 308.0777999999999
7.234 307.04400000000004
7.235 305.98415
7.236 304.8975000000002
7.237 303.7867499999999
7.238 302.6430999999996
7.239 301.47500000000036
7.24 300.29000000000025
7.241 299.0699999999999
7.242 297.82500000000016
7.243 296.5599999999999
7.244 295.2649999999994
7.245 293.94000000000017
7.246 292.5949999999997
7.247 291.2249999999991
7.248 289.83000000000067
7.249 288.4100000000001
7.25 286.96500000000015
7.251 285.4950000000009
7.252 283.99999999999955
7.253 282.484999999999
7.254 280.9400000000004
7.255 279.370000000001
7.256 277.7849999999998
7.257 276.16999999999916
7.258 274.5300000000006
7.259 272.8750000000002
7.26 271.1899999999989
7.261 269.48499999999984
7.262 267.75500000000005
7.263 266.00500000000113
7.264 264.2350000000002
7.265 262.4349999999998
7.266 260.6200000000003
7.267 258.7849999999989
7.268 256.9199999999994
7.269 255.04000000000082
7.27 253.14000000000033
7.271 251.21000000000032
7.272 249.2649999999999
7.273 247.29999999999893
7.274 245.31500000000014
7.275 243.31000000000077
7.276 241.28000000000065
7.277 239.23500000000013
7.278 237.16999999999905
7.279 235.08
7.28 232.97500000000056
7.281 230.8499999999991
7.282 228.7049999999999
7.283 226.54500000000021
7.284 224.36499999999998
7.285 222.1600000000004
7.286 219.94500000000053
7.287 217.71000000000012
7.288 215.4549999999991
7.289 213.18500000000046
7.29 210.89499999999984
7.291 208.59499999999892
7.292 206.2750000000002
7.293 203.9350000000009
7.294 201.57500000000104
7.295 199.20499999999953
7.296 196.82499999999908
7.297 194.42499999999944
7.298 192.00500000000065
7.299 189.57000000000002
7.3 187.1249999999991
7.301 184.66500000000053
7.302 182.1900000000015
7.303 179.6999999999993
7.304 177.19499999999942
7.305 174.67500000000192
7.306 172.14499999999856
7.307 169.6049999999977
7.308 167.04500000000178
7.309 164.46999999999989
7.31 161.89000000000064
7.311 159.30000000000112
7.312 156.6899999999982
7.313 154.0700000000006
7.314 151.4399999999999
7.315 148.79999999999893
7.316 146.1450000000003
7.317 143.48000000000138
7.318 140.8049999999994
7.319 138.11999999999992
7.32 135.42500000000013
7.321 132.72000000000006
7.322 130.0049999999997
7.323 127.27999999999906
7.324 124.55000000000105
7.325 121.80499999999984
7.326 119.0500000000011
7.327 116.28999999999945
7.328 113.52499999999766
7.329 110.75000000000112
7.33 107.97000000000168
7.331 105.17499999999902
7.332 102.37499999999899
7.333 99.57500000000175
7.334 96.76500000000144
7.335 93.9499999999982
7.336 91.12500000000023
7.337 88.29500000000212
7.338 85.45999999999832
7.339 82.61999999999992
7.34 79.77500000000137
7.341 76.92499999999991
7.342 74.07499999999845
7.343 71.21999999999962
7.344 68.3550000000005
7.345 65.4899999999986
7.346 62.619999999999344
7.347 59.74499999999993
7.348 56.87000000000053
7.349 53.99500000000113
7.35 51.11500000000157
7.351 48.22999999999911
7.352 45.33999999999927
7.353 42.449999999999434
7.354 39.56999999999988
7.355 36.68000000000005
7.356 33.78500000000007
7.357 30.895000000000227
7.358 28.00000000000025
7.359 25.105000000000267
7.36 22.21500000000043
7.361 19.325000000000593
7.362 16.434999999997977
7.363 13.540000000000774
7.364 10.650000000000936
7.365 7.759999999998324
7.366 4.87499999999863
7.367 1.9950000000018564
7.368 -0.8949999999979807
7.369 -3.775000000000306
7.37 -6.649999999999712
7.371 -9.525000000001892
7.372 -12.400000000001299
7.373 -15.269999999997786
7.374 -18.129999999999534
7.375 -20.990000000001285
7.376 -23.85000000000026
7.377 -26.699999999998948
7.378 -29.545000000000265
7.379 -32.390000000001585
7.38 -35.22999999999998
7.381 -38.064999999998236
7.382 -40.889999999998984
7.383 -43.71000000000236
7.384 -46.52500000000004
7.385 -49.33499999999758
7.386 -52.14000000000052
7.387 -54.930000000000256
7.388 -57.71999999999999
7.389 -60.50499999999958
7.39 -63.27999999999889
7.391 -66.04500000000068
7.392 -68.8000000000022
7.393 -71.55500000000092
7.394 -74.29499999999922
7.395 -77.025
7.396 -79.75000000000065
7.397 -82.46499999999824
7.398 -85.1699999999983
7.399 -87.86500000000086
7.4 -90.55000000000035
7.401 -93.22499999999955
7.402 -95.89000000000125
7.403 -98.54499999999989
7.404 -101.18999999999822
7.405 -103.82000000000168
7.406 -106.44000000000209
7.407 -109.04999999999943
7.408 -111.64999999999925
7.409 -114.23499999999865
7.41 -116.80500000000038
7.411 -119.37000000000198
7.412 -121.91500000000022
7.413 -124.44999999999817
7.414 -126.97999999999877
7.415 -129.49000000000154
7.416 -131.98500000000112
7.417 -134.47000000000043
7.418 -136.9399999999993
7.419 -139.3950000000005
7.42 -141.83999999999864
7.421 -144.26499999999896
7.422 -146.67500000000166
7.423 -149.07999999999865
7.424 -151.46500000000063
7.425 -153.83500000000217
7.426 -156.18999999999772
7.427 -158.52499999999824
7.428 -160.84500000000114
7.429 -163.15500000000094
7.43 -165.45000000000033
7.431 -167.71999999999898
7.432 -169.975
7.433 -172.2200000000007
7.434 -174.44500000000085
7.435 -176.65000000000043
7.436 -178.83999999999955
7.437 -181.01499999999825
7.438 -183.16499999999903
7.439 -185.30000000000214
7.44 -187.42500000000078
7.441 -189.5199999999986
7.442 -191.6000000000001
7.443 -193.66500000000119
7.444 -195.70999999999893
7.445 -197.73499999999888
7.446 -199.74000000000103
7.447 -201.72500000000122
7.448 -203.68999999999943
7.449 -205.64
7.45 -207.57
7.451 -209.4799999999994
7.452 -211.3699999999996
7.453 -213.2350000000005
7.454 -215.08500000000095
7.455 -216.91499999999948
7.456 -218.71499999999986
7.457 -220.505
7.458 -222.27499999999955
7.459 -224.01999999999975
7.46 -225.7449999999994
7.461 -227.4449999999997
7.462 -229.12500000000085
7.463 -230.78500000000003
7.464 -232.42499999999998
7.465 -234.04500000000075
7.466 -235.63999999999945
7.467 -237.21000000000018
7.468 -238.76000000000036
7.469 -240.28999999999994
7.47 -241.79500000000021
7.471 -243.2799999999999
7.472 -244.74000000000024
7.473 -246.17499999999984
7.474 -247.58999999999892
7.475 -248.98500000000018
7.476 -250.35500000000073
7.477 -251.69499999999897
7.478 -253.0149999999995
7.479 -254.3150000000008
7.48 -255.5950000000001
7.481 -256.84499999999997
7.482 -258.0700000000005
7.483 -259.27999999999923
7.484 -260.45999999999987
7.485 -261.61500000000115
7.486 -262.74500000000035
7.487 -263.85499999999894
7.488 -264.94499999999977
7.489 -266.00000000000097
7.49 -267.0350000000002
7.491 -268.054999999999
7.492 -269.03999999999957
7.493 -270.0000000000008
7.494 -270.9450000000002
7.495 -271.85999999999945
7.496 -272.75000000000006
7.497 -273.61499999999995
7.498 -274.45499999999987
7.499 -275.2700000000003
7.5 -276.0600000000002
7.501 -276.83000000000015
7.502 -277.56949999999944
7.503 -278.2821499999998
7.504 -278.97395000000057
7.505 -279.63895000000025
7.506 -280.2785499999995
7.507 -280.8924499999997
7.508 -281.4811
7.509 -282.04434999999984
7.51 -282.5819
7.511 -283.09374999999983
7.512 -283.5802499999998
7.513 -284.0411000000001
7.514 -284.47620000000006
7.515 -284.88560000000035
7.516 -285.2691500000004
7.517 -285.62714999999963
7.518 -285.9595999999999
7.519 -286.2664000000001
7.52 -286.54764999999986
7.521 -286.80319999999995
7.522 -287.03305000000006
7.523 -287.23740000000004
7.524 -287.41605000000004
7.525 -287.56895000000003
7.526 -287.69634999999994
7.527 -287.79830000000004
7.528 -287.87470000000013
7.529 -287.9254499999999
7.53 -287.95060000000007
7.531 -287.95025000000004
7.532 -287.92429999999996
7.533 -287.87285
7.534 -287.79592
7.535 -287.6934
7.536 -287.56541
7.537 -287.41197600000004
7.538 -287.233075
7.539 -287.028719
7.54 -286.798995
7.541 -286.54390499999994
7.542 -286.2635
7.543 -285.9579
7.544 -285.62699999999995
7.545 -285.27099999999996
7.546 -284.88999999999993
7.547 -284.48385
7.548 -284.05275000000023
7.549 -283.5968500000001
7.55 -283.11609999999985
7.551 -282.61039999999997
7.552 -282.08010000000013
7.553 -281.52539999999993
7.554 -280.94609999999994
7.555 -280.3422499999999
7.556 -279.714
7.557 -279.0613000000001
7.558 -278.3844000000001
7.559 -277.6833000000003
7.56 -276.95799999999974
7.561 -276.2090499999994
7.562 -275.43605000000036
7.563 -274.6384500000004
7.564 -273.81704999999977
7.565 -272.9721499999997
7.566 -272.10339999999974
7.567 -271.21120000000025
7.568 -270.29515000000015
7.569 -269.3552500000001
7.57 -268.39224999999976
7.571 -267.4058
7.572 -266.39590000000004
7.573 -265.36454999999955
7.574 -264.3069500000005
7.575 -263.22500000000025
7.576 -262.12499999999983
7.577 -261.0000000000001
7.578 -259.8499999999996
7.579 -258.68
7.58 -257.49000000000046
7.581 -256.2749999999995
7.582 -255.035
7.583 -253.7749999999998
7.584 -252.49499999999978
7.585 -251.18999999999977
7.586 -249.8650000000005
7.587 -248.5200000000007
7.588 -247.14999999999873
7.589 -245.76000000000042
7.59 -244.35500000000027
7.591 -242.9249999999994
7.592 -241.47000000000057
7.593 -239.99999999999994
7.594 -238.50499999999997
7.595 -236.99499999999958
7.596 -235.465
7.597 -233.9050000000009
7.598 -232.33500000000018
7.599 -230.74500000000023
7.6 -229.1299999999996
7.601 -227.49999999999991
7.602 -225.8549999999998
7.603 -224.18499999999898
7.604 -222.49000000000018
7.605 -220.7850000000011
7.606 -219.06500000000025
7.607 -217.32
7.608 -215.55999999999935
7.609 -213.77999999999952
7.61 -211.9800000000005
7.611 -210.16499999999968
7.612 -208.32999999999964
7.613 -206.48000000000053
7.614 -204.6100000000009
7.615 -202.72499999999943
7.616 -200.8249999999989
7.617 -198.91000000000074
7.618 -196.97500000000062
7.619 -195.0199999999999
7.62 -193.05000000000015
7.621 -191.06499999999997
7.622 -189.0699999999995
7.623 -187.05499999999986
7.624 -185.01999999999964
7.625 -182.9749999999991
7.626 -180.91500000000093
7.627 -178.84000000000094
7.628 -176.74500000000037
7.629 -174.6399999999995
7.63 -172.52499999999975
7.631 -170.38999999999942
7.632 -168.24000000000007
7.633 -166.07500000000024
7.634 -163.90000000000015
7.635 -161.71000000000103
7.636 -159.50999999999883
7.637 -157.29499999999896
7.638 -155.06500000000005
7.639 -152.82500000000087
7.64 -150.56999999999988
7.641 -148.2999999999998
7.642 -146.025000000001
7.643 -143.73500000000038
7.644 -141.42999999999932
7.645 -139.11999999999813
7.646 -136.79500000000067
7.647 -134.46000000000012
7.648 -132.11499999999933
7.649 -129.75500000000085
7.65 -127.38499999999931
7.651 -125.0100000000004
7.652 -122.62500000000121
7.653 -120.2249999999988
7.654 -117.81499999999889
7.655 -115.40500000000176
7.656 -112.98000000000141
7.657 -110.54499999999801
7.658 -108.11000000000016
7.659 -105.66000000000186
7.66 -103.19500000000036
7.661 -100.73499999999902
7.662 -98.26500000000016
7.663 -95.78000000000087
7.664 -93.2949999999988
7.665 -90.79999999999922
7.666 -88.29999999999949
7.667 -85.79499999999962
7.668 -83.28499999999961
7.669 -80.7649999999993
7.67 -78.24000000000164
7.671 -75.71000000000106
7.672 -73.17500000000032
7.673 -70.63499999999945
7.674 -68.08999999999843
7.675 -65.54000000000005
7.676 -62.98500000000151
7.677 -60.430000000000206
7.678 -57.86499999999861
7.679 -55.294999999999646
7.68 -52.72500000000069
7.681 -50.15500000000173
7.682 -47.574999999999704
7.683 -44.99500000000045
7.684 -42.410000000001055
7.685 -39.82499999999889
7.686 -37.2399999999995
7.687 -34.64499999999981
7.688 -32.05500000000028
7.689 -29.460000000000598
7.69 -26.86499999999814
7.691 -24.264999999998317
7.692 -21.665000000001267
7.693 -19.07500000000173
7.694 -16.474999999999127
7.695 -13.86999999999916
7.696 -11.27499999999948
7.697 -8.679999999999799
7.698 -6.079999999999974
7.699 -3.4800000000001496
7.7 -0.8850000000004687
7.701 1.7049999999990684
7.702 4.299999999998749
7.703 6.895000000001206
7.704 9.485000000000742
7.705 12.07500000000028
7.706 14.659999999999673
7.707 17.239999999998922
7.708 19.82000000000095
7.709 22.395000000000053
7.71 24.96999999999916
7.711 27.54500000000104
7.712 30.109999999999857
7.713 32.66999999999853
7.714 35.22499999999984
7.715 37.780000000001145
7.716 40.334999999999674
7.717 42.88000000000069
7.718 45.42000000000157
7.719 47.95499999999953
7.72 50.48500000000011
7.721 53.01000000000056
7.722 55.52499999999794
7.723 58.03499999999795
7.724 60.54500000000074
7.725 63.045000000000464
7.726 65.5349999999999
7.727 68.01999999999919
7.728 70.50000000000112
7.729 72.96999999999998
7.73 75.42999999999856
7.731 77.88499999999976
7.732 80.33500000000082
7.733 82.77000000000146
7.734 85.19999999999916
7.735 87.6249999999995
7.736 90.03499999999943
7.737 92.43499999999905
7.738 94.8300000000013
7.739 97.2150000000005
7.74 99.58499999999925
7.741 101.95000000000066
7.742 104.30500000000175
7.743 106.6499999999998
7.744 108.98000000000019
7.745 111.30000000000028
7.746 113.61499999999747
7.747 115.91499999999976
7.748 118.20000000000164
7.749 120.48000000000059
7.75 122.74499999999911
7.751 125.00000000000011
7.752 127.24500000000083
7.753 129.4699999999982
7.754 131.68500000000083
7.755 133.89000000000178
7.756 136.08499999999827
7.757 138.2649999999999
7.758 140.42500000000095
7.759 142.57999999999907
7.76 144.71999999999957
7.761 146.845000000001
7.762 148.96000000000075
7.763 151.04999999999978
7.764 153.13499999999868
7.765 155.20499999999993
7.766 157.2550000000006
7.767 159.2999999999997
7.768 161.32499999999965
7.769 163.3300000000004
7.77 165.32500000000087
7.771 167.2999999999994
7.772 169.25999999999885
7.773 171.2100000000008
7.774 173.14500000000092
7.775 175.0599999999991
7.776 176.95499999999947
7.777 178.83500000000078
7.778 180.7000000000003
7.779 182.54999999999936
7.78 184.38000000000065
7.781 186.1950000000001
7.782 187.989999999999
7.783 189.7700000000002
7.784 191.53500000000102
7.785 193.2749999999997
7.786 194.99999999999932
7.787 196.70999999999995
7.788 198.39999999999995
7.789 200.07000000000082
7.79 201.7249999999998
7.791 203.35999999999962
7.792 204.9750000000003
7.793 206.57000000000036
7.794 208.14499999999984
7.795 209.70499999999893
7.796 211.24000000000004
7.797 212.76000000000073
7.798 214.25999999999945
7.799 215.74000000000035
7.8 217.20000000000073
7.801 218.63499999999897
7.802 220.05499999999952
7.803 221.4600000000011
7.804 222.84000000000054
7.805 224.1899999999991
7.806 225.5300000000002
7.807 226.85000000000065
7.808 228.14499999999902
7.809 229.4199999999996
7.81 230.67500000000103
7.811 231.9150000000006
7.812 233.12499999999932
7.813 234.3149999999988
7.814 235.48500000000055
7.815 236.63500000000033
7.816 237.7649999999995
7.817 238.87000000000077
7.818 239.96000000000018
7.819 241.01999999999944
7.82 242.0600000000002
7.821 243.0849999999998
7.822 244.07999999999998
7.823 245.0550000000003
7.824 246.01499999999942
7.825 246.9449999999998
7.826 247.85000000000016
7.827 248.74000000000004
7.828 249.6100000000001
7.829 250.45019999999988
7.83 251.26639999999978
7.831 252.0650499999999
7.832 252.83920000000043
7.833 253.59060000000042
7.834 254.31885000000017
7.835 255.0236499999997
7.836 255.7053999999996
7.837 256.3644500000004
7.838 256.9999500000003
7.839 257.61200000000014
7.84 258.20064999999977
7.841 258.76574999999997
7.842 259.30740000000003
7.843 259.82519999999954
7.844 260.3197500000001
7.845 260.79085000000026
7.846 261.2379999999997
7.847 261.6617499999998
7.848 262.0619000000001
7.849 262.4381500000002
7.85 262.79074999999983
7.851 263.11964999999987
7.852 263.42475000000024
7.853 263.70604999999995
7.854 263.9634499999998
7.855 264.1972000000003
7.856 264.40725000000003
7.857 264.5933999999999
7.858 264.75579999999997
7.859 264.89434999999986
7.86 265.0089500000001
7.861 265.09984999999995
7.862 265.16694999999993
7.863 265.21020000000004
7.864 265.229605
7.865 265.22508999999997
7.866 265.196745
7.867 265.14457849999997
7.868 265.06855500000006
7.869 264.9686565
7.87 264.84492
7.871 264.69736
7.872 264.52597499999996
7.873 264.330765
7.874 264.11175000000003
7.875 263.86895000000004
7.876 263.6025
7.877 263.31229999999994
7.878 262.99829999999986
7.879 262.66060000000004
7.88 262.2992999999999
7.881 261.9142999999999
7.882 261.50570000000005
7.883 261.0735500000003
7.884 260.61775000000006
7.885 260.1384999999998
7.886 259.6356000000001
7.887 259.1092
7.888 258.55954999999994
7.889 257.98645000000005
7.89 257.39000000000004
7.891 256.7702500000001
7.892 256.12729999999993
7.893 255.4610500000002
7.894 254.77184999999972
7.895 254.0595999999999
7.896 253.32385
7.897 252.56534999999954
7.898 251.78414999999995
7.899 250.97990000000001
7.9 250.15290000000024
7.901 249.30314999999993
7.902 248.43064999999984
7.903 247.53585000000035
7.904 246.61870000000016
7.905 245.67914999999996
7.906 244.7168999999999
7.907 243.73204999999993
7.908 242.7270500000002
7.909 241.70000000000024
7.91 240.64499999999973
7.911 239.5749999999995
7.912 238.4850000000001
7.913 237.3650000000005
7.914 236.23000000000047
7.915 235.07499999999987
7.916 233.8899999999998
7.917 232.68999999999997
7.918 231.46999999999957
7.919 230.22500000000056
7.92 228.96000000000026
7.921 227.67499999999941
7.922 226.37499999999952
7.923 225.04500000000013
7.924 223.69500000000016
7.925 222.32999999999973
7.926 220.94500000000016
7.927 219.53499999999985
7.928 218.1050000000004
7.929 216.66000000000048
7.93 215.18999999999983
7.931 213.7
7.932 212.1899999999996
7.933 210.66500000000013
7.934 209.12000000000015
7.935 207.55499999999952
7.936 205.96999999999977
7.937 204.3649999999994
7.938 202.73999999999987
7.939 201.09500000000114
7.94 199.44000000000074
7.941 197.7599999999996
7.942 196.0599999999993
7.943 194.35000000000008
7.944 192.61500000000012
7.945 190.85999999999962
7.946 189.09500000000023
7.947 187.31000000000023
7.948 185.5049999999997
7.949 183.6850000000001
7.95 181.8449999999999
7.951 179.98999999999933
7.952 178.12000000000106
7.953 176.2300000000008
7.954 174.32999999999893
7.955 172.40999999999923
7.956 170.47000000000034
7.957 168.51999999999978
7.958 166.55
7.959 164.57
7.96 162.57000000000076
7.961 160.55500000000112
7.962 158.52999999999977
7.963 156.4799999999991
7.964 154.4249999999997
7.965 152.3500000000011
7.966 150.26000000000067
7.967 148.15999999999997
7.968 146.0449999999988
7.969 143.91500000000002
7.97 141.77000000000078
7.971 139.61499999999987
7.972 137.43999999999977
7.973 135.2549999999994
7.974 133.06000000000012
7.975 130.85500000000053
7.976 128.6300000000004
7.977 126.39499999999997
7.978 124.14999999999925
7.979 121.8899999999995
7.98 119.62499999999959
7.981 117.34000000000049
7.982 115.04500000000111
7.983 112.7450000000002
7.984 110.42500000000011
7.985 108.09999999999987
7.986 105.76999999999947
7.987 103.41999999999989
7.988 101.06000000000004
7.989 98.69500000000004
7.99 96.31999999999974
7.991 93.9300000000004
7.992 91.53500000000092
7.993 89.13499999999853
7.994 86.71999999999846
7.995 84.2950000000009
7.996 81.8650000000004
7.997 79.42499999999964
7.998 76.9800000000015
7.999 74.53000000000043
8.0 72.06499999999893
8.001 69.59500000000007
8.002 67.12000000000107
8.003 64.634999999999
8.004 62.14499999999956
8.005 59.64999999999998
8.006 57.150000000000254
8.007 54.64500000000039
8.008 52.13000000000023
8.009 49.60499999999979
8.01 47.079999999999345
8.011 44.55500000000168
8.012 42.01999999999817
8.013 39.48000000000007
8.014 36.93500000000183
8.015 34.38999999999803
8.016 31.84499999999979
8.017 29.285000000001116
8.018 26.724999999999667
8.019 24.16999999999836
8.02 21.604999999999542
8.021 19.03500000000058
8.022 16.47000000000176
8.023 13.900000000000023
8.024 11.324999999998141
8.025 8.750000000001812
8.026 6.169999999999787
8.027 3.5899999999977616
8.028 1.0150000000014314
8.029 -1.5649999999978181
8.03 -4.144999999999843
8.031 -6.725000000001868
8.032 -9.310000000001262
8.033 -11.895000000000655
8.034 -14.474999999999905
8.035 -17.054999999999154
8.036 -19.634999999998403
8.037 -22.210000000000285
8.038 -24.79000000000231
8.039 -27.369999999998782
8.04 -29.939999999997745
8.041 -32.509999999999486
8.042 -35.085000000001365
8.043 -37.65000000000018
8.044 -40.214999999999
8.045 -42.77500000000045
8.046 -45.33000000000176
8.047 -47.88500000000029
8.048 -50.434999999998674
8.049 -52.97999999999969
8.05 -55.52000000000057
8.051 -58.0550000000013
8.052 -60.58499999999911
8.053 -63.1149999999997
8.054 -65.635
8.055 -68.15000000000015
8.056 -70.66000000000017
8.057 -73.1599999999999
8.058 -75.65499999999948
8.059 -78.14499999999892
8.06 -80.63000000000098
8.061 -83.10499999999999
8.062 -85.57499999999885
8.063 -88.04000000000033
8.064 -90.49500000000154
8.065 -92.93999999999969
8.066 -95.37500000000033
8.067 -97.8050000000008
8.068 -100.22999999999975
8.069 -102.63999999999966
8.07 -105.04499999999943
8.071 -107.44000000000031
8.072 -109.82000000000073
8.073 -112.19999999999979
8.074 -114.5649999999998
8.075 -116.91499999999937
8.076 -119.26000000000019
8.077 -121.59500000000072
8.078 -123.91999999999959
8.079 -126.22499999999926
8.08 -128.52
8.081 -130.8150000000008
8.082 -133.0899999999996
8.083 -135.34999999999934
8.084 -137.59500000000006
8.085 -139.8300000000005
8.086 -142.0600000000008
8.087 -144.26999999999913
8.088 -146.46499999999978
8.089 -148.64500000000004
8.09 -150.81499999999997
8.091 -152.97000000000088
8.092 -155.10999999999996
8.093 -157.235
8.094 -159.34499999999963
8.095 -161.4400000000002
8.096 -163.52000000000032
8.097 -165.58500000000004
8.098 -167.6349999999993
8.099 -169.66999999999953
8.1 -171.68000000000043
8.101 -173.67999999999967
8.102 -175.67
8.103 -177.63999999999973
8.104 -179.58500000000015
8.105 -181.51500000000013
8.106 -183.43499999999983
8.107 -185.33500000000035
8.108 -187.2150000000003
8.109 -189.07499999999965
8.11 -190.92
8.111 -192.74999999999986
8.112 -194.55499999999904
8.113 -196.3400000000004
8.114 -198.10999999999993
8.115 -199.86500000000044
8.116 -201.59500000000023
8.117 -203.29999999999933
8.118 -204.99500000000089
8.119 -206.67000000000044
8.12 -208.31999999999934
8.121 -209.94500000000028
8.122 -211.55500000000077
8.123 -213.14999999999947
8.124 -214.71500000000003
8.125 -216.26000000000008
8.126 -217.78499999999948
8.127 -219.28999999999976
8.128 -220.77499999999947
8.129 -222.2349999999998
8.13 -223.67500000000095
8.131 -225.09500000000014
8.132 -226.48499999999987
8.133 -227.85500000000042
8.134 -229.20999999999913
8.135 -230.53499999999977
8.136 -231.83999999999983
8.137 -233.12000000000052
8.138 -234.37500000000054
8.139 -235.6149999999994
8.14 -236.82500000000024
8.141 -238.00500000000017
8.142 -239.16999999999967
8.143 -240.30999999999983
8.144 -241.4200000000005
8.145 -242.50999999999996
8.146 -243.5799999999995
8.147 -244.62000000000023
8.148 -245.63140000000013
8.149 -246.6223500000003
8.15 -247.58839999999975
8.151 -248.52829999999977
8.152 -249.4428
8.153 -250.3320499999996
8.154 -251.19525000000044
8.155 -252.0326500000003
8.156 -252.8443499999998
8.157 -253.6300499999998
8.158 -254.38965000000033
8.159 -255.12315000000007
8.16 -255.83059999999963
8.161 -256.5119500000004
8.162 -257.1668499999999
8.163 -257.7950999999995
8.164 -258.3969500000002
8.165 -258.9721500000003
8.166 -259.5206499999999
8.167 -260.04274999999984
8.168 -260.53805000000006
8.169 -261.0065000000002
8.17 -261.44815000000017
8.171 -261.86259999999993
8.172 -262.24999999999994
8.173 -262.6104000000001
8.174 -262.9434499999999
8.175 -263.2492499999998
8.176 -263.5277
8.177 -263.77865000000014
8.178 -264.0020999999999
8.179 -264.1978999999999
8.18 -264.36599999999993
8.181 -264.5062500000001
8.182 -264.61865000000006
8.183 -264.70317
8.184 -264.759705
8.185 -264.78816
8.186 -264.78849
8.187 -264.760715
8.188 -264.70478499999996
8.189 -264.62064
8.19 -264.50829999999996
8.191 -264.36776499999996
8.192 -264.1989700000001
8.193 -264.00205000000005
8.194 -263.7769
8.195 -263.5235999999999
8.196 -263.2421499999999
8.197 -262.9325
8.198 -262.5948000000001
8.199 -262.22894999999994
8.2 -261.83509999999995
8.201 -261.4133000000001
8.202 -260.9633
8.203 -260.48535000000004
8.204 -259.9795999999998
8.205 -259.44575000000015
8.206 -258.8840500000002
8.207 -258.29449999999997
8.208 -257.6769999999999
8.209 -257.03179999999986
8.21 -256.3588500000002
8.211 -255.65810000000022
8.212 -254.92944999999966
8.213 -254.17284999999995
8.214 -253.38864999999987
8.215 -252.57689999999974
8.216 -251.73760000000019
8.217 -250.87074999999984
8.218 -249.9763000000002
8.219 -249.05430000000047
8.22 -248.10509999999982
8.221 -247.1282999999998
8.222 -246.12395000000035
8.223 -245.0927999999998
8.224 -244.03479999999948
8.225 -242.9496500000003
8.226 -241.83615000000006
8.227 -240.69604999999993
8.228 -239.53500000000045
8.229 -238.3400000000001
8.23 -237.1199999999997
8.231 -235.88000000000014
8.232 -234.60500000000022
8.233 -233.3049999999996
8.234 -231.98499999999984
8.235 -230.64
8.236 -229.26500000000001
8.237 -227.86000000000058
8.238 -226.4349999999998
8.239 -224.9899999999999
8.24 -223.51500000000053
8.241 -222.01000000000028
8.242 -220.48499999999942
8.243 -218.93999999999943
8.244 -217.37000000000006
8.245 -215.76999999999984
8.246 -214.1450000000003
8.247 -212.50000000000017
8.248 -210.82999999999936
8.249 -209.1399999999993
8.25 -207.42000000000124
8.251 -205.68000000000114
8.252 -203.91999999999908
8.253 -202.129999999999
8.254 -200.31999999999965
8.255 -198.485000000001
8.256 -196.63000000000042
8.257 -194.7499999999991
8.258 -192.84999999999997
8.259 -190.93000000000026
8.26 -188.9799999999997
8.261 -187.0150000000001
8.262 -185.02499999999978
8.263 -183.01500000000027
8.264 -180.98500000000018
8.265 -178.92999999999938
8.266 -176.8600000000009
8.267 -174.76500000000033
8.268 -172.64999999999918
8.269 -170.51500000000024
8.27 -168.36000000000072
8.271 -166.1899999999994
8.272 -163.99500000000012
8.273 -161.78000000000026
8.274 -159.55500000000012
8.275 -157.30500000000063
8.276 -155.0349999999992
8.277 -152.75000000000009
8.278 -150.44500000000042
8.279 -148.12499999999895
8.28 -145.78499999999966
8.281 -143.42999999999995
8.282 -141.05999999999977
8.283 -138.67000000000044
8.284 -136.26500000000067
8.285 -133.84500000000048
8.286 -131.40499999999972
8.287 -128.95500000000004
8.288 -126.48499999999979
8.289 -123.9999999999991
8.29 -121.50999999999968
8.291 -118.9950000000009
8.292 -116.47000000000045
8.293 -113.92999999999958
8.294 -111.37499999999967
8.295 -108.80999999999945
8.296 -106.22500000000005
8.297 -103.63500000000052
8.298 -101.0350000000007
8.299 -98.4150000000003
8.3 -95.78499999999963
8.301 -93.14500000000004
8.302 -90.49000000000001
8.303 -87.82999999999986
8.304 -85.15499999999926
8.305 -82.46999999999977
8.306 -79.78000000000013
8.307 -77.07500000000006
8.308 -74.3600000000011
8.309 -71.63500000000045
8.31 -68.90499999999966
8.311 -66.17000000000012
8.312 -63.420000000000144
8.313 -60.65999999999988
8.314 -57.89999999999962
8.315 -55.12999999999907
8.316 -52.34999999999962
8.317 -49.565000000000026
8.318 -46.770000000000145
8.319 -43.97000000000012
8.32 -41.170000000000094
8.321 -38.359999999999786
8.322 -35.540000000000575
8.323 -32.725000000000115
8.324 -29.899999999999373
8.325 -27.064999999999728
8.326 -24.235000000000227
8.327 -21.400000000000585
8.328 -18.55999999999941
8.329 -15.71499999999948
8.33 -12.865000000000792
8.331 -10.020000000000861
8.332 -7.1699999999993995
8.333 -4.314999999999181
8.334 -1.4650000000004937
8.335 1.3899999999997248
8.336 4.244999999999943
8.337 7.095000000000018
8.338 9.950000000000237
8.339 12.805000000000454
8.34 15.65500000000053
8.341 18.504999999999217
8.342 21.35499999999929
8.343 24.20000000000061
8.344 27.04500000000054
8.345 29.88499999999894
8.346 32.71999999999997
8.347 35.560000000001146
8.348 38.38999999999926
8.349 41.20999999999986
8.35 44.0350000000006
8.351 46.84999999999967
8.352 49.65999999999998
8.353 52.4700000000003
8.354 55.270000000000316
8.355 58.0650000000002
8.356 60.849999999999795
8.357 63.62999999999924
8.358 66.41000000000008
8.359 69.17500000000048
8.36 71.92999999999921
8.361 74.68499999999933
8.362 77.43000000000055
8.363 80.16500000000009
8.364 82.88999999999935
8.365 85.60999999999986
8.366 88.32000000000006
8.367 91.01499999999984
8.368 93.70000000000073
8.369 96.37499999999993
8.37 99.04499999999899
8.371 101.70000000000039
8.372 104.33999999999999
8.373 106.97500000000082
8.374 109.59500000000122
8.375 112.19999999999979
8.376 114.79499999999948
8.377 117.37500000000011
8.378 119.94000000000031
8.379 122.49499999999884
8.38 125.03499999999971
8.381 127.56000000000016
8.382 130.06500000000003
8.383 132.560000000001
8.384 135.04000000000016
8.385 137.49499999999998
8.386 139.94499999999965
8.387 142.3799999999989
8.388 144.78500000000005
8.389 147.18000000000092
8.39 149.5650000000001
8.391 151.92499999999998
8.392 154.26499999999925
8.393 156.58499999999935
8.394 158.89500000000055
8.395 161.1849999999998
8.396 163.44499999999954
8.397 165.69500000000042
8.398 167.93000000000086
8.399 170.13500000000042
8.4 172.3199999999994
8.401 174.48999999999936
8.402 176.64000000000013
8.403 178.76500000000019
8.404 180.8649999999995
8.405 182.94499999999962
8.406 185.01000000000073
8.407 187.0500000000011
8.408 189.05999999999923
8.409 191.0549999999997
8.41 193.02500000000083
8.411 194.96499999999972
8.412 196.88999999999956
8.413 198.79000000000008
8.414 200.6599999999997
8.415 202.5100000000002
8.416 204.34000000000006
8.417 206.13500000000036
8.418 207.91000000000003
8.419 209.66499999999914
8.42 211.38500000000002
8.421 213.0800000000002
8.422 214.7549999999998
8.423 216.40500000000006
8.424 218.02000000000072
8.425 219.6149999999994
8.426 221.18500000000014
8.427 222.72500000000002
8.428 224.23499999999902
8.429 225.72000000000008
8.43 227.1850000000006
8.431 228.61500000000007
8.432 230.01500000000007
8.433 231.3950000000002
8.434 232.74000000000004
8.435 234.0599999999998
8.436 235.3550000000003
8.437 236.6100000000003
8.438 237.84499999999974
8.439 239.04999999999967
8.44 240.22500000000016
8.441 241.3700000000005
8.442 242.4824499999999
8.443 243.56984999999995
8.444 244.62525000000025
8.445 245.65049999999977
8.446 246.6451499999994
8.447 247.60924999999986
8.448 248.54244999999997
8.449 249.44470000000035
8.45 250.31600000000043
8.451 251.15645000000004
8.452 251.9655999999995
8.453 252.74344999999948
8.454 253.48965000000015
8.455 254.2041000000002
8.456 254.88729999999998
8.457 255.53869999999992
8.458 256.1582500000003
8.459 256.7461
8.46 257.30204999999984
8.461 257.8260500000002
8.462 258.31779999999986
8.463 258.77764999999994
8.464 259.2055000000003
8.465 259.60094999999995
8.466 259.96419999999995
8.467 260.29514999999986
8.468 260.5936999999999
8.469 260.8599000000001
8.47 261.09370000000007
8.471 261.29495
8.472 261.46369999999996
8.473 261.59995000000004
8.474 261.7035
8.475 261.7744
8.476 261.8127
8.477 261.81827
8.478 261.7910949999999
8.479 261.7312
8.48 261.63854200000003
8.481 261.51315000000005
8.482 261.35498299999995
8.483 261.164065
8.484 260.940405
8.485 260.684015
8.486 260.394975
8.487 260.0732
8.488 259.71885000000003
8.489 259.33199999999994
8.49 258.91260000000005
8.491 258.4607500000001
8.492 257.97644999999994
8.493 257.4597500000001
8.494 256.91089999999986
8.495 256.32994999999977
8.496 255.7168000000002
8.497 255.07155000000017
8.498 254.39430000000002
8.499 253.68519999999992
8.5 252.9443999999999
8.501 252.17200000000014
8.502 251.36805000000004
8.503 250.53264999999985
8.504 249.66559999999998
8.505 248.76724999999996
8.506 247.83780000000033
8.507 246.8768500000003
8.508 245.88519999999977
8.509 244.86259999999956
8.51 243.80869999999985
8.511 242.7242500000003
8.512 241.6093000000001
8.513 240.46375000000006
8.514 239.28804999999994
8.515 238.08219999999974
8.516 236.84574999999973
8.517 235.57955000000007
8.518 234.28390000000064
8.519 232.95840000000027
8.52 231.60314999999957
8.521 230.22029999999955
8.522 228.80625
8.523 227.36000000000004
8.524 225.8900000000001
8.525 224.39500000000015
8.526 222.86499999999987
8.527 221.31000000000026
8.528 219.72999999999993
8.529 218.11499999999998
8.53 216.48000000000013
8.531 214.81499999999946
8.532 213.11999999999998
8.533 211.4050000000006
8.534 209.6600000000004
8.535 207.8849999999993
8.536 206.0850000000003
8.537 204.26500000000067
8.538 202.419999999999
8.539 200.54499999999916
8.54 198.64500000000007
8.541 196.72500000000036
8.542 194.7749999999998
8.543 192.7999999999999
8.544 190.80500000000083
8.545 188.78499999999966
8.546 186.73999999999913
8.547 184.6750000000008
8.548 182.58500000000038
8.549 180.4649999999991
8.55 178.33000000000015
8.551 176.17500000000064
8.552 173.99000000000024
8.553 171.78999999999945
8.554 169.5649999999993
8.555 167.31500000000122
8.556 165.05500000000006
8.557 162.76999999999958
8.558 160.455000000001
8.559 158.12999999999937
8.56 155.78499999999994
8.561 153.4149999999998
8.562 151.02999999999923
8.563 148.63000000000096
8.564 146.21000000000078
8.565 143.76499999999984
8.566 141.3049999999999
8.567 138.83499999999964
8.568 136.34499999999883
8.569 133.8350000000002
8.57 131.31000000000114
8.571 128.77000000000027
8.572 126.21499999999897
8.573 123.63999999999986
8.574 121.06000000000061
8.575 118.45999999999938
8.576 115.84000000000039
8.577 113.21499999999985
8.578 110.57499999999887
8.579 107.92000000000024
8.58 105.25000000000118
8.581 102.57000000000043
8.582 99.87999999999941
8.583 97.1699999999992
8.584 94.45500000000024
8.585 91.73000000000098
8.586 88.9899999999999
8.587 86.23999999999992
8.588 83.47999999999966
8.589 80.71499999999926
8.59 77.93999999999996
8.591 75.15000000000022
8.592 72.3500000000002
8.593 69.55000000000017
8.594 66.73999999999985
8.595 63.9150000000005
8.596 61.089999999999755
8.597 58.26499999999901
8.598 55.425000000000615
8.599 52.575000000000536
8.6 49.72500000000046
8.601 46.87500000000039
8.602 44.01500000000003
8.603 41.14999999999952
8.604 38.284999999999016
8.605 35.409999999999606
8.606 32.54000000000035
8.607 29.66500000000094
8.608 26.785000000000004
8.609 23.904999999999067
8.61 21.02000000000076
8.611 18.139999999999823
8.612 15.254999999998741
8.613 12.370000000000436
8.614 9.490000000000887
8.615 6.604999999999805
8.616 3.720000000000112
8.617 0.8400000000005625
8.618 -2.040000000000375
8.619 -4.914999999999781
8.62 -7.790000000000575
8.621 -10.670000000000124
8.622 -13.539999999999386
8.623 -16.40499999999989
8.624 -19.270000000000397
8.625 -22.125000000000618
8.626 -24.979999999999446
8.627 -27.834999999999667
8.628 -30.67500000000084
8.629 -33.515000000000626
8.63 -36.349999999998886
8.631 -39.16999999999948
8.632 -41.99000000000008
8.633 -44.80500000000054
8.634 -47.605000000000565
8.635 -50.399999999999054
8.636 -53.19000000000018
8.637 -55.97000000000102
8.638 -58.74000000000018
8.639 -61.49499999999891
8.64 -64.24499999999888
8.641 -66.97999999999982
8.642 -69.70500000000047
8.643 -72.4300000000011
8.644 -75.13499999999979
8.645 -77.81999999999928
8.646 -80.50000000000001
8.647 -83.17500000000061
8.648 -85.82500000000049
8.649 -88.46500000000007
8.65 -91.09499999999937
8.651 -93.70499999999949
8.652 -96.30500000000069
8.653 -98.88499999999995
8.654 -101.4550000000003
8.655 -104.01500000000034
8.656 -106.5499999999997
8.657 -109.06499999999986
8.658 -111.56999999999972
8.659 -114.06000000000054
8.66 -116.5299999999994
8.661 -118.97999999999908
8.662 -121.42000000000124
8.663 -123.83499999999992
8.664 -126.2299999999994
8.665 -128.61499999999998
8.666 -130.9699999999997
8.667 -133.31000000000037
8.668 -135.63500000000062
8.669 -137.93
8.67 -140.21000000000032
8.671 -142.47500000000025
8.672 -144.70999999999927
8.673 -146.92499999999913
8.674 -149.1199999999998
8.675 -151.29000000000116
8.676 -153.44500000000065
8.677 -155.57499999999948
8.678 -157.67500000000015
8.679 -159.7550000000003
8.68 -161.81499999999986
8.681 -163.85500000000025
8.682 -165.86499999999975
8.683 -167.84999999999994
8.684 -169.81499999999954
8.685 -171.75499999999982
8.686 -173.66500000000062
8.687 -175.54999999999933
8.688 -177.41999999999896
8.689 -179.2550000000004
8.69 -181.06000000000094
8.691 -182.84999999999968
8.692 -184.61000000000033
8.693 -186.34000000000012
8.694 -188.04499999999916
8.695 -189.72000000000014
8.696 -191.37000000000043
8.697 -192.99499999999995
8.698 -194.59000000000003
8.699 -196.15500000000063
8.7 -197.6949999999991
8.701 -199.20499999999953
8.702 -200.6800000000003
8.703 -202.13499999999982
8.704 -203.56000000000054
8.705 -204.95000000000027
8.706 -206.31499999999997
8.707 -207.64500000000004
8.708 -208.9500000000001
8.709 -210.22499999999997
8.71 -211.46499999999958
8.711 -212.6799999999998
8.712 -213.86000000000044
8.713 -215.0100000000002
8.714 -216.1299999999998
8.715 -217.2186499999999
8.716 -218.27774999999968
8.717 -219.30374999999947
8.718 -220.2988000000003
8.719 -221.26250000000027
8.72 -222.19455000000025
8.721 -223.09459999999976
8.722 -223.96334999999974
8.723 -224.80005
8.724 -225.6046999999997
8.725 -226.3776500000002
8.726 -227.11825000000033
8.727 -227.82650000000015
8.728 -228.50259999999955
8.729 -229.14630000000008
8.73 -229.7576500000002
8.731 -230.3366000000001
8.732 -230.88269999999994
8.733 -231.3961999999999
8.734 -231.87700000000012
8.735 -232.32494999999994
8.736 -232.74009999999996
8.737 -233.12230000000005
8.738 -233.47174999999996
8.739 -233.78805000000003
8.74 -234.0713500000001
8.741 -234.3216999999998
8.742 -234.53889999999998
8.743 -234.72290000000027
8.744 -234.87375
8.745 -234.99169999999984
8.746 -235.07644999999994
8.747 -235.12800000000004
8.748 -235.14645000000004
8.749 -235.13179999999997
8.75 -235.08399999999997
8.751 -235.0030999999999
8.752 -234.88915
8.753 -234.74220000000008
8.754 -234.562295
8.755 -234.34944499999997
8.756 -234.10371499999997
8.757 -233.825155
8.758 -233.51383499999997
8.759 -233.16981
8.76 -232.79314000000002
8.761 -232.38388999999998
8.762 -231.94216
8.763 -231.46800000000002
8.764 -230.96150499999996
8.765 -230.42279999999994
8.766 -229.85195000000002
8.767 -229.2490500000001
8.768 -228.61419999999995
8.769 -227.94754999999992
8.77 -227.24914999999993
8.771 -226.51905000000002
8.772 -225.75759999999988
8.773 -224.96480000000014
8.774 -224.1406500000001
8.775 -223.28534999999997
8.776 -222.39910000000015
8.777 -221.4820999999999
8.778 -220.5341999999999
8.779 -219.55594999999994
8.78 -218.54730000000004
8.781 -217.50830000000013
8.782 -216.4395499999999
8.783 -215.34100000000015
8.784 -214.21280000000002
8.785 -213.05509999999978
8.786 -211.8680500000001
8.787 -210.6521500000003
8.788 -209.40750000000006
8.789 -208.1342
8.79 -206.83219999999974
8.791 -205.50189999999984
8.792 -204.14404999999985
8.793 -202.75824999999998
8.794 -201.34490000000005
8.795 -199.9042999999999
8.796 -198.43615000000037
8.797 -196.94120000000038
8.798 -195.41974999999977
8.799 -193.87189999999984
8.8 -192.29840000000024
8.801 -190.69874999999985
8.802 -189.07300000000004
8.803 -187.42235000000008
8.804 -185.74634999999964
8.805 -184.04314999999963
8.806 -182.3222499999999
8.807 -180.5750000000002
8.808 -178.79500000000036
8.809 -176.99499999999992
8.81 -175.17999999999978
8.811 -173.33500000000015
8.812 -171.4649999999998
8.813 -169.57500000000027
8.814 -167.66500000000016
8.815 -165.7349999999995
8.816 -163.77500000000003
8.817 -161.795
8.818 -159.79500000000007
8.819 -157.7800000000004
8.82 -155.74000000000004
8.821 -153.67500000000035
8.822 -151.5950000000002
8.823 -149.4949999999995
8.824 -147.3749999999996
8.825 -145.2350000000005
8.826 -143.0799999999996
8.827 -140.9049999999995
8.828 -138.70500000000007
8.829 -136.49500000000037
8.83 -134.26500000000007
8.831 -132.01999999999936
8.832 -129.75500000000085
8.833 -127.47000000000035
8.834 -125.17999999999974
8.835 -122.86499999999978
8.836 -120.5349999999994
8.837 -118.19500000000009
8.838 -115.84000000000039
8.839 -113.47000000000023
8.84 -111.07999999999952
8.841 -108.6799999999999
8.842 -106.26999999999998
8.843 -103.84499999999963
8.844 -101.40500000000023
8.845 -98.95500000000057
8.846 -96.50000000000075
8.847 -94.02499999999897
8.848 -91.53999999999968
8.849 -89.05000000000024
8.85 -86.54500000000037
8.851 -84.03000000000021
8.852 -81.50999999999992
8.853 -78.98000000000071
8.854 -76.43999999999984
8.855 -73.89000000000007
8.856 -71.33500000000015
8.857 -68.77500000000009
8.858 -66.20499999999974
8.859 -63.62999999999924
8.86 -61.04999999999999
8.861 -58.460000000000456
8.862 -55.864999999999384
8.863 -53.269999999999705
8.864 -50.66500000000113
8.865 -48.05499999999962
8.866 -45.449999999999655
8.867 -42.83500000000079
8.868 -40.21000000000024
8.869 -37.59499999999999
8.87 -34.969999999999445
8.871 -32.340000000000146
8.872 -29.719999999999747
8.873 -27.08999999999906
8.874 -24.45999999999976
8.875 -21.83000000000046
8.876 -19.20000000000116
8.877 -16.570000000000473
8.878 -13.939999999999786
8.879 -11.314999999999243
8.88 -8.690000000000087
8.881 -6.064999999999543
8.882 -3.4399999999989994
8.883 -0.8199999999999874
8.884 1.7949999999988808
8.885 4.404999999998993
8.886 7.015000000000493
8.887 9.625000000000606
8.888 12.22500000000043
8.889 14.814999999999968
8.89 17.40999999999965
8.891 19.99500000000043
8.892 22.56499999999939
8.893 25.139999999999883
8.894 27.70500000000009
8.895 30.26000000000001
8.896 32.81499999999993
8.897 35.354999999999414
8.898 37.885000000000005
8.899 40.410000000000444
8.9 42.9250000000006
8.901 45.42999999999908
8.902 47.925000000000054
8.903 50.410000000000736
8.904 52.884999999999735
8.905 55.349999999999845
8.906 57.80000000000091
8.907 60.24000000000029
8.908 62.66999999999939
8.909 65.0799999999993
8.91 67.48500000000047
8.911 69.8749999999998
8.912 72.25000000000009
8.913 74.6150000000001
8.914 76.95999999999952
8.915 79.28999999999992
8.916 81.61000000000001
8.917 83.91500000000107
8.918 86.19500000000002
8.919 88.46500000000007
8.92 90.72499999999984
8.921 92.95999999999887
8.922 95.18000000000026
8.923 97.38500000000123
8.924 99.56500000000007
8.925 101.73499999999862
8.926 103.88499999999938
8.927 106.01500000000097
8.928 108.13000000000072
8.929 110.21999999999976
8.93 112.2899999999996
8.931 114.34500000000041
8.932 116.37999999999926
8.933 118.39000000000016
8.934 120.38500000000063
8.935 122.354999999999
8.936 124.30499999999955
8.937 126.23999999999968
8.938 128.14500000000032
8.939 130.03000000000043
8.94 131.90000000000006
8.941 133.74000000000024
8.942 135.5549999999997
8.943 137.34999999999997
8.944 139.12499999999966
8.945 140.88000000000017
8.946 142.60000000000105
8.947 144.29999999999998
8.948 145.98499999999984
8.949 147.6350000000001
8.95 149.25999999999965
8.951 150.86500000000004
8.952 152.44500000000036
8.953 153.99999999999997
8.954 155.5249999999994
8.955 157.02499999999952
8.956 158.5000000000003
8.957 159.94500000000022
8.958 161.37000000000026
8.959 162.7700000000003
8.96 164.13499999999996
8.961 165.47499999999962
8.962 166.79
8.963 168.0794499999999
8.964 169.33999999999975
8.965 170.5702500000003
8.966 171.7742500000001
8.967 172.95030000000003
8.968 174.09850000000006
8.969 175.21829999999974
8.97 176.3097499999998
8.971 177.37260000000032
8.972 178.40679999999998
8.973 179.4121999999995
8.974 180.38859999999977
8.975 181.33599999999998
8.976 182.2538500000005
8.977 183.14270000000036
8.978 184.0021499999997
8.979 184.83175000000017
8.98 185.6319500000002
8.981 186.4027499999997
8.982 187.14334999999983
8.983 187.85369999999995
8.984 188.5345
8.985 189.18495000000007
8.986 189.80505000000014
8.987 190.39494999999982
8.988 190.9544499999999
8.989 191.48345000000003
8.99 191.98209999999986
8.991 192.45020000000014
8.992 192.88770000000025
8.993 193.2947000000001
8.994 193.67094999999978
8.995 194.01644999999974
8.996 194.3314500000001
8.997 194.6158500000003
8.998 194.86955
8.999 195.0927499999998
9.0 195.2852999999999
9.001 195.4474500000001
9.002 195.57905000000005
9.003 195.68004999999994
9.004 195.75070000000005
9.005 195.79084999999992
9.006 195.80069999999995
9.007 195.78019999999998
9.008 195.7294
9.009 195.6484500000001
9.01 195.53720000000004
9.011 195.39575
9.012 195.22422
9.013 195.02259999999998
9.014 194.7909
9.015 194.52919000000003
9.016 194.2375075
9.017 193.91589
9.018 193.5643875
9.019 193.18305499999997
9.02 192.771965
9.021 192.331165
9.022 191.86072000000001
9.023 191.36075000000002
9.024 190.8313499999999
9.025 190.27259999999995
9.026 189.6845500000001
9.027 189.06735000000003
9.028 188.42105000000004
9.029 187.74594999999994
9.03 187.0422
9.031 186.3097000000001
9.032 185.5487999999999
9.033 184.75959999999984
9.034 183.94234999999995
9.035 183.09725
9.036 182.22425000000013
9.037 181.32370000000023
9.038 180.3958500000001
9.039 179.44104999999993
9.04 178.45929999999976
9.041 177.4506999999998
9.042 176.41559999999993
9.043 175.35425
9.044 174.26685000000023
9.045 173.15335000000002
9.046 172.01435
9.047 170.85000000000016
9.048 169.66034999999977
9.049 168.44570000000004
9.05 167.20610000000025
9.051 165.9421500000001
9.052 164.65389999999988
9.053 163.34130000000002
9.054 162.00469999999993
9.055 160.64454999999978
9.056 159.2610000000001
9.057 157.85435000000015
9.058 156.42454999999987
9.059 154.9720999999997
9.06 153.49725000000024
9.061 151.99965000000023
9.062 150.4801
9.063 148.93895000000003
9.064 147.3766000000001
9.065 145.7929999999996
9.066 144.1880999999999
9.067 142.56275000000053
9.068 140.91694999999947
9.069 139.25095
9.07 137.56525000000045
9.071 135.85984999999954
9.072 134.13544999999957
9.073 132.39199999999994
9.074 130.6299000000004
9.075 128.8496
9.076 127.05130000000008
9.077 125.2339000000005
9.078 123.40500000000003
9.079 121.55499999999957
9.08 119.68499999999993
9.081 117.80000000000055
9.082 115.90000000000002
9.083 113.98499999999979
9.084 112.0549999999998
9.085 110.11000000000007
9.086 108.14499999999975
9.087 106.16999999999987
9.088 104.1850000000004
9.089 102.17999999999962
9.09 100.15499999999969
9.091 98.1250000000003
9.092 96.08499999999992
9.093 94.0299999999998
9.094 91.95999999999995
9.095 89.87500000000037
9.096 87.78499999999994
9.097 85.67999999999978
9.098 83.56500000000003
9.099 81.43999999999998
9.1 79.30500000000035
9.101 77.16000000000042
9.102 75.00500000000021
9.103 72.84499999999916
9.104 70.66999999999906
9.105 68.49000000000022
9.106 66.30000000000108
9.107 64.10500000000042
9.108 61.904999999999596
9.109 59.68999999999974
9.11 57.47499999999989
9.111 55.25499999999989
9.112 53.029999999999745
9.113 50.80000000000084
9.114 48.56000000000027
9.115 46.31499999999955
9.116 44.07000000000022
9.117 41.81999999999936
9.118 39.56499999999974
9.119 37.31500000000027
9.12 35.055000000000504
9.121 32.790000000000596
9.122 30.529999999999447
9.123 28.259999999999398
9.124 25.99500000000088
9.125 23.729999999999585
9.126 21.459999999999535
9.127 19.19000000000087
9.128 16.919999999999437
9.129 14.654999999999529
9.13 12.390000000001011
9.131 10.124999999999718
9.132 7.854999999999668
9.133 5.590000000001149
9.134 3.3299999999999996
9.135 1.0749999999989934
9.136 -1.180000000000625
9.137 -3.4350000000002434
9.138 -5.679999999999574
9.139 -7.924999999998905
9.14 -10.169999999999623
9.141 -12.399999999999912
9.142 -14.630000000000198
9.143 -16.860000000000486
9.144 -19.07500000000034
9.145 -21.285000000000053
9.146 -23.489999999999622
9.147 -25.690000000000435
9.148 -27.88000000000096
9.149 -30.05999999999981
9.15 -32.240000000000045
9.151 -34.41
9.152 -36.564999999999515
9.153 -38.710000000000136
9.154 -40.84999999999922
9.155 -42.98499999999955
9.156 -45.1000000000007
9.157 -47.210000000000306
9.158 -49.31499999999978
9.159 -51.400000000000055
9.16 -53.47500000000005
9.161 -55.53999999999976
9.162 -57.59500000000056
9.163 -59.63499999999955
9.164 -61.66499999999964
9.165 -63.68000000000068
9.166 -65.68500000000004
9.167 -67.67500000000038
9.168 -69.65000000000026
9.169 -71.61499999999987
9.17 -73.55499999999945
9.171 -75.48999999999958
9.172 -77.40999999999998
9.173 -79.30999999999979
9.174 -81.19499999999988
9.175 -83.06500000000023
9.176 -84.92000000000013
9.177 -86.75500000000017
9.178 -88.5799999999999
9.179 -90.37999999999963
9.18 -92.16500000000029
9.181 -93.93499999999985
9.182 -95.68000000000006
9.183 -97.41499999999999
9.184 -99.13000000000005
9.185 -100.82000000000006
9.186 -102.49499999999966
9.187 -104.15000000000008
9.188 -105.78499999999991
9.189 -107.39999999999985
9.19 -108.99499999999993
9.191 -110.57500000000024
9.192 -112.13000000000055
9.193 -113.66500000000028
9.194 -115.17999999999944
9.195 -116.66999999999996
9.196 -118.1417000000004
9.197 -119.59304999999975
9.198 -121.02199999999979
9.199 -122.42940000000007
9.2 -123.8145000000003
9.201 -125.1775999999996
9.202 -126.51829999999961
9.203 -127.83630000000046
9.204 -129.13194999999988
9.205 -130.40454999999963
9.206 -131.65400000000048
9.207 -132.8803500000003
9.208 -134.08289999999948
9.209 -135.2619499999999
9.21 -136.41715000000042
9.211 -137.54814999999977
9.212 -138.65495000000004
9.213 -139.73749999999993
9.214 -140.7954499999996
9.215 -141.8285000000005
9.216 -142.83695000000054
9.217 -143.82039999999984
9.218 -144.77859999999995
9.219 -145.71104999999974
9.22 -146.61809999999969
9.221 -147.49985000000046
9.222 -148.3559500000002
9.223 -149.18634999999958
9.224 -149.99079999999975
9.225 -150.76940000000002
9.226 -151.52190000000016
9.227 -152.2481499999999
9.228 -152.94829999999982
9.229 -153.62220000000002
9.23 -154.26970000000026
9.231 -154.89085000000014
9.232 -155.48539999999977
9.233 -156.05355000000014
9.234 -156.595
9.235 -157.10964999999973
9.236 -157.5978500000002
9.237 -158.05920000000023
9.238 -158.49359999999984
9.239 -158.90134999999998
9.24 -159.28205000000014
9.241 -159.63574999999994
9.242 -159.96264999999997
9.243 -160.26234999999988
9.244 -160.53494999999987
9.245 -160.78055
9.246 -160.99915000000013
9.247 -161.19070000000008
9.248 -161.35524999999987
9.249 -161.49275
9.25 -161.6032
9.251 -161.6867499999999
9.252 -161.74325000000002
9.253 -161.7729
9.254 -161.77575000000007
9.255 -161.7518
9.256 -161.70109999999997
9.257 -161.62365500000004
9.258 -161.51968500000004
9.259 -161.38916499999996
9.26 -161.23217
9.261 -161.04877
9.262 -160.83903949999998
9.263 -160.60306
9.264 -160.3408955
9.265 -160.05263
9.266 -159.73835
9.267 -159.39812
9.268 -159.03203999999997
9.269 -158.64020000000002
9.27 -158.22262
9.271 -157.77945000000003
9.272 -157.31070000000008
9.273 -156.81660000000002
9.274 -156.2972499999999
9.275 -155.75249999999988
9.276 -155.18270000000004
9.277 -154.5879
9.278 -153.96825000000004
9.279 -153.3237500000001
9.28 -152.65455000000003
9.281 -151.96094999999997
9.282 -151.2428999999999
9.283 -150.5006999999999
9.284 -149.73449999999988
9.285 -148.94434999999996
9.286 -148.1303500000003
9.287 -147.29295000000008
9.288 -146.4324499999999
9.289 -145.5485999999999
9.29 -144.64164999999986
9.291 -143.71220000000025
9.292 -142.7602
9.293 -141.78584999999973
9.294 -140.78949999999992
9.295 -139.7714000000001
9.296 -138.7315
9.297 -137.67015000000006
9.298 -136.58760000000018
9.299 -135.48394999999996
9.3 -134.35964999999987
9.301 -133.21469999999988
9.302 -132.04924999999992
9.303 -130.86370000000014
9.304 -129.65835
9.305 -128.4330999999996
9.306 -127.18850000000039
9.307 -125.92450000000059
9.308 -124.64114999999956
9.309 -123.33915
9.31 -122.01849999999985
9.311 -120.67929999999976
9.312 -119.32180000000028
9.313 -117.94639999999981
9.314 -116.5535500000002
9.315 -115.1431500000001
9.316 -113.71519999999956
9.317 -112.27055000000013
9.318 -110.8095500000003
9.319 -109.33164999999967
9.32 -107.83779999999979
9.321 -106.32840000000046
9.322 -104.80325000000039
9.323 -103.26314999999988
9.324 -101.70824999999952
9.325 -100.13840000000009
9.326 -98.55440000000048
9.327 -96.95664999999978
9.328 -95.3450999999994
9.329 -93.72049999999965
9.33 -92.08285000000052
9.331 -90.43215000000062
9.332 -88.76919999999954
9.333 -87.0942999999999
9.334 -85.4074500000003
9.335 -83.7091499999998
9.336 -82.00000000000013
9.337 -80.27999999999993
9.338 -78.54924999999984
9.339 -76.80804999999971
9.34 -75.05714999999982
9.341 -73.29655000000018
9.342 -71.52850000000029
9.343 -69.74670000000002
9.344 -67.9550000000001
9.345 -66.16499999999998
9.346 -64.3600000000001
9.347 -62.54499999999996
9.348 -60.72499999999966
9.349 -58.89999999999992
9.35 -57.06499999999989
9.351 -55.22000000000027
9.352 -53.37499999999995
9.353 -51.52000000000003
9.354 -49.65999999999998
9.355 -47.799999999999926
9.356 -45.93000000000028
9.357 -44.05000000000034
9.358 -42.16999999999971
9.359 -40.28999999999977
9.36 -38.405000000000385
9.361 -36.51500000000016
9.362 -34.61999999999979
9.363 -32.71999999999997
9.364 -30.820000000000153
9.365 -28.924999999999784
9.366 -27.024999999999967
9.367 -25.11499999999986
9.368 -23.209999999999898
9.369 -21.31000000000008
9.37 -19.405000000000115
9.371 -17.49500000000001
9.372 -15.590000000000048
9.373 -13.69000000000023
9.374 -11.784999999999574
9.375 -9.879999999999612
9.376 -7.980000000000487
9.377 -6.085000000000118
9.378 -4.189999999999749
9.379 -2.2950000000000745
9.38 -0.39999999999970615
9.381 1.484999999999681
9.382 3.3649999999996183
9.383 5.2500000000003935
9.384 7.1250000000001865
9.385 8.994999999999836
9.386 10.860000000000037
9.387 12.720000000000093
9.388 14.580000000000148
9.389 16.429999999999918
9.39 18.2699999999994
9.391 20.110000000000266
9.392 21.940000000000154
9.393 23.764999999999898
9.394 25.580000000000048
9.395 27.38499999999991
9.396 29.18999999999977
9.397 30.985000000000042
9.398 32.770000000000024
9.399 34.54000000000026
9.4 36.30500000000036
9.401 38.06499999999963
9.402 39.809999999999846
9.403 41.54999999999992
9.404 43.275000000000254
9.405 44.99000000000031
9.406 46.69999999999952
9.407 48.389999999999546
9.408 50.06999999999997
9.409 51.74500000000026
9.41 53.405000000000115
9.411 55.05000000000023
9.412 56.690000000000204
9.413 58.309999999999604
9.414 59.914999999999964
9.415 61.520000000000316
9.416 63.09999999999996
9.417 64.66499999999986
9.418 66.22380000000024
9.419 67.7643999999998
9.42 69.29114999999972
9.421 70.80325000000039
9.422 72.30005000000011
9.423 73.78195000000004
9.424 75.24824999999986
9.425 76.69889999999957
9.426 78.1335000000001
9.427 79.55170000000025
9.428 80.95354999999998
9.429 82.33860000000023
9.43 83.70690000000027
9.431 85.05769999999981
9.432 86.39099999999955
9.433 87.7067499999995
9.434 89.00460000000055
9.435 90.28465000000054
9.436 91.54639999999978
9.437 92.78954999999978
9.438 94.01404999999987
9.439 95.21990000000008
9.44 96.40679999999985
9.441 97.57464999999993
9.442 98.72355000000027
9.443 99.85304999999973
9.444 100.96279999999985
9.445 102.05284999999995
9.446 103.12310000000005
9.447 104.17365000000012
9.448 105.20445000000016
9.449 106.21510000000043
9.45 107.20529999999964
9.451 108.17499999999993
9.452 109.12455000000043
9.453 110.0532500000001
9.454 110.96109999999963
9.455 111.84809999999976
9.456 112.71389999999992
9.457 113.55879999999998
9.458 114.38225000000024
9.459 115.18410000000006
9.46 115.96434999999981
9.461 116.72284999999991
9.462 117.45955000000001
9.463 118.17405000000004
9.464 118.86635000000028
9.465 119.53635000000011
9.466 120.18399999999991
9.467 120.8090999999998
9.468 121.41149999999983
9.469 121.99135000000028
9.47 122.5484500000002
9.471 123.08264999999972
9.472 123.59379999999989
9.473 124.08200000000001
9.474 124.54705000000017
9.475 124.98904999999998
9.476 125.40799999999976
9.477 125.80360000000006
9.478 126.17614999999998
9.479 126.52559999999993
9.48 126.85189999999993
9.481 127.15495000000001
9.482 127.4347000000002
9.483 127.69140000000006
9.484 127.92499999999991
9.485 128.13545000000016
9.486 128.32285000000005
9.487 128.48714999999999
9.488 128.6282999999999
9.489 128.7465
9.49 128.8417
9.491 128.91385000000002
9.492 128.9631000000001
9.493 128.98944999999995
9.494 128.9928499999999
9.495 128.97329999999997
9.496 128.931
9.497 128.86590000000012
9.498 128.77794999999998
9.499 128.66729999999995
9.5 128.53384000000005
9.501 128.37767499999998
9.502 128.19893
9.503 127.997555
9.504 127.77364
9.505 127.52724500000001
9.506 127.25840500000001
9.507 126.96719999999999
9.508 126.6537155
9.509 126.31802
9.51 125.9602245
9.511 125.58042499999998
9.512 125.178695
9.513 124.755175
9.514 124.30997999999995
9.515 123.843225
9.516 123.35502000000001
9.517 122.84543
9.518 122.31475000000005
9.519 121.763
9.52 121.19024999999996
9.521 120.59674999999994
9.522 119.98265000000008
9.523 119.34810000000013
9.524 118.6930499999999
9.525 118.01784999999984
9.526 117.32254999999996
9.527 116.60725000000002
9.528 115.87225000000005
9.529 115.11760000000002
9.53 114.34359999999995
9.531 113.55029999999995
9.532 112.7378
9.533 111.90640000000012
9.534 111.05630000000019
9.535 110.1875999999998
9.536 109.30039999999981
9.537 108.39495000000004
9.538 107.47145000000006
9.539 106.53005000000013
9.54 105.57100000000013
9.541 104.59464999999987
9.542 103.60109999999997
9.543 102.5904000000001
9.544 101.5627499999998
9.545 100.51854999999985
9.546 99.45800000000018
9.547 98.38100000000016
9.548 97.28819999999978
9.549 96.17975000000001
9.55 95.05560000000017
9.551 93.91625
9.552 92.76159999999992
9.553 91.59219999999996
9.554 90.40834999999997
9.555 89.20990000000003
9.556 87.99729999999991
9.557 86.77095000000008
9.558 85.53100000000015
9.559 84.27744999999972
9.56 83.01065000000003
9.561 81.73080000000027
9.562 80.43829999999987
9.563 79.13354999999969
9.564 77.81650000000008
9.565 76.48730000000027
9.566 75.14635000000006
9.567 73.79409999999989
9.568 72.43064999999972
9.569 71.05615000000016
9.57 69.67075000000045
9.571 68.27489999999963
9.572 66.86894999999998
9.573 65.45300000000005
9.574 64.02769999999947
9.575 62.59305000000034
9.576 61.14915000000054
9.577 59.696299999999894
9.578 58.23520000000012
9.579 56.76594999999979
9.58 55.28889999999939
9.581 53.80440000000014
9.582 52.31239999999998
9.583 50.81330000000008
9.584 49.30755000000023
9.585 47.79550000000021
9.586 46.277050000000095
9.587 44.75264999999965
9.588 43.22270000000003
9.589 41.68785000000022
9.59 40.14779999999968
9.591 38.60294999999958
9.592 37.053600000000465
9.593 35.50015000000003
9.594 33.94264999999966
9.595 32.38134999999989
9.596 30.81669999999981
9.597 29.248750000000072
9.598 27.678150000000347
9.599 26.10460000000009
9.6 24.528449999999815
9.601 22.950399999999842
9.602 21.370500000000153
9.603 19.78910000000056
9.604 18.20625000000034
9.605 16.622250000000033
9.606 15.037499999999426
9.607 13.452399999999699
9.608 11.867249999999995
9.609 10.281799999999757
9.61 8.69670000000003
9.611 7.112299999999933
9.612 5.529099999999898
9.613 3.9473500000004877
9.614 2.3670500000003147
9.615 0.7882500000000459
9.616 -0.7883000000000195
9.617 -2.3618000000003025
9.618 -3.93279999999982
9.619 -5.500800000000222
9.62 -7.064999999999849
9.621 -8.625149999999525
9.622 -10.181199999999974
9.623 -11.73320000000047
9.624 -13.280650000000588
9.625 -14.822899999999972
9.626 -16.359649999999476
9.627 -17.89109999999969
9.628 -19.41695000000007
9.629 -20.9365000000003
9.63 -22.449349999999896
9.631 -23.955449999999573
9.632 -25.454899999999974
9.633 -26.947650000000433
9.634 -28.432899999999982
9.635 -29.90999999999966
9.636 -31.37925
9.637 -32.841050000000095
9.638 -34.29425000000055
9.639 -35.738899999999965
9.64 -37.17504999999968
9.641 -38.60185000000016
9.642 -40.019699999999794
9.643 -41.4281999999995
9.644 -42.82705000000011
9.645 -44.21585000000047
9.646 -45.5945499999999
9.647 -46.96324999999973
9.648 -48.32150000000021
9.649 -49.66929999999994
9.65 -51.00594999999999
9.651 -52.331400000000386
9.652 -53.64565000000043
9.653 -54.947999999999794
9.654 -56.23844999999989
9.655 -57.51699999999998
9.656 -58.78359999999944
9.657 -60.037549999999996
9.658 -61.27845000000048
9.659 -62.50665000000002
9.66 -63.72180000000019
9.661 -64.92319999999995
9.662 -66.11124999999981
9.663 -67.28545000000003
9.664 -68.4454999999997
9.665 -69.59160000000013
9.666 -70.72315000000023
9.667 -71.83999999999975
9.668 -72.94194999999982
9.669 -74.02895000000014
9.67 -75.10070000000015
9.671 -76.15685000000005
9.672 -77.19734999999984
9.673 -78.22200000000001
9.674 -79.23075000000023
9.675 -80.22334999999991
9.676 -81.19944999999996
9.677 -82.15905000000002
9.678 -83.10209999999978
9.679 -84.02820000000013
9.68 -84.93735000000002
9.681 -85.8295999999998
9.682 -86.70445000000005
9.683 -87.56200000000005
9.684 -88.40225000000014
9.685 -89.22480000000017
9.686 -90.0296499999998
9.687 -90.81679999999974
9.688 -91.58610000000004
9.689 -92.33730000000017
9.69 -93.07040000000009
9.691 -93.78565000000006
9.692 -94.48264999999991
9.693 -95.16124999999973
9.694 -95.82155000000016
9.695 -96.46340000000025
9.696 -97.08684999999994
9.697 -97.6916500000001
9.698 -98.27780000000001
9.699 -98.84535
9.7 -99.39405000000001
9.701 -99.9237499999998
9.702 -100.43464999999993
9.703 -100.92669999999995
9.704 -101.39950000000002
9.705 -101.85325000000005
9.706 -102.28779999999995
9.707 -102.70309999999994
9.708 -103.09910000000002
9.709 -103.47560000000013
9.71 -103.83270000000002
9.711 -104.17020000000001
9.712 -104.48804999999994
9.713 -104.78625
9.714 -105.06474999999998
9.715 -105.32344999999998
9.716 -105.56224999999996
9.717 -105.7812
9.718 -105.98015000000005
9.719 -106.15914999999994
9.72 -106.31825499999997
9.721 -106.45734999999999
9.722 -106.57639000000003
9.723 -106.67545500000004
9.724 -106.75457499999996
9.725 -106.81371499999996
9.726 -106.85294000000003
9.727 -106.87229
9.728 -106.871805
9.729 -106.85153950000002
9.73 -106.81155600000001
9.731 -106.7519105
9.732 -106.67265400000001
9.733 -106.57388999999999
9.734 -106.45569000000002
9.735 -106.31811000000002
9.736 -106.16124999999997
9.737 -105.98520500000002
9.738 -105.79000000000005
9.739 -105.57573499999995
9.74 -105.34253499999997
9.741 -105.09044999999998
9.742 -104.81960000000004
9.743 -104.52999999999999
9.744 -104.22169999999997
9.745 -103.89485000000003
9.746 -103.54954999999997
9.747 -103.18575000000003
9.748 -102.80364999999993
9.749 -102.40330000000006
9.75 -101.98470000000009
9.751 -101.5479999999999
9.752 -101.09319999999991
9.753 -100.62044999999999
9.754 -100.12990000000006
9.755 -99.62159999999994
9.756 -99.09554999999996
9.757 -98.5518500000001
9.758 -97.99060000000009
9.759 -97.41205
9.76 -96.81619999999981
9.761 -96.20309999999986
9.762 -95.57305000000017
9.763 -94.9261500000003
9.764 -94.2624999999999
9.765 -93.58229999999989
9.766 -92.8856500000002
9.767 -92.17260000000012
9.768 -91.44339999999987
9.769 -90.69814999999974
9.77 -89.93724999999986
9.771 -89.16090000000015
9.772 -88.3689
9.773 -87.56164999999989
9.774 -86.73949999999999
9.775 -85.90239999999999
9.776 -85.05060000000009
9.777 -84.18430000000018
9.778 -83.30365000000019
9.779 -82.40899999999995
9.78 -81.50039999999976
9.781 -80.57804999999986
9.782 -79.64225000000013
9.783 -78.69305000000014
9.784 -77.73059999999984
9.785 -76.75530000000008
9.786 -75.76720000000009
9.787 -74.76659999999976
9.788 -73.75365000000002
9.789 -72.72845000000014
9.79 -71.69115000000004
9.791 -70.64209999999987
9.792 -69.58175000000011
9.793 -68.5098000000002
9.794 -67.42659999999997
9.795 -66.33269999999982
9.796 -65.22799999999981
9.797 -64.11259999999987
9.798 -62.987000000000116
9.799 -61.851400000000055
9.8 -60.705849999999685
9.801 -59.55060000000025
9.802 -58.38574999999998
9.803 -57.211899999999595
9.804 -56.02910000000044
9.805 -54.83740000000042
9.806 -53.63710000000007
9.807 -52.42859999999988
9.808 -51.21229999999962
9.809 -49.98780000000022
9.81 -48.75550000000006
9.811 -47.516099999999476
9.812 -46.26920000000007
9.813 -45.015300000000174
9.814 -43.75505000000015
9.815 -42.48805000000022
9.816 -41.21509999999995
9.817 -39.936200000000035
9.818 -38.65099999999996
9.819 -37.36020000000006
9.82 -36.06454999999995
9.821 -34.763649999999814
9.822 -33.457950000000125
9.823 -32.147800000000004
9.824 -30.833100000000197
9.825 -29.514700000000254
9.826 -28.192249999999667
9.827 -26.86604999999967
9.828 -25.536899999999836
9.829 -24.20470000000022
9.83 -22.869899999999888
9.831 -21.53254999999951
9.832 -20.19295000000032
9.833 -18.851500000000023
9.834 -17.508100000000056
9.835 -16.163649999999947
9.836 -14.818099999999724
9.837 -13.471400000000106
9.838 -12.123950000000189
9.839 -10.776150000000456
9.84 -9.42835000000003
9.841 -8.080899999999419
9.842 -6.733849999999986
9.843 -5.387100000000395
9.844 -4.041200000000355
9.845 -2.6963999999997377
9.846 -1.352999999999771
9.847 -0.011150000000376137
9.848 1.3291999999998083
9.849 2.667650000000299
9.85 4.003900000000559
9.851 5.33799999999987
9.852 6.669399999999909
9.853 7.998199999999928
9.854 9.324050000000112
9.855 10.646500000000003
9.856 11.965599999999576
9.857 13.281000000000404
9.858 14.592750000000375
9.859 15.900299999999785
9.86 17.203349999999478
9.861 18.502050000000075
9.862 19.795850000000474
9.863 21.084399999999476
9.864 22.367749999999827
9.865 23.645900000000136
9.866 24.91810000000011
9.867 26.183949999999957
9.868 27.443850000000158
9.869 28.697000000000443
9.87 29.943500000000068
9.871 31.18294999999993
9.872 32.4148499999996
9.873 33.63934999999971
9.874 34.85604999999975
9.875 36.064900000000456
9.876 37.26520000000011
9.877 38.45729999999992
9.878 39.64085000000006
9.879 40.81504999999957
9.88 41.980650000000146
9.881 43.13695000000006
9.882 44.28365000000017
9.883 45.42100000000035
9.884 46.5482499999996
9.885 47.66584999999976
9.886 48.773350000000384
9.887 49.87045000000023
9.888 50.957150000000006
9.889 52.03334999999976
9.89 53.099150000000115
9.891 54.15380000000011
9.892 55.19764999999954
9.893 56.230300000000014
9.894 57.251350000000336
9.895 58.26110000000002
9.896 59.25929999999989
9.897 60.24594999999994
9.898 61.22070000000001
9.899 62.18309999999998
9.9 63.133249999999805
9.901 64.07109999999987
9.902 64.99640000000029
9.903 65.90895000000013
9.904 66.8086499999998
9.905 67.69525000000012
9.906 68.56839999999988
9.907 69.42819999999973
9.908 70.27445000000014
9.909 71.1068500000002
9.91 71.92549999999986
9.911 72.73000000000002
9.912 73.52025000000005
9.913 74.29624999999996
9.914 75.05754999999996
9.915 75.80425000000002
9.916 76.53645000000007
9.917 77.25375
9.918 77.9560000000002
9.919 78.64310000000006
9.92 79.31514999999986
9.921 79.97214999999996
9.922 80.61380000000014
9.923 81.23999999999978
9.924 81.8506
9.925 82.44570000000007
9.926 83.02534999999993
9.927 83.58935000000005
9.928 84.13770000000008
9.929 84.67045
9.93 85.18734999999992
9.931 85.68819999999998
9.932 86.17320000000005
9.933 86.64245000000008
9.934 87.09544999999999
9.935 87.53240000000002
9.936 87.95354999999986
9.937 88.35844999999995
9.938 88.74710000000007
9.939 89.11960000000003
9.94 89.4757999999999
9.941 89.81560000000006
9.942 90.13909999999996
9.943 90.44614999999985
9.944 90.7367000000001
9.945 91.01090000000009
9.946 91.26849999999999
9.947 91.5094
9.948 91.73380000000002
9.949 91.94159999999992
9.95 92.13264999999998
9.951 92.30710000000009
9.952 92.46484999999998
9.953 92.60585000000002
9.954 92.73019999999997
9.955 92.83789999999992
9.956 92.92890000000007
9.957 93.00315
9.958 93.06079999999994
9.959 93.10189999999999
9.96 93.12635000000004
9.961 93.13421500000003
9.962 93.12552999999998
9.963 93.10030999999998
9.964 93.05863499999997
9.965 93.00052500000001
9.966 92.92602500000002
9.967 92.83518500000001
9.968 92.72803499999999
9.969 92.60461249999999
9.97 92.46497875
9.971 92.309175
9.972 92.13725625
9.973 91.94928749999998
9.974 91.74532500000001
9.975 91.52543500000002
9.976 91.28967000000002
9.977 91.03808499999998
9.978 90.77079499999998
9.979 90.48784
9.98 90.18930499999998
9.981 89.87528000000003
9.982 89.54589500000006
9.983 89.20119999999993
9.984 88.84124999999996
9.985 88.46625000000003
9.986 88.07620000000001
9.987 87.67130000000003
9.988 87.25165
9.989 86.81734999999996
9.99 86.36854999999993
9.991 85.90530000000001
9.992 85.4278
9.993 84.93605000000001
9.994 84.43035000000009
9.995 83.91079999999998
9.996 83.37729999999995
9.997 82.83014999999997
9.998 82.2695
9.999 81.69549999999994
10.0 81.10819999999994
10.001 80.50770000000013
10.002 79.89420000000004
10.003 79.26769999999985
10.004 78.62839999999998
10.005 77.97645000000001
10.006 77.31195000000007
10.007 76.63500000000006
10.008 75.94575000000013
10.009 75.24434999999981
10.01 74.53094999999993
10.011 73.80565000000006
10.012 73.0685499999998
10.013 72.31995000000005
10.014 71.5598500000001
10.015 70.78834999999991
10.016 70.00565000000007
10.017 69.2118000000002
10.018 68.4071500000001
10.019 67.59185000000008
10.02 66.76594999999973
10.021 65.92984999999989
10.022 65.08345000000027
10.023 64.22695000000006
10.024 63.3608499999997
10.025 62.485049999999944
10.026 61.599900000000254
10.027 60.705650000000134
10.028 59.80229999999997
10.029 58.890149999999906
10.03 57.96939999999986
10.031 57.04014999999979
10.032 56.10290000000011
10.033 55.15775000000007
10.034 54.204650000000065
10.035 53.24410000000015
10.036 52.276249999999926
10.037 51.30115000000004
10.038 50.31914999999998
10.039 49.330499999999944
10.04 48.33509999999999
10.041 47.33334999999991
10.042 46.32544999999995
10.043 45.31159999999999
10.044 44.29204999999992
10.045 43.26665000000014
10.046 42.235850000000084
10.047 41.19984999999999
10.048 40.158800000000134
10.049 39.11274999999978
10.05 38.06204999999979
10.051 37.00685000000009
10.052 35.94719999999996
10.053 34.8834499999999
10.054 33.815550000000286
10.055 32.74400000000017
10.056 31.669049999999764
10.057 30.590599999999814
10.058 29.50900000000013
10.059 28.42450000000024
10.06 27.337099999999793
10.061 26.247100000000025
10.062 25.155000000000317
10.063 24.060699999999684
10.064 22.96439999999976
10.065 21.866550000000302
10.066 20.76714999999993
10.067 19.666549999999837
10.068 18.564800000000005
10.069 17.462299999999875
10.07 16.359250000000035
10.071 15.255600000000161
10.072 14.15180000000002
10.073 13.048049999999852
10.074 11.94439999999998
10.075 10.841300000000164
10.076 9.738850000000006
10.077 8.637299999999723
10.078 7.536999999999821
10.079 6.4376500000004615
10.08 5.339850000000284
10.081 4.2438499999998545
10.082 3.149350000000023
10.083 2.057099999999701
10.084 0.9671000000002761
10.085 -0.12069999999961278
10.086 -1.2059000000001763
10.087 -2.2884000000000793
10.088 -3.367650000000305
10.089 -4.443900000000029
10.09 -5.51674999999946
10.091 -6.585950000000118
10.092 -7.651750000000485
10.093 -8.713649999999781
10.094 -9.771449999999849
10.095 -10.824950000000097
10.096 -11.873999999999912
10.097 -12.918400000000094
10.098 -13.957900000000079
10.099 -14.992599999999815
10.1 -16.021949999999936
10.101 -17.045600000000285
10.102 -18.06389999999998
10.103 -19.0764999999999
10.104 -20.082849999999986
10.105 -21.083099999999813
10.106 -22.077000000000208
10.107 -23.064350000000232
10.108 -24.045099999999916
10.109 -25.018699999999892
10.11 -25.985200000000138
10.111 -26.944649999999932
10.112 -27.896649999999827
10.113 -28.840999999999934
10.114 -29.77774999999988
10.115 -30.706650000000142
10.116 -31.62770000000002
10.117 -32.54060000000003
10.118 -33.445100000000295
10.119 -34.34120000000013
10.12 -35.22874999999995
10.121 -36.10754999999986
10.122 -36.977599999999875
10.123 -37.83875000000006
10.124 -38.690699999999886
10.125 -39.53350000000001
10.126 -40.367050000000155
10.127 -41.19109999999974
10.128 -42.005449999999925
10.129 -42.81010000000002
10.13 -43.604900000000086
10.131 -44.38965000000024
10.132 -45.164299999999805
10.133 -45.928899999999814
10.134 -46.68329999999998
10.135 -47.42705000000021
10.136 -48.16035000000003
10.137 -48.88304999999988
10.138 -49.5948000000003
10.139 -50.29569999999983
10.14 -50.985599999999955
10.141 -51.66440000000001
10.142 -52.33174999999986
10.143 -52.98795000000002
10.144 -53.63284999999989
10.145 -54.26595000000006
10.146 -54.88730000000018
10.147 -55.49695000000021
10.148 -56.09469999999991
10.149 -56.680450000000036
10.15 -57.2541499999999
10.151 -57.815799999999875
10.152 -58.36505000000013
10.153 -58.90184999999999
10.154 -59.42659999999995
10.155 -59.93860000000003
10.156 -60.437950000000185
10.157 -60.924899999999916
10.158 -61.39914999999975
10.159 -61.860500000000116
10.16 -62.30899999999997
10.161 -62.74469999999997
10.162 -63.16735000000024
10.163 -63.57710000000002
10.164 -63.973850000000056
10.165 -64.35755
10.166 -64.7281999999999
10.167 -65.08564999999979
10.168 -65.43009999999995
10.169 -65.76124999999998
10.17 -66.07920000000003
10.171 -66.3839500000001
10.172 -66.67540000000002
10.173 -66.95369999999996
10.174 -67.21869999999994
10.175 -67.47030000000004
10.176 -67.70860000000003
10.177 -67.93365000000006
10.178 -68.14535
10.179 -68.34384999999995
10.18 -68.52895000000001
10.181 -68.70074999999997
10.182 -68.85929999999995
10.183 -69.00450000000002
10.184 -69.13644999999995
10.185 -69.25509999999996
10.186 -69.36054999999996
10.187 -69.45270000000004
10.188 -69.53160000000014
10.189 -69.59730000000008
10.19 -69.64969999999991
10.191 -69.68894999999988
10.192 -69.71505000000002
10.193 -69.72795
10.194 -69.72764999999998
10.195 -69.71420000000003
10.196 -69.68759999999999
10.197 -69.64785
10.198 -69.59514999999999
10.199 -69.52935000000002
10.2 -69.45042500000001
10.201 -69.35856999999999
10.202 -69.25372499999999
10.203 -69.13593999999996
10.204 -69.00527500000001
10.205 -68.86176
10.206 -68.70543500000001
10.207 -68.53639000000001
10.208 -68.35466499999997
10.209 -68.160295
10.21 -67.953355
10.211 -67.733905
10.212 -67.502018
10.213 -67.257774
10.214 -67.0012465
10.215 -66.732501
10.216 -66.4516255
10.217 -66.1587
10.218 -65.853805
10.219 -65.53705500000001
10.22 -65.20850499999999
10.221 -64.86827000000001
10.222 -64.51649
10.223 -64.15322499999996
10.224 -63.7786
10.225 -63.39270500000005
10.226 -62.995679999999986
10.227 -62.58766999999998
10.228 -62.16871500000004
10.229 -61.73893999999996
10.23 -61.29848499999997
10.231 -60.84750000000007
10.232 -60.38609999999998
10.233 -59.91429999999999
10.234 -59.43235000000004
10.235 -58.94029999999996
10.236 -58.4383
10.237 -57.92649999999998
10.238 -57.40489999999993
10.239 -56.87375000000004
10.24 -56.33310000000002
10.241 -55.783050000000024
10.242 -55.22370000000005
10.243 -54.65520000000005
10.244 -54.077699999999915
10.245 -53.49125
10.246 -52.896049999999995
10.247 -52.29219999999985
10.248 -51.67975000000009
10.249 -51.05890000000005
10.25 -50.42980000000002
10.251 -49.79245
10.252 -49.146999999999906
10.253 -48.493649999999974
10.254 -47.83254999999997
10.255 -47.16379999999999
10.256 -46.487450000000024
10.257 -45.80365
10.258 -45.11259999999996
10.259 -44.41454999999997
10.26 -43.70955000000016
10.261 -42.99770000000015
10.262 -42.279199999999996
10.263 -41.55409999999984
10.264 -40.82264999999991
10.265 -40.08500000000012
10.266 -39.3412000000001
10.267 -38.591550000000026
10.268 -37.83629999999996
10.269 -37.07539999999992
10.27 -36.30909999999994
10.271 -35.5376000000001
10.272 -34.761150000000086
10.273 -33.97984999999985
10.274 -33.1935999999998
10.275 -32.40294999999997
10.276 -31.60799999999998
10.277 -30.808900000000094
10.278 -30.005900000000178
10.279 -29.19884999999997
10.28 -28.38819999999992
10.281 -27.574199999999895
10.282 -26.756699999999977
10.283 -25.936049999999987
10.284 -25.112550000000105
10.285 -24.286249999999967
10.286 -23.457049999999967
10.287 -22.625400000000212
10.288 -21.791449999999934
10.289 -20.95509999999988
10.29 -20.116750000000184
10.291 -19.27655000000007
10.292 -18.434599999999843
10.293 -17.591000000000136
10.294 -16.74595000000015
10.295 -15.899549999999833
10.296 -15.051849999999853
10.297 -14.203200000000027
10.298 -13.353849999999875
10.299 -12.50375000000012
10.3 -11.653100000000304
10.301 -10.802050000000008
10.302 -9.950799999999816
10.303 -9.099599999999944
10.304 -8.248350000000098
10.305 -7.3972999999998015
10.306 -6.546799999999909
10.307 -5.697049999999967
10.308 -4.848099999999953
10.309 -4.000050000000158
10.31 -3.153100000000131
10.311 -2.3074500000001135
10.312 -1.4633000000000007
10.313 -0.6208000000000602
10.314 0.2198000000001865
10.315 1.0583500000001245
10.316 1.8948499999997537
10.317 2.729150000000194
10.318 3.560850000000268
10.319 4.389849999999681
10.32 5.216149999999822
10.321 6.039450000000154
10.322 6.859550000000089
10.323 7.676549999999921
10.324 8.490300000000076
10.325 9.30054999999999
10.326 10.107099999999772
10.327 10.909850000000166
10.328 11.708750000000157
10.329 12.503599999999851
10.33 13.294299999999994
10.331 14.08065
10.332 14.862599999999892
10.333 15.640249999999966
10.334 16.41325000000006
10.335 17.181400000000277
10.336 17.944699999999926
10.337 18.702849999999856
10.338 19.45590000000004
10.339 20.20374999999984
10.34 20.946200000000054
10.341 21.683050000000094
10.342 22.414150000000035
10.343 23.139449999999908
10.344 23.858799999999793
10.345 24.572000000000134
10.346 25.278899999999975
10.347 25.979450000000043
10.348 26.67345000000008
10.349 27.360749999999832
10.35 28.041150000000098
10.351 28.71470000000015
10.352 29.381200000000092
10.353 30.04019999999982
10.354 30.691899999999922
10.355 31.336399999999998
10.356 31.97314999999999
10.357 32.60215000000007
10.358 33.22345000000004
10.359 33.83680000000003
10.36 34.4421499999999
10.361 35.03945000000001
10.362 35.62849999999996
10.363 36.20925000000011
10.364 36.78175000000009
10.365 37.345849999999984
10.366 37.901499999999984
10.367 38.44844999999989
10.368 38.986849999999954
10.369 39.51660000000006
10.37 40.03745
10.371 40.54950000000005
10.372 41.05259999999996
10.373 41.54685000000002
10.374 42.032050000000154
10.375 42.50814999999988
10.376 42.97514999999988
10.377 43.43290000000006
10.378 43.88129999999997
10.379 44.32044999999988
10.38 44.7501500000001
10.381 45.17035000000009
10.382 45.58110000000004
10.383 45.98215000000006
10.384 46.37359999999993
10.385 46.7552999999999
10.386 47.12715000000003
10.387 47.48905000000001
10.388 47.841099999999976
10.389 48.18319999999998
10.39 48.515149999999934
10.391 48.83700000000001
10.392 49.148650000000075
10.393 49.45015000000002
10.394 49.741399999999985
10.395 50.02230000000002
10.396 50.29290000000001
10.397 50.55314999999998
10.398 50.803099999999986
10.399 51.04260000000005
10.4 51.271599999999985
10.401 51.490199999999945
10.402 51.69839999999999
10.403 51.89610000000001
10.404 52.08333000000006
10.405 52.26014000000002
10.406 52.42642999999997
10.407 52.58219
10.408 52.727480000000014
10.409 52.86226499999999
10.41 52.98650000000001
10.411 53.10022000000001
10.412 53.203409999999984
10.413 53.29605000000001
10.414 53.378150000000026
10.415 53.44967499999997
10.416 53.51061499999999
10.417 53.561000000000014
10.418 53.600815000000004
10.419 53.63005999999999
10.42 53.64874
10.421 53.65686400000001
10.422 53.65444400000001
10.423 53.6415035
10.424 53.6180655
10.425 53.584157499999996
10.426 53.53981049999999
10.427 53.485055
10.428 53.41994500000001
10.429 53.344505
10.43 53.258784999999975
10.431 53.16285999999999
10.432 53.05675000000002
10.433 52.94051999999998
10.434 52.814235
10.435 52.67793500000001
10.436 52.53169
10.437 52.375580000000014
10.438 52.20963999999998
10.439 52.03394499999998
10.44 51.84854499999999
10.441 51.65352500000001
10.442 51.44892
10.443 51.23475000000004
10.444 51.01115000000003
10.445 50.77814999999995
10.446 50.535799999999995
10.447 50.284100000000045
10.448 50.02315000000001
10.449 49.75294999999997
10.45 49.4736
10.451 49.18520000000001
10.452 48.88770000000004
10.453 48.581150000000065
10.454 48.26559999999988
10.455 47.94114999999988
10.456 47.607800000000125
10.457 47.26564999999999
10.458 46.914749999999934
10.459 46.5552000000001
10.46 46.187049999999935
10.461 45.810349999999936
10.462 45.42529999999999
10.463 45.03179999999999
10.464 44.63004999999999
10.465 44.22030000000004
10.466 43.802450000000015
10.467 43.37665000000001
10.468 42.94310000000009
10.469 42.50190000000004
10.47 42.0532999999999
10.471 41.59724999999986
10.472 41.13385000000004
10.473 40.663400000000124
10.474 40.18590000000009
10.475 39.70144999999991
10.476 39.21034999999993
10.477 38.71255000000001
10.478 38.20815000000009
10.479 37.69745000000002
10.48 37.180249999999894
10.481 36.656850000000084
10.482 36.12735000000002
10.483 35.591699999999896
10.484 35.05009999999996
10.485 34.5026
10.486 33.94935000000012
10.487 33.39034999999997
10.488 32.825649999999875
10.489 32.25545000000007
10.49 31.679800000000007
10.491 31.098600000000094
10.492 30.512149999999995
10.493 29.9205999999998
10.494 29.323800000000123
10.495 28.72200000000012
10.496 28.115549999999796
10.497 27.504199999999962
10.498 26.888000000000257
10.499 26.26740000000009
10.5 25.642499999999764
10.501 25.013249999999985
10.502 24.37995000000026
10.503 23.742799999999786
10.504 23.101649999999683
10.505 22.456750000000163
10.506 21.808600000000276
10.507 21.157050000000094
10.508 20.50214999999994
10.509 19.84424999999998
10.51 19.183550000000103
10.511 18.520099999999942
10.512 17.853999999999786
10.513 17.185499999999855
10.514 16.514800000000037
10.515 15.842000000000287
10.516 15.167149999999879
10.517 14.490449999999752
10.518 13.811850000000279
10.519 13.131649999999912
10.52 12.449949999999987
10.521 11.76690000000008
10.522 11.082549999999816
10.523 10.397100000000131
10.524 9.71050000000001
10.525 9.022800000000123
10.526 8.334399999999908
10.527 7.645049999999848
10.528 6.954950000000181
10.529 6.264450000000032
10.53 5.573399999999825
10.531 4.881799999999909
10.532 4.189850000000176
10.533 3.4979000000000955
10.534 2.8059000000000416
10.535 2.113899999999988
10.536 1.422099999999829
10.537 0.7306999999998065
10.538 0.039850000000188346
10.539 -0.6503999999997456
10.54 -1.339950000000048
10.541 -2.028450000000209
10.542 -2.7157499999999613
10.543 -3.401949999999945
10.544 -4.08684999999992
10.545 -4.770200000000016
10.546 -5.451750000000019
10.547 -6.1316499999998495
10.548 -6.809649999999986
10.549 -7.48539999999992
10.55 -8.158950000000317
10.551 -8.830250000000165
10.552 -9.499099999999913
10.553 -10.165399999999963
10.554 -10.82905000000002
10.555 -11.489900000000164
10.556 -12.14800000000002
10.557 -12.80309999999972
10.558 -13.454999999999718
10.559 -14.103950000000227
10.56 -14.749700000000338
10.561 -15.392149999999758
10.562 -16.031050000000004
10.563 -16.66640000000004
10.564 -17.29819999999986
10.565 -17.92625000000027
10.566 -18.550449999999927
10.567 -19.170749999999902
10.568 -19.787099999999878
10.569 -20.399100000000058
10.57 -21.006900000000023
10.571 -21.61039999999982
10.572 -22.209450000000228
10.573 -22.804000000000226
10.574 -23.393700000000003
10.575 -23.97859999999988
10.576 -24.558599999999903
10.577 -25.133399999999888
10.578 -25.702999999999836
10.579 -26.26740000000009
10.58 -26.826400000000067
10.581 -27.379950000000136
10.582 -27.927900000000033
10.583 -28.469949999999912
10.584 -29.00615000000009
10.585 -29.536549999999856
10.586 -30.060850000000055
10.587 -30.579049999999995
10.588 -31.091099999999877
10.589 -31.5969000000001
10.59 -32.09635000000002
10.591 -32.58940000000002
10.592 -33.07599999999994
10.593 -33.55609999999999
10.594 -34.029700000000155
10.595 -34.496749999999956
10.596 -34.95709999999999
10.597 -35.41075000000008
10.598 -35.85769999999988
10.599 -36.29779999999999
10.6 -36.73119999999999
10.601 -37.15764999999999
10.602 -37.57705000000007
10.603 -37.98954999999996
10.604 -38.394999999999925
10.605 -38.793349999999975
10.606 -39.184450000000034
10.607 -39.568249999999935
10.608 -39.944800000000015
10.609 -40.313900000000025
10.61 -40.675450000000026
10.611 -41.029400000000024
10.612 -41.375750000000046
10.613 -41.714399999999955
10.614 -42.0452
10.615 -42.36819999999999
10.616 -42.683299999999974
10.617 -42.99030000000006
10.618 -43.289349999999985
10.619 -43.58030000000002
10.62 -43.86314999999998
10.621 -44.13779999999992
10.622 -44.40425000000001
10.623 -44.66250000000008
10.624 -44.912450000000014
10.625 -45.1542
10.626 -45.38759999999997
10.627 -45.61265
10.628 -45.82940000000006
10.629 -46.03784999999998
10.63 -46.23794999999994
10.631 -46.42965
10.632 -46.61294999999998
10.633 -46.78794999999998
10.634 -46.954600000000035
10.635 -47.11275000000006
10.636 -47.26254999999997
10.637 -47.40401499999996
10.638 -47.53701000000006
10.639 -47.66155000000003
10.64 -47.77768499999993
10.641 -47.88536999999998
10.642 -47.98458000000003
10.643 -48.07531499999998
10.644 -48.15755000000003
10.645 -48.23131000000003
10.646 -48.29654999999999
10.647 -48.353245
10.648 -48.401414999999986
10.649 -48.44101999999999
10.65 -48.472035000000005
10.651 -48.49448
10.652 -48.50834
10.653 -48.51361499999999
10.654 -48.51030000000001
10.655 -48.498399500000005
10.656 -48.477931999999996
10.657 -48.448903849999994
10.658 -48.4113435
10.659 -48.36527615
10.66 -48.3107245
10.661 -48.247740500000006
10.662 -48.17636499999999
10.663 -48.09662999999998
10.664 -48.00858499999999
10.665 -47.91228500000001
10.666 -47.80780000000003
10.667 -47.69517499999998
10.668 -47.57444999999999
10.669 -47.44567000000001
10.67 -47.30890499999997
10.671 -47.16422000000001
10.672 -47.01165000000002
10.673 -46.85123
10.674 -46.68300999999997
10.675 -46.50703999999998
10.676 -46.32328500000001
10.677 -46.13180500000003
10.678 -45.93269000000002
10.679 -45.726004999999994
10.68 -45.51164500000001
10.681 -45.28965000000001
10.682 -45.060149999999986
10.683 -44.82304999999997
10.684 -44.578450000000004
10.685 -44.32640000000005
10.686 -44.06690000000003
10.687 -43.8
10.688 -43.52574999999994
10.689 -43.24414999999993
10.69 -42.95525000000003
10.691 -42.6591500000001
10.692 -42.35590000000004
10.693 -42.045549999999984
10.694 -41.72819999999997
10.695 -41.403799999999855
10.696 -41.0724999999999
10.697 -40.73450000000017
10.698 -40.389700000000026
10.699 -40.03829999999989
10.7 -39.680300000000116
10.701 -39.31580000000011
10.702 -38.94494999999998
10.703 -38.567699999999924
10.704 -38.18429999999998
10.705 -37.79474999999997
10.706 -37.399100000000054
10.707 -36.99765000000008
10.708 -36.59029999999991
10.709 -36.17704999999988
10.71 -35.75820000000004
10.711 -35.3338
10.712 -34.90384999999991
10.713 -34.468450000000104
10.714 -34.02775000000014
10.715 -33.58170000000004
10.716 -33.1304499999999
10.717 -32.67424999999994
10.718 -32.21300000000003
10.719 -31.746650000000038
10.72 -31.275400000000015
10.721 -30.799399999999892
10.722 -30.31860000000004
10.723 -29.833150000000035
10.724 -29.34309999999985
10.725 -28.84854999999995
10.726 -28.34955000000014
10.727 -27.84615000000004
10.728 -27.338499999999925
10.729 -26.826649999999937
10.73 -26.310700000000026
10.731 -25.79075000000014
10.732 -25.26690000000005
10.733 -24.739199999999904
10.734 -24.20775
10.735 -23.672750000000054
10.736 -23.13424999999987
10.737 -22.59229999999994
10.738 -22.047099999999986
10.739 -21.498799999999928
10.74 -20.94739999999994
10.741 -20.393000000000146
10.742 -19.83569999999997
10.743 -19.27580000000012
10.744 -18.71325000000028
10.745 -18.148099999999722
10.746 -17.580549999999736
10.747 -17.01059999999997
10.748 -16.438450000000326
10.749 -15.864150000000077
10.75 -15.287799999999866
10.751 -14.709499999999986
10.752 -14.129300000000066
10.753 -13.547400000000001
10.754 -12.963849999999763
10.755 -12.378749999999993
10.756 -11.792200000000294
10.757 -11.20419999999997
10.758 -10.615049999999904
10.759 -10.024550000000202
10.76 -9.432950000000037
10.761 -8.840499999999974
10.762 -8.247249999999983
10.763 -7.653250000000042
10.764 -7.058299999999907
10.765 -6.46280000000006
10.766 -5.866950000000052
10.767 -5.27074999999988
10.768 -4.674349999999813
10.769 -4.077699999999878
10.77 -3.4811000000002643
10.771 -2.8844999999999565
10.772 -2.287850000000022
10.773 -1.6916500000001973
10.774 -1.0957999999998413
10.775 -0.5002999999999952
10.776 0.09459999999981983
10.777 0.688999999999898
10.778 1.282650000000024
10.779 1.8753000000003295
10.78 2.4672500000003095
10.781 3.0580999999998277
10.782 3.6475999999997093
10.783 4.2360500000001435
10.784 4.823350000000143
10.785 5.409299999999812
10.786 5.993600000000002
10.787 6.5762500000000195
10.788 7.157400000000133
10.789 7.736850000000101
10.79 8.31445
10.791 8.890249999999808
10.792 9.463949999999679
10.793 10.035549999999963
10.794 10.604950000000017
10.795 11.172150000000187
10.796 11.737100000000153
10.797 12.299600000000021
10.798 12.859499999999871
10.799 13.416650000000127
10.8 13.971150000000044
10.801 14.522999999999966
10.802 15.071950000000028
10.803 15.617750000000013
10.804 16.160500000000216
10.805 16.700099999999996
10.806 17.236199999999883
10.807 17.768899999999825
10.808 18.298249999999793
10.809 18.823899999999977
10.81 19.34580000000005
10.811 19.863800000000097
10.812 20.378000000000064
10.813 20.888250000000024
10.814 21.394400000000065
10.815 21.896399999999858
10.816 22.39414999999998
10.817 22.887650000000086
10.818 23.376750000000076
10.819 23.861399999999982
10.82 24.341499999999854
10.821 24.81705000000004
10.822 25.288000000000043
10.823 25.75435000000004
10.824 26.215899999999966
10.825 26.672599999999836
10.826 27.12449999999998
10.827 27.57145000000013
10.828 28.013450000000105
10.829 28.450399999999966
10.83 28.882350000000027
10.831 29.309249999999977
10.832 29.730999999999852
10.833 30.147500000000072
10.834 30.558650000000153
10.835 30.9644999999999
10.836 31.36494999999989
10.837 31.760050000000096
10.838 32.14975000000002
10.839 32.53379999999997
10.84 32.91230000000006
10.841 33.285100000000035
10.842 33.65219999999988
10.843 34.0136999999999
10.844 34.36925000000011
10.845 34.71895000000009
10.846 35.06269999999992
10.847 35.40049999999992
10.848 35.73235000000011
10.849 36.05800000000009
10.85 36.37754999999999
10.851 36.690849999999884
10.852 36.997899999999944
10.853 37.29874999999997
10.854 37.593200000000074
10.855 37.88135000000001
10.856 38.16299999999991
10.857 38.438100000000134
10.858 38.70680000000008
10.859 38.96884999999989
10.86 39.224349999999845
10.861 39.473200000000006
10.862 39.71530000000008
10.863 39.950750000000006
10.864 40.17945000000002
10.865 40.401400000000024
10.866 40.6165
10.867 40.824799999999996
10.868 41.02630000000001
10.869 41.220900000000015
10.87 41.408549999999956
10.871 41.589249999999986
10.872 41.76305000000002
10.873 41.92989999999997
10.874 42.089800000000025
10.875 42.242649999999976
10.876 42.388539999999985
10.877 42.52742000000007
10.878 42.65922999999996
10.879 42.78407499999992
10.88 42.901885000000064
10.881 43.012620000000034
10.882 43.116349999999976
10.883 43.21309
10.884 43.30281999999998
10.885 43.385544999999986
10.886 43.46128500000001
10.887 43.530065
10.888 43.59187999999998
10.889 43.64675500000003
10.89 43.69468499999999
10.891 43.735679999999974
10.892 43.769765000000014
10.893 43.796945
10.894 43.817225
10.895 43.83061000000001
10.896 43.83712049999999
10.897 43.836756
10.898 43.8295096
10.899 43.8153915
10.9 43.794405399999995
10.901 43.766547499999994
10.902 43.7318345
10.903 43.690265
10.904 43.64183500000001
10.905 43.586560000000006
10.906 43.524465
10.907 43.455545
10.908 43.379804999999976
10.909 43.29727
10.91 43.20794500000001
10.911 43.111854999999984
10.912 43.009035000000004
10.913 42.89951000000002
10.914 42.783279999999976
10.915 42.66039499999999
10.916 42.530895000000015
10.917 42.39480500000002
10.918 42.25212500000002
10.919 42.102904999999964
10.92 41.947235000000006
10.921 41.78508999999998
10.922 41.61654499999995
10.923 41.441550000000014
10.924 41.260250000000035
10.925 41.07275000000002
10.926 40.878899999999966
10.927 40.67875000000002
10.928 40.47249999999999
10.929 40.26019999999993
10.93 40.04170000000001
10.931 39.817150000000076
10.932 39.58670000000002
10.933 39.35019999999996
10.934 39.107799999999955
10.935 38.85959999999997
10.936 38.60549999999997
10.937 38.345600000000076
10.938 38.080000000000055
10.939 37.80880000000003
10.94 37.531950000000045
10.941 37.24949999999988
10.942 36.96159999999997
10.943 36.66820000000001
10.944 36.36944999999992
10.945 36.065350000000045
10.946 35.75605000000013
10.947 35.44169999999992
10.948 35.1220499999999
10.949 34.797350000000115
10.95 34.46785000000008
10.951 34.13345000000002
10.952 33.79409999999996
10.953 33.45004999999995
10.954 33.101349999999954
10.955 32.747999999999976
10.956 32.390250000000066
10.957 32.02810000000004
10.958 31.661449999999952
10.959 31.290449999999897
10.96 30.91524999999998
10.961 30.535950000000128
10.962 30.15250000000004
10.963 29.764849999999903
10.964 29.37335000000006
10.965 28.977950000000014
10.966 28.578449999999872
10.967 28.17519999999997
10.968 27.768149999999984
10.969 27.35719999999997
10.97 26.94270000000009
10.971 26.524550000000048
10.972 26.10265000000007
10.973 25.67720000000006
10.974 25.248349999999924
10.975 24.815949999999926
10.976 24.380149999999983
10.977 23.941149999999986
10.978 23.498750000000047
10.979 23.05320000000003
10.98 22.604700000000005
10.981 22.15310000000005
10.982 21.69859999999989
10.983 21.24129999999998
10.984 20.78125000000014
10.985 20.318499999999982
10.986 19.85319999999995
10.987 19.385549999999945
10.988 18.915499999999987
10.989 18.44334999999992
10.99 17.969050000000117
10.991 17.49270000000018
10.992 17.014349999999734
10.993 16.534099999999942
10.994 16.05245000000019
10.995 15.56914999999992
10.996 15.084049999999905
10.997 14.597700000000199
10.998 14.110100000000111
10.999 13.621150000000041
11.0 13.131099999999854
11.001 12.639750000000005
11.002 12.147250000000067
11.003 11.653999999999831
11.004 11.159850000000068
11.005 10.664950000000006
11.006 10.169299999999993
11.007 9.67270000000013
11.008 9.175399999999945
11.009 8.677499999999727
11.01 8.17925000000004
11.011 7.680650000000192
11.012 7.18139999999999
11.013 6.681849999999947
11.014 6.182149999999983
11.015 5.682200000000151
11.016 5.182050000000077
11.017 4.6819499999999765
11.018 4.181799999999902
11.019 3.6816999999998017
11.02 3.1820000000001847
11.021 2.682550000000089
11.022 2.1835499999997565
11.023 1.6849499999999074
11.024 1.1869000000001155
11.025 0.6897500000001971
11.026 0.1933499999998839
11.027 -0.30230000000013024
11.028 -0.7970499999999242
11.029 -1.2907999999998976
11.03 -1.783299999999835
11.031 -2.27450000000011
11.032 -2.7643500000000545
11.033 -3.2528999999999892
11.034 -3.739999999999993
11.035 -4.225600000000093
11.036 -4.709700000000288
11.037 -5.191949999999723
11.038 -5.6724999999997054
11.039 -6.151400000000209
11.04 -6.628399999999979
11.041 -7.103349999999786
11.042 -7.576500000000194
11.043 -8.047550000000319
11.044 -8.51660000000011
11.045 -8.983549999999966
11.046 -9.448049999999721
11.047 -9.910399999999916
11.048 -10.37045000000028
11.049 -10.828099999999827
11.05 -11.283199999999674
11.051 -11.735600000000248
11.052 -12.185200000000215
11.053 -12.632299999999763
11.054 -13.076550000000116
11.055 -13.517749999999996
11.056 -13.956049999999664
11.057 -14.391200000000298
11.058 -14.823100000000213
11.059 -15.25189999999968
11.06 -15.677349999999867
11.061 -16.099200000000216
11.062 -16.51775000000022
11.063 -16.93264999999989
11.064 -17.343899999999916
11.065 -17.75155000000011
11.066 -18.15539999999987
11.067 -18.55539999999992
11.068 -18.951550000000093
11.069 -19.343949999999985
11.07 -19.732349999999897
11.071 -20.11665000000006
11.072 -20.49700000000005
11.073 -20.87334999999989
11.074 -21.245599999999975
11.075 -21.613800000000115
11.076 -21.977800000000034
11.077 -22.337649999999883
11.078 -22.693350000000006
11.079 -23.044750000000143
11.08 -23.391950000000055
11.081 -23.73484999999998
11.082 -24.07339999999994
11.083 -24.407549999999958
11.084 -24.73720000000009
11.085 -25.062449999999934
11.086 -25.38309999999995
11.087 -25.6992000000001
11.088 -26.010649999999924
11.089 -26.31730000000002
11.09 -26.619350000000107
11.091 -26.916500000000003
11.092 -27.208699999999897
11.093 -27.49594999999997
11.094 -27.778150000000096
11.095 -28.05529999999993
11.096 -28.327299999999884
11.097 -28.59404999999999
11.098 -28.85545000000014
11.099 -29.111550000000125
11.1 -29.362349999999953
11.101 -29.607699999999877
11.102 -29.84759999999989
11.103 -30.082000000000026
11.104 -30.310900000000107
11.105 -30.53429999999996
11.106 -30.75219999999993
11.107 -30.964550000000045
11.108 -31.17125000000002
11.109 -31.372550000000054
11.11 -31.56830000000006
11.111 -31.758449999999893
11.112 -31.943100000000022
11.113 -32.12205000000002
11.114 -32.29554999999995
11.115 -32.463599999999964
11.116 -32.62600000000001
11.117 -32.78280000000005
11.118 -32.93415000000001
11.119 -33.07994999999994
11.12 -33.21999999999995
11.121 -33.3545000000001
11.122 -33.48345000000006
11.123 -33.606699999999975
11.124 -33.72429999999992
11.125 -33.836200000000005
11.126 -33.94240000000005
11.127 -34.04294999999994
11.128 -34.137750000000004
11.129 -34.22675
11.13 -34.30995000000001
11.131 -34.38740000000001
11.132 -34.4591
11.133 -34.52495000000003
11.134 -34.584949999999935
11.135 -34.639249999999976
11.136 -34.68775000000004
11.137 -34.730349999999994
11.138 -34.76718999999998
11.139 -34.79828000000004
11.14 -34.823595000000026
11.141 -34.843149999999945
11.142 -34.85693500000003
11.143 -34.86499000000002
11.144 -34.86734499999998
11.145 -34.864015000000016
11.146 -34.855029999999964
11.147 -34.840384999999976
11.148 -34.82010000000002
11.149 -34.79421
11.15 -34.762755000000006
11.151 -34.725735
11.152 -34.68314999999998
11.153 -34.63502499999999
11.154 -34.581385
11.155 -34.52224000000002
11.156 -34.457595000000005
11.157 -34.38746000000001
11.158 -34.31183
11.159 -34.23072499999999
11.16 -34.14413999999999
11.161 -34.052074999999995
11.162 -33.954555
11.163 -33.85156500000001
11.164 -33.743112999999994
11.165 -33.629205
11.166 -33.509846
11.167 -33.3850585
11.168 -33.254859
11.169 -33.119272
11.17 -32.978331999999995
11.171 -32.832064499999994
11.172 -32.68052000000001
11.173 -32.52376000000001
11.174 -32.36182499999999
11.175 -32.194775
11.176 -32.02269000000001
11.177 -31.845639999999985
11.178 -31.663695000000004
11.179 -31.47694500000003
11.18 -31.285444999999974
11.181 -31.089274999999972
11.182 -30.888525000000033
11.183 -30.68326000000001
11.184 -30.473569999999977
11.185 -30.25952999999998
11.186 -30.041205000000016
11.187 -29.81864500000001
11.188 -29.59191499999998
11.189 -29.361059999999988
11.19 -29.126135
11.191 -28.887205000000016
11.192 -28.64431500000002
11.193 -28.397445000000015
11.194 -28.14666500000002
11.195 -27.892039999999945
11.196 -27.633549999999968
11.197 -27.371290000000048
11.198 -27.105260000000015
11.199 -26.835409999999975
11.2 -26.561830000000015
11.201 -26.284565000000025
11.202 -26.00364999999997
11.203 -25.719049999999978
11.204 -25.430799999999998
11.205 -25.138999999999978
11.206 -24.84360000000003
11.207 -24.544749999999993
11.208 -24.242399999999975
11.209 -23.93660000000004
11.21 -23.627449999999957
11.211 -23.314949999999993
11.212 -22.999200000000002
11.213 -22.680249999999962
11.214 -22.358100000000046
11.215 -22.032850000000025
11.216 -21.704649999999997
11.217 -21.373449999999988
11.218 -21.039400000000004
11.219 -20.70259999999999
11.22 -20.36310000000001
11.221 -20.021000000000015
11.222 -19.676299999999998
11.223 -19.329099999999993
11.224 -18.97964999999996
11.225 -18.6279000000001
11.226 -18.273900000000033
11.227 -17.917799999999858
11.228 -17.559699999999957
11.229 -17.199600000000064
11.23 -16.837549999999986
11.231 -16.473799999999933
11.232 -16.108249999999963
11.233 -15.74100000000002
11.234 -15.372249999999996
11.235 -15.001950000000097
11.236 -14.63015000000012
11.237 -14.25695000000001
11.238 -13.882449999999894
11.239 -13.50679999999986
11.24 -13.130000000000086
11.241 -12.752050000000049
11.242 -12.373149999999992
11.243 -11.993350000000062
11.244 -11.612700000000059
11.245 -11.23129999999993
11.246 -10.84924999999997
11.247 -10.466700000000099
11.248 -10.083499999999876
11.249 -9.699899999999866
11.25 -9.316050000000159
11.251 -8.931850000000116
11.252 -8.547450000000005
11.253 -8.163049999999894
11.254 -7.778499999999862
11.255 -7.3938500000000555
11.256 -7.009349999999998
11.257 -6.624849999999939
11.258 -6.240499999999975
11.259 -5.856450000000027
11.26 -5.472650000000121
11.261 -5.089100000000083
11.262 -4.705950000000008
11.263 -4.323199999999895
11.264 -3.940899999999893
11.265 -3.559050000000001
11.266 -3.177749999999993
11.267 -2.797150000000137
11.268 -2.4170999999999916
11.269 -2.0377499999999977
11.27 -1.6592000000001037
11.271 -1.2814999999999355
11.272 -0.9046999999999874
11.273 -0.5287999999999127
11.274 -0.1539499999999791
11.275 0.21980000000001304
11.276 0.5923999999999165
11.277 0.9638499999999051
11.278 1.3339500000000837
11.279 1.702550000000011
11.28 2.0697499999999813
11.281 2.435500000000021
11.282 2.7996500000000353
11.283 3.1620999999999038
11.284 3.522750000000026
11.285 3.881500000000107
11.286 4.2382500000000265
11.287 4.593049999999932
11.288 4.945799999999875
11.289 5.296249999999988
11.29 5.644450000000072
11.291 5.990300000000004
11.292 6.333650000000038
11.293 6.6745
11.294 7.012749999999943
11.295 7.348300000000092
11.296 7.6810999999999545
11.297 8.011149999999876
11.298 8.33830000000011
11.299 8.662499999999989
11.3 8.98384999999998
11.301 9.302150000000015
11.302 9.617399999999922
11.303 9.929500000000099
11.304 10.23840000000005
11.305 10.544049999999979
11.306 10.846550000000004
11.307 11.145800000000005
11.308 11.441649999999887
11.309 11.734199999999944
11.31 12.023300000000084
11.311 12.308899999999984
11.312 12.591099999999939
11.313 12.869750000000026
11.314 13.144800000000101
11.315 13.416299999999964
11.316 13.684100000000038
11.317 13.948200000000153
11.318 14.20859999999996
11.319 14.465199999999859
11.32 14.718000000000023
11.321 14.966950000000132
11.322 15.211949999999892
11.323 15.453049999999969
11.324 15.69015000000007
11.325 15.923299999999992
11.326 16.152399999999968
11.327 16.377399999999934
11.328 16.598350000000035
11.329 16.81520000000004
11.33 17.027949999999947
11.331 17.236499999999985
11.332 17.440800000000003
11.333 17.64100000000001
11.334 17.83690000000003
11.335 18.02844999999999
11.336 18.215799999999994
11.337 18.398800000000037
11.338 18.577399999999965
11.339 18.751599999999954
11.34 18.921350000000032
11.341 19.08665000000002
11.342 19.24745000000004
11.343 19.403700000000022
11.344 19.555349999999997
11.345 19.70244999999994
11.346 19.844899999999985
11.347 19.982649999999992
11.348 20.115750000000016
11.349 20.24405000000005
11.35 20.367599999999985
11.351 20.486350000000016
11.352 20.60025
11.353 20.709299999999935
11.354 20.813450000000017
11.355 20.912670000000023
11.356 21.006934999999967
11.357 21.096225000000015
11.358 21.18055500000002
11.359 21.259904999999975
11.36 21.33422499999999
11.361 21.403514999999985
11.362 21.46772999999996
11.363 21.526920000000064
11.364 21.581119999999984
11.365 21.630244999999977
11.366 21.67437000000004
11.367 21.713484999999995
11.368 21.747564999999998
11.369 21.776695
11.37 21.800844999999995
11.371 21.820024999999983
11.372 21.834274999999987
11.373 21.843615000000007
11.374 21.84806000000003
11.375 21.847614999999983
11.376 21.84232999999998
11.377 21.832225000000026
11.378 21.817280000000025
11.379 21.797534999999993
11.38 21.773015
11.381 21.74373000000001
11.382 21.70968999999998
11.383 21.670899999999982
11.384 21.62736000000001
11.385 21.579090000000008
11.386 21.526124999999986
11.387 21.46846499999999
11.388 21.40613500000001
11.389 21.339139999999997
11.39 21.267495000000004
11.391 21.19123000000002
11.392 21.110359999999982
11.393 21.02489999999999
11.394 20.934870000000004
11.395 20.84032
11.396 20.74126
11.397 20.637707000000002
11.398 20.529697000000002
11.399 20.417256499999997
11.4 20.3004135
11.401 20.179190499999997
11.402 20.05361405
11.403 19.9237095
11.404 19.78950195
11.405 19.6510185
11.406 19.5082815
11.407 19.361313
11.408 19.210141999999998
11.409 19.05479
11.41 18.895274999999998
11.411 18.731635
11.412 18.563895
11.413 18.392080000000004
11.414 18.216225
11.415 18.036354999999997
11.416 17.852509999999995
11.417 17.66472999999999
11.418 17.473055000000006
11.419 17.27752500000001
11.42 17.07817500000001
11.421 16.875055000000003
11.422 16.668214999999986
11.423 16.457725000000003
11.424 16.243615
11.425 16.025955000000003
11.426 15.804804999999982
11.427 15.580210000000005
11.428 15.352270000000034
11.429 15.121025000000001
11.43 14.88653999999999
11.431 14.648864999999974
11.432 14.40809500000001
11.433 14.16432500000002
11.434 13.917589999999993
11.435 13.667970000000004
11.436 13.415540000000009
11.437 13.160359999999988
11.438 12.902469999999996
11.439 12.641979999999986
11.44 12.378954999999998
11.441 12.11341000000002
11.442 11.845419999999967
11.443 11.575059999999974
11.444 11.302345000000022
11.445 11.027350000000032
11.446 10.750119999999994
11.447 10.470649999999972
11.448 10.189015000000015
11.449 9.905265000000009
11.45 9.61944499999999
11.451 9.33157500000001
11.452 9.041674999999987
11.453 8.749794999999985
11.454 8.456015000000027
11.455 8.160364999999997
11.456 7.86287499999999
11.457 7.563645000000038
11.458 7.262734999999992
11.459 6.9601949999999535
11.46 6.656070000000003
11.461 6.350405000000048
11.462 6.043399999999983
11.463 5.735084999999949
11.464 5.4255100000000045
11.465 5.1147799999999926
11.466 4.8029700000000455
11.467 4.490274999999992
11.468 4.176704999999965
11.469 3.862335000000012
11.47 3.5473099999999875
11.471 3.231645000000005
11.472 2.915460000000019
11.473 2.598900000000057
11.474 2.2819749999999916
11.475 1.964719999999944
11.476 1.6472749999999619
11.477 1.3296949999999987
11.478 1.0120250000000484
11.479 0.6943500000000311
11.48 0.3767200000000075
11.481 0.05913499999997754
11.482 -0.25830500000002465
11.483 -0.5755100000000117
11.484 -0.8925299999999574
11.485 -1.209274999999961
11.486 -1.525695000000049
11.487 -1.8417350000000074
11.488 -2.1573149999999828
11.489 -2.4724749999999878
11.49 -2.787125000000036
11.491 -3.1011650000000066
11.492 -3.4145999999999654
11.493 -3.727340000000013
11.494 -4.039330000000022
11.495 -4.350534999999957
11.496 -4.66084999999998
11.497 -4.970190000000082
11.498 -5.278550000000024
11.499 -5.585839999999991
11.5 -5.891919999999936
11.501 -6.196739999999972
11.502 -6.500215000000003
11.503 -6.802240000000018
11.504 -7.102775000000001
11.505 -7.401729999999968
11.506 -7.698965000000039
11.507 -7.994404999999999
11.508 -8.287979999999994
11.509 -8.579625000000027
11.51 -8.869265000000002
11.511 -9.15680999999998
11.512 -9.442189999999979
11.513 -9.725360000000004
11.514 -10.006225000000002
11.515 -10.284735
11.516 -10.560870000000033
11.517 -10.834539999999985
11.518 -11.105719999999998
11.519 -11.374380000000018
11.52 -11.640459999999985
11.521 -11.903934999999993
11.522 -12.16472500000002
11.523 -12.422814999999993
11.524 -12.678164999999986
11.525 -12.93072
11.526 -13.180424999999998
11.527 -13.427225000000027
11.528 -13.671095000000005
11.529 -13.911955
11.53 -14.149744999999992
11.531 -14.384394999999994
11.532 -14.615830000000008
11.533 -14.84399999999997
11.534 -15.068844999999989
11.535 -15.29029000000002
11.536 -15.508264999999996
11.537 -15.722705000000003
11.538 -15.933544999999997
11.539 -16.140719999999998
11.54 -16.344165000000007
11.541 -16.54383999999999
11.542 -16.739709999999995
11.543 -16.931710000000002
11.544 -17.119805000000003
11.545 -17.303949999999997
11.546 -17.48412500000001
11.547 -17.660294999999998
11.548 -17.832440000000002
11.549 -18.000545000000002
11.55 -18.164585
11.551 -18.324550000000002
11.552 -18.480409999999992
11.553 -18.632155
11.554 -18.779781
11.555 -18.9232685
11.556 -19.062598500000007
11.557 -19.1977535
11.558 -19.328716
11.559 -19.45546435
11.56 -19.577973
11.561 -19.696216149999998
11.562 -19.810161
11.563 -19.9197705
11.564 -20.025009999999998
11.565 -20.125832000000003
11.566 -20.222210500000003
11.567 -20.314084999999995
11.568 -20.401404999999997
11.569 -20.48414
11.57 -20.562214999999988
11.571 -20.635589999999997
11.572 -20.70422
11.573 -20.768065000000004
11.574 -20.827064999999997
11.575 -20.881169999999997
11.576 -20.93037000000001
11.577 -20.974610000000006
11.578 -21.013869999999994
11.579 -21.048145000000016
11.58 -21.07740500000002
11.581 -21.101624999999995
11.582 -21.120834999999996
11.583 -21.135019999999997
11.584 -21.144190000000002
11.585 -21.148400000000006
11.586 -21.147634999999983
11.587 -21.141910000000006
11.588 -21.131264999999996
11.589 -21.11573499999999
11.59 -21.095339999999997
11.591 -21.070125000000004
11.592 -21.04009000000002
11.593 -21.005259999999986
11.594 -20.965654999999987
11.595 -20.921300000000016
11.596 -20.872194999999994
11.597 -20.818319999999986
11.598 -20.759695000000008
11.599 -20.696315000000038
11.6 -20.62818999999999
11.601 -20.55526499999995
11.602 -20.477499999999992
11.603 -20.394940000000027
11.604 -20.307585000000056
11.605 -20.215385000000012
11.606 -20.118289999999927
11.607 -20.016309999999933
11.608 -19.90941500000006
11.609 -19.797610000000034
11.61 -19.68099999999995
11.611 -19.559450000000005
11.612 -19.43305000000001
11.613 -19.301799999999965
11.614 -19.165649999999985
11.615 -19.02474999999999
11.616 -18.879100000000065
11.617 -18.72870000000004
11.618 -18.573700000000002
11.619 -18.414099999999962
11.62 -18.24979999999997
11.621 -18.081100000000035
11.622 -17.907999999999983
11.623 -17.730399999999964
11.624 -17.548599999999986
11.625 -17.36260000000005
11.626 -17.172300000000035
11.627 -16.977949999999982
11.628 -16.779549999999983
11.629 -16.57710000000003
11.63 -16.370749999999965
11.631 -16.160449999999983
11.632 -15.94630000000003
11.633 -15.728349999999999
11.634 -15.506500000000024
11.635 -15.280900000000027
11.636 -15.051599999999985
11.637 -14.818499999999945
11.638 -14.581649999999973
11.639 -14.34110000000004
11.64 -14.096799999999998
11.641 -13.848699999999964
11.642 -13.597000000000001
11.643 -13.341600000000078
11.644 -13.082399999999986
11.645 -12.819549999999907
11.646 -12.553000000000042
11.647 -12.282849999999991
11.648 -12.009049999999952
11.649 -11.7316000000001
11.65 -11.450600000000033
11.651 -11.166149999999874
11.652 -10.878299999999944
11.653 -10.586899999999975
11.654 -10.292249999999981
11.655 -9.99440000000011
11.656 -9.693300000000043
11.657 -9.389249999999967
11.658 -9.082150000000109
11.659 -8.772100000000068
11.66 -8.459299999999912
11.661 -8.143799999999965
11.662 -7.825699999999998
11.663 -7.505149999999933
11.664 -7.182099999999969
11.665 -6.856650000000054
11.666 -6.529050000000057
11.667 -6.199150000000056
11.668 -5.867250000000067
11.669 -5.53339999999989
11.67 -5.197399999999977
11.671 -4.859650000000118
11.672 -4.519999999999872
11.673 -4.178549999999878
11.674 -3.8354500000000598
11.675 -3.4907000000000687
11.676 -3.1443500000000526
11.677 -2.7963500000000376
11.678 -2.4469499999998923
11.679 -2.0961499999999633
11.68 -1.7439000000001037
11.681 -1.390350000000061
11.682 -1.0355499999999824
11.683 -0.6794999999998677
11.684 -0.32239999999995883
11.685 0.03574999999991779
11.686 0.39505000000005647
11.687 0.755300000000042
11.688 1.1162999999999799
11.689 1.4781000000000168
11.69 1.8406500000000061
11.691 2.2038000000000264
11.692 2.5674499999999574
11.693 2.931699999999919
11.694 3.2964499999999646
11.695 3.6614000000000786
11.696 4.026550000000087
11.697 4.391949999999964
11.698 4.7574999999999354
11.699 5.123100000000054
11.7 5.488650000000026
11.701 5.853999999999929
11.702 6.219249999999884
11.703 6.584350000000093
11.704 6.949100000000138
11.705 7.3133999999999
11.706 7.67735000000002
11.707 8.04085000000003
11.708 8.403849999999956
11.709 8.76634999999997
11.71 9.128100000000035
11.711 9.489099999999972
11.712 9.849299999999985
11.713 10.208750000000045
11.714 10.567350000000031
11.715 10.924999999999997
11.716 11.281549999999848
11.717 11.636949999999958
11.718 11.991250000000127
11.719 12.344199999999965
11.72 12.695799999999993
11.721 13.046000000000063
11.722 13.394549999999963
11.723 13.741450000000036
11.724 14.086649999999965
11.725 14.429950000000025
11.726 14.771299999999984
11.727 15.110649999999954
11.728 15.447850000000015
11.729 15.782899999999994
11.73 16.115599999999997
11.731 16.445800000000013
11.732 16.77359999999999
11.733 17.098899999999986
11.734 17.421500000000012
11.735 17.741399999999988
11.736 18.058599999999995
11.737 18.372950000000028
11.738 18.684400000000025
11.739 18.992949999999986
11.74 19.298550000000027
11.741 19.60115
11.742 19.90069999999993
11.743 20.197150000000015
11.744 20.490400000000054
11.745 20.780500000000014
11.746 21.06740000000001
11.747 21.350949999999948
11.748 21.631249999999948
11.749 21.908250000000038
11.75 22.181850000000008
11.751 22.45189999999994
11.752 22.71844999999998
11.753 22.98150000000004
11.754 23.240799999999993
11.755 23.496505
11.756 23.748470000000026
11.757 23.996499999999994
11.758 24.240695000000024
11.759 24.48093499999998
11.76 24.717115000000028
11.761 24.949155000000054
11.762 25.177049999999983
11.763 25.400704999999945
11.764 25.620029999999993
11.765 25.83498
11.766 26.045484999999985
11.767 26.25151500000003
11.768 26.452984999999995
11.769 26.649865000000002
11.77 26.84211000000001
11.771 27.029659999999993
11.772 27.21247999999997
11.773 27.390545
11.774 27.56386500000004
11.775 27.732389999999974
11.776 27.896089999999983
11.777 28.05497500000002
11.778 28.208995
11.779 28.358139999999988
11.78 28.502439999999996
11.781 28.64187500000001
11.782 28.77641000000001
11.783 28.90604
11.784 29.030745000000003
11.785 29.15051999999999
11.786 29.265344999999996
11.787 29.375190000000007
11.788 29.480033
11.789 29.579828999999997
11.79 29.674552
11.791 29.764164249999997
11.792 29.848622499999998
11.793 29.927885249999996
11.794 30.001902
11.795 30.070626499999992
11.796 30.134020500000002
11.797 30.19202500000001
11.798 30.244589999999988
11.799 30.291664999999995
11.8 30.33322
11.801 30.369220000000002
11.802 30.399615
11.803 30.424365
11.804 30.443445000000008
11.805 30.456829999999997
11.806 30.464504999999985
11.807 30.46647500000001
11.808 30.462700000000005
11.809 30.453174999999984
11.81 30.437905000000026
11.811 30.41690500000002
11.812 30.390169999999987
11.813 30.35768999999997
11.814 30.319510000000005
11.815 30.27564499999999
11.816 30.226099999999985
11.817 30.170895
11.818 30.11007499999999
11.819 30.043625000000013
11.82 29.971589999999974
11.821 29.89401500000004
11.822 29.81089000000008
11.823 29.722224999999963
11.824 29.628074999999992
11.825 29.528444999999977
11.826 29.423420000000007
11.827 29.312999999999995
11.828 29.19715
11.829 29.075900000000065
11.83 28.949349999999978
11.831 28.817499999999992
11.832 28.680299999999953
11.833 28.537899999999965
11.834 28.39015000000002
11.835 28.237099999999998
11.836 28.079000000000036
11.837 27.915649999999975
11.838 27.747099999999964
11.839 27.573500000000006
11.84 27.39474999999998
11.841 27.21084999999998
11.842 27.021900000000038
11.843 26.827950000000033
11.844 26.62895
11.845 26.42500000000006
11.846 26.216099999999948
11.847 26.00225000000001
11.848 25.78344999999999
11.849 25.55979999999992
11.85 25.331250000000004
11.851 25.097800000000063
11.852 24.85969999999997
11.853 24.616849999999946
11.854 24.369100000000074
11.855 24.116599999999924
11.856 23.859449999999967
11.857 23.59765000000003
11.858 23.331200000000113
11.859 23.06010000000004
11.86 22.784449999999936
11.861 22.504199999999994
11.862 22.219400000000018
11.863 21.930050000000012
11.864 21.636299999999892
11.865 21.338150000000006
11.866 21.035600000000006
11.867 20.728849999999966
11.868 20.41775000000013
11.869 20.102500000000052
11.87 19.783149999999875
11.871 19.45969999999995
11.872 19.13234999999999
11.873 18.80100000000006
11.874 18.465800000000073
11.875 18.126949999999926
11.876 17.784449999999964
11.877 17.43830000000002
11.878 17.08865
11.879 16.735650000000017
11.88 16.379350000000034
11.881 16.01980000000003
11.882 15.656999999999996
11.883 15.291199999999982
11.884 14.922399999999989
11.885 14.550699999999958
11.886 14.176249999999987
11.887 13.798850000000007
11.888 13.418750000000063
11.889 13.036200000000017
11.89 12.650999999999982
11.891 12.263250000000072
11.892 11.873049999999893
11.893 11.48039999999996
11.894 11.085550000000145
11.895 10.688350000000007
11.896 10.288849999999863
11.897 9.887299999999932
11.898 9.483500000000145
11.899 9.077600000000075
11.9 8.66974999999999
11.901 8.260000000000039
11.902 7.848249999999925
11.903 7.434649999999918
11.904 7.019400000000085
11.905 6.602300000000012
11.906 6.183599999999914
11.907 5.763399999999912
11.908 5.341700000000005
11.909 4.91850000000002
11.91 4.4940000000000255
11.911 4.068299999999969
11.912 3.641400000000024
11.913 3.2134500000001105
11.914 2.784449999999883
11.915 2.3545499999999553
11.916 1.9239500000000493
11.917 1.4925500000000438
11.918 1.0605000000000335
11.919 0.6279999999999133
11.92 0.19500000000005624
11.921 -0.2383499999999636
11.922 -0.671850000000078
11.923 -1.1055499999999134
11.924 -1.5394999999999646
11.925 -1.9734000000000418
11.926 -2.4071999999999982
11.927 -2.8409000000000075
11.928 -3.2743000000000007
11.929 -3.7075000000000995
11.93 -4.140400000000009
11.931 -4.572899999999956
11.932 -5.004850000000019
11.933 -5.436199999999877
11.934 -5.867049999999999
11.935 -6.2972500000001155
11.936 -6.726649999999959
11.937 -7.15514999999993
11.938 -7.582849999999974
11.939 -8.009649999999972
11.94 -8.435350000000028
11.941 -8.859950000000143
11.942 -9.283399999999997
11.943 -9.705599999999988
11.944 -10.126449999999995
11.945 -10.545899999999872
11.946 -10.963899999999992
11.947 -11.380300000000085
11.948 -11.795050000000009
11.949 -12.20789999999989
11.95 -12.618850000000077
11.951 -13.027950000000024
11.952 -13.435049999999983
11.953 -13.840050000000007
11.954 -14.242750000000026
11.955 -14.643100000000068
11.956 -15.041049999999986
11.957 -15.43654999999998
11.958 -15.829499999999927
11.959 -16.219850000000026
11.96 -16.607450000000014
11.961 -16.992249999999917
11.962 -17.374250000000078
11.963 -17.753300000000056
11.964 -18.129349999999878
11.965 -18.50224999999997
11.966 -18.872100000000106
11.967 -19.238900000000115
11.968 -19.602300000000003
11.969 -19.962299999999946
11.97 -20.319149999999986
11.971 -20.672599999999907
11.972 -21.02244999999999
11.973 -21.36870000000006
11.974 -21.711450000000063
11.975 -22.050650000000026
11.976 -22.385999999999935
11.977 -22.717650000000052
11.978 -23.04549999999992
11.979 -23.369399999999956
11.98 -23.689500000000084
11.981 -24.00559999999989
11.982 -24.31764999999992
11.983 -24.62565
11.984 -24.929450000000035
11.985 -25.229050000000026
11.986 -25.524500000000117
11.987 -25.815650000000044
11.988 -26.102349999999884
11.989 -26.384699999999935
11.99 -26.662749999999992
11.991 -26.936299999999992
11.992 -27.20524999999998
11.993 -27.46970000000008
11.994 -27.729550000000092
11.995 -27.98480000000001
11.996 -28.23534999999997
11.997 -28.48115
11.998 -28.72229999999996
11.999 -28.958650000000024
12.0 -29.190100000000065
12.001 -29.416699999999967
12.002 -29.638449999999995
12.003 -29.85514999999999
12.004 -30.066849999999935
12.005 -30.27354999999999
12.006 -30.475100000000065
12.007 -30.671550000000053
12.008 -30.8628
12.009 -31.04869999999999
12.01 -31.229299999999995
12.011 -31.40460000000001
12.012 -31.574509999999968
12.013 -31.738934999999984
12.014 -31.897800000000014
12.015 -32.051095000000004
12.016 -32.19875499999997
12.017 -32.34077999999998
12.018 -32.47712500000004
12.019 -32.607699999999966
12.02 -32.732494999999965
12.021 -32.85152000000002
12.022 -32.96472500000001
12.023 -33.072079999999985
12.024 -33.17361500000003
12.025 -33.26930999999998
12.026 -33.359134999999974
12.027 -33.443140000000014
12.028 -33.52132500000003
12.029 -33.59369000000001
12.03 -33.66027999999999
12.031 -33.721095
12.032 -33.77617499999998
12.033 -33.82554499999999
12.034 -33.86921
12.035 -33.90722
12.036 -33.939595
12.037 -33.966339999999995
12.038 -33.98749000000001
12.039 -34.0030645
12.04 -34.01306949999999
12.041 -34.017511999999996
12.042 -34.01640075
12.043 -34.00973799999999
12.044 -33.997519249999996
12.045 -33.9797355
12.046 -33.9563855
12.047 -33.92746000000001
12.048 -33.89292999999999
12.049 -33.852789999999985
12.05 -33.80703500000001
12.051 -33.755635000000005
12.052 -33.69857
12.053 -33.635835
12.054 -33.567415000000004
12.055 -33.49330500000002
12.056 -33.41349999999997
12.057 -33.32798
12.058 -33.236760000000025
12.059 -33.13987999999999
12.06 -33.03734500000001
12.061 -32.929125000000006
12.062 -32.81528999999998
12.063 -32.695869999999985
12.064 -32.57088500000002
12.065 -32.44041
12.066 -32.30448500000003
12.067 -32.16315499999997
12.068 -32.01644999999992
12.069 -31.864455000000024
12.07 -31.70725000000004
12.071 -31.54487499999999
12.072 -31.377420000000022
12.073 -31.20492499999999
12.074 -31.027454999999964
12.075 -30.845000000000006
12.076 -30.657649999999997
12.077 -30.465600000000038
12.078 -30.26875
12.079 -30.067099999999975
12.08 -29.86079999999997
12.081 -29.64990000000004
12.082 -29.43440000000002
12.083 -29.214299999999994
12.084 -28.989650000000015
12.085 -28.76049999999998
12.086 -28.526799999999998
12.087 -28.288599999999953
12.088 -28.04599999999997
12.089 -27.798950000000076
12.09 -27.547499999999985
12.091 -27.291599999999978
12.092 -27.031350000000003
12.093 -26.766899999999904
12.094 -26.498049999999946
12.095 -26.22500000000003
12.096 -25.947800000000047
12.097 -25.666400000000017
12.098 -25.38095000000004
12.099 -25.09145000000011
12.1 -24.797950000000032
12.101 -24.500649999999872
12.102 -24.19959999999995
12.103 -23.894650000000002
12.104 -23.58610000000004
12.105 -23.27405000000001
12.106 -22.958499999999916
12.107 -22.639500000000076
12.108 -22.317200000000064
12.109 -21.99179999999995
12.11 -21.663199999999957
12.111 -21.331599999999984
12.112 -20.99705
12.113 -20.65950000000004
12.114 -20.31919999999996
12.115 -19.976199999999917
12.116 -19.630600000000026
12.117 -19.282400000000116
12.118 -18.931649999999987
12.119 -18.57860000000003
12.12 -18.22309999999997
12.121 -17.865249999999936
12.122 -17.505249999999993
12.123 -17.142950000000045
12.124 -16.778600000000136
12.125 -16.41235000000001
12.126 -16.043999999999954
12.127 -15.67369999999988
12.128 -15.301549999999914
12.129 -14.927600000000027
12.13 -14.552100000000086
12.131 -14.174900000000004
12.132 -13.79615000000004
12.133 -13.4159
12.134 -13.034200000000029
12.135 -12.651250000000022
12.136 -12.266999999999834
12.137 -11.881650000000048
12.138 -11.495150000000002
12.139 -11.107599999999989
12.14 -10.719250000000049
12.141 -10.330049999999861
12.142 -9.939999999999948
12.143 -9.54930000000003
12.144 -9.158050000000056
12.145 -8.766250000000024
12.146 -8.374000000000056
12.147 -7.981349999999949
12.148 -7.5883000000000544
12.149 -7.195050000000092
12.15 -6.801549999999914
12.151 -6.407850000000013
12.152 -6.014099999999967
12.153 -5.62034999999992
12.154 -5.2266000000000465
12.155 -4.832899999999974
12.156 -4.439449999999942
12.157 -4.046150000000005
12.158 -3.6531000000001104
12.159 -3.2603500000000576
12.16 -2.8680999999999153
12.161 -2.4764000000000035
12.162 -2.0851500000000285
12.163 -1.6945500000000586
12.164 -1.3047000000000406
12.165 -0.9156999999999221
12.166 -0.5276499999999975
12.167 -0.14070000000001442
12.168 0.2451000000000536
12.169 0.6296499999999122
12.17 1.0128999999999346
12.171 1.3947500000000002
12.172 1.7749500000000666
12.173 2.1534000000000137
12.174 2.5301000000000142
12.175 2.905000000000095
12.176 3.277900000000014
12.177 3.6487499999999713
12.178 4.01745000000002
12.179 4.383799999999917
12.18 4.747949999999931
12.181 5.109800000000115
12.182 5.469200000000028
12.183 5.826100000000042
12.184 6.180450000000011
12.185 6.5321999999999605
12.186 6.88134999999989
12.187 7.227800000000027
12.188 7.571550000000024
12.189 7.91259999999988
12.19 8.250800000000023
12.191 8.586150000000105
12.192 8.918700000000099
12.193 9.248399999999858
12.194 9.57519999999993
12.195 9.899050000000166
12.196 10.219799999999953
12.197 10.537499999999957
12.198 10.852199999999979
12.199 11.163799999999897
12.2 11.47215000000014
12.201 11.777200000000036
12.202 12.079049999999883
12.203 12.377550000000106
12.204 12.672500000000115
12.205 12.963949999999883
12.206 13.251799999999985
12.207 13.536000000000104
12.208 13.816549999999886
12.209 14.09324999999996
12.21 14.366000000000032
12.211 14.634900000000048
12.212 14.899800000000088
12.213 15.160549999999883
12.214 15.41709999999998
12.215 15.669500000000008
12.216 15.917600000000046
12.217 16.16140000000009
12.218 16.40094999999994
12.219 16.63604999999988
12.22 16.866649999999932
12.221 17.09285000000005
12.222 17.314600000000073
12.223 17.531750000000095
12.224 17.74445000000003
12.225 17.952649999999903
12.226 18.156249999999943
12.227 18.355249999999977
12.228 18.549699999999973
12.229 18.739600000000113
12.23 18.924850000000095
12.231 19.105449999999927
12.232 19.281249999999854
12.233 19.452449999999946
12.234 19.61900000000006
12.235 19.780700000000124
12.236 19.937750000000033
12.237 20.089949999999888
12.238 20.2372499999999
12.239 20.37975000000001
12.24 20.51730000000012
12.241 20.649850000000086
12.242 20.777449999999885
12.243 20.89999999999991
12.244 21.01745000000002
12.245 21.129850000000012
12.246 21.237049999999964
12.247 21.339100000000027
12.248 21.436049999999998
12.249 21.527600000000035
12.25 21.61395000000012
12.251 21.69514999999997
12.252 21.770999999999944
12.253 21.841649999999966
12.254 21.907
12.255 21.967050000000054
12.256 22.021850000000008
12.257 22.071399999999947
12.258 22.115700000000047
12.259 22.154800000000023
12.26 22.18869999999996
12.261 22.217400000000033
12.262 22.241000000000014
12.263 22.259399999999957
12.264 22.272800000000014
12.265 22.281150000000043
12.266 22.284449999999957
12.267 22.282799999999956
12.268 22.276149999999987
12.269 22.264499999999963
12.27 22.248000000000058
12.271 22.226700000000083
12.272 22.200349999999986
12.273 22.16919999999999
12.274 22.133250000000004
12.275 22.092449999999968
12.276 22.046849999999942
12.277 21.99639499999998
12.278 21.94116999999999
12.279 21.881100000000018
12.28 21.816230000000058
12.281 21.746614999999974
12.282 21.672199999999993
12.283 21.59304000000006
12.284 21.509130000000027
12.285 21.42041999999996
12.286 21.326959999999964
12.287 21.228775000000027
12.288 21.125890000000005
12.289 21.018345
12.29 20.906140000000008
12.291 20.789284999999996
12.292 20.667839999999977
12.293 20.54185499999997
12.294 20.411355000000007
12.295 20.27636000000001
12.296 20.136919999999993
12.297 19.99307500000001
12.298 19.844854999999992
12.299 19.692324999999975
12.3 19.535535000000024
12.301 19.37451500000002
12.302 19.20932
12.303 19.03997999999998
12.304 18.866549999999993
12.305 18.68906000000001
12.306 18.507565000000003
12.307 18.322119999999998
12.308 18.132759999999998
12.309 17.939530000000005
12.31 17.742474999999985
12.311 17.541645
12.312 17.337105000000008
12.313 17.128910000000005
12.314 16.91710000000001
12.315 16.701749999999993
12.316 16.482919999999986
12.317 16.260665000000003
12.318 16.035055000000003
12.319 15.806144999999997
12.32 15.574014999999996
12.321 15.338750000000001
12.322 15.100407000000004
12.323 14.859062000000002
12.324 14.614797
12.325 14.367683500000004
12.326 14.117796499999999
12.327 13.865212000000001
12.328 13.610000945
12.329 13.352237
12.33 13.091992554999997
12.331 12.8293375
12.332 12.564341999999998
12.333 12.297068499999996
12.334 12.0275825
12.335 11.755948000000002
12.336 11.482224000000006
12.337 11.206466500000003
12.338 10.92873249999999
12.339 10.649084999999996
12.34 10.367570000000004
12.341 10.08424
12.342 9.799150000000003
12.343 9.512349999999998
12.344 9.223900000000002
12.345 8.933845000000003
12.346 8.642239999999997
12.347 8.34913499999999
12.348 8.054580000000007
12.349 7.758640000000007
12.35 7.461374999999988
12.351 7.1628449999999955
12.352 6.863125000000007
12.353 6.562275000000002
12.354 6.260360000000004
12.355 5.957459999999994
12.356 5.65365
12.357 5.349020000000007
12.358 5.0436249999999925
12.359 4.7375550000000075
12.36 4.430920000000004
12.361 4.123790000000005
12.362 3.8162449999999937
12.363 3.5083999999999893
12.364 3.200329999999995
12.365 2.892104999999991
12.366 2.5838449999999966
12.367 2.2756399999999997
12.368 1.9675499999999984
12.369 1.6596500000000185
12.37 1.3520450000000093
12.371 1.044829999999981
12.372 0.7380499999999927
12.373 0.43179500000001
12.374 0.12614000000001502
12.375 -0.17887500000000023
12.376 -0.48315000000000163
12.377 -0.7866150000000087
12.378 -1.089230000000008
12.379 -1.3909299999999987
12.38 -1.6916500000000019
12.381 -1.9913299999999978
12.382 -2.289904999999985
12.383 -2.587309999999986
12.384 -2.8834900000000023
12.385 -3.178395000000018
12.386 -3.4719450000000047
12.387 -3.7640999999999933
12.388 -4.054805000000008
12.389 -4.343969999999995
12.39 -4.631535000000002
12.391 -4.917455000000011
12.392 -5.201659999999999
12.393 -5.484069999999981
12.394 -5.7646299999999835
12.395 -6.043270000000004
12.396 -6.3199200000000175
12.397 -6.5945200000000055
12.398 -6.866979999999999
12.399 -7.137235
12.4 -7.405234999999992
12.401 -7.6708850000000055
12.402 -7.934125
12.403 -8.194889999999996
12.404 -8.453090000000007
12.405 -8.708670000000001
12.406 -8.961555
12.407 -9.211674999999998
12.408 -9.458969999999997
12.409 -9.703369999999998
12.41 -9.944799999999992
12.411 -10.183204999999996
12.412 -10.418533500000002
12.413 -10.650706500000005
12.414 -10.879672500000002
12.415 -11.105384
12.416 -11.327784000000001
12.417 -11.546820999999998
12.418 -11.762447
12.419 -11.974614
12.42 -12.18328015
12.421 -12.38840385
12.422 -12.589943350000002
12.423 -12.78785915
12.424 -12.9821135
12.425 -13.172671500000002
12.426 -13.359496499999999
12.427 -13.542553499999999
12.428 -13.721804500000001
12.429 -13.897216500000006
12.43 -14.068765000000003
12.431 -14.236409999999989
12.432 -14.400109999999996
12.433 -14.559835000000005
12.434 -14.715560000000002
12.435 -14.86724499999999
12.436 -15.014864999999991
12.437 -15.15838000000001
12.438 -15.297740000000001
12.439 -15.432925000000001
12.44 -15.563899999999995
12.441 -15.690639999999997
12.442 -15.813115
12.443 -15.931285000000006
12.444 -16.04511500000001
12.445 -16.15455999999999
12.446 -16.259590000000006
12.447 -16.360184999999984
12.448 -16.45632
12.449 -16.54795000000002
12.45 -16.635024999999988
12.451 -16.71754
12.452 -16.79546999999999
12.453 -16.868764999999982
12.454 -16.937385000000006
12.455 -17.00129500000003
12.456 -17.06049999999999
12.457 -17.11496
12.458 -17.164625
12.459 -17.20949499999999
12.46 -17.24951500000002
12.461 -17.284695000000003
12.462 -17.315009999999997
12.463 -17.340429999999994
12.464 -17.360995000000003
12.465 -17.37663999999998
12.466 -17.38734999999999
12.467 -17.393150000000016
12.468 -17.394055
12.469 -17.390050000000002
12.47 -17.381129999999995
12.471 -17.367329999999974
12.472 -17.348630000000014
12.473 -17.325064999999977
12.474 -17.296665000000008
12.475 -17.263415000000077
12.476 -17.22532499999997
12.477 -17.18247999999995
12.478 -17.134889999999984
12.479 -17.082505000000012
12.48 -17.025415000000017
12.481 -16.963669999999972
12.482 -16.897219999999994
12.483 -16.82613500000006
12.484 -16.750329999999995
12.485 -16.669949999999993
12.486 -16.58505000000001
12.487 -16.495449999999988
12.488 -16.40130000000002
12.489 -16.302549999999954
12.49 -16.1993
12.491 -16.09150000000002
12.492 -15.979100000000027
12.493 -15.862250000000037
12.494 -15.740850000000012
12.495 -15.614849999999977
12.496 -15.484399999999946
12.497 -15.349450000000028
12.498 -15.209949999999989
12.499 -15.065999999999951
12.5 -14.917550000000027
12.501 -14.764650000000016
12.502 -14.607349999999977
12.503 -14.445600000000027
12.504 -14.279450000000052
12.505 -14.108999999999996
12.506 -13.934199999999977
12.507 -13.755099999999965
12.508 -13.57184999999997
12.509 -13.384350000000042
12.51 -13.192649999999983
12.511 -12.996850000000002
12.512 -12.797050000000043
12.513 -12.593299999999994
12.514 -12.385600000000032
12.515 -12.174099999999987
12.516 -11.958699999999999
12.517 -11.73954999999999
12.518 -11.516799999999968
12.519 -11.290399999999961
12.52 -11.06045
12.521 -10.827000000000059
12.522 -10.590100000000026
12.523 -10.349849999999934
12.524 -10.106250000000045
12.525 -9.859350000000072
12.526 -9.609199999999902
12.527 -9.355850000000027
12.528 -9.099400000000049
12.529 -8.839849999999968
12.53 -8.577249999999932
12.531 -8.31159999999994
12.532 -8.042899999999992
12.533 -7.771399999999956
12.534 -7.497100000000007
12.535 -7.2197000000001275
12.536 -6.9395499999999615
12.537 -6.656749999999975
12.538 -6.371050000000128
12.539 -6.082749999999915
12.54 -5.791900000000003
12.541 -5.498400000000098
12.542 -5.202499999999895
12.543 -4.904099999999967
12.544 -4.603250000000115
12.545 -4.300100000000084
12.546 -3.994599999999904
12.547 -3.686999999999961
12.548 -3.3772500000001093
12.549 -3.0654499999999487
12.55 -2.7516
12.551 -2.4358000000000364
12.552 -2.11819999999998
12.553 -1.7988499999999767
12.554 -1.477849999999975
12.555 -1.1551000000000269
12.556 -0.8308000000000273
12.557 -0.5050499999999236
12.558 -0.1778999999998629
12.559 0.15060000000000767
12.56 0.48039999999988786
12.561 0.8114499999999775
12.562 1.1436499999999823
12.563 1.4768000000000072
12.564 1.8109500000000265
12.565 2.1460499999998923
12.566 2.482000000000005
12.567 2.8187500000000436
12.568 3.156150000000087
12.569 3.494199999999961
12.57 3.832849999999867
12.571 4.171850000000108
12.572 4.51125000000014
12.573 4.85090000000004
12.574 5.190799999999982
12.575 5.530949999999965
12.576 5.871049999999975
12.577 6.211149999999985
12.578 6.5510999999999004
12.579 6.8908999999998946
12.58 7.23045000000002
12.581 7.56960000000001
12.582 7.908300000000063
12.583 8.246550000000004
12.584 8.584300000000038
12.585 8.921250000000144
12.586 9.257449999999952
12.587 9.59289999999998
12.588 9.927499999999936
12.589 10.261200000000018
12.59 10.593900000000108
12.591 10.92554999999988
12.592 11.256099999999973
12.593 11.585500000000064
12.594 11.91374999999998
12.595 12.240800000000005
12.596 12.566499999999964
12.597 12.890899999999997
12.598 13.213950000000047
12.599 13.535549999999994
12.6 13.85570000000001
12.601 14.174349999999947
12.602 14.491399999999945
12.603 14.806800000000035
12.604 15.120550000000035
12.605 15.432599999999978
12.606 15.74285
12.607 16.05119999999998
12.608 16.357650000000007
12.609 16.662100000000045
12.61 16.964400000000005
12.611 17.264450000000018
12.612 17.562299999999976
12.613 17.857849999999928
12.614 18.150950000000044
12.615 18.441450000000053
12.616 18.72929999999998
12.617 19.014500000000005
12.618 19.296799999999994
12.619 19.57619999999995
12.62 19.852649999999983
12.621 20.125999999999998
12.622 20.396249999999995
12.623 20.663250000000062
12.624 20.926950000000037
12.625 21.187299999999958
12.626 21.444210000000005
12.627 21.697655000000022
12.628 21.947589999999924
12.629 22.19402500000002
12.63 22.436864999999997
12.631 22.67602499999993
12.632 22.911515000000048
12.633 23.143365000000053
12.634 23.371539999999992
12.635 23.59596999999998
12.636 23.81661999999998
12.637 24.033499999999993
12.638 24.246610000000025
12.639 24.45587500000002
12.64 24.661280000000005
12.641 24.862819999999992
12.642 25.06044999999999
12.643 25.254139999999992
12.644 25.443824999999993
12.645 25.629484999999985
12.646 25.811069999999997
12.647 25.98853500000004
12.648 26.161830000000002
12.649 26.330864999999985
12.65 26.495615000000004
12.651 26.656044999999985
12.652 26.812074999999997
12.653 26.963650000000012
12.654 27.110719999999986
12.655 27.253234999999993
12.656 27.391140000000007
12.657 27.524389999999997
12.658 27.652950000000004
12.659 27.776785000000004
12.66 27.895859999999995
12.661 28.010156000000002
12.662 28.119656000000003
12.663 28.224338999999997
12.664 28.32420155
12.665 28.419237499999994
12.666 28.509450450000003
12.667 28.594837499999997
12.668 28.675411999999994
12.669 28.751175
12.67 28.822139999999997
12.671 28.888320000000007
12.672 28.94970500000001
12.673 29.006325
12.674 29.058160000000004
12.675 29.105215
12.676 29.147489999999998
12.677 29.184960000000004
12.678 29.217635
12.679 29.24545999999999
12.68 29.268445000000003
12.681 29.286580000000008
12.682 29.299800000000005
12.683 29.30809499999999
12.684 29.31139999999997
12.685 29.3097
12.686 29.30299500000003
12.687 29.29123500000001
12.688 29.274379999999965
12.689 29.252399999999973
12.69 29.22527500000003
12.691 29.19300500000004
12.692 29.15556500000002
12.693 29.11293499999997
12.694 29.065134999999977
12.695 29.01214000000001
12.696 28.95397999999995
12.697 28.890694999999987
12.698 28.822290000000017
12.699 28.748774999999995
12.7 28.670170000000013
12.701 28.586500000000058
12.702 28.497849999999968
12.703 28.404299999999942
12.704 28.305750000000035
12.705 28.20230000000002
12.706 28.094099999999983
12.707 27.981049999999986
12.708 27.863300000000034
12.709 27.740850000000044
12.71 27.61370000000001
12.711 27.48199999999994
12.712 27.345750000000013
12.713 27.204899999999988
12.714 27.059549999999994
12.715 26.90980000000006
12.716 26.75559999999995
12.717 26.59695000000002
12.718 26.43390000000006
12.719 26.26654999999993
12.72 26.094850000000015
12.721 25.918749999999985
12.722 25.73829999999999
12.723 25.55355000000009
12.724 25.364549999999998
12.725 25.17140000000001
12.726 24.974
12.727 24.772249999999858
12.728 24.56639999999996
12.729 24.35645000000014
12.73 24.142299999999928
12.731 23.92409999999994
12.732 23.701899999999977
12.733 23.47575000000001
12.734 23.245700000000014
12.735 23.011849999999935
12.736 22.774200000000125
12.737 22.532800000000034
12.738 22.287749999999953
12.739 22.039100000000033
12.74 21.786900000000074
12.741 21.53125000000002
12.742 21.27214999999988
12.743 21.009799999999885
12.744 20.744100000000092
12.745 20.47500000000001
12.746 20.20289999999994
12.747 19.927599999999995
12.748 19.649050000000027
12.749 19.367500000000078
12.75 19.0829
12.751 18.795249999999964
12.752 18.50464999999992
12.753 18.211050000000068
12.754 17.914550000000006
12.755 17.615149999999915
12.756 17.312900000000102
12.757 17.007900000000006
12.758 16.700099999999996
12.759 16.38950000000007
12.76 16.07629999999995
12.761 15.760599999999936
12.762 15.442350000000049
12.763 15.121700000000034
12.764 14.798649999999899
12.765 14.473199999999983
12.766 14.145550000000013
12.767 13.815799999999934
12.768 13.484050000000039
12.769 13.15035000000013
12.77 12.814849999999952
12.771 12.477600000000006
12.772 12.138650000000084
12.773 11.79819999999991
12.774 11.456299999999981
12.775 11.113100000000042
12.776 10.76859999999992
12.777 10.422899999999908
12.778 10.076150000000103
12.779 9.728500000000077
12.78 9.37999999999998
12.781 9.03064999999998
12.782 8.680399999999935
12.783 8.329450000000085
12.784 7.977999999999978
12.785 7.625849999999892
12.786 7.273150000000096
12.787 6.919950000000043
12.788 6.566199999999932
12.789 6.212100000000005
12.79 5.857549999999969
12.791 5.502599999999969
12.792 5.147450000000074
12.793 4.791850000000069
12.794 4.436049999999997
12.795 4.080149999999977
12.796 3.7238999999999676
12.797 3.3675500000000107
12.798 3.011250000000028
12.799 2.6548999999998975
12.8 2.2987000000000353
12.801 1.9426500000000944
12.802 1.5867499999999009
12.803 1.2312999999999907
12.804 0.8763000000000174
12.805 0.5217499999999806
12.806 0.16790000000009575
12.807 -0.18515000000003667
12.808 -0.5374500000000435
12.809 -0.8888500000000035
12.81 -1.2391999999999959
12.811 -1.5884499999998734
12.812 -1.9365000000000354
12.813 -2.2832500000000144
12.814 -2.6286000000000365
12.815 -2.972400000000007
12.816 -3.3147499999998735
12.817 -3.6555500000000354
12.818 -3.994700000000025
12.819 -4.332249999999989
12.82 -4.668000000000033
12.821 -5.001900000000011
12.822 -5.334149999999989
12.823 -5.664600000000047
12.824 -5.993049999999944
12.825 -6.319599999999974
12.826 -6.644250000000136
12.827 -6.966849999999989
12.828 -7.287399999999882
12.829 -7.605999999999932
12.83 -7.922500000000047
12.831 -8.236700000000159
12.832 -8.548700000000041
12.833 -8.858499999999866
12.834 -9.165899999999914
12.835 -9.470800000000065
12.836 -9.77330000000009
12.837 -10.073250000000069
12.838 -10.370550000000055
12.839 -10.665149999999901
12.84 -10.95689999999986
12.841 -11.245800000000104
12.842 -11.531850000000114
12.843 -11.814749999999874
12.844 -12.094499999999904
12.845 -12.371250000000126
12.846 -12.644550000000079
12.847 -12.914549999999863
12.848 -13.181200000000024
12.849 -13.44429999999997
12.85 -13.703949999999999
12.851 -13.96005000000016
12.852 -14.212549999999963
12.853 -14.461300000000001
12.854 -14.70634999999991
12.855 -14.947799999999974
12.856 -15.185450000000134
12.857 -15.419350000000012
12.858 -15.649599999999902
12.859 -15.875999999999909
12.86 -16.09845000000009
12.861 -16.317149999999987
12.862 -16.532099999999954
12.863 -16.743100000000087
12.864 -16.950249999999993
12.865 -17.15359999999999
12.866 -17.352999999999984
12.867 -17.548449999999978
12.868 -17.739899999999995
12.869 -17.92740000000001
12.87 -18.110850000000074
12.871 -18.290299999999988
12.872 -18.465749999999925
12.873 -18.636799999999926
12.874 -18.80365000000005
12.875 -18.966400000000082
12.876 -19.124799999999976
12.877 -19.278849999999903
12.878 -19.42849999999989
12.879 -19.573800000000084
12.88 -19.71465000000002
12.881 -19.850949999999923
12.882 -19.982800000000083
12.883 -20.11015000000001
12.884 -20.232899999999933
12.885 -20.351050000000022
12.886 -20.46470000000005
12.887 -20.57375000000007
12.888 -20.678250000000055
12.889 -20.77820000000001
12.89 -20.873549999999955
12.891 -20.964349999999868
12.892 -21.050599999999918
12.893 -21.132250000000134
12.894 -21.209349999999976
12.895 -21.28204999999987
12.896 -21.350100000000136
12.897 -21.41360000000002
12.898 -21.47269999999996
12.899 -21.5271500000001
12.9 -21.5771
12.901 -21.62249999999996
12.902 -21.663299999999992
12.903 -21.69959999999997
12.904 -21.731249999999964
12.905 -21.758300000000037
12.906 -21.780700000000042
12.907 -21.79844999999998
12.908 -21.8116
12.909 -21.82004999999997
12.91 -21.82379999999999
12.911 -21.822900000000033
12.912 -21.81730000000003
12.913 -21.80699999999999
12.914 -21.79199999999999
12.915 -21.772350000000014
12.916 -21.748049999999967
12.917 -21.71899999999999
12.918 -21.68535000000001
12.919 -21.647149999999993
12.92 -21.60440000000003
12.921 -21.557150000000007
12.922 -21.50534999999995
12.923 -21.449149999999957
12.924 -21.388599999999993
12.925 -21.323650000000004
12.926 -21.254445000000022
12.927 -21.18102500000005
12.928 -21.10339999999997
12.929 -21.021674999999966
12.93 -20.93589500000003
12.931 -20.84607000000004
12.932 -20.752289999999977
12.933 -20.654544999999974
12.934 -20.552889999999984
12.935 -20.447374999999976
12.936 -20.338015000000023
12.937 -20.224835000000024
12.938 -20.10781500000002
12.939 -19.987020000000005
12.94 -19.862455000000008
12.941 -19.734094999999993
12.942 -19.601964999999996
12.943 -19.466065000000015
12.944 -19.32640999999999
12.945 -19.18302999999997
12.946 -19.035904999999996
12.947 -18.885035000000027
12.948 -18.730479999999993
12.949 -18.572249999999986
12.95 -18.410339999999984
12.951 -18.244794999999975
12.952 -18.075645000000016
12.953 -17.902949999999997
12.954 -17.726769999999988
12.955 -17.547145000000032
12.956 -17.36413500000003
12.957 -17.177814999999985
12.958 -16.988234999999978
12.959 -16.795479999999994
12.96 -16.59965
12.961 -16.40079000000002
12.962 -16.198990000000006
12.963 -15.994345
12.964 -15.786935000000005
12.965 -15.576824999999978
12.966 -15.364094999999992
12.967 -15.148835000000007
12.968 -14.93111500000001
12.969 -14.710999999999999
12.97 -14.488539999999988
12.971 -14.263809999999996
12.972 -14.036875000000002
12.973 -13.807785000000008
12.974 -13.576599999999994
12.975 -13.343354999999994
12.976 -13.108095000000006
12.977 -12.870868500000002
12.978 -12.631713999999997
12.979 -12.3906765
12.98 -12.147793500000002
12.981 -11.903102999999998
12.982 -11.6566445
12.983 -11.408459850000002
12.984 -11.1585939
12.985 -10.90709265
12.986 -10.654004099999998
12.987 -10.399381999999997
12.988 -10.1432825
12.989 -9.885762499999998
12.99 -9.626882000000002
12.991 -9.366709500000002
12.992 -9.105314
12.993 -8.842762500000003
12.994 -8.579134
12.995 -8.314503
12.996 -8.048957499999997
12.997 -7.782569999999992
12.998 -7.5154100000000055
12.999 -7.247570000000003
13.0 -6.979129999999992
13.001 -6.710155000000004
13.002 -6.440730000000004
13.003 -6.170929999999995
13.004 -5.900825000000002
13.005 -5.630480000000002
13.006 -5.359964999999999
13.007 -5.089334999999999
13.008 -4.818654999999994
13.009 -4.547999999999998
13.01 -4.277404999999999
13.011 -4.006939999999991
13.012 -3.736655000000002
13.013 -3.46659
13.014 -3.1968250000000142
13.015 -2.9274050000000154
13.016 -2.658364999999995
13.017 -2.3897850000000007
13.018 -2.121714999999986
13.019 -1.8542149999999913
13.02 -1.58736
13.021 -1.321210000000011
13.022 -1.0558250000000007
13.023 -0.7912749999999932
13.024 -0.5276300000000125
13.025 -0.26496999999999893
13.026 -0.0033800000000033456
13.027 0.2570900000000006
13.028 0.5163650000000091
13.029 0.7743500000000113
13.03 1.0309700000000035
13.031 1.2861649999999867
13.032 1.5398750000000057
13.033 1.7920150000000097
13.034 2.0425149999999963
13.035 2.2913249999999925
13.036 2.538379999999997
13.037 2.78361500000001
13.038 3.026984999999994
13.039 3.268444999999999
13.04 3.5079300000000027
13.041 3.7453999999999916
13.042 3.980824999999998
13.043 4.2141500000000045
13.044 4.445350000000002
13.045 4.674384999999999
13.046 4.901210000000001
13.047 5.1257949999999965
13.048 5.348099999999997
13.049 5.568100000000002
13.05 5.785744999999996
13.051 6.000989999999995
13.052 6.213795000000008
13.053 6.42412
13.054 6.631924999999998
13.055 6.837145000000006
13.056 7.039725000000001
13.057 7.239624999999994
13.058 7.436772999999993
13.059 7.631104000000002
13.06 7.8225655000000005
13.061 8.011088499999998
13.062 8.196608
13.063 8.379059499999999
13.064 8.558381500000003
13.065 8.734511000000003
13.066 8.907389
13.067 9.076958
13.068 9.243163549999998
13.069 9.405957974999998
13.07 9.5652969
13.071 9.721140525000001
13.072 9.87345305
13.073 10.0222065
13.074 10.167375000000002
13.075 10.308937499999999
13.076 10.446881
13.077 10.581192500000004
13.078 10.71186
13.079 10.838878999999999
13.08 10.962248500000003
13.081 11.081959999999995
13.082 11.198009999999995
13.083 11.310395000000002
13.084 11.41912
13.085 11.52417
13.086 11.625535000000001
13.087 11.723215000000003
13.088 11.817190000000002
13.089 11.907444999999987
13.09 11.993959999999989
13.091 12.076695000000012
13.092 12.155645000000002
13.093 12.230789999999997
13.094 12.30208
13.095 12.369490000000003
13.096 12.43297500000001
13.097 12.492514999999996
13.098 12.548079999999992
13.099 12.599620000000003
13.1 12.647104999999998
13.101 12.690505000000007
13.102 12.729780000000002
13.103 12.76490500000001
13.104 12.795860000000006
13.105 12.822634999999986
13.106 12.845199999999982
13.107 12.863519999999983
13.108 12.877630000000027
13.109 12.887500000000006
13.11 12.893135000000001
13.111 12.894535000000001
13.112 12.891714999999992
13.113 12.88471000000001
13.114 12.873510000000007
13.115 12.858185000000008
13.116 12.838744999999971
13.117 12.815185000000003
13.118 12.787575000000043
13.119 12.755954999999972
13.12 12.720349999999994
13.121 12.680795000000014
13.122 12.63732499999998
13.123 12.589965000000007
13.124 12.538770000000005
13.125 12.483755
13.126 12.424915000000016
13.127 12.362305000000003
13.128 12.295925000000004
13.129 12.225794999999986
13.13 12.151945
13.131 12.074340000000012
13.132 11.992989999999983
13.133 11.907915000000006
13.134 11.819110000000016
13.135 11.726565000000008
13.136 11.63030999999995
13.137 11.530329999999942
13.138 11.426585000000061
13.139 11.319109999999993
13.14 11.207954999999972
13.141 11.093119999999994
13.142 10.974564999999965
13.143 10.85237500000006
13.144 10.726599999999996
13.145 10.597194999999951
13.146 10.464200000000028
13.147 10.327670000000005
13.148 10.187644999999982
13.149 10.044220000000013
13.15 9.897399999999994
13.151 9.747175000000048
13.152 9.593690000000032
13.153 9.436954999999992
13.154 9.276999999999983
13.155 9.113934999999996
13.156 8.94771000000006
13.157 8.778499999999994
13.158 8.606299999999994
13.159 8.430999999999976
13.16 8.25289999999996
13.161 8.072000000000026
13.162 7.8881499999999996
13.163 7.701549999999946
13.164 7.5122999999999855
13.165 7.320350000000059
13.166 7.125699999999992
13.167 6.928449999999992
13.168 6.728750000000068
13.169 6.526449999999951
13.17 6.321599999999962
13.171 6.114399999999995
13.172 5.904849999999965
13.173 5.69290000000007
13.174 5.478649999999998
13.175 5.262149999999983
13.176 5.043449999999998
13.177 4.8226499999999906
13.178 4.599700000000075
13.179 4.374749999999997
13.18 4.147799999999931
13.181 3.9189499999999975
13.182 3.6883000000000576
13.183 3.455899999999998
13.184 3.221799999999966
13.185 2.9859999999999607
13.186 2.748700000000052
13.187 2.509900000000065
13.188 2.2696999999999474
13.189 2.0282499999999675
13.19 1.7855500000000384
13.191 1.5415999999999868
13.192 1.2965999999999673
13.193 1.0505499999999799
13.194 0.803450000000025
13.195 0.5554500000000233
13.196 0.3065499999999749
13.197 0.05680000000002697
13.198 -0.1937500000000203
13.199 -0.44494999999998563
13.2 -0.6968999999999899
13.201 -0.9495500000000594
13.202 -1.2028499999999602
13.203 -1.456749999999979
13.204 -1.7111499999999946
13.205 -1.9661499999999548
13.206 -2.221600000000025
13.207 -2.4775000000000316
13.208 -2.733849999999975
13.209 -2.990399999999987
13.21 -3.2471500000000666
13.211 -3.504250000000049
13.212 -3.761549999999926
13.213 -4.018800000000003
13.214 -4.275950000000046
13.215 -4.533100000000002
13.216 -4.79009999999995
13.217 -5.046799999999969
13.218 -5.30315
13.219 -5.559050000000006
13.22 -5.814500000000076
13.221 -6.069400000000003
13.222 -6.323549999999976
13.223 -6.576949999999998
13.224 -6.8295500000000064
13.225 -7.081150000000022
13.226 -7.3318499999999895
13.227 -7.581599999999939
13.228 -7.830149999999997
13.229 -8.077550000000054
13.23 -8.32369999999999
13.231 -8.56849999999994
13.232 -8.812100000000003
13.233 -9.054250000000048
13.234 -9.294850000000041
13.235 -9.534049999999992
13.236 -9.771724999999963
13.237 -10.00778999999995
13.238 -10.242219999999964
13.239 -10.47491000000008
13.24 -10.705925000000036
13.241 -10.935214999999946
13.242 -11.162645000000001
13.243 -11.38821500000003
13.244 -11.611869999999993
13.245 -11.833569999999959
13.246 -12.053315000000019
13.247 -12.27101500000001
13.248 -12.486569999999984
13.249 -12.69998000000003
13.25 -12.911199999999981
13.251 -13.120100000000006
13.252 -13.326669999999973
13.253 -13.530859999999997
13.254 -13.732535000000054
13.255 -13.93167499999996
13.256 -14.12821
13.257 -14.322065000000034
13.258 -14.513174999999979
13.259 -14.701484999999964
13.26 -14.886935000000015
13.261 -15.069450000000002
13.262 -15.249009999999997
13.263 -15.425545000000021
13.264 -15.598979999999987
13.265 -15.769314999999981
13.266 -15.936510000000032
13.267 -16.100520000000014
13.268 -16.261309999999984
13.269 -16.41886999999998
13.27 -16.57319
13.271 -16.724225000000004
13.272 -16.87193
13.273 -17.01631000000001
13.274 -17.157385
13.275 -17.29508000000001
13.276 -17.42937499999999
13.277 -17.560250000000014
13.278 -17.68768000000001
13.279 -17.81162499999997
13.28 -17.932044999999988
13.281 -18.04892500000001
13.282 -18.1622
13.283 -18.271840000000005
13.284 -18.377809999999993
13.285 -18.48005999999999
13.286 -18.578525000000003
13.287 -18.67317999999999
13.288 -18.763985000000012
13.289 -18.85087
13.29 -18.93381499999999
13.291 -19.012780000000006
13.292 -19.087720000000004
13.293 -19.158599999999996
13.294 -19.225389999999994
13.295 -19.288057
13.296 -19.3465735
13.297 -19.400921999999998
13.298 -19.451079499999995
13.299 -19.49702654
13.3 -19.538751
13.301 -19.57624096
13.302 -19.609488999999996
13.303 -19.638488999999996
13.304 -19.663235000000004
13.305 -19.683734500000003
13.306 -19.699991999999998
13.307 -19.711994999999995
13.308 -19.719759999999997
13.309 -19.72329500000001
13.31 -19.722610000000014
13.311 -19.717715000000002
13.312 -19.708615
13.313 -19.69532
13.314 -19.67783
13.315 -19.656169999999985
13.316 -19.63033999999998
13.317 -19.600335000000005
13.318 -19.56616500000002
13.319 -19.52782000000002
13.32 -19.485305000000004
13.321 -19.438634999999984
13.322 -19.387809999999977
13.323 -19.332789999999996
13.324 -19.273555000000027
13.325 -19.210155000000004
13.326 -19.142569999999964
13.327 -19.070740000000015
13.328 -18.994720000000026
13.329 -18.914509999999996
13.33 -18.830059999999996
13.331 -18.741399999999988
13.332 -18.648569999999992
13.333 -18.55155
13.334 -18.450340000000008
13.335 -18.345004999999972
13.336 -18.235550000000007
13.337 -18.12198000000001
13.338 -18.004329999999964
13.339 -17.882625000000026
13.34 -17.75689999999998
13.341 -17.627215000000014
13.342 -17.493590000000005
13.343 -17.356079999999995
13.344 -17.214704999999988
13.345 -17.069419999999994
13.346 -16.920315000000087
13.347 -16.76748499999997
13.348 -16.610884999999996
13.349 -16.450510000000016
13.35 -16.286454999999993
13.351 -16.118725
13.352 -15.947269999999971
13.353 -15.772179999999983
13.354 -15.593525000000014
13.355 -15.411250000000026
13.356 -15.225400000000011
13.357 -15.035949999999982
13.358 -14.843049999999947
13.359 -14.646650000000022
13.36 -14.446700000000053
13.361 -14.243399999999944
13.362 -14.036749999999948
13.363 -13.826700000000008
13.364 -13.613349999999983
13.365 -13.396750000000019
13.366 -13.176950000000007
13.367 -12.954000000000004
13.368 -12.72790000000001
13.369 -12.498800000000035
13.37 -12.266750000000052
13.371 -12.031749999999972
13.372 -11.793799999999973
13.373 -11.55304999999997
13.374 -11.30955000000003
13.375 -11.063350000000034
13.376 -10.814499999999958
13.377 -10.56304999999995
13.378 -10.309100000000045
13.379 -10.05265000000007
13.38 -9.793799999999967
13.381 -9.532599999999974
13.382 -9.269149999999952
13.383 -9.003449999999985
13.384 -8.735450000000016
13.385 -8.465399999999997
13.386 -8.193250000000043
13.387 -7.919050000000041
13.388 -7.642899999999939
13.389 -7.364749999999934
13.39 -7.084700000000062
13.391 -6.802750000000062
13.392 -6.518949999999996
13.393 -6.233449999999956
13.394 -5.946249999999945
13.395 -5.657299999999987
13.396 -5.36670000000003
13.397 -5.0745000000000475
13.398 -4.780799999999988
13.399 -4.485649999999997
13.4 -4.189049999999989
13.401 -3.891099999999998
13.402 -3.5919000000000576
13.403 -3.2914499999999944
13.404 -2.989799999999956
13.405 -2.6871999999999834
13.406 -2.383550000000043
13.407 -2.0789499999999963
13.408 -1.7735499999999362
13.409 -1.467299999999977
13.41 -1.160350000000039
13.411 -0.8528500000000439
13.412 -0.5447999999999911
13.413 -0.236149999999994
13.414 0.07280000000001868
13.415 0.3820499999999602
13.416 0.6916999999999514
13.417 1.0015500000000108
13.418 1.3115499999999911
13.419 1.621700000000066
13.42 1.9319000000000282
13.421 2.24209999999999
13.422 2.552249999999978
13.423 2.8622499999999587
13.424 3.172100000000018
13.425 3.4817500000000092
13.426 3.7910999999999846
13.427 4.100150000000031
13.428 4.408800000000029
13.429 4.716949999999942
13.43 5.024650000000006
13.431 5.3317000000000645
13.432 5.6380499999999705
13.433 5.943799999999933
13.434 6.248750000000056
13.435 6.552800000000046
13.436 6.855899999999929
13.437 7.158100000000024
13.438 7.459200000000006
13.439 7.759149999999986
13.44 8.05795000000005
13.441 8.355450000000017
13.442 8.651649999999975
13.443 8.946449999999977
13.444 9.239749999999987
13.445 9.531499999999946
13.446 9.82175
13.447 10.110250000000022
13.448 10.397000000000011
13.449 10.682000000000052
13.45 10.965099999999966
13.451 11.246349999999989
13.452 11.525550000000047
13.453 11.802649999999998
13.454 12.07774999999996
13.455 12.350700000000012
13.456 12.621400000000035
13.457 12.889799999999967
13.458 13.15585000000001
13.459 13.419549999999989
13.46 13.680850000000014
13.461 13.93964999999997
13.462 14.195849999999993
13.463 14.449600000000004
13.464 14.700749999999996
13.465 14.94920000000002
13.466 15.194999999999965
13.467 15.43804999999997
13.468 15.678250000000002
13.469 15.915650000000031
13.47 16.150249999999975
13.471 16.381895000000014
13.472 16.610610000000054
13.473 16.836309999999997
13.474 17.05898999999995
13.475 17.278594999999964
13.476 17.49498500000007
13.477 17.708215000000056
13.478 17.918274999999955
13.479 18.125024999999987
13.48 18.328425000000042
13.481 18.528480000000023
13.482 18.725174999999986
13.483 18.91841999999994
13.484 19.10815499999996
13.485 19.294370000000033
13.486 19.477025000000022
13.487 19.656100000000006
13.488 19.831539999999983
13.489 20.003294999999984
13.49 20.171375000000012
13.491 20.335709999999995
13.492 20.496264999999994
13.493 20.65303
13.494 20.805960000000024
13.495 20.955015000000003
13.496 21.100134999999963
13.497 21.241325000000014
13.498 21.37853500000001
13.499 21.511689999999987
13.5 21.64077000000003
13.501 21.765730000000012
13.502 21.886569999999974
13.503 22.003229999999988
13.504 22.11565000000001
13.505 22.223835000000015
13.506 22.327749999999995
13.507 22.427354999999984
13.508 22.52262499999999
13.509 22.61355000000001
13.51 22.700095000000008
13.511 22.782255
13.512 22.860030000000002
13.513 22.9334
13.514 23.002354999999998
13.515 23.066889500000002
13.516 23.127006
13.517 23.182705999999996
13.518 23.233986499999997
13.519 23.28085395
13.52 23.323311
13.521 23.361363549999997
13.522 23.395013
13.523 23.4242675
13.524 23.449128499999997
13.525 23.469609500000004
13.526 23.485715000000003
13.527 23.49743999999999
13.528 23.504790000000003
13.529 23.507779999999993
13.53 23.506419999999995
13.531 23.500690000000017
13.532 23.4906
13.533 23.476149999999997
13.534 23.457345
13.535 23.434195
13.536 23.406690000000008
13.537 23.374800000000022
13.538 23.338544999999993
13.539 23.297919999999998
13.54 23.252914999999984
13.541 23.20352999999999
13.542 23.14977
13.543 23.091629999999995
13.544 23.029090000000004
13.545 22.962155000000013
13.546 22.890815000000014
13.547 22.815119999999986
13.548 22.735050000000005
13.549 22.65060499999998
13.55 22.561824999999978
13.551 22.46874
13.552 22.371344999999987
13.553 22.26969000000004
13.554 22.163805000000036
13.555 22.053674999999995
13.556 21.93939499999997
13.557 21.82102499999998
13.558 21.698560000000047
13.559 21.572040000000012
13.56 21.44151499999993
13.561 21.307029999999976
13.562 21.168680000000027
13.563 21.026469999999975
13.564 20.88039000000003
13.565 20.730545000000046
13.566 20.576949999999947
13.567 20.419649999999997
13.568 20.25870000000006
13.569 20.094099999999962
13.57 19.925849999999965
13.571 19.753950000000064
13.572 19.578550000000014
13.573 19.39960000000001
13.574 19.217099999999967
13.575 19.031149999999915
13.576 18.841750000000033
13.577 18.648950000000035
13.578 18.45270000000003
13.579 18.253099999999968
13.58 18.05019999999999
13.581 17.84400000000002
13.582 17.634549999999933
13.583 17.42190000000006
13.584 17.206100000000028
13.585 16.987199999999973
13.586 16.765199999999993
13.587 16.540200000000024
13.588 16.312250000000052
13.589 16.081349999999983
13.59 15.84759999999994
13.591 15.611099999999958
13.592 15.371900000000007
13.593 15.129849999999998
13.594 14.885149999999992
13.595 14.638000000000066
13.596 14.388200000000056
13.597 14.135950000000037
13.598 13.881349999999951
13.599 13.624249999999968
13.6 13.364849999999983
13.601 13.10324999999994
13.602 12.839400000000042
13.603 12.57340000000006
13.604 12.305200000000022
13.605 12.034999999999997
13.606 11.76289999999993
13.607 11.488699999999929
13.608 11.212650000000032
13.609 10.934850000000017
13.61 10.65525000000008
13.611 10.373900000000026
13.612 10.090899999999973
13.613 9.806299999999894
13.614 9.520149999999935
13.615 9.232550000000048
13.616 8.943600000000004
13.617 8.653200000000027
13.618 8.361500000000042
13.619 8.068599999999995
13.62 7.774499999999886
13.621 7.479300000000008
13.622 7.183000000000016
13.623 6.885799999999977
13.624 6.587800000000012
13.625 6.288949999999974
13.626 5.989250000000037
13.627 5.688799999999973
13.628 5.387800000000026
13.629 5.086250000000021
13.63 4.784099999999985
13.631 4.481600000000134
13.632 4.178749999999947
13.633 3.8753999999998485
13.634 3.5718000000000556
13.635 3.2680499999999943
13.636 2.964050000000065
13.637 2.6598500000000675
13.638 2.355599999999923
13.639 2.051299999999978
13.64 1.7468499999999387
13.641 1.4424500000000464
13.642 1.1382000000000754
13.643 0.8340000000000778
13.644 0.5299000000000276
13.645 0.22609999999999297
13.646 -0.07740000000002606
13.647 -0.3806000000000295
13.648 -0.6835000000000174
13.649 -0.9860000000000424
13.65 -1.2879000000000362
13.651 -1.589199999999999
13.652 -1.8899499999999043
13.653 -2.189900000000057
13.654 -2.48894999999999
13.655 -2.787199999999997
13.656 -3.0844500000000092
13.657 -3.38049999999996
13.658 -3.675449999999969
13.659 -3.969300000000037
13.66 -4.261750000000148
13.661 -4.55274999999998
13.662 -4.842400000000004
13.663 -5.130599999999923
13.664 -5.417049999999896
13.665 -5.70180000000007
13.666 -5.984950000000044
13.667 -6.2663499999999
13.668 -6.545799999999915
13.669 -6.823400000000035
13.67 -7.099100000000115
13.671 -7.372850000000007
13.672 -7.644549999999938
13.673 -7.914150000000106
13.674 -8.181800000000086
13.675 -8.447299999999984
13.676 -8.710649999999973
13.677 -8.971900000000026
13.678 -9.230999999999996
13.679 -9.487849999999936
13.68 -9.742450000000021
13.681 -9.994850000000048
13.682 -10.244949999999898
13.683 -10.49274999999992
13.684 -10.738300000000082
13.685 -10.981500000000095
13.686 -11.22225000000001
13.687 -11.460599999999973
13.688 -11.696500000000013
13.689 -11.929850000000005
13.69 -12.1607499999999
13.691 -12.388999999999976
13.692 -12.614550000000085
13.693 -12.837349999999907
13.694 -13.057349999999987
13.695 -13.274600000000127
13.696 -13.488899999999916
13.697 -13.700249999999953
13.698 -13.908550000000034
13.699 -14.113699999999952
13.7 -14.315750000000026
13.701 -14.51460000000005
13.702 -14.710149999999992
13.703 -14.902400000000021
13.704 -15.091299999999991
13.705 -15.276799999999929
13.706 -15.458900000000012
13.707 -15.637550000000001
13.708 -15.812599999999973
13.709 -15.984150000000058
13.71 -16.15219999999999
13.711 -16.316699999999965
13.712 -16.477650000000075
13.713 -16.635049999999975
13.714 -16.788899999999916
13.715 -16.939100000000053
13.716 -17.085699999999996
13.717 -17.228749999999987
13.718 -17.36820000000005
13.719 -17.503999999999955
13.72 -17.63620000000002
13.721 -17.764800000000072
13.722 -17.88979999999994
13.723 -18.01109999999993
13.724 -18.128700000000045
13.725 -18.24265
13.726 -18.35294999999997
13.727 -18.459550000000068
13.728 -18.56239999999997
13.729 -18.66144999999996
13.73 -18.756700000000045
13.731 -18.84822999999999
13.732 -18.935960000000026
13.733 -19.019840000000006
13.734 -19.099889999999938
13.735 -19.17606999999998
13.736 -19.24839000000001
13.737 -19.316840000000063
13.738 -19.381425000000036
13.739 -19.44215499999997
13.74 -19.49895999999998
13.741 -19.551859999999976
13.742 -19.600895000000023
13.743 -19.646084999999992
13.744 -19.68741499999999
13.745 -19.724875000000015
13.746 -19.758500000000012
13.747 -19.788280000000018
13.748 -19.814234999999957
13.749 -19.836424999999977
13.75 -19.85482000000003
13.751 -19.869414999999996
13.752 -19.88026500000001
13.753 -19.887395000000012
13.754 -19.89076999999997
13.755 -19.890394999999994
13.756 -19.886320000000012
13.757 -19.878544999999985
13.758 -19.86704500000001
13.759 -19.851815000000023
13.76 -19.832884999999987
13.761 -19.810279999999974
13.762 -19.78397
13.763 -19.75394500000002
13.764 -19.720229999999994
13.765 -19.682824999999987
13.766 -19.641735000000008
13.767 -19.596960000000003
13.768 -19.548505000000002
13.769 -19.49638999999999
13.77 -19.440639999999995
13.771 -19.381265000000003
13.772 -19.318289999999994
13.773 -19.25175500000001
13.774 -19.181679999999997
13.775 -19.108105
13.776 -19.03108
13.777 -18.9506375
13.778 -18.8668245
13.779 -18.7796975
13.78 -18.6893055
13.781 -18.5956966
13.782 -18.4989222
13.783 -18.3990379
13.784 -18.2960933
13.785 -18.190136000000003
13.786 -18.081216
13.787 -17.96937699999999
13.788 -17.854658499999996
13.789 -17.737097500000004
13.79 -17.616730000000004
13.791 -17.493584999999996
13.792 -17.367689999999996
13.793 -17.239074999999996
13.794 -17.107765000000004
13.795 -16.97376500000001
13.796 -16.83708999999998
13.797 -16.697775000000004
13.798 -16.55583
13.799 -16.41126499999999
13.8 -16.264105000000008
13.801 -16.11436000000001
13.802 -15.962055000000005
13.803 -15.807220000000004
13.804 -15.649874999999996
13.805 -15.490050000000007
13.806 -15.327799999999996
13.807 -15.163139999999986
13.808 -14.996130000000022
13.809 -14.826844999999993
13.81 -14.655294999999999
13.811 -14.481550000000013
13.812 -14.305695000000002
13.813 -14.127769999999979
13.814 -13.947835000000008
13.815 -13.765995000000014
13.816 -13.582314999999959
13.817 -13.396864999999995
13.818 -13.209715000000013
13.819 -13.020940000000019
13.82 -12.83059999999999
13.821 -12.63878999999998
13.822 -12.445565000000032
13.823 -12.250990000000012
13.824 -12.055159999999976
13.825 -11.858089999999995
13.826 -11.659829999999998
13.827 -11.460460000000012
13.828 -11.26001500000003
13.829 -11.058544999999977
13.83 -10.856099999999964
13.831 -10.652725000000023
13.832 -10.448415
13.833 -10.243219999999958
13.834 -10.03719
13.835 -9.83029500000003
13.836 -9.622590000000043
13.837 -9.414159999999962
13.838 -9.204959999999964
13.839 -8.995040000000024
13.84 -8.784465000000012
13.841 -8.573195000000002
13.842 -8.36131999999998
13.843 -8.14888500000003
13.844 -7.93589500000004
13.845 -7.722434999999933
13.846 -7.508554999999944
13.847 -7.294260000000053
13.848 -7.079679999999998
13.849 -6.864914999999988
13.85 -6.649970000000005
13.851 -6.434929999999967
13.852 -6.219885000000036
13.853 -6.004885000000012
13.854 -5.790034999999995
13.855 -5.575410000000034
13.856 -5.361064999999995
13.857 -5.147140000000012
13.858 -4.933679999999993
13.859 -4.720690000000003
13.86 -4.508300000000045
13.861 -4.296564999999985
13.862 -4.085524999999923
13.863 -3.875279999999981
13.864 -3.665869999999998
13.865 -3.457300000000042
13.866 -3.249620000000085
13.867 -3.0429099999999822
13.868 -2.837179999999953
13.869 -2.632474999999992
13.87 -2.4287950000000116
13.871 -2.2261899999999857
13.872 -2.0246950000000346
13.873 -1.8243200000000321
13.874 -1.6251149999999512
13.875 -1.4270649999999392
13.876 -1.2302750000000098
13.877 -1.0347449999999898
13.878 -0.8405199999999592
13.879 -0.6476450000000855
13.88 -0.4561150000000416
13.881 -0.26602999999994836
13.882 -0.07743999999995296
13.883 0.10966000000001142
13.884 0.2952299999999311
13.885 0.4791699999999455
13.886 0.6614250000000141
13.887 0.8419600000000166
13.888 1.020730000000046
13.889 1.1976799999999752
13.89 1.372769999999964
13.891 1.5459050000000454
13.892 1.7170799999999784
13.893 1.8863000000000039
13.894 2.0534249999999874
13.895 2.218455000000015
13.896 2.3813450000000067
13.897 2.5420449999999892
13.898 2.700555000000049
13.899 2.8567850000000248
13.9 3.010735000000004
13.901 3.162400000000006
13.902 3.3116899999999574
13.903 3.458654999999918
13.904 3.6032400000000213
13.905 3.74536
13.906 3.88506000000002
13.907 4.022285000000042
13.908 4.157050000000006
13.909 4.289299999999958
13.91 4.418985000000011
13.911 4.546115000000038
13.912 4.670629999999933
13.913 4.7924900000000275
13.914 4.9117050000000235
13.915 5.028210000000005
13.916 5.141970000000027
13.917 5.252985000000002
13.918 5.361159999999962
13.919 5.466494999999995
13.92 5.568980000000053
13.921 5.66849500000001
13.922 5.7650299999999906
13.923 5.858619999999943
13.924 5.949194999999973
13.925 6.036740000000054
13.926 6.121210000000019
13.927 6.202564999999941
13.928 6.28083999999994
13.929 6.356039999999997
13.93 6.4280800000000164
13.931 6.497000000000012
13.932 6.56284499999998
13.933 6.6255250000000165
13.934 6.685125000000045
13.935 6.74165499999998
13.936 6.795070000000002
13.937 6.845430000000001
13.938 6.892740000000002
13.939 6.937005000000025
13.94 6.978240000000014
13.941 7.01644500000001
13.942 7.051645000000001
13.943 7.083849999999988
13.944 7.113024999999984
13.945 7.139189999999996
13.946 7.162360000000002
13.947 7.182500000000018
13.948 7.199609999999998
13.949 7.21369999999999
13.95 7.2247149999999944
13.951 7.232649999999989
13.952 7.237489999999992
13.953 7.239214999999994
13.954 7.237820000000019
13.955 7.2332600000000244
13.956 7.2255499999999975
13.957 7.214649999999967
13.958 7.200544999999991
13.959 7.183245000000034
13.96 7.162734999999978
13.961 7.138984999999989
13.962 7.112020000000011
13.963 7.081844999999977
13.964 7.04846000000002
13.965 7.011885000000016
13.966 6.972134999999992
13.967 6.929244999999981
13.968 6.883220000000008
13.969 6.834095000000017
13.97 6.781889999999974
13.971 6.726660000000005
13.972 6.668454999999998
13.973 6.607295000000002
13.974 6.543215000000008
13.975 6.476274999999992
13.976 6.406525000000017
13.977 6.33401999999999
13.978 6.25876499999998
13.979 6.180814999999983
13.98 6.1002350000000005
13.981 6.0170200000000085
13.982 5.931220000000023
13.983 5.84288500000002
13.984 5.752035000000004
13.985 5.658669999999977
13.986 5.562809999999987
13.987 5.464485000000003
13.988 5.3637200000000105
13.989 5.260505000000007
13.99 5.154849999999995
13.991 5.046745000000016
13.992 4.936219999999992
13.993 4.823299999999995
13.994 4.7079749999999825
13.995 4.590254999999998
13.996 4.4701250000000154
13.997 4.3476200000000045
13.998 4.2227549999999905
13.999 4.095539999999999
14.0 3.9660150000000005
14.001 3.834195
14.002 3.700110000000008
14.003 3.5637999999999947
14.004 3.4253099999999965
14.005 3.2846800000000056
14.006 3.1419450000000135
14.007 2.9971599999999934
14.008 2.850384999999989
14.009 2.701674999999997
14.01 2.5510899999999945
14.011 2.3986799999999984
14.012 2.2445000000000057
14.013 2.0886049999999923
14.014 1.9310700000000052
14.015 1.7719600000000013
14.016 1.6113049999999907
14.017 1.4491850000000013
14.018 1.2856600000000096
14.019 1.1207650000000062
14.02 0.954554999999988
14.021 0.787094999999999
14.022 0.6184250000000092
14.023 0.4485850000000109
14.024 0.27763500000000263
14.025 0.10561999999999985
14.026 -0.06741500000000383
14.027 -0.24143500000001814
14.028 -0.41640500000000946
14.029 -0.5922849999999859
14.03 -0.769029999999997
14.031 -0.9465850000000023
14.032 -1.1249299999999953
14.033 -1.3040250000000055
14.034 -1.4838299999999975
14.035 -1.6643100000000028
14.036 -1.8454150000000047
14.037 -2.0271149999999927
14.038 -2.2093649999999943
14.039 -2.3921249999999965
14.04 -2.5753400000000024
14.041 -2.758974999999999
14.042 -2.942989999999996
14.043 -3.127345
14.044 -3.311994999999996
14.045 -3.496870000000004
14.046 -3.6819500000000174
14.047 -3.8671799999999945
14.048 -4.052495
14.049 -4.237865000000004
14.05 -4.423234999999985
14.051 -4.608554999999994
14.052 -4.793785000000014
14.053 -4.978865000000005
14.054 -5.163730000000009
14.055 -5.348350000000017
14.056 -5.532684999999971
14.057 -5.716669999999979
14.058 -5.900235000000017
14.059 -6.083349999999989
14.06 -6.265959999999983
14.061 -6.448015000000027
14.062 -6.629455000000013
14.063 -6.8102249999999875
14.064 -6.990300000000007
14.065 -7.1696
14.066 -7.348064999999989
14.067 -7.525645000000004
14.068 -7.702295000000005
14.069 -7.877939999999987
14.07 -8.052539999999983
14.071 -8.226049999999997
14.072 -8.398385000000022
14.073 -8.569494999999998
14.074 -8.739344999999977
14.075 -8.907865000000024
14.076 -9.074995000000031
14.077 -9.240700000000007
14.078 -9.404939999999982
14.079 -9.567664999999984
14.08 -9.728804999999987
14.081 -9.888314999999997
14.082 -10.046199999999994
14.083 -10.202404999999985
14.084 -10.35691
14.085 -10.509675000000032
14.086 -10.660640000000011
14.087 -10.809814999999988
14.088 -10.957149999999988
14.089 -11.102645000000011
14.09 -11.246300000000014
14.091 -11.388049999999996
14.092 -11.527864999999991
14.093 -11.665769999999984
14.094 -11.801720000000028
14.095 -11.935665000000014
14.096 -12.067589999999964
14.097 -12.197464999999996
14.098 -12.325260000000055
14.099 -12.450989999999996
14.1 -12.574579999999944
14.101 -12.695929999999993
14.102 -12.815045000000042
14.103 -12.931880000000007
14.104 -13.046434999999972
14.105 -13.15865499999999
14.106 -13.26840999999997
14.107 -13.375699999999997
14.108 -13.480520000000007
14.109 -13.582780000000009
14.11 -13.682435000000012
14.111 -13.779480000000039
14.112 -13.873865000000023
14.113 -13.965504999999961
14.114 -14.054354999999946
14.115 -14.14038999999999
14.116 -14.223650000000019
14.117 -14.304050000000027
14.118 -14.381549999999999
14.119 -14.456150000000026
14.12 -14.527749999999982
14.121 -14.596399999999928
14.122 -14.662050000000068
14.123 -14.724649999999992
14.124 -14.784249999999933
14.125 -14.840850000000064
14.126 -14.894450000000042
14.127 -14.944950000000002
14.128 -14.992299999999972
14.129 -15.036649999999959
14.13 -15.078000000000053
14.131 -15.116150000000008
14.132 -15.151199999999948
14.133 -15.183249999999992
14.134 -15.212150000000047
14.135 -15.237900000000023
14.136 -15.260599999999958
14.137 -15.280199999999963
14.138 -15.296700000000039
14.139 -15.310050000000036
14.14 -15.32015000000001
14.141 -15.32714999999997
14.142 -15.33099999999994
14.143 -15.331700000000003
14.144 -15.329200000000018
14.145 -15.323499999999981
14.146 -15.314700000000018
14.147 -15.302600000000055
14.148 -15.287300000000043
14.149 -15.26884999999995
14.15 -15.24709999999995
14.151 -15.222100000000014
14.152 -15.193950000000084
14.153 -15.162600000000017
14.154 -15.127949999999867
14.155 -15.090100000000014
14.156 -15.049150000000058
14.157 -15.004949999999905
14.158 -14.957500000000074
14.159 -14.906899999999993
14.16 -14.853199999999983
14.161 -14.796300000000095
14.162 -14.736199999999982
14.163 -14.673100000000064
14.164 -14.60679999999992
14.165 -14.53719999999995
14.166 -14.464550000000026
14.167 -14.388849999999973
14.168 -14.310049999999991
14.169 -14.228049999999955
14.17 -14.142949999999994
14.171 -14.054800000000075
14.172 -13.963500000000078
14.173 -13.869050000000009
14.174 -13.77154999999998
14.175 -13.671099999999942
14.176 -13.567450000000028
14.177 -13.460650000000038
14.178 -13.350950000000013
14.179 -13.238299999999981
14.18 -13.122649999999963
14.181 -13.004049999999939
14.182 -12.882499999999908
14.183 -12.758000000000038
14.184 -12.630700000000083
14.185 -12.500600000000043
14.186 -12.367599999999964
14.187 -12.231799999999973
14.188 -12.093300000000015
14.189 -11.952150000000064
14.19 -11.80825
14.191 -11.661749999999916
14.192 -11.51269999999996
14.193 -11.36100000000001
14.194 -11.206799999999989
14.195 -11.050150000000043
14.196 -10.891000000000025
14.197 -10.72939999999991
14.198 -10.565350000000043
14.199 -10.398950000000024
14.2 -10.230250000000003
14.201 -10.059200000000004
14.202 -9.885850000000001
14.203 -9.71035000000009
14.204 -9.532599999999974
14.205 -9.352549999999855
14.206 -9.170350000000001
14.207 -8.986050000000038
14.208 -8.799599999999991
14.209 -8.611000000000036
14.21 -8.420349999999944
14.211 -8.227750000000013
14.212 -8.033150000000093
14.213 -7.836450000000064
14.214 -7.637849999999995
14.215 -7.4374500000000054
14.216 -7.235149999999975
14.217 -7.031099999999999
14.218 -6.825299999999903
14.219 -6.6176999999998865
14.22 -6.408450000000045
14.221 -6.197649999999978
14.222 -5.985399999999981
14.223 -5.771600000000106
14.224 -5.556350000000126
14.225 -5.339849999999938
14.226 -5.122099999999887
14.227 -4.9030499999999995
14.228 -4.682800000000049
14.229 -4.461499999999958
14.23 -4.239200000000047
14.231 -4.015849999999994
14.232 -3.791599999999895
14.233 -3.5664000000001224
14.234 -3.340249999999982
14.235 -3.1132999999999162
14.236 -2.8856500000000453
14.237 -2.6572000000000746
14.238 -2.42775000000011
14.239 -2.1976999999999416
14.24 -1.9670499999999147
14.241 -1.7356499999999357
14.242 -1.5035000000000047
14.243 -1.2707500000000427
14.244 -1.0374999999999968
14.245 -0.8036500000000932
14.246 -0.5692499999999587
14.247 -0.3343499999999139
14.248 -0.09900000000010595
14.249 0.13670000000003818
14.25 0.3727000000000244
14.251 0.6090999999999736
14.252 0.8457499999999646
14.253 1.08255000000005
14.254 1.3195000000000567
14.255 1.5564499999998898
14.256 1.7933500000000961
14.257 2.030199999999982
14.258 2.266849999999973
14.259 2.503200000000122
14.26 2.739299999999882
14.261 2.9749999999998527
14.262 3.2102500000000602
14.263 3.4450000000000105
14.264 3.6790000000000087
14.265 3.9124500000001228
14.266 4.1452500000000585
14.267 4.377149999999948
14.268 4.608249999999911
14.269 4.838499999999975
14.27 5.0677000000000705
14.271 5.295949999999973
14.272 5.523250000000028
14.273 5.749350000000021
14.274 5.974299999999926
14.275 6.198150000000062
14.276 6.420749999999989
14.277 6.6421500000000275
14.278 6.86244999999995
14.279 7.08139999999989
14.28 7.2991500000001155
14.281 7.515599999999983
14.282 7.730599999999921
14.283 7.94439999999997
14.284 8.156750000000088
14.285 8.3676500000001
14.286 8.577199999999959
14.287 8.78524999999991
14.288 8.991700000000012
14.289 9.196600000000062
14.29 9.399950000000059
14.291 9.601650000000058
14.292 9.801699999999885
14.293 9.999899999999991
14.294 10.196200000000058
14.295 10.390799999999977
14.296 10.583399999999909
14.297 10.773899999999905
14.298 10.962500000000034
14.299 11.14905000000003
14.3 11.333450000000113
14.301 11.515700000000114
14.302 11.695699999999913
14.303 11.873449999999854
14.304 12.048899999999966
14.305 12.2220000000001
14.306 12.392750000000085
14.307 12.561099999999941
14.308 12.727099999999997
14.309 12.890550000000006
14.31 13.051549999999917
14.311 13.210050000000104
14.312 13.3659500000001
14.313 13.519399999999992
14.314 13.670149999999923
14.315 13.818300000000006
14.316 13.963800000000095
14.317 14.1065499999999
14.318 14.246599999999907
14.319 14.383899999999977
14.32 14.518399999999959
14.321 14.65000000000008
14.322 14.778699999999992
14.323 14.904500000000043
14.324 15.02745000000003
14.325 15.14729999999992
14.326 15.264100000000022
14.327 15.377899999999972
14.328 15.488599999999991
14.329 15.59620000000008
14.33 15.700650000000094
14.331 15.801950000000028
14.332 15.90009999999989
14.333 15.994999999999898
14.334 16.086600000000082
14.335 16.175050000000017
14.336 16.260249999999925
14.337 16.34224999999996
14.338 16.42110000000009
14.339 16.496550000000102
14.34 16.56879999999989
14.341 16.63789999999995
14.342 16.70370000000001
14.343 16.766349999999992
14.344 16.82584999999999
14.345 16.882150000000014
14.346 16.93525000000008
14.347 16.985249999999958
14.348 17.032149999999994
14.349 17.0758
14.35 17.116349999999994
14.351 17.15385000000003
14.352 17.18819999999999
14.353 17.219399999999965
14.354 17.247449999999944
14.355 17.27235000000002
14.356 17.29410000000002
14.357 17.312649999999973
14.358 17.327949999999987
14.359 17.339950000000005
14.36 17.34865000000002
14.361 17.354149999999986
14.362 17.35625000000001
14.363 17.354850000000052
14.364 17.35009999999995
14.365 17.341949999999994
14.366 17.330250000000078
14.367 17.315050000000014
14.368 17.296349999999965
14.369 17.27409999999997
14.37 17.24834999999999
14.371 17.21915000000001
14.372 17.18639999999999
14.373 17.150100000000013
14.374 17.110400000000002
14.375 17.06724500000001
14.376 17.020665
14.377 16.970794999999953
14.378 16.917570000000037
14.379 16.861034999999994
14.38 16.801339999999996
14.381 16.73842500000003
14.382 16.672394999999938
14.383 16.603294999999964
14.384 16.531160000000064
14.385 16.456049999999998
14.386 16.377959999999952
14.387 16.297005000000038
14.388 16.21318500000003
14.389 16.126525000000015
14.39 16.037075
14.391 15.944824999999984
14.392 15.849804999999979
14.393 15.752064999999998
14.394 15.651600000000021
14.395 15.548385000000017
14.396 15.442444999999974
14.397 15.333805000000005
14.398 15.22246500000003
14.399 15.10840499999999
14.4 14.991639999999965
14.401 14.872175000000013
14.402 14.749985000000024
14.403 14.625089999999998
14.404 14.497524999999975
14.405 14.36727999999999
14.406 14.234360000000027
14.407 14.09877999999998
14.408 13.960594999999978
14.409 13.819830000000008
14.41 13.676469999999997
14.411 13.53057999999999
14.412 13.382220000000009
14.413 13.231440000000006
14.414 13.078275000000012
14.415 12.922785000000006
14.416 12.765054999999995
14.417 12.605124999999994
14.418 12.443065000000002
14.419 12.278940000000002
14.42 12.11281499999999
14.421 11.944760000000015
14.422 11.774840000000012
14.423 11.603104999999996
14.424 11.429609999999988
14.425 11.254424999999987
14.426 11.077580000000008
14.427 10.899119999999996
14.428 10.719079999999991
14.429 10.537494999999998
14.43 10.354400000000012
14.431 10.169815000000005
14.432 9.983764999999996
14.433 9.796275000000009
14.434 9.60736
14.435 9.41704
14.436 9.225325000000002
14.437 9.032249999999994
14.438 8.837834999999997
14.439 8.642090000000001
14.44 8.445057000000002
14.441 8.246766500000003
14.442 8.047255999999999
14.443 7.846569999999997
14.444 7.644752500000002
14.445 7.441861500000001
14.446 7.237950999999998
14.447 7.033078499999999
14.448 6.8273090000000005
14.449 6.620709999999999
14.45 6.413349000000002
14.451 6.2052950000000004
14.452 5.9966185
14.453 5.7873892499999995
14.454 5.577674699999999
14.455 5.36754265
14.456 5.1570598
14.457 4.9462866000000005
14.458 4.735283
14.459 4.524105499999999
14.46 4.312806499999999
14.461 4.101433999999999
14.462 3.890033999999999
14.463 3.678648500000001
14.464 3.467317000000001
14.465 3.2560765000000007
14.466 3.0449635
14.467 2.834009000000001
14.468 2.6232460000000004
14.469 2.4127075000000007
14.47 2.2024204999999983
14.471 1.9924189999999995
14.472 1.782737999999999
14.473 1.5734054999999993
14.474 1.3644600000000033
14.475 1.1559429999999977
14.476 0.947888499999998
14.477 0.7403405000000018
14.478 0.5333479999999977
14.479 0.3269579999999985
14.48 0.1212235000000038
14.481 -0.08379849999999729
14.482 -0.28805499999999973
14.483 -0.4914850000000033
14.484 -0.6940275000000024
14.485 -0.8956179999999999
14.486 -1.0961930000000004
14.487 -1.295691
14.488 -1.4940509999999982
14.489 -1.691208999999997
14.49 -1.8871069999999994
14.491 -2.0816920000000008
14.492 -2.274909500000002
14.493 -2.4667129999999995
14.494 -2.6570574999999987
14.495 -2.845905000000001
14.496 -3.033218500000001
14.497 -3.2189694999999996
14.498 -3.403133
14.499 -3.585683500000001
14.5 -3.7666014999999997
14.501 -3.945870499999999
14.502 -4.123473000000001
14.503 -4.299392
14.504 -4.473613049999999
14.505 -4.64611625
14.506 -4.816880935
14.507 -4.985885049999999
14.508 -5.153100514999999
14.509 -5.318495699999999
14.51 -5.482034
14.511 -5.643674000000002
14.512 -5.803371
14.513 -5.961076
14.514 -6.116732000000001
14.515 -6.270282000000001
14.516 -6.4216684999999964
14.517 -6.570829999999998
14.518 -6.717702500000003
14.519 -6.8622205
14.52 -7.0043285
14.521 -7.143968499999999
14.522 -7.2810835
14.523 -7.415626999999998
14.524 -7.547545000000003
14.525 -7.676795000000005
14.526 -7.803339999999995
14.527 -7.927165000000001
14.528 -8.048240000000002
14.529 -8.16654
14.53 -8.282065000000005
14.531 -8.394809999999996
14.532 -8.504759999999997
14.533 -8.611920000000001
14.534 -8.716314999999994
14.535 -8.817939999999998
14.536 -8.916809999999996
14.537 -9.01293999999999
14.538 -9.106355000000013
14.539 -9.197055
14.54 -9.285054999999998
14.541 -9.370375000000013
14.542 -9.453014999999985
14.543 -9.532984999999996
14.544 -9.610270000000005
14.545 -9.68487999999999
14.546 -9.756804999999993
14.547 -9.826015000000002
14.548 -9.892495000000013
14.549 -9.956229999999996
14.55 -10.01718999999999
14.551 -10.075315000000014
14.552 -10.130580000000016
14.553 -10.182944999999984
14.554 -10.232344999999981
14.555 -10.278740000000015
14.556 -10.32208500000003
14.557 -10.362335000000007
14.558 -10.399449999999979
14.559 -10.433350000000003
14.56 -10.464014999999986
14.561 -10.491444999999972
14.562 -10.51556000000002
14.563 -10.536355000000022
14.564 -10.553820000000014
14.565 -10.567924999999988
14.566 -10.578704999999978
14.567 -10.586155000000003
14.568 -10.59028
14.569 -10.591119999999982
14.57 -10.588695000000001
14.571 -10.583035000000024
14.572 -10.57416499999999
14.573 -10.562129999999986
14.574 -10.546995000000006
14.575 -10.528809999999986
14.576 -10.507599999999995
14.577 -10.48341000000003
14.578 -10.456284999999996
14.579 -10.42625000000001
14.58 -10.393330000000017
14.581 -10.357564999999985
14.582 -10.319004999999978
14.583 -10.277655000000014
14.584 -10.233535000000018
14.585 -10.186644999999988
14.586 -10.136979999999985
14.587 -10.084544999999995
14.588 -10.029344999999994
14.589 -9.971395000000008
14.59 -9.910645000000022
14.591 -9.847104999999996
14.592 -9.78079500000002
14.593 -9.71164499999999
14.594 -9.63969999999998
14.595 -9.564964999999974
14.596 -9.487384999999973
14.597 -9.406960000000064
14.598 -9.323705000000015
14.599 -9.237649999999965
14.6 -9.14879999999998
14.601 -9.057160000000044
14.602 -8.96276999999999
14.603 -8.86563
14.604 -8.76579500000002
14.605 -8.663304999999982
14.606 -8.558105000000017
14.607 -8.450304999999945
14.608 -8.339995000000016
14.609 -8.227210000000001
14.61 -8.111959999999948
14.611 -7.994245000000031
14.612 -7.8741450000000155
14.613 -7.75172000000001
14.614 -7.6269749999999945
14.615 -7.499989999999994
14.616 -7.370810000000006
14.617 -7.239399999999993
14.618 -7.105859999999992
14.619 -6.970190000000001
14.62 -6.832400000000067
14.621 -6.69255000000004
14.622 -6.550549999999928
14.623 -6.406499999999943
14.624 -6.260550000000004
14.625 -6.112550000000015
14.626 -5.962500000000065
14.627 -5.810549999999988
14.628 -5.656649999999982
14.629 -5.500800000000049
14.63 -5.3430999999999615
14.631 -5.183599999999955
14.632 -5.022250000000055
14.633 -4.859200000000008
14.634 -4.694399999999929
14.635 -4.527899999999963
14.636 -4.3598500000000335
14.637 -4.190250000000051
14.638 -4.019149999999992
14.639 -3.846649999999976
14.64 -3.6727500000000024
14.641 -3.4975500000000195
14.642 -3.321149999999974
14.643 -3.143549999999953
14.644 -2.9648499999999913
14.645 -2.7850000000000272
14.646 -2.6041000000000083
14.647 -2.4222499999999694
14.648 -2.2395000000000573
14.649 -2.055850000000012
14.65 -1.8713000000000064
14.651 -1.685949999999988
14.652 -1.4997499999999837
14.653 -1.3127500000000534
14.654 -1.125099999999945
14.655 -0.9366499999999972
14.656 -0.7474000000000369
14.657 -0.5574500000000114
14.658 -0.3668000000000074
14.659 -0.17549999999999857
14.66 0.016499999999988746
14.661 0.20914999999998088
14.662 0.40240000000000414
14.663 0.5963000000000322
14.664 0.7908000000000047
14.665 0.9858500000000346
14.666 1.181399999999975
14.667 1.3773999999999385
14.668 1.573850000000012
14.669 1.7706500000000749
14.67 1.96774999999998
14.671 2.1651499999999873
14.672 2.3627500000000627
14.673 2.560449999999999
14.674 2.758149999999935
14.675 2.9558499999999577
14.676 3.153500000000007
14.677 3.3509000000000144
14.678 3.5480500000000665
14.679 3.74494999999999
14.68 3.9413999999999767
14.681 4.137400000000027
14.682 4.332899999999993
14.683 4.527800000000016
14.684 4.7221499999999805
14.685 4.915749999999993
14.686 5.108600000000053
14.687 5.300849999999996
14.688 5.492249999999952
14.689 5.682800000000008
14.69 5.872600000000026
14.691 6.061549999999971
14.692 6.24969999999999
14.693 6.436899999999988
14.694 6.623200000000026
14.695 6.808700000000052
14.696 6.993249999999971
14.697 7.176849999999957
14.698 7.359500000000008
14.699 7.541140000000018
14.7 7.721805000000022
14.701 7.901479999999991
14.702 8.08006499999998
14.703 8.257569999999946
14.704 8.433914999999951
14.705 8.609055
14.706 8.782980000000046
14.707 8.955645000000011
14.708 9.127004999999986
14.709 9.297020000000044
14.71 9.465589999999978
14.711 9.632714999999962
14.712 9.798354999999981
14.713 9.962405000000022
14.714 10.124825000000069
14.715 10.28562000000002
14.716 10.444779999999996
14.717 10.602224999999974
14.718 10.757894999999934
14.719 10.911790000000046
14.72 11.063879999999997
14.721 11.214104999999943
14.722 11.36246000000003
14.723 11.508934999999997
14.724 11.65348
14.725 11.796085000000035
14.726 11.93676000000002
14.727 12.075479999999967
14.728 12.212224999999998
14.729 12.346965000000019
14.73 12.479674999999997
14.731 12.610384999999988
14.732 12.739094999999988
14.733 12.865735000000022
14.734 12.990319999999986
14.735 13.112854999999984
14.736 13.233280000000002
14.737 13.351605
14.738 13.467810000000007
14.739 13.581849999999996
14.74 13.693700000000018
14.741 13.803320000000014
14.742 13.910699999999988
14.743 14.015794999999981
14.744 14.118570000000009
14.745 14.21901500000002
14.746 14.317059999999996
14.747 14.412659999999983
14.748 14.505834999999989
14.749 14.596524999999993
14.75 14.684700000000028
14.751 14.77036000000001
14.752 14.85347999999999
14.753 14.934045000000012
14.754 15.012044999999983
14.755 15.087494999999995
14.756 15.160385000000002
14.757 15.230725000000003
14.758 15.29853000000001
14.759 15.363814999999983
14.76 15.426589999999987
14.761 15.486860000000005
14.762 15.544660000000004
14.763 15.600005000000012
14.764 15.652885000000003
14.765 15.703329999999987
14.766 15.751364999999998
14.767 15.796970000000002
14.768 15.840155000000003
14.769 15.88093
14.77 15.919285499999994
14.771 15.955216500000002
14.772 15.988713000000002
14.773 16.01977
14.774 16.048372
14.775 16.074507500000003
14.776 16.098165615000003
14.777 16.119335500000002
14.778 16.138005385
14.779 16.154165000000003
14.78 16.167807500000002
14.781 16.178929999999998
14.782 16.187524499999995
14.783 16.193590500000006
14.784 16.197136499999996
14.785 16.198164999999996
14.786 16.196675000000006
14.787 16.192690000000002
14.788 16.186230000000002
14.789 16.177305000000004
14.79 16.165929999999985
14.791 16.152134999999987
14.792 16.135955
14.793 16.117410000000007
14.794 16.096540000000005
14.795 16.073369999999993
14.796 16.047935000000017
14.797 16.02026499999999
14.798 15.9904
14.799 15.958375000000007
14.8 15.924219999999984
14.801 15.887980000000008
14.802 15.849674999999996
14.803 15.809339999999992
14.804 15.766989999999993
14.805 15.722635000000023
14.806 15.67630000000003
14.807 15.62801
14.808 15.577769999999996
14.809 15.525589999999983
14.81 15.471454999999978
14.811 15.415364999999975
14.812 15.357345000000011
14.813 15.297349999999998
14.814 15.23538999999999
14.815 15.171500000000018
14.816 15.105655000000006
14.817 15.037830000000016
14.818 14.96805500000001
14.819 14.896364999999978
14.82 14.82276499999999
14.821 14.747260000000026
14.822 14.669870000000005
14.823 14.59063499999998
14.824 14.509609999999999
14.825 14.426815000000017
14.826 14.342344999999968
14.827 14.256220000000022
14.828 14.168440000000057
14.829 14.079179999999974
14.83 13.98841999999999
14.831 13.896214999999968
14.832 13.802715000000005
14.833 13.707859999999988
14.834 13.611744999999978
14.835 13.514465000000023
14.836 13.415980000000028
14.837 13.316379999999977
14.838 13.215744999999988
14.839 13.114089999999996
14.84 13.011415000000001
14.841 12.907760000000021
14.842 12.80316999999996
14.843 12.697660000000019
14.844 12.591239999999987
14.845 12.48394999999996
14.846 12.375850000000046
14.847 12.266849999999998
14.848 12.157050000000027
14.849 12.046500000000016
14.85 11.935049999999956
14.851 11.822850000000033
14.852 11.710000000000019
14.853 11.596399999999965
14.854 11.482100000000019
14.855 11.367200000000043
14.856 11.251699999999948
14.857 11.135599999999995
14.858 11.018949999999986
14.859 10.901799999999978
14.86 10.784200000000036
14.861 10.66614999999998
14.862 10.547750000000025
14.863 10.429050000000053
14.864 10.31004999999998
14.865 10.190849999999925
14.866 10.071449999999976
14.867 9.951950000000078
14.868 9.832299999999998
14.869 9.712599999999947
14.87 9.593000000000014
14.871 9.473399999999996
14.872 9.353900000000012
14.873 9.234499999999974
14.874 9.115199999999971
14.875 8.996100000000038
14.876 8.877250000000059
14.877 8.758650000000035
14.878 8.640249999999991
14.879 8.522099999999991
14.88 8.404299999999978
14.881 8.286799999999984
14.882 8.169649999999976
14.883 8.052849999999959
14.884 7.9363500000000435
14.885 7.820300000000064
14.886 7.704699999999935
14.887 7.589499999999943
14.888 7.474750000000061
14.889 7.360550000000063
14.89 7.246950000000009
14.891 7.133899999999925
14.892 7.02144999999996
14.893 6.909750000000034
14.894 6.798799999999973
14.895 6.688600000000037
14.896 6.579300000000061
14.897 6.470849999999986
14.898 6.363350000000017
14.899 6.256900000000017
14.9 6.1514999999999835
14.901 6.047249999999952
14.902 5.944199999999983
14.903 5.842349999999989
14.904 5.741749999999945
14.905 5.642349999999963
14.906 5.5443500000000245
14.907 5.447800000000017
14.908 5.3525000000000444
14.909 5.258500000000082
14.91 5.1660499999999985
14.911 5.075050000000019
14.912 4.985350000000048
14.913 4.897100000000008
14.914 4.810299999999899
14.915 4.724949999999895
14.916 4.641049999999994
14.917 4.55855000000005
14.918 4.47740000000009
14.919 4.397800000000007
14.92 4.319650000000029
14.921 4.242949999999982
14.922 4.167699999999865
14.923 4.093900000000025
14.924 4.021650000000064
14.925 3.9508500000000337
14.926 3.881650000000028
14.927 3.8140499999998747
14.928 3.747999999999946
14.929 3.6835500000000425
14.93 3.620799999999938
14.931 3.5597999999999534
14.932 3.500450000000141
14.933 3.442900000000075
14.934 3.387149999999929
14.935 3.33320000000005
14.936 3.2811500000000384
14.937 3.2308499999999727
14.938 3.182399999999974
14.939 3.135949999999964
14.94 3.091449999999968
14.941 3.048800000000039
14.942 3.0080499999999772
14.943 2.969350000000051
14.944 2.9325000000000183
14.945 2.897499999999879
14.946 2.8645500000000492
14.947 2.8334500000001124
14.948 2.804200000000069
14.949 2.7768499999998935
14.95 2.7512999999999845
14.951 2.727650000000116
14.952 2.7058999999999416
14.953 2.6859499999998606
14.954 2.6677500000000727
14.955 2.651400000000005
14.956 2.63674999999991
14.957 2.624000000000029
14.958 2.613100000000042
14.959 2.6039500000000007
14.96 2.596749999999974
14.961 2.5912500000000933
14.962 2.5876499999999067
14.963 2.5860499999998816
14.964 2.586400000000044
14.965 2.588650000000074
14.966 2.5929000000000926
14.967 2.599199999999899
14.968 2.6074999999998667
14.969 2.617950000000091
14.97 2.6304500000001036
14.971 2.644949999999931
14.972 2.6616999999999615
14.973 2.6806500000000484
14.974 2.70159999999995
14.975 2.724599999999987
14.976 2.7497000000001326
14.977 2.7769999999999877
14.978 2.8062499999998574
14.979 2.8375500000000358
14.98 2.870800000000055
14.981 2.9058999999999684
14.982 2.9430000000000427
14.983 2.9819000000000373
14.984 3.0225999999999518
14.985 3.065000000000012
14.986 3.1090500000000714
14.987 3.1547499999999564
14.988 3.20205000000004
14.989 3.2509999999999484
14.99 3.301349999999988
14.991 3.3532000000001045
14.992 3.4065999999999264
14.993 3.461349999999905
14.994 3.517500000000014
14.995 3.575000000000106
14.996 3.633850000000008
14.997 3.6941000000000406
14.998 3.755649999999909
14.999 3.8184999999999607
15.0 3.882699999999996
15.001 3.9481499999998935
15.002 4.015000000000095
15.003 4.083200000000106
15.004 4.152600000000007
15.005 4.223249999999942
15.006 4.295250000000035
15.007 4.368549999999964
15.008 4.4431499999999025
15.009 4.519000000000051
15.01 4.596000000000114
15.011 4.674200000000066
15.012 4.7536499999998805
15.013 4.8342999999999305
15.014 4.916100000000069
15.015 4.9989500000000024
15.016 5.082950000000023
15.017 5.168049999999987
15.018 5.253949999999875
15.019 5.340900000000079
15.02 5.428900000000077
15.021 5.517649999999853
15.022 5.607200000000076
15.023 5.6976499999999985
15.024 5.7887999999999
15.025 5.880650000000126
15.026 5.9732499999999575
15.027 6.066549999999942
15.028 6.160399999999982
15.029 6.254850000000054
15.03 6.349950000000132
15.031 6.44559999999992
15.032 6.541699999999991
15.033 6.638350000000119
15.034 6.735499999999985
15.035 6.83309999999996
15.036 6.931200000000019
15.037 7.029549999999947
15.038 7.128349999999985
15.039 7.227500000000012
15.04 7.327000000000028
15.041 7.426649999999965
15.042 7.526449999999997
15.043 7.6266000000000185
15.044 7.7268499999999865
15.045 7.827150000000102
15.046 7.927399999999897
15.047 8.027599999999891
15.048 8.12765000000014
15.049 8.22749999999997
15.05 8.327149999999909
15.051 8.426400000000056
15.052 8.52530000000004
15.053 8.623900000000011
15.054 8.721949999999923
15.055 8.819350000000004
15.056 8.91610000000008
15.057 9.012299999999925
15.058 9.107849999999939
15.059 9.202600000000025
15.06 9.296599999999987
15.061 9.389750000000051
15.062 9.482149999999988
15.063 9.573749999999999
15.064 9.664350000000017
15.065 9.75409999999996
15.066 9.843049999999979
15.067 9.931049999999976
15.068 10.0181500000001
15.069 10.10430000000003
15.07 10.189499999999942
15.071 10.273700000000032
15.072 10.3569500000001
15.073 10.43929999999995
15.074 10.520599999999831
15.075 10.60095000000004
15.076 10.680200000000132
15.077 10.758450000000058
15.078 10.835650000000015
15.079 10.911649999999911
15.08 10.986549999999866
15.081 11.060199999999957
15.082 11.132649999999988
15.083 11.203900000000127
15.084 11.273750000000138
15.085 11.342200000000018
[truncated: 196,792 more chars]
