# Supplementary material for: 2D Synthetic dataset of numerical simulations of long-period seismicity in a volcanic edifice and related sensitivity kernels
Source: Data Brief. 2021 Jan 25;34:106673. doi: 10.1016/j.dib.2020.106673 (PMC7841316; doi:10.1016/j.dib.2020.106673)
Supplement: Supplementary Data S1 — Supplementary Raw Research Data. This is open data under the CC BY license http://creativecommons.org/licenses/by/4.0/ [file mmc1.zip › Dataset/OUTPUT_SEISMOGRAMS/9000_3000/vel_X_hetero_13000_2105_SVF7e-1Hz.semv]

-1.714286 0.0
-1.713286 0.0
-1.712286 0.0
-1.711286 0.0
-1.710286 0.0
-1.709286 0.0
-1.708286 0.0
-1.707286 0.0
-1.706286 0.0
-1.705286 0.0
-1.704286 0.0
-1.703286 0.0
-1.702286 0.0
-1.701286 0.0
-1.700286 0.0
-1.699286 0.0
-1.698286 0.0
-1.697286 0.0
-1.696286 0.0
-1.695286 0.0
-1.694286 0.0
-1.693286 0.0
-1.692286 0.0
-1.691286 0.0
-1.690286 0.0
-1.689286 0.0
-1.688286 0.0
-1.687286 0.0
-1.686286 0.0
-1.685286 0.0
-1.684286 0.0
-1.683286 0.0
-1.682286 0.0
-1.681286 0.0
-1.680286 0.0
-1.679286 0.0
-1.678286 0.0
-1.677286 0.0
-1.676286 0.0
-1.675286 0.0
-1.674286 0.0
-1.673286 0.0
-1.672286 0.0
-1.671286 0.0
-1.670286 0.0
-1.669286 0.0
-1.668286 0.0
-1.667286 0.0
-1.666286 0.0
-1.665286 0.0
-1.664286 0.0
-1.663286 0.0
-1.662286 0.0
-1.661286 0.0
-1.660286 0.0
-1.659286 0.0
-1.658286 0.0
-1.657286 0.0
-1.656286 0.0
-1.655286 0.0
-1.654286 0.0
-1.653286 0.0
-1.652286 0.0
-1.651286 0.0
-1.650286 0.0
-1.649286 0.0
-1.648286 0.0
-1.647286 0.0
-1.646286 0.0
-1.645286 0.0
-1.644286 0.0
-1.643286 0.0
-1.642286 0.0
-1.641286 0.0
-1.640286 0.0
-1.639286 0.0
-1.638286 0.0
-1.637286 0.0
-1.636286 0.0
-1.635286 0.0
-1.634286 0.0
-1.633286 0.0
-1.632286 0.0
-1.631286 0.0
-1.630286 0.0
-1.629286 0.0
-1.628286 0.0
-1.627286 0.0
-1.626286 0.0
-1.625286 0.0
-1.624286 0.0
-1.623286 0.0
-1.622286 0.0
-1.621286 0.0
-1.620286 0.0
-1.619286 0.0
-1.618286 0.0
-1.617286 0.0
-1.616286 0.0
-1.615286 0.0
-1.614286 0.0
-1.613286 0.0
-1.612286 0.0
-1.611286 0.0
-1.610286 0.0
-1.609286 0.0
-1.608286 0.0
-1.607286 0.0
-1.606286 0.0
-1.605286 0.0
-1.604286 0.0
-1.603286 0.0
-1.602286 0.0
-1.601286 0.0
-1.600286 0.0
-1.599286 0.0
-1.598286 0.0
-1.597286 0.0
-1.596286 0.0
-1.595286 0.0
-1.594286 0.0
-1.593286 0.0
-1.592286 0.0
-1.591286 0.0
-1.590286 0.0
-1.589286 -6.1187255e-34
-1.588286 -1.3681692499999999e-33
-1.587286 -1.6748508e-33
-1.586286 -1.9914553e-33
-1.585286 -2.05092345e-33
-1.584286 -1.7999744499999997e-33
-1.583286 -1.3127231999999998e-33
-1.582286 -2.625424999999998e-34
-1.581286 1.5334750499999995e-33
-1.580286 3.78595065e-33
-1.579286 6.0220363000000004e-33
-1.578286 8.02143385e-33
-1.577286 9.793274649999999e-33
-1.576286 1.1135667999999999e-32
-1.575286 1.20998335e-32
-1.574286 1.3110760499999998e-32
-1.573286 1.4625529499999996e-32
-1.572286 1.6972657000000004e-32
-1.571286 2.0331261000000004e-32
-1.570286 2.48202265e-32
-1.569286 3.0411774999999997e-32
-1.568286 3.7294434999999997e-32
-1.567286 4.5545435e-32
-1.566286 5.509435499999998e-32
-1.565286 6.6004e-32
-1.564286 7.827971500000003e-32
-1.563286 9.1800305e-32
-1.562286 1.0636794499999995e-31
-1.561286 1.2196782000000001e-31
-1.560286 1.39041595e-31
-1.559286 1.5865107500000002e-31
-1.558286 1.824344e-31
-1.557286 2.1248635e-31
-1.556286 2.512293e-31
-1.555286 3.009211e-31
-1.554286 3.6303054999999993e-31
-1.553286 4.378102499999999e-31
-1.552286 5.240128000000002e-31
-1.551286 6.188124e-31
-1.550286 7.181645999999998e-31
-1.549286 8.173396500000001e-31
-1.548286 9.1170755e-31
-1.547286 9.9781675e-31
-1.546286 1.0743917499999998e-30
-1.545286 1.1431990500000005e-30
-1.544286 1.2095544500000005e-30
-1.543286 1.2822559999999993e-30
-1.542286 1.3727924999999995e-30
-1.541286 1.4937465000000006e-30
-1.540286 1.6565040000000004e-30
-1.539286 1.8686770000000004e-30
-1.538286 2.131587e-30
-1.537286 2.4385595e-30
-1.536286 2.774763500000001e-30
-1.535286 3.1189905e-30
-1.534286 3.447703e-30
-1.533286 3.7411449999999984e-30
-1.532286 3.9908735e-30
-1.531286 4.2076200000000015e-30
-1.530286 4.4280435e-30
-1.529286 4.718889e-30
-1.528286 5.177207999999996e-30
-1.527286 5.925800499999999e-30
-1.526286 7.1037945e-30
-1.525286 8.853192000000004e-30
-1.524286 1.1303244000000002e-29
-1.523286 1.4555287999999996e-29
-1.522286 1.86712585e-29
-1.521286 2.3669015000000006e-29
-1.520286 2.952707e-29
-1.519286 3.620012999999999e-29
-1.518286 4.364490499999999e-29
-1.517286 5.185400500000001e-29
-1.516286 6.089341499999999e-29
-1.515286 7.093779499999997e-29
-1.514286 8.229686e-29
-1.513286 9.542648500000001e-29
-1.512286 1.1091970000000004e-28
-1.511286 1.2947463999999998e-28
-1.510286 1.5183994999999998e-28
-1.509286 1.7874124499999994e-28
-1.508286 2.1079525e-28
-1.507286 2.4842075000000003e-28
-1.506286 2.9175620000000004e-28
-1.505286 3.405937500000001e-28
-1.504286 3.9433930000000005e-28
-1.503286 4.520041999999999e-28
-1.502286 5.122332499999999e-28
-1.501286 5.733710000000001e-28
-1.500286 6.335658999999998e-28
-1.499286 6.909095999999999e-28
-1.498286 7.436095000000002e-28
-1.497286 7.901884499999998e-28
-1.496286 8.297047499999999e-28
-1.495286 8.619821000000002e-28
-1.494286 8.878296499999998e-28
-1.493286 9.092286499999993e-28
-1.492286 9.294560000000002e-28
-1.491286 9.531025000000005e-28
-1.490286 9.859435000000003e-28
-1.489286 1.034624e-27
-1.488286 1.1061389999999992e-27
-1.487286 1.2070924999999999e-27
-1.486286 1.3427710000000002e-27
-1.485286 1.516098e-27
-1.484286 1.7265599999999996e-27
-1.483286 1.969265500000001e-27
-1.482286 2.2342880000000012e-27
-1.481286 2.506468e-27
-1.480286 2.765845e-27
-1.479286 2.9888190000000002e-27
-1.478286 3.150104999999999e-27
-1.477286 3.2254610000000008e-27
-1.476286 3.1950525000000004e-27
-1.475286 3.047276499999996e-27
-1.474286 2.7827550000000012e-27
-1.473286 2.4182079999999998e-27
-1.472286 1.989876999999999e-27
-1.471286 1.5561830000000034e-27
-1.470286 1.1994319999999992e-27
-1.469286 1.0263500000000003e-27
-1.468286 1.1673739999999984e-27
-1.467286 1.7746814999999987e-27
-1.466286 3.018921e-27
-1.465286 5.084671499999999e-27
-1.464286 8.164607500000003e-27
-1.463286 1.2452229999999997e-26
-1.462286 1.8133041999999998e-26
-1.461286 2.5373901500000006e-26
-1.460286 3.431036e-26
-1.459286 4.5031685000000007e-26
-1.458286 5.756352499999999e-26
-1.457286 7.184837499999999e-26
-1.456286 8.772409499999998e-26
-1.455286 1.0490130500000001e-25
-1.454286 1.2294066999999999e-25
-1.453286 1.4123168e-25
-1.452286 1.58974845e-25
-1.451286 1.7516926500000002e-25
-1.450286 1.8860775e-25
-1.449286 1.978825499999999e-25
-1.448286 2.0140345000000004e-25
-1.447286 1.9742875000000001e-25
-1.446286 1.8411210000000003e-25
-1.445286 1.595638500000001e-25
-1.444286 1.2192514999999996e-25
-1.443286 6.945309999999992e-26
-1.442286 6.115500000000492e-28
-1.441286 -8.583779999999997e-26
-1.440286 -1.907508e-25
-1.439286 -3.1453129999999993e-25
-1.438286 -4.5708465e-25
-1.437286 -6.178013800000001e-25
-1.436286 -7.9557811500000005e-25
-1.435286 -9.8888057e-25
-1.434286 -1.1958495349999998e-24
-1.433286 -1.4144485500000002e-24
-1.432286 -1.6426491000000003e-24
-1.431286 -1.87864505e-24
-1.430286 -2.1210837000000003e-24
-1.429286 -2.36929715e-24
-1.428286 -2.623525e-24
-1.427286 -2.885099e-24
-1.426286 -3.1565830000000005e-24
-1.425286 -3.4418465e-24
-1.424286 -3.746050499999998e-24
-1.423286 -4.075548e-24
-1.422286 -4.437678500000001e-24
-1.421286 -4.840460499999998e-24
-1.420286 -5.292174000000002e-24
-1.419286 -5.8008550000000015e-24
-1.418286 -6.373703499999999e-24
-1.417286 -7.016422999999999e-24
-1.416286 -7.732512499999998e-24
-1.415286 -8.522536000000001e-24
-1.414286 -9.383412500000003e-24
-1.413286 -1.0307705500000005e-23
-1.412286 -1.1282995999999999e-23
-1.411286 -1.229133999999999e-23
-1.410286 -1.3308824999999995e-23
-1.409286 -1.4305290000000004e-23
-1.408286 -1.5244255000000007e-23
-1.407286 -1.608301e-23
-1.406286 -1.6772989999999992e-23
-1.405286 -1.7260465000000006e-23
-1.404286 -1.7487490000000005e-23
-1.403286 -1.7393205e-23
-1.402286 -1.6915359999999992e-23
-1.401286 -1.5992125000000003e-23
-1.400286 -1.4563995e-23
-1.399286 -1.2575685e-23
-1.398286 -9.977809999999997e-24
-1.397286 -6.72817000000001e-24
-1.396286 -2.7924450000000154e-24
-1.395286 1.856040000000001e-24
-1.394286 7.237425000000004e-24
-1.393286 1.3367695000000007e-23
-1.392286 2.026233000000001e-23
-1.391286 2.7940985000000006e-23
-1.390286 3.643335999999999e-23
-1.389286 4.578596e-23
-1.388286 5.60694905e-23
-1.387286 6.738661949999999e-23
-1.386286 7.9879743e-23
-1.385286 9.37386105e-23
-1.384286 1.092073465e-22
-1.383286 1.2659057500000001e-22
-1.382286 1.4625846e-22
-1.381286 1.6865020000000002e-22
-1.380286 1.9427531499999999e-22
-1.379286 2.2371226499999997e-22
-1.378286 2.5760366499999995e-22
-1.377286 2.9664574999999994e-22
-1.376286 3.415718e-22
-1.375286 3.9312695e-22
-1.374286 4.520326e-22
-1.373286 5.189385500000002e-22
-1.372286 5.943608000000001e-22
-1.371286 6.786057499999999e-22
-1.370286 7.716797499999999e-22
-1.369286 8.7318705e-22
-1.368286 9.822211999999998e-22
-1.367286 1.0972546499999997e-21
-1.366286 1.2160384000000001e-21
-1.365286 1.3355223999999996e-21
-1.364286 1.45181e-21
-1.363286 1.5601625000000001e-21
-1.362286 1.6550644999999999e-21
-1.361286 1.7303715000000003e-21
-1.360286 1.779536e-21
-1.359286 1.7959185e-21
-1.358286 1.7731854999999993e-21
-1.357286 1.7057664999999987e-21
-1.356286 1.5893440000000005e-21
-1.355286 1.4213324999999999e-21
-1.354286 1.201301000000001e-21
-1.353286 9.312785000000002e-22
-1.352286 6.158645000000005e-22
-1.351286 2.620755000000019e-22
-1.350286 -1.2112050000000038e-22
-1.349286 -5.236395000000003e-22
-1.348286 -9.35509000000001e-22
-1.347286 -1.348475e-21
-1.346286 -1.7579485e-21
-1.345286 -2.1651845000000006e-21
-1.344286 -2.5795565e-21
-1.343286 -3.0207344999999993e-21
-1.342286 -3.5205174999999996e-21
-1.341286 -4.1240635500000006e-21
-1.340286 -4.8902233000000005e-21
-1.339286 -5.89069245e-21
-1.338286 -7.2077447e-21
-1.337286 -8.9303545e-21
-1.336286 -1.1148617499999999e-20
-1.335286 -1.3946512499999997e-20
-1.334286 -1.7393179e-20
-1.333286 -2.1533068e-20
-1.332286 -2.6375492999999992e-20
-1.331286 -3.1884268e-20
-1.330286 -3.796827e-20
-1.329286 -4.447386e-20
-1.328286 -5.118018000000001e-20
-1.327286 -5.779829000000001e-20
-1.326286 -6.397485499999999e-20
-1.325286 -6.930127e-20
-1.324286 -7.332835e-20
-1.323286 -7.5586545e-20
-1.322286 -7.561145000000001e-20
-1.321286 -7.297319999999999e-20
-1.320286 -6.730864999999999e-20
-1.319286 -5.835421000000001e-20
-1.318286 -4.5977019999999993e-20
-1.317286 -3.020169999999998e-20
-1.316286 -1.1230420000000011e-20
-1.315286 1.0546519999999953e-20
-1.314286 3.4552145000000017e-20
-1.313286 6.003708500000002e-20
-1.312286 8.610811500000002e-20
-1.311286 1.1177052500000004e-19
-1.310286 1.35982715e-19
-1.309286 1.5772084e-19
-1.308286 1.7604938e-19
-1.307286 1.9019295749999998e-19
-1.306286 1.99604165e-19
-1.305286 2.040214125e-19
-1.304286 2.0351123e-19
-1.303286 1.9848997e-19
-1.302286 1.8972124499999998e-19
-1.301286 1.7828719499999998e-19
-1.300286 1.6553319999999996e-19
-1.299286 1.529891e-19
-1.298286 1.4227175000000007e-19
-1.297286 1.349759e-19
-1.296286 1.3256294999999994e-19
-1.295286 1.3625785000000002e-19
-1.294286 1.4696454999999998e-19
-1.293286 1.6520979999999997e-19
-1.292286 1.9112270000000001e-19
-1.291286 2.2445495e-19
-1.290286 2.646407e-19
-1.289286 3.1089135e-19
-1.288286 3.623152500000001e-19
-1.287286 4.180458000000001e-19
-1.286286 4.773575999999998e-19
-1.285286 5.397481e-19
-1.284286 6.049619500000002e-19
-1.283286 6.72934e-19
-1.282286 7.436351999999998e-19
-1.281286 8.168152999999998e-19
-1.280286 8.916415999999997e-19
-1.279286 9.6624965e-19
-1.278286 1.0372421999999997e-18
-1.277286 1.0991739999999999e-18
-1.276286 1.1440929999999999e-18
-1.275286 1.1612039999999994e-18
-1.274286 1.1367215000000002e-18
-1.273286 1.0540135000000007e-18
-1.272286 8.940795e-19
-1.271286 6.364179999999993e-19
-1.270286 2.603270000000002e-19
-1.269286 -2.53399499999999e-19
-1.268286 -9.204165000000002e-19
-1.267286 -1.7505040000000008e-18
-1.266286 -2.7451325000000004e-18
-1.265286 -3.8950895999999996e-18
-1.264286 -5.178397094999999e-18
-1.263286 -6.558747999999999e-18
-1.262286 -7.984712904999999e-18
-1.261286 -9.389955899999998e-18
-1.260286 -1.0694623999999999e-17
-1.259286 -1.1808062500000002e-17
-1.258286 -1.2632874e-17
-1.257286 -1.3070266499999998e-17
-1.256286 -1.3026512000000001e-17
-1.255286 -1.2420189000000003e-17
-1.254286 -1.1189806500000001e-17
-1.253286 -9.301304999999998e-18
-1.252286 -6.754745000000004e-18
-1.251286 -3.589669999999999e-18
-1.250286 1.1153500000000332e-19
-1.249286 4.222879999999996e-18
-1.248286 8.576989999999997e-18
-1.247286 1.2970561999999998e-17
-1.246286 1.7173143000000005e-17
-1.245286 2.0939021500000003e-17
-1.244286 2.4021646499999998e-17
-1.243286 2.6189934e-17
-1.242286 2.72454e-17
-1.241286 2.70389185e-17
-1.240286 2.5485807499999996e-17
-1.239286 2.2577899000000006e-17
-1.238286 1.8391342999999998e-17
-1.237286 1.3089034999999995e-17
-1.236286 6.917015e-18
-1.235286 1.9439999999999988e-19
-1.234286 -6.702984999999997e-18
-1.233286 -1.3364560000000005e-17
-1.232286 -1.9371378e-17
-1.231286 -2.4325239499999996e-17
-1.230286 -2.7878446999999995e-17
-1.229286 -2.97617775e-17
-1.228286 -2.98083055e-17
-1.227286 -2.7970660999999995e-17
-1.226286 -2.43297275e-17
-1.225286 -1.9093252e-17
-1.224286 -1.2583607e-17
-1.223286 -5.214805000000003e-18
-1.222286 2.540209999999999e-18
-1.221286 1.0189948500000002e-17
-1.220286 1.7269602500000002e-17
-1.219286 2.33873405e-17
-1.218286 2.82675835e-17
-1.217286 3.17869605e-17
-1.216286 3.39986745e-17
-1.215286 3.51417405e-17
-1.214286 3.56324045e-17
-1.213286 3.6036355000000005e-17
-1.212286 3.7021965e-17
-1.211286 3.929639499999999e-17
-1.210286 4.3528299999999994e-17
-1.209286 5.026252e-17
-1.208286 5.983318000000001e-17
-1.207286 7.228308499999999e-17
-1.206286 8.729736000000002e-17
-1.205286 1.0415918500000001e-16
-1.204286 1.2173442999999997e-16
-1.203286 1.3849059e-16
-1.202286 1.5255312500000004e-16
-1.201286 1.6179952e-16
-1.200286 1.6398800000000002e-16
-1.199286 1.569159000000001e-16
-1.198286 1.3859774999999998e-16
-1.197286 1.0745244999999993e-16
-1.196286 6.248589999999994e-17
-1.195286 3.4540999999999414e-18
-1.194286 -6.900729999999998e-17
-1.193286 -1.5330024999999988e-16
-1.192286 -2.4683965e-16
-1.191286 -3.460953750000001e-16
-1.190286 -4.467025900000001e-16
-1.189286 -5.436408499999999e-16
-1.188286 -6.3147503e-16
-1.187286 -7.046461250000001e-16
-1.186286 -7.577963799999999e-16
-1.185286 -7.861088499999999e-16
-1.184286 -7.856401999999999e-16
-1.183286 -7.536227500000001e-16
-1.182286 -6.887146500000002e-16
-1.181286 -5.911784000000002e-16
-1.180286 -4.6297250000000005e-16
-1.179286 -3.077454499999995e-16
-1.178286 -1.3073039999999974e-16
-1.177286 6.145919999999978e-17
-1.176286 2.611195999999996e-16
-1.175286 4.598180499999998e-16
-1.174286 6.4880525000000025e-16
-1.173286 8.194502000000003e-16
-1.172286 9.6367625e-16
-1.171286 1.0743695499999998e-15
-1.170286 1.145736775e-15
-1.169286 1.17359392e-15
-1.168286 1.155573225e-15
-1.167286 1.09124108e-15
-1.166286 9.821264e-16
-1.165286 8.316675999999998e-16
-1.164286 6.450869999999999e-16
-1.163286 4.2920850000000025e-16
-1.162286 1.9223675000000004e-16
-1.161286 -5.649030000000013e-17
-1.160286 -3.0676169999999997e-16
-1.159286 -5.477596500000002e-16
-1.158286 -7.6832975e-16
-1.157286 -9.5725855e-16
-1.156286 -1.1035698499999997e-15
-1.155286 -1.196852225e-15
-1.154286 -1.2276307999999998e-15
-1.153286 -1.187795575e-15
-1.152286 -1.0710931e-15
-1.151286 -8.7367505e-16
-1.150286 -5.946909999999998e-16
-1.149286 -2.3689225e-16
-1.148286 1.9279869999999994e-16
-1.147286 6.828115999999999e-16
-1.146286 1.2166168999999998e-15
-1.145286 1.7726519699999998e-15
-1.144286 2.3245595999999997e-15
-1.143286 2.8418055799999995e-15
-1.142286 3.29072015e-15
-1.141286 3.63597755e-15
-1.140286 3.842502949999999e-15
-1.139286 3.8777395e-15
-1.138286 3.7141774999999996e-15
-1.137286 3.332002999999999e-15
-1.136286 2.7216650000000016e-15
-1.135286 1.8861670000000006e-15
-1.134286 8.428465000000001e-16
-1.133286 -3.7558799999999923e-16
-1.132286 -1.7209530000000001e-15
-1.131286 -3.1305990000000006e-15
-1.130286 -4.5296145e-15
-1.129286 -5.834243499999999e-15
-1.128286 -6.956435500000001e-15
-1.127286 -7.80935275e-15
-1.126286 -8.3135435e-15
-1.125286 -8.40340275e-15
-1.124286 -8.033473e-15
-1.123286 -7.184091999999999e-15
-1.122286 -5.865864500000001e-15
-1.121286 -4.122475499999999e-15
-1.120286 -2.031425e-15
-1.119286 2.9762099999999873e-16
-1.118286 2.7270230000000005e-15
-1.117286 5.097904999999999e-15
-1.116286 7.239194e-15
-1.115286 8.978573000000001e-15
-1.114286 1.01547229e-14
-1.113286 1.0630082299999999e-14
-1.112286 1.03032326e-14
-1.111286 9.1199372e-15
-1.110286 7.081874000000002e-15
-1.109286 4.2521685e-15
-1.108286 7.570059999999994e-16
-1.107286 -3.217209e-15
-1.106286 -7.4313545e-15
-1.105286 -1.16056673e-14
-1.104286 -1.54359335e-14
-1.103286 -1.86129687e-14
-1.102286 -2.0844283e-14
-1.101286 -2.18765245e-14
-1.100286 -2.15171085e-14
-1.099286 -1.9653396500000004e-14
-1.098286 -1.6267761000000002e-14
-1.097286 -1.144715e-14
-1.096286 -5.385909999999998e-15
-1.095286 1.6188800000000073e-15
-1.094286 9.179804999999999e-15
-1.093286 1.6839024999999993e-14
-1.092286 2.4094844000000003e-14
-1.091286 3.0433526e-14
-1.090286 3.536443535e-14
-1.089286 3.8456282e-14
-1.088286 3.937190415e-14
-1.087286 3.7898972000000003e-14
-1.086286 3.3974131500000003e-14
-1.085286 2.7698369999999998e-14
-1.084286 1.93419e-14
-1.083286 9.337489999999997e-15
-1.082286 -1.7381100000000059e-15
-1.081286 -1.3194045e-14
-1.080286 -2.4265159999999998e-14
-1.079286 -3.4159683999999997e-14
-1.078286 -4.2111772e-14
-1.077286 -4.7435529649999993e-14
-1.076286 -4.9576958999999994e-14
-1.075286 -4.815994485e-14
-1.074286 -4.3022838999999996e-14
-1.073286 -3.42425465e-14
-1.072286 -2.2143815000000002e-14
-1.071286 -7.292379999999999e-15
-1.070286 9.528480000000002e-15
-1.069286 2.7357015e-14
-1.068286 4.510587699999999e-14
-1.067286 6.162579504999999e-14
-1.066286 7.5776165e-14
-1.065286 8.649822495000001e-14
-1.064286 9.288590300000001e-14
-1.063286 9.424976499999999e-14
-1.062286 9.0169405e-14
-1.061286 8.053083000000003e-14
-1.060286 6.554566999999998e-14
-1.059286 4.575065499999998e-14
-1.058286 2.1987060000000005e-14
-1.057286 -4.63918e-15
-1.056286 -3.2814275000000014e-14
-1.055286 -6.108729e-14
-1.054286 -8.795022499999998e-14
-1.053286 -1.1192286999999999e-13
-1.052286 -1.31637125e-13
-1.051286 -1.45915828e-13
-1.050286 -1.5384152e-13
-1.049286 -1.5481099700000001e-13
-1.048286 -1.4857276e-13
-1.047286 -1.3524539499999998e-13
-1.046286 -1.1531621499999996e-13
-1.045286 -8.9620635e-14
-1.044286 -5.930364000000001e-14
-1.043286 -2.5766140000000045e-14
-1.042286 9.400824999999985e-15
-1.041286 4.449053000000002e-14
-1.040286 7.775932e-14
-1.039286 1.0750641e-13
-1.038286 1.3215130499999998e-13
-1.037286 1.50305355e-13
-1.036286 1.608353465e-13
-1.035286 1.62917256e-13
-1.034286 1.5607865850000001e-13
-1.033286 1.4022907399999998e-13
-1.032286 1.1567758999999998e-13
-1.031286 8.313754500000002e-14
-1.030286 4.371796500000001e-14
-1.029286 -1.098289999999997e-15
-1.028286 -4.949008999999998e-14
-1.027286 -9.9347485e-14
-1.026286 -1.48334945e-13
-1.025286 -1.9396861199999998e-13
-1.024286 -2.3370672499999995e-13
-1.023286 -2.65052158e-13
-1.022286 -2.85664975e-13
-1.021286 -2.93481635e-13
-1.020286 -2.8683662999999993e-13
-1.019286 -2.6458139999999997e-13
-1.018286 -2.2619295000000006e-13
-1.017286 -1.7186555000000009e-13
-1.016286 -1.025778999999999e-13
-1.015286 -2.0127549999999947e-14
-1.014286 7.28748999999999e-14
-1.013286 1.730554499999999e-13
-1.012286 2.7637430000000007e-13
-1.011286 3.782728200000001e-13
-1.010286 4.738654099999999e-13
-1.009286 5.5817085e-13
-1.008286 6.26373025e-13
-1.007286 6.7409783e-13
-1.006286 6.976900150000002e-13
-1.005286 6.944722499999999e-13
-1.004286 6.629683e-13
-1.003286 6.030705999999999e-13
-1.002286 5.161370500000001e-13
-1.001286 4.0500450000000006e-13
-1.000286 2.739099e-13
-0.9992857 1.2831755000000013e-13
-0.9982857 -2.534465000000017e-14
-0.9972857 -1.800263000000002e-13
-0.9962857 -3.2845769999999993e-13
-0.9952857 -4.635910499999997e-13
-0.9942857 -5.790510500000001e-13
-0.9932857 -6.695639000000001e-13
-0.9922857 -7.313330499999999e-13
-0.9912857 -7.62331935e-13
-0.9902857 -7.62486355e-13
-0.9892857 -7.337278749999999e-13
-0.9882857 -6.799056449999999e-13
-0.9872857 -6.065547899999999e-13
-0.9862857 -5.205307e-13
-0.9852857 -4.2952705e-13
-0.9842857 -3.415075499999998e-13
-0.9832857 -2.640892500000001e-13
-0.9822857 -2.0391920000000015e-13
-0.9812857 -1.660925499999999e-13
-0.9802857 -1.5365739999999986e-13
-0.9792857 -1.6724880000000006e-13
-0.9782857 -2.04889e-13
-0.9772857 -2.6197720000000006e-13
-0.9762857 -3.314807000000001e-13
-0.9752857 -4.0432854999999977e-13
-0.9742857 -4.699885e-13
-0.9732857 -5.171950000000002e-13
-0.9722857 -5.347861499999998e-13
-0.9712857 -5.125935499999999e-13
-0.9702857 -4.423225999999999e-13
-0.9692857 -3.183603500000002e-13
-0.9682857 -1.384488500000004e-13
-0.9672857 9.583385000000055e-14
-0.9662857 3.788288500000003e-13
-0.9652857 7.008148999999995e-13
-0.9642857 1.0483058499999998e-12
-0.9632857 1.4046225000000004e-12
-0.9622857 1.7507082500000001e-12
-0.9612857 2.066148465e-12
-0.9602857 2.3303338999999997e-12
-0.9592857 2.5236957349999995e-12
-0.9582857 2.6289374500000005e-12
-0.9572857 2.6321802500000003e-12
-0.9562857 2.5239462500000002e-12
-0.9552857 2.2999164999999998e-12
-0.9542857 1.961407999999999e-12
-0.9532857 1.5155375000000002e-12
-0.9522857 9.750549999999998e-13
-0.9512857 3.578574999999998e-13
-0.9502857 -3.1378849999999986e-13
-0.9492857 -1.014269e-12
-0.9482857 -1.7158235000000003e-12
-0.9472857 -2.389853000000001e-12
-0.9462857 -3.008254499999999e-12
-0.9452857 -3.544702749999999e-12
-0.9442857 -3.97580675e-12
-0.9432857 -4.2820836e-12
-0.9422857 -4.4486986e-12
-0.9412857 -4.465948649999999e-12
-0.9402857 -4.3294836499999995e-12
-0.9392857 -4.040276500000001e-12
-0.9382857 -3.6043745000000005e-12
-0.9372857 -3.0324704999999994e-12
-0.9362857 -2.3393515e-12
-0.9352857 -1.543275500000001e-12
-0.9342857 -6.65326e-13
-0.9332857 2.712000000000008e-13
-0.9322857 1.2413509999999997e-12
-0.9312857 2.2190134999999994e-12
-0.9302857 3.177319000000001e-12
-0.9292857 4.089001000000001e-12
-0.9282857 4.9267284999999995e-12
-0.9272857 5.6634447999999995e-12
-0.9262857 6.2727663e-12
-0.9252857 6.72948105e-12
-0.9242857 7.0101762e-12
-0.9232857 7.0940121499999976e-12
-0.9222857 6.963639499999999e-12
-0.9212857 6.6062360000000004e-12
-0.9202857 6.014618000000002e-12
-0.9192857 5.188342999999999e-12
-0.9182857 4.134722499999998e-12
-0.9172857 2.869657500000003e-12
-0.9162857 1.4181764999999993e-12
-0.9152857 -1.8543400000000276e-13
-0.9142857 -1.897935999999998e-12
-0.9132857 -3.667983499999997e-12
-0.9122857 -5.437520000000001e-12
-0.9112857 -7.143685000000001e-12
-0.9102857 -8.721198999999999e-12
-0.9092857 -1.0105106000000002e-11
-0.9082857 -1.1233750749999998e-11
-0.9072857 -1.2051820499999999e-11
-0.9062857 -1.2513263249999999e-11
-0.9052857 -1.25839025e-11
-0.9042857 -1.22435645e-11
-0.9032857 -1.1487569499999998e-11
-0.9022857 -1.032746e-11
-0.9012857 -8.790897000000002e-12
-0.9002857 -6.920712000000002e-12
-0.8992857 -4.773144499999998e-12
-0.8982857 -2.4153619999999946e-12
-0.8972857 7.757249999999659e-14
-0.8962857 2.626114499999995e-12
-0.8952857 5.1498255000000015e-12
-0.8942857 7.570865500000005e-12
-0.8932857 9.8172095e-12
-0.8922857 1.1825365999999997e-11
-0.8912857 1.3542441000000001e-11
-0.8902857 1.49274395e-11
-0.8892857 1.5951751035e-11
-0.8882857 1.6598846e-11
-0.8872857 1.6863247465000002e-11
-0.8862857 1.6748933e-11
-0.8852857 1.6267343499999997e-11
-0.8842857 1.5435217e-11
-0.8832857 1.42724785e-11
-0.8822857 1.2800402999999997e-11
-0.8812857 1.10402615e-11
-0.8802857 9.012589999999999e-12
-0.8792857 6.7371700000000045e-12
-0.8782857 4.233745000000008e-12
-0.8772857 1.5233649999999985e-12
-0.8762857 -1.3696800000000088e-12
-0.8752857 -4.415550000000003e-12
-0.8742857 -7.57653e-12
-0.8732857 -1.0804889999999995e-11
-0.8722857 -1.4041113999999993e-11
-0.8712857 -1.7212988e-11
-0.8702857 -2.0235648999999998e-11
-0.8692857 -2.3012732500000004e-11
-0.8682857 -2.5438820249999997e-11
-0.8672857 -2.74030735e-11
-0.8662857 -2.8793991250000003e-11
-0.8652857 -2.9505045499999996e-11
-0.8642857 -2.9440910499999996e-11
-0.8632857 -2.8523905500000004e-11
-0.8622857 -2.670017e-11
-0.8612857 -2.3945255e-11
-0.8602857 -2.0268585e-11
-0.8592857 -1.5716400000000004e-11
-0.8582857 -1.0373019999999997e-11
-0.8572857 -4.360144999999989e-12
-0.8562857 2.165954999999992e-12
-0.8552857 9.01915499999999e-12
-0.8542857 1.598989000000001e-11
-0.8532857 2.285310500000001e-11
-0.8522857 2.937719e-11
-0.8512857 3.5333425e-11
-0.8502857 4.0505394999999995e-11
-0.8492857 4.4697863499999996e-11
-0.8482857 4.77446375e-11
-0.8472857 4.9514966e-11
-0.8462857 4.991817249999999e-11
-0.8452857 4.89063855e-11
-0.8442857 4.6475275e-11
-0.8432857 4.266293999999999e-11
-0.8422857 3.754716000000001e-11
-0.8412857 3.124131000000001e-11
-0.8402857 2.388939999999999e-11
-0.8392857 1.566060999999999e-11
-0.8382857 6.743724999999986e-12
-0.8372857 -2.6580749999999995e-12
-0.8362857 -1.2331799999999977e-11
-0.8352857 -2.2058524999999994e-11
-0.8342857 -3.1616395e-11
-0.8332857 -4.0782940000000004e-11
-0.8322857 -4.933684500000001e-11
-0.8312857 -5.705945999999999e-11
-0.8302857 -6.3736536e-11
-0.8292857 -6.9160359e-11
-0.8282857 -7.31327955e-11
-0.8272857 -7.5469511e-11
-0.8262857 -7.600539849999998e-11
-0.8252857 -7.4601385e-11
-0.8242857 -7.115230500000003e-11
-0.8232857 -6.559553499999999e-11
-0.8222857 -5.791991999999997e-11
-0.8212857 -4.817421500000002e-11
-0.8202857 -3.6474385000000015e-11
-0.8192857 -2.3008884999999996e-11
-0.8182857 -8.041220000000005e-12
-0.8172857 8.090900000000015e-12
-0.8162857 2.4980230000000024e-11
-0.8152857 4.215879999999998e-11
-0.8142857 5.911074499999999e-11
-0.8132857 7.528890500000003e-11
-0.8122857 9.013465999999999e-11
-0.8112857 1.0309980499999998e-10
-0.8102857 1.136696205e-10
-0.8092857 1.2138579e-10
-0.8082857 1.2586781450000002e-10
-0.8072857 1.26831675e-10
-0.8062857 1.2410456499999998e-10
-0.8052857 1.1763475e-10
-0.8042857 1.07495955e-10
-0.8032857 9.388621000000001e-11
-0.8022857 7.712099499999997e-11
-0.8012857 5.7621280000000025e-11
-0.8002857 3.589747000000003e-11
-0.7992857 1.253015999999996e-11
-0.7982857 -1.1850964999999969e-11
-0.7972857 -3.6588859999999956e-11
-0.7962857 -6.102012500000001e-11
-0.7952857 -8.449410000000001e-11
-0.7942857 -1.0638965e-10
-0.7932857 -1.26128775e-10
-0.7922857 -1.4318682000000002e-10
-0.7912857 -1.5709999e-10
-0.7902857 -1.674703865e-10
-0.7892857 -1.7396925499999998e-10
-0.7882857 -1.763395335e-10
-0.7872857 -1.74398555e-10
-0.7862857 -1.6804163999999999e-10
-0.7852857 -1.5724701000000002e-10
-0.7842857 -1.4208226999999994e-10
-0.7832857 -1.2271231999999995e-10
-0.7822857 -9.940765000000004e-11
-0.7812857 -7.255230000000002e-11
-0.7802857 -4.265059999999998e-11
-0.7792857 -1.032990000000001e-11
-0.7782857 2.3661250000000006e-11
-0.7772857 5.846045e-11
-0.7762857 9.310710000000002e-11
-0.7752857 1.2656522999999998e-10
-0.7742857 1.5775457499999996e-10
-0.7732857 1.8558907000000002e-10
-0.7722857 2.0902068999999996e-10
-0.7712857 2.2708783999999996e-10
-0.7702857 2.38964785e-10
-0.7692857 2.44009375e-10
-0.7682857 2.4180595e-10
-0.7672857 2.3220012999999994e-10
-0.7662857 2.1532259999999994e-10
-0.7652857 1.91599855e-10
-0.7642857 1.6174940000000003e-10
-0.7632857 1.2675915000000002e-10
-0.7622857 8.785145000000001e-11
-0.7612857 4.6431900000000064e-11
-0.7602857 4.026199999999923e-12
-0.7592857 -3.7792550000000024e-11
-0.7582857 -7.748199999999994e-11
-0.7572857 -1.1360925000000003e-10
-0.7562857 -1.4492615e-10
-0.7552857 -1.7043614999999997e-10
-0.7542857 -1.8944768999999997e-10
-0.7532857 -2.0161084500000003e-10
-0.7522857 -2.06934625e-10
-0.7512857 -2.0578226500000002e-10
-0.7502857 -1.9884425999999999e-10
-0.7492857 -1.8709021e-10
-0.7482857 -1.7170147500000002e-10
-0.7472857 -1.53988405e-10
-0.7462857 -1.35297015e-10
-0.7452857 -1.1691108999999996e-10
-0.7442857 -9.995637000000002e-11
-0.7432857 -8.531371e-11
-0.7422857 -7.354751499999999e-11
-0.7412857 -6.4855825e-11
-0.7402857 -5.904670000000001e-11
-0.7392857 -5.554385000000005e-11
-0.7382857 -5.34234e-11
-0.7372857 -5.147994999999997e-11
-0.7362857 -4.831919999999995e-11
-0.7352857 -4.247174999999999e-11
-0.7342857 -3.252040000000007e-11
-0.7332857 -1.7232299999999985e-11
-0.7322857 4.3141999999999785e-12
-0.7312857 3.261789999999995e-11
-0.7302857 6.766770000000003e-11
-0.7292857 1.0888794999999998e-10
-0.7282857 1.55123215e-10
-0.7272857 2.0466520500000007e-10
-0.7262857 2.5532137e-10
-0.7252857 3.045232549999999e-10
-0.7242857 3.4946790000000004e-10
-0.7232857 3.8728323999999994e-10
-0.7222857 4.15206565e-10
-0.7212857 4.307635999999999e-10
-0.7202857 4.3193545e-10
-0.7192857 4.173011e-10
-0.7182857 3.8614559999999995e-10
-0.7172857 3.3852615000000014e-10
-0.7162857 2.752909999999999e-10
-0.7152857 1.9805019999999994e-10
-0.7142857 1.0910254999999999e-10
-0.7132857 1.1322799999999845e-11
-0.7122857 -9.198184999999987e-11
-0.7112857 -1.9723199999999991e-10
-0.7102857 -3.0074580000000013e-10
-0.7092857 -3.9890419999999993e-10
-0.7082857 -4.883001e-10
-0.7072857 -5.658659500000001e-10
-0.7062857 -6.2897238e-10
-0.7052857 -6.75494895e-10
-0.7042857 -7.038503499999999e-10
-0.7032857 -7.13006105e-10
-0.7022857 -7.0246657e-10
-0.7012857 -6.722453000000002e-10
-0.7002857 -6.2282915e-10
-0.6992857 -5.551411499999997e-10
-0.6982857 -4.705081999999998e-10
-0.6972857 -3.706364000000002e-10
-0.6962857 -2.5759455000000014e-10
-0.6952857 -1.3380409999999998e-10
-0.6942857 -2.0325500000000887e-12
-0.6932857 1.3461690000000004e-10
-0.6922857 2.727261499999999e-10
-0.6912857 4.0859855000000017e-10
-0.6902857 5.383190500000001e-10
-0.6892857 6.57841e-10
-0.6882857 7.6310055e-10
-0.6872857 8.501587e-10
-0.6862857 9.153651185000001e-10
-0.6852857 9.5553608e-10
-0.6842857 9.681361314999999e-10
-0.6832857 9.5145152e-10
-0.6822857 9.047419e-10
-0.6812857 8.283578999999999e-10
-0.6802857 7.2381355e-10
-0.6792857 5.938038000000001e-10
-0.6782857 4.4216204999999967e-10
-0.6772857 2.7375529999999984e-10
-0.6762857 9.431780000000023e-11
-0.6752857 -8.976784999999995e-11
-0.6742857 -2.717358000000002e-10
-0.6732857 -4.4473349999999995e-10
-0.6722857 -6.021348999999999e-10
-0.6712857 -7.378554500000001e-10
-0.6702857 -8.466483999999999e-10
-0.6692857 -9.243683999999999e-10
-0.6682857 -9.681876999999998e-10
-0.6672857 -9.767500549999999e-10
-0.6662857 -9.502532999999997e-10
-0.6652857 -8.904548950000001e-10
-0.6642857 -8.005964999999999e-10
-0.6632857 -6.852507500000001e-10
-0.6622857 -5.500954500000002e-10
-0.6612857 -4.0162575e-10
-0.6602857 -2.4681729999999984e-10
-0.6592857 -9.275824999999988e-11
-0.6582857 5.373019999999999e-11
-0.6572857 1.864631e-10
-0.6562857 3.0023014999999985e-10
-0.6552857 3.910805499999999e-10
-0.6542857 4.5653595000000006e-10
-0.6532857 4.9571525e-10
-0.6522857 5.093606000000001e-10
-0.6512857 4.997601500000001e-10
-0.6502857 4.7056773e-10
-0.6492857 4.2652956500000005e-10
-0.6482857 3.7313177999999995e-10
-0.6472857 3.1619145e-10
-0.6462857 2.6141787000000004e-10
-0.6452857 2.1397341999999997e-10
-0.6442857 1.78065725e-10
-0.6432857 1.5660226499999996e-10
-0.6422857 1.5093379499999996e-10
-0.6412857 1.6070785000000004e-10
-0.6402857 1.8384715000000004e-10
-0.6392857 2.1665755000000005e-10
-0.6382857 2.540606999999999e-10
-0.6372857 2.8993799999999986e-10
-0.6362857 3.1756399999999997e-10
-0.6352857 3.3009765e-10
-0.6342857 3.210992499999999e-10
-0.6332857 2.850361e-10
-0.6322857 2.177401500000001e-10
-0.6312857 1.1678855000000018e-10
-0.6302857 -1.8221349999999803e-11
-0.6292857 -1.8551869999999997e-10
-0.6282857 -3.811362000000002e-10
-0.6272857 -5.990175500000001e-10
-0.6262857 -8.312435499999999e-10
-0.6252857 -1.0683593449999999e-09
-0.6242857 -1.2997798e-09
-0.6232857 -1.514246205e-09
-0.6222857 -1.7003059e-09
-0.6212857 -1.8467898499999997e-09
-0.6202857 -1.94326585e-09
-0.6192857 -1.9804510000000004e-09
-0.6182857 -1.95057375e-09
-0.6172857 -1.8476809999999995e-09
-0.6162857 -1.6678929999999988e-09
-0.6152857 -1.4096065000000006e-09
-0.6142857 -1.0736585000000003e-09
-0.6132857 -6.634469999999996e-10
-0.6122857 -1.8502449999999996e-10
-0.6112857 3.528504999999996e-10
-0.6102857 9.38712e-10
-0.6092857 1.5584325000000006e-09
-0.6082857 2.1953614999999994e-09
-0.6072857 2.8305596999999997e-09
-0.6062857 3.4431516499999997e-09
-0.6052857 4.010825015e-09
-0.6042857 4.51048195e-09
-0.6032857 4.919043234999999e-09
-0.6022857 5.2143934e-09
-0.6012857 5.3764355499999995e-09
-0.6002857 5.388212e-09
-0.5992857 5.237028999999999e-09
-0.5982857 4.915513499999999e-09
-0.5972857 4.422518000000001e-09
-0.5962857 3.7637905e-09
-0.5952857 2.9523435000000005e-09
-0.5942857 2.0084465000000026e-09
-0.5932857 9.591974999999992e-10
-0.5922857 -1.623294999999991e-10
-0.5912857 -1.3183504999999994e-09
-0.5902857 -2.468025000000002e-09
-0.5892857 -3.5693955e-09
-0.5882857 -4.581499499999999e-09
-0.5872857 -5.466551500000001e-09
-0.5862857 -6.192035500000001e-09
-0.5852857 -6.732562499999999e-09
-0.5842857 -7.071367799999998e-09
-0.5832857 -7.201318800000001e-09
-0.5822857 -7.1253592e-09
-0.5812857 -6.856341699999999e-09
-0.5802857 -6.4162450000000005e-09
-0.5792857 -5.834821e-09
-0.5782857 -5.1477545e-09
-0.5772857 -4.394466499999999e-09
-0.5762857 -3.615705999999999e-09
-0.5752857 -2.8510995e-09
-0.5742857 -2.1368215000000014e-09
-0.5732857 -1.5035579999999993e-09
-0.5722857 -9.748725000000003e-10
-0.5712857 -5.660865000000013e-10
-0.5702857 -2.8374000000000046e-10
-0.5692857 -1.256264999999971e-10
-0.5682857 -8.137199999999598e-11
-0.5672857 -1.3350300000000212e-10
-0.5662857 -2.588750000000028e-10
-0.5652857 -4.3034450000000214e-10
-0.5642857 -6.185645000000017e-10
-0.5632857 -7.93743999999997e-10
-0.5622857 -9.27279999999997e-10
-0.5612857 -9.931620000000026e-10
-0.5602857 -9.69068000000001e-10
-0.5592857 -8.371369999999987e-10
-0.5582857 -5.844230000000011e-10
-0.5572857 -2.0303549999999852e-10
-0.5562857 3.0996249999999923e-10
-0.5552857 9.528619999999981e-10
-0.5542857 1.719726000000003e-09
-0.5532857 2.6008679999999993e-09
-0.5522857 3.5833479999999986e-09
-0.5512857 4.651414500000002e-09
-0.5502857 5.7869049999999995e-09
-0.5492857 6.969585e-09
-0.5482857 8.177415000000001e-09
-0.5472857 9.386785199999998e-09
-0.5462857 1.0572738149999998e-08
-0.5452857 1.17092028e-08
-0.5442857 1.2769273349999999e-08
-0.5432857 1.3725535999999998e-08
-0.5422857 1.45504755e-08
-0.5412857 1.5216972999999998e-08
-0.5402857 1.5698859999999996e-08
-0.5392857 1.5971560999999998e-08
-0.5382857 1.6012807500000006e-08
-0.5372857 1.5803410000000004e-08
-0.5362857 1.5328044999999998e-08
-0.5352857 1.4576054999999999e-08
-0.5342857 1.354227499999999e-08
-0.5332857 1.2227790000000005e-08
-0.5322857 1.0640525000000003e-08
-0.5312857 8.795730000000001e-09
-0.5302857 6.716255000000015e-09
-0.5292857 4.432454999999996e-09
-0.5282857 1.9817249999999835e-09
-0.5272857 -5.92460000000007e-10
-0.5262857 -3.2418949999999977e-09
-0.5252857 -5.915579999999992e-09
-0.5242857 -8.562149999999984e-09
-0.5232857 -1.113254500000001e-08
-0.5222857 -1.3583030000000011e-08
-0.5212857 -1.587818499999999e-08
-0.5202857 -1.7993584999999996e-08
-0.5192857 -1.991804e-08
-0.5182857 -2.1655035000000002e-08
-0.5172857 -2.3223088e-08
-0.5162857 -2.4654852e-08
-0.5152857 -2.5994880000000004e-08
-0.5142857 -2.7296034500000004e-08
-0.5132857 -2.8614669000000002e-08
-0.5122857 -3.00048555e-08
-0.5112857 -3.1512047999999993e-08
-0.5102857 -3.3166673e-08
-0.5092857 -3.497821e-08
-0.5082857 -3.693035999999999e-08
-0.5072857 -3.897776999999999e-08
-0.5062857 -4.104483500000002e-08
-0.5052857 -4.3026875e-08
-0.5042857 -4.479373499999999e-08
-0.5032857 -4.619577500000001e-08
-0.5022857 -4.7071920000000014e-08
-0.5012857 -4.725928499999997e-08
-0.5002857 -4.660366999999999e-08
-0.4992857 -4.497006000000004e-08
-0.4982857 -4.225237999999999e-08
-0.4972857 -3.8381754999999964e-08
-0.4962857 -3.333243000000001e-08
-0.4952857 -2.712481000000002e-08
-0.4942857 -1.982554499999998e-08
-0.4932857 -1.1544325000000002e-08
-0.4922857 -2.427875000000006e-09
-0.4912857 7.3484200000000204e-09
-0.4902857 1.759069999999997e-08
-0.4892857 2.809772499999999e-08
-0.4882857 3.8671975000000045e-08
-0.4872857 4.9129669999999985e-08
-0.4862857 5.9309219999999996e-08
-0.4852857 6.907735999999999e-08
-0.4842857 7.83325e-08
-0.4832857 8.700516500000001e-08
-0.4822857 9.505572500000001e-08
-0.4812857 1.02469652e-07
-0.4802857 1.0925081799999999e-07
-0.4792857 1.15413598e-07
-0.4782857 1.2097447200000003e-07
-0.4772857 1.25943845e-07
-0.4762857 1.3031873999999997e-07
-0.4752857 1.3407699499999997e-07
-0.4742857 1.37173345e-07
-0.4732857 1.3953736000000005e-07
-0.4722857 1.4107371500000003e-07
-0.4712857 1.4166437999999997e-07
-0.4702857 1.4117245e-07
-0.4692857 1.3944780000000003e-07
-0.4682857 1.3633304999999998e-07
-0.4672857 1.3167095000000005e-07
-0.4662857 1.2531195e-07
-0.4652857 1.1712089999999992e-07
-0.4642857 1.0698464999999995e-07
-0.4632857 9.481835000000005e-08
-0.4622857 8.057094999999999e-08
-0.4612857 6.423009999999991e-08
-0.4602857 4.582530000000005e-08
-0.4592857 2.543045000000008e-08
-0.4582857 3.164600000000069e-09
-0.4572857 -2.0809150000000023e-08
-0.4562857 -4.628540000000005e-08
-0.4552857 -7.302064999999999e-08
-0.4542857 -1.0073900000000007e-07
-0.4532857 -1.2913845000000005e-07
-0.4522857 -1.5789855e-07
-0.4512857 -1.8668834999999998e-07
-0.4502857 -2.1517494999999994e-07
-0.4492857 -2.4303125e-07
-0.4482857 -2.69942155e-07
-0.4472857 -2.9561017999999995e-07
-0.4462857 -3.1975871e-07
-0.4452857 -3.4213324499999997e-07
-0.4442857 -3.62501155e-07
-0.4432857 -3.8064931000000005e-07
-0.4422857 -3.9638058e-07
-0.4412857 -4.09509715e-07
-0.4402857 -4.1985955e-07
-0.4392857 -4.2725734999999995e-07
-0.4382857 -4.3153275e-07
-0.4372857 -4.3251789999999996e-07
-0.4362857 -4.3004885000000013e-07
-0.4352857 -4.2396940000000005e-07
-0.4342857 -4.1413679999999996e-07
-0.4332857 -4.0042775e-07
-0.4322857 -3.827446999999998e-07
-0.4312857 -3.610214500000002e-07
-0.4302857 -3.3522665e-07
-0.4292857 -3.053661499999996e-07
-0.4282857 -2.7148215000000043e-07
-0.4272857 -2.3364715000000036e-07
-0.4262857 -1.9195824999999996e-07
-0.4252857 -1.4652724999999974e-07
-0.4242857 -9.747099999999959e-08
-0.4232857 -4.4902950000000105e-08
-0.4222857 1.1077249999999695e-08
-0.4212857 7.038640000000025e-08
-0.4202857 1.3295755000000008e-07
-0.4192857 1.9873544999999992e-07
-0.4182857 2.6766470000000006e-07
-0.4172857 3.3967239999999984e-07
-0.4162857 4.1464574999999996e-07
-0.4152857 4.924082000000001e-07
-0.4142857 5.726929500000001e-07
-0.4132857 6.551163999999999e-07
-0.4122857 7.391567999999999e-07
-0.4112857 8.241377499999999e-07
-0.4102857 9.092178499999999e-07
-0.4092857 9.933912649999999e-07
-0.4082857 1.075497215e-06
-0.4072857 1.1542383850000001e-06
-0.4062857 1.228209335e-06
-0.4052857 1.29593185e-06
-0.4042857 1.3558961e-06
-0.4032857 1.4066057e-06
-0.4022857 1.4466209499999996e-06
-0.4012857 1.4746014499999996e-06
-0.4002857 1.4893450500000004e-06
-0.3992857 1.4898195e-06
-0.3982857 1.4751875000000003e-06
-0.3972857 1.4448200000000007e-06
-0.3962857 1.3983054999999999e-06
-0.3952857 1.3354515e-06
-0.3942857 1.2562734999999989e-06
-0.3932857 1.1609844999999992e-06
-0.3922857 1.049975500000001e-06
-0.3912857 9.237970000000003e-07
-0.3902857 7.831355e-07
-0.3892857 6.287915000000003e-07
-0.3882857 4.6165700000000025e-07
-0.3872857 2.8269600000000075e-07
-0.3862857 9.293000000000001e-08
-0.3852857 -1.0658300000000123e-07
-0.3842857 -3.147565000000019e-07
-0.3832857 -5.304895000000011e-07
-0.3822857 -7.526669999999989e-07
-0.3812857 -9.801659999999984e-07
-0.3802857 -1.2118575000000004e-06
-0.3792857 -1.446599e-06
-0.3782857 -1.6832294999999997e-06
-0.3772857 -1.9205564999999996e-06
-0.3762857 -2.1573454999999995e-06
-0.3752857 -2.3923030000000007e-06
-0.3742857 -2.6240625000000003e-06
-0.3732857 -2.85116705e-06
-0.3722857 -3.0720535499999996e-06
-0.3712857 -3.28504265e-06
-0.3702857 -3.4883292499999997e-06
-0.3692857 -3.6799779e-06
-0.3682857 -3.857926199999999e-06
-0.3672857 -4.0199903999999995e-06
-0.3662857 -4.163880999999999e-06
-0.3652857 -4.287223000000001e-06
-0.3642857 -4.387575499999999e-06
-0.3632857 -4.462467999999998e-06
-0.3622857 -4.509426500000002e-06
-0.3612857 -4.5260115e-06
-0.3602857 -4.509854999999998e-06
-0.3592857 -4.4586915e-06
-0.3582857 -4.3704065000000025e-06
-0.3572857 -4.2430670000000015e-06
-0.3562857 -4.074959999999996e-06
-0.3552857 -3.864641999999999e-06
-0.3542857 -3.6109670000000017e-06
-0.3532857 -3.313133e-06
-0.3522857 -2.9707349999999976e-06
-0.3512857 -2.5837889999999996e-06
-0.3502857 -2.1527835e-06
-0.3492857 -1.6787154999999994e-06
-0.3482857 -1.1631085000000015e-06
-0.3472857 -6.080525000000005e-07
-0.3462857 -1.6203499999999467e-08
-0.3452857 6.092130000000004e-07
-0.3442857 1.264422e-06
-0.3432857 1.9451275000000013e-06
-0.3422857 2.646557999999997e-06
-0.3412857 3.363531499999996e-06
-0.3402857 4.090522000000003e-06
-0.3392857 4.821754000000001e-06
-0.3382857 5.551284500000001e-06
-0.3372857 6.273095999999998e-06
-0.3362857 6.9811865e-06
-0.3352857 7.669647000000002e-06
-0.3342857 8.3327375e-06
-0.3332857 8.9649475e-06
-0.3322857 9.561032749999998e-06
-0.3312857 1.0116042499999999e-05
-0.3302857 1.062532825e-05
-0.3292857 1.1084538e-05
-0.3282857 1.14895965e-05
-0.3272857 1.1836677499999998e-05
-0.3262857 1.21221645e-05
-0.3252857 1.23425995e-05
-0.3242857 1.2494649499999996e-05
-0.3232857 1.2575052e-05
-0.3222857 1.2580578000000008e-05
-0.3212857 1.2507975499999999e-05
-0.3202857 1.2353989999999993e-05
-0.3192857 1.2115300000000006e-05
-0.3182857 1.1788509999999998e-05
-0.3172857 1.137021999999999e-05
-0.3162857 1.0856995000000006e-05
-0.3152857 1.0245405000000014e-05
-0.3142857 9.532124999999993e-06
-0.3132857 8.713994999999994e-06
-0.3122857 7.788105000000006e-06
-0.3112857 6.751954999999985e-06
-0.3102857 5.603604999999992e-06
-0.3092857 4.341820000000009e-06
-0.3082857 2.9662150000000147e-06
-0.3072857 1.4775149999999926e-06
-0.3062857 -1.2230000000000485e-07
-0.3052857 -1.8298149999999852e-06
-0.3042857 -3.6399899999999962e-06
-0.3032857 -5.546074999999996e-06
-0.3022857 -7.539425e-06
-0.3012857 -9.609455000000002e-06
-0.3002857 -1.1743660000000011e-05
-0.2992857 -1.3927605000000002e-05
-0.2982857 -1.6145035e-05
-0.2972857 -1.837805e-05
-0.2962857 -2.0607289999999998e-05
-0.2952857 -2.2812214500000005e-05
-0.2942857 -2.4971423499999994e-05
-0.2932857 -2.70629725e-05
-0.2922857 -2.90647585e-05
-0.2912857 -3.0954894e-05
-0.2902857 -3.2712075e-05
-0.2892857 -3.4315938e-05
-0.2882857 -3.5747363e-05
-0.2872857 -3.6988711e-05
-0.2862857 -3.8024055e-05
-0.2852857 -3.8839245e-05
-0.2842857 -3.9421920000000004e-05
-0.2832857 -3.9761460000000006e-05
-0.2822857 -3.984876999999998e-05
-0.2812857 -3.9676050000000015e-05
-0.2802857 -3.923649000000002e-05
-0.2792857 -3.8523849999999975e-05
-0.2782857 -3.753199999999999e-05
-0.2772857 -3.6254534999999985e-05
-0.2762857 -3.4684344999999985e-05
-0.2752857 -3.2813240000000016e-05
-0.2742857 -3.0631675000000005e-05
-0.2732857 -2.8128454999999987e-05
-0.2722857 -2.5290705e-05
-0.2712857 -2.2104010000000035e-05
-0.2702857 -1.855255500000001e-05
-0.2692857 -1.461952499999995e-05
-0.2682857 -1.0287595000000033e-05
-0.2672857 -5.539525000000059e-06
-0.2662857 -3.5891499999992997e-07
-0.2652857 5.268985000000011e-06
-0.2642857 1.1356519999999976e-05
-0.2632857 1.7912960000000027e-05
-0.2622857 2.4943824999999978e-05
-0.2612857 3.2450175e-05
-0.2602857 4.0428304999999994e-05
-0.2592857 4.886950999999999e-05
-0.2582857 5.7760015000000024e-05
-0.2572857 6.708120499999998e-05
-0.2562857 7.680997e-05
-0.2552857 8.691934e-05
-0.2542857 9.7379155e-05
-0.2532857 0.00010815692650000001
-0.2522857 0.00011921873600000001
-0.2512857 0.00013053018849999996
-0.2502857 0.000142057384
-0.2492857 0.0001537678
-0.2482857 0.00016563102000000002
-0.2472857 0.000177619405
-0.2462857 0.00018970865999999999
-0.2452857 0.000201877845
-0.2442857 0.00021410969999999995
-0.2432857 0.00022639035000000004
-0.2422857 0.00023870885
-0.2412857 0.0002510574
-0.2402857 0.00026342984999999994
-0.2392857 0.00027582120000000006
-0.2382857 0.00028822730000000016
-0.2372857 0.0003006433499999998
-0.2362857 0.00031306315000000003
-0.2352857 0.00032547900000000005
-0.2342857 0.00033788064999999993
-0.2332857 0.00035025424999999996
-0.2322857 0.0003625824999999999
-0.2312857 0.0003748450500000001
-0.2302857 0.0003870177499999999
-0.2292857 0.00039907259999999976
-0.2282857 0.00041097930000000017
-0.2272857 0.0004227057499999998
-0.2262857 0.0004342176499999999
-0.2252857 0.0004454808000000001
-0.2242857 0.00045646260000000013
-0.2232857 0.0004671314000000003
-0.2222857 0.0004774584499999996
-0.2212857 0.0004874202500000001
-0.2202857 0.0004969985500000004
-0.2192857 0.0005061798999999995
-0.2182857 0.0005149589999999998
-0.2172857 0.0005233384999999998
-0.2162857 0.0005313245000000004
-0.2152857 0.0005389335000000007
-0.2142857 0.0005461904999999998
-0.2132857 0.0005531229999999999
-0.2122857 0.0005597649999999995
-0.2112857 0.0005661574999999995
-0.2102857 0.0005723420000000005
-0.2092857 0.0005783635000000006
-0.2082857 0.0005842689999999995
-0.2072857 0.0005901035000000002
-0.2062857 0.0005959130000000002
-0.2052857 0.0006017409999999998
-0.2042857 0.0006076254999999993
-0.2032857 0.0006136029999999999
-0.2022857 0.0006197060000000005
-0.2012857 0.0006259605
-0.2002857 0.0006323879999999999
-0.1992857 0.0006390054999999993
-0.1982857 0.0006458245000000006
-0.1972857 0.0006528529999999994
-0.1962857 0.0006600949999999985
-0.1952857 0.0006675490000000002
-0.1942857 0.0006752160000000004
-0.1932857 0.0006830920000000018
-0.1922857 0.0006911719999999992
-0.1912857 0.0006994524999999988
-0.1902857 0.0007079320000000002
-0.1892857 0.0007166105000000009
-0.1882857 0.0007254900000000002
-0.1872857 0.0007345764999999987
-0.1862857 0.0007438810000000017
-0.1852857 0.0007534210000000014
-0.1842857 0.0007632154999999978
-0.1832857 0.0007732879999999996
-0.1822857 0.0007836705000000008
-0.1812857 0.0007943949999999985
-0.1802857 0.0008054965000000008
-0.1792857 0.0008170165000000016
-0.1782857 0.0008289905000000002
-0.1772857 0.0008414560000000005
-0.1762857 0.0008544514999999989
-0.1752857 0.0008680114999999989
-0.1742857 0.0008821660000000009
-0.1732857 0.0008969395000000008
-0.1722857 0.0009123554999999997
-0.1712857 0.0009284289999999986
-0.1702857 0.0009451695000000002
-0.1692857 0.0009625825000000011
-0.1682857 0.0009806654999999997
-0.1672857 0.0009994125000000007
-0.1662857 0.001018814499999998
-0.1652857 0.0010388589999999996
-0.1642857 0.001059521500000001
-0.1632857 0.0010807809999999972
-0.1622857 0.0011026120000000022
-0.1612857 0.001124988000000004
-0.1602857 0.0011478814999999983
-0.1592857 0.0011712615
-0.1582857 0.0011950959999999986
-0.1572857 0.001219350999999998
-0.1562857 0.0012439925000000017
-0.1552857 0.0012689779999999985
-0.1542857 0.001294276499999998
-0.1532857 0.0013198560000000003
-0.1522857 0.0013456740000000048
-0.1512857 0.001371694000000001
-0.1502857 0.0013978879999999984
-0.1492857 0.0014242235000000009
-0.1482857 0.0014506694999999964
-0.1472857 0.0014771955000000016
-0.1462857 0.0015037755000000016
-0.1452857 0.0015303954999999984
-0.1442857 0.001557032000000002
-0.1432857 0.0015836715000000009
-0.1422857 0.0016103144999999963
-0.1412857 0.0016369514999999967
-0.1402857 0.0016635850000000002
-0.1392857 0.001690225000000001
-0.1382857 0.0017168789999999993
-0.1372857 0.0017435635000000022
-0.1362857 0.0017702975000000053
-0.1352857 0.0017970989999999986
-0.1342857 0.0018239944999999995
-0.1332857 0.001851012499999995
-0.1322857 0.0018781800000000032
-0.1312857 0.001905533500000003
-0.1302857 0.0019331059999999982
-0.1292857 0.0019609249999999983
-0.1282857 0.0019890099999999994
-0.1272857 0.002017375
-0.1262857 0.002046039999999998
-0.1252857 0.00207503
-0.1242857 0.0021043549999999996
-0.1232857 0.002134015000000007
-0.1222857 0.002164010000000002
-0.1212857 0.0021943399999999943
-0.1202857 0.002224989999999993
-0.1192857 0.0022559300000000067
-0.1182857 0.0022871500000000086
-0.1172857 0.0023186349999999977
-0.1162857 0.002350339999999991
-0.1152857 0.0023822499999999972
-0.1142857 0.0024143550000000017
-0.1132857 0.002446620000000004
-0.1122857 0.002479019999999998
-0.1112857 0.0025115499999999982
-0.1102857 0.0025442050000000073
-0.1092857 0.002576970000000002
-0.1082857 0.0026098599999999955
-0.1072857 0.0026428849999999907
-0.1062857 0.0026760649999999987
-0.1052857 0.0027094550000000056
-0.1042857 0.0027431050000000026
-0.1032857 0.0027770450000000036
-0.1022857 0.0028113350000000033
-0.1012857 0.0028460349999999976
-0.1002857 0.0028811999999999952
-0.099285714 0.002916904999999993
-0.098285712 0.002953220000000001
-0.097285718 0.002990210000000002
-0.096285716 0.003027945000000005
-0.095285714 0.0030664900000000024
-0.094285712 0.0031058949999999965
-0.093285717 0.0031462050000000013
-0.092285715 0.0031874600000000044
-0.091285713 0.0032296849999999895
-0.090285711 0.003272899999999987
-0.089285716 0.0033171300000000028
-0.088285714 0.003362400000000001
-0.087285712 0.003408695000000011
-0.086285718 0.0034560000000000016
-0.085285716 0.0035043199999999883
-0.084285714 0.003553600000000006
-0.083285712 0.003603825
-0.082285717 0.003654954999999995
-0.081285715 0.0037069399999999993
-0.080285713 0.0037597699999999987
-0.079285711 0.003813399999999999
-0.078285716 0.0038678200000000057
-0.077285714 0.003923015000000008
-0.076285712 0.003978980000000009
-0.075285718 0.004035710000000009
-0.074285716 0.0040931949999999965
-0.073285714 0.004151459999999997
-0.072285712 0.004210515000000003
-0.071285717 0.00427040499999999
-0.070285715 0.0043311849999999865
-0.069285713 0.004392884999999996
-0.068285711 0.004455569999999999
-0.067285717 0.004519300000000003
-0.066285715 0.004584105000000009
-0.065285712 0.004650019999999999
-0.064285718 0.004717090000000005
-0.063285716 0.004785350000000009
-0.062285714 0.004854829999999991
-0.061285716 0.004925550000000003
-0.060285714 0.004997524999999995
-0.059285715 0.0050707499999999885
-0.058285713 0.005145225000000006
-0.057285715 0.005220955000000003
-0.056285713 0.005297890000000007
-0.055285715 0.005375999999999997
-0.054285713 0.005455259999999987
-0.053285714 0.0055356300000000015
-0.052285716 0.005617065000000003
-0.051285714 0.005699510000000006
-0.050285716 0.005782904999999982
-0.049285714 0.005867230000000006
-0.048285715 0.0059524150000000164
-0.047285713 0.006038404999999983
-0.046285715 0.006125174999999984
-0.045285713 0.006212645000000024
-0.044285715 0.006300800000000029
-0.043285713 0.006389609999999976
-0.042285714 0.006479079999999988
-0.041285716 0.00656918999999999
-0.040285714 0.0066599550000000195
-0.039285716 0.0067513850000000255
-0.038285714 0.006843469999999973
-0.037285715 0.00693626
-0.036285713 0.007029760000000017
-0.035285715 0.007124005000000007
-0.034285713 0.007219044999999979
-0.033285715 0.007314929999999989
-0.032285713 0.007411745000000026
-0.031285714 0.007509560000000005
-0.030285714 0.007608399999999999
-0.029285714 0.007708354999999991
-0.028285714 0.007809489999999986
-0.027285714 0.007911874999999985
-0.026285714 0.008015559999999996
-0.025285713 0.008120580000000004
-0.024285715 0.008227014999999997
-0.023285715 0.008334930000000023
-0.022285715 0.008444365000000014
-0.021285715 0.008555364999999987
-0.020285714 0.008668030000000007
-0.019285714 0.008782380000000018
-0.018285714 0.00889845
-0.017285714 0.009016319999999991
-0.016285714 0.00913607499999998
-0.015285715 0.009257769999999976
-0.014285714 0.009381465000000026
-0.013285714 0.009507265000000027
-0.012285714 0.00963522999999998
-0.011285714 0.009765450000000005
-0.010285715 0.009898010000000006
-0.0092857145 0.010032974999999982
-0.0082857143 0.010170445000000005
-0.0072857141 0.01031048999999999
-0.0062857145 0.01045314
-0.0052857143 0.010598500000000012
-0.0042857141 0.010746659999999979
-0.0032857142 0.010897655
-0.0022857143 0.011051589999999969
-0.0012857143 0.011208475000000011
-0.00028571428 0.011368320000000032
0.00071428571 0.011531209999999983
0.0017142857 0.01169714500000003
0.0027142856 0.011866090000000027
0.0037142858 0.012038024999999987
0.0047142855 0.012213009999999956
0.0057142857 0.01239100499999996
0.0067142858 0.012571945000000036
0.0077142855 0.012755750000000067
0.0087142857 0.01294238499999999
0.0097142858 0.013131784999999922
0.010714286 0.013323779999999973
0.011714286 0.013518370000000057
0.012714285 0.013715495000000041
0.013714286 0.013915039999999995
0.014714286 0.014116904999999976
0.015714286 0.014320974999999975
0.016714286 0.014527225000000003
0.017714286 0.014735550000000042
0.018714286 0.014945849999999981
0.019714287 0.015158100000000006
0.020714285 0.01537215000000004
0.021714285 0.015587899999999969
0.022714285 0.015805349999999968
0.023714285 0.016024299999999988
0.024714286 0.016244600000000033
0.025714286 0.016466400000000016
0.026714286 0.01668954999999994
0.027714286 0.01691385000000001
0.028714286 0.01713920000000004
0.029714286 0.017365549999999966
0.030714286 0.017592749999999966
0.031714287 0.017820749999999993
0.032714285 0.01804950000000007
0.033714287 0.018278799999999984
0.034714285 0.018508749999999925
0.035714287 0.01873930000000001
0.036714286 0.018970250000000022
0.037714284 0.019201650000000015
0.038714286 0.019433550000000042
0.039714284 0.01966580000000003
0.040714286 0.01989844999999994
0.041714285 0.02013159999999997
0.042714287 0.020365250000000033
0.043714285 0.02059945000000002
0.044714287 0.02083435
0.045714285 0.021070099999999977
0.046714287 0.02130675
0.047714286 0.021544449999999972
0.048714284 0.02178350000000006
0.049714286 0.022023949999999973
0.050714284 0.022266049999999902
0.051714286 0.022510000000000058
0.052714285 0.02275585000000008
0.053714287 0.02300395000000009
0.054714285 0.023254599999999903
0.055714287 0.02350799999999991
0.056714285 0.02376415000000011
0.057714287 0.02402345000000009
0.058714285 0.024286249999999975
0.059714288 0.024552549999999933
0.060714286 0.02482255000000002
0.061714284 0.025096499999999904
0.062714286 0.02537474999999989
0.063714288 0.02565740000000008
0.064714283 0.02594460000000004
0.065714285 0.026236550000000004
0.066714287 0.026533300000000096
0.067714289 0.026835099999999994
0.068714283 0.027142049999999987
0.069714285 0.02745434999999995
0.070714287 0.027772149999999954
0.071714282 0.02809560000000008
0.072714284 0.028424799999999938
0.073714286 0.028759949999999902
0.074714288 0.02910115000000009
0.075714283 0.02944835000000002
0.076714285 0.029801649999999964
0.077714287 0.03016130000000012
0.078714289 0.030527399999999916
0.079714283 0.030899899999999883
0.080714285 0.031279050000000044
0.081714287 0.031664950000000004
0.082714289 0.03205740000000005
0.083714284 0.03245650000000012
0.084714286 0.03286234999999998
0.085714288 0.03327459999999985
0.086714283 0.03369330000000004
0.087714285 0.0341185
0.088714287 0.03455000000000003
0.089714289 0.03498765000000006
0.090714283 0.035431249999999845
0.091714285 0.035880800000000095
0.092714287 0.03633605000000009
0.093714289 0.036796699999999856
0.094714284 0.0372627499999999
0.095714286 0.037733850000000096
0.096714288 0.038210050000000065
0.097714283 0.03869120000000008
0.098714285 0.03917700000000015
0.099714287 0.03966760000000001
0.1007143 0.0401629499999997
0.1017143 0.04066239999999994
0.1027143 0.04116590000000027
0.1037143 0.04167379999999995
0.1047143 0.042185649999999776
0.1057143 0.04270149999999988
0.1067143 0.04322135000000026
0.1077143 0.04374525000000005
0.1087143 0.04427329999999986
0.1097143 0.044805349999999945
0.1107143 0.04534159999999985
0.1117143 0.04588200000000011
0.1127143 0.04642639999999998
0.1137143 0.04697519999999988
0.1147143 0.04752875000000012
0.1157143 0.048087000000000206
0.1167143 0.04864980000000007
0.1177143 0.04921729999999979
0.1187143 0.049789549999999835
0.1197143 0.050366550000000225
0.1207143 0.05094845
0.1217143 0.05153524999999985
0.1227143 0.052126950000000116
0.1237143 0.052723599999999905
0.1247143 0.05332509999999998
0.1257143 0.053931750000000125
0.1267143 0.0545434999999999
0.1277143 0.055160099999999934
0.1287143 0.055781850000000056
0.1297143 0.056408499999999924
0.1307143 0.05704005000000019
0.1317143 0.057676700000000074
0.1327143 0.058318449999999904
0.1337143 0.05896530000000002
0.1347143 0.059617399999999834
0.1357143 0.06027509999999997
0.1367143 0.06093830000000014
0.1377143 0.06160680000000015
0.1387143 0.06228110000000003
0.1397143 0.06296159999999987
0.1407143 0.06364810000000011
0.1417143 0.06434095000000006
0.1427143 0.06504084999999996
0.1437143 0.0657479000000001
0.1447143 0.06646224999999986
0.1457143 0.06718439999999995
0.1467143 0.06791435000000005
0.1477143 0.06865224999999991
0.1487143 0.06939859999999988
0.1497143 0.07015370000000012
0.1507143 0.07091825000000021
0.1517143 0.07169239999999988
0.1527143 0.07247635000000004
0.1537143 0.07327089999999985
0.1547143 0.07407595000000006
0.1557143 0.07489140000000005
0.1567143 0.07571764999999991
0.1577143 0.07655474999999978
0.1587143 0.07740310000000011
0.1597143 0.07826345000000061
0.1607143 0.07913549999999973
0.1617143 0.08001914999999997
0.1627143 0.08091444999999971
0.1637143 0.08182144999999946
0.1647143 0.0827400000000005
0.1657143 0.08366950000000047
0.1667143 0.08461064999999997
0.1677143 0.08556344999999967
0.1687143 0.08652789999999959
0.1697143 0.0875039499999999
0.1707143 0.08849090000000003
0.1717143 0.08948915000000039
0.1727143 0.09049910000000011
0.1737143 0.09151989999999982
0.1747143 0.09255090000000012
0.1757143 0.09359285000000002
0.1767143 0.09464529999999999
0.1777143 0.09570829999999982
0.1787143 0.09678185000000017
0.1797143 0.09786565000000023
0.1807143 0.09895994999999967
0.1817143 0.10006404999999992
0.1827143 0.10117874999999986
0.1837143 0.10230435000000025
0.1847143 0.10344045000000004
0.1857143 0.10458785000000007
0.1867143 0.10574695000000012
0.1877143 0.10691764999999989
0.1887143 0.1081003499999998
0.1897143 0.10929544999999967
0.1907143 0.1105029000000003
0.1917143 0.11172270000000041
0.1927143 0.11295524999999967
0.1937143 0.11420124999999944
0.1947143 0.11546035000000038
0.1957143 0.1167331000000003
0.1967143 0.11801910000000014
0.1977143 0.11931950000000004
0.1987143 0.12063399999999982
0.1997143 0.12196099999999983
0.2007143 0.12330200000000013
0.2017143 0.12465700000000005
0.2027143 0.12602499999999953
0.2037143 0.1274059999999999
0.2047143 0.12880000000000053
0.2057143 0.13020599999999993
0.2067143 0.13162549999999965
0.2077143 0.13305700000000018
0.2087143 0.1344990000000001
0.2097143 0.13595300000000016
0.2107143 0.13741800000000032
0.2117143 0.13889349999999984
0.2127143 0.14037899999999942
0.2137143 0.14187499999999972
0.2147143 0.14338150000000074
0.2157143 0.14489800000000044
0.2167143 0.1464250000000002
0.2177143 0.14796199999999932
0.2187143 0.14950999999999917
0.2197143 0.15106850000000047
0.2207143 0.1526385000000005
0.2217143 0.15422050000000004
0.2227143 0.15581449999999908
0.2237143 0.15742299999999979
0.2247143 0.15904450000000006
0.2257143 0.16067999999999996
0.2267143 0.16233050000000088
0.2277143 0.16399650000000088
0.2287143 0.16567949999999937
0.2297143 0.16737899999999967
0.2307143 0.16909749999999996
0.2317143 0.17083500000000018
0.2327143 0.17259150000000043
0.2337143 0.1743689999999994
0.2347143 0.17616749999999987
0.2357143 0.17798749999999977
0.2367143 0.17982900000000054
0.2377143 0.18169200000000077
0.2387143 0.18357749999999917
0.2397143 0.18548499999999912
0.2407143 0.18741250000000048
0.2417143 0.1893625
0.2427143 0.1913344999999997
0.2437143 0.19332650000000082
0.2447143 0.19534000000000004
0.2457143 0.19737400000000002
0.2467143 0.19942900000000013
0.2477143 0.20150349999999959
0.2487143 0.20359649999999962
0.2497143 0.20570849999999968
0.2507143 0.20784000000000036
0.2517143 0.20999000000000034
0.2527143 0.21215849999999958
0.2537143 0.2143454999999994
0.2547143 0.2165485000000004
0.2557143 0.21876900000000055
0.2567143 0.22100650000000055
0.2577143 0.22326049999999964
0.2587143 0.22553149999999994
0.2597143 0.2278200000000008
0.2607143 0.23012549999999876
0.2617143 0.23244950000000006
0.2627143 0.23479350000000007
0.2637143 0.23715650000000005
0.2647143 0.23954000000000075
0.2657143 0.2419434999999988
0.2667143 0.24436650000000024
0.2677143 0.2468125000000006
0.2687143 0.2492819999999992
0.2697143 0.2517724999999993
0.2707143 0.25428600000000096
0.2717143 0.25682350000000026
0.2727143 0.25938499999999987
0.2737143 0.26197100000000056
0.2747143 0.2645804999999981
0.2757143 0.2672160000000002
0.2767143 0.269877000000002
0.2777143 0.27256199999999875
0.2787143 0.2752724999999993
0.2797143 0.2780100000000004
0.2807143 0.2807735000000006
0.2817143 0.28356150000000047
0.2827143 0.2863760000000002
0.2837143 0.289216000000001
0.2847143 0.29207849999999863
0.2857143 0.29496449999999996
0.2867143 0.2978735000000015
0.2877143 0.3008054999999979
0.2887143 0.30376099999999795
0.2897143 0.30673700000000015
0.2907143 0.30973300000000104
0.2917143 0.31275150000000146
0.2927143 0.31579299999999944
0.2937143 0.3188540000000008
0.2947143 0.32193599999999956
0.2957143 0.325042
0.2967143 0.32816900000000054
0.2977143 0.33131799999999995
0.2987143 0.3344890000000008
0.2997143 0.3376829999999993
0.3007143 0.3409004999999988
0.3017143 0.3441409999999984
0.3027143 0.34740650000000123
0.3037143 0.3506970000000017
0.3047143 0.35401449999999995
0.3057143 0.35736149999999967
0.3067143 0.3607380000000007
0.3077143 0.3641424999999983
0.3087143 0.3675785000000002
0.3097143 0.3710450000000021
0.3107143 0.3745444999999996
0.3117143 0.37807899999999817
0.3127143 0.38164849999999784
0.3137143 0.3852545000000007
0.3147143 0.38889700000000144
0.3157143 0.39257749999999936
0.3167143 0.3962949999999985
0.3177143 0.4000510000000011
0.3187143 0.40384500000000084
0.3197143 0.4076750000000005
0.3207143 0.4115424999999993
0.3217143 0.41544649999999866
0.3227143 0.41938799999999987
0.3237143 0.42336649999999976
0.3247143 0.42737949999999997
0.3257143 0.4314295000000013
0.3267143 0.43551550000000255
0.3277143 0.4396364999999995
0.3287143 0.44379099999999805
0.3297143 0.44797749999999886
0.3307143 0.45219649999999995
0.3317143 0.45644700000000255
0.3327143 0.4607295000000019
0.3337143 0.4650444999999988
0.3347143 0.46938949999999785
0.3357143 0.473764000000001
0.3367143 0.4781675000000021
0.3377143 0.4826009999999998
0.3387143 0.48706399999999894
0.3397143 0.4915564999999995
0.3407143 0.4960795000000001
0.3417143 0.5006339999999996
0.3427143 0.5052249999999995
0.3437143 0.5098465000000023
0.3447143 0.514500000000002
0.3457143 0.5191859999999963
0.3467143 0.5239039999999984
0.3477143 0.5286625000000013
0.3487143 0.5334559999999998
0.3497143 0.5382840000000014
0.3507143 0.543153000000002
0.3517143 0.5480629999999957
0.3527143 0.553010499999997
0.3537143 0.5579930000000046
0.3547143 0.5630135000000014
0.3557143 0.568074999999997
0.3567143 0.5731769999999989
0.3577143 0.5783195000000015
0.3587143 0.5835024999999996
0.3597143 0.5887265000000018
0.3607143 0.5939920000000009
0.3617143 0.5993004999999961
0.3627143 0.6046519999999985
0.3637143 0.6100425000000023
0.3647143 0.6154735000000012
0.3657143 0.6209444999999978
0.3667143 0.6264540000000031
0.3677143 0.6320045000000017
0.3687143 0.6375949999999977
0.3697143 0.6432234999999991
0.3707143 0.6488934999999973
0.3717143 0.6546004999999995
0.3727143 0.6603455000000016
0.3737143 0.6661315000000024
0.3747143 0.6719579999999987
0.3757143 0.677830999999999
0.3767143 0.6837480000000022
0.3777143 0.6897084999999997
0.3787143 0.695712499999997
0.3797143 0.7017604999999972
0.3807143 0.7078515000000045
0.3817143 0.7139895000000029
0.3827143 0.7201744999999978
0.3837143 0.7264024999999998
0.3847143 0.7326770000000004
0.3857143 0.7389984999999974
0.3867143 0.7453664999999984
0.3877143 0.751784000000002
0.3887143 0.7582510000000032
0.3897143 0.7647675000000016
0.3907143 0.7713329999999995
0.3917143 0.7779480000000001
0.3927143 0.7846160000000003
0.3937143 0.7913359999999987
0.3947143 0.7981084999999989
0.3957143 0.8049335000000006
0.3967143 0.8118105000000005
0.3977143 0.8187399999999968
0.3987143 0.8257194999999992
0.3997143 0.8327450000000021
0.4007143 0.8398200000000025
0.4017143 0.8469419999999992
0.4027143 0.8541129999999952
0.4037143 0.8613364999999986
0.4047143 0.8686100000000024
0.4057143 0.8759380000000001
0.4067143 0.8833184999999993
0.4077143 0.8907490000000049
0.4087143 0.8982314999999976
0.4097143 0.9057664999999977
0.4107143 0.9133510000000005
0.4117143 0.9209849999999951
0.4127143 0.9286740000000029
0.4137143 0.9364175000000046
0.4147143 0.9442059999999999
0.4157143 0.9520349999999961
0.4167143 0.9599249999999978
0.4177143 0.9678650000000056
0.4187143 0.9758499999999963
0.4197143 0.9838849999999933
0.4207143 0.991975000000009
0.4217143 1.000125000000002
0.4227143 1.0083299999999917
0.4237143 1.0165950000000021
0.4247143 1.0249100000000078
0.4257143 1.0332799999999995
0.4267143 1.0416999999999978
0.4277143 1.0501800000000057
0.4287143 1.0587200000000012
0.4297143 1.0673049999999906
0.4307143 1.075955000000002
0.4317143 1.0846700000000031
0.4327143 1.0934349999999997
0.4337143 1.102260000000006
0.4347143 1.111145
0.4357143 1.1200800000000002
0.4367143 1.1290749999999994
0.4377143 1.1381349999999988
0.4387143 1.1472599999999988
0.4397143 1.1564449999999975
0.4407143 1.165694999999997
0.4417143 1.1750099999999966
0.4427143 1.1843849999999954
0.4437143 1.1938150000000016
0.4447143 1.203305000000007
0.4457143 1.212855
0.4467143 1.2224699999999937
0.4477143 1.232144999999997
0.4487143 1.2418700000000065
0.4497143 1.2516600000000055
0.4507143 1.2614949999999983
0.4517143 1.2713950000000025
0.4527143 1.281359999999996
0.4537143 1.291374999999996
0.4547143 1.3014550000000074
0.4557143 1.3115949999999956
0.4567143 1.3217949999999936
0.4577143 1.3320650000000047
0.4587143 1.3424000000000051
0.4597143 1.352790000000003
0.4607143 1.3632450000000012
0.4617143 1.373759999999998
0.4627143 1.3843399999999955
0.4637143 1.3949849999999935
0.4647143 1.4056799999999976
0.4657143 1.4164400000000024
0.4667143 1.4272749999999998
0.4677143 1.4381699999999964
0.4687143 1.4491300000000042
0.4697143 1.4601550000000014
0.4707143 1.4712449999999995
0.4717143 1.4824100000000011
0.4727143 1.4936350000000018
0.4737143 1.5049250000000027
0.4747143 1.5162949999999986
0.4757143 1.5277200000000024
0.4767143 1.5392099999999957
0.4777143 1.5507849999999963
0.4787143 1.5624200000000066
0.4797143 1.5741050000000014
0.4807143 1.5858599999999983
0.4817143 1.5976849999999976
0.4827143 1.6095649999999937
0.4837143 1.621515000000003
0.4847143 1.6335350000000037
0.4857143 1.6456100000000011
0.4867143 1.657760000000003
0.4877143 1.6699750000000049
0.4887143 1.6822400000000022
0.4897143 1.6945849999999836
0.4907143 1.7069999999999887
0.4917143 1.719465000000011
0.4927143 1.7320149999999972
0.4937143 1.7446350000000073
0.4947143 1.7573249999999978
0.4957143 1.7700849999999906
0.4967143 1.7829000000000021
0.4977143 1.7957749999999908
0.4987143 1.8087200000000032
0.4997143 1.821750000000001
0.5007143 1.8348550000000032
0.5017143 1.848035000000009
0.5027143 1.8612849999999954
0.5037143 1.8746249999999909
0.5047143 1.8880350000000101
0.5057143 1.9015150000000098
0.5067143 1.915079999999995
0.5077143 1.9287100000000026
0.5087143 1.9424249999999958
0.5097143 1.9562099999999911
0.5107143 1.9700600000000086
0.5117143 1.9840049999999936
0.5127143 1.998025000000004
0.5137143 2.0121000000000113
0.5147143 2.026255000000003
0.5157143 2.0404950000000017
0.5167143 2.0547899999999975
0.5177143 2.0691649999999986
0.5187143 2.0836249999999854
0.5197143 2.098154999999996
0.5207143 2.1127600000000113
0.5217143 2.127440000000008
0.5227143 2.142194999999987
0.5237143 2.157024999999992
0.5247143 2.171924999999999
0.5257143 2.1868850000000046
0.5267143 2.2019150000000125
0.5277143 2.2170250000000045
0.5287143 2.232204999999998
0.5297143 2.247444999999991
0.5307143 2.2627400000000026
0.5317143 2.2781099999999963
0.5327143 2.2935599999999954
0.5337143 2.3090849999999987
0.5347143 2.324685000000006
0.5357143 2.3403550000000153
0.5367143 2.356104999999987
0.5377143 2.3719399999999875
0.5387143 2.387855000000015
0.5397143 2.4038249999999968
0.5407143 2.4198549999999983
0.5417143 2.4359550000000025
0.5427143 2.4521249999999872
0.5437143 2.468380000000001
0.5447143 2.4847000000000152
0.5457143 2.501075000000004
0.5467143 2.5175399999999812
0.5477143 2.5340949999999887
0.5487143 2.5507150000000185
0.5497143 2.5674100000000086
0.5507143 2.5841899999999844
0.5517143 2.601035000000004
0.5527143 2.617955000000006
0.5537143 2.634964999999995
0.5547143 2.6520599999999916
0.5557143 2.6692299999999918
0.5567143 2.6864600000000127
0.5577143 2.703745000000009
0.5587143 2.7210999999999856
0.5597143 2.7385300000000097
0.5607143 2.756030000000014
0.5617143 2.773609999999981
0.5627143 2.7912549999999916
0.5637143 2.808960000000001
0.5647143 2.8267599999999993
0.5657143 2.844645000000005
0.5667143 2.8625850000000077
0.5677143 2.880590000000011
0.5687143 2.898669999999996
0.5697143 2.9168249999999856
0.5707143 2.9350550000000006
0.5717143 2.953350000000016
0.5727143 2.97171000000001
0.5737143 2.9901400000000065
0.5747143 3.008635000000003
0.5757143 3.027194999999979
0.5767143 3.04579999999997
0.5777143 3.064470000000005
0.5787143 3.0832350000000073
0.5797143 3.1020699999999897
0.5807143 3.12098000000002
0.5817143 3.1399799999999938
0.5827143 3.159044999999968
0.5837143 3.1782049999999966
0.5847143 3.197460000000035
0.5857143 3.216765000000005
0.5867143 3.2361600000000053
0.5877143 3.2556250000000295
0.5887143 3.2751399999999835
0.5897143 3.2947399999999885
0.5907143 3.3144100000000174
0.5917143 3.334159999999987
0.5927143 3.353975
0.5937143 3.3738550000000136
0.5947143 3.3938099999999882
0.5957143 3.41381
0.5967143 3.433899999999998
0.5977143 3.4540899999999874
0.5987143 3.4743449999999774
0.5997143 3.4946699999999913
0.6007143 3.515070000000009
0.6017143 3.5355550000000338
0.6027143 3.5560899999999886
0.6037143 3.5766750000000047
0.6047143 3.5973050000000137
0.6057143 3.6179799999999736
0.6067143 3.6387250000000004
0.6077143 3.6595150000000207
0.6087143 3.680375000000022
0.6097143 3.7013099999999834
0.6107143 3.7222849999999585
0.6117143 3.743334999999981
0.6127143 3.7644550000000274
0.6137143 3.7856150000000004
0.6147143 3.8068499999999776
0.6157143 3.828155000000022
0.6167143 3.8495300000000037
0.6177143 3.8709950000000157
0.6187143 3.892510000000002
0.6197143 3.9140449999999944
0.6207143 3.9356500000000105
0.6217143 3.9573299999999882
0.6227143 3.9790300000000154
0.6237143 4.000774999999993
0.6247143 4.022589999999994
0.6257143 4.044455000000013
0.6267143 4.066389999999968
0.6277143 4.088390000000011
0.6287143 4.110460000000034
0.6297143 4.1325799999999875
0.6307143 4.154750000000003
0.6317143 4.1769849999999735
0.6327143 4.1992600000000015
0.6337143 4.221590000000027
0.6347143 4.2439899999999895
0.6357143 4.266434999999989
0.6367143 4.288904999999975
0.6377143 4.311440000000005
0.6387143 4.334005000000002
0.6397143 4.356590000000005
0.6407143 4.37924000000001
0.6417143 4.401964999999974
0.6427143 4.42473500000002
0.6437143 4.447530000000008
0.6447143 4.470394999999978
0.6457143 4.4933300000000145
0.6467143 4.516310000000001
0.6477143 4.539334999999981
0.6487143 4.562410000000021
0.6497143 4.585530000000013
0.6507143 4.608674999999991
0.6517143 4.631840000000019
0.6527143 4.655074999999984
0.6537143 4.678359999999966
0.6547143 4.701664999999998
0.6557143 4.725020000000005
0.6567143 4.748420000000005
0.6577143 4.771815000000024
0.6587143 4.795240000000011
0.6597143 4.818709999999991
0.6607143 4.842199999999979
0.6617143 4.865739999999983
0.6627143 4.889330000000005
0.6637143 4.912940000000033
0.6647143 4.936565000000001
0.6657143 4.960244999999965
0.6667143 4.9839500000000045
0.6677143 5.0076500000000195
0.6687143 5.031380000000002
0.6697143 5.055129999999991
0.6707143 5.0789200000000365
0.6717143 5.102734999999983
0.6727143 5.126554999999953
0.6737143 5.150450000000056
0.6747143 5.174335000000027
0.6757143 5.198224999999977
0.6767143 5.222160000000007
0.6777143 5.2461399999999445
0.6787143 5.2701699999999425
0.6797143 5.294195000000046
0.6807143 5.318225000000044
0.6817143 5.342249999999975
0.6827143 5.366279999999973
0.6837143 5.390355000000051
0.6847143 5.414475000000037
0.6857143 5.438600000000002
0.6867143 5.462719999999987
0.6877143 5.486839999999972
0.6887143 5.5110100000000175
0.6897143 5.53522499999997
0.6907143 5.559389999999949
0.6917143 5.583555000000015
0.6927143 5.607770000000054
0.6937143 5.631940000000013
0.6947143 5.656059999999997
0.6957143 5.680229999999956
0.6967143 5.7044000000000015
0.6977143 5.72847500000008
0.6987143 5.752594999999978
0.6997143 5.776759999999957
0.7007143 5.800880000000029
0.7017143 5.825049999999988
0.7027143 5.849219999999947
0.7037143 5.873385000000012
0.7047143 5.897549999999991
0.7057143 5.921675000000043
0.7067143 5.945800000000008
0.7077143 5.969914999999927
0.7087143 5.9940349999999984
0.7097143 6.018115000000057
0.7107143 6.042145000000055
0.7117143 6.066179999999945
0.7127143 6.090150000000009
0.7137143 6.114100000000066
0.7147143 6.137999999999977
0.7157143 6.161949999999948
0.7167143 6.185949999999978
0.7177143 6.209900000000036
0.7187143 6.233850000000006
0.7197143 6.257799999999976
0.7207143 6.281699999999973
0.7217143 6.305549999999996
0.7227143 6.32940000000002
0.7237143 6.353199999999982
0.7247143 6.3769499999999715
0.7257143 6.400600000000013
0.7267143 6.424200000000082
0.7277143 6.447799999999976
0.7287143 6.471349999999982
0.7297143 6.494850000000017
0.7307143 6.518349999999964
0.7317143 6.541800000000024
0.7327143 6.565200000000024
0.7337143 6.5886000000000235
0.7347143 6.611949999999964
0.7357143 6.635249999999929
0.7367143 6.658549999999981
0.7377143 6.6818000000000595
0.7387143 6.705000000000079
0.7397143 6.72814999999995
0.7407143 6.751249999999934
0.7417143 6.774199999999997
0.7427143 6.796949999999992
0.7437143 6.819750000000048
0.7447143 6.842500000000043
0.7457143 6.865150000000003
0.7467143 6.887799999999965
0.7477143 6.910399999999951
0.7487143 6.932899999999992
0.7497143 6.955350000000057
0.7507143 6.977800000000037
0.7517143 7.000199999999957
0.7527143 7.022449999999954
0.7537143 7.044600000000005
0.7547143 7.066700000000081
0.7557143 7.088700000000038
0.7567143 7.110549999999987
0.7577143 7.132299999999987
0.7587143 7.153949999999954
0.7597143 7.17545
0.7607143 7.196899999999985
0.7617143 7.218250000000023
0.7627143 7.2396000000000615
0.7637143 7.260849999999978
0.7647143 7.281949999999974
0.7657143 7.3030499999999705
0.7667143 7.324050000000019
0.7677143 7.344899999999973
0.7687143 7.365649999999981
0.7697143 7.38630000000004
0.7707143 7.406750000000032
0.7717143 7.427099999999988
0.7727143 7.4473999999999725
0.7737143 7.467550000000034
0.7747143 7.487550000000002
0.7757143 7.507349999999989
0.7767143 7.527100000000002
0.7777143 7.546799999999953
0.7787143 7.566300000000012
0.7797143 7.585700000000036
0.7807143 7.605049999999998
0.7817143 7.624250000000041
0.7827143 7.6432999999999875
0.7837143 7.662149999999953
0.7847143 7.680899999999973
0.7857143 7.6994999999999845
0.7867143 7.71785000000004
0.7877143 7.736100000000061
0.7887143 7.754249999999963
0.7897143 7.772199999999968
0.7907143 7.789999999999966
0.7917143 7.807650000000043
0.7927143 7.825150000000114
0.7937143 7.842450000000029
0.7947143 7.85969999999997
0.7957143 7.876849999999963
0.7967143 7.893799999999889
0.7977143 7.910649999999866
0.7987143 7.9273500000000965
0.7997143 7.943750000000138
0.8007143 7.959999999999912
0.8017143 7.976199999999885
0.8027143 7.9920500000000425
0.8037143 8.007700000000131
0.8047143 8.0232500000001
0.8057143 8.038699999999947
0.8067143 8.053999999999874
0.8077143 8.068999999999958
0.8087143 8.08375
0.8097143 8.098400000000096
0.8107143 8.112850000000122
0.8117143 8.127199999999855
0.8127143 8.141349999999866
0.8137143 8.155200000000036
0.8147143 8.16879999999999
0.8157143 8.182250000000023
0.8167143 8.195450000000013
0.8177143 8.208500000000084
0.8187143 8.221350000000086
0.8197143 8.23379999999995
0.8207143 8.246150000000043
0.8217143 8.258300000000066
0.8227143 8.270299999999994
0.8237143 8.282199999999976
0.8247143 8.293699999999994
0.8257143 8.304949999999971
0.8267143 8.3161
0.8277143 8.326849999999892
0.8287143 8.337349999999917
0.8297143 8.347650000000046
0.8307143 8.35769999999996
0.8317143 8.36754999999998
0.8327143 8.377250000000078
0.8337143 8.38675000000011
0.8347143 8.395850000000003
0.8357143 8.404699999999856
0.8367143 8.41339999999996
0.8377143 8.421800000000049
0.8387143 8.429849999999975
0.8397143 8.43774999999998
0.8407143 8.44545000000009
0.8417143 8.452800000000039
0.8427143 8.459949999999917
0.8437143 8.466749999999982
0.8447143 8.473150000000082
0.8457143 8.479299999999967
0.8467143 8.485199999999985
0.8477143 8.490799999999986
0.8487143 8.496099999999972
0.8497143 8.501100000000115
0.8507143 8.505850000000043
0.8517143 8.51034999999993
0.8527143 8.514500000000002
0.8537143 8.51840000000003
0.8547143 8.521899999999922
0.8557143 8.525049999999998
0.8567143 8.528000000000008
0.8577143 8.530749999999948
0.8587143 8.533150000000072
0.8597143 8.535200000000035
0.8607143 8.536999999999955
0.8617143 8.538350000000111
0.8627143 8.539400000000079
0.8637143 8.540149999999858
0.8647143 8.540499999999847
0.8657143 8.540500000000021
0.8667143 8.540300000000126
0.8677143 8.539850000000015
0.8687143 8.539049999999916
0.8697143 8.5379
0.8707143 8.536299999999976
0.8717143 8.53434999999996
0.8727143 8.532100000000105
0.8737143 8.529550000000059
0.8747143 8.526549999999904
0.8757143 8.523250000000079
0.8767143 8.519750000000013
0.8777143 8.515849999999984
0.8787143 8.511650000000113
0.8797143 8.506949999999986
0.8807143 8.501849999999894
0.8817143 8.49644999999996
0.8827143 8.490600000000091
0.8837143 8.484299999999937
0.8847143 8.477599999999995
0.8857143 8.47075000000013
0.8867143 8.463499999999957
0.8877143 8.455749999999874
0.8887143 8.447649999999973
0.8897143 8.43915000000011
0.8907143 8.430249999999937
0.8917143 8.420949999999976
0.8927143 8.41125000000005
0.8937143 8.401149999999989
0.8947143 8.390750000000086
0.8957143 8.379950000000045
0.8967143 8.368749999999869
0.8977143 8.357149999999903
0.8987143 8.34495000000008
0.8997143 8.33225
0.9007143 8.31919999999993
0.9017143 8.30575000000007
0.9027143 8.2918500000001
0.9037143 8.277599999999968
0.9047143 8.262799999999952
0.9057143 8.247500000000025
0.9067143 8.231849999999936
0.9077143 8.215850000000032
0.9087143 8.199300000000068
0.9097143 8.182199999999876
0.9107143 8.16489999999996
0.9117143 8.14715000000011
0.9127143 8.128949999999975
0.9137143 8.110299999999903
0.9147143 8.091150000000095
0.9157143 8.07150000000003
0.9167143 8.051299999999907
0.9177143 8.030600000000048
0.9187143 8.009450000000077
0.9197143 7.987899999999971
0.9207143 7.965799999999981
0.9217143 7.943250000000054
0.9227143 7.920299999999991
0.9237143 7.896949999999965
0.9247143 7.873050000000055
0.9257143 7.848599999999914
0.9267143 7.8237499999999836
0.9277143 7.798349999999996
0.9287143 7.772550000000045
0.9297143 7.746299999999984
0.9307143 7.719349999999944
0.9317143 7.6919500000001415
0.9327143 7.6641500000000296
0.9337143 7.635749999999886
0.9347143 7.606850000000005
0.9357143 7.577400000000067
0.9367143 7.5474499999998725
0.9377143 7.517100000000061
0.9387143 7.486249999999993
0.9397143 7.454849999999867
0.9407143 7.4229000000000305
0.9417143 7.390400000000137
0.9427143 7.357450000000133
0.9437143 7.324049999999846
0.9447143 7.290099999999848
0.9457143 7.255650000000113
0.9467143 7.2206500000001475
0.9477143 7.185049999999977
0.9487143 7.148949999999897
0.9497143 7.112249999999959
0.9507143 7.07494999999999
0.9517143 7.0371499999999365
0.9527143 6.998799999999999
0.9537143 6.960050000000099
0.9547143 6.920749999999969
0.9557143 6.880899999999953
0.9567143 6.840550000000029
0.9577143 6.799650000000046
0.9587143 6.75824999999998
0.9597143 6.716149999999935
0.9607143 6.673500000000006
0.9617143 6.63030000000002
0.9627143 6.586400000000054
0.9637143 6.541950000000033
0.9647143 6.496899999999979
0.9657143 6.451199999999921
0.9667143 6.404900000000005
0.9677143 6.3580500000000315
0.9687143 6.310650000000001
0.9697143 6.26275000000006
0.9707143 6.214350000000035
0.9717143 6.165349999999979
0.9727143 6.115800000000039
0.9737143 6.065650000000068
0.9747143 6.014849999999919
0.9757143 5.963499999999885
0.9767143 5.911649999999942
0.9777143 5.859250000000114
0.9787143 5.806150000000135
0.9797143 5.752299999999856
0.9807143 5.697849999999893
0.9817143 5.642700000000126
0.9827143 5.586900000000005
0.9837143 5.5305500000000025
0.9847143 5.473650000000115
0.9857143 5.416199999999996
0.9867143 5.358299999999941
0.9877143 5.299800000000028
0.9887143 5.24054999999999
0.9897143 5.18069999999992
0.9907143 5.120200000000019
0.9917143 5.059100000000087
0.9927143 4.997300000000003
0.9937143 4.934900000000061
0.9947143 4.871949999999889
0.9957143 4.808049999999869
0.9967143 4.743600000000139
0.9977143 4.678600000000005
0.9987143 4.6126500000000235
0.9997143 4.5463499999998795
1.000714 4.4794500000000514
1.001714 4.4118500000002445
1.002714 4.343899999999929
1.003714 4.275299999999954
1.004714 4.206199999999896
1.005714 4.13639999999986
1.006714 4.065799999999897
1.007714 3.9946499999998775
1.008714 3.9227000000002787
1.009714 3.8500500000000075
1.010714 3.776699999999758
1.011714 3.7027500000001714
1.012714 3.62825000000018
1.013714 3.55299999999989
1.014714 3.476999999999994
1.015714 3.400450000000041
1.016714 3.3233500000000307
1.017714 3.245649999999989
1.018714 3.1674499999998633
1.019714 3.0886500000000536
1.020714 3.009099999999945
1.021714 2.928849999999858
1.022714 2.847950000000113
1.023714 2.766400000000016
1.024714 2.684099999999967
1.025714 2.600999999999992
1.026714 2.51734999999996
1.027714 2.4329500000003224
1.028714 2.347700000000091
1.029714 2.2617999999998557
1.030714 2.175549999999804
1.031714 2.0888000000000155
1.032714 2.0012500000003013
1.033714 1.9130999999998621
1.034714 1.824450000000033
1.035714 1.7352500000001463
1.036714 1.645249999999987
1.037714 1.554549999999849
1.038714 1.4633000000000007
1.039714 1.3713000000002
1.040714 1.2783499999998589
1.041714 1.184649999999912
1.042714 1.0902000000000134
1.043714 0.9950000000001624
1.044714 0.8992999999998808
1.045714 0.8029999999999149
1.046714 0.7061000000002648
1.047714 0.6086999999998371
1.048714 0.5105499999998042
1.049714 0.4118500000000608
1.050714 0.31254999999993927
1.051714 0.21249999999986557
1.052714 0.11195000000005506
1.053714 0.010850000000187099
1.054714 -0.0912499999998484
1.055714 -0.19430000000007774
1.056714 -0.2978500000000439
1.057714 -0.40214999999996226
1.058714 -0.5072000000001797
1.059714 -0.6130000000000024
1.060714 -0.7193499999998826
1.061714 -0.8260499999999255
1.062714 -0.9335499999998942
1.063714 -1.041800000000162
1.064714 -1.1504000000002457
1.065714 -1.2593499999997981
1.066714 -1.3690000000000229
1.067714 -1.4795000000001473
1.068714 -1.5905499999999821
1.069714 -1.7024500000000637
1.070714 -1.8151499999997238
1.071714 -1.9283999999997885
1.072714 -2.0425500000000736
1.073714 -2.1576500000002055
1.074714 -2.273350000000021
1.075714 -2.3895999999998945
1.076714 -2.5064000000001725
1.077714 -2.6237500000001606
1.078714 -2.741599999999886
1.079714 -2.8598999999997208
1.080714 -2.9787499999999607
1.081714 -3.0981500000002575
1.082714 -3.218099999999918
1.083714 -3.338949999999799
1.084714 -3.4605999999999524
1.085714 -3.5828000000001636
1.086714 -3.705750000000327
1.087714 -3.8293999999997745
1.088714 -3.9539999999997635
1.089714 -4.079400000000025
1.090714 -4.205150000000102
1.091714 -4.331600000000158
1.092714 -4.458599999999924
1.093714 -4.585999999999826
1.094714 -4.713950000000134
1.095714 -4.842149999999962
1.096714 -4.970849999999874
1.097714 -5.10010000000019
1.098714 -5.2299500000001915
1.099714 -5.360700000000065
1.100714 -5.492199999999892
1.101714 -5.624249999999775
1.102714 -5.757049999999958
1.103714 -5.890799999999988
1.104714 -6.025100000000075
1.105714 -6.15995000000022
1.106714 -6.295449999999849
1.107714 -6.431499999999882
1.108714 -6.56815000000012
1.109714 -6.705250000000121
1.110714 -6.842799999999885
1.111714 -6.98074999999996
1.112714 -7.119150000000143
1.113714 -7.258049999999891
1.114714 -7.397499999999869
1.115714 -7.537600000000026
1.116714 -7.678300000000041
1.117714 -7.819750000000007
1.118714 -7.962050000000047
1.119714 -8.105000000000091
1.120714 -8.248599999999968
1.121714 -8.392799999999873
1.122714 -8.537550000000012
1.123714 -8.682750000000086
1.124714 -8.828299999999976
1.125714 -8.97420000000003
1.126714 -9.120599999999992
1.127714 -9.26750000000004
1.128714 -9.414750000000076
1.129714 -9.562449999999876
1.130714 -9.710599999999959
1.131714 -9.85945000000002
1.132714 -10.008849999999965
1.133714 -10.15884999999994
1.134714 -10.309650000000017
1.135714 -10.461000000000151
1.136714 -10.612999999999943
1.137714 -10.765549999999964
1.138714 -10.91845000000015
1.139714 -11.07174999999995
1.140714 -11.225299999999965
1.141714 -11.379249999999946
1.142714 -11.533700000000009
1.143714 -11.688400000000113
1.144714 -11.84344999999986
1.145714 -11.999050000000011
1.146714 -12.15525000000002
1.147714 -12.311899999999966
1.148714 -12.469100000000143
1.149714 -12.626850000000028
1.150714 -12.785199999999946
1.151714 -12.944099999999922
1.152714 -13.103499999999983
1.153714 -13.263450000000098
1.154714 -13.423649999999911
1.155714 -13.584149999999912
1.156714 -13.74490000000013
1.157714 -13.905850000000067
1.158714 -14.067149999999993
1.159714 -14.228849999999882
1.160714 -14.390799999999986
1.161714 -14.55320000000003
1.162714 -14.71619999999993
1.163714 -14.879549999999991
1.164714 -15.043399999999963
1.165714 -15.207799999999994
1.166714 -15.372599999999986
1.167714 -15.537800000000116
1.168714 -15.703400000000034
1.169714 -15.869249999999994
1.170714 -16.03550000000009
1.171714 -16.202049999999858
1.172714 -16.368749999999892
1.173714 -16.53570000000014
1.174714 -16.702800000000135
1.175714 -16.870100000000026
1.176714 -17.037699999999933
1.177714 -17.205699999999975
1.178714 -17.37409999999998
1.179714 -17.542849999999977
1.180714 -17.711999999999936
1.181714 -17.881600000000002
1.182714 -18.05155000000006
1.183714 -18.221700000000013
1.184714 -18.39210000000001
1.185714 -18.56274999999987
1.186714 -18.733450000000055
1.187714 -18.904350000000132
1.188714 -19.07544999999993
1.189714 -19.246699999999997
1.190714 -19.418300000000055
1.191714 -19.589999999999886
1.192714 -19.761899999999958
1.193714 -19.934150000000017
1.194714 -20.106599999999975
1.195714 -20.279350000000118
1.196714 -20.452400000000107
1.197714 -20.62569999999996
1.198714 -20.79924999999986
1.199714 -20.973049999999972
1.200714 -21.146850000000082
1.201714 -21.32084999999992
1.202714 -21.495049999999992
1.203714 -21.669050000000002
1.204714 -21.84325000000008
1.205714 -22.017500000000126
1.206714 -22.191799999999976
1.207714 -22.366400000000013
1.208714 -22.54099999999988
1.209714 -22.71574999999984
1.210714 -22.890799999999988
1.211714 -23.065900000000113
1.212714 -23.240950000000087
1.213714 -23.416199999999957
1.214714 -23.59154999999995
1.215714 -23.76699999999997
1.216714 -23.942449999999997
1.217714 -24.117900000000024
1.218714 -24.293350000000046
1.219714 -24.468600000000006
1.220714 -24.64390000000002
1.221714 -24.819149999999976
1.222714 -24.994349999999958
1.223714 -25.169700000000038
1.224714 -25.34505000000003
1.225714 -25.52049999999997
1.226714 -25.696049999999936
1.227714 -25.871550000000028
1.228714 -26.047100000000086
1.229714 -26.222599999999996
1.230714 -26.397949999999987
1.231714 -26.573250000000005
1.232714 -26.748449999999984
1.233714 -26.92344999999999
1.234714 -27.09844999999999
1.235714 -27.273370000000053
1.236714 -27.44811500000003
1.237714 -27.622750000000014
1.238714 -27.797275000000006
1.239714 -27.971714999999993
1.240714 -28.146014999999924
1.241714 -28.320259999999998
1.242714 -28.49446500000005
1.243714 -28.668579999999988
1.244714 -28.84259499999998
1.245714 -29.016424999999973
1.246714 -29.189954999999994
1.247714 -29.36318000000002
1.248714 -29.536100000000005
1.249714 -29.708769999999994
1.250714 -29.88123
1.251714 -30.05349999999998
1.252714 -30.225609999999993
1.253714 -30.397510000000022
1.254714 -30.569170000000014
1.255714 -30.740604999999988
1.256714 -30.911799999999996
1.257714 -31.082705000000004
1.258714 -31.253330000000012
1.259714 -31.42371
1.260714 -31.593815000000003
1.261714 -31.76361499999999
1.262714 -31.933084999999988
1.263714 -32.102170000000015
1.264714 -32.27084
1.265714 -32.439108
1.266714 -32.6069885
1.267714 -32.7745105
1.268714 -32.941742
1.269714 -33.10871949999999
1.270714 -33.275427
1.271714 -33.441837
1.272714 -33.6078975
1.273714 -33.77352
1.274714 -33.938655
1.275714 -34.103275000000004
1.276714 -34.26735999999999
1.277714 -34.430935
1.278714 -34.59401000000001
1.279714 -34.75658499999999
1.280714 -34.91867499999998
1.281714 -35.08023500000002
1.282714 -35.24121999999999
1.283714 -35.40164499999999
1.284714 -35.56148
1.285714 -35.72080500000002
1.286714 -35.87969500000003
1.287714 -36.038134999999976
1.288714 -36.196155000000005
1.289714 -36.353710000000014
1.290714 -36.51072999999996
1.291714 -36.66714499999998
1.292714 -36.82284000000005
1.293714 -36.977789999999985
1.294714 -37.13206499999996
1.295714 -37.28573500000002
1.296714 -37.438795
1.297714 -37.59124499999999
1.298714 -37.743214999999985
1.299714 -37.89455
1.300714 -38.045150000000014
1.301714 -38.19514999999999
1.302714 -38.34444999999999
1.303714 -38.493050000000004
1.304714 -38.64104999999999
1.305714 -38.78850000000001
1.306714 -38.93525000000005
1.307714 -39.081199999999995
1.308714 -39.22644999999995
1.309714 -39.37085000000001
1.310714 -39.51425
1.311714 -39.65684999999996
1.312714 -39.79870000000007
1.313714 -39.9397000000001
1.314714 -40.07999999999998
1.315714 -40.219699999999996
1.316714 -40.358700000000034
1.317714 -40.49689999999998
1.318714 -40.63424999999985
1.319714 -40.77070000000002
1.320714 -40.906300000000115
1.321714 -41.04104999999997
1.322714 -41.17505000000004
1.323714 -41.30834999999996
1.324714 -41.440799999999975
1.325714 -41.57229999999998
1.326714 -41.70275000000001
1.327714 -41.8323
1.328714 -41.960849999999986
1.329714 -42.08830000000003
1.330714 -42.21499999999996
1.331714 -42.340949999999935
1.332714 -42.465950000000056
1.333714 -42.590100000000106
1.334714 -42.71334999999994
1.335714 -42.83544999999986
1.336714 -42.956450000000004
1.337714 -43.07645000000016
1.338714 -43.19544999999997
1.339714 -43.31349999999994
1.340714 -43.430449999999965
1.341714 -43.5464
1.342714 -43.661350000000034
1.343714 -43.775050000000036
1.344714 -43.88764999999992
1.345714 -43.9990999999999
1.346714 -44.109300000000005
1.347714 -44.21844999999997
1.348714 -44.32675000000022
1.349714 -44.43405000000011
1.350714 -44.54035000000002
1.351714 -44.64560000000013
1.352714 -44.74984999999973
1.353714 -44.853049999999875
1.354714 -44.954750000000125
1.355714 -45.05515000000002
1.356714 -45.15460000000006
1.357714 -45.252949999999984
1.358714 -45.34984999999998
1.359714 -45.44554999999992
1.360714 -45.54015000000008
1.361714 -45.63349999999986
1.362714 -45.72569999999991
1.363714 -45.81660000000029
1.364714 -45.90619999999996
1.365714 -45.994499999999974
1.366714 -46.081649999999904
1.367714 -46.16770000000006
1.368714 -46.25250000000018
1.369714 -46.335899999999995
1.370714 -46.41784999999988
1.371714 -46.49834999999984
1.372714 -46.577299999999916
1.373714 -46.654949999999985
1.374714 -46.73135000000001
1.375714 -46.80640000000007
1.376714 -46.88035
1.377714 -46.95319999999982
1.378714 -47.0247
1.379714 -47.09475000000025
1.380714 -47.16329999999991
1.381714 -47.2305499999999
1.382714 -47.29645000000025
1.383714 -47.36109999999988
1.384714 -47.424249999999944
1.385714 -47.48590000000011
1.386714 -47.54644999999981
1.387714 -47.60549999999995
1.388714 -47.6628500000003
1.389714 -47.71855000000012
1.390714 -47.7727499999997
1.391714 -47.82579999999987
1.392714 -47.877649999999996
1.393714 -47.92789999999991
1.394714 -47.97670000000024
1.395714 -48.02404999999996
1.396714 -48.06984999999979
1.397714 -48.11415000000006
1.398714 -48.15700000000006
1.399714 -48.19820000000023
1.400714 -48.23785000000018
1.401714 -48.27619999999977
1.402714 -48.31289999999988
1.403714 -48.34795000000017
1.404714 -48.38165000000012
1.405714 -48.4138999999998
1.406714 -48.444450000000025
1.407714 -48.473250000000135
1.408714 -48.500649999999936
1.409714 -48.52659999999981
1.410714 -48.55094999999983
1.411714 -48.574050000000156
1.412714 -48.59549999999997
1.413714 -48.61520000000001
1.414714 -48.63350000000009
1.415714 -48.65005000000006
1.416714 -48.66474999999995
1.417714 -48.67799999999992
1.418714 -48.68955000000008
1.419714 -48.699600000000345
1.420714 -48.70815
1.421714 -48.71454999999941
1.422714 -48.718999999999845
1.423714 -48.72230000000019
1.424714 -48.72419999999988
1.425714 -48.7238000000001
1.426714 -48.721950000000376
1.427714 -48.71860000000006
1.428714 -48.71335000000004
1.429714 -48.706700000000076
1.430714 -48.698499999999534
1.431714 -48.68844999999997
1.432714 -48.67650000000001
1.433714 -48.662699999999646
1.434714 -48.64710000000022
1.435714 -48.62995000000023
1.436714 -48.61094999999982
1.437714 -48.5904500000002
1.438714 -48.568449999999984
1.439714 -48.544249999999536
1.440714 -48.518200000000064
1.441714 -48.49060000000002
1.442714 -48.461550000000045
1.443714 -48.43100000000017
1.444714 -48.398599999999874
1.445714 -48.36434999999986
1.446714 -48.32820000000015
1.447714 -48.290200000000034
1.448714 -48.25070000000001
1.449714 -48.20935000000026
1.450714 -48.165750000000315
1.451714 -48.12029999999995
1.452714 -48.072999999999865
1.453714 -48.02385000000006
1.454714 -47.97319999999966
1.455714 -47.92065000000026
1.456714 -47.86660000000026
1.457714 -47.811099999999634
1.458714 -47.75340000000017
1.459714 -47.69339999999983
1.460714 -47.63189999999959
1.461714 -47.568600000000295
1.462714 -47.50345000000058
1.463714 -47.43710000000012
1.464714 -47.36889999999994
1.465714 -47.298549999999494
1.466714 -47.22624999999939
1.467714 -47.15210000000025
1.468714 -47.07615000000068
1.469714 -46.99790000000023
1.470714 -46.91739999999958
1.471714 -46.835449999999696
1.472714 -46.75165000000009
1.473714 -46.66634999999989
1.474714 -46.57954999999978
1.475714 -46.490500000000154
1.476714 -46.39960000000013
1.477714 -46.306850000000374
1.478714 -46.2122500000002
1.479714 -46.11609999999946
1.480714 -46.01850000000019
1.481714 -45.91905000000049
1.482714 -45.81769999999971
1.483714 -45.714899999999695
1.484714 -45.60985000000017
1.485714 -45.50219999999994
1.486714 -45.392299999999494
1.487714 -45.280550000000034
1.488714 -45.166900000000176
1.489714 -45.05139999999991
1.490714 -44.9344500000004
1.491714 -44.8160000000003
1.492714 -44.6960499999996
1.493714 -44.5741999999999
1.494714 -44.44940000000036
1.495714 -44.32305000000025
1.496714 -44.1999999999998
1.497714 -44.069999999999524
1.498714 -43.93499999999981
1.499714 -43.805000000000234
1.500714 -43.67000000000051
1.501714 -43.52999999999996
1.502714 -43.389999999999404
1.503714 -43.250000000000234
1.504714 -43.105000000000224
1.505714 -42.959999999999525
1.506714 -42.820000000000356
1.507714 -42.67000000000021
1.508714 -42.514999999999915
1.509714 -42.36499999999977
1.510714 -42.20999999999947
1.511714 -42.05500000000056
1.512714 -41.90000000000027
1.513714 -41.73999999999983
1.514714 -41.58000000000009
1.515714 -41.41999999999965
1.516714 -41.24999999999962
1.517714 -41.08000000000028
1.518714 -40.92000000000054
1.519714 -40.74499999999967
1.520714 -40.569999999999496
1.521714 -40.400000000000155
1.522714 -40.22499999999998
1.523714 -40.04500000000036
1.524714 -39.86500000000004
1.525714 -39.68499999999972
1.526714 -39.49999999999995
1.527714 -39.32000000000033
1.528714 -39.130000000000415
1.529714 -38.939999999999806
1.530714 -38.75500000000004
1.531714 -38.55999999999998
1.532714 -38.364999999999924
1.533714 -38.169999999999874
1.534714 -37.97499999999982
1.535714 -37.77500000000031
1.536714 -37.569999999999965
1.537714 -37.36999999999976
1.538714 -37.16500000000011
1.539714 -36.95499999999963
1.540714 -36.74999999999998
1.541714 -36.540000000000184
1.542714 -36.33000000000039
1.543714 -36.11500000000045
1.544714 -35.89999999999982
1.545714 -35.68499999999988
1.546714 -35.464999999999804
1.547714 -35.24499999999972
1.548714 -35.02500000000033
1.549714 -34.805000000000256
1.550714 -34.57499999999988
1.551714 -34.344999999999516
1.552714 -34.11499999999984
1.553714 -33.890000000000306
1.554714 -33.65999999999994
1.555714 -33.41999999999998
1.556714 -33.18500000000016
1.557714 -32.95000000000034
1.558714 -32.70999999999968
1.559714 -32.46999999999972
1.560714 -32.22999999999976
1.561714 -31.98499999999965
1.562714 -31.740000000000933
1.563714 -31.49500000000083
1.564714 -31.24499999999919
1.565714 -30.990000000000183
1.566714 -30.739999999999934
1.567714 -30.489999999999682
1.568714 -30.235000000000678
1.569714 -29.980000000000285
1.570714 -29.714999999999602
1.571714 -29.454999999999064
1.572714 -29.20000000000006
1.573714 -28.935000000000766
1.574714 -28.670000000000083
1.575714 -28.409999999999545
1.576714 -28.14000000000011
1.577714 -27.865000000000528
1.578714 -27.599999999999845
1.579714 -27.32999999999902
1.580714 -27.050000000000686
1.581714 -26.77999999999986
1.582714 -26.50499999999889
1.583714 -26.225000000000552
1.584714 -25.950000000000973
1.585714 -25.664999999999715
1.586714 -25.38499999999999
1.587714 -25.105000000000267
1.588714 -24.814999999998864
1.589714 -24.530000000000385
1.590714 -24.24000000000037
1.591714 -23.949999999998973
1.592714 -23.66000000000035
1.593714 -23.36500000000019
1.594714 -23.07500000000018
1.595714 -22.785000000000167
1.596714 -22.484999999999864
1.597714 -22.185000000000954
1.598714 -21.894999999999555
1.599714 -21.594999999999253
1.600714 -21.285000000000053
1.601714 -20.984999999999754
1.602714 -20.680000000000696
1.603714 -20.375000000000256
1.604714 -20.06999999999981
1.605714 -19.76000000000061
1.606714 -19.450000000000024
1.607714 -19.139999999999436
1.608714 -18.830000000000236
1.609714 -18.514999999999503
1.610714 -18.20499999999892
1.611714 -17.89000000000096
1.612714 -17.57500000000023
1.613714 -17.254999999999356
1.614714 -16.934999999999867
1.615714 -16.620000000000523
1.616714 -16.295000000000893
1.617714 -15.975000000000017
1.618714 -15.649999999998998
1.619714 -15.319999999999222
1.620714 -15.000000000001123
1.621714 -14.675000000000104
1.622714 -14.344999999998942
1.623714 -14.015000000000555
1.624714 -13.68500000000078
1.625714 -13.354999999999617
1.626714 -13.024999999999842
1.627714 -12.689999999999923
1.628714 -12.360000000000149
1.629714 -12.02500000000023
1.630714 -11.685000000000167
1.631714 -11.350000000000248
1.632714 -11.010000000000186
1.633714 -10.675000000000267
1.634714 -10.334999999998818
1.635714 -9.989999999999998
1.636714 -9.64500000000118
1.637714 -9.30499999999973
1.638714 -8.964999999999668
1.639714 -8.614999999999318
1.640714 -8.269999999999111
1.641714 -7.930000000000437
1.642714 -7.580000000000087
1.643714 -7.23499999999988
1.644714 -6.890000000001062
1.645714 -6.535000000000569
1.646714 -6.18499999999883
1.647714 -5.834999999999868
1.648714 -5.49000000000105
1.649714 -5.1349999999991685
1.650714 -4.7800000000000615
1.651714 -4.430000000001099
1.652714 -4.074999999999218
1.653714 -3.720000000000112
1.654714 -3.3600000000008623
1.655714 -3.0049999999989807
1.656714 -2.6550000000000185
1.657714 -2.2950000000007686
1.658714 -1.9349999999987433
1.659714 -1.5799999999996373
1.660714 -1.2150000000002437
1.661714 -0.8549999999996061
1.662714 -0.5000000000005
1.663714 -0.13499999999971868
1.664714 0.2299999999996749
1.665714 0.5899999999989247
1.666714 0.9500000000009501
1.667714 1.3150000000003437
1.668714 1.6799999999997373
1.669714 2.040000000000375
1.670714 2.4049999999997684
1.671714 2.774999999999306
1.672714 3.140000000000087
1.673714 3.5000000000007248
1.674714 3.8650000000001183
1.675714 4.234999999999656
1.676714 4.604999999999193
1.677714 4.969999999999974
1.678714 5.335000000000756
1.679714 5.705000000000293
1.680714 6.0749999999998305
1.681714 6.439999999999224
1.682714 6.81000000000015
1.683714 7.185000000001218
1.684714 7.549999999999224
1.685714 7.919999999998762
1.686714 8.290000000001074
1.687714 8.660000000000611
1.688714 9.030000000000149
1.689714 9.399999999999686
1.690714 9.769999999999223
1.691714 10.14000000000015
1.692714 10.509999999999685
1.693714 10.880000000000612
1.694714 11.255000000000292
1.695714 11.62499999999983
1.696714 11.995000000000754
1.697714 12.365000000000293
1.698714 12.739999999999974
1.699714 13.109999999999511
1.700714 13.479999999999048
1.701714 13.855000000000118
1.702714 14.220000000000898
1.703714 14.590000000000437
1.704714 14.965000000000117
1.705714 15.329999999999512
1.706714 15.699999999999047
1.707714 16.075000000000117
1.708714 16.444999999999656
1.709714 16.81499999999919
1.710714 17.185000000000116
1.711714 17.55500000000104
1.712714 17.930000000000724
1.713714 18.304999999999016
1.714714 18.6699999999998
1.715714 19.040000000000724
1.716714 19.41000000000026
1.717714 19.7799999999998
1.718714 20.149999999999334
1.719714 20.515000000000118
1.720714 20.880000000000898
1.721714 21.250000000000433
1.722714 21.619999999999973
1.723714 21.979999999999222
1.724714 22.350000000000147
1.725714 22.719999999999686
1.726714 23.084999999999077
1.727714 23.44999999999986
1.728714 23.81500000000064
1.729714 24.18500000000018
1.730714 24.54999999999957
1.731714 24.91000000000021
1.732714 25.26999999999946
1.733714 25.63500000000024
1.734714 26.000000000001023
1.735714 26.360000000000273
1.736714 26.719999999999523
1.737714 27.080000000000158
1.738714 27.440000000000797
1.739714 27.800000000000047
1.740714 28.159999999999297
1.741714 28.519999999999936
1.742714 28.88000000000057
1.743714 29.23999999999982
1.744714 29.594999999998926
1.745714 29.94999999999942
1.746714 30.31000000000006
1.747714 30.665000000000553
1.748714 31.015000000000903
1.749714 31.370000000000008
1.750714 31.724999999999113
1.751714 32.06999999999932
1.752714 32.42000000000106
1.753714 32.77500000000016
1.754714 33.124999999999126
1.755714 33.470000000000724
1.756714 33.81500000000093
1.757714 34.17000000000003
1.758714 34.51499999999885
1.759714 34.85999999999906
1.760714 35.2100000000008
1.761714 35.55000000000086
1.762714 35.894999999999676
1.763714 36.23999999999988
1.764714 36.574999999999804
1.765714 36.914999999999864
1.766714 37.254999999999924
1.767714 37.58999999999985
1.768714 37.92500000000046
1.769714 38.259999999999685
1.770714 38.599999999999746
1.771714 38.93500000000036
1.772714 39.265000000000136
1.773714 39.59499999999991
1.774714 39.92999999999983
1.775714 40.264999999999745
1.776714 40.59000000000007
1.777714 40.92000000000054
1.778714 41.25000000000031
1.779714 41.5699999999998
1.780714 41.889999999999986
1.781714 42.21500000000031
1.782714 42.53999999999994
1.783714 42.854999999999976
1.784714 43.170000000000016
1.785714 43.489999999999505
1.786714 43.80999999999968
1.787714 44.12500000000041
1.788714 44.44000000000045
1.789714 44.75999999999994
1.790714 45.06999999999983
1.791714 45.379999999999725
1.792714 45.694999999999766
1.793714 46.000000000000206
1.794714 46.30499999999996
1.795714 46.60999999999971
1.796714 46.91500000000015
1.797714 47.21500000000045
1.798714 47.50999999999991
1.799714 47.80999999999952
1.800714 48.10999999999982
1.801714 48.41000000000012
1.802714 48.705000000000275
1.803714 48.99500000000029
1.804714 49.28999999999975
1.805714 49.58499999999991
1.806714 49.87499999999992
1.807714 50.16499999999993
1.808714 50.45000000000049
1.809714 50.734999999999665
1.810714 51.019999999999534
1.811714 51.299999999999955
1.812714 51.58000000000037
1.813714 51.86000000000009
1.814714 52.13499999999968
1.815714 52.409999999999954
1.816714 52.68500000000023
1.817714 52.960000000000505
1.818714 53.23169999999974
1.819714 53.500050000000044
1.820714 53.77120000000026
1.821714 54.03944999999993
1.822714 54.305799999999905
1.823714 54.57024999999949
1.824714 54.832900000000016
1.825714 55.09335000000032
1.826714 55.351499999999746
1.827714 55.607399999999664
1.828714 55.86110000000005
1.829714 56.112550000000226
1.830714 56.36215
1.831714 56.61065000000034
1.832714 56.858350000000414
1.833714 57.104949999999675
1.834714 57.350099999999706
1.835714 57.59410000000034
1.836714 57.83665000000035
1.837714 58.077299999999966
1.838714 58.31564999999941
1.839714 58.55184999999998
1.840714 58.78620000000014
1.841714 59.017949999999594
1.842714 59.24740000000025
1.843714 59.47460000000001
1.844714 59.69965000000022
1.845714 59.922800000000024
1.846714 60.14404999999945
1.847714 60.36425000000012
1.848714 60.58330000000001
1.849714 60.8011999999998
1.850714 61.018000000000185
1.851714 61.23334999999993
1.852714 61.44679999999999
1.853714 61.65800000000055
1.854714 61.866650000000355
1.855714 62.07264999999948
1.856714 62.27604999999997
1.857714 62.47685000000044
1.858714 62.67540000000002
1.859714 62.87170000000009
1.860714 63.06579999999992
1.861714 63.25805000000003
1.862714 63.44879999999955
1.863714 63.63804999999986
1.864714 63.826150000000084
1.865714 64.0127499999997
1.866714 64.19790000000009
1.867714 64.38159999999984
1.868714 64.56300000000012
1.869714 64.74220000000017
1.870714 64.91915
1.871714 65.09344999999985
1.872714 65.26484999999984
1.873714 65.43365000000051
1.874714 65.6001500000003
1.875714 65.7643999999999
1.876714 65.92684999999973
1.877714 66.08739999999987
1.878714 66.24605000000034
1.879714 66.40364999999994
1.880714 66.55979999999964
1.881714 66.71400000000001
1.882714 66.86650000000023
1.883714 67.01720000000002
1.884714 67.1658999999998
1.885714 67.31189999999998
1.886714 67.45530000000014
1.887714 67.5961499999999
1.888714 67.73414999999977
1.889714 67.86959999999993
1.890714 68.00275000000029
1.891714 68.13370000000006
1.892714 68.26244999999994
1.893714 68.3894000000001
1.894714 68.51494999999991
1.895714 68.63884999999993
1.896714 68.76105000000014
1.897714 68.8817500000001
1.898714 69.00055000000002
1.899714 69.11700000000013
1.900714 69.2311999999997
1.901714 69.34329999999967
1.902714 69.45279999999998
1.903714 69.55954999999999
1.904714 69.66369999999999
1.905714 69.7650000000001
1.906714 69.8637000000002
1.907714 69.96039999999995
1.908714 70.0550000000001
1.909714 70.14795000000011
1.910714 70.23959999999974
1.911714 70.32954999999993
1.912714 70.41789999999992
1.913714 70.5042999999999
1.914714 70.58845000000001
1.915714 70.67025000000032
1.916714 70.74940000000029
1.917714 70.8259499999999
1.918714 70.8999499999998
1.919714 70.9712500000001
1.920714 71.04014999999991
1.921714 71.10664999999995
1.922714 71.17090000000013
1.923714 71.23314999999998
1.924714 71.29329999999989
1.925714 71.35179999999998
1.926714 71.40880000000016
1.927714 71.46419999999996
1.928714 71.51794999999996
1.929714 71.56969999999994
1.930714 71.61925000000006
1.931714 71.66640000000005
1.932714 71.71074999999996
1.933714 71.75215000000001
1.934714 71.79089999999992
1.935714 71.82714999999992
1.936714 71.86110000000009
1.937714 71.89320000000002
1.938714 71.92325
1.939714 71.9514499999999
1.940714 71.97785000000006
1.941714 72.00240000000014
1.942714 72.0254
1.943714 72.04674999999988
1.944714 72.06629999999998
1.945714 72.08380000000014
1.946714 72.09899999999995
1.947714 72.11164999999997
1.948714 72.12149999999998
1.949714 72.12849999999995
1.950714 72.13259999999995
1.951714 72.13395000000003
1.952714 72.13290000000005
1.953714 72.12979999999996
1.954714 72.12484999999997
1.955714 72.11822500000005
1.956714 72.11012000000001
1.957714 72.10047499999995
1.958714 72.089165
1.959714 72.07603500000003
1.960714 72.06087500000002
1.961714 72.04357499999998
1.962714 72.02403999999997
1.963714 72.00209500000001
1.964714 71.97767000000002
1.965714 71.95072499999999
1.966714 71.92129
1.967714 71.889434
1.968714 71.85531755
1.969714 71.819208
1.970714 71.78135244999999
1.971714 71.741973
1.972714 71.701205
1.973714 71.65902999999999
1.974714 71.61536
1.975714 71.56993
1.976714 71.52238500000001
1.977714 71.47246499999999
1.978714 71.41996499999999
1.979714 71.36475499999999
1.980714 71.30694500000001
1.981714 71.24661999999998
1.982714 71.18387
1.983714 71.11895500000006
1.984714 71.05198999999996
1.985714 70.98319999999997
1.986714 70.91270000000004
1.987714 70.8406
1.988714 70.76714999999997
1.989714 70.69220000000004
1.990714 70.61565
1.991714 70.53744999999996
1.992714 70.45729999999992
1.993714 70.37499999999996
1.994714 70.29025000000016
1.995714 70.2030000000001
1.996714 70.11334999999993
1.997714 70.02109999999992
1.998714 69.92665000000002
1.999714 69.8306000000001
2.000714 69.73299999999995
2.001714 69.63384999999992
2.002714 69.53335000000008
2.003714 69.43160000000003
2.004714 69.32829999999994
2.005714 69.22335000000001
2.006714 69.11680000000007
2.007714 69.00845000000002
2.008714 68.89804999999984
2.009714 68.78544999999995
2.010714 68.67060000000005
2.011714 68.55335
2.012714 68.4337
2.013714 68.31170000000004
2.014714 68.1873999999999
2.015714 68.06139999999995
2.016714 67.93405000000003
2.017714 67.80530000000013
2.018714 67.67545000000014
2.019714 67.54454999999999
2.020714 67.4127
2.021714 67.2792999999998
2.022714 67.14384999999996
2.023714 67.00665000000001
2.024714 66.86730000000016
2.025714 66.7257000000001
2.026714 66.58194999999978
2.027714 66.43589999999998
2.028714 66.28780000000022
2.029714 66.13804999999994
2.030714 65.98664999999983
2.031714 65.83370000000018
2.032714 65.67944999999985
2.033714 65.52394999999981
2.034714 65.36765000000021
2.035714 65.21045000000004
2.036714 65.05234999999998
2.037714 64.89309999999983
2.038714 64.73195000000001
2.039714 64.56875000000022
2.040714 64.40334999999985
2.041714 64.23574999999994
2.042714 64.06570000000028
2.043714 63.89319999999983
2.044714 63.719049999999896
2.045714 63.54340000000007
2.046714 63.36644999999987
2.047714 63.18855000000019
2.048714 63.00974999999993
2.049714 62.82999999999983
2.050714 62.64909999999998
2.051714 62.46734999999989
2.052714 62.28445000000006
2.053714 62.100200000000235
2.054714 61.914700000000046
2.055714 61.72750000000005
2.056714 61.53805000000019
2.057714 61.346399999999754
2.058714 61.15249999999982
2.059714 60.95655000000026
2.060714 60.75915000000008
2.061714 60.56060000000015
2.062714 60.361049999999715
2.063714 60.16079999999965
2.064714 59.96005000000054
2.065714 59.758900000000246
2.066714 59.55694999999969
2.067714 59.353549999999885
2.068714 59.14904999999998
2.069714 58.94300000000019
2.070714 58.73514999999996
2.071714 58.52584999999979
2.072714 58.31459999999996
2.073714 58.101449999999744
2.074714 57.886499999999785
2.075714 57.669350000000286
2.076714 57.45035000000037
2.077714 57.2301499999997
2.078714 57.00959999999991
2.079714 56.78910000000009
2.080714 56.56814999999982
2.081714 56.346850000000416
2.082714 56.12520000000051
2.083714 55.902449999999796
2.084714 55.67819999999987
2.085714 55.45245000000004
2.086714 55.22519999999961
2.087714 54.99610000000016
2.088714 54.76510000000031
2.089714 54.53264999999985
2.090714 54.29909999999995
2.091714 54.0639999999995
2.092714 53.827849999999586
2.093714 53.590950000000085
2.094714 53.353250000000294
2.095714 53.11515000000002
2.096714 52.877099999999736
2.097714 52.63949999999989
2.098714 52.401100000000476
2.099714 52.161900000000095
2.100714 51.92159999999959
2.101714 51.67979999999989
2.102714 51.43620000000043
2.103714 51.18995000000028
2.104714 50.94184999999973
2.105714 50.69264999999975
2.106714 50.44230000000039
2.107714 50.191200000000016
2.108714 49.93974999999984
2.109714 49.68830000000035
2.110714 49.4367999999995
2.111714 49.1850000000002
2.112714 48.93280000000041
2.113714 48.680249999999425
2.114714 48.427699999999824
2.115714 48.17434999999995
2.116714 47.91989999999996
2.117714 47.663950000000064
2.118714 47.40615000000045
2.119714 47.146550000000396
2.120714 46.88504999999996
2.121714 46.62199999999964
2.122714 46.358249999999686
2.123714 46.094149999999914
2.124714 45.830000000000176
2.125714 45.566250000000224
2.126714 45.302900000000065
2.127714 45.039850000000435
2.128714 44.77685000000009
2.129714 44.513899999999715
2.130714 44.25009999999979
2.131714 43.98524999999972
2.132714 43.71930000000024
2.133714 43.45155000000031
2.134714 43.18359999999979
2.135714 42.91000000000017
2.136714 42.640000000000036
2.137714 42.369999999999905
2.138714 42.09000000000018
2.139714 41.814999999999905
2.140714 41.53999999999963
2.141714 41.270000000000195
2.142714 41.000000000000064
2.143714 40.72499999999979
2.144714 40.45499999999966
2.145714 40.18500000000022
2.146714 39.910000000000636
2.147714 39.63499999999967
2.148714 39.36499999999954
2.149714 39.084999999999816
2.150714 38.80500000000009
2.151714 38.530000000000506
2.152714 38.25000000000009
2.153714 37.96999999999967
2.154714 37.6849999999998
2.155714 37.399999999999935
2.156714 37.125000000000355
2.157714 36.844999999999935
2.158714 36.560000000000066
2.159714 36.28500000000049
2.160714 36.00500000000007
2.161714 35.724999999999646
2.162714 35.44999999999937
2.163714 35.17000000000034
2.164714 34.89000000000061
2.165714 34.6099999999995
2.166714 34.32499999999963
2.167714 34.035000000000316
2.168714 33.74999999999975
2.169714 33.46499999999988
2.170714 33.175000000000566
2.171714 32.89
2.172714 32.60999999999959
2.173714 32.32499999999972
2.174714 32.03999999999985
2.175714 31.754999999999978
2.176714 31.475000000000254
2.177714 31.195000000000526
2.178714 30.909999999999965
2.179714 30.625000000000096
2.180714 30.340000000000227
2.181714 30.05999999999981
2.182714 29.769999999999797
2.183714 29.479999999999784
2.184714 29.18999999999977
2.185714 28.89999999999976
2.186714 28.615000000000585
2.187714 28.32500000000057
2.188714 28.034999999999865
2.189714 27.749999999999996
2.190714 27.46999999999958
2.191714 27.18499999999971
2.192714 26.900000000000535
2.193714 26.620000000000115
2.194714 26.334999999999553
2.195714 26.045000000000236
2.196714 25.760000000000367
2.197714 25.474999999999802
2.198714 25.18499999999979
2.199714 24.89499999999978
2.200714 24.604999999999766
2.201714 24.31500000000045
2.202714 24.025000000000436
2.203714 23.739999999999874
2.204714 23.455000000000005
2.205714 23.170000000000137
2.206714 22.889999999999716
2.207714 22.604999999999848
2.208714 22.31999999999998
2.209714 22.03999999999956
2.210714 21.755000000000386
2.211714 21.470000000000518
2.212714 21.184999999999953
2.213714 20.894999999999943
2.214714 20.610000000000074
2.215714 20.325000000000205
2.216714 20.035000000000192
2.217714 19.74500000000018
2.218714 19.464999999999065
2.219714 19.179999999999197
2.220714 18.895000000000717
2.221714 18.61999999999975
2.222714 18.33499999999988
2.223714 18.055000000000156
2.224714 17.779999999999184
2.225714 17.495000000000704
2.226714 17.21500000000098
2.227714 16.934999999999867
2.228714 16.65
2.229714 16.36500000000013
2.230714 16.08000000000026
2.231714 15.799999999999148
2.232714 15.519999999999424
2.233714 15.235000000000943
2.234714 14.95499999999983
2.235714 14.675000000000104
2.236714 14.39500000000038
2.237714 14.119999999999411
2.238714 13.84499999999983
2.239714 13.570000000000249
2.240714 13.29499999999928
2.241714 13.019999999999698
2.242714 12.740000000001361
2.243714 12.465000000000392
2.244714 12.189999999999424
2.245714 11.904999999999555
2.246714 11.62499999999983
2.247714 11.355000000000393
2.248714 11.075000000000667
2.249714 10.794999999999554
2.250714 10.52499999999873
2.251714 10.255000000000681
2.252714 9.985000000001243
2.253714 9.71499999999903
2.254714 9.444999999999592
2.255714 9.175000000000155
2.256714 8.90499999999933
2.257714 8.634999999999893
2.258714 8.3700000000006
2.259714 8.099999999999774
2.260714 7.825000000000193
2.261714 7.5550000000007556
2.262714 7.279999999999786
2.263714 7.01000000000035
2.264714 6.744999999999668
2.265714 6.479999999998986
2.266714 6.2149999999996925
2.267714 5.950000000000399
2.268714 5.685000000001105
2.269714 5.425000000000568
2.270714 5.169999999998787
2.271714 4.904999999999493
2.272714 4.645000000000343
2.273714 4.384999999999806
2.274714 4.120000000000513
2.275714 3.8599999999999746
2.276714 3.599999999999437
2.277714 3.340000000000287
2.278714 3.0750000000009936
2.279714 2.8100000000003122
2.280714 2.5549999999999184
2.281714 2.2999999999995246
2.282714 2.044999999999131
2.283714 1.7900000000001248
2.284714 1.534999999999731
2.285714 1.284999999999481
2.286714 1.0350000000006188
2.287714 0.7850000000003687
2.288714 0.5299999999999749
2.289714 0.2799999999997249
2.290714 0.03499999999961867
2.291714 -0.21999999999938735
2.292714 -0.47499999999978115
2.293714 -0.7250000000000312
2.294714 -0.9700000000001374
2.295714 -1.2200000000003874
2.296714 -1.4699999999992497
2.297714 -1.714999999999356
2.298714 -1.96000000000085
2.299714 -2.2000000000008124
2.300714 -2.439999999999387
2.301714 -2.6799999999993496
2.302714 -2.9200000000007
2.303714 -3.1550000000005185
2.304714 -3.394999999999093
2.305714 -3.6399999999991994
2.306714 -3.875000000000406
2.307714 -4.115000000000368
2.308714 -4.355000000000331
2.309714 -4.595000000000294
2.310714 -4.830000000000112
2.311714 -5.06499999999993
2.312714 -5.304999999999893
2.313714 -5.5349999999995685
2.314714 -5.764999999999243
2.315714 -5.995000000000306
2.316714 -6.219999999999837
2.317714 -6.444999999999368
2.318714 -6.675000000000431
2.319714 -6.899999999999961
2.320714 -7.124999999999493
2.321714 -7.3550000000005555
2.322714 -7.58500000000023
2.323714 -7.809999999999762
2.324714 -8.030000000000538
2.325714 -8.255000000000068
2.326714 -8.484999999999744
2.327714 -8.705000000000517
2.328714 -8.919999999999762
2.329714 -9.139999999999148
2.330714 -9.35499999999978
2.331714 -9.570000000000412
2.332714 -9.785000000001043
2.333714 -10.000000000000286
2.334714 -10.209999999999386
2.335714 -10.419999999999874
2.336714 -10.640000000000649
2.337714 -10.84999999999975
2.338714 -11.059999999998848
2.339714 -11.275000000000867
2.340714 -11.485000000001355
2.341714 -11.694999999999068
2.342714 -11.89999999999941
2.343714 -12.104999999999755
2.344714 -12.310000000000098
2.345714 -12.510000000000298
2.346714 -12.714999999999254
2.347714 -12.915000000000843
2.348714 -13.110000000000898
2.349714 -13.309999999999711
2.350714 -13.509999999999911
2.351714 -13.704999999999966
2.352714 -13.900000000000023
2.353714 -14.09500000000008
2.354714 -14.290000000000136
2.355714 -14.490000000000336
2.356714 -14.684999999999004
2.357714 -14.874999999998916
2.358714 -15.065000000000218
2.359714 -15.25500000000013
2.360714 -15.445000000000043
2.361714 -15.62999999999981
2.362714 -15.815000000000968
2.363714 -16.000000000000735
2.364714 -16.179999999998973
2.365714 -16.359999999999985
2.366714 -16.544999999999753
2.367714 -16.729999999999524
2.368714 -16.905000000000392
2.369714 -17.085000000000015
2.370714 -17.26499999999964
2.371714 -17.44000000000051
2.372714 -17.620000000000136
2.373714 -17.794999999999618
2.374714 -17.96500000000034
2.375714 -18.139999999999823
2.376714 -18.314999999999998
2.377714 -18.48000000000058
2.378714 -18.645000000000465
2.379714 -18.80999999999966
2.380714 -18.969999999999406
2.381714 -19.134999999999984
2.382714 -19.300000000000566
2.383714 -19.464999999999762
2.384714 -19.624999999999503
2.385714 -19.785000000000636
2.386714 -19.95000000000052
2.387714 -20.109999999999573
2.388714 -20.264999999999866
2.389714 -20.42000000000016
2.390714 -20.57499999999976
2.391714 -20.730000000000054
2.392714 -20.885000000000346
2.393714 -21.034999999999805
2.394714 -21.17999999999981
2.395714 -21.32999999999996
2.396714 -21.48000000000011
2.397714 -21.619999999999973
2.398714 -21.76499999999998
2.399714 -21.909999999999986
2.400714 -22.049999999999848
2.401714 -22.194999999999855
2.402714 -22.33999999999986
2.403714 -22.47500000000027
2.404714 -22.615000000000133
2.405714 -22.755
2.406714 -22.885000000000268
2.407714 -23.01499999999984
2.408714 -23.144999999999417
2.409714 -23.280000000000523
2.410714 -23.410000000000096
2.411714 -23.529999999999383
2.412714 -23.66000000000035
2.413714 -23.790000000000617
2.414714 -23.91500000000005
2.415714 -24.03500000000003
2.416714 -24.15500000000001
2.417714 -24.27999999999944
2.418714 -24.399999999999423
2.419714 -24.520000000000095
2.420714 -24.64000000000008
2.421714 -24.754999999999917
2.422714 -24.87000000000045
2.423714 -24.980000000000143
2.424714 -25.089999999999833
2.425714 -25.200000000000223
2.426714 -25.304999999999772
2.427714 -25.410000000000014
2.428714 -25.51500000000026
2.429714 -25.624999999999954
2.430714 -25.734999999999648
2.431714 -25.83499999999975
2.432714 -25.935000000000542
2.433714 -26.034999999999947
2.434714 -26.129999999999903
2.435714 -26.230000000000004
2.436714 -26.32499999999996
2.437714 -26.415000000000465
2.438714 -26.504999999999583
2.439714 -26.59999999999954
2.440714 -26.690000000000047
2.441714 -26.77500000000041
2.442714 -26.865000000000222
2.443714 -26.944999999999748
2.444714 -27.024999999999967
2.445714 -27.114999999999778
2.446714 -27.20000000000014
2.447714 -27.28000000000036
2.448714 -27.359999999999886
2.449714 -27.440000000000104
2.450714 -27.520000000000323
2.451714 -27.58999999999956
2.452714 -27.659999999999492
2.453714 -27.73500000000026
2.454714 -27.800000000000047
2.455714 -27.864999999999835
2.456714 -27.93500000000046
2.457714 -28.00000000000025
2.458714 -28.065000000000033
2.459714 -28.12999999999982
2.460714 -28.189999999999465
2.461714 -28.249999999999805
2.462714 -28.304999999999996
2.463714 -28.365000000000336
2.464714 -28.42499999999998
2.465714 -28.48000000000017
2.466714 -28.535000000000366
2.467714 -28.58499999999972
2.468714 -28.63499999999977
2.469714 -28.679999999999676
2.470714 -28.72500000000028
2.471714 -28.76500000000004
2.472714 -28.809999999999945
2.473714 -28.855000000000548
2.474714 -28.894999999999616
2.475714 -28.935000000000073
2.476714 -28.975000000000527
2.477714 -29.016399999999553
2.478714 -29.050599999999594
2.479714 -29.0848500000003
2.480714 -29.116500000000293
2.481714 -29.145900000000086
2.482714 -29.173899999999918
2.483714 -29.200299999999903
2.484714 -29.224900000000137
2.485714 -29.247999999999774
2.486714 -29.2688499999999
2.487714 -29.287900000000285
2.488714 -29.305749999999907
2.489714 -29.322849999999928
2.490714 -29.339600000000132
2.491714 -29.3560499999998
2.492714 -29.372049999999707
2.493714 -29.3865500000004
2.494714 -29.39924999999996
2.495714 -29.40969999999932
2.496714 -29.416750000000462
2.497714 -29.420850000000385
2.498714 -29.422750000000082
2.499714 -29.422700000000106
2.500714 -29.42119999999951
2.501714 -29.418650000000156
2.502714 -29.415650000000348
2.503714 -29.41149999999976
2.504714 -29.405949999999905
2.505714 -29.39924999999996
2.506714 -29.391050000000114
2.507714 -29.38175000000015
2.508714 -29.37169999999989
2.509714 -29.360149999999724
2.510714 -29.34704999999968
2.511714 -29.332550000000374
2.512714 -29.315100000000538
2.513714 -29.294549999999557
2.514714 -29.271049999999438
2.515714 -29.24465000000015
2.516714 -29.215999999999966
2.517714 -29.1857999999999
2.518714 -29.15525000000002
2.519714 -29.124700000000143
2.520714 -29.09410000000029
2.521714 -29.0631999999999
2.522714 -29.03159999999988
2.523714 -28.99805000000019
2.524714 -28.9622500000003
2.525714 -28.92425000000018
2.526714 -28.884049999999828
2.527714 -28.841949999999784
2.528714 -28.798349999999832
2.529714 -28.752900000000164
2.530714 -28.70484999999978
2.531714 -28.65454999999989
2.532714 -28.60205000000046
2.533714 -28.547300000000135
2.534714 -28.490999999999932
2.535714 -28.433999999999404
2.536714 -28.37705000000024
2.537714 -28.320050000000403
2.538714 -28.2622499999996
2.539714 -28.203450000000018
2.540714 -28.14235000000026
2.541714 -28.078599999999813
2.542714 -28.012300000000018
2.543714 -27.943050000000387
2.544714 -27.87079999999956
2.545714 -27.79624999999994
2.546714 -27.720600000000207
2.547714 -27.644249999999452
2.548714 -27.566799999999976
2.549714 -27.487800000000618
2.550714 -27.407299999999967
2.551714 -27.325399999999362
2.552714 -27.241950000000266
2.553714 -27.1577000000002
2.554714 -27.072799999999788
2.555714 -26.987150000000458
2.556714 -26.900700000000167
2.557714 -26.81239999999946
2.558714 -26.72150000000012
2.559714 -26.627600000000278
2.560714 -26.530400000000093
2.561714 -26.4302000000001
2.562714 -26.3277499999999
2.563714 -26.223799999999798
2.564714 -26.119499999999878
2.565714 -26.01519999999996
2.566714 -25.91050000000025
2.567714 -25.80510000000022
2.568714 -25.698549999999404
2.569714 -25.59014999999956
2.570714 -25.47950000000021
2.571714 -25.367000000000445
2.572714 -25.253000000000082
2.573714 -25.13749999999981
2.574714 -25.02055000000031
2.575714 -24.90129999999993
2.576714 -24.77949999999951
2.577714 -24.655500000000245
2.578714 -24.528800000000324
2.579714 -24.39914999999987
2.580714 -24.268049999999487
2.581714 -24.136150000000217
2.582714 -24.00390000000044
2.583714 -23.871649999999967
2.584714 -23.73904999999968
2.585714 -23.605699999999786
2.586714 -23.470400000000225
2.587714 -23.332200000000107
2.588714 -23.191449999999946
2.589714 -23.048399999999607
2.590714 -22.90309999999976
2.591714 -22.756300000000007
2.592714 -22.608749999999954
2.593714 -22.460150000000457
2.594714 -22.31005000000036
2.595714 -22.158049999999875
2.596714 -22.003799999999877
2.597714 -21.84804999999998
2.598714 -21.69085000000015
2.599714 -21.532949999999996
2.600714 -21.374600000000076
2.601714 -21.21549999999986
2.602714 -21.05570000000001
2.603714 -20.894400000000257
2.604714 -20.73049999999979
2.605714 -20.56360000000021
2.606714 -20.3937500000001
2.607714 -20.221249999999998
2.608714 -20.047249999999988
2.609714 -19.87259999999963
2.610714 -19.6975000000002
2.611714 -19.52200000000029
2.612714 -19.34580000000005
2.613714 -19.168449999999726
2.614714 -18.989299999999652
2.615714 -18.80790000000007
2.616714 -18.6246000000001
2.617714 -18.44020000000002
2.618714 -18.25499999999966
2.619714 -18.069149999999645
2.620714 -17.882000000000314
2.621714 -17.693050000000195
2.622714 -17.502150000000064
2.623714 -17.30865000000026
2.624714 -17.112650000000034
2.625714 -16.914649999999824
2.626714 -16.715749999999737
2.627714 -16.516650000000105
2.628714 -16.317550000000125
2.629714 -16.11819999999993
2.630714 -15.917950000000209
2.631714 -15.71609999999994
2.632714 -15.511949999999844
2.633714 -15.305349999999995
2.634714 -15.096350000000022
2.635714 -14.885699999999877
2.636714 -14.673899999999989
2.637714 -14.461400000000124
2.638714 -14.24829999999988
2.639714 -14.034099999999869
2.640714 -13.818449999999928
2.641714 -13.601200000000132
2.642714 -13.382150000000244
2.643714 -13.16165000000008
2.644714 -12.940549999999885
2.645714 -12.719049999999898
2.646714 -12.497599999999887
2.647714 -12.27594999999998
2.648714 -12.053149999999984
2.649714 -11.828550000000243
2.650714 -11.601700000000298
2.651714 -11.372549999999828
2.652714 -11.141399999999718
2.653714 -10.908800000000024
2.654714 -10.675400000000057
2.655714 -10.441599999999953
2.656714 -10.207850000000171
2.657714 -9.973549999999983
2.658714 -9.738100000000054
2.659714 -9.501149999999875
2.660714 -9.262349999999975
2.661714 -9.022100000000144
2.662714 -8.780350000000062
2.663714 -8.53760000000016
2.664714 -8.29454999999972
2.665714 -8.051099999999838
2.666714 -7.8065000000002165
2.667714 -7.5604999999999425
2.668714 -7.3127499999998955
2.669714 -7.063150000000129
2.670714 -6.812250000000006
2.671714 -6.560799999999825
2.672714 -6.309150000000097
2.673714 -6.0577000000002625
2.674714 -5.806599999999898
2.675714 -5.555299999999985
2.676714 -5.303149999999826
2.677714 -5.049449999999789
2.678714 -4.794100000000273
2.679714 -4.5370500000002645
2.680714 -4.278500000000005
2.681714 -4.019049999999871
2.682714 -3.759000000000054
2.683714 -3.498600000000074
2.684714 -3.2377999999999574
2.685714 -2.9760999999999678
2.686714 -2.7134999999997578
2.687714 -2.4501499999999425
2.688714 -2.1858500000002805
2.689714 -1.9207499999999988
2.690714 -1.6554999999997961
2.691714 -1.390100000000019
2.692714 -1.1245000000000005
2.693714 -0.8582999999999508
2.694714 -0.5910000000001331
2.695714 -0.3222500000000378
2.696714 -0.051599999999901724
2.697714 0.2205500000001387
2.698714 0.49360000000005233
2.699714 0.7672000000000234
2.700714 1.0408499999999683
2.701714 1.3139499999998554
2.702714 1.586249999999817
2.703714 1.858149999999989
2.704714 2.1303000000000294
2.705714 2.4030000000001275
2.706714 2.6764000000002035
2.707714 2.950449999999938
2.708714 3.224999999999756
2.709714 3.500249999999899
2.710714 3.7759500000001527
2.711714 4.051849999999954
2.712714 4.328249999999839
2.713714 4.605549999999944
2.714714 4.883850000000217
2.715714 5.1629000000000955
2.716714 5.442249999999815
2.717714 5.721449999999962
2.718714 6.000350000000266
2.719714 6.278250000000055
2.720714 6.555399999999892
2.721714 6.832550000000076
2.722714 7.11024999999997
2.723714 7.389099999999954
2.724714 7.669100000000026
2.725714 7.950550000000028
2.726714 8.233049999999825
2.727714 8.51600000000008
2.728714 8.799150000000228
2.729714 9.082049999999814
2.730714 9.36424999999977
2.731714 9.645750000000092
2.732714 9.926600000000063
2.733714 10.206899999999978
2.734714 10.486900000000048
2.735714 10.76630000000009
2.736714 11.044900000000204
2.737714 11.322999999999888
2.738714 11.600549999999862
2.739714 11.877899999999942
2.740714 12.155800000000077
2.741714 12.434650000000062
2.742714 12.714800000000054
2.743714 12.996050000000162
2.744714 13.277699999999712
2.745714 13.559099999999741
2.746714 13.839800000000139
2.747714 14.119250000000152
2.748714 14.396950000000047
2.749714 14.672799999999874
2.750714 14.94735000000004
2.751714 15.221550000000041
2.752714 15.495549999999803
2.753714 15.769499999999937
2.754714 16.043900000000182
2.755714 16.31845
2.756714 16.592999999999815
2.757714 16.867350000000087
2.758714 17.141550000000088
2.759714 17.415949999999984
2.760714 17.690450000000176
2.761714 17.964850000000073
2.762714 18.23864999999994
2.763714 18.511300000000062
2.764714 18.782200000000067
2.765714 19.050799999999896
2.766714 19.316899999999997
2.767714 19.580849999999845
2.768714 19.844100000000058
2.769714 20.107250000000327
2.770714 20.370599999999794
2.771714 20.635150000000017
2.772714 20.90074999999969
2.773714 21.16669999999987
2.774714 21.43195000000042
2.775714 21.695749999999652
2.776714 21.9579999999997
2.777714 22.218750000000536
2.778714 22.47839999999987
2.779714 22.73689999999981
2.780714 22.994350000000303
2.781714 23.250300000000195
2.782714 23.503999999999888
2.783714 23.755049999999585
2.784714 24.004250000000255
2.785714 24.2520000000003
2.786714 24.49900000000005
2.787714 24.746750000000095
2.788714 24.995599999999563
2.789714 25.245549999999838
2.790714 25.4959000000006
2.791714 25.745099999999884
2.792714 25.992049999999654
2.793714 26.236500000000053
2.794714 26.47750000000018
2.795714 26.715549999999784
2.796714 26.951399999999847
2.797714 27.185300000000247
2.798714 27.418099999999836
2.799714 27.649849999999976
2.800714 27.880100000000212
2.801714 28.108799999999878
2.802714 28.335649999999823
2.803714 28.561400000000347
2.804714 28.78720000000015
2.805714 29.012949999999982
2.806714 29.23904999999963
2.807714 29.46554999999976
2.808714 29.691300000000282
2.809714 29.91445000000009
2.810714 30.13389999999977
2.811714 30.348849999999732
2.812714 30.558900000000193
2.813714 30.765300000000494
2.814714 30.9694499999999
2.815714 31.1728499999997
2.816714 31.375900000000374
2.817714 31.57890000000038
2.818714 31.78194999999967
2.819714 31.983849999999563
2.820714 32.18354999999992
2.821714 32.38134999999989
2.822714 32.577649999999956
2.823714 32.77215000000028
2.824714 32.96545000000054
2.825714 33.15694999999966
2.826714 33.34579999999948
2.827714 33.531700000000164
2.828714 33.71315000000041
2.829714 33.88969999999977
2.830714 34.062199999999876
2.831714 34.23205000000068
2.832714 34.40079999999998
2.833714 34.56959999999995
2.834714 34.73945000000006
2.835714 34.91004999999978
2.836714 35.07994999999986
2.837714 35.24795000000025
2.838714 35.41300000000011
2.839714 35.574299999999866
2.840714 35.73149999999969
2.841714 35.885349999999896
2.842714 36.03620000000029
2.843714 36.184100000000164
2.844714 36.329400000000014
2.845714 36.47099999999973
2.846714 36.60845000000024
2.847714 36.742149999999945
2.848714 36.87289999999982
2.849714 37.001450000000155
2.850714 37.1292500000002
2.851714 37.25735000000008
2.852714 37.38589999999972
2.853714 37.51445000000006
2.854714 37.641050000000035
2.855714 37.76360000000006
2.856714 37.88100000000003
2.857714 37.99274999999949
2.858714 38.09889999999982
2.859714 38.20100000000021
2.860714 38.300100000000086
2.861714 38.39694999999976
2.862714 38.49194999999972
2.863714 38.58504999999998
2.864714 38.675950000000014
2.865714 38.764250000000025
2.866714 38.84995000000002
2.867714 38.93375000000032
2.868714 39.01680000000032
2.869714 39.099199999999975
2.870714 39.17999999999977
2.871714 39.257849999999735
2.872714 39.331249999999955
2.873714 39.39900000000038
2.874714 39.460499999999925
2.875714 39.51565000000004
2.876714 39.56520000000033
2.877714 39.611049999999786
2.878714 39.65494999999958
2.879714 39.698550000000225
2.880714 39.74180000000035
2.881714 39.78384999999973
2.882714 39.82410000000006
2.883714 39.86100000000006
2.884714 39.89564999999987
2.885714 39.926400000000335
2.886714 39.9500000000004
2.887714 39.96999999999959
2.888714 39.994999999999614
2.889714 40.01500000000019
2.890714 40.02000000000033
2.891714 40.024999999999785
2.892714 40.024999999999785
2.893714 40.02000000000033
2.894714 40.01000000000005
2.895714 39.994999999999614
2.896714 39.98500000000002
2.897714 39.97000000000028
2.898714 39.95499999999985
2.899714 39.94499999999957
2.900714 39.92999999999983
2.901714 39.9050000000005
2.902714 39.87000000000018
2.903714 39.83499999999987
2.904714 39.8049999999997
2.905714 39.75999999999979
2.906714 39.71000000000044
2.907714 39.66000000000039
2.908714 39.605000000000196
2.909714 39.54499999999986
2.910714 39.47499999999992
2.911714 39.404999999999994
2.912714 39.335000000000065
2.913714 39.265000000000136
2.914714 39.189999999999365
2.915714 39.119999999999436
2.916714 39.04500000000005
2.917714 38.96500000000053
2.918714 38.880000000000166
2.919714 38.78499999999951
2.920714 38.68500000000011
2.921714 38.575000000000415
2.922714 38.465000000000025
2.923714 38.35499999999964
2.924714 38.23499999999966
2.925714 38.11000000000023
2.926714 37.990000000000244
2.927714 37.85999999999998
2.928714 37.72500000000026
2.929714 37.58999999999985
2.930714 37.455000000000126
2.931714 37.320000000000405
2.932714 37.174999999999706
2.933714 37.03499999999985
2.934714 36.88999999999984
2.935714 36.730000000000096
2.936714 36.570000000000356
2.937714 36.39999999999963
2.938714 36.22
2.939714 36.040000000000376
2.940714 35.860000000000056
2.941714 35.670000000000144
2.942714 35.47999999999954
2.943714 35.294999999999774
2.944714 35.10499999999986
2.945714 34.90499999999966
2.946714 34.705000000000155
2.947714 34.500000000000504
2.948714 34.29000000000001
2.949714 34.084999999999674
2.950714 33.869999999999735
2.951714 33.6450000000002
2.952714 33.42000000000067
2.953714 33.18999999999961
2.954714 32.9449999999995
2.955714 32.69500000000064
2.956714 32.44500000000039
2.957714 32.18499999999985
2.958714 31.92999999999946
2.959714 31.675000000000452
2.960714 31.409999999999773
2.961714 31.149999999999235
2.962714 30.88499999999994
2.963714 30.615000000000503
2.964714 30.345000000001065
2.965714 30.06499999999995
2.966714 29.77499999999994
2.967714 29.48499999999993
2.968714 29.18499999999963
2.969714 28.884999999999327
2.970714 28.585000000000417
2.971714 28.270000000001072
2.972714 27.9500000000002
2.973714 27.62999999999932
2.974714 27.30499999999969
2.975714 26.974999999999916
2.976714 26.650000000000283
2.977714 26.325000000000653
2.978714 25.99499999999949
2.979714 25.65999999999957
2.980714 25.31999999999951
2.981714 24.96999999999916
2.982714 24.620000000000196
2.983714 24.260000000000947
2.984714 23.890000000000022
2.985714 23.519999999999097
2.986714 23.145000000000802
2.987714 22.765000000000978
2.988714 22.374999999999478
2.989714 21.98999999999951
2.990714 21.604999999999542
2.991714 21.205000000000528
2.992714 20.810000000000272
2.993714 20.415000000000017
2.994714 20.009999999999472
2.995714 19.604999999998928
2.996714 19.20000000000116
2.997714 18.79000000000047
2.998714 18.364999999999355
2.999714 17.93999999999962
3.000714 17.504999999999605
3.001714 17.06500000000083
3.002714 16.620000000000523
3.003714 16.170000000000073
3.004714 15.724999999999767
3.005714 15.269999999999174
3.006714 14.809999999999823
3.007714 14.350000000000474
3.008714 13.890000000001123
3.009714 13.425000000000242
3.010714 12.959999999999361
3.011714 12.48499999999958
3.012714 12.004999999999654
3.013714 11.529999999999873
3.014714 11.039999999999662
3.015714 10.550000000000836
3.016714 10.05500000000048
3.017714 9.544999999999693
3.018714 9.030000000000149
3.019714 8.519999999999362
3.020714 8.004999999999818
3.021714 7.479999999999986
3.022714 6.960000000000299
3.023714 6.440000000000612
3.024714 5.914999999999393
3.025714 5.389999999999562
3.026714 4.855000000000831
3.027714 4.315000000000568
3.028714 3.775000000000306
3.029714 3.2299999999998996
3.030714 2.6799999999993496
3.031714 2.1199999999998997
3.032714 1.56000000000045
3.033714 0.9949999999994685
3.034714 0.42499999999973115
3.035714 -0.15000000000015
3.036714 -0.730000000000175
3.037714 -1.314999999998956
3.038714 -1.9000000000005124
3.039714 -2.485000000000681
3.040714 -3.069999999999462
3.041714 -3.6599999999997745
3.042714 -4.255000000000231
3.043714 -4.845000000000543
3.044714 -5.4499999999999
3.045714 -6.059999999999399
3.046714 -6.670000000000287
3.047714 -7.290000000000074
3.048714 -7.915000000000005
3.049714 -8.539999999999937
3.050714 -9.164999999999868
3.051714 -9.794999999999943
3.052714 -10.435000000000304
3.053714 -11.075000000000667
3.054714 -11.714999999999643
3.055714 -12.355000000000004
3.056714 -12.995000000000367
3.057714 -13.64499999999963
3.058714 -14.294999999998891
3.059714 -14.944999999999542
3.060714 -15.600000000000335
3.061714 -16.26500000000003
3.062714 -16.929999999999723
3.063714 -17.59999999999956
3.064714 -18.280000000001074
3.065714 -18.960000000001198
3.066714 -19.639999999999937
3.067714 -20.324999999998816
3.068714 -21.01499999999923
3.069714 -21.700000000000884
3.070714 -22.389999999999908
3.071714 -23.089999999999222
3.072714 -23.78499999999978
3.073714 -24.480000000000334
3.074714 -25.185000000001178
3.075714 -25.885000000000492
3.076714 -26.589999999999947
3.077714 -27.30499999999969
3.078714 -28.019999999999435
3.079714 -28.73999999999932
3.080714 -29.460000000000598
3.081714 -30.190000000000772
3.082714 -30.924999999999702
3.083714 -31.654999999999877
3.084714 -32.385000000000055
3.085714 -33.11500000000023
3.086714 -33.849999999999156
3.087714 -34.58999999999962
3.088714 -35.330000000000084
3.089714 -36.07000000000055
3.090714 -36.81499999999976
3.091714 -37.564999999999124
3.092714 -38.31000000000112
3.093714 -39.060000000000485
3.094714 -39.820000000000135
3.095714 -40.579999999999785
3.096714 -41.339999999999435
3.097714 -42.105000000000615
3.098714 -42.875000000000554
3.099714 -43.649999999999245
3.100714 -44.419999999999185
3.101714 -45.19000000000051
3.102714 -45.965000000000586
3.103714 -46.735000000000525
3.104714 -47.50499999999908
3.105714 -48.2849999999993
3.106714 -49.07000000000036
3.107714 -49.849999999999895
3.108714 -50.63500000000026
3.109714 -51.425000000000075
3.110714 -52.214999999999904
3.111714 -53.005000000000415
3.112714 -53.79500000000023
3.113714 -54.58999999999949
3.114714 -55.3899999999996
3.115714 -56.19000000000041
3.116714 -56.99499999999996
3.117714 -57.795000000000066
3.118714 -58.59500000000018
3.119714 -59.39999999999973
3.120714 -60.19499999999969
3.121714 -60.9949999999998
3.122714 -61.805000000000184
3.123714 -62.61000000000044
3.124714 -63.415
3.125714 -64.22999999999985
3.126714 -65.04500000000037
3.127714 -65.86000000000021
3.128714 -66.67500000000007
3.129714 -67.48999999999991
3.130714 -68.30999999999989
3.131714 -69.12999999999988
3.132714 -69.94999999999987
3.133714 -70.76999999999985
3.134714 -71.58999999999985
3.135714 -72.41499999999998
3.136714 -73.23499999999996
3.137714 -74.0499999999998
3.138714 -74.87499999999994
3.139714 -75.69499999999992
3.140714 -76.51499999999992
3.141714 -77.34500000000018
3.142714 -78.17500000000047
3.143714 -79.00500000000005
3.144714 -79.83079999999975
3.145714 -80.65829999999995
3.146714 -81.48884999999994
3.147714 -82.3162500000002
3.148714 -83.14364999999975
3.149714 -83.97139999999983
3.150714 -84.79950000000042
3.151714 -85.62765000000027
3.152714 -86.45504999999983
3.153714 -87.2816999999998
3.154714 -88.10760000000015
3.155714 -88.93270000000022
3.156714 -89.75825000000006
3.157714 -90.58564999999963
3.158714 -91.41454999999978
3.159714 -92.24489999999987
3.160714 -93.07600000000026
3.161714 -93.90640000000033
3.162714 -94.73559999999964
3.163714 -95.5629999999999
3.164714 -96.38890000000025
3.165714 -97.21364999999982
3.166714 -98.03774999999972
3.167714 -98.86105000000006
3.168714 -99.68355000000012
3.169714 -100.50534999999985
3.170714 -101.32605000000017
3.171714 -102.14560000000039
3.172714 -102.96365
3.173714 -103.781
3.174714 -104.59869999999982
3.175714 -105.41639999999963
3.176714 -106.23410000000013
3.177714 -107.05140000000016
3.178714 -107.86765000000003
3.179714 -108.6824
3.180714 -109.49484999999981
3.181714 -110.30510000000007
3.182714 -111.11275000000032
3.183714 -111.91815000000001
3.184714 -112.72244999999958
3.185714 -113.52594999999992
3.186714 -114.32875000000028
3.187714 -115.13050000000018
3.188714 -115.93029999999969
3.189714 -116.72824999999985
3.190714 -117.52435000000025
3.191714 -118.31875000000018
3.192714 -119.11205
3.193714 -119.90439999999998
3.194714 -120.69604999999997
3.195714 -121.4861999999997
3.196714 -122.27409999999995
3.197714 -123.05885000000009
3.198714 -123.8396499999999
3.199714 -124.61690000000019
3.200714 -125.39085000000011
3.201714 -126.16234999999996
3.202714 -126.9323499999999
3.203714 -127.70089999999992
3.204714 -128.46814999999992
3.205714 -129.23349999999988
3.206714 -129.99625000000015
3.207714 -130.75600000000028
3.208714 -131.51279999999988
3.209714 -132.26689999999985
3.210714 -133.0185500000001
3.211714 -133.76840000000004
3.212714 -134.5163
3.213714 -135.26189999999994
3.214714 -136.00440000000012
3.215714 -136.74294999999995
3.216714 -137.47709999999987
3.217714 -138.20680000000002
3.218714 -138.93285000000003
3.219714 -139.65625000000003
3.220714 -140.37790000000007
3.221714 -141.09790000000007
3.222714 -141.81559999999993
3.223714 -142.53019999999998
3.224714 -143.24069500000002
3.225714 -143.94653499999998
3.226714 -144.6479
3.227714 -145.34538999999998
3.228714 -146.03956499999998
3.229714 -146.73067500000002
3.230714 -147.418612
3.231714 -148.10294000000002
3.232714 -148.782898
3.233714 -149.457825
3.234714 -150.12755499999997
3.235714 -150.79272
3.236714 -151.45454500000002
3.237714 -152.11396499999995
3.238714 -152.77147999999997
3.239714 -153.42695
3.240714 -154.07945000000007
3.241714 -154.72769999999997
3.242714 -155.3706499999999
3.243714 -156.00765000000004
3.244714 -156.6388
3.245714 -157.26490000000007
3.246714 -157.88680000000005
3.247714 -158.5050499999999
3.248714 -159.1193499999999
3.249714 -159.7290500000001
3.250714 -160.33355000000006
3.251714 -160.93209999999988
3.252714 -161.52499999999986
3.253714 -162.11290000000022
3.254714 -162.6963000000002
3.255714 -163.27629999999988
3.256714 -163.85314999999983
3.257714 -164.4263
3.258714 -164.99459999999993
3.259714 -165.55675
3.260714 -166.1118500000003
3.261714 -166.65959999999993
3.262714 -167.20089999999985
3.263714 -167.73659999999995
3.264714 -168.2679999999999
3.265714 -168.79589999999993
3.266714 -169.31984999999997
3.267714 -169.83935000000025
3.268714 -170.35325000000003
3.269714 -170.86080000000004
3.270714 -171.36220000000014
3.271714 -171.85769999999954
3.272714 -172.34834999999975
3.273714 -172.83485000000042
3.274714 -173.31689999999998
3.275714 -173.79370000000017
3.276714 -174.26344999999998
3.277714 -174.72544999999963
3.278714 -175.17955
3.279714 -175.62510000000003
3.280714 -176.0632000000005
3.281714 -176.49605000000025
3.282714 -176.92485000000008
3.283714 -177.3502499999996
3.284714 -177.77159999999986
3.285714 -178.1877000000001
3.286714 -178.59709999999973
3.287714 -178.99909999999977
3.288714 -179.3943499999999
3.289714 -179.78250000000028
3.290714 -180.16435000000052
3.291714 -180.54274999999978
3.292714 -180.9107499999997
3.293714 -181.27500000000018
3.294714 -181.62999999999997
3.295714 -181.98000000000033
3.296714 -182.3199999999997
3.297714 -182.64499999999933
3.298714 -182.97500000000048
3.299714 -183.295
3.300714 -183.60499999999988
3.301714 -183.91500000000048
3.302714 -184.22499999999965
3.303714 -184.52499999999995
3.304714 -184.81499999999997
3.305714 -185.10000000000053
3.306714 -185.37500000000082
3.307714 -185.63999999999942
3.308714 -185.89999999999995
3.309714 -186.1500000000002
3.310714 -186.3949999999989
3.311714 -186.63500000000028
3.312714 -186.86499999999995
3.313714 -187.08999999999946
3.314714 -187.3050000000001
3.315714 -187.51000000000045
3.316714 -187.71000000000063
3.317714 -187.89999999999918
3.318714 -188.09000000000046
3.319714 -188.28000000000037
3.320714 -188.45499999999987
3.321714 -188.6250000000006
3.322714 -188.78499999999966
3.323714 -188.93499999999977
3.324714 -189.0799999999998
3.325714 -189.20999999999935
3.326714 -189.33000000000004
3.327714 -189.45000000000073
3.328714 -189.56499999999988
3.329714 -189.67000000000013
3.330714 -189.76500000000007
3.331714 -189.85499999999988
3.332714 -189.9349999999994
3.333714 -190.00500000000002
3.334714 -190.0700000000005
3.335714 -190.12999999999946
3.336714 -190.18499999999966
3.337714 -190.22999999999956
3.338714 -190.26500000000058
3.339714 -190.29500000000004
3.340714 -190.31000000000046
3.341714 -190.31500000000062
3.342714 -190.3099999999991
3.343714 -190.29500000000004
3.344714 -190.280000000001
3.345714 -190.25500000000028
3.346714 -190.2199999999993
3.347714 -190.1799999999995
3.348714 -190.13499999999962
3.349714 -190.08499999999955
3.350714 -190.0250000000006
3.351714 -189.94999999999985
3.352714 -189.87000000000032
3.353714 -189.78500000000065
3.354714 -189.68499999999915
3.355714 -189.5800000000003
3.356714 -189.4699999999999
3.357714 -189.34999999999923
3.358714 -189.2150000000009
3.359714 -189.0700000000009
3.360714 -188.91999999999936
3.361714 -188.75499999999877
3.362714 -188.58999999999958
3.363714 -188.42000000000024
3.364714 -188.24000000000063
3.365714 -188.05500000000086
3.366714 -187.86499999999955
3.367714 -187.6599999999992
3.368714 -187.44499999999996
3.369714 -187.22000000000043
3.370714 -186.98000000000047
3.371714 -186.73999999999913
3.372714 -186.49000000000026
3.373714 -186.22500000000096
3.374714 -185.95499999999876
3.375714 -185.67999999999918
3.376714 -185.39500000000209
3.377714 -185.0950000000018
3.378714 -184.78499999999843
3.379714 -184.47499999999783
3.380714 -184.15999999999988
3.381714 -183.83500000000163
3.382714 -183.50000000000034
3.383714 -183.1599999999989
3.384714 -182.81500000000005
3.385714 -182.45000000000067
3.386714 -182.07500000000098
3.387714 -181.69000000000102
3.388714 -181.294999999998
3.389714 -180.89999999999773
3.390714 -180.4899999999998
3.391714 -180.0700000000016
3.392714 -179.6450000000005
3.393714 -179.2099999999991
3.394714 -178.77000000000032
3.395714 -178.32000000000124
3.396714 -177.85500000000175
3.397714 -177.38499999999934
3.398714 -176.9149999999997
3.399714 -176.43499999999977
3.400714 -175.93999999999943
3.401714 -175.43999999999892
3.402714 -174.93000000000092
3.403714 -174.4049999999997
3.404714 -173.86999999999819
3.405714 -173.3300000000021
3.406714 -172.775
3.407714 -172.2149999999978
3.408714 -171.65000000000097
3.409714 -171.07000000000093
3.410714 -170.4949999999983
3.411714 -169.90500000000074
3.412714 -169.30500000000015
3.413714 -168.70499999999956
3.414714 -168.09000000000128
3.415714 -167.46499999999997
3.416714 -166.83000000000115
3.417714 -166.1899999999994
3.418714 -165.5449999999975
3.419714 -164.88500000000073
3.420714 -164.21000000000075
3.421714 -163.53000000000063
3.422714 -162.8400000000002
3.423714 -162.13499999999937
3.424714 -161.42500000000115
3.425714 -160.71500000000017
3.426714 -159.9949999999989
3.427714 -159.2650000000001
3.428714 -158.53000000000117
3.429714 -157.7899999999993
3.430714 -157.03499999999983
3.431714 -156.27
3.432714 -155.50000000000009
3.433714 -154.71999999999986
3.434714 -153.92499999999922
3.435714 -153.12000000000103
3.436714 -152.32000000000022
3.437714 -151.49999999999886
3.438714 -150.67500000000013
3.439714 -149.84500000000122
3.440714 -148.99499999999898
3.441714 -148.14499999999953
3.442714 -147.28499999999977
3.443714 -146.41999999999987
3.444714 -145.55499999999998
3.445714 -144.6799999999998
3.446714 -143.79500000000212
3.447714 -142.90000000000137
3.448714 -141.9899999999974
3.449714 -141.07499999999885
3.450714 -140.15500000000014
3.451714 -139.21500000000086
3.452714 -138.27000000000146
3.453714 -137.32499999999925
3.454714 -136.36999999999955
3.455714 -135.40499999999955
3.456714 -134.4349999999994
3.457714 -133.45999999999913
3.458714 -132.47500000000133
3.459714 -131.47500000000034
3.460714 -130.47499999999934
3.461714 -129.47000000000097
3.462714 -128.4499999999994
3.463714 -127.42000000000031
3.464714 -126.38500000000109
3.465714 -125.34499999999893
3.466714 -124.29499999999926
3.467714 -123.23000000000195
3.468714 -122.15999999999893
3.469714 -121.08499999999856
3.470714 -120.00000000000067
3.471714 -118.90999999999985
3.472714 -117.82000000000181
3.473714 -116.72500000000086
3.474714 -115.61499999999947
3.475714 -114.50000000000071
3.476714 -113.37499999999889
3.477714 -112.2449999999997
3.478714 -111.10500000000023
3.479714 -109.9549999999977
3.480714 -108.80000000000057
3.481714 -107.63500000000037
3.482714 -106.4599999999999
3.483714 -105.28000000000203
3.484714 -104.09499999999849
3.485714 -102.90000000000022
3.486714 -101.69500000000164
3.487714 -100.48999999999752
3.488714 -99.28499999999896
3.489714 -98.0700000000001
3.490714 -96.8500000000011
3.491714 -95.6300000000021
3.492714 -94.3949999999999
3.493714 -93.15000000000018
3.494714 -91.90500000000046
3.495714 -90.64499999999754
3.496714 -89.37499999999987
3.497714 -88.1050000000022
3.498714 -86.82999999999885
3.499714 -85.53999999999785
3.500714 -84.24499999999946
3.501714 -82.95000000000108
3.502714 -81.64500000000241
3.503714 -80.34000000000097
3.504714 -79.02499999999924
3.505714 -77.70500000000014
3.506714 -76.37999999999812
3.507714 -75.04999999999873
3.508714 -73.71500000000198
3.509714 -72.36499999999924
3.510714 -71.01499999999928
3.511714 -69.66000000000194
3.512714 -68.2900000000014
3.513714 -66.91499999999795
3.514714 -65.5349999999999
3.515714 -64.15000000000171
3.516714 -62.75999999999782
3.517714 -61.364999999999334
3.518714 -59.97000000000086
3.519714 -58.56999999999945
3.520714 -57.16500000000069
3.521714 -55.75500000000177
3.522714 -54.345000000000084
3.523714 -52.924999999998114
3.524714 -51.49999999999877
3.525714 -50.070000000002054
3.526714 -48.629999999999505
3.527714 -47.18499999999959
3.528714 -45.73999999999967
3.529714 -44.284999999999464
3.530714 -42.82500000000189
3.531714 -41.364999999998766
3.532714 -39.89000000000076
3.533714 -38.41499999999998
3.534714 -36.939999999999195
3.535714 -35.460000000001045
3.536714 -33.97499999999998
3.537714 -32.48999999999891
3.538714 -31.005000000000614
3.539714 -29.505000000001893
3.540714 -28.004999999997615
3.541714 -26.50499999999889
3.542714 -24.99000000000251
3.543714 -23.470000000000436
3.544714 -21.954999999998503
3.545714 -20.429999999999062
3.546714 -18.899999999999473
3.547714 -17.37500000000003
3.548714 -15.835000000000154
3.549714 -14.295000000000279
3.550714 -12.755000000000404
3.551714 -11.210000000000386
3.552714 -9.665000000000369
3.553714 -8.115000000000204
3.554714 -6.559999999999899
3.555714 -5.009999999999737
3.556714 -3.4549999999994307
3.557714 -1.8949999999989808
3.558714 -0.3300000000011627
3.559714 1.2399999999995748
3.560714 2.815000000000456
3.561714 4.3949999999987055
3.562714 5.969999999999587
3.563714 7.5550000000007556
3.564714 9.144999999999293
3.565714 10.725000000000318
3.566714 12.310000000001487
3.567714 13.905000000000168
3.568714 15.494999999998704
3.569714 17.085000000000015
3.570714 18.680000000001474
3.571714 20.2800000000003
3.572714 21.87999999999912
3.573714 23.479999999997947
3.574714 25.079999999999547
3.575714 26.685000000001292
3.576714 28.300000000000548
3.577714 29.914999999999804
3.578714 31.52999999999906
3.579714 33.150000000001235
3.580714 34.770000000000636
3.581714 36.38499999999989
3.582714 37.99500000000178
3.583714 39.60999999999826
3.584714 41.224999999997515
3.585714 42.83999999999955
3.586714 44.465000000001865
3.587714 46.09000000000141
3.588714 47.710000000000804
3.589714 49.340000000000494
3.590714 50.96500000000004
3.591714 52.58499999999944
3.592714 54.21499999999912
3.593714 55.83999999999867
3.594714 57.4749999999985
3.595714 59.11000000000111
3.596714 60.73500000000065
3.597714 62.365000000000336
3.598714 63.995000000000026
3.599714 65.61999999999956
3.600714 67.24499999999911
3.601714 68.86500000000129
3.602714 70.48500000000068
3.603714 72.1149999999976
3.604714 73.73999999999992
3.605714 75.36500000000224
3.606714 76.99999999999929
3.607714 78.62499999999883
3.608714 80.25000000000115
3.609714 81.8750000000007
3.610714 83.49500000000009
3.611714 85.11999999999964
3.612714 86.73499999999889
3.613714 88.35500000000107
3.614714 89.98000000000062
3.615714 91.59499999999987
3.616714 93.2100000000019
3.617714 94.81999999999825
3.618714 96.42999999999735
3.619714 98.03999999999924
3.620714 99.65000000000113
3.621714 101.26500000000038
3.622714 102.86999999999935
3.623714 104.48000000000124
3.624714 106.0950000000005
3.625714 107.69999999999946
3.626714 109.29500000000093
3.627714 110.8899999999996
3.628714 112.48499999999828
3.629714 114.06999999999945
3.630714 115.65500000000061
3.631714 117.24000000000179
3.632714 118.82500000000019
3.633714 120.41499999999871
3.634714 121.99499999999975
3.635714 123.57000000000062
3.636714 125.1450000000015
3.637714 126.71499999999946
3.638714 128.2850000000002
3.639714 129.85500000000093
3.640714 131.41999999999877
3.641714 132.98499999999936
3.642714 134.54999999999995
3.643714 136.1000000000001
3.644714 137.64500000000012
3.645714 139.185
3.646714 140.71499999999958
3.647714 142.24999999999932
3.648714 143.78000000000168
3.649714 145.31000000000128
3.650714 146.83999999999807
3.651714 148.36000000000016
3.652714 149.8849999999996
3.653714 151.4049999999989
3.654714 152.91000000000054
3.655714 154.41999999999956
3.656714 155.9250000000012
3.657714 157.4199999999998
3.658714 158.91499999999837
3.659714 160.40500000000236
3.660714 161.8850000000005
3.661714 163.3599999999985
3.662714 164.82999999999913
3.663714 166.28999999999948
3.664714 167.74500000000248
3.665714 169.1999999999999
3.666714 170.65500000000011
3.667714 172.1050000000002
3.668714 173.5500000000001
3.669714 174.98999999999987
3.670714 176.4249999999995
3.671714 177.86000000000192
3.672714 179.27999999999832
3.673714 180.69500000000016
3.674714 182.10500000000184
3.675714 183.49999999999756
3.676714 184.89999999999895
3.677714 186.2849999999999
3.678714 187.66500000000076
3.679714 189.04500000000158
3.680714 190.4099999999992
3.681714 191.76999999999944
3.682714 193.12999999999968
3.683714 194.4849999999998
3.684714 195.83499999999975
3.685714 197.17999999999958
3.686714 198.5150000000019
3.687714 199.85000000000142
3.688714 201.17499999999788
3.689714 202.4899999999996
3.690714 203.80000000000118
3.691714 205.09499999999957
3.692714 206.38500000000056
3.693714 207.66500000000133
3.694714 208.93999999999912
3.695714 210.2149999999997
3.696714 211.47499999999985
3.697714 212.72999999999988
3.698714 213.9799999999997
3.699714 215.2199999999993
3.700714 216.45000000000135
3.701714 217.6750000000005
3.702714 218.89999999999964
3.703714 220.10999999999834
3.704714 221.3149999999997
3.705714 222.51000000000073
3.706714 223.69499999999874
3.707714 224.87499999999935
3.708714 226.03999999999957
3.709714 227.19500000000227
3.710714 228.34500000000202
3.711714 229.48999999999887
3.712714 230.62499999999818
3.713714 231.75500000000017
3.714714 232.88000000000198
3.715714 233.99000000000058
3.716714 235.08999999999892
3.717714 236.19
3.718714 237.27500000000066
3.719714 238.3499999999983
3.720714 239.4199999999985
3.721714 240.4750000000011
3.722714 241.52500000000074
3.723714 242.56500000000014
3.724714 243.59000000000046
3.725714 244.60999999999927
3.726714 245.62499999999932
3.727714 246.62000000000015
3.728714 247.61000000000087
3.729714 248.59500000000008
3.730714 249.56500000000023
3.731714 250.53500000000037
3.732714 251.49999999999895
3.733714 252.44499999999977
3.734714 253.38000000000025
3.735714 254.3150000000008
3.736714 255.23000000000073
3.737714 256.12999999999886
3.738714 257.02999999999975
3.739714 257.9150000000002
3.740714 258.78500000000025
3.741714 259.65000000000015
3.742714 260.50499999999977
3.743714 261.3500000000005
3.744714 262.1799999999994
3.745714 263.0049999999995
3.746714 263.8200000000007
3.747714 264.6250000000003
3.748714 265.41999999999956
3.749714 266.20499999999987
3.750714 266.98
3.751714 267.73999999999967
3.752714 268.4950000000006
3.753714 269.2399999999997
3.754714 269.9699999999999
3.755714 270.685000000001
3.756714 271.38999999999913
3.757714 272.0849999999997
3.758714 272.7750000000001
3.759714 273.45000000000005
3.760714 274.1149999999998
3.761714 274.77499999999935
3.762714 275.4150000000011
3.763714 276.04499999999973
3.764714 276.66999999999973
3.765714 277.2800000000006
3.766714 277.87499999999966
3.767714 278.465
3.768714 279.04499999999996
3.769714 279.60499999999945
3.770714 280.16000000000014
3.771714 280.7000000000004
3.772714 281.22500000000025
3.773714 281.74000000000046
3.774714 282.23999999999955
3.775714 282.7349999999999
3.776714 283.21500000000054
3.777714 283.68999999999966
3.778714 284.1549999999998
3.779714 284.60000000000014
3.780714 285.0353999999999
3.781714 285.4608500000001
3.782714 285.8735500000001
3.783714 286.2729000000001
3.784714 286.6610999999998
3.785714 287.0380999999998
3.786714 287.40354999999965
3.787714 287.7570500000003
3.788714 288.09830000000034
3.789714 288.4264999999997
3.790714 288.74164999999965
3.791714 289.0445499999998
3.792714 289.33545000000004
3.793714 289.61525000000023
3.794714 289.8842500000002
3.795714 290.14234999999996
3.796714 290.38894999999997
3.797714 290.62294999999995
3.798714 290.84350000000006
3.799714 291.0501999999999
3.800714 291.24334999999985
3.801714 291.42390000000023
3.802714 291.5922500000001
3.803714 291.74914999999993
3.804714 291.8948500000001
3.805714 292.0287000000001
3.806714 292.1499499999999
3.807714 292.25779999999986
3.808714 292.35195000000004
3.809714 292.43280000000016
3.810714 292.50124999999997
3.811714 292.55819499999996
3.812714 292.60423499999996
3.813714 292.639445
3.814714 292.663115
3.815714 292.674115
3.816714 292.67147
3.817714 292.654545
3.818714 292.62363000000005
3.819714 292.5796499999999
3.820714 292.52340000000004
3.821714 292.4555000000001
3.822714 292.37624999999997
3.823714 292.28534999999994
3.824714 292.18184999999994
3.825714 292.06479999999993
3.826714 291.93349999999987
3.827714 291.7882
3.828714 291.62950000000023
3.829714 291.4583500000001
3.830714 291.2757999999998
3.831714 291.08225
3.832714 290.8775500000002
3.833714 290.66095000000007
3.834714 290.43124999999986
3.835714 290.1876000000001
3.836714 289.9297000000002
3.837714 289.65774999999974
3.838714 289.3726999999999
3.839714 289.0758
3.840714 288.7680999999996
3.841714 288.44960000000003
3.842714 288.1195500000003
3.843714 287.7764499999997
3.844714 287.41919999999976
3.845714 287.0477500000003
3.846714 286.6626000000004
3.847714 286.2647500000003
3.848714 285.8572999999996
3.849714 285.4358999999994
3.850714 285.00499999999994
3.851714 284.5650000000005
3.852714 284.1099999999999
3.853714 283.6399999999996
3.854714 283.1550000000002
3.855714 282.6550000000004
3.856714 282.1450000000003
3.857714 281.6199999999998
3.858714 281.0850000000003
3.859714 280.5450000000001
3.860714 279.9899999999994
3.861714 279.4199999999996
3.862714 278.8449999999998
3.863714 278.25000000000074
3.864714 277.6399999999998
3.865714 277.02500000000015
3.866714 276.39
3.867714 275.7499999999996
3.868714 275.10000000000036
3.869714 274.4299999999991
3.870714 273.7550000000005
3.871714 273.0650000000001
3.872714 272.3599999999993
3.873714 271.6400000000008
3.874714 270.9050000000004
3.875714 270.16499999999996
3.876714 269.4149999999992
3.877714 268.6549999999996
3.878714 267.88000000000085
3.879714 267.10000000000065
3.880714 266.305
3.881714 265.48999999999876
3.882714 264.665
3.883714 263.830000000001
3.884714 262.9800000000002
3.885714 262.1150000000003
3.886714 261.24499999999887
3.887714 260.3649999999999
3.888714 259.47000000000054
3.889714 258.5649999999995
3.890714 257.6450000000008
3.891714 256.71000000000026
3.892714 255.7699999999996
3.893714 254.82000000000005
3.894714 253.86000000000018
3.895714 252.89000000000007
3.896714 251.90999999999963
3.897714 250.9200000000003
3.898714 249.91500000000056
3.899714 248.8999999999991
3.900714 247.87000000000003
3.901714 246.82500000000053
3.902714 245.76499999999916
3.903714 244.69999999999908
3.904714 243.63000000000022
3.905714 242.55000000000112
3.906714 241.45500000000015
3.907714 240.3450000000001
3.908714 239.2299999999986
3.909714 238.0999999999994
3.910714 236.9650000000001
3.911714 235.82000000000045
3.912714 234.6600000000004
3.913714 233.49500000000023
3.914714 232.3249999999999
3.915714 231.1399999999991
3.916714 229.9400000000007
3.917714 228.72499999999906
3.918714 227.49499999999978
3.919714 226.26000000000036
3.920714 225.01000000000047
3.921714 223.75500000000045
3.922714 222.49500000000035
3.923714 221.21999999999974
3.924714 219.939999999999
3.925714 218.65000000000077
3.926714 217.34499999999932
3.927714 216.04000000000067
3.928714 214.7250000000017
3.929714 213.3899999999994
3.930714 212.0549999999999
3.931714 210.71000000000004
3.932714 209.35499999999996
3.933714 207.98999999999955
3.934714 206.61499999999887
3.935714 205.22500000000053
3.936714 203.82500000000192
3.937714 202.42000000000036
3.938714 200.99999999999838
3.939714 199.57499999999905
3.940714 198.14999999999972
3.941714 196.7150000000001
3.942714 195.27000000000015
3.943714 193.82500000000024
3.944714 192.3649999999999
3.945714 190.8899999999991
3.946714 189.40500000000083
3.947714 187.90999999999946
3.948714 186.41500000000087
3.949714 184.91000000000201
3.950714 183.38999999999993
3.951714 181.86000000000035
3.952714 180.32499999999786
3.953714 178.78499999999798
3.954714 177.2250000000003
3.955714 175.66499999999985
3.956714 174.10000000000204
3.957714 172.52500000000114
3.958714 170.95499999999763
3.959714 169.37499999999937
3.960714 167.7800000000007
3.961714 166.1899999999994
3.962714 164.58500000000043
3.963714 162.96500000000103
3.964714 161.349999999999
3.965714 159.71499999999915
3.966714 158.0700000000018
3.967714 156.4250000000017
3.968714 154.77499999999867
3.969714 153.11999999999827
3.970714 151.4500000000002
3.971714 149.775000000002
3.972714 148.10000000000102
3.973714 146.41999999999987
3.974714 144.72999999999848
3.975714 143.03999999999982
3.976714 141.34500000000105
3.977714 139.63999999999922
3.978714 137.93500000000014
3.979714 136.2200000000008
3.980714 134.48999999999822
3.981714 132.74999999999815
3.982714 131.01000000000084
3.983714 129.26000000000047
3.984714 127.50499999999998
3.985714 125.75499999999961
3.986714 123.99500000000174
3.987714 122.23000000000096
3.988714 120.46500000000016
3.989714 118.68999999999907
3.990714 116.91499999999799
3.991714 115.13000000000217
3.992714 113.34500000000081
3.993714 111.5549999999993
3.994714 109.76000000000042
3.995714 107.95999999999862
3.996714 106.1499999999993
3.997714 104.33999999999999
3.998714 102.5200000000004
3.999714 100.6900000000005
4.000714 98.85500000000047
4.001714 97.02500000000059
4.002714 95.19499999999792
4.003714 93.36000000000067
4.004714 91.52500000000063
4.005714 89.68999999999782
4.006714 87.84500000000028
4.007714 85.99999999999997
4.008714 84.14999999999951
4.009714 82.29000000000153
4.010714 80.43500000000093
4.011714 78.57500000000017
4.012714 76.70999999999928
4.013714 74.83999999999824
4.014714 72.96499999999983
4.015714 71.08500000000129
4.016714 69.19499999999968
4.017715 67.31000000000098
4.018714 65.43000000000244
4.019714 63.54499999999818
4.020714 61.65999999999949
4.021714 59.7750000000008
4.022714 57.88999999999933
4.023714 56.01000000000078
4.024714 54.119999999999166
4.025714 52.22000000000004
4.026714 50.32000000000092
4.027714 48.41999999999902
4.028714 46.50999999999961
4.029714 44.60500000000034
4.030715 42.70000000000107
4.031714 40.78499999999874
4.032714 38.86999999999918
4.033714 36.95999999999977
4.034714 35.05000000000036
4.035714 33.1350000000008
4.036714 31.224999999998616
4.037714 29.32499999999949
4.038714 27.420000000000222
4.039714 25.515000000000953
4.040714 23.620000000001973
4.041714 21.709999999999784
4.042714 19.799999999997596
4.043715 17.885000000000815
4.044714 15.965000000001117
4.045714 14.05499999999893
4.046714 12.139999999999374
4.047714 10.219999999999674
4.048714 8.305000000000117
4.049714 6.4000000000008495
4.050714 4.490000000001437
4.051714 2.5799999999992496
4.052714 0.6749999999999812
4.053714 -1.2299999999992872
4.054714 -3.135000000001331
4.055714 -5.035000000000456
4.056714 -6.924999999999293
4.057714 -8.824999999998418
4.058714 -10.725000000000318
4.059714 -12.630000000002362
4.060714 -14.534999999998854
4.061714 -16.434999999997977
4.062714 -18.340000000000025
4.063715 -20.245000000002065
4.064714 -22.14000000000105
4.065714 -24.024999999999743
4.066714 -25.91000000000121
4.067714 -27.794999999999902
4.068714 -29.67499999999845
4.069714 -31.54499999999949
4.070714 -33.415000000000525
4.071714 -35.28999999999893
4.072714 -37.15999999999997
4.073714 -39.025000000000865
4.074714 -40.889999999998984
4.075714 -42.74999999999973
4.076715 -44.61500000000063
4.077714 -46.48499999999889
4.078714 -48.34499999999964
4.079714 -50.1950000000001
4.080714 -52.05000000000071
4.081714 -53.90000000000117
4.082714 -55.73499999999842
4.083714 -57.56000000000094
4.084714 -59.38500000000069
4.085714 -61.209999999997656
4.086714 -63.024999999999885
4.087714 -64.83500000000197
4.088714 -66.65000000000143
4.089714 -68.46499999999811
4.090714 -70.2750000000002
4.091714 -72.08000000000214
4.092714 -73.87499999999825
4.093714 -75.67500000000005
4.094714 -77.4700000000017
4.095714 -79.2550000000003
4.096714 -81.03999999999888
4.097714 -82.81499999999997
4.098714 -84.58000000000077
4.099714 -86.33999999999864
4.100714 -88.09499999999915
4.101714 -89.83499999999923
4.102714 -91.57499999999929
4.103714 -93.310000000002
4.104714 -95.04000000000178
4.105714 -96.77499999999894
4.106714 -98.4999999999986
4.107714 -100.23000000000116
4.108714 -101.95000000000066
4.109715 -103.65999999999987
4.110714 -105.36999999999908
4.111714 -107.06499999999785
4.112714 -108.7500000000019
4.113714 -110.43000000000025
4.114714 -112.10499999999845
4.115714 -113.77000000000193
4.116714 -115.42499999999956
4.117714 -117.07499999999982
4.118714 -118.71999999999994
4.119714 -120.35999999999991
4.120714 -121.99000000000237
4.121714 -123.61499999999914
4.122715 -125.23999999999869
4.123714 -126.85500000000071
4.124714 -128.46499999999983
4.125714 -130.0699999999988
4.126714 -131.66500000000025
4.127714 -133.25000000000142
4.128714 -134.8199999999994
4.129714 -136.37999999999982
4.130714 -137.93
4.131714 -139.46999999999989
4.132714 -141.00999999999974
4.133714 -142.54499999999948
4.134714 -144.0700000000017
4.135714 -145.590000000001
4.136714 -147.10000000000002
4.137714 -148.60499999999888
4.138714 -150.1050000000004
4.139714 -151.5949999999988
4.140714 -153.07499999999973
4.141714 -154.54500000000039
4.142715 -156.0099999999981
4.143714 -157.46500000000108
4.144714 -158.90500000000085
4.145714 -160.33000000000018
4.146714 -161.74499999999924
4.147714 -163.1500000000008
4.148714 -164.5500000000022
4.149714 -165.93999999999775
4.150714 -167.32499999999874
4.151714 -168.70500000000231
4.152714 -170.07500000000007
4.153714 -171.4399999999977
4.154714 -172.79500000000058
4.155715 -174.1400000000004
4.156714 -175.47499999999994
4.157714 -176.7999999999992
4.158714 -178.109999999998
4.159714 -179.40500000000193
4.160714 -180.69000000000003
4.161714 -181.97000000000074
4.162714 -183.23500000000104
4.163714 -184.48999999999828
4.164714 -185.73500000000075
4.165714 -186.96500000000006
4.166714 -188.19499999999934
4.167714 -189.4150000000011
4.168715 -190.62499999999983
4.169714 -191.8299999999984
4.170714 -193.02499999999944
4.171714 -194.20500000000007
4.172714 -195.3750000000004
4.173714 -196.53500000000045
4.174714 -197.68000000000006
4.175714 -198.80999999999926
4.176714 -199.92000000000064
4.177714 -201.02500000000188
4.178714 -202.1250000000002
4.179714 -203.20499999999794
4.180714 -204.27999999999832
4.181714 -205.34500000000122
4.182714 -206.40000000000103
4.183714 -207.45000000000067
4.184714 -208.4799999999998
4.185714 -209.50499999999872
4.186714 -210.53000000000043
4.187714 -211.5350000000016
4.188715 -212.5249999999995
4.189714 -213.5049999999999
4.190714 -214.46999999999994
4.191714 -215.4199999999995
4.192714 -216.3550000000014
4.193714 -217.28000000000023
4.194714 -218.18999999999863
4.195714 -219.08999999999958
4.196714 -219.98000000000016
4.197714 -220.86500000000063
4.198714 -221.7400000000008
4.199714 -222.59999999999778
4.200714 -223.45000000000002
4.201715 -224.29000000000195
4.202714 -225.11500000000072
4.203714 -225.92499999999905
4.204714 -226.72499999999846
4.205714 -227.5100000000002
4.206714 -228.28500000000028
4.207714 -229.04499999999993
4.208714 -229.7850000000004
4.209714 -230.51500000000055
4.210714 -231.23499999999905
4.211714 -231.9399999999999
4.212714 -232.63500000000045
4.213714 -233.31999999999934
4.214714 -233.9999999999995
4.215714 -234.6700000000007
4.216714 -235.33000000000027
4.217714 -235.97499999999937
4.218714 -236.60500000000084
4.219714 -237.22500000000065
4.220714 -237.8199999999997
4.221714 -238.40499999999986
4.222714 -238.97499999999957
4.223714 -239.53000000000029
4.224714 -240.0750000000007
4.225714 -240.60499999999928
4.226714 -241.12499999999898
4.227714 -241.6299999999996
4.228714 -242.12499999999997
4.229714 -242.61000000000004
4.230714 -243.08000000000106
4.231714 -243.5400000000004
4.232714 -243.9899999999995
4.233714 -244.42999999999967
4.234715 -244.8599999999995
4.235714 -245.27000000000018
4.236714 -245.66500000000048
4.237714 -246.0450000000003
4.238714 -246.40499999999955
4.239714 -246.74999999999977
4.240714 -247.08499999999964
4.241714 -247.40500000000054
4.242714 -247.7150000000011
4.243714 -248.02000000000018
4.244714 -248.3100000000002
4.245714 -248.58999999999992
4.246714 -248.8649999999995
4.247715 -249.11999999999986
4.248714 -249.35499999999973
4.249714 -249.57999999999925
4.250714 -249.8
4.251714 -250.00000000000023
4.252714 -250.18499999999997
4.253714 -250.35500000000073
4.254714 -250.50499999999948
4.255714 -250.64499999999933
4.256714 -250.77000000000086
4.257714 -250.87999999999985
4.258714 -250.97999999999993
4.259714 -251.07000000000045
4.260714 -251.14999999999998
4.261714 -251.22499999999937
4.262714 -251.28999999999985
4.263714 -251.34500000000003
4.264714 -251.3849999999998
4.265714 -251.40200000000056
4.266714 -251.4029500000001
4.267715 -251.39115000000004
4.268714 -251.36249999999984
4.269714 -251.32039999999984
4.270714 -251.2656000000002
4.271714 -251.19779999999977
4.272714 -251.1162499999997
4.273714 -251.02160000000023
4.274714 -250.91470000000032
4.275714 -250.79584999999975
4.276714 -250.66769999999988
4.277714 -250.5313500000002
4.278714 -250.3864500000001
4.279714 -250.23225000000008
4.280715 -250.0657
4.281714 -249.8834999999998
4.282714 -249.68330000000006
4.283714 -249.46370000000007
4.284714 -249.22525000000002
4.285714 -248.97044999999986
4.286714 -248.70245000000006
4.287714 -248.42379999999994
4.288714 -248.13599999999983
4.289714 -247.83965000000006
4.290714 -247.53380000000007
4.291714 -247.2169499999999
4.292714 -246.88819999999984
4.293715 -246.54775000000004
4.294714 -246.19635000000008
4.295714 -245.83450000000005
4.296714 -245.46215000000004
4.297714 -245.07820000000004
4.298714 -244.6802500000001
4.299714 -244.26555
4.300714 -243.83234999999988
4.301714 -243.38053499999992
4.302714 -242.912
4.303714 -242.43030000000005
4.304714 -241.939435
4.305714 -241.44246349999997
4.306714 -240.94050499999997
4.307714 -240.4325415
4.308714 -239.915995
4.309714 -239.387715
4.310714 -238.845215
4.311714 -238.28759499999998
4.312714 -237.71545
4.313715 -237.12995
4.314714 -236.5321
4.315714 -235.9218999999999
4.316714 -235.29815000000002
4.317714 -234.6595500000001
4.318714 -234.00525000000002
4.319714 -233.33569999999978
4.320714 -232.65320000000008
4.321714 -231.96135000000012
4.322714 -231.2637999999999
4.323714 -230.56270000000012
4.324714 -229.85784999999987
4.325714 -229.14669999999987
4.326715 -228.4251500000001
4.327714 -227.68900000000002
4.328714 -226.93535000000017
4.329714 -226.16350000000014
4.330714 -225.37519999999978
4.331714 -224.57369999999975
4.332714 -223.7616500000001
4.333714 -222.94055
4.334714 -222.11035000000015
4.335714 -221.2703500000003
4.336714 -220.41944999999993
4.337714 -219.55669999999955
4.338714 -218.6838999999996
4.339714 -217.80389999999997
4.340714 -216.91840000000045
4.341714 -216.0285000000005
4.342714 -215.13329999999985
4.343714 -214.22949999999955
4.344714 -213.31309999999965
4.345714 -212.37955000000045
4.346714 -211.42660000000032
4.347714 -210.45545000000013
4.348714 -209.46974999999992
4.349714 -208.47394999999952
4.350714 -207.47190000000026
4.351714 -206.46490000000014
4.352714 -205.45499999999953
4.353714 -204.4450000000003
4.354714 -203.42
4.355714 -202.38500000000008
4.356714 -201.34000000000057
4.357714 -200.28499999999934
4.358714 -199.22999999999956
4.359715 -198.16
4.360714 -197.08000000000015
4.361714 -195.99500000000018
4.362714 -194.89499999999978
4.363714 -193.77999999999963
4.364714 -192.64999999999978
4.365714 -191.5
4.366714 -190.33999999999995
4.367714 -189.1799999999999
4.368714 -188.01999999999987
4.369714 -186.85500000000104
4.370714 -185.69000000000085
4.371714 -184.52499999999927
4.372715 -183.35000000000016
4.373714 -182.16000000000065
4.374714 -180.9549999999993
4.375714 -179.73999999999904
4.376714 -178.5149999999999
4.377714 -177.28500000000062
4.378714 -176.04500000000104
4.379714 -174.78999999999968
4.380714 -173.52999999999952
4.381714 -172.2650000000006
4.382714 -170.97999999999973
4.383714 -169.6900000000001
4.384714 -168.39500000000035
4.385714 -167.09499999999903
4.386714 -165.80499999999944
4.387714 -164.51000000000104
4.388714 -163.20999999999975
4.389714 -161.90999999999983
4.390714 -160.59500000000085
4.391714 -159.27000000000024
4.392715 -157.92999999999918
4.393714 -156.5699999999989
4.394714 -155.20499999999993
4.395714 -153.8300000000006
4.396714 -152.45499999999993
4.397714 -151.07999999999925
4.398714 -149.7000000000012
4.399714 -148.3100000000001
4.400714 -146.9099999999987
4.401714 -145.51000000000008
4.402714 -144.11000000000007
4.403714 -142.7049999999999
4.404714 -141.29500000000098
4.405715 -139.8850000000007
4.406714 -138.47499999999903
4.407714 -137.05999999999995
4.408714 -135.62500000000034
4.409714 -134.17500000000027
4.410714 -132.71499999999992
4.411714 -131.24499999999927
4.412714 -129.76999999999987
4.413714 -128.29000000000036
4.414714 -126.81500000000095
4.415714 -125.34000000000016
4.416714 -123.86999999999952
4.417714 -122.39500000000014
4.418715 -120.91500000000059
4.419714 -119.42999999999952
4.420714 -117.93499999999956
4.421714 -116.43999999999959
4.422714 -114.93999999999949
4.423714 -113.44000000000077
4.424714 -111.9350000000005
4.425714 -110.42500000000011
4.426714 -108.89999999999927
4.427714 -107.36499999999953
4.428714 -105.82500000000105
4.429714 -104.2749999999995
4.430714 -102.72499999999934
4.431714 -101.18000000000072
4.432714 -99.63999999999945
4.433714 -98.10499999999972
4.434714 -96.57
4.435714 -95.03000000000011
4.436714 -93.49000000000024
4.437714 -91.93499999999993
4.438715 -90.37000000000073
4.439714 -88.80500000000013
4.440714 -87.2349999999994
4.441714 -85.66500000000005
4.442714 -84.0950000000007
4.443714 -82.52499999999996
4.444714 -80.94499999999894
4.445714 -79.35999999999915
4.446714 -77.77000000000062
4.447714 -76.18000000000069
4.448714 -74.59499999999952
4.449714 -73.01499999999989
4.450714 -71.4400000000004
4.451715 -69.86499999999951
4.452714 -68.29000000000002
4.453714 -66.71000000000038
4.454714 -65.13000000000075
4.455714 -63.53500000000067
4.456714 -61.92499999999879
4.457714 -60.319999999999816
4.458714 -58.720000000000994
4.459714 -57.11499999999925
4.460714 -55.51000000000028
4.461714 -53.9150000000016
4.462714 -52.32000000000014
4.463714 -50.7149999999984
4.464714 -49.114999999999576
4.465714 -47.52000000000089
4.466714 -45.91999999999929
4.467714 -44.325000000000614
4.468714 -42.73999999999945
4.469714 -41.14999999999813
4.470714 -39.555000000002224
4.471714 -37.96500000000091
4.472714 -36.36499999999931
4.473714 -34.7550000000002
4.474714 -33.13999999999817
4.475714 -31.52999999999906
4.476714 -29.92500000000009
4.477714 -28.325000000001268
4.478714 -26.734999999999953
4.479714 -25.14499999999864
4.480714 -23.565000000000392
4.481714 -21.980000000001997
4.482714 -20.390000000000686
4.483714 -18.80999999999966
4.484715 -17.22000000000112
4.485714 -15.634999999999955
4.486714 -14.05499999999893
4.487714 -12.474999999997905
4.488714 -10.894999999999655
4.489714 -9.315000000001405
4.490714 -7.7350000000003805
4.491714 -6.144999999999068
4.492714 -4.560000000000675
4.493714 -2.9849999999997934
4.494714 -1.4199999999991997
4.495714 0.13999999999847468
4.496714 1.6949999999987808
4.497715 3.2450000000017187
4.498714 4.790000000001737
4.499714 6.33499999999898
4.500714 7.8899999999992865
4.501714 9.439999999999449
4.502714 10.989999999999611
4.503714 12.544999999999916
4.504714 14.084999999999791
4.505714 15.624999999999666
4.506714 17.1599999999994
4.507714 18.69000000000176
4.508714 20.225000000001494
4.509714 21.74999999999816
4.510714 23.265000000000093
4.511714 24.780000000002023
4.512714 26.290000000001037
4.513714 27.789999999999758
4.514714 29.28499999999834
4.515714 30.77499999999955
4.516714 32.26000000000062
4.517715 33.74499999999892
4.518714 35.23500000000013
4.519714 36.72500000000134
4.520714 38.20999999999963
4.521714 39.69000000000056
4.522714 41.16500000000134
4.523714 42.62999999999906
4.524714 44.08999999999941
4.525714 45.539999999999466
4.526714 46.979999999999244
4.527714 48.41999999999902
4.528714 49.854999999998654
4.529714 51.28500000000091
4.530715 52.71000000000026
4.531714 54.1250000000007
4.532714 55.54000000000114
4.533714 56.95000000000006
4.534714 58.350000000000065
4.535714 59.75500000000022
4.536714 61.16000000000038
4.537714 62.55499999999886
4.538714 63.94499999999997
4.539714 65.33500000000109
4.540714 66.709999999999
4.541714 68.0649999999991
4.542714 69.4200000000006
4.543715 70.76500000000041
4.544714 72.09999999999994
4.545714 73.43999999999961
4.546714 74.7700000000004
4.547714 76.09499999999963
4.548714 77.41500000000012
4.549714 78.72500000000032
4.550714 80.03499999999913
4.551714 81.33500000000043
4.552714 82.63000000000021
4.553714 83.91999999999983
4.554714 85.1950000000004
4.555714 86.4699999999996
4.556714 87.74500000000019
4.557714 89.00000000000018
4.558714 90.2449999999999
4.559714 91.48500000000087
4.560714 92.71000000000001
4.561714 93.93499999999916
4.562714 95.15499999999955
4.563715 96.36499999999964
4.564714 97.57499999999975
4.565714 98.7800000000011
4.566714 99.97500000000076
4.567714 101.16000000000014
4.568714 102.33499999999923
4.569714 103.5099999999997
4.570714 104.66999999999975
4.571714 105.81499999999937
4.572714 106.96000000000039
4.573714 108.09499999999971
4.574714 109.22000000000014
4.575714 110.33500000000029
4.576715 111.44500000000028
4.577714 112.545
4.578714 113.63499999999942
4.579714 114.72000000000008
4.580714 115.79500000000047
4.581714 116.8650000000007
4.582714 117.92499999999929
4.583714 118.97999999999908
4.584714 120.03000000000013
4.585714 121.06000000000061
4.586714 122.0800000000008
4.587714 123.09999999999958
4.588714 124.09999999999921
4.589714 125.08499999999978
4.590714 126.07500000000049
4.591714 127.05000000000078
4.592714 128.01499999999936
4.593714 128.97999999999936
4.594714 129.93000000000032
4.595714 130.87999999999988
4.596714 131.82000000000053
4.597714 132.74500000000077
4.598714 133.66499999999948
4.599714 134.5699999999991
4.600714 135.4649999999999
4.601714 136.3550000000005
4.602714 137.24000000000098
4.603714 138.10499999999948
4.604714 138.95999999999907
4.605714 139.80999999999992
4.606714 140.6400000000002
4.607714 141.46500000000032
4.608714 142.28500000000034
4.609715 143.09500000000003
4.610714 143.89999999999958
4.611714 144.69500000000025
4.612714 145.48500000000075
4.613714 146.25999999999942
4.614714 147.01999999999907
4.615714 147.77499999999998
4.616714 148.51500000000044
4.617714 149.23500000000033
4.618714 149.9550000000002
4.619714 150.66499999999982
4.620714 151.359999999999
4.621714 152.0500000000008
4.622715 152.73000000000093
4.623714 153.39999999999935
4.624714 154.06000000000031
4.625714 154.70999999999958
4.626714 155.3499999999999
4.627714 155.9900000000003
4.628714 156.61499999999884
4.629714 157.22999999999988
4.630714 157.84000000000077
4.631714 158.42999999999967
4.632714 159.0099999999997
4.633714 159.58000000000084
4.634714 160.13500000000013
4.635714 160.67500000000038
4.636714 161.21000000000052
4.637714 161.73499999999896
4.638714 162.2499999999992
4.639714 162.76000000000067
4.640714 163.25500000000034
4.641714 163.74499999999986
4.642715 164.22499999999977
4.643714 164.68999999999997
4.644714 165.15
4.645714 165.59499999999963
4.646714 166.0250000000002
4.647714 166.45000000000064
4.648714 166.85999999999993
4.649714 167.2649999999998
4.650714 167.6549999999999
4.651714 168.02500000000012
4.652714 168.39000000000019
4.653714 168.74509999999995
4.654714 169.09270000000018
4.655715 169.43399999999954
4.656714 169.76784999999938
4.657714 170.09340000000012
4.658714 170.40890000000059
4.659714 170.71219999999985
4.660714 171.00199999999995
4.661714 171.27875
4.662714 171.54294999999973
4.663714 171.7955
4.664714 172.03800000000004
4.665714 172.2708500000003
4.666714 172.49319999999983
4.667714 172.70409999999984
4.668715 172.90340000000043
4.669714 173.09149999999994
4.670714 173.26959999999988
4.671714 173.43945
4.672714 173.60150000000004
4.673714 173.75535000000025
4.674714 173.9009999999999
4.675714 174.03664999999998
4.676714 174.15954999999983
4.677714 174.26869999999997
4.678714 174.36355
4.679714 174.44469999999995
4.680714 174.51454999999999
4.681714 174.5749500000001
4.682714 174.62729999999996
4.683714 174.67234999999982
4.684714 174.7094000000001
4.685714 174.73715000000007
4.686714 174.75464999999988
4.687714 174.76140000000015
4.688715 174.75765000000004
4.689714 174.74439999999973
4.690714 174.7222999999999
4.691714 174.6908000000002
4.692714 174.6490500000003
4.693714 174.59579999999988
4.694714 174.52929999999984
4.695714 174.44900000000013
4.696714 174.35539999999997
4.697714 174.25014999999985
4.698714 174.13580000000002
4.699714 174.01450000000003
4.700714 173.8871500000001
4.701715 173.75355
4.702714 173.61239999999992
4.703714 173.46155000000007
4.704714 173.2992
4.705714 173.12467000000004
4.706714 172.93819999999997
4.707714 172.74070999999992
4.708714 172.53322500000002
4.709714 172.31627
4.710714 172.08962300000002
4.711714 171.85251
4.712714 171.604202
4.713714 171.34461999999996
4.714714 171.07464499999998
4.715714 170.795925
4.716714 170.51035500000003
4.717714 170.21914500000003
4.718714 169.92225
4.719714 169.61824999999996
4.720714 169.30494999999993
4.721714 168.98005000000006
4.722714 168.64185
4.723714 168.29014999999984
4.724714 167.92615000000012
4.725714 167.55165000000017
4.726714 167.16844999999992
4.727714 166.77789999999993
4.728714 166.38014999999993
4.729714 165.97470000000015
4.730714 165.56074999999996
4.731714 165.13784999999982
4.732714 164.70645
4.733714 164.2675999999999
4.734715 163.82225000000014
4.735714 163.37055000000024
4.736714 162.91195000000013
4.737714 162.44499999999994
4.738714 161.96724999999986
4.739714 161.4767999999999
4.740714 160.97350000000012
4.741714 160.45795000000015
4.742714 159.9321499999997
4.743714 159.39884999999973
4.744714 158.86015000000017
4.745714 158.31720000000007
4.746714 157.7694000000001
4.747715 157.2150500000001
4.748714 156.6527499999998
4.749714 156.0815
4.750714 155.50050000000016
4.751714 154.91024999999962
4.752714 154.31159999999971
4.753714 153.70545000000027
4.754714 153.09115000000025
4.755714 152.46755000000027
4.756714 151.83424999999986
4.757714 151.19019999999955
4.758714 150.5353000000001
4.759714 149.87140000000053
4.760714 149.20120000000009
4.761714 148.5276999999993
4.762714 147.85194999999973
4.763714 147.17355000000015
4.764714 146.49145000000044
4.765714 145.8029999999999
4.766714 145.10524999999942
4.767715 144.3963500000006
4.768714 143.6770000000004
4.769714 142.9479499999997
4.770714 142.21074999999985
4.771714 141.4668000000001
4.772714 140.71685
4.773714 139.96064999999973
4.774714 139.1987500000004
4.775714 138.4233999999998
4.776714 137.64499999999944
4.777714 136.86500000000058
4.778714 136.07500000000007
4.779714 135.28499999999957
4.780715 134.49000000000032
4.781714 133.69500000000033
4.782714 132.8900000000001
4.783714 132.07499999999953
4.784714 131.2599999999997
4.785714 130.42499999999998
4.786714 129.57499999999982
4.787714 128.7200000000002
4.788714 127.86499999999992
4.789714 127.00500000000017
4.790714 126.14000000000027
4.791714 125.2749999999997
4.792714 124.40500000000034
4.793715 123.53000000000085
4.794714 122.64999999999915
4.795714 121.7599999999999
4.796714 120.8700000000007
4.797714 119.97999999999868
4.798714 119.07999999999919
4.799714 118.17500000000092
4.800714 117.26000000000096
4.801714 116.33499999999934
4.802714 115.40499999999898
4.803714 114.46999999999986
4.804714 113.5200000000003
4.805714 112.56500000000058
4.806714 111.61500000000102
4.807714 110.66500000000006
4.808714 109.71999999999926
4.809714 108.7699999999997
4.810714 107.815
4.811714 106.86000000000028
4.812714 105.8950000000003
4.813715 104.92500000000015
4.814714 103.94499999999974
4.815714 102.95999999999917
4.816714 101.98000000000012
4.817714 100.98500000000065
4.818714 99.98499999999966
4.819714 98.9799999999999
4.820714 97.96499999999986
4.821714 96.94999999999982
4.822714 95.93000000000102
4.823714 94.91000000000082
4.824714 93.88999999999925
4.825714 92.8749999999992
4.826715 91.86500000000069
4.827714 90.85000000000065
4.828714 89.82999999999907
4.829714 88.80500000000013
4.830714 87.76500000000075
4.831714 86.71999999999986
4.832714 85.67000000000019
4.833714 84.61000000000024
4.834714 83.55499999999904
4.835714 82.49999999999925
4.836714 81.44000000000068
4.837714 80.38000000000073
4.838714 79.3199999999994
4.839714 78.2549999999993
4.840714 77.18500000000044
4.841714 76.12000000000036
4.842714 75.06500000000055
4.843714 74.00499999999921
4.844714 72.94499999999925
4.845714 71.8850000000007
4.846714 70.81000000000031
4.847714 69.72999999999979
4.848714 68.64499999999913
4.849714 67.54999999999956
4.850714 66.45000000000122
4.851714 65.35500000000027
4.852714 64.25999999999932
4.853714 63.16499999999975
4.854714 62.08000000000047
4.855714 60.9949999999998
4.856714 59.90999999999913
4.857714 58.820000000001095
4.858714 57.73000000000028
4.859715 56.64499999999961
4.860714 55.55000000000005
4.861714 54.45999999999923
4.862714 53.369999999999806
4.863714 52.270000000000095
4.864714 51.170000000000385
4.865714 50.06000000000038
4.866714 48.9400000000001
4.867714 47.81999999999981
4.868714 46.704999999999664
4.869714 45.59500000000105
4.870714 44.48999999999981
4.871714 43.39499999999885
4.872715 42.30500000000082
4.873714 41.20999999999986
4.874714 40.115000000000286
4.875714 39.02000000000072
4.876714 37.91999999999962
4.877714 36.81499999999976
4.878714 35.70999999999991
4.879714 34.6100000000002
4.880714 33.50500000000034
4.881714 32.40000000000048
4.882714 31.289999999999097
4.883714 30.179999999999097
4.884714 29.075000000000628
4.885714 27.96500000000063
4.886714 26.859999999999385
4.887714 25.764999999999816
4.888714 24.680000000000536
4.889714 23.594999999999867
4.890714 22.5099999999992
4.891714 21.43000000000006
4.892715 20.34500000000078
4.893714 19.249999999999822
4.894714 18.150000000000112
4.895714 17.0500000000004
4.896714 15.949999999999298
4.897714 14.85499999999973
4.898714 13.765000000000304
4.899714 12.674999999999493
4.900714 11.590000000000211
4.901714 10.510000000001074
4.902714 9.430000000000549
4.903714 8.350000000000025
4.904714 7.279999999999786
4.905715 6.2149999999996925
4.906714 5.154999999999744
4.907714 4.0999999999999375
4.908714 3.039999999999987
4.909714 1.9800000000000373
4.910714 0.9200000000000874
4.911714 -0.15000000000015
4.912714 -1.2250000000005312
4.913714 -2.290000000000625
4.914714 -3.3549999999993307
4.915714 -4.414999999999281
4.916714 -5.46500000000033
4.917714 -6.504999999999706
4.918715 -7.53500000000018
4.919714 -8.5700000000008
4.920714 -9.599999999999886
4.921714 -10.625000000000217
4.922714 -11.65999999999945
4.923714 -12.68499999999978
4.924714 -13.704999999999966
4.925714 -14.730000000000299
4.926714 -15.750000000000487
4.927714 -16.769999999999285
4.928714 -17.794999999999618
4.929714 -18.819999999999947
4.930714 -19.83499999999999
4.931714 -20.850000000000037
4.932714 -21.86500000000008
4.933714 -22.85999999999955
4.934714 -23.83999999999997
4.935714 -24.815000000000254
4.936714 -25.790000000000536
4.937714 -26.765000000000818
4.938715 -27.734999999999566
4.939714 -28.704999999999703
4.940714 -29.679999999999986
4.941714 -30.655000000000264
4.942714 -31.6250000000004
4.943714 -32.58999999999901
4.944714 -33.5450000000001
4.945714 -34.49999999999981
4.946714 -35.454999999999515
4.947714 -36.40000000000032
4.948714 -37.340000000000984
4.949714 -38.27500000000011
4.950714 -39.19999999999896
4.951715 -40.12000000000043
4.952714 -41.030000000000236
4.953714 -41.929999999999744
4.954714 -42.830000000000645
4.955714 -43.73000000000016
4.956714 -44.62999999999967
4.957714 -45.53499999999933
4.958714 -46.44500000000051
4.959714 -47.35000000000017
4.960714 -48.2399999999994
4.961714 -49.124999999999865
4.962714 -50.01000000000033
4.963714 -50.87500000000023
4.964714 -51.73499999999998
4.965714 -52.59000000000097
4.966714 -53.439999999999046
4.967714 -54.28999999999989
4.968714 -55.13000000000046
4.969714 -55.95999999999934
4.970714 -56.78499999999948
4.971714 -57.60999999999961
4.972714 -58.43000000000098
4.973714 -59.250000000000966
4.974714 -60.06999999999957
4.975714 -60.88999999999955
4.976714 -61.70500000000079
4.977714 -62.52000000000063
4.978714 -63.3249999999988
4.979714 -64.10999999999916
4.980714 -64.89000000000078
4.981714 -65.66000000000072
4.982714 -66.41500000000022
4.983714 -67.16999999999973
4.984715 -67.92999999999938
4.985714 -68.68500000000027
4.986714 -69.4299999999995
4.987714 -70.1750000000001
4.988714 -70.9200000000007
4.989714 -71.6499999999995
4.990714 -72.37499999999952
4.991714 -73.09999999999955
4.992714 -73.81500000000068
4.993714 -74.53000000000043
4.994714 -75.24500000000018
4.995714 -75.94999999999963
4.996714 -76.64000000000004
4.997715 -77.32000000000016
4.998714 -77.99000000000001
4.999714 -78.64499999999941
5.000714 -79.29999999999882
5.001714 -79.96000000000114
5.002714 -80.61500000000055
5.003714 -81.26999999999995
5.004714 -81.92500000000075
5.005714 -82.56999999999987
5.006714 -83.20999999999884
5.007714 -83.8400000000003
5.008714 -84.4600000000001
5.009714 -85.07499999999973
5.010714 -85.68000000000048
5.011714 -86.27999999999969
5.012714 -86.8800000000003
5.013714 -87.4700000000006
5.014714 -88.04999999999924
5.015714 -88.62499999999912
5.016714 -89.17999999999981
5.017715 -89.73000000000036
5.018714 -90.28500000000106
5.019714 -90.83500000000022
5.020714 -91.37999999999924
5.021714 -91.92499999999964
5.022714 -92.47000000000006
5.023714 -93.00500000000017
5.024714 -93.53
5.025714 -94.0399999999994
5.026714 -94.53499999999976
5.027714 -95.02499999999998
5.028714 -95.51500000000019
5.029714 -96.00000000000026
5.030715 -96.48000000000017
5.031714 -96.95499999999996
5.032714 -97.4249999999996
5.033714 -97.89000000000047
5.034714 -98.34500000000106
5.035714 -98.78999999999999
5.036714 -99.23000000000015
5.037714 -99.67000000000031
5.038714 -100.10499999999894
5.039714 -100.53499999999951
5.040714 -100.96000000000063
5.041714 -101.37500000000009
5.042714 -101.77999999999992
5.043715 -102.17000000000003
5.044714 -102.54999999999986
5.045714 -102.92499999999953
5.046714 -103.29000000000033
5.047714 -103.65500000000041
5.048714 -104.02499999999995
5.049714 -104.39000000000003
5.050714 -104.74499999999985
5.051714 -105.09500000000018
5.052714 -105.43999999999969
5.053714 -105.76999999999947
5.054714 -106.0850000000002
5.055714 -106.40000000000025
5.056714 -106.71500000000027
5.057714 -107.02500000000018
5.058714 -107.32999999999993
5.059714 -107.62500000000009
5.060714 -107.9049999999998
5.061714 -108.17999999999938
5.062714 -108.44500000000006
5.063715 -108.7018000000002
5.064714 -108.95989999999966
5.065714 -109.21394999999987
5.066714 -109.46915000000016
5.067714 -109.72100000000012
5.068714 -109.96575000000036
5.069714 -110.20040000000036
5.070714 -110.42204999999959
5.071714 -110.63144999999967
5.072714 -110.83149999999986
5.073714 -111.0256000000004
5.074714 -111.21705000000024
5.075714 -111.40664999999966
5.076715 -111.59329999999994
5.077714 -111.77470000000022
5.078714 -111.94829999999976
5.079714 -112.11224999999949
5.080714 -112.26760000000029
5.081714 -112.41625000000046
5.082714 -112.56075000000003
5.083714 -112.70379999999969
5.084714 -112.84425
5.085714 -112.9802499999999
5.086714 -113.10839999999975
5.087714 -113.22534999999993
5.088714 -113.32930000000006
5.089714 -113.4209000000004
5.090714 -113.50440000000017
5.091714 -113.58340000000022
5.092714 -113.66155000000002
5.093714 -113.7408999999999
5.094714 -113.81955000000012
5.095714 -113.89404999999977
5.096714 -113.96109999999986
5.097714 -114.01849999999985
5.098714 -114.06560000000003
5.099714 -114.10395000000031
5.100714 -114.1363999999999
5.101714 -114.16484999999983
5.102714 -114.19020000000002
5.103714 -114.21125000000004
5.104714 -114.22519999999999
5.105714 -114.22970000000004
5.106714 -114.22355000000015
5.107714 -114.20809999999997
5.108714 -114.18649999999988
5.109715 -114.16284999999984
5.110714 -114.14010000000002
5.111714 -114.11885000000011
5.112714 -114.09759999999984
5.113714 -114.07229999999997
5.114714 -114.03840000000012
5.115714 -113.99295000000012
5.116714 -113.93524999999995
5.117714 -113.86684999999987
5.118714 -113.79120000000013
5.119714 -113.7115000000001
5.120714 -113.62934999999999
5.121714 -113.54480000000007
5.122715 -113.45580000000008
5.123714 -113.36019999999974
5.124714 -113.25669999999992
5.125714 -113.1456500000001
5.126714 -113.02945000000003
5.127714 -112.91075000000004
5.128714 -112.79179999999987
5.129714 -112.67289999999998
5.130714 -112.55185000000003
5.131714 -112.42490000000006
5.132714 -112.28805000000011
5.133714 -112.13865000000001
5.134714 -111.97679999999983
5.135714 -111.8049999999999
5.136714 -111.62730000000009
5.137714 -111.44795000000012
5.138714 -111.26929999999997
5.139714 -111.09149999999988
5.140714 -110.91275000000003
5.141714 -110.73025000000007
5.142715 -110.54154999999999
5.143714 -110.345755
5.144714 -110.14386999999995
5.145714 -109.93778999999996
5.146714 -109.72919500000002
5.147714 -109.518505
5.148714 -109.30430000000003
5.149714 -109.08383499999998
5.150714 -108.85425999999998
5.151714 -108.6140205
5.152714 -108.3637345
5.153714 -108.1061895
5.154714 -107.8454155
5.155715 -107.58514500000001
5.156714 -107.327405
5.157714 -107.07176000000001
5.158714 -106.815645
5.159714 -106.55545499999997
5.160714 -106.28793499999996
5.161714 -106.0114
5.162714 -105.72624000000008
5.163714 -105.43439499999998
5.164714 -105.13794999999995
5.165714 -104.83840000000002
5.166714 -104.53594999999997
5.167714 -104.22924999999998
5.168715 -103.9168000000001
5.169714 -103.59770000000003
5.170714 -103.27229999999992
5.171714 -102.94285000000004
5.172714 -102.61230000000003
5.173714 -102.28339999999984
5.174714 -101.95729999999995
5.175714 -101.63275000000007
5.176714 -101.30694999999999
5.177714 -100.97600000000003
5.178714 -100.63665000000013
5.179714 -100.28734999999993
5.180714 -99.92859999999986
5.181714 -99.5629500000001
5.182714 -99.19344999999996
5.183714 -98.8226499999998
5.184714 -98.45145000000021
5.185714 -98.07925000000009
5.186714 -97.70484999999974
5.187714 -97.32689999999988
5.188715 -96.94490000000006
5.189714 -96.55920000000012
5.190714 -96.17134999999992
5.191714 -95.78314999999989
5.192714 -95.3950000000002
5.193714 -95.00590000000031
5.194714 -94.61364999999999
5.195714 -94.21499999999993
5.196714 -93.80764999999992
5.197714 -93.39155000000001
5.198714 -92.9679499999999
5.199714 -92.53954999999988
5.200714 -92.11019999999999
5.201715 -91.68254999999994
5.202714 -91.2575500000002
5.203714 -90.83470000000004
5.204714 -90.41220000000003
5.205714 -89.98775
5.206714 -89.55915000000009
5.207714 -89.1260500000001
5.208714 -88.68949999999987
5.209714 -88.25010000000007
5.210714 -87.80860000000001
5.211714 -87.36529999999986
5.212714 -86.91884999999996
5.213714 -86.46775000000008
5.214714 -86.01079999999983
5.215714 -85.5479499999999
5.216714 -85.08045000000033
5.217714 -84.61100000000006
5.218714 -84.14235000000005
5.219714 -83.67599999999989
5.220714 -83.21259999999955
5.221714 -82.75135000000017
5.222714 -82.28940000000046
5.223714 -81.82374999999992
5.224714 -81.35249999999955
5.225714 -80.87530000000022
5.226714 -80.39329999999997
5.227714 -79.90714999999982
5.228714 -79.41870000000017
5.229714 -78.9291999999997
5.230714 -78.43859999999981
5.231714 -77.9465
5.232714 -77.45215
5.233714 -76.9559000000003
5.234715 -76.45819999999998
5.235714 -75.96054999999963
5.236714 -75.46395000000011
5.237714 -74.9688500000005
5.238714 -74.47564999999989
5.239714 -73.9824
5.240714 -73.48730000000039
5.241714 -72.98809999999946
5.242714 -72.48299999999958
5.243714 -71.97265000000036
5.244714 -71.45775000000006
5.245714 -70.94029999999974
5.246714 -70.42250000000027
5.247715 -69.90545000000043
5.248714 -69.3902500000003
5.249714 -68.87655000000007
5.250714 -68.36319999999965
5.251714 -67.84944999999945
5.252714 -67.33459999999982
5.253714 -66.81865000000009
5.254714 -66.30234999999985
5.255714 -65.7856500000005
5.256714 -65.26855000000067
5.257714 -64.75074999999983
5.258714 -64.23074999999945
5.259714 -63.70730000000019
5.260714 -63.18054999999989
5.261714 -62.65084999999976
5.262714 -62.118450000000344
5.263714 -61.58574999999972
5.264714 -61.05454999999967
5.265714 -60.52590000000038
5.266714 -60.00060000000001
5.267715 -59.47759999999982
5.268714 -58.953250000000345
5.269714 -58.43499999999974
5.270714 -57.909999999999904
5.271714 -57.37999999999993
5.272714 -56.84999999999996
5.273714 -56.31500000000052
5.274714 -55.78499999999986
5.275714 -55.25499999999989
5.276714 -54.720000000000454
5.277714 -54.18999999999979
5.278714 -53.654999999999674
5.279714 -53.1150000000001
5.280715 -52.579999999999984
5.281714 -52.04499999999987
5.282714 -51.51499999999989
5.283714 -50.984999999999914
5.284714 -50.45000000000049
5.285714 -49.92499999999997
5.286714 -49.399999999999444
5.287714 -48.87000000000016
5.288714 -48.34000000000019
5.289714 -47.80500000000007
5.290714 -47.26999999999995
5.291714 -46.72999999999969
5.292714 -46.19500000000026
5.293715 -45.66500000000029
5.294714 -45.13499999999962
5.295714 -44.609999999999786
5.296714 -44.08000000000051
5.297714 -43.55000000000053
5.298714 -43.025000000000006
5.299714 -42.49500000000003
5.300714 -41.96500000000006
5.301714 -41.43499999999939
5.302714 -40.909999999999556
5.303714 -40.38500000000042
5.304714 -39.85499999999975
5.305714 -39.32999999999992
5.306714 -38.80500000000009
5.307714 -38.26999999999997
5.308714 -37.739999999999995
5.309714 -37.21000000000002
5.310714 -36.68000000000005
5.311714 -36.16499999999981
5.312714 -35.645000000000124
5.313715 -35.12500000000043
5.314714 -34.6100000000002
5.315714 -34.08999999999981
5.316714 -33.57499999999958
5.317714 -33.06000000000003
5.318714 -32.5350000000002
5.319714 -32.01499999999982
5.320714 -31.505000000000422
5.321714 -30.990000000000183
5.322714 -30.469999999999803
5.323714 -29.95999999999971
5.324714 -29.449999999999616
5.325714 -28.92999999999993
5.326715 -28.41499999999969
5.327714 -27.905000000000292
5.328714 -27.39500000000089
5.329714 -26.890000000000246
5.330714 -26.384999999999604
5.331714 -25.880000000000347
5.332714 -25.38499999999999
5.333714 -24.88499999999949
5.334714 -24.375000000000092
5.335714 -23.869999999999447
5.336714 -23.370000000000335
5.337714 -22.86500000000108
5.338714 -22.364999999999192
5.339714 -21.869999999998836
5.340714 -21.38000000000001
5.341714 -20.890000000001187
5.342714 -20.395000000000827
5.343714 -19.90499999999923
5.344714 -19.414999999999015
5.345714 -18.925000000000193
5.346714 -18.43499999999998
5.347714 -17.944999999999766
5.348714 -17.460000000001084
5.349714 -16.979999999999773
5.350714 -16.494999999999706
5.351714 -16.01499999999978
5.352714 -15.534999999999854
5.353714 -15.04500000000103
5.354714 -14.564999999999717
5.355714 -14.089999999999936
5.356714 -13.615000000000155
5.357714 -13.149999999999274
5.358714 -12.68499999999978
5.359715 -12.220000000000287
5.360714 -11.755000000000793
5.361714 -11.284999999999767
5.362714 -10.819999999998887
5.363714 -10.35500000000078
5.364714 -9.885000000001142
5.365714 -9.419999999998874
5.366714 -8.959999999999525
5.367714 -8.505000000000319
5.368714 -8.054999999999868
5.369714 -7.600000000000662
5.370714 -7.145000000000068
5.371714 -6.694999999999618
5.372715 -6.245000000000555
5.373714 -5.795000000000106
5.374714 -5.349999999999799
5.375714 -4.909999999999637
5.376714 -4.469999999999475
5.377714 -4.030000000000699
5.378714 -3.590000000000537
5.379714 -3.145000000000231
5.380714 -2.6999999999999247
5.381714 -2.259999999999762
5.382714 -1.8249999999997435
5.383714 -1.384999999999581
5.384714 -0.9549999999997061
5.385714 -0.5350000000001187
5.386714 -0.11000000000038757
5.387714 0.31500000000073136
5.388714 0.7350000000003187
5.389714 1.154999999999906
5.390714 1.5749999999994935
5.391714 1.9949999999990808
5.392715 2.409999999999912
5.393714 2.8200000000006
5.394714 3.2299999999998996
5.395714 3.6399999999991994
5.396714 4.055000000000031
5.397714 4.465000000000718
5.398714 4.880000000000162
5.399714 5.289999999999462
5.400714 5.689999999999862
5.401714 6.090000000000262
5.402714 6.485000000000518
5.403714 6.875000000000631
5.404714 7.264999999999356
5.405715 7.649999999999324
5.406714 8.040000000000823
5.407714 8.439999999999836
5.408714 8.829999999999949
5.409714 9.214999999999918
5.410714 9.610000000000174
5.411714 9.995000000000143
5.412714 10.374999999999968
5.413714 10.759999999999936
5.414714 11.13999999999976
5.415714 11.52499999999973
5.416714 11.904999999999555
5.417714 12.280000000000623
5.418715 12.655000000000305
5.419714 13.019999999999698
5.420714 13.380000000000337
5.421714 13.740000000000974
5.422714 14.100000000000223
5.423714 14.459999999999473
5.424714 14.824999999998866
5.425714 15.189999999999648
5.426714 15.550000000000285
5.427714 15.909999999999535
5.428714 16.270000000000174
5.429714 16.625000000000668
5.430714 16.969999999999487
5.431714 17.314999999999692
5.432714 17.665000000000042
5.433714 18.010000000000247
5.434714 18.35000000000031
5.435714 18.690000000000374
5.436714 19.030000000000435
5.437714 19.365000000000354
5.438715 19.695000000000128
5.439714 20.024999999999903
5.440714 20.354999999999677
5.441714 20.689999999999596
5.442714 21.024999999999515
5.443714 21.359999999999435
5.444714 21.695000000000743
5.445714 22.025000000000517
5.446714 22.35500000000029
5.447714 22.674999999999777
5.448714 22.98499999999898
5.449714 23.29999999999971
5.450714 23.620000000000584
5.451715 23.935000000000624
5.452714 24.244999999999823
5.453714 24.554999999999715
5.454714 24.865000000000304
5.455714 25.175000000000196
5.456714 25.474999999999802
5.457714 25.775000000000105
5.458714 26.079999999999853
5.459714 26.384999999999604
5.460714 26.690000000000047
5.461714 26.99500000000049
5.462714 27.295000000000098
5.463714 27.58999999999956
5.464714 27.884999999999714
5.465714 28.165000000000134
5.466714 28.445000000000555
5.467714 28.729999999999727
5.468714 29.014999999999596
5.469714 29.3050000000003
5.470714 29.59000000000017
5.471714 29.880000000000184
5.472714 30.170000000000197
5.473714 30.44999999999992
5.474714 30.729999999999645
5.475714 31.010000000000066
5.476714 31.28999999999979
5.477714 31.569999999999514
5.478714 31.845000000000486
5.479714 32.12000000000007
5.480714 32.3899999999995
5.481714 32.655000000000186
5.482714 32.92000000000017
5.483714 33.17499999999987
5.484715 33.43000000000026
5.485714 33.68499999999997
5.486714 33.939999999999664
5.487714 34.20500000000035
5.488714 34.47000000000033
5.489714 34.729999999999485
5.490714 34.99500000000017
5.491714 35.25000000000056
5.492714 35.49999999999942
5.493714 35.74999999999967
5.494714 35.99500000000047
5.495714 36.23999999999988
5.496714 36.48499999999999
5.497715 36.73500000000024
5.498714 36.97999999999965
5.499714 37.22000000000031
5.500714 37.455000000000126
5.501714 37.68999999999995
5.502714 37.920000000000314
5.503714 38.15499999999944
5.504714 38.3949999999994
5.505714 38.635000000000055
5.506714 38.880000000000166
5.507714 39.120000000000125
5.508714 39.35499999999995
5.509714 39.58500000000031
5.510714 39.81000000000054
5.511714 40.03500000000007
5.512714 40.254999999999455
5.513714 40.469999999999395
5.514714 40.69500000000031
5.515714 40.92000000000054
5.516714 41.13999999999993
5.517715 41.36000000000001
5.518714 41.574999999999946
5.519714 41.789999999999885
5.520714 42.00499999999982
5.521714 42.21499999999961
5.522714 42.435000000000386
5.523714 42.65500000000047
5.524714 42.87144999999965
5.525714 43.089600000000004
5.526714 43.29944999999988
5.527714 43.50244999999989
5.528714 43.70025000000055
5.529714 43.8958499999996
5.530715 44.09179999999985
5.531714 44.290700000000626
5.532714 44.49374999999991
5.533714 44.69899999999944
5.534714 44.90355000000002
5.535714 45.1054500000006
5.536714 45.3035999999997
5.537714 45.49809999999932
5.538714 45.69030000000016
5.539714 45.882900000000085
5.540714 46.07699999999993
5.541714 46.27145000000027
5.542714 46.4648000000005
5.543715 46.65479999999972
5.544714 46.83959999999959
5.545714 47.01840000000054
5.546714 47.19310000000018
5.547714 47.36740000000003
5.548714 47.54474999999967
5.549714 47.72694999999952
5.550714 47.91430000000013
5.551714 48.10464999999986
5.552714 48.29429999999996
5.553714 48.48060000000043
5.554714 48.66160000000022
5.555714 48.837399999999974
5.556714 49.010299999999866
5.557714 49.18240000000018
5.558714 49.3552500000001
5.559714 49.529249999999415
5.560714 49.703200000000145
5.561714 49.874899999999975
5.562714 50.04220000000004
5.563715 50.20465000000057
5.564714 50.364049999999935
5.565714 50.52349999999996
5.566714 50.68555000000002
5.567714 50.852049999999814
5.568714 51.022699999999496
5.569714 51.19445
5.570714 51.3635500000005
5.571714 51.52709999999977
5.572714 51.683949999999776
5.573714 51.83519999999997
5.574714 51.983049999999864
5.575714 52.13095000000042
5.576715 52.28150000000028
5.577714 52.43529999999982
5.578714 52.591400000000235
5.579714 52.74715000000013
5.580714 52.90024999999934
5.581714 53.049250000000015
5.582714 53.19525000000019
5.583714 53.34094999999983
5.584714 53.488100000000095
5.585714 53.63859999999998
5.586714 53.791699999999885
5.587714 53.944799999999795
5.588714 54.09494999999986
5.589714 54.23910000000032
5.590714 54.37655000000014
5.591714 54.508450000000096
5.592714 54.63809999999986
5.593714 54.76919999999954
5.594714 54.904100000000014
5.595714 55.04340000000024
5.596714 55.18570000000028
5.597714 55.32764999999981
5.598714 55.466199999999745
5.599714 55.59995000000012
5.600714 55.729250000000405
5.601714 55.85590000000001
5.602714 55.98234999999973
5.603714 56.110300000000024
5.604714 56.240150000000035
5.605714 56.37000000000003
5.606714 56.49700000000014
5.607714 56.619200000000006
5.608714 56.73599999999994
5.609715 56.848849999999864
5.610714 56.96094999999984
5.611714 57.075750000000134
5.612714 57.19515000000008
5.613714 57.31955000000018
5.614714 57.44659999999991
5.615714 57.57269999999981
5.616714 57.694500000000225
5.617714 57.81015000000007
5.618714 57.919849999999926
5.619714 58.026049999999884
5.620714 58.13170000000013
5.621714 58.23895000000023
5.622715 58.348649999999736
5.623714 58.45929999999978
5.624714 58.56885000000006
5.625714 58.67519999999994
5.626714 58.77725
5.627714 58.87595000000009
5.628714 58.97355000000006
5.629714 59.07269999999992
5.630714 59.17530000000004
5.631714 59.2813000000001
5.632714 59.38839999999994
5.633714 59.49324999999991
5.634714 59.592749999999924
5.635714 59.68530000000013
5.636714 59.7717000000001
5.637714 59.85480000000008
5.638714 59.938049999999976
5.639714 60.02409999999979
5.640714 60.11390000000005
5.641714 60.2061000000001
5.642715 60.2980999999999
5.643714 60.387149999999856
5.644714 60.471349999999944
5.645714 60.55104999999998
5.646714 60.62814999999999
5.647714 60.70525
5.648714 60.78430000000002
5.649714 60.86510000000017
5.650714 60.94630000000011
5.651714 61.02509999999991
5.652714 61.09919999999994
5.653714 61.16769999999997
5.654714 61.231299999999976
5.655715 61.29285000000002
5.656714 61.35575000000004
5.657714 61.42250000000013
5.658714 61.49369999999994
5.659714 61.56784999999994
5.660714 61.641650000000126
5.661714 61.711700000000036
5.662714 61.77584999999992
5.663714 61.833749999999974
5.664714 61.88719999999994
5.665714 61.938899999999975
5.666714 61.99115000000005
5.667714 62.045099999999934
5.668715 62.09985000000008
5.669714 62.153300000000044
5.670714 62.20315000000001
5.671714 62.248200000000054
5.672714 62.288999999999916
5.673714 62.32784999999994
5.674714 62.36769999999996
5.675714 62.41049999999998
5.676714 62.45690000000002
5.677714 62.505200000000094
5.678714 62.552100000000046
5.679714 62.59429999999995
5.680714 62.62949999999998
5.681714 62.65769999999997
5.682714 62.680950000000045
5.683714 62.70245000000001
5.684714 62.7252
5.685714 62.75059999999999
5.686714 62.7781
5.687714 62.80581000000004
5.688715 62.83113999999996
5.689714 62.852310000000024
5.690714 62.86932499999999
5.691714 62.883619999999986
5.692714 62.89761500000001
5.693714 62.913355
5.694714 62.931305
5.695714 62.95006999999997
5.696714 62.966905000000004
5.697714 62.97887500000001
5.698714 62.984080000000006
5.699714 62.98266000000001
5.700714 62.97667499999999
5.701715 62.96925649999999
5.702714 62.96343304999999
5.703714 62.9607675
5.704714 62.96076194999999
5.705714 62.961121
5.706714 62.958845
5.707714 62.95156999999999
5.708714 62.93863
5.709714 62.921155
5.710714 62.901375000000016
5.711714 62.88146000000003
5.712714 62.86238499999997
5.713714 62.84348000000001
5.714714 62.82264500000003
5.715714 62.79757
5.716714 62.766669999999955
5.717714 62.730019999999996
5.718714 62.68961000000005
5.719714 62.64829999999997
5.720714 62.60874999999997
5.721714 62.57245
5.722714 62.53869999999998
5.723714 62.50509999999997
5.724714 62.468700000000055
5.725714 62.42690000000002
5.726714 62.37865
5.727714 62.32499999999996
5.728714 62.26834999999995
5.729714 62.210900000000095
5.730714 62.15395000000006
5.731714 62.09759999999987
5.732714 62.04035
5.733714 61.97980000000013
5.734715 61.91429999999991
5.735714 61.84369999999995
5.736714 61.7692500000001
5.737714 61.69304999999996
5.738714 61.6175
5.739714 61.54385000000009
5.740714 61.47154999999997
5.741714 61.398549999999894
5.742714 61.32194999999997
5.743714 61.2393000000001
5.744714 61.14980000000002
5.745714 61.05425000000001
5.746714 60.95494999999988
5.747715 60.854699999999916
5.748714 60.75510000000013
5.749714 60.65665000000008
5.750714 60.55814999999989
5.751714 60.45734999999986
5.752714 60.352500000000056
5.753714 60.24289999999998
5.754714 60.12915000000001
5.755714 60.01290000000014
5.756714 59.89649999999999
5.757714 59.78124999999994
5.758714 59.666699999999864
5.759714 59.551000000000045
5.760714 59.43179999999999
5.761714 59.30700000000011
5.762714 59.1756500000002
5.763714 59.03839999999994
5.764714 58.897050000000085
5.765714 58.75434999999991
5.766714 58.61204999999987
5.767715 58.470650000000056
5.768714 58.32945000000013
5.769714 58.18624999999987
5.770714 58.03869999999982
5.771714 57.88560000000026
5.772714 57.72729999999997
5.773714 57.565249999999914
5.774714 57.40150000000006
5.775714 57.237599999999944
5.776714 57.07349999999993
5.777714 56.908099999999905
5.778714 56.73955000000015
5.779714 56.5661000000002
5.780715 56.38654999999999
5.781714 56.20139999999996
5.782714 56.01270000000005
5.783714 55.822749999999765
5.784714 55.633299999999906
5.785714 55.44495000000017
5.786714 55.25704999999985
5.787714 55.06704999999994
5.788714 54.872950000000095
5.789714 54.6737000000002
5.790714 54.46859999999991
5.791714 54.2589999999999
5.792714 54.04710000000007
5.793715 53.833999999999826
5.794714 53.6202999999999
5.795714 53.405750000000076
5.796714 53.18839999999998
5.797714 52.96620000000002
5.798714 52.73855000000015
5.799714 52.505900000000125
5.800714 52.26954999999999
5.801714 52.03150000000003
5.802714 51.793300000000166
5.803714 51.55599999999983
5.804714 51.31919999999991
5.805714 51.081000000000046
5.806714 50.839050000000064
5.807714 50.592049999999965
5.808714 50.339299999999774
5.809714 50.08149999999982
5.810714 49.82014999999999
5.811714 49.55675000000021
5.812714 49.292299999999926
5.813715 49.026700000000254
5.814714 48.75885000000038
5.815714 48.487249999999705
5.816714 48.210849999999475
5.817714 47.928850000000104
5.818714 47.64270000000015
5.819714 47.354399999999934
5.820714 47.065699999999936
5.821714 46.77734999999974
5.822714 46.489050000000226
5.823714 46.19920000000013
5.824714 45.90599999999972
5.825714 45.60799999999976
5.826715 45.30400000000018
5.827714 44.99440000000007
5.828714 44.68035000000023
5.829714 44.36375000000034
5.830714 44.045999999999665
5.831714 43.72745000000011
5.832714 43.40744999999993
5.833714 43.08484999999973
5.834714 42.7589000000006
5.835714 42.42880000000018
5.836714 42.09464999999982
5.837714 41.75829999999991
5.838714 41.421499999999554
5.839714 41.08469999999989
5.840714 40.74760000000038
5.841714 40.409350000000096
5.842714 40.06775000000018
5.843714 39.720900000000256
5.844714 39.36809999999999
5.845714 39.008649999999754
5.846714 38.64394999999951
5.847714 38.275849999999664
5.848714 37.906299999999895
5.849714 37.536050000000486
5.850714 37.16500000000011
5.851714 36.79244999999984
5.852714 36.41695000000042
5.853714 36.03809999999999
5.854714 35.655500000000146
5.855714 35.26954999999998
5.856714 34.88174999999941
5.857714 34.49359999999971
5.858714 34.10465000000043
5.859715 33.71385000000004
5.860714 33.320099999999826
5.861714 32.92190000000056
5.862714 32.51770000000029
5.863714 32.107899999999496
5.864714 31.693999999999473
5.865714 31.277550000000097
5.866714 30.86030000000045
5.867714 30.444150000000224
5.868714 30.02959999999985
5.869714 29.61459999999971
5.870714 29.198049999999697
5.871714 28.778250000000007
5.872715 28.353949999999905
5.873714 27.925499999999907
5.874714 27.493000000000656
5.875714 27.057899999999997
5.876714 26.620949999999617
5.877714 26.181700000000447
5.878714 25.739899999999842
5.879714 25.29400000000001
5.880714 24.842800000000192
5.881714 24.387249999999888
5.882714 23.92795000000017
5.883714 23.466700000000092
5.884714 23.00624999999959
5.885714 22.54770000000017
5.886714 22.09100000000047
5.887714 21.63459999999992
5.888714 21.176399999999624
5.889714 20.714100000000098
5.890714 20.246599999999837
5.891714 19.77309999999996
5.892715 19.294350000000072
5.893714 18.8127499999996
5.894714 18.329200000000156
5.895714 17.844850000000438
5.896714 17.35985000000037
5.897714 16.872949999999914
5.898714 16.38344999999944
5.899714 15.890999999999822
5.900714 15.396250000000029
5.901714 14.90004999999961
5.902714 14.404200000000394
5.903714 13.90985000000039
5.904714 13.416249999999991
5.905715 12.922299999999776
5.906714 12.425750000000235
5.907714 11.924650000000314
5.908714 11.41759999999936
5.909714 10.904299999999617
5.910714 10.38650000000016
5.911714 9.866400000000525
5.912714 9.346400000000143
5.913714 8.828199999999509
5.914714 8.311849999999982
5.915714 7.796300000000034
5.916714 7.279599999999997
5.917714 6.760650000000451
5.918715 6.2391000000001915
5.919714 5.714949999999913
5.920714 5.189349999999704
5.921714 4.662949999999916
5.922714 4.136200000000311
5.923714 3.60795000000011
5.924714 3.0762999999996152
5.925714 2.5403000000000233
5.926714 1.9986499999999352
5.927714 1.4517499999998351
5.928714 0.9022500000004097
5.929714 0.35274999999959644
5.930714 -0.1948500000001352
5.931714 -0.738699999999759
5.932714 -1.2785000000001268
5.933714 -1.8164500000000805
5.934714 -2.35474999999985
5.935714 -2.8960500000001224
5.936714 -3.441800000000134
5.937714 -3.9919999999998845
5.938715 -4.5455999999999275
5.939714 -5.100699999999875
5.940714 -5.656500000000148
5.941714 -6.212650000000236
5.942714 -6.769599999999904
5.943714 -7.328399999999985
5.944714 -7.889399999999602
5.945714 -8.452299999999607
5.946714 -9.015950000000606
5.947714 -9.577750000000496
5.948714 -10.135399999999795
5.949714 -10.688949999999863
5.950714 -11.239199999999588
5.951715 -11.788699999999707
5.952714 -12.341150000000356
5.953714 -12.898449999999839
5.954714 -13.46205000000017
5.955714 -14.031650000000118
5.956714 -14.605399999999962
5.957714 -15.18019999999995
5.958714 -15.753849999999847
5.959714 -16.32535000000018
5.960714 -16.894600000000317
5.961714 -17.46264999999969
5.962714 -18.03039999999992
5.963714 -18.597750000000357
5.964714 -19.164749999999593
5.965714 -19.730999999999916
5.966714 -20.29465000000022
5.967714 -20.85530000000002
5.968714 -21.414799999999733
5.969714 -21.974749999999904
5.970714 -22.53800000000042
5.971714 -23.106500000000253
5.972714 -23.680200000000124
5.973714 -24.258349999999734
5.974714 -24.837249999999646
5.975714 -25.413900000000044
5.976714 -25.986149999999984
5.977714 -26.551999999999826
5.978714 -27.112650000000322
5.979714 -27.670750000000076
5.980714 -28.227999999999586
5.981714 -28.78639999999988
5.982714 -29.346749999999837
5.983714 -29.908500000000448
5.984715 -30.470250000000366
5.985714 -31.031299999999955
5.986714 -31.59235000000024
5.987714 -32.154100000000156
5.988714 -32.71809999999958
5.989714 -33.28509999999951
5.990714 -33.85470000000016
5.991714 -34.425050000000404
5.992714 -34.99350000000026
5.993714 -35.55675000000008
5.994714 -36.11294999999945
5.995714 -36.662099999999754
5.996714 -37.20560000000025
5.997715 -37.747249999999646
5.998714 -38.28999999999985
5.999714 -38.83540000000005
6.000714 -39.38455000000035
6.001714 -39.936200000000035
6.002714 -40.48829999999948
6.003714 -41.03969999999998
6.004714 -41.58875000000034
6.005714 -42.13524999999996
6.006714 -42.68029999999964
6.007714 -43.22455000000044
6.008714 -43.767300000000645
6.009714 -44.307849999999924
6.010714 -44.84469999999977
6.011714 -45.3758999999998
6.012714 -45.900799999999684
6.013714 -46.42010000000044
6.014714 -46.93639999999999
6.015714 -47.45274999999952
6.016714 -47.972050000000266
6.017715 -48.49585000000003
6.018714 -49.02369999999976
6.019714 -49.55339999999989
6.020714 -50.08245000000036
6.021714 -50.60770000000006
6.022714 -51.126599999999634
6.023714 -51.63960000000023
6.024714 -52.1477499999999
6.025714 -52.65215000000018
6.026714 -53.15355000000063
6.027714 -53.65274999999947
6.028714 -54.14934999999967
6.029714 -54.64220000000047
6.030715 -55.13129999999977
6.031714 -55.61744999999993
6.032714 -56.10215000000015
6.033714 -56.58789999999983
6.034714 -57.076250000000215
6.035714 -57.567299999999875
6.036714 -58.05980000000016
6.037714 -58.55035000000009
6.038714 -59.03614999999973
6.039714 -59.514700000000076
6.040714 -59.98424999999995
6.041714 -60.44525000000016
6.042714 -60.89994999999987
6.043715 -61.35089999999982
6.044714 -61.80030000000024
6.045714 -62.249749999999935
6.046714 -62.69889999999979
6.047714 -63.14650000000012
6.048714 -63.59145000000011
6.049714 -64.03325000000001
6.050714 -64.47244999999991
6.051714 -64.91019999999986
6.052714 -65.34699999999998
6.053714 -65.78285000000024
6.054714 -66.21670000000017
6.055714 -66.6458499999998
6.056714 -67.0676999999998
6.057714 -67.48064999999997
6.058714 -67.8844500000001
6.059714 -68.28084999999997
6.060714 -68.67295000000001
6.061714 -69.06405000000025
6.062714 -69.4567
6.063715 -69.85145000000004
6.064714 -70.24709999999996
6.065714 -70.6412
6.066714 -71.03120000000011
6.067714 -71.41584999999992
6.068714 -71.79455000000007
6.069714 -72.16765000000007
6.070714 -72.53625
6.071714 -72.90075
6.072714 -73.26079999999992
6.073714 -73.61525
6.074714 -73.96264999999998
6.075714 -74.30224999999992
6.076715 -74.63469999999978
6.077714 -74.96214999999987
6.078714 -75.28755000000032
6.079714 -75.61350000000016
6.080714 -75.94134999999967
6.081714 -76.2703
6.082714 -76.5981500000002
6.083714 -76.92184999999984
6.084714 -77.23790000000001
6.085714 -77.54460000000007
6.086714 -77.84179999999995
6.087714 -78.13070000000002
6.088714 -78.41340000000005
6.089714 -78.69165
6.090714 -78.96664999999994
6.091714 -79.23814999999998
6.092714 -79.50514999999994
6.093714 -79.76700000000004
6.094714 -80.02384999999997
6.095714 -80.27685000000004
6.096714 -80.52765000000002
6.097714 -80.77750000000002
6.098714 -81.02695000000003
6.099714 -81.27469999999991
6.100714 -81.51790000000008
6.101714 -81.75360000000006
6.102714 -81.97909999999985
6.103714 -82.19335000000001
6.104714 -82.39740000000008
6.105714 -82.59389999999995
6.106714 -82.78614999999998
6.107714 -82.97655000000003
6.108714 -83.16614999999997
6.109715 -83.35445
6.110714 -83.53965000000001
6.111714 -83.71984999999997
6.112714 -83.89390500000002
6.113714 -84.06175999999999
6.114714 -84.22417999999999
6.115714 -84.38201500000001
6.116714 -84.53554500000003
6.117714 -84.68395
6.118714 -84.82545499999998
6.119714 -84.95804
6.120714 -85.08045000000001
6.121714 -85.1929335
6.122715 -85.2973959
6.123714 -85.39697699999999
6.124714 -85.49491909999999
6.125714 -85.5932395
6.126714 -85.692025
6.127714 -85.78948999999999
6.128714 -85.88266999999999
6.129714 -85.968595
6.130714 -86.04528500000002
6.131714 -86.11232000000003
6.132714 -86.17076500000002
6.133714 -86.22228499999997
6.134714 -86.26825499999995
6.135714 -86.30924500000002
6.136714 -86.34465000000002
6.137714 -86.37330000000001
6.138714 -86.39444999999999
6.139714 -86.40840000000001
6.140714 -86.41660000000005
6.141714 -86.4211499999999
6.142715 -86.42429999999989
6.143714 -86.42695000000006
6.144714 -86.4278500000001
6.145714 -86.4244
6.146714 -86.41304999999991
6.147714 -86.3908
6.148714 -86.35615000000001
6.149714 -86.30984999999993
6.150714 -86.25444999999995
6.151714 -86.1928500000001
6.152714 -86.1279500000001
6.153714 -86.06089999999999
6.154714 -85.99114999999993
6.155715 -85.91724999999998
6.156714 -85.83740000000003
6.157714 -85.7509499999999
6.158714 -85.65829999999993
6.159714 -85.56050000000006
6.160714 -85.4588
6.161714 -85.35349999999991
6.162714 -85.24324999999999
6.163714 -85.12565000000014
6.164714 -84.99804999999999
6.165714 -84.85859999999984
6.166714 -84.70755000000024
6.167714 -84.54675000000023
6.168715 -84.37984999999995
6.169714 -84.21074999999979
6.170714 -84.0417999999999
6.171714 -83.87359999999995
6.172714 -83.70465000000007
6.173714 -83.53200000000005
6.174714 -83.35210000000004
6.175714 -83.16299999999998
6.176714 -82.96445000000007
6.177714 -82.75694999999999
6.178714 -82.54219999999992
6.179714 -82.32110000000009
6.180714 -82.09324999999995
6.181714 -81.85785000000001
6.182714 -81.6134999999999
6.183714 -81.35959999999997
6.184714 -81.09715000000003
6.185714 -80.82854999999985
6.186714 -80.55694999999987
6.187714 -80.28540000000022
6.188715 -80.01535000000011
6.189714 -79.74564999999983
6.190714 -79.47309999999999
6.191714 -79.19350000000006
6.192714 -78.90314999999988
6.193714 -78.59970000000001
6.194714 -78.28360000000019
6.195714 -77.95709999999997
6.196714 -77.62294999999996
6.197714 -77.28379999999979
6.198714 -76.94119999999971
6.199714 -76.59529999999998
6.200714 -76.2444000000001
6.201715 -75.88825000000021
6.202714 -75.52730000000008
6.203714 -75.16185000000021
6.204714 -74.79415000000017
6.205714 -74.42604999999963
6.206714 -74.05689999999964
6.207714 -73.68440000000004
6.208714 -73.30550000000032
6.209714 -72.91585000000002
6.210714 -72.51240000000006
6.211714 -72.0947999999999
6.212714 -71.66455000000016
6.213714 -71.2260500000006
6.214714 -70.7838499999995
6.215714 -70.3405499999997
6.216714 -69.89839999999997
6.217714 -69.45620000000027
6.218714 -69.01175000000038
6.219714 -68.56319999999985
6.220714 -68.10869999999969
6.221714 -67.64829999999985
6.222714 -67.18265000000001
6.223714 -66.71214999999994
6.224714 -66.23639999999986
6.225714 -65.75394999999983
6.226714 -65.26225000000052
6.227714 -64.75935000000015
6.228714 -64.24410000000005
6.229714 -63.71810000000006
6.230714 -63.184649999999806
6.231714 -62.64745000000016
6.232714 -62.1113999999999
6.233714 -61.57904999999977
6.234715 -61.04970000000015
6.235714 -60.521100000000125
6.236714 -59.989850000000125
6.237714 -59.451900000000165
6.238714 -58.90429999999974
6.239714 -58.34699999999956
6.240714 -57.78109999999975
6.241714 -57.20815000000018
6.242714 -56.62925000000026
6.243714 -56.04440000000002
6.244714 -55.452799999999854
6.245714 -54.85375000000015
6.246714 -54.247300000000166
6.247715 -53.63450000000005
6.248714 -53.01870000000014
6.249714 -52.40330000000001
6.250714 -51.79084999999972
6.251714 -51.18214999999954
6.252714 -50.57494999999995
6.253714 -49.9650500000004
6.254714 -49.34779999999986
6.255714 -48.7196500000002
6.256714 -48.08125000000038
6.257714 -47.42499999999955
6.258714 -46.765
6.259714 -46.104999999999755
6.260714 -45.42999999999978
6.261714 -44.76000000000063
6.262714 -44.0900000000001
6.263714 -43.414999999999424
6.264714 -42.74000000000014
6.265714 -42.06000000000002
6.266714 -41.374999999999744
6.267715 -40.69500000000031
6.268714 -40.01500000000019
6.269714 -39.32999999999992
6.270714 -38.644999999999655
6.271714 -37.954999999999934
6.272714 -37.25500000000062
6.273714 -36.540000000000184
6.274714 -35.81499999999946
6.275714 -35.079999999999835
6.276714 -34.34500000000021
6.277714 -33.60999999999989
6.278714 -32.87500000000026
6.279714 -32.14500000000009
6.280715 -31.414999999999914
6.281714 -30.689999999999884
6.282714 -29.95999999999971
6.283714 -29.219999999999942
6.284714 -28.485000000000316
6.285714 -27.740000000000403
6.286714 -26.989999999999654
6.287714 -26.24499999999974
6.288714 -25.490000000000236
6.289714 -24.725000000000442
6.290714 -23.95499999999981
6.291714 -23.17999999999973
6.292714 -22.389999999999908
6.293715 -21.60000000000009
6.294714 -20.82000000000056
6.295714 -20.035000000000192
6.296714 -19.259999999999415
6.297714 -18.48999999999948
6.298714 -17.715000000000092
6.299714 -16.940000000000012
6.300714 -16.16000000000048
6.301714 -15.37500000000011
6.302714 -14.579999999999455
6.303714 -13.774999999999899
6.304714 -12.975000000000486
6.305714 -12.170000000000236
6.306714 -11.354999999999698
6.307714 -10.544999999999998
6.308714 -9.730000000000155
6.309714 -8.914999999999617
6.310714 -8.099999999999774
6.311714 -7.2850000000006245
6.312714 -6.475000000000231
6.313715 -5.66999999999998
6.314714 -4.869999999999875
6.315714 -4.064999999999625
6.316714 -3.260000000000068
6.317714 -2.4549999999998184
6.318714 -1.634999999999831
6.319714 -0.8100000000003937
6.320714 0.025000000000025002
6.321714 0.8649999999998936
6.322714 1.6999999999996185
6.323714 2.5400000000001812
6.324714 3.3700000000004557
6.325714 4.200000000000037
6.326715 5.029999999999618
6.327714 5.854999999999749
6.328714 6.679999999999881
6.329714 7.505000000000011
6.330714 8.325
6.331714 9.144999999999987
6.332714 9.970000000000118
6.333714 10.790000000000106
6.334714 11.62000000000038
6.335714 12.455000000000105
6.336714 13.294999999999973
6.337714 14.14500000000013
6.338714 14.994999999999592
6.339714 15.844999999999748
6.340714 16.690000000000456
6.341714 17.52500000000018
6.342714 18.349999999999618
6.343714 19.170000000000297
6.344714 19.99500000000043
6.345714 20.814999999999724
6.346714 21.629999999999566
6.347714 22.454999999999696
6.348714 23.28499999999997
6.349714 24.115000000000247
6.350714 24.945000000000523
6.351714 25.775000000000105
6.352714 26.60999999999983
6.353714 27.449999999999697
6.354714 28.285000000000117
6.355714 29.120000000000534
6.356714 29.954999999999565
6.357714 30.779999999999696
6.358714 31.595000000000233
6.359715 32.39999999999979
6.360714 33.20500000000004
6.361714 34.005000000000145
6.362714 34.80499999999956
6.363714 35.60999999999981
6.364714 36.415000000000056
6.365714 37.229999999999905
6.366714 38.04500000000044
6.367714 38.860000000000284
6.368714 39.67999999999957
6.369714 40.49500000000011
6.370714 41.30000000000037
6.371714 42.10499999999992
6.372715 42.899999999999885
6.373714 43.6899999999997
6.374714 44.48000000000022
6.375714 45.26000000000044
6.376714 46.034999999999826
6.377714 46.804999999999765
6.378714 47.574999999999704
6.379714 48.34500000000033
6.380714 49.11500000000027
6.381714 49.88999999999966
6.382714 50.67455000000026
6.383714 51.45995000000042
6.384714 52.24159999999978
6.385714 53.01944999999974
6.386714 53.78944999999968
6.387714 54.549799999999834
6.388714 55.30010000000043
6.389714 56.04140000000021
6.390714 56.775249999999744
6.391714 57.504349999999704
6.392715 58.230050000000055
6.393714 58.95380000000006
6.394714 59.6768999999997
6.395714 60.400000000000034
6.396714 61.124200000000485
6.397714 61.85024999999996
6.398714 62.577399999999564
6.399714 63.3050000000003
6.400714 64.03105000000048
6.401714 64.75224999999973
6.402714 65.46600000000014
6.403714 66.17010000000006
6.404714 66.86264999999982
6.405715 67.54320000000035
6.406714 68.21455000000017
6.407714 68.87914999999938
6.408714 69.54034999999969
6.409714 70.20125000000016
6.410714 70.86359999999986
6.411714 71.52814999999978
6.412714 72.19389999999977
6.413714 72.86000000000028
6.414714 73.52415000000042
6.415714 74.1846499999997
6.416714 74.83925000000002
6.417714 75.48595000000033
6.418715 76.1236999999998
6.419714 76.75104999999988
6.420714 77.36755000000012
6.421714 77.97330000000046
6.422714 78.56934999999967
6.423714 79.15754999999955
6.424714 79.74060000000006
6.425714 80.32175000000016
6.426714 80.90400000000038
6.427714 81.48850000000013
6.428714 82.0752000000001
6.429714 82.66344999999994
6.430714 83.25019999999988
6.431714 83.83204999999963
6.432714 84.4057500000002
6.433714 84.96830000000038
6.434714 85.51814999999962
6.435714 86.0553
6.436714 86.58074999999994
6.437714 87.0957999999998
6.438715 87.60285000000006
6.439714 88.10385000000004
6.440714 88.60080000000006
6.441714 89.09554999999986
6.442714 89.58929999999982
6.443714 90.08295000000021
6.444714 90.57670000000017
6.445714 91.06974999999983
6.446714 91.56019999999981
6.447714 92.04555000000003
6.448714 92.52300000000025
6.449714 92.98920000000017
6.450714 93.44165000000001
6.451715 93.8795499999999
6.452714 94.30364999999975
6.453714 94.71589999999995
6.454714 95.11935000000027
6.455714 95.51775000000012
6.456714 95.91410000000002
6.457714 96.31029999999998
6.458714 96.70684999999978
6.459714 97.10284999999985
6.460714 97.49645000000015
6.461714 97.8859000000002
6.462714 98.26904999999975
6.463714 98.64384999999989
6.464714 99.00875000000003
6.465714 99.36224999999993
6.466714 99.70345000000005
6.467714 100.03170000000006
6.468714 100.34704999999991
6.469714 100.65050000000014
6.470714 100.9443500000002
6.471714 101.23179999999998
6.472714 101.51615000000002
6.473714 101.80044999999991
6.474714 102.08635000000001
6.475714 102.37360000000008
6.476714 102.65984999999998
6.477714 102.9416
6.478714 103.21480000000001
6.479714 103.47599999999993
6.480714 103.72339999999997
6.481714 103.95655000000006
6.482714 104.17610000000003
6.483714 104.38354999999997
6.484715 104.58059999999989
6.485714 104.76879999999997
6.486714 104.9495
6.487714 105.12389999999998
6.488714 105.29344999999999
6.489714 105.459875
6.490714 105.62467
6.491714 105.78858000000004
6.492714 105.95116500000003
6.493714 106.110265
6.494714 106.26234999999997
6.495714 106.40329999999997
6.496714 106.52951500000003
6.497715 106.63894499999999
6.498714 106.731692
6.499714 106.81004599999999
6.500714 106.877658
6.501714 106.93841899999998
6.502714 106.995445
6.503714 107.05039499999998
6.504714 107.10344499999998
6.505714 107.15366999999998
6.506714 107.19979500000004
6.507714 107.24081499999998
6.508714 107.27601499999993
6.509714 107.30474000000008
6.510714 107.32600000000004
6.511714 107.33794999999999
6.512714 107.33825000000002
6.513714 107.32440000000001
6.514714 107.29475
6.515714 107.24945
6.516714 107.19065000000008
6.517715 107.12259999999998
6.518714 107.04984999999994
6.519714 106.97625
6.520714 106.90395000000007
6.521714 106.83229999999995
6.522714 106.75900000000003
6.523714 106.68040000000009
6.524714 106.59274999999992
6.525714 106.49364999999986
6.526714 106.38214999999992
6.527714 106.25860000000007
6.528714 106.12360000000018
6.529714 105.97754999999987
6.530715 105.82054999999993
6.531714 105.65220000000006
6.532714 105.47249999999994
6.533714 105.28245000000005
6.534714 105.08444999999983
6.535714 104.88184999999997
6.536714 104.67770000000023
6.537714 104.47444999999999
6.538714 104.27214999999997
6.539714 104.06805000000018
6.540714 103.85774999999985
6.541714 103.63644999999977
6.542714 103.40065000000003
6.543715 103.14865000000013
6.544714 102.88100000000016
6.545714 102.60059999999996
6.546714 102.31115
6.547714 102.01505000000006
6.548714 101.71364999999982
6.549714 101.40745
6.550714 101.09545000000011
6.551714 100.77689999999986
6.552714 100.45265000000019
6.553714 100.12405000000003
6.554714 99.79250000000002
6.555714 99.45854999999989
6.556714 99.12084999999966
6.557714 98.77645000000018
6.558714 98.42125000000014
6.559714 98.05149999999978
6.560714 97.66520000000014
6.561714 97.26250000000047
6.562714 96.84599999999973
6.563715 96.42129999999985
6.564714 95.99325000000033
6.565714 95.56414999999998
6.566714 95.13534999999948
6.567714 94.70544999999954
6.568714 94.27145000000039
6.569714 93.83075000000059
6.570714 93.38149999999975
6.571714 92.92399999999978
6.572714 92.45910000000023
6.573714 91.98750000000005
6.574714 91.50914999999995
6.575714 91.0218499999997
6.576715 90.52380000000026
6.577714 90.01345000000035
6.578714 89.48964999999988
6.579714 88.95434999999992
6.580714 88.41159999999972
6.581714 87.86620000000023
6.582714 87.32155000000033
6.583714 86.77949999999976
6.584714 86.23894999999978
6.585714 85.69584999999977
6.586714 85.14565000000002
6.587714 84.58419999999994
6.588714 84.00974999999977
6.589714 83.42265
6.590714 82.82549999999999
6.591714 82.22049999999994
6.592714 81.60920000000044
6.593714 80.99265000000022
6.594714 80.36940000000006
6.595714 79.73765000000022
6.596714 79.09759999999989
6.597714 78.45049999999978
6.598714 77.79894999999995
6.599714 77.1463
6.600714 76.49509999999998
6.601714 75.84745000000017
6.602714 75.19235000000013
6.603714 74.53499999999987
6.604714 73.8699999999995
6.605714 73.18499999999992
6.606714 72.49000000000005
6.607714 71.77999999999976
6.608714 71.06500000000001
6.609715 70.34500000000013
6.610714 69.62000000000009
6.611714 68.9000000000002
6.612714 68.18000000000032
6.613714 67.45500000000028
6.614714 66.71999999999997
6.615714 65.9799999999995
6.616714 65.23999999999974
6.617714 64.49499999999982
6.618714 63.749999999999915
6.619714 63.000000000000554
6.620714 62.24500000000035
6.621714 61.485000000000014
6.622715 60.70999999999993
6.623714 59.924999999999564
6.624714 59.12500000000015
6.625714 58.31500000000045
6.626714 57.50499999999936
6.627714 56.699999999999804
6.628714 55.89500000000025
6.629714 55.089999999999996
6.630714 54.29500000000004
6.631714 53.48999999999978
6.632714 52.67499999999994
6.633714 51.86000000000009
6.634714 51.03499999999996
6.635714 50.200000000000244
6.636714 49.364999999999824
6.637714 48.5300000000001
6.638714 47.69000000000023
6.639714 46.839999999999385
6.640714 45.98499999999978
6.641714 45.12000000000057
6.642715 44.25000000000054
6.643714 43.374999999999666
6.644714 42.49999999999948
6.645714 41.62999999999945
6.646714 40.76500000000094
6.647714 39.90500000000119
6.648714 39.03999999999991
6.649714 38.17500000000001
6.650714 37.29499999999969
6.651714 36.39999999999893
6.652714 35.50499999999956
6.653714 34.605000000000054
6.654714 33.69500000000025
6.655715 32.79500000000074
6.656714 31.889999999999695
6.657714 30.985000000000042
6.658714 30.080000000000386
6.659714 29.164999999999054
6.660714 28.254999999999253
6.661714 27.340000000000696
6.662714 26.425000000000754
6.663714 25.514999999999567
6.664714 24.604999999999766
6.665714 23.694999999999965
6.666714 22.785000000000167
6.667714 21.859999999999935
6.668715 20.92999999999956
6.669714 19.990000000000286
6.670714 19.040000000000724
6.671714 18.100000000000062
6.672714 17.154999999999255
6.673714 16.209999999999837
6.674714 15.275000000000706
6.675714 14.34500000000033
6.676714 13.409999999999812
6.677714 12.474999999999293
6.678714 11.54000000000016
6.679714 10.595000000000743
6.680714 9.649999999999936
6.681714 8.709999999999274
6.682714 7.77
6.683714 6.830000000000725
6.684714 5.884999999999918
6.685714 4.930000000000212
6.686714 3.975000000000506
6.687714 3.019999999999412
6.688715 2.0549999999994184
6.689714 1.0950000000009563
6.690714 0.15000000000015
6.691714 -0.7950000000006563
6.692714 -1.7299999999997873
6.693714 -2.665000000000306
6.694714 -3.6050000000009685
6.695714 -4.545000000000243
6.696714 -5.489999999999662
6.697714 -6.439999999999224
6.698714 -7.400000000000462
6.699714 -8.350000000000025
6.700714 -9.299999999999587
6.701715 -10.250000000000536
6.702714 -11.194999999999954
6.703714 -12.144999999999516
6.704714 -13.090000000000323
6.705714 -14.034999999999743
6.706714 -14.984999999999305
6.707714 -15.93000000000011
6.708714 -16.86500000000063
6.709714 -17.79000000000086
6.710714 -18.714999999999705
6.711714 -19.639999999999937
6.712714 -20.56500000000017
6.713714 -21.494999999999152
6.714714 -22.434999999999818
6.715714 -23.38000000000062
6.716714 -24.314999999999753
6.717714 -25.250000000000274
6.718714 -26.180000000000646
6.719714 -27.099999999999348
6.720714 -28.019999999999435
6.721714 -28.93000000000062
6.722714 -29.835000000000278
6.723714 -30.74500000000008
6.724714 -31.654999999999877
6.725714 -32.55999999999953
6.726714 -33.46500000000058
6.727714 -34.35999999999994
6.728714 -35.24999999999917
6.729714 -36.15000000000007
6.730714 -37.045000000000826
6.731714 -37.94500000000034
6.732714 -38.849999999999994
6.733714 -39.744999999999365
6.734715 -40.63499999999998
6.735714 -41.52500000000059
6.736714 -42.39999999999938
6.737714 -43.25999999999983
6.738714 -44.12000000000027
6.739714 -44.97499999999987
6.740714 -45.82500000000003
6.741714 -46.67999999999964
6.742714 -47.53999999999939
6.743714 -48.39500000000038
6.744714 -49.24500000000054
6.745714 -50.095
6.746714 -50.940000000000005
6.747715 -51.77999999999988
6.748714 -52.614999999999604
6.749714 -53.45000000000002
6.750714 -54.28500000000044
6.751714 -55.10999999999988
6.752714 -55.92999999999987
6.753714 -56.74000000000026
6.754714 -57.53499999999953
6.755714 -58.319999999999894
6.756714 -59.10500000000026
6.757714 -59.889999999999944
6.758714 -60.670000000000165
6.759714 -61.45999999999998
6.760714 -62.24999999999981
6.761714 -63.035000000000174
6.762714 -63.8149999999997
6.763714 -64.58499999999964
6.764714 -65.35500000000027
6.765714 -66.11000000000047
6.766714 -66.85500000000039
6.767715 -67.59499999999946
6.768714 -68.32999999999979
6.769714 -69.05999999999996
6.770714 -69.78499999999998
6.771714 -70.50000000000041
6.772714 -71.20499999999987
6.773714 -71.90499999999989
6.774714 -72.60499999999989
6.775714 -73.3049999999999
6.776714 -74.0049999999999
6.777714 -74.71000000000005
6.778714 -75.40400000000044
6.779714 -76.09400000000016
6.780715 -76.77824999999943
6.781714 -77.44764999999958
6.782714 -78.10330000000005
6.783714 -78.7474500000003
6.784714 -79.38295000000025
6.785714 -80.01215000000006
6.786714 -80.63690000000013
6.787714 -81.25864999999968
6.788714 -81.87704999999961
6.789714 -82.49095000000052
6.790714 -83.10005000000051
6.791714 -83.70394999999975
6.792714 -84.30369999999978
6.793715 -84.9001000000002
6.794714 -85.49279999999978
6.795714 -86.08064999999984
6.796714 -86.66105000000034
6.797714 -87.23024999999981
6.798714 -87.78610000000006
6.799714 -88.32740000000034
6.800714 -88.85489999999953
6.801714 -89.37195000000008
6.802714 -89.8819000000002
6.803714 -90.38894999999977
6.804714 -90.89560000000024
6.805714 -91.40184999999953
6.806714 -91.90664999999959
6.807714 -92.40770000000023
6.808714 -92.90205000000023
6.809714 -93.38779999999991
6.810714 -93.86499999999992
6.811714 -94.33330000000045
6.812714 -94.79299999999996
6.813715 -95.2441499999998
6.814714 -95.68520000000011
6.815714 -96.11510000000003
6.816714 -96.53270000000019
6.817714 -96.9383499999997
6.818714 -97.3339999999996
6.819714 -97.72219999999999
6.820714 -98.10700000000006
6.821714 -98.4913000000004
6.822714 -98.87555000000006
6.823714 -99.25904999999979
6.824714 -99.63865000000015
6.825714 -100.0102499999999
6.826715 -100.37034999999979
6.827714 -100.71675000000029
6.828714 -101.04940000000006
6.829714 -101.36944999999989
6.830714 -101.67865000000018
6.831714 -101.97890000000001
6.832714 -102.27095
6.833714 -102.55459999999988
6.834714 -102.82994999999997
6.835714 -103.09740000000005
6.836714 -103.35780000000003
6.837714 -103.61265000000014
6.838714 -103.86405
6.839714 -104.11344999999987
6.840714 -104.36029999999971
6.841714 -104.60225000000003
6.842714 -104.83580000000028
6.843714 -105.05729999999991
6.844714 -105.26405000000003
6.845714 -105.45534999999995
6.846714 -105.63229999999979
6.847714 -105.79765000000019
6.848714 -105.95504999999991
6.849714 -106.10710000000003
6.850714 -106.25495000000026
6.851714 -106.39884999999998
6.852714 -106.53754999999983
6.853714 -106.6695999999999
6.854714 -106.79440000000011
6.855714 -106.91160000000002
6.856714 -107.0217
6.857714 -107.12494999999996
6.858714 -107.22064999999989
6.859715 -107.30755000000012
6.860714 -107.38320000000003
6.861714 -107.44524999999999
6.862714 -107.49274999999996
6.863714 -107.52625000000002
6.864714 -107.54795000000004
6.865714 -107.56144999999997
6.866714 -107.57045000000001
6.867714 -107.57709999999996
6.868714 -107.58205000000005
6.869714 -107.58405000000005
6.870714 -107.58029999999992
6.871714 -107.56806499999998
6.872715 -107.54544000000001
6.873714 -107.51152999999998
6.874714 -107.46670500000002
6.875714 -107.41199500000003
6.876714 -107.34812999999998
6.877714 -107.27513499999999
6.878714 -107.19233
6.879714 -107.09888899999997
6.880714 -106.99452200000002
6.881714 -106.880021
6.882714 -106.757338
6.883714 -106.62909499999998
6.884714 -106.49759999999998
6.885714 -106.36388499999998
6.886714 -106.22728000000001
6.887714 -106.08541499999997
6.888714 -105.93493999999998
6.889714 -105.77282000000001
6.890714 -105.59736499999998
6.891714 -105.40855000000002
6.892715 -105.20775
6.893714 -104.99719999999996
6.894714 -104.77899999999998
6.895714 -104.55429999999994
6.896714 -104.32335000000008
6.897714 -104.08540000000008
6.898714 -103.83954999999989
6.899714 -103.58585000000002
6.900714 -103.32485000000003
6.901714 -103.05764999999998
6.902714 -102.78544999999997
6.903714 -102.50834999999994
6.904714 -102.22540000000002
6.905715 -101.93475000000001
6.906714 -101.63380000000002
6.907714 -101.32055000000011
6.908714 -100.99429999999991
6.909714 -100.65604999999998
6.910714 -100.30799999999999
6.911714 -99.95295000000004
6.912714 -99.59345000000002
6.913714 -99.23054999999987
6.914714 -98.86394999999992
6.915714 -98.49204999999999
6.916714 -98.11300000000001
6.917714 -97.72570000000022
6.918715 -97.32955000000022
6.919714 -96.9246
6.920714 -96.51199999999999
6.921714 -96.09239999999984
6.922714 -95.66564999999999
6.923714 -95.23110000000008
6.924714 -94.78739999999979
6.925714 -94.33399999999975
6.926714 -93.87100000000022
6.927714 -93.39920000000015
6.928714 -92.92099999999998
6.929714 -92.43895000000009
6.930714 -91.95450000000007
6.931714 -91.46764999999995
6.932714 -90.97739999999986
6.933714 -90.48149999999998
6.934714 -89.97729999999994
6.935714 -89.4632499999999
6.936714 -88.9387000000002
6.937714 -88.40410000000021
6.938715 -87.86114999999977
6.939714 -87.31164999999999
6.940714 -86.75625000000021
6.941714 -86.19524999999989
6.942714 -85.62819999999999
6.943714 -85.05470000000001
6.944714 -84.47450000000009
6.945714 -83.88795000000005
6.946714 -83.29600000000006
6.947714 -82.69995000000016
6.948714 -82.10054999999994
6.949714 -81.49704999999979
6.950714 -80.88875000000009
6.951715 -80.27369999999978
6.952714 -79.65004999999982
6.953714 -79.0167500000001
6.954714 -78.37374999999993
6.955714 -77.72259999999989
6.956714 -77.06509999999972
6.957714 -76.40380000000016
6.958714 -75.74035000000035
6.959714 -75.0750500000001
6.960714 -74.4067000000001
6.961714 -73.73430000000015
6.962714 -73.05704999999996
6.963714 -72.37344999999964
6.964714 -71.68315000000008
6.965714 -70.98725
6.966714 -70.28654999999966
6.967714 -69.58060000000002
6.968714 -68.86945000000033
6.969714 -68.15235000000031
6.970714 -67.42775000000006
6.971714 -66.69534999999976
6.972714 -65.95624999999951
6.973714 -65.21160000000012
6.974714 -64.46355000000042
6.975714 -63.71434999999994
6.976714 -62.96449999999981
6.977714 -62.21385000000009
6.978714 -61.461299999999994
6.979714 -60.70509999999973
6.980714 -59.942949999999826
6.981714 -59.17365000000021
6.982714 -58.39764999999997
6.983714 -57.61494999999977
6.984715 -56.827050000000234
6.985714 -56.03505000000008
6.986714 -55.239349999999796
6.987714 -54.44029999999989
6.988714 -53.63785000000038
6.989714 -52.83205000000054
6.990714 -52.02254999999989
6.991714 -51.21009999999939
6.992714 -50.39574999999991
6.993714 -49.58099999999993
6.994714 -48.76624999999996
6.995714 -47.95080000000035
6.996714 -47.133499999999636
6.997715 -46.3116999999999
6.998714 -45.483950000000526
6.999714 -44.64944999999984
7.000714 -43.807900000000096
7.001714 -42.960800000000496
7.002714 -42.10839999999952
7.003714 -41.260349999999725
7.004714 -40.4050000000003
7.005714 -39.550000000000004
7.006714 -38.69999999999985
7.007714 -37.840000000000096
7.008714 -36.98499999999979
7.009714 -36.13000000000019
7.010714 -35.2650000000003
7.011714 -34.39999999999971
7.012714 -33.53499999999981
7.013714 -32.66999999999992
7.014714 -31.799999999999883
7.015714 -30.929999999999847
7.016714 -30.05500000000036
7.017715 -29.175000000000033
7.018714 -28.29499999999971
7.019714 -27.405000000000484
7.020714 -26.520000000000017
7.021714 -25.634999999999547
7.022714 -24.750000000000465
7.023714 -23.87000000000014
7.024714 -22.99499999999996
7.025714 -22.11500000000033
7.026714 -21.229999999999862
7.027714 -20.34499999999939
7.028714 -19.455000000000165
7.029714 -18.57000000000039
7.030715 -17.67999999999978
7.031714 -16.780000000000268
7.032714 -15.889999999999654
7.033714 -14.999999999999735
7.034714 -14.105000000000366
7.035714 -13.20999999999961
7.036714 -12.315000000000243
7.037714 -11.415000000000036
7.038714 -10.51499999999983
7.039714 -9.625000000000606
7.040714 -8.72999999999985
7.041714 -7.839999999999931
7.042714 -6.9550000000001555
7.043715 -6.069999999999687
7.044714 -5.179999999999768
7.045714 -4.280000000000256
7.046714 -3.390000000000337
7.047714 -2.494999999999581
7.048714 -1.5950000000000686
7.049714 -0.70500000000015
7.050714 0.1800000000003188
7.051714 1.0650000000000936
7.052714 1.9550000000000123
7.053714 2.839999999999787
7.054714 3.720000000000112
7.055714 4.599999999999743
7.056714 5.480000000000068
7.057714 6.365000000000537
7.058714 7.245000000000168
7.059714 8.114999999999512
7.060714 8.984999999999548
7.061714 9.860000000000424
7.062714 10.73499999999991
7.063715 11.604999999999949
7.064714 12.485000000000273
7.065714 13.359999999999761
7.066714 14.224999999999655
7.067714 15.095000000000386
7.068714 15.96000000000028
7.069714 16.809999999999743
7.070714 17.659999999999897
7.071714 18.5150000000002
7.072714 19.365000000000354
7.073714 20.214999999999815
7.074714 21.059999999999828
7.075714 21.90499999999984
7.076715 22.755
7.077714 23.594999999999867
7.078714 24.42500000000014
7.079714 25.26000000000056
7.080714 26.089999999999446
7.081714 26.91499999999958
7.082714 27.745000000000548
7.083714 28.569999999999986
7.084714 29.389999999999972
7.085714 30.204999999999814
7.086714 31.010000000000066
7.087714 31.815000000000314
7.088714 32.614999999999725
7.089714 33.40999999999969
7.090714 34.209999999999795
7.091714 35.010000000000595
7.092714 35.81000000000001
7.093714 36.599999999999824
7.094714 37.3850000000002
7.095714 38.16499999999973
7.096714 38.939999999999806
7.097714 39.71000000000044
7.098714 40.4671500000002
7.099714 41.225649999999945
7.100714 41.985499999999675
7.101714 42.740999999999616
7.102714 43.49165000000002
7.103714 44.2359500000003
7.104714 44.97430000000024
7.105714 45.70669999999985
7.106714 46.43465000000041
7.107714 47.16035000000007
7.108714 47.88484999999967
7.109715 48.60795000000001
7.110714 49.32770000000003
7.111714 50.041449999999735
7.112714 50.74664999999978
7.113714 51.442150000000076
7.114714 52.12910000000001
7.115714 52.80935
7.116714 53.48550000000007
7.117714 54.15975000000045
7.118714 54.832900000000016
7.119714 55.50419999999986
7.120714 56.17144999999976
7.121714 56.83270000000004
7.122715 57.4864500000001
7.123714 58.13239999999942
7.124714 58.77199999999999
7.125714 59.40680000000032
7.126714 60.0379000000005
7.127714 60.665249999999894
7.128714 61.286999999999445
7.129714 61.90090000000037
7.130714 62.50515000000012
7.131714 63.09899999999979
7.132714 63.68345000000025
7.133714 64.26159999999986
7.134714 64.83570000000022
7.135714 65.40790000000018
7.136714 65.97899999999935
7.137714 66.54749999999987
7.138714 67.11075000000038
7.139714 67.66580000000036
7.140714 68.21114999999989
7.141714 68.74684999999964
7.142715 69.2744000000002
7.143714 69.79554999999998
7.144714 70.31225000000002
7.145714 70.82485000000013
7.146714 71.33260000000003
7.147714 71.83404999999976
7.148714 72.32689999999987
7.149714 72.81040000000002
7.150714 73.2853999999998
7.151714 73.75405000000015
7.152714 74.21895000000039
7.153714 74.6816499999997
7.154714 75.14209999999952
7.155715 75.5980500000003
7.156714 76.04655000000015
7.157714 76.48430000000012
7.158714 76.90939999999979
7.159714 77.32214999999972
7.160714 77.7244500000003
7.161714 78.11950000000019
7.162714 78.50990000000009
7.163714 78.8968000000001
7.164714 79.27995
7.165714 79.65734999999981
7.166714 80.02670000000003
7.167714 80.38710000000012
7.168715 80.73894999999983
7.169714 81.0837499999998
7.170714 81.42349999999999
7.171714 81.75950000000009
7.172714 82.09144999999987
7.173714 82.41740000000004
7.174714 82.73420000000017
7.175714 83.03929999999987
7.176714 83.33139999999982
7.177714 83.6112
7.178714 83.88144999999999
7.179714 84.14570000000003
7.180714 84.40684999999996
7.181714 84.66600000000025
7.182714 84.9223000000003
7.183714 85.17299999999985
7.184714 85.41494999999982
7.185714 85.64624999999985
7.186714 85.86665000000006
7.187714 86.0775000000001
7.188715 86.28104999999982
7.189714 86.47910000000002
7.190714 86.67164999999997
7.191714 86.85754999999996
7.192714 87.03475000000002
7.193714 87.20065000000012
7.194714 87.35449999999999
7.195714 87.49759999999995
7.196714 87.63280000000026
7.197714 87.7636499999999
7.198714 87.89234999999982
7.199714 88.01920000000001
7.200714 88.14240000000004
7.201715 88.25870000000006
7.202714 88.3647500000001
7.203714 88.45794999999997
7.204714 88.5383
7.205714 88.60780000000001
7.206714 88.66919999999998
7.207714 88.72510000000004
7.208714 88.77655000000001
7.209714 88.8228999999999
7.210714 88.86204999999994
7.211714 88.89175000000009
7.212714 88.91109999999996
7.213714 88.92085000000004
7.214714 88.92305000000002
7.215714 88.92039999999993
7.216714 88.91480000000001
7.217714 88.90604999999994
7.218714 88.89184999999995
7.219714 88.86885
7.220714 88.83375
7.221714 88.78478500000007
7.222714 88.72261000000002
7.223714 88.65003499999996
7.224714 88.57087500000003
7.225714 88.48833499999998
7.226714 88.403815
7.227714 88.31647000000001
7.228714 88.22378999999998
7.229714 88.12288000000001
7.230714 88.01185000000001
7.231714 87.89056500000001
7.232714 87.760599
7.233714 87.62431499999998
7.234715 87.483436
7.235714 87.33802
7.236714 87.18622500000001
7.237714 87.025075
7.238714 86.85190999999999
7.239714 86.66568999999998
7.240714 86.46759500000002
7.241714 86.26089000000002
7.242714 86.04959500000002
7.243714 85.83684000000001
7.244714 85.62349999999994
7.245714 85.40804999999997
7.246714 85.18710000000006
7.247715 84.95695000000003
7.248714 84.71529999999998
7.249714 84.46180000000001
7.250714 84.19819999999999
7.251714 83.92739999999992
7.252714 83.65179999999997
7.253714 83.37210000000009
7.254714 83.08740000000006
7.255714 82.79539999999987
7.256714 82.49385000000005
7.257714 82.18165000000009
7.258714 81.8600499999999
7.259714 81.53199999999995
7.260714 81.20080000000011
7.261714 80.86900000000009
7.262714 80.53649999999989
7.263714 80.20099999999988
7.264714 79.8587
7.265714 79.5057
7.266714 79.13970000000009
7.267715 78.76085000000002
7.268714 78.37179999999992
7.269714 77.97629999999994
7.270714 77.57770000000001
7.271714 77.17720000000004
7.272714 76.77409999999989
7.273714 76.36599999999993
7.274714 75.95030000000015
7.275714 75.52565000000024
7.276714 75.09235000000002
7.277714 74.65294999999989
7.278714 74.21019999999979
7.279714 73.76615000000002
7.280715 73.3204500000001
7.281714 72.87054999999994
7.282714 72.41309999999994
7.283714 71.94470000000015
7.284714 71.46355000000014
7.285714 70.97084999999996
7.286714 70.4701999999998
7.287714 69.96564999999995
7.288714 69.46065000000002
7.289714 68.9567999999998
7.290714 68.45275000000005
7.291714 67.94534999999998
7.292714 67.43110000000003
7.293715 66.9079000000003
7.294714 66.37555000000017
7.295714 65.8359499999997
7.296714 65.29225
7.297714 64.74630000000009
7.298714 64.19829999999988
7.299714 63.646549999999905
7.300714 63.088149999999956
7.301714 62.52045000000005
7.302714 61.94230000000008
7.303714 61.354950000000116
7.304714 60.762049999999945
7.305714 60.167900000000074
7.306714 59.57559999999994
7.307714 58.985699999999916
7.308714 58.396150000000056
7.309714 57.80329999999986
7.310714 57.203150000000036
7.311714 56.59330000000011
7.312714 55.97380000000006
7.313715 55.346800000000144
7.314714 54.71555000000002
7.315714 54.08304999999988
7.316714 53.449950000000044
7.317714 52.81490000000021
7.318714 52.17599999999961
7.319714 51.53045000000008
7.320714 50.87705000000054
7.321714 50.21729999999947
7.322714 49.553799999999676
7.323714 48.88995000000007
7.324714 48.22874999999976
7.325714 47.56975000000038
7.326715 46.90995000000003
7.327714 46.246099999999736
7.328714 45.57445000000007
7.329714 44.89275000000015
7.330714 44.20170000000029
7.331714 43.50429999999961
7.332714 42.80470000000008
7.333714 42.10585000000017
7.334714 41.40884999999997
7.335714 40.712949999999886
7.336714 40.015200000000085
7.337714 39.31300000000054
7.338714 38.60519999999978
7.339714 37.89179999999989
7.340714 37.175400000000195
7.341714 36.45904999999977
7.342714 35.744149999999976
7.343714 35.031500000000385
7.344714 34.31849999999959
7.345714 33.60174999999938
7.346714 32.87829999999992
7.347714 32.14625000000012
7.348714 31.406800000000068
7.349714 30.663599999999903
7.350714 29.92080000000022
7.351714 29.180950000000372
7.352714 28.445550000000264
7.353714 27.713199999999937
7.354714 26.980449999999824
7.355714 26.24354999999981
7.356714 25.500700000000155
7.357714 24.75229999999995
7.358714 24.00094999999991
7.359715 23.24920000000008
7.360714 22.498900000000184
7.361714 21.750849999999794
7.362714 21.003549999999706
7.363714 20.253650000000288
7.364714 19.498550000000144
7.365714 18.737850000000165
7.366714 17.972249999999995
7.367714 17.205249999999868
7.368714 16.440849999999756
7.369714 15.681599999999712
7.370714 14.928000000000164
7.371714 14.178450000000565
7.372715 13.429250000000087
7.373714 12.676799999999933
7.374714 11.919099999999766
7.375714 11.156849999999913
7.376714 10.392800000000314
7.377714 9.629499999999624
7.378714 8.868799999999649
7.379714 8.111449999999992
7.380714 7.3563499999998445
7.381714 6.600500000000093
7.382714 5.840850000000258
7.383714 5.076450000000149
7.384714 4.309050000000231
7.385714 3.54085000000004
7.386714 2.7753499999998157
7.387714 2.0157499999999553
7.388714 1.2617499999999227
7.389714 0.5114999999999981
7.390714 -0.23729999999999585
7.391714 -0.9883000000002196
7.392715 -1.7430499999998572
7.393714 -2.500449999999488
7.394714 -3.2588999999999535
7.395714 -4.015100000000215
7.396714 -4.7657499999999295
7.397714 -5.510799999999816
7.398714 -6.252550000000051
7.399714 -6.993150000000198
7.400714 -7.734800000000486
7.401714 -8.479100000000074
7.402714 -9.225699999999836
7.403714 -9.971500000000022
7.404714 -10.713149999999615
7.405715 -11.449300000000024
7.406714 -12.179100000000304
7.407714 -12.903649999999878
7.408714 -13.626399999999705
7.409714 -14.350200000000369
7.410714 -15.076600000000356
7.411714 -15.805299999999828
7.412714 -16.53395000000002
7.413714 -17.25924999999989
7.414714 -17.9793999999997
7.415714 -18.69354999999989
7.416714 -19.402799999999885
7.417714 -20.110599999999952
7.418715 -20.818750000000524
7.419714 -21.528450000000284
7.420714 -22.238899999999646
7.421714 -22.947400000000034
7.422714 -23.651100000000174
7.423714 -24.346999999999564
7.424714 -25.035049999999615
7.425714 -25.717199999999995
7.426714 -26.395550000000295
7.427714 -27.073550000000086
7.428714 -27.75269999999996
7.429714 -28.432500000000193
7.430714 -29.111650000000072
7.431714 -29.787049999999844
7.432714 -30.456449999999997
7.433714 -31.11920000000018
7.434714 -31.775650000000212
7.435714 -32.428300000000156
7.436714 -33.07980000000002
7.437714 -33.73100000000004
7.438715 -34.38109999999994
7.439714 -35.02779999999955
7.440714 -35.66854999999952
7.441714 -36.30145000000015
7.442714 -36.92615000000024
7.443714 -37.54425000000033
7.444714 -38.158550000000346
7.445714 -38.77244999999988
7.446714 -39.38749999999949
7.447714 -40.00325000000013
7.448714 -40.61830000000044
7.449714 -41.22929999999941
7.450714 -41.83315000000007
7.451715 -42.42845000000037
7.452714 -43.01594999999991
7.453714 -43.597449999999846
7.454714 -44.17484999999985
7.455714 -44.74964999999983
7.456714 -45.32189999999978
7.457714 -45.88965
7.458714 -46.450650000000316
7.459714 -47.003450000000086
7.460714 -47.54770000000019
7.461714 -48.08570000000012
7.462714 -48.62029999999976
7.463714 -49.15370000000002
7.464714 -49.68769999999997
7.465714 -50.222150000000035
7.466714 -50.754499999999815
7.467714 -51.28140000000003
7.468714 -51.80035000000027
7.469714 -52.30994999999988
7.470714 -52.81024999999988
7.471714 -53.30314999999995
7.472714 -53.79080000000002
7.473714 -54.27469999999997
7.474714 -54.755600000000115
7.475714 -55.23260000000023
7.476714 -55.70409999999977
7.477714 -56.16844999999995
7.478714 -56.62550000000016
7.479714 -57.07629999999985
7.480714 -57.52239999999992
7.481714 -57.96610000000021
7.482714 -58.40824999999994
7.483714 -58.84799999999989
7.484715 -59.28335000000007
7.485714 -59.71100000000013
7.486714 -60.12845000000002
7.487714 -60.534500000000016
7.488714 -60.929499999999926
7.489714 -61.3161999999997
7.490714 -61.69734999999995
7.491714 -62.07530000000017
7.492714 -62.451349999999984
7.493714 -62.82474999999982
7.494714 -63.194299999999934
7.495714 -63.5583000000002
7.496714 -63.91555000000021
7.497715 -64.26609999999992
7.498714 -64.61089999999989
7.499714 -64.95140000000004
7.500714 -65.28774999999993
7.501714 -65.61929999999994
7.502714 -65.94435000000023
7.503714 -66.26059999999995
7.504714 -66.56624999999971
7.505714 -66.86060000000022
7.506714 -67.14485000000013
7.507714 -67.42125000000001
7.508714 -67.69299999999991
7.509714 -67.96269999999987
7.510714 -68.23110000000014
7.511714 -68.49765000000001
7.512714 -68.76029999999984
7.513714 -69.0165999999999
7.514714 -69.26485000000004
7.515714 -69.50420000000015
7.516714 -69.73475000000006
7.517715 -69.95749999999991
7.518714 -70.17340000000007
7.519714 -70.38275000000004
7.520714 -70.58519999999999
7.521714 -70.77969999999996
7.522714 -70.96529999999993
7.523714 -71.14215
7.524714 -71.31145000000005
7.525714 -71.47520000000007
7.526714 -71.63559999999995
7.527714 -71.79449999999993
7.528714 -71.95240000000008
7.529714 -72.10784999999997
7.530715 -72.25829999999989
7.531714 -72.40084999999996
7.532714 -72.53299999999997
7.533714 -72.65360000000015
7.534714 -72.76299999999999
7.535714 -72.86264999999993
7.536714 -72.95449999999998
7.537714 -73.04024999999996
7.538714 -73.1205500000001
7.539714 -73.19530000000005
7.540714 -73.2641
7.541714 -73.32664999999994
7.542714 -73.38309999999998
7.543715 -73.43415
7.544714 -73.48104999999995
7.545714 -73.52444000000004
7.546714 -73.563935
7.547714 -73.59823499999999
7.548714 -73.62517000000005
7.549714 -73.64223499999999
7.550714 -73.64766
7.551714 -73.641005
7.552714 -73.62330999999998
7.553714 -73.59692499999998
7.554714 -73.564715
7.555714 -73.529035
7.556714 -73.49124999999998
7.557714 -73.4514025
7.558714 -73.4083935
7.559714 -73.3606805
7.560714 -73.3069065
7.561714 -73.24630200000001
7.562714 -73.178745
7.563715 -73.10448
7.564714 -73.02349
7.565714 -72.93524500000001
7.566714 -72.83876500000001
7.567714 -72.732825
7.568714 -72.61661499999997
7.569714 -72.490425
7.570714 -72.35566500000002
7.571714 -72.21460999999995
7.572714 -72.06998000000002
7.573714 -71.92390500000006
7.574714 -71.77705
7.575714 -71.62864999999996
7.576715 -71.47664999999992
7.577714 -71.31830000000001
7.578714 -71.15115000000003
7.579714 -70.97370000000002
7.580714 -70.78575000000006
7.581714 -70.58840000000004
7.582714 -70.38304999999988
7.583714 -70.17094999999998
7.584714 -69.95295000000006
7.585714 -69.72925000000001
7.586714 -69.49985000000002
7.587714 -69.2647499999999
7.588714 -69.02460000000002
7.589714 -68.78049999999996
7.590714 -68.53404999999992
7.591714 -68.28635000000003
7.592714 -68.03704999999994
7.593714 -67.78465000000008
7.594714 -67.5265500000001
7.595714 -67.25975000000003
7.596714 -66.98164999999999
7.597714 -66.69125000000001
7.598714 -66.38925000000008
7.599714 -66.07769999999995
7.600714 -65.75964999999997
7.601714 -65.43799999999995
7.602714 -65.1144499999999
7.603714 -64.78940000000013
7.604714 -64.46214999999995
7.605714 -64.13145000000003
7.606714 -63.79635000000016
7.607714 -63.45639999999971
7.608714 -63.111799999999995
7.609715 -62.76295000000008
7.610714 -62.409800000000004
7.611714 -62.05160000000015
7.612714 -61.68650000000011
7.613714 -61.3124999999999
7.614714 -60.92824999999989
7.615714 -60.53354999999983
7.616714 -60.13009999999986
7.617714 -59.720700000000235
7.618714 -59.30885000000018
7.619714 -58.89754999999982
7.620714 -58.48799999999994
7.621714 -58.07955000000017
7.622715 -57.67009999999989
7.623714 -57.2566
7.624714 -56.836199999999934
7.625714 -56.407399999999775
7.626714 -55.97005000000029
7.627714 -55.525250000000234
7.628714 -55.07449999999983
7.629714 -54.618349999999836
7.630714 -54.15679999999992
7.631714 -53.68944999999993
7.632714 -53.21575000000016
7.633714 -52.73575000000024
7.634714 -52.25074999999981
7.635714 -51.7633
7.636714 -51.275850000000176
7.637714 -50.790400000000005
7.638714 -50.307399999999916
7.639714 -49.82504999999984
7.640714 -49.339799999999904
7.641714 -48.84785000000002
7.642715 -48.34625000000002
7.643714 -47.833649999999906
7.644714 -47.31120000000012
7.645714 -46.781450000000014
7.646714 -46.24764999999996
7.647714 -45.71230000000002
7.648714 -45.176549999999956
7.649714 -44.64035000000012
7.650714 -44.10245000000014
7.651714 -43.56164999999995
7.652714 -43.0179499999999
7.653714 -42.47204999999997
7.654714 -41.92514999999987
7.655715 -41.37849999999999
7.656714 -40.83180000000012
7.657714 -40.28320000000022
7.658714 -39.729650000000156
7.659714 -39.1678999999999
7.660714 -38.59569999999993
7.661714 -38.01324999999981
7.662714 -37.42294999999999
7.663714 -36.82859999999989
7.664714 -36.23440000000006
7.665714 -35.64355000000019
7.666714 -35.05725000000001
7.667714 -34.47385000000039
7.668715 -33.89119999999968
7.669714 -33.30669999999994
7.670714 -32.717750000000464
7.671714 -32.124299999999884
7.672714 -31.52709999999989
7.673714 -30.927349999999855
7.674714 -30.32609999999991
7.675714 -29.722599999999765
7.676714 -29.114999999999696
7.677714 -28.501100000000168
7.678714 -27.880100000000212
7.679714 -27.252700000000157
7.680714 -26.621300000000126
7.681714 -25.989900000000095
7.682714 -25.362500000000036
7.683714 -24.741500000000084
7.684714 -24.126099999999955
7.685714 -23.514049999999454
7.686714 -22.901200000000067
7.687714 -22.283200000000612
7.688715 -21.65774999999953
7.689714 -21.024399999999833
7.690714 -20.38515000000046
7.691714 -19.742899999999896
7.692714 -19.100299999999514
7.693714 -18.458450000000127
7.694714 -17.816950000000553
7.695714 -17.174699999999987
7.696714 -16.530249999999885
7.697714 -15.883149999999791
7.698714 -15.235300000000091
7.699714 -14.589350000000085
7.700714 -13.947849999999818
7.701715 -13.312349999999862
7.702714 -12.681650000000156
7.703714 -12.052800000000168
7.704714 -11.420999999999653
7.705714 -10.78174999999959
7.706714 -10.13389999999989
7.707714 -9.478600000000641
7.708714 -8.81890000000024
7.709714 -8.159499999999682
7.710714 -7.504199999999739
7.711714 -6.854199999999783
7.712714 -6.209300000000612
7.713714 -5.567400000000555
7.714714 -4.925249999999936
7.715714 -4.2814999999994665
7.716714 -3.6362499999997855
7.717714 -2.990650000000289
7.718714 -2.3473000000003017
7.719714 -1.7072999999999394
7.720714 -1.0698999999995962
7.721714 -0.43325000000024594
7.722714 0.2063999999996069
7.723714 0.852350000000307
7.724714 1.5046500000004404
7.725714 2.1606500000000137
7.726714 2.8162999999997718
7.727714 3.4671499999999744
7.728714 4.109349999999873
7.729714 4.742249999999809
7.730714 5.368550000000444
7.731714 5.991400000000119
7.732714 6.615000000000093
7.733714 7.242350000000175
7.734715 7.873749999999513
7.735714 8.507799999999538
7.736714 9.141850000000257
7.737714 9.772950000000446
7.738714 10.40064999999965
7.739714 11.026100000000039
7.740714 11.65120000000061
7.741714 12.278200000000183
7.742714 12.907049999999476
7.743714 13.535449999999699
7.744714 14.16055000000027
7.745714 14.778599999999697
7.746714 15.387299999999883
7.747715 15.987450000000402
7.748714 16.581300000000077
7.749714 17.17394999999969
7.750714 17.770000000000287
7.751714 18.371650000000017
7.752714 18.978499999999787
7.753714 19.587600000000453
7.754714 20.195149999999856
7.755714 20.797149999999405
7.756714 21.39175000000007
7.757714 21.979600000000126
7.758714 22.56335000000026
7.759714 23.14524999999998
7.760714 23.72599999999961
7.761714 24.30525000000003
7.762714 24.881200000000103
7.763714 25.45155000000035
7.764714 26.01519999999996
7.765714 26.572500000000137
7.766714 27.126449999999995
7.767715 27.68114999999946
7.768714 28.239549999999753
7.769714 28.80245000000045
7.770714 29.368350000000266
7.771714 29.93309999999999
7.772714 30.4918500000001
7.773714 31.041349999999525
7.774714 31.579649999999987
7.775714 32.10829999999998
7.776714 32.63054999999987
7.777714 33.15020000000043
7.778714 33.669549999999774
7.779714 34.188849999999825
7.780715 34.706850000000216
7.781714 35.22149999999994
7.782714 35.73150000000004
7.783714 36.236499999999985
7.784714 36.7379000000001
7.785714 37.2380000000002
7.786714 37.738500000000094
7.787714 38.23969999999996
7.788714 38.73964999999979
7.789714 39.2347500000001
7.790714 39.7208999999999
7.791714 40.19554999999987
7.792714 40.65875000000031
7.793715 41.112650000000095
7.794714 41.56159999999971
7.795714 42.009900000000016
7.796714 42.46030000000026
7.797714 42.91329999999982
7.798714 43.36684999999979
7.799714 43.81799999999998
7.800714 44.26390000000016
7.801714 44.702900000000156
7.802714 45.135249999999836
7.803714 45.56254999999974
7.804714 45.986100000000235
7.805714 46.406300000000066
7.806714 46.822399999999966
7.807714 47.23184999999991
7.808714 47.632299999999724
7.809714 48.02275000000029
7.810714 48.40385000000023
7.811714 48.778549999999726
7.812714 49.150699999999865
7.813715 49.523850000000174
7.814714 49.8997000000001
7.815714 50.277450000000066
7.816714 50.65429999999982
7.817714 51.02619999999975
7.818714 51.38980000000022
7.819714 51.74300000000027
7.820714 52.08589999999985
7.821714 52.42059999999993
7.822714 52.749549999999914
7.823714 53.07459999999986
7.824714 53.395900000000054
7.825714 53.71249999999994
7.826715 54.02340000000005
7.827714 54.32760000000022
7.828714 54.62544999999992
7.829714 54.9189999999998
7.830714 55.21085000000022
7.831714 55.502900000000196
7.832714 55.795349999999964
7.833714 56.08644999999974
7.834714 56.37274999999997
7.835714 56.65035000000026
7.836714 56.9163000000001
7.837714 57.169599999999996
7.838714 57.41154999999998
7.839714 57.64514999999983
7.840714 57.87389999999982
7.841714 58.10055000000022
7.842714 58.32610000000016
7.843714 58.54979999999968
7.844714 58.770199999999896
7.845714 58.9855000000002
7.846714 59.194949999999935
7.847714 59.398999999999916
7.848714 59.59885000000001
7.849714 59.79540000000012
7.850714 59.98835000000005
7.851714 60.17649999999989
7.852714 60.35704999999992
7.853714 60.52755000000003
7.854714 60.686750000000025
7.855714 60.834750000000014
7.856714 60.97380000000003
7.857714 61.107499999999916
7.858714 61.23949999999999
7.859715 61.37195000000002
7.860714 61.50500000000007
7.861714 61.63725000000002
7.862714 61.76604999999987
7.863714 61.88855000000011
7.864714 62.00270000000005
7.865714 62.108200000000025
7.866714 62.20595000000009
7.867714 62.29675
7.868714 62.38145000000001
7.869714 62.45994999999998
7.870714 62.531249999999915
7.871714 62.594249999999974
7.872715 62.64850000000004
7.873714 62.694999999999936
7.874714 62.735799999999976
7.875714 62.773700000000055
7.876714 62.811099999999975
7.877714 62.84904999999995
7.878714 62.8867
7.879714 62.92146500000003
7.880714 62.950035000000014
7.881714 62.96942000000001
7.882714 62.977894999999975
7.883714 62.975544999999954
7.884714 62.96393000000005
7.885714 62.945275
7.886714 62.92163999999998
7.887714 62.894075000000015
7.888714 62.862505
7.889714 62.82628999999999
7.890714 62.78482999999999
7.891714 62.73811500000001
7.892715 62.68694999999999
7.893714 62.63259699999999
7.894714 62.5760215
7.895714 62.5171595
7.896714 62.454626999999995
7.897714 62.38595349999999
7.898714 62.308406500000004
7.899714 62.22002
7.900714 62.120345
7.901714 62.01069499999999
7.902714 61.893705
7.903714 61.77246000000003
7.904714 61.64941
7.905715 61.525704999999995
7.906714 61.40100499999996
7.907714 61.27387999999997
7.908714 61.14260500000002
7.909714 61.00589000000004
7.910714 60.86332999999996
7.911714 60.715105
7.912714 60.561659999999996
7.913714 60.40314999999994
7.914714 60.23895000000007
7.915714 60.06765000000003
7.916714 59.888050000000014
7.917714 59.699400000000004
7.918715 59.502199999999974
7.919714 59.298300000000005
7.920714 59.090199999999996
7.921714 58.88060000000007
7.922714 58.67094999999992
7.923714 58.46154999999998
7.924714 58.25094999999999
7.925714 58.036549999999906
7.926714 57.8159
7.927714 57.58705000000006
7.928714 57.349600000000144
7.929714 57.104199999999906
7.930714 56.85214999999987
7.931714 56.59470000000007
7.932714 56.332800000000006
7.933714 56.06654999999998
7.934714 55.79555000000004
7.935714 55.51960000000008
7.936714 55.23875000000012
7.937714 54.954299999999954
7.938715 54.66754999999996
7.939714 54.379899999999935
7.940714 54.091949999999876
7.941714 53.80260000000005
7.942714 53.51000000000001
7.943714 53.21130000000007
7.944714 52.90420000000003
7.945714 52.58759999999998
7.946714 52.26164999999998
7.947714 51.92829999999988
7.948714 51.590150000000065
7.949714 51.249400000000044
7.950714 50.907399999999825
7.951715 50.56444999999993
7.952714 50.21990000000017
7.953714 49.872349999999926
7.954714 49.52085000000002
7.955714 49.165450000000085
7.956714 48.80649999999993
7.957714 48.44440000000005
7.958714 48.07954999999989
7.959714 47.711500000000015
7.960714 47.33875000000019
7.961714 46.95949999999997
7.962714 46.57279999999986
7.963714 46.17849999999993
7.964714 45.77805000000011
7.965714 45.37405000000008
7.966714 44.96889999999996
7.967714 44.56510000000017
7.968714 44.16315000000011
7.969714 43.76189999999967
7.970714 43.35959999999979
7.971714 42.95370000000007
7.972714 42.542250000000145
7.973714 42.12430000000017
7.974714 41.699950000000094
7.975714 41.270649999999854
7.976714 40.83754999999987
7.977714 40.40095
7.978714 39.961050000000135
7.979714 39.51709999999997
7.980714 39.06874999999969
7.981714 38.616749999999946
7.982714 38.161900000000315
7.983714 37.70625000000006
7.984715 37.251949999999795
7.985714 36.79975000000016
7.986714 36.34915000000002
7.987714 35.898200000000074
7.988714 35.44390000000015
7.989714 34.98364999999989
7.990714 34.51574999999985
7.991714 34.040000000000106
7.992714 33.55815000000012
7.993714 33.072599999999994
7.994714 32.58569999999988
7.995714 32.09914999999994
7.996714 31.61334999999994
7.997715 31.127749999999843
7.998714 30.64130000000019
7.999714 30.153249999999993
8.000714 29.66369999999989
8.001715 29.173700000000025
8.002714 28.684199999999894
8.003715 28.195049999999927
8.004714 27.70515000000001
8.005714 27.21265000000007
8.006714 26.715199999999967
8.007714 26.21060000000015
8.008715 25.69870000000002
8.009714 25.1813
8.010715 24.66090000000018
8.011714 24.140599999999957
8.012714 23.623349999999864
8.013714 23.110599999999828
8.014714 22.601900000000093
8.015715 22.095249999999968
8.016714 21.58804999999979
8.017715 21.078450000000178
8.018714 20.565650000000172
8.019714 20.049899999999983
8.020715 19.532049999999856
8.021714 19.012750000000146
8.022715 18.491800000000268
8.023714 17.968349999999965
8.024714 17.44164999999999
8.025714 16.910799999999767
8.026714 16.376350000000052
8.027715 15.840649999999956
8.028714 15.306299999999842
8.029715 14.775850000000105
8.030714 14.251300000000036
8.031714 13.732500000000064
8.032714 13.217299999999932
8.033714 12.702499999999937
8.034715 12.18470000000013
8.035714 11.661649999999968
8.036715 11.132850000000055
8.037714 10.59919999999992
8.038714 10.062899999999791
8.039714 9.526150000000246
8.040714 8.990099999999988
8.041715 8.455099999999868
8.042714 7.920900000000023
8.043715 7.387049999999992
8.044714 6.853750000000019
8.045714 6.322400000000061
8.046714 5.794350000000101
8.047714 5.271100000000042
8.048715 4.753449999999812
8.049714 4.239899999999852
8.050714 3.7277000000002225
8.051714 3.2134499999999373
8.052714 2.6939499999999867
8.053715 2.1683000000001504
8.054714 1.6370999999997666
8.055715 1.1027000000000258
8.056714 0.5688499999999957
8.057714 0.038349999999937046
8.058714 -0.4871000000000042
8.059714 -1.0072999999999332
8.060715 -1.5232500000000178
8.061714 -2.036450000000162
8.062715 -2.548099999999734
8.063714 -3.058649999999885
8.064714 -3.5675500000002107
8.065714 -4.073799999999849
8.066714 -4.577599999999737
8.067715 -5.080150000000283
8.068714 -5.583100000000271
8.069715 -6.088599999999958
8.070714 -6.598249999999889
8.071714 -7.11194999999977
8.072714 -7.62769999999996
8.073714 -8.142200000000113
8.074715 -8.65180000000007
8.075714 -9.153799999999865
8.076715 -9.647200000000023
8.077714 -10.133150000000285
8.078714 -10.614299999999952
8.079714 -11.093549999999924
8.080714 -11.573349999999955
8.081715 -12.054849999999783
8.082714 -12.53750000000005
8.083714 -13.019700000000203
8.084714 -13.500600000000002
8.085714 -13.980099999999842
8.086715 -14.458399999999969
8.087714 -14.936350000000278
8.088715 -15.41455000000011
8.089714 -15.892449999999753
8.090714 -16.368349999999754
8.091714 -16.8394500000002
8.092714 -17.303400000000245
8.093715 -17.758799999999937
8.094714 -18.20589999999983
8.095715 -18.64715000000003
8.096714 -19.08595000000013
8.097714 -19.525549999999807
8.098714 -19.968100000000018
8.099714 -20.41405000000017
8.100715 -20.86180000000007
8.101714 -21.308800000000016
8.102715 -21.75254999999994
8.103714 -22.191400000000012
8.104714 -22.62519999999997
8.105714 -23.054499999999866
8.106714 -23.480299999999872
8.107715 -23.902950000000146
8.108714 -24.322050000000207
8.109715 -24.736300000000043
8.110714 -25.144199999999756
8.111714 -25.545249999999946
8.112714 -25.94035000000015
8.113714 -26.33150000000001
8.114715 -26.72150000000012
8.115714 -27.11320000000003
8.116714 -27.507699999999858
8.117714 -27.904099999999723
8.118714 -28.299749999999985
8.119715 -28.69145000000024
8.120714 -29.07624999999997
8.121715 -29.452699999999925
8.122714 -29.821149999999935
8.123714 -30.183249999999813
8.124714 -30.54105000000022
8.125714 -30.896400000000185
8.126715 -31.250349999999845
8.127714 -31.60204999999999
8.128715 -31.95009999999998
8.129714 -32.29379999999983
8.130714 -32.63320000000021
8.131714 -32.96914999999998
8.132714 -33.303349999999966
8.133715 -33.63715000000017
8.134714 -33.97090000000006
8.135715 -34.30360000000014
8.136714 -34.632549999999775
8.137714 -34.954949999999734
8.138714 -35.268600000000134
8.139714 -35.57279999999996
8.140715 -35.868600000000036
8.141714 -36.15860000000005
8.142715 -36.44564999999989
8.143714 -36.73190000000013
8.144714 -37.018200000000014
8.145715 -37.303400000000124
8.146714 -37.5859499999999
8.147715 -37.86384999999968
8.148714 -38.13559999999994
8.149714 -38.401600000000094
8.150714 -38.662950000000265
8.151714 -38.920900000000145
8.152715 -39.17625000000001
8.153714 -39.42884999999993
8.154715 -39.67729999999995
8.155714 -39.91965000000007
8.156714 -40.15454999999994
8.157714 -40.38194999999995
8.158714 -40.60305000000014
8.159715 -40.82024999999996
8.160714 -41.03594999999988
8.161715 -41.25125
8.162714 -41.46639999999986
8.163714 -41.67984999999992
8.164714 -41.88885000000024
8.165714 -42.090750000000135
8.166715 -42.284049999999695
8.167714 -42.46904999999981
8.168715 -42.64715000000009
8.169714 -42.82055000000007
8.170714 -42.991150000000125
8.171714 -43.15970000000023
8.172714 -43.32594999999998
8.173715 -43.48849999999977
8.174714 -43.64590000000001
8.175714 -43.79740000000007
8.176714 -43.943299999999944
8.177714 -44.085100000000075
8.178715 -44.224149999999916
8.179714 -44.36119999999995
8.180715 -44.496200000000016
8.181714 -44.62749999999994
8.182714 -44.752800000000086
8.183714 -44.87020000000005
8.184714 -44.978599999999894
8.185715 -45.07880000000006
8.186714 -45.17280000000002
8.187715 -45.263099999999845
8.188714 -45.35214999999999
8.189714 -45.44100000000006
8.190714 -45.529200000000124
8.191714 -45.61495000000009
8.192715 -45.69609999999988
8.193714 -45.77069999999999
8.194715 -45.83790000000001
8.195714 -45.898299999999956
8.196714 -45.95305000000011
8.197714 -46.00339999999998
8.198714 -46.049999999999905
8.199715 -46.09244999999994
8.200714 -46.129599999999996
8.201715 -46.16035000000011
8.202714 -46.18445000000009
8.203714 -46.20254999999993
8.204714 -46.2164499999999
8.205714 -46.228350000000056
8.206715 -46.23990000000005
8.207714 -46.251649999999934
8.208714 -46.262550000000005
8.209714 -46.27010000000003
8.210714 -46.271199999999965
8.211715 -46.26379999999996
8.212714 -46.24685000000003
8.213715 -46.22080000000004
8.214714 -46.18764999999997
8.215714 -46.149699999999996
8.216714 -46.10890000000005
8.217714 -46.06614999999999
8.218715 -46.02124999999995
8.219714 -45.97337000000002
8.220715 -45.92154500000006
8.221714 -45.86549499999998
8.222714 -45.80570499999993
8.223714 -45.74302499999999
8.224714 -45.67830000000001
8.225715 -45.611589999999985
8.226714 -45.54172000000001
8.227715 -45.466590000000025
8.228714 -45.38383500000001
8.229714 -45.29177499999998
8.230714 -45.19003
8.231714 -45.079970000000024
8.232715 -44.96432499999999
8.233714 -44.84628999999998
8.234715 -44.72854500000001
8.235714 -44.612275000000004
8.236714 -44.496954999999986
8.237714 -44.38075500000001
8.238714 -44.261315
8.239715 -44.136596499999996
8.240714 -44.005542999999996
8.241714 -43.86817454999999
8.242714 -43.725207999999995
8.243714 -43.577342949999995
8.244715 -43.424709
8.245714 -43.266721
8.246715 -43.102395
8.247714 -42.93105499999999
8.248714 -42.752945
8.249714 -42.569625
8.250714 -42.38367500000002
8.251715 -42.197935
8.252714 -42.014454999999984
8.253715 -41.83368000000004
8.254714 -41.654195
8.255714 -41.47295999999997
8.256714 -41.28643500000001
8.257714 -41.09177
8.258715 -40.88755499999999
8.259714 -40.67420999999999
8.260715 -40.45360000000001
8.261714 -40.22817500000004
8.262714 -40.00002500000001
8.263714 -39.77017499999999
8.264714 -39.53860000000002
8.265715 -39.304794999999935
8.266714 -39.06823499999993
8.267715 -38.82905
8.268714 -38.58835000000006
8.269714 -38.34735000000003
8.270715 -38.106999999999985
8.271714 -37.86709999999997
8.272715 -37.62569999999996
8.273714 -37.37980000000007
8.274714 -37.12620000000007
8.275714 -36.86254999999998
8.276714 -36.58834999999998
8.277715 -36.30544999999996
8.278714 -36.017300000000006
8.279715 -35.72790000000003
8.280714 -35.44055000000001
8.281714 -35.15684999999997
8.282714 -34.87644999999994
8.283714 -34.59715000000002
8.284715 -34.316600000000065
8.285714 -34.03285000000006
8.286715 -33.744799999999884
8.287714 -33.45294999999998
8.288714 -33.15780000000007
8.289714 -32.859650000000016
8.290714 -32.558000000000064
8.291715 -32.2511499999999
8.292714 -31.93729999999995
8.293715 -31.615249999999982
8.294714 -31.285649999999997
8.295714 -30.951100000000014
8.296714 -30.615449999999917
8.297714 -30.28270000000003
8.298715 -29.955499999999997
8.299714 -29.63465000000009
8.300714 -29.31815000000015
8.301714 -29.001749999999976
8.302714 -28.68139999999998
8.303715 -28.35364999999989
8.304714 -28.01714999999989
8.305715 -27.672700000000088
8.306714 -27.322400000000073
8.307714 -26.968949999999975
8.308714 -26.614099999999922
8.309714 -26.258349999999997
8.310715 -25.90120000000012
8.311714 -25.541899999999977
8.312715 -25.18054999999988
8.313714 -24.818650000000066
8.314714 -24.458599999999976
8.315714 -24.102900000000023
8.316714 -23.75290000000002
8.317715 -23.407749999999893
8.318714 -23.06400000000007
8.319715 -22.716900000000102
8.320714 -22.361800000000006
8.321714 -21.995650000000005
8.322714 -21.618149999999904
8.323714 -21.2318999999999
8.324715 -20.84140000000005
8.325714 -20.451450000000087
8.326715 -20.06544999999995
8.327714 -19.684549999999902
8.328714 -19.307800000000103
8.329714 -18.93325000000001
8.330714 -18.558850000000014
8.331715 -18.183700000000066
8.332714 -17.808299999999903
8.333714 -17.433499999999942
8.334714 -17.060150000000085
8.335714 -16.68755000000001
8.336715 -16.31304999999989
8.337714 -15.93324999999996
8.338715 -15.545050000000115
8.339714 -15.147100000000025
8.340714 -14.741100000000007
8.341714 -14.33130000000008
8.342714 -13.923349999999877
8.343715 -13.522499999999923
8.344714 -13.131850000000153
8.345715 -12.75104999999988
8.346714 -12.377049999999848
8.347714 -12.00530000000019
8.348714 -11.631100000000089
8.349714 -11.251649999999975
8.350715 -10.866299999999843
8.351714 -10.476300000000077
8.352715 -10.083649999999972
8.353714 -9.689449999999988
8.354714 -9.293650000000152
8.355714 -8.895050000000056
8.356714 -8.492350000000037
8.357715 -8.08559999999972
8.358714 -7.676549999999921
8.359715 -7.269150000000294
8.360714 -6.8681000000001
8.361714 -6.477149999999793
8.362714 -6.097749999999999
8.363714 -5.7276500000001676
8.364715 -5.361450000000017
8.365714 -4.993000000000011
8.366714 -4.61710000000011
8.367714 -4.231149999999947
8.368714 -3.835599999999981
8.369715 -3.4335999999999394
8.370714 -3.0301499999999675
8.371715 -2.628799999999931
8.372714 -2.231449999999871
8.373714 -1.8382000000000813
8.374714 -1.4480000000000741
8.375714 -1.0598500000000288
8.376715 -0.6738999999998663
8.377714 -0.29169999999981155
8.378715 0.0843500000000108
8.379714 0.4525999999997754
8.380714 0.8137999999997814
8.381714 1.1709000000002106
8.382714 1.5290500000000873
8.383715 1.8938999999999067
8.384714 2.2694499999999924
8.385715 2.6563500000000015
8.386714 3.051400000000232
8.387714 3.449050000000134
8.388714 3.8429999999999023
8.389714 4.227799999999976
8.390715 4.601499999999994
8.391714 4.964899999999883
8.392715 5.320999999999798
8.393714 5.673600000000167
8.394714 6.02490000000018
8.395715 6.375849999999684
8.396714 6.725649999999791
8.397715 7.0732000000000435
8.398714 7.418750000000307
8.399714 7.764099999999982
8.400714 8.112349999999866
8.401714 8.466799999999955
8.402715 8.82915000000005
8.403714 9.197950000000219
8.404715 9.568949999999923
8.405714 9.935900000000025
8.406714 10.292599999999972
8.407714 10.635499999999896
8.408714 10.964299999999955
8.409715 11.282049999999932
8.410714 11.594399999999977
8.411715 11.906950000000263
8.412714 12.223700000000074
8.413714 12.545849999999817
8.414714 12.872149999999976
8.415714 13.20030000000003
8.416715 13.528050000000125
8.417714 13.85445000000006
8.418715 14.180299999999937
8.419714 14.506749999999846
8.420714 14.834199999999923
8.421714 15.161300000000008
8.422714 15.48465000000016
8.423715 15.799850000000093
8.424714 16.1030999999999
8.425714 16.393149999999885
8.426714 16.671799999999973
8.427714 16.943850000000065
8.428715 17.21559999999997
8.429714 17.49274999999998
8.430715 17.77830000000008
8.431714 18.07184999999996
8.432714 18.37014999999994
8.433714 18.668450000000092
8.434714 18.962450000000082
8.435715 19.24979999999993
8.436714 19.53014999999999
8.437715 19.80455000000006
8.438714 20.074649999999963
8.439714 20.34094999999996
8.440714 20.602599999999978
8.441714 20.857950000000013
8.442715 21.10535000000007
8.443714 21.3449000000001
8.444715 21.578949999999892
8.445714 21.81159999999991
8.446714 22.047650000000043
8.447714 22.290649999999985
8.448714 22.54130000000007
8.449715 22.797249999999963
8.450714 23.053649999999966
8.451715 23.30470000000001
8.452714 23.545699999999968
8.453714 23.774800000000116
8.454714 23.99285000000001
8.455714 24.202450000000013
8.456715 24.407350000000065
8.457714 24.61039999999987
8.458714 24.812399999999887
8.459714 25.012800000000052
8.460714 25.21070000000014
8.461715 25.40544999999998
8.462714 25.597599999999975
8.463715 25.789099999999966
8.464714 25.982199999999985
8.465714 26.178150000000063
8.466714 26.37634999999999
8.467714 26.573799999999974
8.468715 26.76615000000004
8.469714 26.949050000000042
8.470715 27.11969999999991
8.471714 27.278249999999893
8.472714 27.427200000000074
8.473714 27.570950000000042
8.474714 27.71429999999988
8.475715 27.860400000000002
8.476714 28.01035
8.477715 28.16295
8.478714 28.315549999999995
8.479714 28.46575000000004
8.480714 28.61210000000003
8.481714 28.754400000000068
8.482715 28.893349999999963
8.483714 29.02939999999991
8.484715 29.16215000000012
8.485714 29.290099999999992
8.486714 29.410899999999984
8.487714 29.522650000000063
8.488714 29.62454999999994
8.489715 29.71794999999996
8.490714 29.806400000000068
8.491714 29.893899999999977
8.492714 29.98415000000001
8.493714 30.07920000000002
8.494715 30.178499999999975
8.495714 30.27949999999998
8.496715 30.378349999999994
8.497714 30.4716
8.498714 30.557100000000016
8.499714 30.634249999999994
8.500714 30.704250000000016
8.501715 30.768700000000003
8.502714 30.828864999999944
8.503715 30.88538500000005
8.504714 30.937980000000053
8.505714 30.986079999999976
8.506714 31.02975499999997
8.507714 31.07003999999998
8.508715 31.10878499999999
8.509714 31.148220000000016
8.510715 31.189944999999998
8.511714 31.233975
8.512714 31.27856000000001
8.513714 31.32058999999999
8.514714 31.356420000000018
8.515715 31.38324000000001
8.516714 31.39984499999997
8.517715 31.406925
8.518714 31.40678000000002
8.519714 31.402399999999997
8.520715 31.396375000000003
8.521714 31.390184999999978
8.522715 31.384129999999992
8.523714 31.377620000000007
8.524714 31.369795000000007
8.525714 31.36006
8.526714 31.34832999999999
8.527715 31.334875
8.528714 31.31978
8.529715 31.302490000000006
8.530714 31.28165
8.531714 31.255339999999993
8.532714 31.221724499999997
8.533714 31.179786500000002
8.534715 31.1298825
8.535714 31.073801500000002
8.536715 31.014317
8.537714 30.954377
8.538714 30.896191
8.539714 30.84060499999999
8.540714 30.786959999999997
8.541715 30.733439999999995
8.542714 30.67781
8.543715 30.618125000000006
8.544714 30.55312
8.545714 30.48238499999999
8.546714 30.406074999999994
8.547714 30.324525
8.548715 30.237985000000027
8.549714 30.14651500000002
8.550714 30.050144999999983
8.551714 29.94923999999999
8.552714 29.844794999999998
8.553715 29.73832000000001
8.554714 29.63161000000001
8.555715 29.526204999999994
8.556714 29.422829999999976
8.557714 29.32106499999999
8.558714 29.219290000000004
8.559714 29.115164999999994
8.560715 29.00627499999998
8.561714 28.89084000000002
8.562715 28.768045000000015
8.563714 28.638215000000024
8.564714 28.502660000000006
8.565714 28.36310500000001
8.566714 28.221265000000045
8.567715 28.078309999999934
8.568714 27.93492499999998
8.569715 27.791350000000005
8.570714 27.647599999999944
8.571714 27.503649999999997
8.572714 27.359350000000056
8.573714 27.21450000000005
8.574715 27.06855000000003
8.575714 26.92049999999998
8.576715 26.768899999999977
8.577714 26.612450000000017
8.578714 26.449800000000018
8.579714 26.280299999999983
8.580714 26.1046
8.581715 25.92404999999997
8.582714 25.740750000000002
8.583714 25.55690000000006
8.584714 25.37439999999993
8.585714 25.194199999999977
8.586715 25.016350000000003
8.587714 24.83994999999996
8.588715 24.663500000000024
8.589714 24.48550000000004
8.590714 24.304599999999937
8.591714 24.11975
8.592714 23.930400000000095
8.593715 23.736450000000005
8.594714 23.537899999999908
8.595715 23.334849999999925
8.596714 23.127600000000072
8.597714 22.91684999999998
8.598714 22.703500000000044
8.599714 22.48895000000004
8.600715 22.27474999999986
8.601714 22.062299999999965
8.602715 21.852450000000093
8.603714 21.645100000000117
8.604714 21.43930000000002
8.605714 21.233249999999884
8.606714 21.024650000000047
8.607715 20.811600000000123
8.608714 20.593199999999896
8.609715 20.369149999999863
8.610714 20.13994999999994
8.611714 19.90695000000011
8.612714 19.671650000000103
8.613714 19.43545000000005
8.614715 19.199249999999992
8.615714 18.963599999999996
8.616714 18.72904999999994
8.617714 18.495799999999896
8.618714 18.263800000000057
8.619715 18.033100000000058
8.620714 17.803549999999973
8.621715 17.57424999999993
8.622714 17.343900000000094
8.623714 17.111099999999983
8.624714 16.874100000000002
8.625714 16.63185000000001
8.626715 16.384299999999858
8.627714 16.132150000000046
8.628715 15.877200000000148
8.629714 15.621449999999973
8.630714 15.366899999999864
8.631714 15.114700000000077
8.632714 14.865300000000031
8.633715 14.618249999999962
8.634714 14.372449999999931
8.635715 14.127050000000036
8.636714 13.881100000000082
8.637714 13.633799999999974
8.638714 13.384850000000037
8.639714 13.134199999999957
8.640715 12.881300000000017
8.641714 12.625750000000089
8.642715 12.367249999999975
8.643714 12.105699999999906
8.644714 11.841850000000008
8.645715 11.576899999999995
8.646714 11.312500000000037
8.647715 11.050299999999964
8.648714 10.79139999999989
8.649714 10.536149999999973
8.650714 10.283649999999998
8.651714 10.032500000000006
8.652715 9.780950000000052
8.653714 9.52740000000011
8.654715 9.271049999999907
8.655714 9.011699999999893
8.656714 8.749750000000036
8.657714 8.48610000000003
8.658714 8.221750000000048
8.659715 7.957050000000077
8.660714 7.692150000000036
8.661715 7.427449999999891
8.662714 7.163250000000003
8.663714 6.900100000000083
8.664714 6.6387499999999084
8.665714 6.379750000000059
8.666715 6.123350000000055
8.667714 5.869199999999908
8.668715 5.616100000000075
8.669714 5.3624500000000115
8.670714 5.106899999999907
8.671714 4.8485500000000625
8.672714 4.58730000000001
8.673715 4.324149999999916
8.674714 4.060500000000085
8.675714 3.797850000000075
8.676714 3.537349999999974
8.677714 3.2794499999998923
8.678715 3.024099999999856
8.679714 2.7707000000000077
8.680715 2.5184500000000747
8.681714 2.2670000000000674
8.682714 2.0163499999999863
8.683714 1.7664500000000305
8.684714 1.517449999999948
8.685715 1.2691000000000439
8.686714 1.020450000000124
8.687715 0.7708499999998369
8.688714 0.5198999999999134
8.689714 0.26730000000016463
8.690714 0.013750000000048446
8.691714 -0.23935000000013112
8.692715 -0.49060000000007015
8.693714 -0.7387999999998798
8.694715 -0.9832999999999024
8.695714 -1.224350000000006
8.696714 -1.4629999999999852
8.697714 -1.7005000000000492
8.698714 -1.9378999999999924
8.699715 -2.175849999999993
8.700714 -2.4143500000000513
8.701715 -2.652850000000109
8.702714 -2.8906500000000155
8.703714 -3.127299999999833
8.704714 -3.362799999999909
8.705714 -3.5974000000001114
8.706715 -3.8312000000000417
8.707714 -4.064200000000046
8.708714 -4.295999999999987
8.709714 -4.525949999999862
8.710714 -4.753300000000064
8.711715 -4.97754999999999
8.712714 -5.198900000000055
8.713715 -5.4181500000000105
8.714714 -5.636449999999946
8.715714 -5.855150000000017
8.716714 -6.074849999999909
8.717714 -6.295350000000075
8.718715 -6.516100000000108
8.719714 -6.735599999999932
8.720715 -6.952699999999979
8.721714 -7.166650000000121
8.722714 -7.377199999999973
8.723714 -7.584849999999962
8.724714 -7.7903000000000695
8.725715 -7.994100000000004
8.726714 -8.196400000000034
8.727715 -8.397199999999987
8.728714 -8.596299999999966
8.729714 -8.793549999999879
8.730714 -8.988999999999873
8.731714 -9.18340000000007
8.732715 -9.37750000000008
8.733714 -9.57175000000001
8.734715 -9.766150000000035
8.735714 -9.95995000000003
8.736714 -10.152149999999999
8.737714 -10.341300000000011
8.738714 -10.526349999999928
8.739715 -10.707249999999945
8.740714 -10.88440000000003
8.741714 -11.058849999999975
8.742714 -11.23210000000003
8.743714 -11.40519999999999
8.744715 -11.578399999999899
8.745714 -11.751400000000086
8.746715 -11.923599999999999
8.747714 -12.094149999999914
8.748714 -12.262550000000093
8.749714 -12.428800000000017
8.750714 -12.593049999999954
8.751715 -12.755499999999968
8.752714 -12.915949999999995
8.753715 -13.073900000000124
8.754714 -13.22855000000008
8.755714 -13.379199999999889
8.756714 -13.525749999999947
8.757714 -13.668800000000111
8.758715 -13.809650000000047
8.759714 -13.949649999999911
8.760715 -14.090200000000003
8.761714 -14.231900000000012
8.762714 -14.374649999999988
8.763714 -14.517399999999963
8.764714 -14.658300000000047
8.765715 -14.796100000000026
8.766714 -14.929999999999977
8.767715 -15.0599500000001
8.768714 -15.186350000000006
8.769714 -15.309799999999907
8.770715 -15.430999999999951
8.771714 -15.549999999999939
8.772715 -15.666599999999974
8.773714 -15.780750000000085
8.774714 -15.892349999999977
8.775714 -16.00214999999995
8.776714 -16.11105000000005
8.777715 -16.219900000000003
8.778714 -16.32944999999993
8.779715 -16.439350000000026
8.780714 -16.548400000000047
8.781714 -16.654850000000046
8.782714 -16.756799999999988
8.783714 -16.853099999999955
8.784715 -16.943649999999995
8.785714 -17.029149999999923
8.786715 -17.111099999999983
8.787714 -17.191300000000094
8.788714 -17.27110000000007
8.789714 -17.351099999999946
8.790714 -17.43099999999987
8.791715 -17.510150000000017
8.792714 -17.588150000000073
8.793715 -17.66465000000005
8.794714 -17.73999999999994
8.795714 -17.814549999999908
8.796714 -17.888199999999998
8.797714 -17.960350000000012
8.798715 -18.02965000000014
8.799714 -18.094700000000074
8.800714 -18.154099999999858
8.801714 -18.207450000000055
8.802714 -18.255699999999987
8.803715 -18.30064999999992
8.804714 -18.34465000000009
8.805715 -18.389600000000023
8.806714 -18.43655000000003
8.807714 -18.485299999999956
8.808714 -18.534449999999936
8.809714 -18.58235000000005
8.810715 -18.62744999999999
8.811714 -18.668749999999935
8.812715 -18.706350000000008
8.813714 -18.740700000000054
8.814714 -18.77220000000004
8.815714 -18.80095
8.816714 -18.826499999999996
8.817715 -18.848249999999997
8.818714 -18.865749999999977
8.819715 -18.879449999999967
8.820714 -18.890799999999977
8.821714 -18.901649999999993
8.822714 -18.91390000000005
8.823714 -18.928950000000018
8.824715 -18.946849999999966
8.825714 -18.965899999999998
8.826715 -18.983500000000017
8.827714 -18.997150000000033
8.828714 -19.00490000000003
8.829714 -19.005999999999972
8.830714 -19.001249999999956
8.831715 -18.992299999999982
8.832714 -18.980850000000025
8.833714 -18.968049999999998
8.834714 -18.954399999999982
8.835714 -18.939710000000044
8.836715 -18.92354000000004
8.837714 -18.905939999999937
8.838715 -18.887594999999948
8.839714 -18.869665000000037
8.840714 -18.853275000000043
8.841714 -18.83874499999999
8.842714 -18.82510500000002
8.843715 -18.810154999999995
8.844714 -18.791109999999943
8.845715 -18.76559499999998
8.846714 -18.732480000000027
8.847714 -18.692435000000053
8.848714 -18.647639999999978
8.849714 -18.601069999999968
8.850715 -18.55551
8.851714 -18.512530000000005
8.852715 -18.472224999999987
8.853714 -18.433525000000017
8.854714 -18.394830000000027
8.855714 -18.354765000000008
8.856714 -18.312709999999996
8.857715 -18.268915000000003
8.858714 -18.223840000000006
8.859715 -18.177554999999987
8.860714 -18.129314999999973
8.861714 -18.077484999999992
8.862714 -18.020180000000032
8.863714 -17.956174999999998
8.864715 -17.88563499999997
8.865714 -17.810359999999996
8.866714 -17.73345000000001
8.867714 -17.658385
8.868714 -17.587805
8.869715 -17.522545000000015
8.870714 -17.46148500000001
8.871715 -17.402065
8.872714 -17.34123999999999
8.873714 -17.27655499999998
8.874714 -17.206930000000007
8.875714 -17.132660000000005
8.876715 -17.054890000000007
8.877714 -16.974809999999998
8.878715 -16.892920000000004
8.879714 -16.808885
8.880714 -16.72189499999999
8.881714 -16.631415
8.882714 -16.537924999999998
8.883715 -16.443139999999996
8.884714 -16.349645500000005
8.885715 -16.259981000000003
8.886714 -16.175519
8.887714 -16.0957495
8.888714 -16.018240499999997
8.889714 -15.939349999999997
8.890715 -15.855455
8.891714 -15.764187500000002
8.892715 -15.665167500000003
8.893714 -15.5599655
8.894714 -15.451331500000002
8.895715 -15.3420685
8.896714 -15.234024499999999
8.897715 -15.127663000000002
8.898714 -15.0223315
8.899714 -14.917039999999993
8.900714 -14.811309999999999
8.901714 -14.705605000000002
8.902715 -14.601165000000005
8.903714 -14.499295000000004
8.904715 -14.400410000000003
8.905714 -14.303405000000001
8.906714 -14.205699999999991
8.907714 -14.103949999999987
8.908714 -13.995285000000013
8.909715 -13.87846500000001
8.910714 -13.754469999999989
8.911715 -13.62628499999999
8.912714 -13.497854999999998
8.913714 -13.372745000000009
8.914714 -13.252965000000017
8.915714 -13.138470000000002
8.916715 -13.027514999999983
8.917714 -12.917630000000004
8.918715 -12.806720000000022
8.919714 -12.693844999999998
8.920714 -12.579234999999992
8.921714 -12.463795000000003
8.922714 -12.348219999999992
8.923715 -12.232174999999993
8.924714 -12.114250000000002
8.925714 -11.992454999999994
8.926714 -11.865209999999994
8.927714 -11.732384999999997
8.928715 -11.595735000000019
8.929714 -11.458595000000004
8.930715 -11.324789999999979
8.931714 -11.197314999999985
8.932714 -11.077150000000014
8.933714 -10.962925000000027
8.934714 -10.851489999999997
8.935715 -10.739009999999977
8.936714 -10.622409999999984
8.937715 -10.500264999999988
8.938714 -10.373049999999996
8.939714 -10.242550000000033
8.940714 -10.110765000000002
8.941714 -9.979005
8.942715 -9.847360000000016
8.943714 -9.714995000000004
8.944715 -9.581030000000009
8.945714 -9.445334999999988
8.946714 -9.309124999999987
8.947714 -9.174759999999987
8.948714 -9.044844999999984
8.949715 -8.92111499999999
8.950714 -8.80346500000003
8.951715 -8.68961500000002
8.952714 -8.575824999999988
8.953714 -8.458154999999977
8.954714 -8.333755000000014
8.955714 -8.2019
8.956715 -8.064184999999942
8.957714 -7.923785000000031
8.958714 -7.784040000000016
8.959714 -7.647420000000005
8.960714 -7.514794999999991
8.961715 -7.385339999999972
8.962714 -7.257565000000008
8.963715 -7.130160000000038
8.964714 -7.002800000000062
8.965714 -6.876369999999926
8.966714 -6.752275000000002
8.967714 -6.631440000000061
8.968715 -6.513619999999956
8.969714 -6.397020000000006
8.970715 -6.278605000000023
8.971714 -6.155434999999959
8.972714 -6.0257999999999665
8.973714 -5.890059999999996
8.974714 -5.750635000000004
8.975715 -5.6113550000000405
8.976714 -5.476085000000013
8.977715 -5.347329999999973
8.978714 -5.225464999999985
8.979714 -5.108865000000035
8.980714 -4.994775000000031
8.981714 -4.8804549999999915
8.982715 -4.764230000000018
8.983714 -4.645899999999957
8.984715 -4.526599999999954
8.985714 -4.40762500000004
8.986714 -4.289574999999987
8.987714 -4.171954999999949
8.988714 -4.053209999999984
8.989715 -3.9314850000000434
8.990714 -3.805710000000066
8.991714 -3.676579999999964
8.992714 -3.5464299999999476
8.993714 -3.418560000000015
8.994715 -3.2962499999999832
8.995714 -3.181275000000046
8.996715 -3.0732500000000065
8.997714 -2.969899999999935
8.998714 -2.867800000000073
8.999714 -2.763500000000068
9.000714 -2.655049999999992
9.001715 -2.542449999999932
9.002714 -2.4273000000000002
9.003715 -2.31195
9.004714 -2.1984499999999803
9.005714 -2.0874500000000324
9.006714 -1.9782500000000043
9.007714 -1.8695499999999734
9.008715 -1.7600500000000165
9.009714 -1.6494000000000577
9.010715 -1.5386499999999783
9.011714 -1.429999999999921
9.012714 -1.3255999999999686
9.013714 -1.2265500000000622
9.014714 -1.132200000000024
9.015715 -1.0403499999999712
9.016714 -0.9476500000000186
9.017715 -0.8511499999999845
9.018714 -0.7494499999999987
9.019714 -0.6429500000000241
9.020715 -0.5339999999999512
9.021714 -0.4259500000000117
9.022715 -0.32160000000003297
9.023714 -0.2224000000000323
9.024714 -0.12794999999996004
9.025714 -0.03654999999993039
9.026714 0.05399999999993951
9.027715 0.14529999999993506
9.028714 0.23729999999999585
9.029715 0.32890000000000696
9.030714 0.4183500000000222
9.031714 0.5044000000000055
9.032714 0.5870500000000438
9.033714 0.6677000000000072
9.034715 0.7487999999999939
9.035714 0.8326500000000077
9.036715 0.9204999999999977
9.037714 1.0117500000000197
9.038714 1.1039999999999488
9.039714 1.1941500000000291
9.040714 1.279500000000034
9.041715 1.3587499999999537
9.042714 1.4325499999999665
9.043715 1.503349999999997
9.044714 1.5740499999999935
9.045714 1.6468500000000121
9.046714 1.7225500000000658
9.047714 1.8002999999999942
9.048715 1.8779000000000017
9.049714 1.953150000000032
9.050714 2.025050000000004
9.051714 2.09384999999996
9.052714 2.161149999999924
9.053715 2.229000000000033
9.054714 2.298750000000009
9.055715 2.3704499999999995
9.056714 2.442400000000032
9.057714 2.512150000000008
9.058714 2.577299999999977
9.059714 2.6366949999999565
9.060715 2.6912950000000135
9.061714 2.743439999999993
9.062715 2.796155000000036
9.063714 2.851850000000055
9.064714 2.911314999999928
9.065714 2.9734799999999417
9.066714 3.0359250000000504
9.067715 3.0957649999999863
9.068714 3.1510799999999626
9.069715 3.201745000000044
9.070714 3.2492000000000285
9.071714 3.2958599999999802
9.072714 3.3439599999999894
9.073714 3.3943449999999755
9.074715 3.4462649999999866
9.075714 3.4977650000000278
9.076715 3.5465250000000017
9.077714 3.5911799999999854
9.078714 3.6318799999999865
9.079714 3.670295000000011
9.080714 3.7090350000000374
9.081715 3.750204999999982
9.082714 3.7945349999999634
9.083714 3.8409600000000736
9.084714 3.8868300000000597
9.085714 3.9292499999999535
9.086715 3.966270000000001
9.087714 3.9976100000000194
9.088715 4.024944999999995
9.089714 4.051205000000016
9.090714 4.07923499999999
9.091714 4.110624999999982
9.092714 4.145134999999998
9.093715 4.180799999999995
9.094714 4.214974999999961
9.095715 4.245529999999994
9.096714 4.271700000000028
9.097714 4.294560000000017
9.098714 4.316305000000038
9.099714 4.33908000000002
9.100715 4.36399499999995
9.101714 4.39053499999998
9.102715 4.416705000000014
9.103714 4.4399849999999725
9.104714 4.458564999999977
9.105714 4.472210000000011
9.106714 4.482640000000055
9.107715 4.49274500000001
9.108714 4.50541499999995
9.109715 4.522319999999969
9.110714 4.543085000000002
9.111714 4.565480000000028
9.112714 4.586345000000009
9.113714 4.602925000000025
9.114715 4.613865000000026
9.115714 4.6198249999999765
9.116714 4.623059999999974
9.117714 4.626229999999971
9.118714 4.631235000000008
9.119715 4.6384500000000175
9.120714 4.646670000000002
9.121715 4.653749999999988
9.122714 4.65779999999998
9.123714 4.658290000000018
9.124714 4.656335000000023
9.125714 4.654235000000001
9.126715 4.654469999999973
9.127714 4.658384999999985
9.128715 4.665485000000022
9.129714 4.673540000000014
9.130714 4.679334999999973
9.131714 4.679984999999978
9.132714 4.674194999999999
9.133715 4.662740000000017
9.134714 4.648205000000027
9.135715 4.633885000000001
9.136714 4.622384999999983
9.137714 4.614729999999995
9.138714 4.610005000000011
9.139714 4.606040000000024
9.140715 4.6005
9.141714 4.59195499999997
9.142715 4.580570000000013
9.143714 4.567860000000016
9.144714 4.555839999999993
9.145715 4.545879999999979
9.146714 4.5378950000000104
9.147715 4.530159999999996
9.148714 4.5200100000000045
9.149714 4.505085000000011
9.150714 4.484364999999971
9.151714 4.458799999999992
9.152715 4.431165000000001
9.153714 4.404879999999993
9.154715 4.3827100000000225
9.155714 4.365735000000023
9.156714 4.352909999999965
9.157714 4.341594999999987
9.158714 4.328715000000019
9.159715 4.3120450000000154
9.160714 4.291000000000017
9.161715 4.266670000000004
9.162714 4.241054999999964
9.163714 4.216050000000003
9.164714 4.192445000000041
9.165714 4.1694599999999875
9.166715 4.145289999999986
9.167714 4.118099999999994
9.168715 4.08699499999999
9.169714 4.052764999999984
9.170714 4.017769999999999
9.171714 3.984990000000009
9.172714 3.956839999999994
9.173715 3.9340950000000228
9.174714 3.9154449999999943
9.175714 3.8979549999999716
9.176714 3.8782150000000057
9.177714 3.853630000000014
9.178715 3.8233099999999967
9.179714 3.788315000000011
9.180715 3.751065000000015
9.181714 3.7141149999999916
9.182714 3.6790249999999953
9.183714 3.6458699999999866
9.184714 3.613394999999993
9.185715 3.579795000000028
9.186714 3.5438000000000045
9.187715 3.5054749999999677
9.188714 3.4663350000000217
9.189714 3.4286650000000125
9.190714 3.3944849999999795
9.191714 3.3644750000000245
9.192715 3.3375100000000018
9.193714 3.3110149999999656
9.194715 3.281865
9.195714 3.2476850000000104
9.196714 3.2078899999999924
9.197714 3.1638650000000066
9.198714 3.1183049999999968
9.199715 3.0742250000000135
9.200714 3.033710000000011
9.201715 2.9971349999999632
9.202714 2.963215000000019
9.203714 2.929730000000028
9.204714 2.894714999999992
9.205714 2.857274999999975
9.206715 2.8179450000000075
9.207714 2.7783900000000283
9.208714 2.7403699999999866
9.209714 2.70476999999999
9.210714 2.670990000000007
9.211715 2.6370649999999958
9.212714 2.6005300000000053
9.213715 2.559460000000008
9.214714 2.513454999999976
9.215714 2.4639549999999883
9.216714 2.413730000000013
9.217714 2.3658500000000138
9.218715 2.322499999999998
9.219714 2.2841249999999875
9.220715 2.249364999999995
9.221714 2.2157249999999946
9.222714 2.1806899999999954
9.223714 2.1427950000000187
9.224714 2.1020750000000104
9.225715 2.0598799999999984
9.226714 2.018074999999989
9.227715 1.9779749999999972
9.228714 1.93964
9.229714 1.90177499999999
9.230714 1.8623550000000135
9.231714 1.8196500000000009
9.232715 1.7731199999999847
9.233714 1.7238450000000085
9.234715 1.6742049999999946
9.235714 1.6269850000000035
9.236714 1.5842050000000087
9.237714 1.546274999999998
9.238714 1.5118350000000065
9.239715 1.4783599999999972
9.240714 1.4431450000000017
9.241714 1.4044449999999886
9.242714 1.362140000000004
9.243714 1.3175050000000053
9.244715 1.2725949999999997
9.245714 1.2291950000000103
9.246715 1.1879349999999915
9.247714 1.1481000000000035
9.248714 1.1080400000000037
9.249714 1.0660749999999832
9.250714 1.0214049999999943
9.251715 0.9746850000000004
9.252714 0.9278450000000087
9.253715 0.8832900000000157
9.254714 0.8428700000000017
9.255714 0.8070149999999829
9.256714 0.7744749999999889
9.257714 0.7427650000000177
9.258715 0.709165000000009
9.259714 0.6717849999999908
9.260715 0.6302499999999868
9.261714 0.5857649999999959
9.262714 0.5404600000000074
9.263714 0.4963750000000012
9.264714 0.4546249999999889
9.265715 0.4149400000000086
9.266714 0.37598500000001706
9.267715 0.3361449999999839
9.268714 0.29442999999998354
9.269714 0.25106500000000603
9.270715 0.20749500000000198
9.271714 0.16577499999999995
9.272715 0.12753500000001367
9.273714 0.09322500000000147
9.274714 0.061779999999990454
9.275714 0.030894999999996932
9.276714 -0.0020500000000051727
9.277715 -0.038964999999994976
9.278714 -0.08026499999998389
9.279715 -0.12477000000000321
9.280714 -0.17021000000001613
9.281714 -0.21415999999999796
9.282714 -0.255069999999984
9.283714 -0.2927250000000093
9.284715 -0.328140000000008
9.285714 -0.36292499999998706
9.286715 -0.3984399999999982
9.287714 -0.43504500000001234
9.288714 -0.47197000000000555
9.289714 -0.5078149999999991
9.290714 -0.541265
9.291715 -0.5719349999999852
9.292714 -0.6007850000000003
9.293715 -0.6298450000000004
9.294714 -0.6614449999999992
9.295714 -0.6972700000000076
9.296714 -0.7375750000000042
9.297714 -0.7810050000000038
9.298715 -0.8250799999999849
9.299714 -0.8670950000000008
9.300714 -0.9051200000000006
9.301714 -0.9386350000000019
9.302714 -0.9686300000000172
9.303715 -0.996979999999992
9.304714 -1.0255649999999819
9.305715 -1.055505
9.306714 -1.0867950000000015
9.307714 -1.1185500000000097
9.308714 -1.1496699999999966
9.309714 -1.1795699999999796
9.310715 -1.208670000000015
9.311714 -1.2383300000000028
9.312715 -1.2702099999999887
9.313714 -1.3054850000000047
9.314714 -1.3441150000000155
9.315714 -1.3846400000000003
9.316714 -1.424609999999991
9.317715 -1.4614349999999936
9.318714 -1.4933049999999977
9.319715 -1.5199850000000101
9.320714 -1.5428299999999942
9.321714 -1.5642150000000008
9.322714 -1.586695000000012
9.323714 -1.6119949999999876
9.324715 -1.640525000000002
9.325714 -1.6714650000000144
9.326715 -1.7033199999999915
9.327714 -1.734739999999994
9.328714 -1.7651449999999975
9.329714 -1.7948899999999923
9.330714 -1.8249149999999963
9.331715 -1.8560350000000048
9.332714 -1.8882800000000068
9.333714 -1.92069
9.334714 -1.9514850000000064
9.335714 -1.9787899999999932
9.336715 -2.0016099999999906
9.337714 -2.020295000000009
9.338715 -2.036650000000013
9.339714 -2.053439999999992
9.340714 -2.0733899999999865
9.341714 -2.098200000000012
9.342714 -2.1279700000000155
9.343715 -2.1612500000000017
9.344714 -2.19571
9.345715 -2.2289799999999826
9.346714 -2.259524999999969
9.347714 -2.287074999999996
9.348714 -2.312335000000023
9.349714 -2.3364300000000213
9.350715 -2.360249999999991
9.351714 -2.3838850000000056
9.352715 -2.406610000000014
9.353714 -2.427534999999972
9.354714 -2.446185
9.355714 -2.4630700000000116
9.356714 -2.479789999999989
9.357715 -2.498530000000004
9.358714 -2.5212499999999887
9.359715 -2.54884500000001
9.360714 -2.580604999999998
9.361714 -2.6142900000000138
9.362714 -2.6469350000000222
9.363714 -2.6757349999999986
9.364715 -2.6990649999999743
9.365714 -2.7170199999999607
9.366714 -2.731175000000039
9.367714 -2.743860000000006
9.368714 -2.757224999999988
9.369715 -2.7725750000000184
9.370714 -2.790124999999975
9.371715 -2.80930999999999
9.372714 -2.8294050000000124
9.373714 -2.850125000000009
9.374714 -2.8719200000000034
9.375714 -2.8957599999999797
9.376715 -2.9224650000000008
9.377714 -2.951990000000029
9.378715 -2.9830749999999826
9.379714 -3.013340000000003
9.380714 -3.0400250000000173
9.381714 -3.060910000000005
9.382714 -3.0752700000000015
9.383715 -3.084259999999988
9.384714 -3.090479999999984
9.385715 -3.0972800000000045
9.386714 -3.1075650000000206
9.387714 -3.122929999999991
9.388714 -3.1433100000000014
9.389714 -3.1673150000000123
9.390715 -3.1930349999999796
9.391714 -3.21878999999998
9.392715 -3.2437300000000278
9.393714 -3.2678449999999892
9.394714 -3.291524999999998
9.395715 -3.314880000000004
9.396714 -3.3372999999999737
9.397715 -3.357490000000006
9.398714 -3.3739500000000247
9.399714 -3.385775000000002
9.400714 -3.3933700000000115
9.401714 -3.3986550000000144
9.402715 -3.4047049999999954
9.403714 -3.4147599999999763
9.404715 -3.431129999999964
9.405714 -3.45441499999999
9.406714 -3.4832399999999963
9.407714 -3.5147650000000135
9.408714 -3.545660000000032
9.409715 -3.573300000000003
9.410714 -3.596375
9.411715 -3.615020000000005
9.412714 -3.6303849999999755
9.413714 -3.6438499999999916
9.414714 -3.6563299999999974
9.415714 -3.66794499999999
9.416715 -3.6784200000000276
9.417714 -3.687640000000006
9.418715 -3.6962350000000095
9.419714 -3.7057999999999964
9.420714 -3.7185149999999743
9.421714 -3.736374999999993
9.422714 -3.760305
9.423715 -3.7895050000000263
9.424714 -3.821379999999989
9.425714 -3.8523200000000006
9.426714 -3.878840000000024
9.427714 -3.8987299999999974
9.428715 -3.9116949999999733
9.429714 -3.919259999999973
9.430715 -3.9241750000000226
9.431714 -3.9293650000000144
9.432714 -3.9369599999999805
9.433714 -3.947785000000007
9.434714 -3.9616100000000163
9.435715 -3.9777249999999817
9.436714 -3.9956099999999877
9.437715 -4.0153250000000105
9.438714 -4.03742000000002
9.439714 -4.062454999999993
9.440714 -4.090134999999977
9.441714 -4.118960000000027
9.442715 -4.14634500000002
9.443714 -4.16927499999999
9.444715 -4.185430000000013
9.445714 -4.19407000000001
9.446714 -4.196494999999991
9.447714 -4.195840000000006
9.448714 -4.196049999999991
9.449715 -4.200569999999971
9.450714 -4.211394999999998
9.451715 -4.228625000000019
9.452714 -4.250719999999985
9.453714 -4.275444999999982
9.454714 -4.300775000000033
9.455714 -4.325435000000028
9.456715 -4.349114999999994
9.457714 -4.372025
9.458714 -4.3941399999999735
9.459714 -4.4147449999999955
9.460714 -4.432539999999971
9.461715 -4.446089999999951
9.462714 -4.454515000000027
9.463715 -4.458474999999989
9.464714 -4.460290000000023
9.465714 -4.463270000000085
9.466714 -4.470954999999996
9.467714 -4.485664999999937
9.468715 -4.507695000000034
9.469714 -4.535404999999986
9.470715 -4.565530000000002
9.471714 -4.594350000000028
9.472714 -4.619124999999999
9.473714 -4.638639999999996
9.474714 -4.653214999999957
9.475715 -4.664250000000012
9.476714 -4.673329999999986
9.477715 -4.681525000000026
9.478714 -4.689115000000056
9.479714 -4.695914999999946
9.480714 -4.701969999999951
9.481714 -4.708070000000037
9.482715 -4.715984999999981
9.483714 -4.728045000000018
9.484715 -4.746065000000004
9.485714 -4.770604999999959
9.486714 -4.800314999999985
9.487714 -4.831980000000007
9.488714 -4.861595000000066
9.489715 -4.885624999999977
9.490714 -4.902064999999945
9.491714 -4.9110500000000386
9.492714 -4.9147750000000725
9.493714 -4.916404999999978
9.494715 -4.91891999999999
9.495714 -4.924275000000016
9.496715 -4.933029999999987
9.497714 -4.944624999999974
9.498714 -4.958174999999954
9.499714 -4.973310000000019
9.500714 -4.990260000000031
9.501715 -5.009679999999975
9.502714 -5.032030000000007
9.503715 -5.056705000000029
9.504714 -5.081834999999969
9.505714 -5.10460499999997
9.506714 -5.121850000000018
9.507714 -5.13155000000003
9.508715 -5.134000000000041
9.509714 -5.131299999999988
9.510715 -5.127199999999978
9.511714 -5.12580000000002
9.512714 -5.130149999999986
9.513714 -5.141650000000005
9.514714 -5.159400000000029
9.515715 -5.181200000000004
9.516714 -5.204499999999969
9.517715 -5.227099999999957
9.518714 -5.248149999999979
9.519714 -5.267650000000037
9.520715 -5.285849999999998
9.521714 -5.302699999999976
9.522715 -5.317100000000029
9.523714 -5.327600000000054
9.524714 -5.333049999999961
9.525714 -5.333099999999934
9.526714 -5.329199999999992
9.527715 -5.324450000000064
9.528714 -5.322599999999997
9.529715 -5.326949999999962
9.530714 -5.339000000000038
9.531714 -5.358049999999985
9.532714 -5.381500000000046
9.533714 -5.405450000000016
9.534715 -5.426349999999944
9.535714 -5.442050000000007
9.536715 -5.452100000000009
9.537714 -5.457599999999975
9.538714 -5.460450000000037
9.539714 -5.462199999999983
9.540714 -5.46365
9.541715 -5.464800000000002
9.542714 -5.4651499999999915
9.543715 -5.4651499999999915
9.544714 -5.465999999999978
9.545714 -5.4695000000000435
9.546714 -5.477800000000012
9.547714 -5.492249999999952
9.548715 -5.512250000000007
9.549714 -5.535250000000044
9.550714 -5.557550000000015
9.551714 -5.575049999999998
9.552714 -5.584749999999923
9.553715 -5.585949999999985
9.554714 -5.580200000000063
9.555715 -5.5705000000000515
9.556714 -5.560449999999963
9.557714 -5.552999999999981
9.558714 -5.549500000000003
9.559714 -5.549899999999965
9.560715 -5.553149999999989
9.561714 -5.558249999999994
9.562715 -5.564800000000016
9.563714 -5.573000000000036
9.564714 -5.583400000000027
9.565714 -5.595899999999952
9.566714 -5.609150000000004
9.567715 -5.620750000000056
9.568714 -5.627849999999962
9.569715 -5.6278999999999355
9.570714 -5.620000000000017
9.571714 -5.605550000000077
9.572714 -5.587749999999992
9.573714 -5.570899999999927
9.574715 -5.5588500000000245
9.575714 -5.553800000000081
9.576715 -5.555849999999956
9.577714 -5.563049999999983
9.578714 -5.572550000000013
9.579714 -5.581450000000012
9.580714 -5.587850000000026
9.581715 -5.591049999999989
9.582714 -5.591299999999945
9.583714 -5.588999999999941
9.584714 -5.583950000000084
9.585714 -5.575700000000003
9.586715 -5.563349999999998
9.587714 -5.546450000000046
9.588715 -5.525849999999961
9.589714 -5.503749999999971
9.590714 -5.483599999999995
9.591714 -5.468850000000039
9.592714 -5.461549999999979
9.593715 -5.462099999999949
9.594714 -5.468400000000016
9.595715 -5.476600000000036
9.596714 -5.482550000000027
9.597714 -5.482799999999982
9.598714 -5.4758000000000235
9.599714 -5.461600000000039
9.600715 -5.442099999999981
9.601714 -5.419749999999949
9.602715 -5.39640000000001
9.603714 -5.373300000000025
9.604714 -5.350699999999951
9.605714 -5.328850000000003
9.606714 -5.308400000000011
9.607715 -5.290250000000024
9.608714 -5.275950000000005
9.609715 -5.266649999999956
9.610714 -5.262250000000017
9.611714 -5.261200000000049
9.612714 -5.260300000000003
9.613714 -5.2556500000000215
9.614715 -5.243700000000066
9.615714 -5.2224999999999495
9.616714 -5.192499999999954
9.617714 -5.156150000000006
9.618714 -5.117250000000011
9.619715 -5.0797
9.620714 -5.046350000000032
9.621715 -5.018749999999988
9.622714 -4.9965499999998775
9.623714 -4.978549999999984
9.624714 -4.963399999999979
9.625714 -4.949800000000025
9.626715 -4.9369500000000235
9.627714 -4.924199999999969
9.628715 -4.910600000000015
9.629714 -4.894450000000015
9.630714 -4.873799999999956
9.631714 -4.846499999999927
9.632714 -4.811400000000014
9.633715 -4.7688500000000325
9.634714 -4.721050000000039
9.635715 -4.671800000000115
9.636714 -4.62520000000001
9.637714 -4.584899999999885
9.638714 -4.552700000000007
9.639714 -4.528250000000039
9.640715 -4.509450000000046
9.641714 -4.492900000000084
9.642715 -4.47529999999998
9.643714 -4.454249999999958
9.644714 -4.428249999999939
9.645715 -4.396949999999935
9.646714 -4.360649999999959
9.647715 -4.319650000000029
9.648714 -4.274500000000028
9.649714 -4.225499999999973
9.650714 -4.173350000000013
9.651714 -4.119699999999976
9.652715 -4.066949999999986
9.653714 -4.017849999999982
9.654715 -3.9745500000000487
9.655714 -3.9384500000001417
9.656714 -3.9093999999999935
9.657714 -3.885
9.658714 -3.8616499999999734
9.659715 -3.8353999999999124
9.660714 -3.802850000000045
9.661715 -3.762250000000078
9.662714 -3.713449999999917
9.663714 -3.6579499999999863
9.664714 -3.5982500000000113
9.665714 -3.536999999999985
9.666715 -3.476250000000042
9.667714 -3.417650000000008
9.668715 -3.362200000000051
9.669714 -3.3100999999998924
9.670714 -3.261649999999894
9.671714 -3.217200000000045
9.672714 -3.17640000000001
9.673715 -3.138549999999983
9.674714 -3.102050000000113
9.675714 -3.06425000000006
9.676714 -3.022299999999936
9.677714 -2.9737000000000164
9.678715 -2.9167999999999554
9.679714 -2.8515999999999266
9.680715 -2.7801000000000906
9.681714 -2.705300000000084
9.682714 -2.6307999999999194
9.683714 -2.5600499999998623
9.684714 -2.4951000000000487
9.685715 -2.4366000000001358
9.686714 -2.3840000000000665
9.687715 -2.3355499999998948
9.688714 -2.2890499999999108
9.689714 -2.2424499999999794
9.690714 -2.194150000000075
9.691714 -2.14300000000011
9.692715 -2.088150000000011
9.693714 -2.0288000000000252
9.694715 -1.964349999999948
9.695714 -1.8945499999999116
9.696714 -1.8198000000000518
9.697714 -1.7413000000000844
9.698714 -1.6611999999999183
9.699715 -1.5823999999999352
9.700714 -1.5077999999999967
9.701715 -1.4394000000000906
9.702714 -1.3778000000000747
9.703714 -1.3220999999999026
9.704714 -1.269849999999996
9.705714 -1.2177999999999842
9.706715 -1.1624999999999484
9.707714 -1.10144999999999
9.708714 -1.0338500000000097
9.709714 -0.9598500000001022
9.710714 -0.8807499999999302
9.711715 -0.7983999999999075
9.712714 -0.7145000000000068
9.713715 -0.6306000000001061
9.714714 -0.547449999999984
9.715714 -0.4657499999999662
9.716714 -0.38650000000004653
9.717714 -0.31049999999997746
9.718715 -0.23860000000000547
9.719714 -0.17130000000004086
9.720715 -0.10809999999999986
9.721714 -0.047499999999978115
9.722714 0.013400000000059198
9.723714 0.07779999999998899
9.724714 0.14834999999997767
9.725715 0.22650000000012938
9.726714 0.31189999999993445
9.727715 0.4027999999999671
9.728714 0.4959500000000297
9.729714 0.5879500000000037
9.730714 0.6765000000000589
9.731714 0.7606000000000279
9.732715 0.840400000000005
9.733714 0.9172499999999737
9.734715 0.9926999999999853
9.735714 1.0676499999999132
9.736714 1.1427499999999355
9.737714 1.2180000000000524
9.738714 1.2932999999999695
9.739715 1.3693500000000123
9.740714 1.4473000000000957
9.741714 1.5289499999999665
9.742714 1.6156499999999547
9.743714 1.7075499999999812
9.744715 1.803700000000026
9.745714 1.9015000000000697
9.746715 1.9973999999998993
9.747714 2.0881999999999845
9.748714 2.172300000000127
9.749714 2.2500999999999425
9.750714 2.323549999999966
9.751715 2.3959999999999955
9.752714 2.4706499999999076
9.753715 2.5494000000000905
9.754714 2.6328500000000545
9.755714 2.7200999999999267
9.756714 2.8096999999999497
9.757714 2.900249999999993
9.758715 2.991199999999999
9.759714 3.08315
9.760715 3.176749999999999
9.761714 3.272449999999934
9.762714 3.369800000000041
9.763714 3.4666000000000903
9.764714 3.5602000000000897
9.765715 3.6483500000000086
9.766714 3.729999999999879
9.767715 3.806500000000032
9.768714 3.8808500000001023
9.769714 3.9566499999999296
9.770715 4.0372500000000064
9.771714 4.124450000000078
9.772715 4.217599999999967
9.773714 4.314249999999922
9.774714 4.411300000000014
9.775714 4.5061000000000755
9.776714 4.597500000000018
9.777715 4.685850000000006
9.778714 4.772899999999983
9.779715 4.860500000000018
9.780714 4.949349999999915
9.781714 5.038899999999964
9.782714 5.127600000000114
9.783714 5.213450000000029
9.784715 5.295649999999958
9.785714 5.375249999999866
9.786715 5.454599999999907
9.787714 5.53705000000005
9.788714 5.625350000000064
9.789714 5.720200000000099
9.790714 5.8199499999999835
9.791715 5.921149999999972
9.792714 6.019850000000063
9.793715 6.113099999999899
9.794714 6.199949999999982
9.795714 6.281699999999973
9.796714 6.3614499999999765
9.797714 6.44249999999999
9.798715 6.526750000000053
9.799714 6.614100000000047
9.800714 6.7026999999999015
9.801714 6.790450000000031
9.802714 6.87550000000002
9.803715 6.957550000000028
9.804714 7.038399999999973
9.805715 7.120700000000022
9.806714 7.206750000000005
9.807714 7.297249999999901
9.808714 7.390850000000074
9.809714 7.484299999999979
9.810715 7.573900000000002
9.811714 7.657250000000018
9.812715 7.734249999999908
9.813714 7.807200000000021
9.814714 7.879950000000066
9.815714 7.956300000000037
9.816714 8.038349999999959
9.817715 8.125649999999977
9.818714 8.215700000000023
9.819715 8.304899999999996
9.820714 8.390250000000002
9.821714 8.470750000000043
9.822714 8.547499999999978
9.823714 8.62314999999997
9.824715 8.700500000000023
9.825714 8.780950000000006
9.826715 8.863800000000026
9.827714 8.946500000000038
9.828714 9.026099999999946
9.829714 9.10044999999993
9.830714 9.16945000000004
9.831715 9.235600000000003
9.832714 9.302549999999979
9.833714 9.3737
9.834714 9.450849999999983
9.835714 9.533049999999998
9.836715 9.617099999999992
9.837714 9.698700000000063
9.838715 9.774650000000072
9.839714 9.84384999999999
9.840714 9.907799999999984
9.841714 9.97014999999995
9.842714 10.03454999999997
9.843715 10.103350000000011
9.844714 10.176500000000019
9.845715 10.251750000000047
9.846714 10.325800000000017
9.847714 10.395899999999981
9.848714 10.461199999999957
9.849714 10.523099999999989
9.850715 10.584700000000005
9.851714 10.648899999999955
9.852715 10.716899999999983
9.853714 10.787900000000082
9.854714 10.858650000000052
9.855714 10.925249999999952
9.856714 10.984999999999987
9.857715 11.037549999999996
9.858714 11.085249999999956
9.859715 11.132149999999989
9.860714 11.182800000000045
9.861714 11.239850000000025
9.862714 11.303150000000015
9.863714 11.369949999999983
9.864715 11.436150000000007
9.865714 11.498100000000012
9.866714 11.554099999999938
9.867714 11.604850000000027
9.868714 11.653049999999984
9.869715 11.701950000000005
9.870714 11.753300000000038
9.871715 11.806919999999936
9.872714 11.860535000000025
9.873714 11.910960000000026
9.874714 11.955899999999998
9.875714 11.995109999999968
9.876715 12.030964999999986
9.877714 12.067425000000016
9.878715 12.10826499999998
9.879714 12.155575000000022
9.880714 12.208569999999987
9.881714 12.263799999999957
9.882714 12.316460000000045
9.883715 12.36242000000002
9.884714 12.399955000000004
9.885715 12.430174999999988
9.886714 12.456529999999976
9.887714 12.483170000000039
9.888714 12.513114999999994
9.889714 12.547149999999998
9.890715 12.583680000000012
9.891714 12.619814999999996
9.892715 12.652970000000002
9.893714 12.682285000000004
9.894714 12.709060000000004
9.895715 12.736164999999989
9.896714 12.766479999999984
9.897715 12.80128499999999
9.898714 12.839375000000011
9.899714 12.87721000000001
9.900714 12.910339999999989
9.901714 12.935255000000009
9.902715 12.950924999999975
9.903714 12.959354999999986
9.904715 12.964875000000003
9.905714 12.972389999999987
9.906714 12.985430000000008
9.907714 13.004875000000027
9.908714 13.028804999999991
9.909715 13.053554999999973
9.910714 13.075515000000001
9.911715 13.092650000000013
9.912714 13.105175000000013
9.913714 13.115184999999999
9.914714 13.125314999999985
9.915714 13.137170000000015
9.916715 13.15034500000002
9.917714 13.162474999999993
9.918715 13.170389999999982
9.919714 13.171800000000006
9.920714 13.166585000000005
9.921714 13.157244999999987
9.922714 13.148119999999999
9.923715 13.143674999999998
9.924714 13.146690000000008
9.925714 13.157025
9.926714 13.17162499999999
9.927714 13.185699999999997
9.928715 13.194604999999997
9.929714 13.195585000000007
9.930715 13.188575000000002
9.931714 13.175909999999998
9.932714 13.161000000000008
9.933714 13.146654999999996
9.934714 13.133909999999998
9.935715 13.121835
9.936714 13.108355000000001
9.937715 13.091679999999997
9.938714 13.071614999999994
9.939714 13.049950000000003
9.940714 13.029860000000005
9.941714 13.014473
9.942715 13.005245999999998
9.943714 13.0010125
9.944715 12.998093499999996
9.945714 12.991547
9.946714 12.977049000000001
9.947714 12.952537499999996
9.948714 12.91896545
9.949715 12.8798715
9.950714 12.839907550000001
9.951715 12.8030335
9.952714 12.771160999999998
9.953714 12.743760000000002
9.954714 12.718568999999999
9.955714 12.693000999999999
9.956715 12.665493499999997
9.957714 12.636159000000005
9.958714 12.606535000000008
9.959714 12.57840999999999
9.960714 12.552509999999995
9.961715 12.52765500000001
9.962714 12.500849999999996
9.963715 12.468374999999993
9.964714 12.427340000000008
9.965714 12.377165000000007
9.966714 12.320049999999991
9.967714 12.260359999999999
9.968715 12.203175000000014
9.969714 12.152400000000002
9.970715 12.109394999999996
9.971714 12.07275499999999
9.972714 12.03904499999999
9.973714 12.004270000000012
9.974714 11.965494999999995
9.975715 11.92169999999998
9.976714 11.873720000000011
9.977715 11.823350000000008
9.978714 11.772010000000002
9.979714 11.719865
9.980714 11.665709999999986
9.981714 11.607610000000014
9.982715 11.544209999999993
9.983714 11.47584999999997
9.984715 11.404860000000005
9.985714 11.335105000000006
9.986714 11.270520000000033
9.987714 11.213565000000019
9.988714 11.16420499999997
9.989715 11.119665000000003
9.990714 11.075475000000027
9.991714 11.026955000000005
9.992714 10.970884999999967
9.993714 10.906459999999964
9.994715 10.835195000000013
9.995714 10.760015000000006
9.996715 10.683829999999983
9.997714 10.608439999999991
9.998714 10.534070000000002
9.999714 10.459820000000008
10.00071 10.384620000000039
10.00171 10.308275000000004
10.00271 10.231929999999968
10.00371 10.157725000000013
10.00471 10.087850000000016
10.00571 10.023334999999982
10.00671 9.963105
10.00771 9.904080000000016
10.00871 9.842144999999995
10.00971 9.773440000000006
10.01071 9.695839999999999
10.01171 9.609784999999992
10.01271 9.518070000000007
10.01371 9.424724999999986
10.01471 9.333574999999998
10.01571 9.246895000000018
10.01671 9.164959999999985
10.01771 9.086330000000016
10.01871 9.008845000000026
10.01971 8.930779999999967
10.02071 8.85152
10.02171 8.771704999999997
10.02271 8.692409999999997
10.02371 8.614224999999985
10.02471 8.536499999999956
10.02571 8.457385000000018
10.02671 8.37431500000001
10.02771 8.285140000000023
10.02871 8.189305000000022
10.02971 8.088254999999954
10.03071 7.985345000000033
10.03171 7.88458000000004
10.03271 7.789210000000001
10.03371 7.700734999999994
10.03471 7.618309999999923
10.03571 7.539194999999984
10.03671 7.460035000000052
10.03771 7.377934999999984
10.03871 7.291464999999945
10.03971 7.200895000000068
10.04071 7.107575000000077
10.04171 7.013044999999978
10.04271 6.918189999999963
10.04371 6.82282000000001
10.04471 6.7258700000000395
10.04571 6.626359999999977
10.04671 6.524224999999994
10.04771 6.420734999999962
10.04871 6.31819999999993
10.04971 6.219250000000058
10.05071 6.1258000000000665
10.05171 6.03794999999999
10.05271 5.953849999999934
10.05371 5.870249999999962
10.05471 5.783450000000027
10.05571 5.690800000000048
10.05671 5.591450000000039
10.05771 5.48664999999995
10.05871 5.378849999999966
10.05971 5.2709000000000605
10.06071 5.165050000000004
10.06171 5.061949999999975
10.06271 4.9611500000000355
10.06371 4.86165000000002
10.06471 4.7625999999999395
10.06571 4.663749999999928
10.06671 4.566050000000006
10.06771 4.47070000000006
10.06871 4.378300000000037
10.06971 4.288700000000014
10.07071 4.19999999999995
10.07171 4.109499999999968
10.07271 4.014699999999992
10.07371 3.9140000000000006
10.07471 3.807650000000034
10.07571 3.697699999999967
10.07671 3.587200000000016
10.07771 3.479250000000024
10.07871 3.3761000000000205
10.07971 3.278099999999996
10.08071 3.184049999999973
10.08171 3.091899999999991
10.08271 2.9994499999999937
10.08371 2.9054500000000316
10.08471 2.80975000000001
10.08571 2.7130499999999946
10.08671 2.6163000000000056
10.08771 2.5197499999999975
10.08871 2.4230000000000085
10.08971 2.3249999999999833
10.09071 2.224399999999939
10.09171 2.1207500000000254
10.09271 2.0148500000000817
10.09371 1.908550000000002
10.09471 1.8044499999999783
10.09571 1.7048999999999883
10.09671 1.6111000000000077
10.09771 1.5225500000000391
10.09871 1.437149999999974
10.09971 1.351949999999977
10.10071 1.2642499999999945
10.10171 1.1726999999999572
10.10271 1.0772499999999776
10.10371 0.9789999999999972
10.10471 0.8800000000000647
10.10571 0.7818500000000318
10.10671 0.68519999999999
10.10771 0.5899000000000182
10.10871 0.49514999999993037
10.10971 0.4002999999999819
10.11071 0.3054000000000598
10.11171 0.21120000000002942
10.11271 0.11914999999999495
10.11371 0.03044999999993192
10.11471 -0.05454999999999696
10.11571 -0.13669999999995144
10.11671 -0.21815000000001417
10.11771 -0.301249999999989
10.11871 -0.3879499999999772
10.11971 -0.4790499999999913
10.12071 -0.573700000000045
10.12171 -0.6696999999999953
10.12271 -0.7644000000000227
10.12371 -0.8557500000000786
10.12471 -0.9427999999999693
10.12571 -1.025799999999997
10.12671 -1.106099999999971
10.12771 -1.1854499999999248
10.12871 -1.2650999999999808
10.12971 -1.345350000000068
10.13071 -1.425700000000016
10.13171 -1.5053999999999588
10.13271 -1.5838500000000395
10.13371 -1.6613500000000128
10.13471 -1.73889999999996
10.13571 -1.8177500000000033
10.13671 -1.8989999999999978
10.13771 -1.9827499999999776
10.13871 -2.0677000000000194
10.13971 -2.151850000000049
10.14071 -2.232899999999975
10.14171 -2.309099999999939
10.14271 -2.380300000000019
10.14371 -2.4476000000000706
10.14471 -2.513199999999976
10.14571 -2.5795499999999203
10.14671 -2.6484000000000227
10.14771 -2.7202500000000214
10.14871 -2.7943500000000494
10.14971 -2.869099999999996
10.15071 -2.942899999999922
10.15171 -3.014750000000007
10.15271 -3.0846500000000776
10.15371 -3.153250000000052
10.15471 -3.2211999999999343
10.15571 -3.2888000000000015
10.15671 -3.3557500000000635
10.15771 -3.4208999999999454
10.15871 -3.4828999999999244
10.15971 -3.5411500000000555
10.16071 -3.596000000000068
10.16171 -3.6490999999999607
10.16271 -3.70259999999999
10.16371 -3.7587000000000383
10.16471 -3.8186999999999425
10.16571 -3.8822499999999724
10.16671 -3.94765000000007
10.16771 -4.0125499999999965
10.16871 -4.074599999999949
10.16971 -4.132150000000015
10.17071 -4.185150000000047
10.17171 -4.2343999999999715
10.17271 -4.28154999999996
10.17371 -4.327999999999971
10.17471 -4.3743500000000335
10.17571 -4.42075000000007
10.17671 -4.4663999999999815
10.17771 -4.510899999999977
10.17871 -4.55445000000004
10.17971 -4.597850000000007
10.18071 -4.642349999999917
10.18171 -4.689150000000003
10.18271 -4.738500000000048
10.18371 -4.789299999999938
10.18471 -4.839649999999977
10.18571 -4.88695000000006
10.18671 -4.929050000000018
10.18771 -4.9650499999999775
10.18871 -4.995605000000011
10.18971 -5.022589999999997
10.19071 -5.048509999999989
10.19171 -5.075615000000016
10.19271 -5.105140000000001
10.19371 -5.137175000000018
10.19471 -5.170795000000034
10.19571 -5.204744999999945
10.19671 -5.238039999999958
10.19771 -5.270445000000057
10.19871 -5.30225000000004
10.19971 -5.333869999999981
10.20071 -5.365349999999959
10.20171 -5.395945000000006
10.20271 -5.424350000000043
10.20371 -5.448934999999992
10.20471 -5.468584999999971
10.20571 -5.4834400000000265
10.20671 -5.494849999999971
10.20771 -5.505094999999974
10.20871 -5.51673500000004
10.20971 -5.531729999999971
10.21071 -5.550729999999945
10.21171 -5.572755000000061
10.21271 -5.595850000000065
10.21371 -5.617834999999995
10.21471 -5.636784999999995
10.21571 -5.65187
10.21671 -5.6633749999999985
10.21771 -5.672079999999996
10.21871 -5.678924999999967
10.21971 -5.684419999999954
10.22071 -5.688424999999997
10.22171 -5.690565000000033
10.22271 -5.69066
10.22371 -5.689079999999982
10.22471 -5.6869350000000525
10.22571 -5.6859549999999786
10.22671 -5.687724999999932
10.22771 -5.692990000000058
10.22871 -5.701325000000016
10.22971 -5.711009999999957
10.23071 -5.719505000000014
10.23171 -5.724280000000015
10.23271 -5.723699999999991
10.23371 -5.717479999999995
10.23471 -5.706635000000005
10.23571 -5.692990000000013
10.23671 -5.678504999999997
10.23771 -5.664655000000001
10.23871 -5.652010000000004
10.23971 -5.640369999999981
10.24071 -5.629144999999991
10.24171 -5.617899999999995
10.24271 -5.6066350000000345
10.24371 -5.595755000000011
10.24471 -5.585724999999973
10.24571 -5.576504999999996
10.24671 -5.567375000000005
10.24771 -5.55687499999998
10.24871 -5.543140000000002
10.24971 -5.524655000000008
10.25071 -5.500855000000002
10.25171 -5.472495000000002
10.25271 -5.44148500000001
10.25371 -5.410264999999988
10.25471 -5.38111
10.25571 -5.355405000000016
10.25671 -5.333219999999975
10.25771 -5.313474999999985
10.25871 -5.294544999999992
10.25971 -5.274779999999996
10.26071 -5.253035000000018
10.26171 -5.228934999999997
10.26271 -5.202600000000015
10.26371 -5.174310000000039
10.26471 -5.1441799999999995
10.26571 -5.111934999999998
10.26671 -5.07703499999998
10.26771 -5.039154999999986
10.26871 -4.998549999999995
10.26971 -4.956264999999996
10.27071 -4.914030000000014
10.27171 -4.873775000000012
10.27271 -4.836919999999999
10.27371 -4.803854999999978
10.27471 -4.773724999999982
10.27571 -4.744644999999997
10.27671 -4.714309999999996
10.27771 -4.680640000000007
10.27871 -4.642480000000004
10.27971 -4.599829999999989
10.28071 -4.553700000000001
10.28171 -4.505550000000018
10.28271 -4.456775000000017
10.28371 -4.408299999999988
10.28471 -4.360404999999984
10.28571 -4.313025000000003
10.28671 -4.266015000000019
10.28771 -4.219469999999998
10.28871 -4.173864999999993
10.28971 -4.129744999999997
10.29071 -4.087364999999987
10.29171 -4.0463400000000265
10.29271 -4.005429999999997
10.29371 -3.9627999999999886
10.29471 -3.9165600000000063
10.29571 -3.865334999999994
10.29671 -3.8088749999999965
10.29771 -3.7482049999999942
10.29871 -3.6853400000000023
10.29971 -3.622680000000015
10.30071 -3.5622849999999984
10.30171 -3.5053350000000068
10.30271 -3.451874999999991
10.30371 -3.4010249999999984
10.30471 -3.3514350000000013
10.30571 -3.301864999999968
10.30671 -3.2515500000000057
10.30771 -3.200235000000006
10.30871 -3.1478950000000254
10.30971 -3.0944599999999967
10.31071 -3.039544999999984
10.31171 -2.9823750000000255
10.31271 -2.922120000000013
10.31371 -2.8583799999999835
10.31471 -2.7915549999999856
10.31571 -2.7229650000000145
10.31671 -2.654605000000014
10.31771 -2.588575000000005
10.31871 -2.5263799999999814
10.31971 -2.4683649999999955
10.32071 -2.4136249999999992
10.32171 -2.360229999999984
10.32271 -2.30587500000001
10.32371 -2.248700000000007
10.32471 -2.1877900000000094
10.32571 -2.1233249999999924
10.32671 -2.0563149999999966
10.32771 -1.9880950000000004
10.32871 -1.9197099999999911
10.32971 -1.8516900000000194
10.33071 -1.7840100000000119
10.33171 -1.7164149999999903
10.33271 -1.648914999999979
10.33371 -1.5819999999999939
10.33471 -1.5166250000000137
10.33571 -1.4537950000000122
10.33671 -1.3940299999999932
10.33771 -1.336914999999989
10.33871 -1.2810100000000069
10.33971 -1.2241399999999993
10.34071 -1.1640799999999885
10.34171 -1.0993450000000093
10.34271 -1.029755000000001
10.34371 -0.9565499999999961
10.34471 -0.8819250000000056
10.34571 -0.8082750000000006
10.34671 -0.7374000000000096
10.34771 -0.6699900000000074
10.34871 -0.6055449999999972
10.34971 -0.5427899999999996
10.35071 -0.4803749999999878
10.35171 -0.4174650000000023
10.35271 -0.3539249999999971
10.35371 -0.2901849999999888
10.35471 -0.22675499999999948
10.35571 -0.16364500000001087
10.35671 -0.10021000000001984
10.35771 -0.03521499999999556
10.35871 0.03257000000000433
10.35971 0.10369999999999563
10.36071 0.17754500000000203
10.36171 0.2522400000000164
10.36271 0.32525499999999996
10.36371 0.39421499999998855
10.36471 0.4578050000000108
10.36571 0.5162649999999966
10.36671 0.5714100000000013
10.36771 0.625910000000003
10.36871 0.6823249999999854
10.36971 0.7423100000000142
10.37071 0.8061150000000014
10.37171 0.8727649999999828
10.37271 0.9406850000000071
10.37371 1.0084700000000069
10.37471 1.075499999999988
10.37571 1.142000000000005
10.37671 1.208635000000003
10.37771 1.2758649999999871
10.37871 1.3433550000000165
10.37971 1.4098250000000017
10.38071 1.473479999999981
10.38171 1.5327949999999984
10.38271 1.5873450000000167
10.38371 1.638265000000012
10.38471 1.6880699999999953
10.38571 1.739829999999995
10.38671 1.7960899999999898
10.38771 1.8579149999999953
10.38871 1.9244700000000097
10.38971 1.9933550000000162
10.39071 2.061540000000001
10.39171 2.126469999999981
10.39271 2.1869099999999917
10.39371 2.2432150000000015
10.39471 2.2968049999999964
10.39571 2.349334999999998
10.39671 2.4018950000000103
10.39771 2.45454500000001
10.39871 2.5064999999999897
10.39971 2.5568649999999904
10.40071 2.605400000000018
10.40171 2.6530450000000023
10.40271 2.7018349999999867
10.40371 2.7540600000000146
10.40471 2.811269999999986
10.40571 2.8733649999999975
10.40671 2.938365000000002
10.40771 3.0028849999999725
10.40871 3.063285000000013
10.40971 3.117020000000014
10.41071 3.163495000000011
10.41171 3.2042400000000053
10.41271 3.2421899999999795
10.41371 3.2805150000000163
10.41471 3.3214900000000034
10.41571 3.365754999999984
10.41671 3.412415000000023
10.41771 3.45988499999999
10.41871 3.5068450000000015
10.41971 3.5530200000000263
10.42071 3.5992149999999716
10.42171 3.6467299999999767
10.42271 3.6964650000000008
10.42371 3.7480150000000156
10.42471 3.7994449999999893
10.42571 3.8478299999999876
10.42671 3.890345000000022
10.42771 3.925525000000006
10.42871 3.954094999999991
10.42971 3.9788900000000105
10.43071 4.003895000000016
10.43171 4.032904999999977
10.43271 4.068064999999997
10.43371 4.109179999999988
10.43471 4.154069999999987
10.43571 4.199520000000003
10.43671 4.242615000000019
10.43771 4.281825000000032
10.43871 4.317334999999998
10.43971 4.350509999999971
10.44071 4.3828499999999835
10.44171 4.414985000000034
10.44271 4.446180000000025
10.44371 4.474769999999973
10.44471 4.49907999999998
10.44571 4.51850000000001
10.44671 4.534349999999994
10.44771 4.549650000000007
10.44871 4.568094999999987
10.44971 4.592604999999975
10.45071 4.624130000000036
10.45171 4.6610849999999955
10.45271 4.6997799999999845
10.45371 4.735845000000031
10.45471 4.765765
10.45571 4.788114999999989
10.45671 4.803854999999978
10.45771 4.815635000000006
10.45871 4.826555
10.45971 4.8388049999999705
10.46071 4.8528450000000305
10.46171 4.867650000000027
10.46271 4.881664999999971
10.46371 4.893845000000004
10.46471 4.9045550000000135
10.46571 4.915634999999975
10.46671 4.929445000000001
10.46771 4.947675000000016
10.46871 4.9702100000000025
10.46971 4.994705000000007
10.47071 5.017245000000018
10.47171 5.033755000000009
10.47271 5.0415749999999875
10.47371 5.040619999999986
10.47471 5.033424999999983
10.47571 5.0242499999999986
10.47671 5.017455000000002
10.47771 5.015870000000003
10.47871 5.0200399999999945
10.47971 5.028259999999979
10.48071 5.037685000000005
10.48171 5.045765000000029
10.48271 5.0513299999999965
10.48371 5.054824999999996
10.48471 5.057685000000016
10.48571 5.061319999999977
10.48671 5.065815000000013
10.48771 5.069535000000024
10.48871 5.069679999999965
10.48971 5.063459999999969
10.49071 5.049630000000024
10.49171 5.029260000000016
10.49271 5.005765000000006
10.49371 4.9838550000000374
10.49471 4.967765000000014
10.49571 4.959664999999984
10.49671 4.958829999999939
10.49771 4.962135000000003
10.49871 4.9652050000000525
10.49971 4.964134999999991
10.50071 4.957010000000012
10.50171 4.944115000000016
10.50271 4.927445000000013
10.50371 4.90941999999996
10.50471 4.891534999999954
10.50571 4.8736550000000145
10.50671 4.854380000000012
10.50771 4.831890000000019
10.50871 4.80534500000001
10.50971 4.775774999999944
10.51071 4.7459750000000165
10.51171 4.719660000000042
10.51271 4.699684999999974
10.51371 4.686789999999979
10.51471 4.678965000000021
10.51571 4.67207499999997
10.51671 4.661224999999956
10.51771 4.642550000000072
10.51871 4.61479500000004
10.51971 4.579404999999984
10.52071 4.539825000000018
10.52171 4.500105000000004
10.52271 4.463224999999918
10.52371 4.430064999999972
10.52471 4.399520000000074
10.52571 4.369535000000018
10.52671 4.338379999999955
10.52771 4.30583
10.52871 4.273280000000046
10.52971 4.242920000000015
10.53071 4.216514999999966
10.53171 4.19411499999996
10.53271 4.1734449999999805
10.53371 4.150629999999985
10.53471 4.12151999999999
10.53571 4.083379999999994
10.53671 4.036215000000065
10.53771 3.982710000000056
10.53871 3.9274800000000005
10.53971 3.875279999999981
10.54071 3.8292249999999535
10.54171 3.7898750000000225
10.54271 3.75528
10.54371 3.722199999999995
10.54471 3.6875500000000185
10.54571 3.6496999999999917
10.54671 3.6089999999999907
10.54771 3.567250000000022
10.54871 3.526350000000039
10.54971 3.486949999999961
10.55071 3.4478499999999848
10.55171 3.406499999999979
10.55271 3.3600499999999687
10.55371 3.3069000000000153
10.55471 3.247750000000011
10.55571 3.1855500000000507
10.55671 3.124849999999995
10.55771 3.069800000000001
10.55871 3.022549999999978
10.55971 2.9824499999999214
10.56071 2.946350000000014
10.56171 2.9097000000000497
10.56271 2.868599999999999
10.56371 2.8211499999999945
10.56471 2.7678500000000335
10.56571 2.7110500000000064
10.56671 2.6535999999999746
10.56771 2.5976500000000207
10.56871 2.5431999999999713
10.56971 2.488799999999982
10.57071 2.4323000000000574
10.57171 2.3720999999999983
10.57271 2.3086500000000023
10.57371 2.2442999999999595
10.57471 2.1824499999999887
10.57571 2.1261000000000716
10.57671 2.0766000000000187
10.57771 2.0323999999999516
10.57871 1.9896499999999886
10.57971 1.9440499999999645
10.58071 1.8917999999999713
10.58171 1.8315999999999992
10.58271 1.765000000000013
10.58371 1.6954000000000449
10.58471 1.6267999999999838
10.58571 1.5619500000000306
10.58671 1.501600000000051
10.58771 1.4440999999999586
10.58871 1.3867999999999345
10.58971 1.3276000000000434
10.59071 1.265800000000046
10.59171 1.2026499999999787
10.59271 1.140549999999966
10.59371 1.0818499999999849
10.59471 1.0274499999999958
10.59571 0.9759500000000414
10.59671 0.9241499999999847
10.59771 0.8682499999999177
10.59871 0.8055500000000472
10.59971 0.7356500000000633
10.60071 0.6607500000000224
10.60171 0.5849999999999953
10.60271 0.5124999999999922
10.60371 0.4459999999999534
10.60471 0.38589999999992863
10.60571 0.33000000000003515
10.60671 0.27485000000000703
10.60771 0.21739999999997525
10.60871 0.1562000000000091
10.60971 0.09190000000002668
10.61071 0.02690000000006576
10.61171 -0.03625000000000156
10.61271 -0.0963000000000526
10.61371 -0.15400000000003952
10.61471 -0.21190000000000792
10.61571 -0.2728999999999926
10.61671 -0.33914999999998946
10.61771 -0.4109500000000141
10.61871 -0.485999999999976
10.61971 -0.5603999999999332
10.62071 -0.6306000000000194
10.62171 -0.6944500000000652
10.62271 -0.7522999999999731
10.62371 -0.8069500000000042
10.62471 -0.8621000000000323
10.62571 -0.9210999999999421
10.62671 -0.9852000000000298
10.62771 -1.053300000000007
10.62871 -1.1228500000000017
10.62971 -1.19065000000005
10.63071 -1.2546999999999906
10.63171 -1.3152499999999518
10.63271 -1.3743499999999824
10.63371 -1.4347999999999965
10.63471 -1.4988500000000238
10.63571 -1.5669000000000273
10.63671 -1.6372499999999477
10.63771 -1.706699999999995
10.63871 -1.7721499999999792
10.63971 -1.8320500000000226
10.64071 -1.8869500000000088
10.64171 -1.939599999999965
10.64271 -1.9935500000000175
10.64371 -2.0517500000000015
10.64471 -2.115150000000024
10.64571 -2.182250000000007
10.64671 -2.2500999999999425
10.64771 -2.3154499999999794
10.64871 -2.3762500000000695
10.64971 -2.4328000000000545
10.65071 -2.487299999999991
10.65171 -2.542699999999974
10.65271 -2.6015499999999627
10.65371 -2.664599999999996
10.65471 -2.730349999999996
10.65571 -2.7957999999999803
10.65671 -2.8579500000000535
10.65771 -2.915200000000017
10.65871 -2.9677499999999393
10.65971 -3.017899999999997
10.66071 -3.0688500000000674
10.66171 -3.123199999999996
10.66271 -3.1815999999999613
10.66371 -3.2426500000000065
10.66471 -3.3037500000000253
10.66571 -3.3619500000000095
10.66671 -3.415749999999967
10.66771 -3.465699999999957
10.66871 -3.514150000000042
10.66971 -3.5642500000000394
10.67071 -3.618299999999953
10.67171 -3.676749999999979
10.67271 -3.7380000000000053
10.67371 -3.798849999999982
10.67471 -3.856150000000006
10.67571 -3.907800000000055
10.67671 -3.953949999999963
10.67771 -3.9969149999999343
10.67871 -4.039670000000051
10.67971 -4.084875000000006
10.68071 -4.133674999999993
10.68171 -4.185225000000008
10.68271 -4.237235000000005
10.68371 -4.287390000000044
10.68471 -4.334374999999998
10.68571 -4.378610000000012
10.68671 -4.422200000000001
10.68771 -4.467649999999931
10.68871 -4.516589999999966
10.68971 -4.5690200000000205
10.69071 -4.622900000000006
10.69171 -4.674914999999984
10.69271 -4.721990000000012
10.69371 -4.762454999999999
10.69471 -4.796824999999966
10.69571 -4.827700000000021
10.69671 -4.85857000000001
10.69771 -4.892515000000028
10.69871 -4.9310250000000195
10.69971 -4.973494999999974
10.70071 -5.017825000000042
10.70171 -5.061599999999985
10.70271 -5.103134999999946
10.70371 -5.142250000000035
10.70471 -5.180065000000029
10.70571 -5.218199999999958
10.70671 -5.257829999999984
10.70771 -5.298620000000059
10.70871 -5.338760000000043
10.70971 -5.3756899999999295
10.71071 -5.407114999999956
10.71171 -5.432310000000069
10.71271 -5.452665000000006
10.71371 -5.471239999999943
10.71471 -5.491775000000029
10.71571 -5.517250000000064
10.71671 -5.548819999999944
10.71771 -5.585509999999922
10.71871 -5.624770000000039
10.71971 -5.663470000000053
10.72071 -5.699179999999957
10.72171 -5.730939999999988
10.72271 -5.759255000000038
10.72371 -5.785515000000015
10.72471 -5.810915000000003
10.72571 -5.835734999999967
10.72671 -5.859159999999997
10.72771 -5.8797650000000194
10.72871 -5.896434999999979
10.72971 -5.909265000000017
10.73071 -5.919885000000039
10.73171 -5.9311299999999925
10.73271 -5.946004999999969
10.73371 -5.966469999999988
10.73471 -5.9927100000000015
10.73571 -6.022839999999998
10.73671 -6.053550000000019
10.73771 -6.0813500000000005
10.73871 -6.103679999999983
10.73971 -6.119699999999981
10.74071 -6.130315000000023
10.74171 -6.137505000000003
10.74271 -6.14344499999999
10.74371 -6.149550000000012
10.74471 -6.156160000000011
10.74571 -6.162910000000014
10.74671 -6.169239999999961
10.74771 -6.175134999999998
10.74871 -6.181494999999999
10.74971 -6.189799999999989
10.75071 -6.201465
10.75171 -6.217019999999991
10.75271 -6.235505000000028
10.75371 -6.254530000000032
10.75471 -6.270925000000006
10.75571 -6.281769999999998
10.75671 -6.285399999999977
10.75771 -6.281959999999975
10.75871 -6.273320000000021
10.75971 -6.262400000000028
10.76071 -6.252109999999987
10.76171 -6.2445149999999785
10.76271 -6.240395000000004
10.76371 -6.2393049999999795
10.76471 -6.2401849999999754
10.76571 -6.24200000000001
10.76671 -6.244170000000012
10.76771 -6.246615
10.76871 -6.249429999999984
10.76971 -6.25236500000001
10.77071 -6.254485000000039
10.77171 -6.254155000000012
10.77271 -6.249545000000002
10.77371 -6.239324999999987
10.77471 -6.223329999999975
10.77571 -6.202820000000006
10.77671 -6.18025999999999
10.77771 -6.158649999999993
10.77871 -6.140580000000032
10.77971 -6.127564999999996
10.78071 -6.11953499999999
10.78171 -6.115110000000021
10.78271 -6.112199999999982
10.78371 -6.108594999999989
10.78471 -6.1026300000000155
10.78571 -6.093445000000005
10.78671 -6.080850000000003
10.78771 -6.065029999999987
10.78871 -6.046179999999999
10.78971 -6.024350000000014
10.79071 -5.99951
10.79171 -5.971874999999987
10.79271 -5.942189999999991
10.79371 -5.911835000000005
10.79471 -5.882650000000006
10.79571 -5.856424999999996
10.79671 -5.834389999999985
10.79771 -5.816739999999995
10.79871 -5.80245
10.79971 -5.789520000000015
10.80071 -5.775485
10.80171 -5.758054999999997
10.80271 -5.7357450000000005
10.80371 -5.70817999999999
10.80471 -5.6759699999999995
10.80571 -5.640450000000008
10.80671 -5.603230000000002
10.80771 -5.565754999999994
10.80871 -5.529100000000006
10.80971 -5.493894999999992
10.81071 -5.460449999999993
10.81171 -5.428915000000017
10.81271 -5.399365000000001
10.81371 -5.371749999999995
10.81471 -5.345780000000008
10.81571 -5.320739999999991
10.81671 -5.295429999999991
10.81771 -5.2683200000000046
10.81871 -5.237830000000017
10.81971 -5.202729999999995
10.82071 -5.162544999999995
10.82171 -5.117750000000008
10.82271 -5.06972
10.82371 -5.0205
10.82471 -4.972274999999991
10.82571 -4.9267849999999935
10.82671 -4.884989999999998
10.82771 -4.846885000000004
10.82871 -4.811595000000005
10.82971 -4.777744999999998
10.83071 -4.743844999999995
10.83171 -4.708650000000007
10.83271 -4.671395000000008
10.83371 -4.631759999999992
10.83471 -4.589674999999995
10.83571 -4.545165000000006
10.83671 -4.498225000000003
10.83771 -4.4488849999999935
10.83871 -4.397389999999998
10.83971 -4.344358000000007
10.84071 -4.290909499999999
10.84171 -4.238547999999996
10.84271 -4.188806500000003
10.84371 -4.142769999999999
10.84471 -4.100645
10.84571 -4.0615619999999995
10.84671 -4.023718500000001
10.84771 -3.9848499999999993
10.84871 -3.942881999999996
10.84971 -3.8965194999999992
10.85071 -3.8455735
10.85171 -3.790902000000001
10.85271 -3.734011000000001
10.85371 -3.6764685000000004
10.85471 -3.619395000000001
10.85571 -3.5632505
10.85671 -3.5079409999999993
10.85771 -3.453177000000001
10.85871 -3.398875
10.85971 -3.3453690000000003
10.86071 -3.2933079999999997
10.86171 -3.2432795
10.86271 -3.1953334999999994
10.86371 -3.1486610500000003
10.86471 -3.1016366000000004
10.86571 -3.0522656499999994
10.86671 -2.998883988
10.86771 -2.9408293000000003
10.86871 -2.878792962
10.86971 -2.8146638
10.87071 -2.75090545
10.87171 -2.6897027
10.87271 -2.6322195
10.87371 -2.5782770000000004
10.87471 -2.526568
10.87571 -2.475300499999999
10.87671 -2.4229660000000006
10.87771 -2.368898000000001
10.87871 -2.313365999999999
10.87971 -2.2571939999999997
10.88071 -2.201117
10.88171 -2.1452015000000006
10.88271 -2.0886609999999988
10.88371 -2.030166499999999
10.88471 -1.9685325
10.88571 -1.903454500000001
10.88671 -1.8359289999999997
10.88771 -1.7680999999999996
10.88871 -1.7025554999999999
10.88971 -1.6413570000000006
10.89071 -1.5852010000000023
10.89171 -1.5330849999999996
10.89271 -1.4826684999999984
10.89371 -1.4311809999999994
10.89471 -1.3764655000000026
10.89571 -1.3177460000000019
10.89671 -1.2557749999999992
10.89771 -1.192319999999996
10.89871 -1.129245999999999
10.89971 -1.0676330000000027
10.90071 -1.0073480000000017
10.90171 -0.9472365000000013
10.90271 -0.8858679999999982
10.90371 -0.8224449999999972
10.90471 -0.7573924999999967
10.90571 -0.6923485000000001
10.90671 -0.6294980000000046
10.90771 -0.5705569999999999
10.90871 -0.5158684999999981
10.90971 -0.464049000000003
10.91071 -0.41241600000000006
10.91171 -0.35801499999999864
10.91271 -0.2988145000000009
10.91371 -0.23454499999999964
10.91471 -0.1668085000000011
10.91571 -0.09839700000000007
10.91671 -0.0321074999999984
10.91771 0.030387500000002766
10.91871 0.08912449999999854
10.91971 0.14566750000000075
10.92071 0.20221949999999952
10.92171 0.26047599999999627
10.92271 0.3207995000000007
10.92371 0.3820665000000027
10.92471 0.4422910000000015
10.92571 0.4997069999999957
10.92671 0.5537880000000018
10.92771 0.6057060000000045
10.92871 0.6579559999999978
10.92971 0.7132939999999955
10.93071 0.7734834999999988
10.93171 0.8384145000000023
10.93271 0.9060169999999996
10.93371 0.9730544999999993
10.93471 1.0364425000000046
10.93571 1.0945284999999998
10.93671 1.1477389999999985
10.93771 1.1983180000000009
10.93871 1.2492729999999972
10.93971 1.3030189999999975
10.94071 1.360342
10.94171 1.4201450000000027
10.94271 1.4800900000000017
10.94371 1.5378290000000008
10.94471 1.5922034999999997
10.94571 1.6438494999999993
10.94671 1.6949185000000009
10.94771 1.748021500000001
10.94871 1.8049090000000008
10.94971 1.8655104999999979
10.95071 1.927803999999999
10.95171 1.9886195
10.95271 2.0450199999999996
10.95371 2.095634500000001
10.95471 2.1413189999999993
10.95571 2.1848300000000003
10.95671 2.2296574999999996
10.95771 2.2785134999999994
10.95871 2.3321860000000005
10.95971 2.3892609999999994
10.96071 2.4468395000000003
10.96171 2.5019150000000008
10.96271 2.5527529999999996
10.96371 2.5996454499999992
10.96471 2.6446884999999996
10.96571 2.6906944499999996
10.96671 2.739762325
10.96771 2.7921929000000003
10.96871 2.846270975
10.96971 2.89902965
10.97071 2.9476522000000003
10.97171 2.9908505499999993
10.97271 3.029561
10.97371 3.0666230000000008
10.97471 3.105559999999999
10.97571 3.149013499999999
10.97671 3.197556
10.97771 3.2494255
10.97871 3.3013159999999986
10.97971 3.349865
10.98071 3.3931545
10.98171 3.4315309999999997
10.98271 3.4673885000000024
10.98371 3.503999500000004
10.98471 3.5439614999999995
10.98571 3.5879839999999947
10.98671 3.634573500000001
10.98771 3.680776000000003
10.98871 3.7236084999999997
10.98971 3.7615040000000017
10.99071 3.7951014999999986
10.99171 3.826970499999996
10.99271 3.860392999999998
10.99371 3.8978120000000014
10.99471 3.939625500000004
10.99571 3.983909999999999
10.99671 4.0272555
10.99771 4.066293500000007
10.99871 4.0992400000000035
10.99971 4.1267
11.00071 4.151444999999992
11.00171 4.177160000000001
11.00271 4.206780000000007
11.00371 4.241204999999994
11.00471 4.278954999999997
11.00571 4.316889999999998
11.00671 4.351729999999996
11.00771 4.3816000000000015
11.00871 4.406834999999997
11.00971 4.429819999999998
11.01071 4.453785000000005
11.01171 4.481250000000004
11.01271 4.5127500000000005
11.01371 4.546534999999997
11.01471 4.579414999999998
11.01571 4.608219999999998
11.01671 4.631310000000001
11.01771 4.649440000000003
11.01871 4.665449999999987
11.01971 4.683005
11.02071 4.7049500000000135
11.02171 4.731945000000002
11.02271 4.762210000000002
11.02371 4.792285000000001
11.02471 4.818560000000006
11.02571 4.8389199999999875
11.02671 4.853609999999988
11.02771 4.865075000000017
11.02871 4.876745000000006
11.02971 4.891425000000003
11.03071 4.910024999999992
11.03171 4.931179999999986
11.03271 4.95198000000001
11.03371 4.96944
11.03471 4.981994999999988
11.03571 4.990295
11.03671 4.996990000000006
11.03771 5.005484999999997
11.03871 5.018324999999995
11.03971 5.035944999999997
11.04071 5.056370000000002
11.04171 5.076055000000014
11.04271 5.091415000000005
11.04371 5.100409999999993
11.04471 5.103469999999995
11.04571 5.103240000000003
11.04671 5.103360000000001
11.04771 5.106860000000002
11.04871 5.114810000000002
11.04971 5.125894999999988
11.05071 5.137164999999992
11.05171 5.145490000000013
11.05271 5.149025000000004
11.05371 5.148084999999987
11.05471 5.144915000000012
11.05571 5.142610000000007
11.05671 5.143544999999978
11.05771 5.148174999999996
11.05871 5.154755000000028
11.05971 5.160065000000017
11.06071 5.160994999999987
11.06171 5.155984999999971
11.06271 5.145809999999992
11.06371 5.1333350000000095
11.06471 5.122275000000011
11.06571 5.115590000000008
11.06671 5.114194999999988
11.06771 5.1165949999999825
11.06871 5.119575000000001
11.06971 5.119665000000031
11.07071 5.114730000000018
11.07171 5.104764999999981
11.07271 5.091725000000002
11.07371 5.078549999999997
11.07471 5.0676549999999905
11.07571 5.059760000000009
11.07671 5.053494999999975
11.07771 5.046140000000005
11.07871 5.0350100000000255
11.07971 5.018824999999992
11.08071 4.9984050000000115
11.08171 4.976454999999985
11.08271 4.956359999999963
11.08371 4.940689999999997
11.08471 4.929980000000032
11.08571 4.922435000000039
11.08671 4.914754999999979
11.08771 4.903459999999965
11.08871 4.886414999999985
11.08971 4.863690000000021
11.09071 4.83743
11.09171 4.810750000000009
11.09271 4.786320000000005
11.09371 4.7651799999999955
11.09471 4.74639500000003
11.09571 4.727599999999974
11.09671 4.706299999999997
11.09771 4.681180000000017
11.09871 4.6527199999999835
11.09971 4.623129999999998
11.10071 4.595194999999991
11.10171 4.5709299999999775
11.10271 4.550629999999995
11.10371 4.532445000000017
11.10471 4.5132100000000275
11.10571 4.4897900000000215
11.10671 4.460404999999997
11.10771 4.425484999999972
11.10871 4.387370000000006
11.10971 4.349345000000029
11.11071 4.314209999999996
11.11171 4.283079999999961
11.11271 4.255120000000011
11.11371 4.228065000000001
11.11471 4.199264999999981
11.11571 4.167065000000016
11.11671 4.131555000000007
11.11771 4.094350000000005
11.11871 4.057795000000008
11.11971 4.023664999999992
11.12071 3.992164999999962
11.12171 3.9617950000000146
11.12271 3.929925000000032
11.12371 3.8939549999999956
11.12471 3.852624999999996
11.12571 3.806639999999993
11.12671 3.758419999999986
11.12771 3.711135000000016
11.12871 3.6674300000000097
11.12971 3.628339999999994
11.13071 3.592859999999994
11.13171 3.558560000000007
11.13271 3.5227249999999954
11.13371 3.4834949999999756
11.13471 3.440635000000018
11.13571 3.3954400000000238
11.13671 3.3499900000000076
11.13771 3.3060350000000023
11.13871 3.264004999999981
11.13971 3.2228149999999864
11.14071 3.1803749999999993
11.14171 3.134554999999987
11.14271 3.084350000000019
11.14371 3.0304300000000195
11.14471 2.9749949999999594
11.14571 2.9208849999999824
11.14671 2.870385000000022
11.14771 2.824165000000047
11.14871 2.7811600000000185
11.14971 2.739064999999954
11.15071 2.6951099999999486
11.15171 2.6474700000000095
11.15271 2.595875000000001
11.15371 2.541535000000032
11.15471 2.486585000000072
11.15571 2.4328449999999613
11.15671 2.3810199999999178
11.15771 2.330449999999977
11.15871 2.2794549999999996
11.15971 2.226235000000066
11.16071 2.169845000000049
11.16171 2.1108399999999854
11.16271 2.0510950000000165
11.16371 1.9929349999999597
11.16471 1.9382249999999948
11.16571 1.8875150000000063
11.16671 1.839684999999959
11.16771 1.7924699999999696
11.16871 1.7432500000000122
11.16971 1.6902550000000467
11.17071 1.6332150000000247
11.17171 1.5731899999999603
11.17271 1.512140000000002
11.17371 1.45193500000005
11.17471 1.3934450000000105
11.17571 1.3362599999999607
11.17671 1.2790799999999776
11.17771 1.220310000000016
11.17871 1.158985000000029
11.17971 1.095515000000026
11.18071 1.0313949999999314
11.18171 0.9686699999999875
11.18271 0.9089700000000124
11.18371 0.8526699999999825
11.18471 0.7988400000000575
11.18571 0.7454349999999956
11.18671 0.6900150000000056
11.18771 0.6310150000000091
11.18871 0.5681999999999909
11.18971 0.5025399999999784
11.19071 0.43604500000000646
11.19171 0.3706699999999827
11.19271 0.3073849999999344
11.19371 0.24610000000004767
11.19471 0.1857049999999874
11.19571 0.12470500000000273
11.19671 0.06212000000001966
11.19771 -0.0020049999999681434
11.19871 -0.0666800000000134
11.19971 -0.13047500000001877
11.20071 -0.19208999999997464
11.20171 -0.2512250000000389
11.20271 -0.30882499999999175
11.20371 -0.3667550000000137
11.20471 -0.42705500000001995
11.20571 -0.4911800000000077
11.20671 -0.5592599999999781
11.20771 -0.6301299999999892
11.20871 -0.7018000000000129
11.20971 -0.7720699999999927
11.21071 -0.8396800000000197
11.21171 -0.9045449999999997
11.21271 -0.9674599999999651
11.21371 -1.0298100000000199
11.21471 -1.0928599999999664
11.21571 -1.1569349999999805
11.21671 -1.2215200000000384
11.21771 -1.2855499999999722
11.21871 -1.348044999999968
11.21971 -1.4087650000000305
11.22071 -1.4684600000000256
11.22171 -1.528720000000018
11.22271 -1.5912600000000074
11.22371 -1.657194999999962
11.22471 -1.7266250000000025
11.22571 -1.7982950000000262
11.22671 -1.8701399999999577
11.22771 -1.9401750000000093
11.22871 -2.007050000000024
11.22971 -2.070564999999934
11.23071 -2.1316549999999928
11.23171 -2.1920050000000595
11.23271 -2.2531950000000656
11.23371 -2.316014999999977
11.23471 -2.3802749999999455
11.23571 -2.445185000000006
11.23671 -2.509775000000044
11.23771 -2.573479999999975
11.23871 -2.6365750000000023
11.23971 -2.6999950000000315
11.24071 -2.7650049999999524
11.24171 -2.8323849999999444
11.24271 -2.9019550000000325
11.24371 -2.9725500000000147
11.24471 -3.042304999999971
11.24571 -3.1093600000000037
11.24671 -3.1725499999999975
11.24771 -3.2319700000000076
11.24871 -3.2889400000000055
11.24971 -3.34542499999999
11.25071 -3.403239999999995
11.25171 -3.4634500000000137
11.25271 -3.5261050000000203
11.25371 -3.5902700000000216
11.25471 -3.654720000000012
11.25571 -3.7184949999999675
11.25671 -3.7812849999999987
11.25771 -3.8436599999999967
11.25871 -3.9065249999999887
11.25971 -3.9705750000000157
11.26071 -4.035814999999972
11.26171 -4.10136000000001
11.26271 -4.16573500000004
11.26371 -4.227504999999984
11.26471 -4.285879999999962
11.26571 -4.341200000000005
11.26671 -4.394865000000026
11.26771 -4.4488100000000115
11.26871 -4.504849999999996
11.26971 -4.563874999999979
11.27071 -4.6256000000000155
11.27171 -4.68879000000001
11.27271 -4.751749999999969
11.27371 -4.813099999999987
11.27471 -4.872285000000025
11.27571 -4.9296749999999925
11.27671 -4.986274999999995
11.27771 -5.043045000000011
11.27871 -5.100414999999972
11.27971 -5.158060000000006
11.28071 -5.215009999999997
11.28171 -5.2702150000000225
11.28271 -5.323135000000027
11.28371 -5.374124999999981
11.28471 -5.424439999999986
11.28571 -5.47573499999998
11.28671 -5.529424999999987
11.28771 -5.586070000000026
11.28871 -5.6450050000000225
11.28971 -5.704609999999986
11.29071 -5.762975000000005
11.29171 -5.818555000000006
11.29271 -5.870805
11.29371 -5.920299999999986
11.29471 -5.968334999999994
11.29571 -6.0162949999999995
11.29671 -6.065049999999993
11.29771 -6.11460000000002
11.29871 -6.164190000000017
11.29971 -6.212874999999987
11.30071 -6.259999999999989
11.30171 -6.305685000000021
11.30271 -6.350899999999979
11.30371 -6.397020000000006
11.30471 -6.445150000000026
11.30571 -6.495554999999975
11.30671 -6.54751999999998
11.30771 -6.599470000000002
11.30871 -6.649575000000022
11.30971 -6.696534999999989
11.31071 -6.740099999999992
11.31171 -6.781124999999995
11.31271 -6.821170000000011
11.31371 -6.861819999999996
11.31471 -6.904009999999984
11.31571 -6.947665000000018
11.31671 -6.9918799999999806
11.31771 -7.03539999999999
11.31871 -7.077280000000004
11.31971 -7.117375000000015
11.32071 -7.156330000000007
11.32171 -7.195305000000005
11.32271 -7.235339999999995
11.32371 -7.276750000000002
11.32471 -7.318895000000018
11.32571 -7.360424999999998
11.32671 -7.3998449999999965
11.32771 -7.436134999999991
11.32871 -7.469289999999999
11.32971 -7.500325000000001
11.33071 -7.530834999999995
11.33171 -7.562340000000006
11.33271 -7.595624999999993
11.33371 -7.630474999999995
11.33471 -7.665845
11.33571 -7.700349999999992
11.33671 -7.732980000000017
11.33771 -7.763565000000017
11.33871 -7.792814999999995
11.33971 -7.82198999999999
11.34071 -7.852225
11.34171 -7.883960000000003
11.34271 -7.9167000000000005
11.34371 -7.949200000000002
11.34471 -7.980024999999996
11.34571 -8.008175000000001
11.34671 -8.033534999999995
11.34771 -8.056909999999998
11.34871 -8.079635000000007
11.34971 -8.102985
11.35071 -8.127554999999997
11.35171 -8.153014999999995
11.35271 -8.178324999999996
11.35371 -8.202255000000003
11.35471 -8.223979999999996
11.35571 -8.243525000000004
11.35671 -8.26177100000001
11.35771 -8.280071999999995
11.35871 -8.299626499999997
11.35971 -8.320881500000004
11.36071 -8.343328999999997
11.36171 -8.365692
11.36271 -8.3864565
11.36371 -8.404523
11.36471 -8.4196625
11.36571 -8.432558499999999
11.36671 -8.444462999999999
11.36771 -8.456614649999999
11.36871 -8.469692
11.36971 -8.48356085
11.37071 -8.4974235
11.37171 -8.510283
11.37271 -8.521488
11.37371 -8.5310965
11.37471 -8.5398715
11.37571 -8.548908500000001
11.37671 -8.559076000000003
11.37771 -8.570530499999997
11.37871 -8.582539
11.37971 -8.593703500000004
11.38071 -8.602511499999995
11.38171 -8.607950499999996
11.38271 -8.609925000000004
11.38371 -8.60931
11.38471 -8.60759
11.38571 -8.606260000000002
11.38671 -8.606304999999995
11.38771 -8.607894999999996
11.38871 -8.610455000000002
11.38971 -8.613070000000004
11.39071 -8.614950000000004
11.39171 -8.615815000000007
11.39271 -8.615935000000006
11.39371 -8.615874999999985
11.39471 -8.616064999999985
11.39571 -8.616375000000003
11.39671 -8.61608000000001
11.39771 -8.614025000000005
11.39871 -8.609065000000005
11.39971 -8.600634999999992
11.40071 -8.589064999999993
11.40171 -8.575550000000003
11.40271 -8.56177499999999
11.40371 -8.54941
11.40471 -8.539475000000017
11.40571 -8.532034999999997
11.40671 -8.526325
11.40771 -8.52107500000001
11.40871 -8.514989999999994
11.40971 -8.507164999999993
11.41071 -8.497304999999992
11.41171 -8.485549999999995
11.41271 -8.472185000000012
11.41371 -8.457375000000015
11.41471 -8.440949999999987
11.41571 -8.422510000000008
11.41671 -8.401714999999985
11.41771 -8.378664999999975
11.41871 -8.354080000000028
11.41971 -8.329215000000028
11.42071 -8.305560000000005
11.42171 -8.28441499999997
11.42271 -8.266394999999985
11.42371 -8.251099999999996
11.42471 -8.237290000000014
11.42571 -8.223275000000026
11.42671 -8.207305000000002
11.42771 -8.188139999999992
11.42871 -8.165324999999998
11.42971 -8.139110000000013
11.43071 -8.110279999999984
11.43171 -8.079759999999984
11.43271 -8.048284999999984
11.43371 -8.016380000000012
11.43471 -7.984409999999996
11.43571 -7.952589999999987
11.43671 -7.921250000000011
11.43771 -7.89095499999998
11.43871 -7.8622950000000085
11.43971 -7.835565000000002
11.44071 -7.81060499999999
11.44171 -7.786580000000015
11.44271 -7.76201500000003
11.44371 -7.735259999999992
11.44471 -7.7048099999999735
11.44571 -7.6697699999999935
11.44671 -7.630164999999997
11.44771 -7.586950000000028
11.44871 -7.541780000000021
11.44971 -7.496469999999965
11.45071 -7.4526049999999895
11.45171 -7.411160000000017
11.45271 -7.3724399999999966
11.45371 -7.336100000000008
11.45471 -7.301360000000001
11.45571 -7.267459999999977
11.45671 -7.233675000000014
11.45771 -7.199450000000031
11.45871 -7.1642449999999736
11.45971 -7.127409999999967
11.46071 -7.0881799999999915
11.46171 -7.045735000000024
11.46271 -6.999495000000041
11.46371 -6.949344999999983
11.46471 -6.895909999999955
11.46571 -6.840655
11.46671 -6.785570000000014
11.46771 -6.732764999999984
11.46871 -6.683774999999975
11.46971 -6.639210000000065
11.47071 -6.598515000000043
11.47171 -6.560049999999959
11.47271 -6.521819999999977
11.47371 -6.481724999999987
11.47471 -6.4382800000000255
11.47571 -6.390924999999988
11.47671 -6.339789999999963
11.47771 -6.2854949999999885
11.47871 -6.228870000000042
11.47971 -6.1705700000000245
11.48071 -6.1109699999999965
11.48171 -6.050525000000049
11.48271 -5.989889999999995
11.48371 -5.930099999999945
11.48471 -5.87259499999996
11.48571 -5.818675000000048
11.48671 -5.769080000000027
11.48771 -5.72357999999995
11.48871 -5.680600000000039
11.48971 -5.637575000000047
11.49071 -5.591614999999988
11.49171 -5.540299999999988
11.49271 -5.48246500000002
11.49371 -5.418434999999999
11.49471 -5.349934999999972
11.49571 -5.279434999999958
11.49671 -5.209350000000019
11.49771 -5.1413200000000225
11.49871 -5.076034999999986
11.49971 -5.013355000000035
11.50071 -4.95272999999994
11.50171 -4.893774999999937
11.50271 -4.836435000000073
11.50371 -4.78105000000003
11.50471 -4.727599999999974
11.50571 -4.6754000000000415
11.50671 -4.623050000000014
11.50771 -4.568049999999993
11.50871 -4.507899999999995
11.50971 -4.441049999999967
11.51071 -4.367300000000015
11.51171 -4.288449999999972
11.51271 -4.20759999999994
11.51371 -4.128500000000028
11.51471 -4.054300000000052
11.51571 -3.9864500000000302
11.51671 -3.9245999999999723
11.51771 -3.866749999999978
11.51871 -3.8103999999999743
11.51971 -3.753249999999958
11.52071 -3.6939500000000325
11.52171 -3.6325000000000247
11.52271 -3.5692000000000363
11.52371 -3.5043499999999965
11.52471 -3.437649999999976
11.52571 -3.3679
11.52671 -3.2938499999999453
11.52771 -3.21470000000006
11.52871 -3.131250000000009
11.52971 -3.046099999999986
11.53071 -2.9627500000000557
11.53171 -2.8849000000000062
11.53271 -2.8150999999999695
11.53371 -2.753599999999988
11.53471 -2.698099999999971
11.53571 -2.6445999999999414
11.53671 -2.588950000000003
11.53771 -2.527750000000037
11.53871 -2.4597000000000335
11.53971 -2.3856499999999787
11.54071 -2.307650000000008
11.54171 -2.228150000000047
11.54271 -2.148549999999964
11.54371 -2.0690999999999766
11.54471 -1.98935000000006
11.54571 -1.908550000000002
11.54671 -1.8271499999999996
11.54771 -1.7468500000000255
11.54871 -1.6701999999999515
11.54971 -1.5998499999999445
11.55071 -1.5368500000000582
11.55171 -1.480100000000005
11.55271 -1.4258999999999973
11.55371 -1.3693500000000123
11.55471 -1.3058999999999292
11.55571 -1.2327000000000345
11.55671 -1.1499500000000489
11.55771 -1.060499999999947
11.55871 -0.9687500000000148
11.55971 -0.8791499999999918
11.56071 -0.7945999999999995
11.56171 -0.7157500000000427
11.56271 -0.6412999999999385
11.56371 -0.569199999999985
11.56471 -0.49810000000002563
11.56571 -0.42790000000002615
11.56671 -0.3597499999999886
11.56771 -0.29489999999994865
11.56871 -0.23384999999999032
11.56971 -0.17510000000003564
11.57071 -0.11519999999999239
11.57171 -0.049949999999989586
11.57271 0.024249999999986088
11.57371 0.10864999999997058
11.57471 0.20135000000000985
11.57571 0.29755000000002835
11.57671 0.39139999999998276
11.57771 0.4779499999999631
11.57871 0.5545000000000029
11.57971 0.6216500000000464
11.58071 0.6827499999999785
11.58171 0.742000000000017
11.58271 0.8030000000000016
11.58371 0.8674999999999655
11.58471 0.935049999999972
11.58571 1.0040000000000222
11.58671 1.0730000000000461
11.58771 1.1419500000000096
11.58871 1.212549999999972
11.58971 1.2874999999999865
11.59071 1.3688000000000415
11.59171 1.456350000000016
11.59271 1.5474499999999434
11.59371 1.637199999999974
11.59471 1.7199500000000465
11.59571 1.7915999999999765
11.59671 1.8514499999999594
11.59771 1.9023500000000562
11.59871 1.9495999999999922
11.59971 1.9994499999999478
11.60071 2.056699999999998
11.60171 2.123050000000029
11.60271 2.197200000000031
11.60371 2.275799999999946
11.60471 2.3552500000000207
11.60571 2.433250000000078
11.60671 2.509500000000015
11.60771 2.585549999999971
11.60871 2.663100000000005
11.60971 2.7422000000000035
11.61071 2.821099999999934
11.61171 2.896250000000017
11.61271 2.9636000000000418
11.61371 3.021049999999987
11.61471 3.069300000000004
11.61571 3.1123499999999824
11.61671 3.156649999999997
11.61771 3.2084499999999667
11.61871 3.2715999999999474
11.61971 3.346350000000067
11.62071 3.4292000000000002
11.62171 3.514449999999971
11.62271 3.5964500000000044
11.62371 3.6714999999999662
11.62471 3.738900000000052
11.62571 3.8007000000000493
11.62671 3.8601000000000085
11.62771 3.9192999999999865
11.62871 3.978599999999999
11.62971 4.036550000000028
11.63071 4.090699999999975
11.63171 4.139699999999944
11.63271 4.184550000000016
11.63371 4.2288000000000565
11.63471 4.2777499999999655
11.63571 4.335850000000002
11.63671 4.405200000000016
11.63771 4.484099999999946
11.63871 4.567350000000015
11.63971 4.648100000000013
11.64071 4.720049999999958
11.64171 4.780024999999962
11.64271 4.828775000000062
11.64371 4.870305000000044
11.64471 4.909930000000004
11.64571 4.952074999999955
11.64671 4.998734999999994
11.64771 5.049260000000028
11.64871 5.101179999999951
11.64971 5.152119999999975
11.65071 5.201485000000047
11.65171 5.25093500000004
11.65271 5.303509999999949
11.65371 5.361950000000014
11.65471 5.427139999999997
11.65571 5.496714999999979
11.65671 5.5655400000000075
11.65771 5.627654999999961
11.65871 5.678365000000036
11.65971 5.716320000000077
11.66071 5.744259999999977
11.66171 5.768099999999953
11.66271 5.7945949999999895
11.66371 5.828959999999976
11.66471 5.873245000000051
11.66571 5.92572500000008
11.66671 5.982209999999977
11.66771 6.038279999999972
11.66871 6.090989999999949
11.66971 6.139974999999978
11.67071 6.187055000000073
11.67171 6.234554999999965
11.67271 6.2835899999999665
11.67371 6.33308500000004
11.67471 6.379789999999986
11.67571 6.419559999999973
11.67671 6.449689999999969
11.67771 6.47041000000001
11.67871 6.485405000000028
11.67971 6.500865000000008
11.68071 6.523170000000003
11.68171 6.556534999999997
11.68271 6.601349999999992
11.68371 6.654090000000022
11.68471 6.708760000000017
11.68571 6.759304999999971
11.68671 6.801799999999998
11.68771 6.835629999999998
11.68871 6.863099999999998
11.68971 6.887850000000024
11.69071 6.912974999999983
11.69171 6.939450000000013
11.69271 6.965945000000007
11.69371 6.98996999999998
11.69471 7.009550000000023
11.69571 7.024825000000005
11.69671 7.038589999999993
11.69771 7.055444999999995
11.69871 7.079889999999983
11.69971 7.11411500000001
11.70071 7.156840000000028
11.70171 7.203364999999999
11.70271 7.247134999999963
11.70371 7.282239999999987
11.70471 7.3055050000000055
11.70571 7.317520000000004
11.70671 7.322195000000016
11.70771 7.324945
11.70871 7.33048499999998
11.70971 7.341080000000015
11.71071 7.356055000000026
11.71171 7.372789999999986
11.71271 7.388484999999982
11.71371 7.401759999999978
11.71471 7.413465000000001
11.71571 7.42629500000004
11.71671 7.443129999999991
11.71771 7.465249999999987
11.71871 7.491235000000023
11.71971 7.517074999999987
11.72071 7.537609999999987
11.72171 7.548624999999991
11.72271 7.548720000000002
11.72371 7.54003500000001
11.72471 7.52762500000003
11.72571 7.517565000000024
11.72671 7.5145599999999755
11.72771 7.5203599999999575
11.72871 7.53333
11.72971 7.549440000000031
11.73071 7.564179999999983
11.73171 7.574495000000009
11.73271 7.579800000000018
11.73371 7.581754999999991
11.73471 7.582955000000011
11.73571 7.585274999999998
11.73671 7.588650000000001
11.73771 7.5909299999999975
11.73871 7.588939999999991
11.73971 7.580174999999994
11.74071 7.564344999999996
11.74171 7.543944999999999
11.74271 7.523594999999999
11.74371 7.508264999999997
11.74471 7.501290000000004
11.74571 7.502945000000006
11.74671 7.5102650000000075
11.74771 7.518249999999998
11.74871 7.521769999999985
11.74971 7.517520000000009
11.75071 7.5051100000000055
11.75171 7.4868349999999975
11.75271 7.466364999999999
11.75371 7.447029999999997
11.75471 7.430385000000003
11.75571 7.41578499999999
11.75671 7.401125
11.75771 7.384269999999998
11.75871 7.364424999999997
11.75971 7.342785000000012
11.76071 7.322125000000003
11.76171 7.305444999999995
11.76271 7.2943700000000025
11.76371 7.288075000000004
11.76471 7.283275000000003
11.76571 7.275294999999993
11.76671 7.259894999999999
11.76771 7.234960000000007
11.76871 7.201349999999995
11.76971 7.162539999999999
11.77071 7.123255000000003
11.77171 7.087629999999999
11.77271 7.057731499999999
11.77371 7.033093999999999
11.77471 7.011301999999999
11.77571 6.989360499999998
11.77671 6.965142999999996
11.77771 6.9382455000000025
11.77871 6.909878
11.77971 6.881895
11.78071 6.855510500000002
11.78171 6.8303629999999975
11.78271 6.804397
11.78371 6.7746705
11.78471 6.7387570000000006
11.78571 6.696046999999999
11.78671 6.648318099999999
11.78771 6.59928355
11.78871 6.55327005
11.78971 6.51357395
11.79071 6.4812008500000005
11.79171 6.4545259999999995
11.79271 6.429987999999999
11.79371 6.403496000000001
11.79471 6.371942999999999
11.79571 6.3341765
11.79671 6.291070999999998
11.79771 6.244730500000001
11.79871 6.1972995000000015
11.79971 6.149950999999998
11.80071 6.102506000000001
11.80171 6.053873000000002
11.80271 6.003008499999996
11.80371 5.949878999999994
11.80471 5.895911000000003
11.80571 5.843655
11.80671 5.795799999999999
11.80771 5.753940000000004
11.80871 5.717655000000001
11.80971 5.684380000000005
11.81071 5.650190000000001
11.81171 5.611099999999997
11.81271 5.564454999999995
11.81371 5.509815000000001
11.81471 5.448924999999999
11.81571 5.384905000000003
11.81671 5.321045000000009
11.81771 5.259669999999994
11.81871 5.201549999999994
11.81971 5.146109999999997
11.82071 5.09213000000001
11.82171 5.038639999999995
11.82271 4.985439999999992
11.82371 4.9331200000000175
11.82471 4.882530000000005
11.82571 4.833879999999982
11.82671 4.78624
11.82771 4.7375000000000105
11.82871 4.6848699999999965
11.82971 4.625984999999996
11.83071 4.559904999999992
11.83171 4.487600000000012
11.83271 4.411840000000003
11.83371 4.336329999999992
11.83471 4.264535000000013
11.83571 4.19858999999999
11.83671 4.138764999999993
11.83771 4.083660000000003
11.83871 4.0308999999999875
11.83971 3.9780550000000083
11.84071 3.9233750000000103
11.84171 3.866140000000008
11.84271 3.8063949999999966
11.84371 3.744414999999981
11.84471 3.6801900000000027
11.84571 3.613240000000005
11.84671 3.542869999999991
11.84771 3.4686550000000107
11.84871 3.391060000000005
11.84971 3.3116799999999973
11.85071 3.2330050000000137
11.85171 3.1577999999999986
11.85271 3.0881499999999917
11.85371 3.0247349999999855
11.85471 2.9665049999999917
11.85571 2.910930000000014
11.85671 2.854820000000005
11.85771 2.7952149999999976
11.85871 2.730195000000008
11.85971 2.6592999999999885
11.86071 2.5833349999999964
11.86171 2.50386
11.86271 2.4225950000000003
11.86371 2.3409350000000178
11.86471 2.2597949999999956
11.86571 2.179759999999982
11.86671 2.1013650000000066
11.86771 2.025305000000004
11.86871 1.9524350000000048
11.86971 1.883460000000011
11.87071 1.8184899999999955
11.87171 1.7566949999999997
11.87271 1.6961949999999906
11.87371 1.6344099999999984
11.87471 1.5686950000000106
11.87571 1.4970449999999937
11.87671 1.4186849999999873
11.87771 1.3343299999999965
11.87871 1.245970000000006
11.87971 1.1562950000000007
11.88071 1.0679850000000057
11.88171 0.9830550000000139
11.88271 0.9025299999999847
11.88371 0.8264349999999917
11.88471 0.7540700000000129
11.88571 0.6843949999999974
11.88671 0.616324999999987
11.88771 0.5488849999999964
11.88871 0.4811550000000152
11.88971 0.4121799999999998
11.89071 0.3408749999999922
11.89171 0.266150000000011
11.89271 0.18717500000001164
11.89371 0.10367499999998711
11.89471 0.01624999999999023
11.89571 -0.07356999999997768
11.89671 -0.16356000000000356
11.89771 -0.2512600000000075
11.89871 -0.3346050000000008
11.89971 -0.4124850000000171
11.90071 -0.4850199999999888
11.90171 -0.5535049999999888
11.90271 -0.6200250000000127
11.90371 -0.6868749999999973
11.90471 -0.756015000000004
11.90571 -0.8287250000000137
11.90671 -0.9054299999999978
11.90771 -0.985819999999981
11.90871 -1.0691599999999943
11.90971 -1.1545800000000015
11.91071 -1.2412299999999943
11.91171 -1.328280000000015
11.91271 -1.4148299999999954
11.91371 -1.4999149999999966
11.91471 -1.5824800000000059
11.91571 -1.661539999999991
11.91671 -1.7365249999999957
11.91771 -1.8075700000000015
11.91871 -1.8757050000000122
11.91971 -1.9427600000000016
11.92071 -2.0109699999999946
11.92171 -2.0824150000000063
11.92271 -2.158489999999993
11.92371 -2.2394799999999853
11.92471 -2.3245250000000164
11.92571 -2.4118700000000075
11.92671 -2.499399999999997
11.92771 -2.5852700000000057
11.92871 -2.6682400000000013
11.92971 -2.7479150000000008
11.93071 -2.824559999999986
11.93171 -2.8987999999999974
11.93271 -2.9713300000000107
11.93371 -3.0426500000000014
11.93471 -3.113154999999997
11.93571 -3.1832500000000032
11.93671 -3.253619999999996
11.93771 -3.325254999999986
11.93871 -3.3992449999999987
11.93971 -3.476520000000004
11.94071 -3.5573749999999937
11.94171 -3.641145000000002
11.94271 -3.72628000000002
11.94371 -3.8106449999999925
11.94471 -3.8921149999999973
11.94571 -3.9692549999999995
11.94671 -4.041729999999994
11.94771 -4.110365000000002
11.94871 -4.176839999999989
11.94971 -4.243095000000009
11.95071 -4.310710000000016
11.95171 -4.380500000000006
11.95271 -4.452465
11.95371 -4.526039999999979
11.95471 -4.60053499999999
11.95571 -4.675520000000017
11.95671 -4.750885
11.95771 -4.826774999999988
11.95871 -4.903229999999995
11.95971 -4.979805000000001
11.96071 -5.055520000000016
11.96171 -5.129085000000013
11.96271 -5.199354999999993
11.96371 -5.265839999999984
11.96471 -5.329095
11.96571 -5.390690000000003
11.96671 -5.452720000000003
11.96771 -5.517140000000005
11.96871 -5.585109999999991
11.96971 -5.656610000000001
11.97071 -5.730455000000007
11.97171 -5.804805000000001
11.97271 -5.877854999999997
11.97371 -5.948420000000001
11.97471 -6.016245000000004
11.97571 -6.081860000000002
11.97671 -6.146139999999998
11.97771 -6.209765000000001
11.97871 -6.272905
11.97971 -6.335239999999994
11.98071 -6.396249999999994
11.98171 -6.4557155
11.98271 -6.514088500000002
11.98371 -6.572495000000002
11.98471 -6.632381500000002
11.98571 -6.694907999999996
11.98671 -6.760377500000001
11.98771 -6.8279450000000015
11.98871 -6.8958065
11.98971 -6.961803499999999
11.99071 -7.024188999999999
11.99171 -7.0822745000000005
11.99271 -7.1366505
11.99371 -7.188908999999999
11.99471 -7.24098705
11.99571 -7.2944289499999995
11.99671 -7.34987245
11.99771 -7.406966550000001
11.99871 -7.464727500000001
11.99971 -7.522125499999999
12.00071 -7.578616999999999
12.00171 -7.634349500000001
12.00271 -7.6899585
12.00371 -7.746069000000001
12.00471 -7.802766000000001
12.00571 -7.8593234999999995
12.00671 -7.914355999999999
12.00771 -7.966361499999998
12.00871 -8.014422000000003
12.00971 -8.05873
12.01071 -8.100665000000001
12.01171 -8.142399999999997
12.01271 -8.186109999999996
12.01371 -8.233160000000003
12.01471 -8.28364
12.01571 -8.33635
12.01671 -8.389335000000004
12.01771 -8.440675000000002
12.01871 -8.489174999999994
12.01971 -8.534709999999997
12.02071 -8.578064999999993
12.02171 -8.620379999999992
12.02271 -8.662490000000007
12.02371 -8.704550000000017
12.02471 -8.746014999999998
12.02571 -8.786049999999989
12.02671 -8.824154999999994
12.02771 -8.860625000000006
12.02871 -8.896630000000009
12.02971 -8.933794999999998
12.03071 -8.97350500000001
12.03171 -9.016215
12.03271 -9.061079999999992
12.03371 -9.106119999999999
12.03471 -9.148904999999994
12.03571 -9.187414999999985
12.03671 -9.220829999999998
12.03771 -9.249780000000003
12.03871 -9.276019999999995
12.03971 -9.30175000000001
12.04071 -9.328730000000016
12.04171 -9.357719999999992
12.04271 -9.388455
12.04371 -9.41993000000002
12.04471 -9.45112999999999
12.04571 -9.481634999999963
12.04671 -9.511714999999986
12.04771 -9.542165000000006
12.04871 -9.573690000000022
12.04971 -9.606220000000013
12.05071 -9.638699999999986
12.05171 -9.669365000000013
12.05271 -9.696280000000018
12.05371 -9.718254999999989
12.05471 -9.735439999999972
12.05571 -9.749365000000015
12.05671 -9.762590000000037
12.05771 -9.777769999999965
12.05871 -9.796629999999979
12.05971 -9.819445000000018
12.06071 -9.845125000000014
12.06171 -9.871650000000017
12.06271 -9.896934999999987
12.06371 -9.919680000000001
12.06471 -9.939585000000003
12.06571 -9.957279999999987
12.06671 -9.973650000000017
12.06771 -9.98917999999998
12.06871 -10.00368499999996
12.06971 -10.01626000000002
12.07071 -10.025875000000024
12.07171 -10.03216000000002
12.07271 -10.035839999999975
12.07371 -10.038769999999976
12.07471 -10.043355
12.07571 -10.051669999999994
12.07671 -10.064620000000032
12.07771 -10.081385000000001
12.07871 -10.099774999999985
12.07971 -10.116954999999988
12.08071 -10.130365000000008
12.08171 -10.138655000000059
12.08271 -10.142055000000004
12.08371 -10.142059999999983
12.08471 -10.140615000000034
12.08571 -10.139259999999982
12.08671 -10.138654999999972
12.08771 -10.138470000000018
12.08871 -10.137820000000012
12.08971 -10.136189999999933
12.09071 -10.133859999999963
12.09171 -10.131810000000002
12.09271 -10.131440000000005
12.09371 -10.13386000000005
12.09471 -10.139075000000028
12.09571 -10.145505000000009
12.09671 -10.15057999999994
12.09771 -10.151599999999942
12.09871 -10.14657500000007
12.09971 -10.135120000000047
12.10071 -10.118819999999952
12.10171 -10.100469999999982
12.10271 -10.083055000000007
12.10371 -10.068819999999988
12.10471 -10.058390000000031
12.10571 -10.051050000000043
12.10671 -10.045299999999948
12.10771 -10.039299999999983
12.10871 -10.032100000000044
12.10971 -10.023849999999962
12.11071 -10.015200000000005
12.11171 -10.006800000000004
12.11271 -9.998499999999948
12.11371 -9.989100000000038
12.11471 -9.976550000000053
12.11571 -9.959049999999984
12.11671 -9.935699999999956
12.11771 -9.90720000000004
12.11871 -9.876149999999988
12.11971 -9.845899999999952
12.12071 -9.819550000000032
12.12171 -9.798800000000025
12.12271 -9.78350000000001
12.12371 -9.771499999999996
12.12471 -9.759799999999995
12.12571 -9.745799999999992
12.12671 -9.727600000000031
12.12771 -9.705200000000024
12.12871 -9.67979999999995
12.12971 -9.652699999999989
12.13071 -9.624950000000023
12.13171 -9.596399999999958
12.13271 -9.566099999999949
12.13371 -9.533150000000031
12.13471 -9.49710000000001
12.13571 -9.459099999999978
12.13671 -9.421499999999993
12.13771 -9.387049999999997
12.13871 -9.358000000000022
12.13971 -9.334849999999978
12.14071 -9.316000000000011
12.14171 -9.298100000000066
12.14271 -9.277250000000024
12.14371 -9.250250000000012
12.14471 -9.21584999999999
12.14571 -9.174849999999973
12.14671 -9.129749999999946
12.14771 -9.083500000000004
12.14871 -9.038199999999996
12.14971 -8.994850000000001
12.15071 -8.952900000000051
12.15171 -8.911199999999969
12.15271 -8.86904999999995
12.15371 -8.82655000000003
12.15471 -8.78515000000005
12.15571 -8.746650000000018
12.15671 -8.712149999999962
12.15771 -8.68144999999999
12.15871 -8.652250000000008
12.15971 -8.621049999999949
12.16071 -8.58415000000003
12.16171 -8.539100000000063
12.16271 -8.485950000000022
12.16371 -8.42694999999994
12.16471 -8.366049999999902
12.16571 -8.307299999999948
12.16671 -8.25349999999999
12.16771 -8.20525000000006
12.16871 -8.161250000000148
12.16971 -8.119049999999982
12.17071 -8.076349999999906
12.17171 -8.032049999999979
12.17271 -7.9862499999999725
12.17371 -7.940449999999967
12.17471 -7.895500000000035
12.17571 -7.851150000000133
12.17671 -7.805949999999985
12.17771 -7.757249999999945
12.17871 -7.702400000000019
12.17971 -7.640199999999972
12.18071 -7.5718500000000395
12.18171 -7.500600000000072
12.18271 -7.430949999999957
12.18371 -7.366999999999964
12.18471 -7.310949999999976
12.18571 -7.262100000000014
12.18671 -7.217649999999992
12.18771 -7.173599999999933
12.18871 -7.1262500000000495
12.18971 -7.073700000000127
12.19071 -7.016200000000035
12.19171 -6.955649999999987
12.19271 -6.894099999999945
12.19371 -6.832749999999971
12.19471 -6.77130000000005
12.19571 -6.708149999999982
12.19671 -6.64159999999997
12.19771 -6.570950000000034
12.19871 -6.497400000000063
12.19971 -6.4239499999998655
12.20071 -6.354399999999871
12.20171 -6.291850000000008
12.20271 -6.237050000000057
12.20371 -6.188150000000121
12.20471 -6.141049999999932
12.20571 -6.090750000000041
12.20671 -6.033400000000043
12.20771 -5.967349999999941
12.20871 -5.894050000000012
12.20971 -5.816950000000001
12.21071 -5.7395499999999755
12.21171 -5.664600000000047
12.21271 -5.592800000000023
12.21371 -5.522749999999944
12.21471 -5.452499999999971
12.21571 -5.380800000000067
12.21671 -5.307700000000033
12.21771 -5.234949999999988
12.21871 -5.165300000000046
12.21971 -5.100949999999917
12.22071 -5.042100000000015
12.22171 -4.986250000000095
12.22271 -4.929099999999992
12.22371 -4.866299999999914
12.22471 -4.794749999999931
12.22571 -4.713999999999934
12.22671 -4.626899999999982
12.22771 -4.538250000000153
12.22871 -4.452650000000107
12.22971 -4.373199999999946
12.23071 -4.300550000000021
12.23171 -4.232600000000051
12.23271 -4.1658499999999705
12.23371 -4.097249999999997
12.23471 -4.025700000000014
12.23571 -3.9521499999998695
12.23671 -3.87870000000002
12.23771 -3.8072499999999843
12.23871 -3.738399999999968
12.23971 -3.670650000000067
12.24071 -3.6005999999999885
12.24171 -3.524849999999961
12.24271 -3.441449999999971
12.24371 -3.3510000000000484
12.24471 -3.2569999999999126
12.24571 -3.1644500000000546
12.24671 -3.0780000000001086
12.24771 -3.0002499999999195
12.24871 -2.9306999999999253
12.24971 -2.865950000000006
12.25071 -2.801250000000061
12.25171 -2.7324000000000446
12.25271 -2.6576000000000377
12.25371 -2.5777499999999134
12.25471 -2.495199999999996
12.25571 -2.4130500000000414
12.25671 -2.3331499999999434
12.25771 -2.2552000000000336
12.25871 -2.1770500000000554
12.25971 -2.0958499999999476
12.26071 -2.0097999999999643
12.26171 -1.9193500000000419
12.26271 -1.8275499999999625
12.26371 -1.738499999999997
12.26471 -1.6559000000001058
12.26571 -1.581299999999994
12.26671 -1.51319999999993
12.26771 -1.4475499999999641
12.26871 -1.379099999999911
12.26971 -1.3038499999999675
12.27071 -1.2204000000000035
12.27171 -1.1301500000001492
12.27271 -1.0368499999999918
12.27371 -0.9448499999998444
12.27471 -0.8572000000000093
12.27571 -0.7744500000000237
12.27671 -0.6946500000000466
12.27771 -0.6148000000000958
12.27871 -0.5323499999999524
12.27971 -0.4468500000000264
12.28071 -0.36005000000009085
12.28171 -0.27509999999987544
12.28271 -0.19500000000005624
12.28371 -0.12090000000002793
12.28471 -0.05134999999985984
12.28571 0.017450000000009125
12.28671 0.0900499999999596
12.28771 0.17005000000000492
12.28871 0.2583000000000446
12.28971 0.3524999999999015
12.29071 0.44839999999990443
12.29171 0.5413000000000987
12.29271 0.6278999999999659
12.29371 0.7079999999999587
12.29471 0.7837000000000122
12.29571 0.8589499999999556
12.29671 0.937300000000002
12.29771 1.0200499999999877
12.29871 1.1063999999999865
12.29971 1.1933999999999902
12.30071 1.2779000000000957
12.30171 1.3579000000001409
12.30271 1.4339500000000103
12.30371 1.5087999999999906
12.30471 1.586099999999896
12.30571 1.6689500000000024
12.30671 1.7579000000000207
12.30771 1.8508999999999887
12.30871 1.943849999999983
12.30971 2.032249999999944
12.31071 2.1134500000000513
12.31171 2.187650000000027
12.31271 2.257800000000053
12.31371 2.3282499999999207
12.31471 2.4027999999998855
12.31571 2.4835500000000565
12.31671 2.5696500000000135
12.31771 2.657699999999985
12.31871 2.7439500000000367
12.31971 2.8256500000000546
12.32071 2.9024500000000493
12.32171 2.9764999999999304
12.32271 3.0511000000000426
12.32371 3.129450000000089
12.32471 3.2128999999998795
12.32571 3.3000999999999516
12.32671 3.3879500000000284
12.32771 3.4725499999999077
12.32871 3.551400000000038
12.32971 3.6246000000000196
12.33071 3.6947500000000453
12.33171 3.7660000000000124
12.33271 3.8418000000000134
12.33371 3.923750000000073
12.33471 4.010749999999903
12.33571 4.099200000000011
12.33671 4.184800000000058
12.33771 4.264250000000046
12.33871 4.33689999999997
12.33971 4.404799999999966
12.34071 4.471900000000035
12.34171 4.542249999999956
12.34271 4.617900000000036
12.34371 4.698499999999939
12.34471 4.781399999999845
12.34571 4.863000000000089
12.34671 4.940500000000063
12.34771 5.0132499999999345
12.34871 5.083049999999971
12.34971 5.153249999999971
12.35071 5.227150000000104
12.35171 5.3062500000001025
12.35271 5.389349999999904
12.35371 5.473249999999978
12.35471 5.553950000000002
12.35571 5.628299999999899
12.35671 5.695800000000105
12.35771 5.758900000000025
12.35871 5.82169999999993
12.35971 5.888300000000089
12.36071 5.961200000000055
12.36171 6.040099999999986
12.36271 6.122149999999992
12.36371 6.203249999999979
12.36471 6.27989999999988
12.36571 6.350599999999964
12.36671 6.4164499999999975
12.36771 6.480300000000043
12.36871 6.5455000000000725
12.36971 6.614199999999994
12.37071 6.686149999999939
12.37171 6.759249999999974
12.37271 6.830250000000072
12.37371 6.896550000000043
12.37471 6.9576999999999485
12.37571 7.015999999999966
12.37671 7.075150000000058
12.37771 7.138800000000035
12.37871 7.2090999999999825
12.37971 7.285549999999988
12.38071 7.364900000000028
12.38171 7.442650000000044
12.38271 7.514749999999911
12.38371 7.579199999999988
12.38471 7.636950000000121
12.38571 7.691049999999922
12.38671 7.745600000000005
12.38771 7.803800000000076
12.38871 7.8663499999999384
12.38971 7.931699999999889
12.39071 7.997249999999907
12.39171 8.060250000000053
12.39271 8.119450000000118
12.39371 8.176099999999964
12.39471 8.232899999999905
12.39571 8.292850000000094
12.39671 8.357800000000083
12.39771 8.426899999999966
12.39871 8.497099999999966
12.39971 8.564349999999957
12.40071 8.624800000000057
12.40171 8.676950000000016
12.40271 8.722299999999912
12.40371 8.764550000000051
12.40471 8.808450000000017
12.40571 8.857599999999993
12.40671 8.913400000000026
12.40771 8.974649999999967
12.40871 9.038000000000014
12.40971 9.100050000000055
12.41071 9.15845000000002
12.41171 9.21299999999993
12.41271 9.265499999999964
12.41371 9.318350000000075
12.41471 9.373300000000036
12.41571 9.430299999999956
12.41671 9.487199999999932
12.41771 9.540799999999996
12.41871 9.588400000000007
12.41971 9.629100000000008
12.42071 9.664750000000065
12.42171 9.69915
12.42271 9.73699999999994
12.42371 9.781850000000011
12.42471 9.834600000000002
12.42571 9.893400000000018
12.42671 9.954249999999993
12.42771 10.012749999999993
12.42871 10.065700000000053
12.42971 10.112149999999975
12.43071 10.15359999999993
12.43171 10.192800000000025
12.43271 10.232350000000025
12.43371 10.273349999999954
12.43471 10.314999999999976
12.43571 10.35540000000005
12.43671 10.39255000000001
12.43771 10.425799999999944
12.43871 10.456400000000055
12.43971 10.487450000000019
12.44071 10.52275
12.44171 10.564700000000038
12.44271 10.613499999999938
12.44371 10.666749999999926
12.44471 10.719900000000052
12.44571 10.768400000000025
12.44671 10.809049999999965
12.44771 10.84110000000001
12.44871 10.866699999999978
12.44971 10.889500000000034
12.45071 10.913100000000016
12.45171 10.93989999999996
12.45271 10.970300000000005
12.45371 11.002750000000013
12.45471 11.035150000000044
12.45571 11.066150000000034
12.45671 11.095899999999988
12.45771 11.126049999999992
12.45871 11.158800000000014
12.45971 11.195619999999993
12.46071 11.236204999999932
12.46171 11.278174999999976
12.46271 11.317615000000067
12.46371 11.35067999999996
12.46471 11.375129999999928
12.46571 11.391195000000007
12.46671 11.401715000000037
12.46771 11.41107500000002
12.46871 11.423555000000025
12.46971 11.441904999999995
12.47071 11.46644499999995
12.47171 11.495450000000018
12.47271 11.526095000000037
12.47371 11.555759999999985
12.47471 11.583139999999952
12.47571 11.608565000000015
12.47671 11.633379999999999
12.47771 11.658714999999987
12.47871 11.684655000000028
12.47971 11.709865000000038
12.48071 11.731960000000004
12.48171 11.748494999999984
12.48271 11.758300000000009
12.48371 11.76237000000001
12.48471 11.763719999999992
12.48571 11.766469999999977
12.48671 11.774385000000008
12.48771 11.789495
12.48871 11.811385000000007
12.48971 11.837414999999991
12.49071 11.863859999999967
12.49171 11.887215000000015
12.49271 11.90544500000003
12.49371 11.91845999999998
12.49471 11.927659999999996
12.49571 11.934995000000004
12.49671 11.94185999999998
12.49771 11.948515000000016
12.49871 11.954174999999996
12.49971 11.957694999999982
12.50071 11.958535000000008
12.50171 11.957435000000023
12.50271 11.956550000000004
12.50371 11.958694999999976
12.50471 11.966169999999988
12.50571 11.979745
12.50671 11.998065
12.50771 12.017925000000007
12.50871 12.035340000000026
12.50971 12.046890000000019
12.51071 12.050824999999994
12.51171 12.047574999999991
12.51271 12.039394999999978
12.51371 12.029300000000005
12.51471 12.020010000000003
12.51571 12.013059999999996
12.51671 12.008555
12.51771 12.005669999999991
12.51871 12.003420000000006
12.51971 12.001420000000017
12.52071 12.000149999999996
12.52171 12.000684999999983
12.52271 12.003895000000014
12.52371 12.009694999999997
12.52471 12.016635
12.52571 12.022080000000015
12.52671 12.023039999999995
12.52771 12.017214999999993
12.52871 12.003994999999994
12.52971 11.984745
12.53071 11.962400000000004
12.53171 11.940579999999999
12.53271 11.922369999999992
12.53371 11.909414999999997
12.53471 11.901625000000008
12.53571 11.897488
12.53671 11.894855499999995
12.53771 11.891822000000001
12.53871 11.887317
12.53971 11.881141499999998
12.54071 11.873578499999999
12.54171 11.864795
12.54271 11.854369499999999
12.54371 11.841245799999998
12.54471 11.82417345
12.54571 11.8023872
12.54671 11.77622805
12.54771 11.747409
12.54871 11.718698000000002
12.54971 11.693133000000003
12.55071 11.6730165
12.55171 11.6591375
12.55271 11.650503500000001
12.55371 11.644670999999995
12.55471 11.638559999999998
12.55571 11.629415000000002
12.55671 11.615569999999998
12.55771 11.596700000000002
12.55871 11.57360500000001
12.55971 11.547614999999993
12.56071 11.519934999999986
12.56171 11.491270000000002
12.56271 11.461800000000014
12.56371 11.431539999999995
12.56471 11.400785000000003
12.56571 11.370415000000012
12.56671 11.341844999999982
12.56771 11.316590000000001
12.56871 11.295605
12.56971 11.278690000000001
[truncated: 269,571 more chars]
